# Supplementary material for: Elevated concentrations cause upright alpha-synuclein conformation at lipid interfaces
Source: Nat Commun. 2023 Sep 18;14:5731. doi: 10.1038/s41467-023-39843-1 (PMC10507035; doi:10.1038/s41467-023-39843-1)
Supplement: Supplementary file 3 — Source Data [file 41467_2023_39843_MOESM3_ESM.zip]

Archive with 502 entries (461 files):
- Source Data file/
- __MACOSX/._Source Data file
- Source Data file/TableS1/
- __MACOSX/Source Data file/._TableS1
- Source Data file/Figure5/
- __MACOSX/Source Data file/._Figure5
- Source Data file/.DS_Store
- __MACOSX/Source Data file/._.DS_Store
- Source Data file/Figure2/
- __MACOSX/Source Data file/._Figure2
- Source Data file/FigureS4/
- __MACOSX/Source Data file/._FigureS4
- Source Data file/FigureS3/
- __MACOSX/Source Data file/._FigureS3
- Source Data file/Figure3/
- __MACOSX/Source Data file/._Figure3
- Source Data file/Figure4/
- __MACOSX/Source Data file/._Figure4
- Source Data file/FigureS2/
- __MACOSX/Source Data file/._FigureS2
- Source Data file/FigureS5/
- __MACOSX/Source Data file/._FigureS5
- Source Data file/FigureS10/
- __MACOSX/Source Data file/._FigureS10
- Source Data file/FigureS11/
- __MACOSX/Source Data file/._FigureS11
- Source Data file/TableS2/
- __MACOSX/Source Data file/._TableS2
- Source Data file/TableS3/
- __MACOSX/Source Data file/._TableS3
- Source Data file/FigureS9/
- __MACOSX/Source Data file/._FigureS9
- Source Data file/Figure1/
- __MACOSX/Source Data file/._Figure1
- Source Data file/FigureS1/
- __MACOSX/Source Data file/._FigureS1
- Source Data file/FigureS14/
- __MACOSX/Source Data file/._FigureS14
- Source Data file/FigureS13/
- __MACOSX/Source Data file/._FigureS13
- Source Data file/FigureS12/
- __MACOSX/Source Data file/._FigureS12
- Source Data file/TableS1/TableS1.txt
- __MACOSX/Source Data file/TableS1/._TableS1.txt
- Source Data file/Figure5/fig5_NMR_Micelle_BMRB_16302.txt
- __MACOSX/Source Data file/Figure5/._fig5_NMR_Micelle_BMRB_16302.txt
- Source Data file/Figure5/fig5_NMR_Solution_BMRB_25227.txt
- __MACOSX/Source Data file/Figure5/._fig5_NMR_Solution_BMRB_25227.txt
- Source Data file/Figure5/fig5_MD_73us.txt
- __MACOSX/Source Data file/Figure5/._fig5_MD_73us.txt
- Source Data file/Figure5/fig5_lowLPR.txt
- __MACOSX/Source Data file/Figure5/._fig5_lowLPR.txt
- Source Data file/Figure5/fig5_highLPR.txt
- __MACOSX/Source Data file/Figure5/._fig5_highLPR.txt
- Source Data file/Figure2/.DS_Store
- __MACOSX/Source Data file/Figure2/._.DS_Store
- Source Data file/Figure2/B/
- __MACOSX/Source Data file/Figure2/._B
- Source Data file/FigureS4/50nM-aS_DPPG_SSP.txt
- __MACOSX/Source Data file/FigureS4/._50nM-aS_DPPG_SSP.txt
- Source Data file/FigureS4/50nM-aS_DPPG_PSP.txt
- __MACOSX/Source Data file/FigureS4/._50nM-aS_DPPG_PSP.txt
- Source Data file/FigureS4/50nM-aS_DPPG_PPP.txt
- __MACOSX/Source Data file/FigureS4/._50nM-aS_DPPG_PPP.txt
- Source Data file/FigureS4/50nM-aS_DPPG_xvals.txt
- __MACOSX/Source Data file/FigureS4/._50nM-aS_DPPG_xvals.txt
- Source Data file/FigureS4/50nM-aS_DPPG_SPS.txt
- __MACOSX/Source Data file/FigureS4/._50nM-aS_DPPG_SPS.txt
- Source Data file/FigureS3/.DS_Store
- __MACOSX/Source Data file/FigureS3/._.DS_Store
- Source Data file/FigureS3/A/
- __MACOSX/Source Data file/FigureS3/._A
- Source Data file/FigureS3/C/
- __MACOSX/Source Data file/FigureS3/._C
- Source Data file/FigureS3/B/
- __MACOSX/Source Data file/FigureS3/._B
- Source Data file/Figure3/.DS_Store
- __MACOSX/Source Data file/Figure3/._.DS_Store
- Source Data file/Figure3/E/
- __MACOSX/Source Data file/Figure3/._E
- Source Data file/Figure3/B/
- __MACOSX/Source Data file/Figure3/._B
- Source Data file/Figure4/fig4_helicity_highLPR.txt
- __MACOSX/Source Data file/Figure4/._fig4_helicity_highLPR.txt
- Source Data file/Figure4/fig4_helicity_lowLPR.txt
- __MACOSX/Source Data file/Figure4/._fig4_helicity_lowLPR.txt
- Source Data file/Figure4/fig4_distance_lowLPR.txt
- __MACOSX/Source Data file/Figure4/._fig4_distance_lowLPR.txt
- Source Data file/Figure4/fig4_distance_highLPR.txt
- __MACOSX/Source Data file/Figure4/._fig4_distance_highLPR.txt
- Source Data file/FigureS2/FigureS2_aS-DPPG_for-AFM-Exp_20220221.txt
- __MACOSX/Source Data file/FigureS2/._FigureS2_aS-DPPG_for-AFM-Exp_20220221.txt
- Source Data file/FigureS5/.DS_Store
- __MACOSX/Source Data file/FigureS5/._.DS_Store
- Source Data file/FigureS5/B2/
- __MACOSX/Source Data file/FigureS5/._B2
- Source Data file/FigureS5/B3/
- __MACOSX/Source Data file/FigureS5/._B3
- Source Data file/FigureS5/F/
- __MACOSX/Source Data file/FigureS5/._F
- Source Data file/FigureS5/D3/
- __MACOSX/Source Data file/FigureS5/._D3
- Source Data file/FigureS5/B1/
- __MACOSX/Source Data file/FigureS5/._B1
- Source Data file/FigureS5/D5/
- __MACOSX/Source Data file/FigureS5/._D5
- Source Data file/FigureS5/C3/
- __MACOSX/Source Data file/FigureS5/._C3
- Source Data file/FigureS5/E/
- __MACOSX/Source Data file/FigureS5/._E
- Source Data file/FigureS10/figS10_highLPR_C.txt
- __MACOSX/Source Data file/FigureS10/._figS10_highLPR_C.txt
- Source Data file/FigureS10/figS10_lowLPR_NAC.txt
- __MACOSX/Source Data file/FigureS10/._figS10_lowLPR_NAC.txt
- Source Data file/FigureS10/figS10_lowLPR_N1.txt
- __MACOSX/Source Data file/FigureS10/._figS10_lowLPR_N1.txt
- Source Data file/FigureS10/figS10_highLPR_N2.txt
- __MACOSX/Source Data file/FigureS10/._figS10_highLPR_N2.txt
- Source Data file/FigureS10/figS10_lowLPR_N2.txt
- __MACOSX/Source Data file/FigureS10/._figS10_lowLPR_N2.txt
- Source Data file/FigureS10/figS10_highLPR_N1.txt
- __MACOSX/Source Data file/FigureS10/._figS10_highLPR_N1.txt
- Source Data file/FigureS10/figS10_lowLPR_C.txt
- __MACOSX/Source Data file/FigureS10/._figS10_lowLPR_C.txt
- Source Data file/FigureS10/figS10_highLPR_NAC.txt
- __MACOSX/Source Data file/FigureS10/._figS10_highLPR_NAC.txt
- Source Data file/FigureS11/.DS_Store
- __MACOSX/Source Data file/FigureS11/._.DS_Store
- Source Data file/FigureS11/FirstPage/
- __MACOSX/Source Data file/FigureS11/._FirstPage
- Source Data file/FigureS11/SecondPage/
- __MACOSX/Source Data file/FigureS11/._SecondPage
- Source Data file/TableS2/.DS_Store
- __MACOSX/Source Data file/TableS2/._.DS_Store
- Source Data file/TableS2/TableS2.txt
- __MACOSX/Source Data file/TableS2/._TableS2.txt
- Source Data file/TableS3/TableS3.txt
- __MACOSX/Source Data file/TableS3/._TableS3.txt
- Source Data file/TableS3/.DS_Store
- __MACOSX/Source Data file/TableS3/._.DS_Store
- Source Data file/FigureS9/figS9_lowLPR.txt
- __MACOSX/Source Data file/FigureS9/._figS9_lowLPR.txt
- Source Data file/FigureS9/figS9_highLPR.txt
- __MACOSX/Source Data file/FigureS9/._figS9_highLPR.txt
- Source Data file/Figure1/.DS_Store
- __MACOSX/Source Data file/Figure1/._.DS_Store
- Source Data file/Figure1/D/
- __MACOSX/Source Data file/Figure1/._D
- Source Data file/Figure1/E/
- __MACOSX/Source Data file/Figure1/._E
- Source Data file/Figure1/B/
- __MACOSX/Source Data file/Figure1/._B
- Source Data file/FigureS1/LKa14-CalibrationData_ssp.txt
- __MACOSX/Source Data file/FigureS1/._LKa14-CalibrationData_ssp.txt
- Source Data file/FigureS1/LKa14-CalibrationData_xvals.txt
- __MACOSX/Source Data file/FigureS1/._LKa14-CalibrationData_xvals.txt
- Source Data file/FigureS1/LKa14-CalibrationData_ppp.txt
- __MACOSX/Source Data file/FigureS1/._LKa14-CalibrationData_ppp.txt
- Source Data file/FigureS14/.DS_Store
- __MACOSX/Source Data file/FigureS14/._.DS_Store
- Source Data file/FigureS14/A/
- __MACOSX/Source Data file/FigureS14/._A
- Source Data file/FigureS13/.DS_Store
- __MACOSX/Source Data file/FigureS13/._.DS_Store
- Source Data file/FigureS13/A/
- __MACOSX/Source Data file/FigureS13/._A
- Source Data file/FigureS12/figS12_highLPR_rss_s7_r2.txt
- __MACOSX/Source Data file/FigureS12/._figS12_highLPR_rss_s7_r2.txt
- Source Data file/FigureS12/figS12_lowLPR_corr_s7_r1.txt
- __MACOSX/Source Data file/FigureS12/._figS12_lowLPR_corr_s7_r1.txt
- Source Data file/FigureS12/figS12_highLPR_rss_s7_r1.txt
- __MACOSX/Source Data file/FigureS12/._figS12_highLPR_rss_s7_r1.txt
- Source Data file/FigureS12/figS12_lowLPR_corr_s7_r2.txt
- __MACOSX/Source Data file/FigureS12/._figS12_lowLPR_corr_s7_r2.txt
- Source Data file/FigureS12/figS12_highLPR_rss_s5_r1.txt
- __MACOSX/Source Data file/FigureS12/._figS12_highLPR_rss_s5_r1.txt
- Source Data file/FigureS12/figS12_lowLPR_rss_s2_r2.txt
- __MACOSX/Source Data file/FigureS12/._figS12_lowLPR_rss_s2_r2.txt
- Source Data file/FigureS12/figS12_lowLPR_corr_s5_r2.txt
- __MACOSX/Source Data file/FigureS12/._figS12_lowLPR_corr_s5_r2.txt
- Source Data file/FigureS12/figS12_lowLPR_highLPR_helix_s2_r1.txt
- __MACOSX/Source Data file/FigureS12/._figS12_lowLPR_highLPR_helix_s2_r1.txt
- Source Data file/FigureS12/figS12_highLPR_corr_s2_r2.txt
- __MACOSX/Source Data file/FigureS12/._figS12_highLPR_corr_s2_r2.txt
- Source Data file/FigureS12/figS12_highLPR_rss_s5_r2.txt
- __MACOSX/Source Data file/FigureS12/._figS12_highLPR_rss_s5_r2.txt
- Source Data file/FigureS12/figS12_lowLPR_rss_s2_r1.txt
- __MACOSX/Source Data file/FigureS12/._figS12_lowLPR_rss_s2_r1.txt
- Source Data file/FigureS12/figS12_lowLPR_corr_s5_r1.txt
- __MACOSX/Source Data file/FigureS12/._figS12_lowLPR_corr_s5_r1.txt
- Source Data file/FigureS12/figS12_lowLPR_highLPR_helix_s2_r2.txt
- __MACOSX/Source Data file/FigureS12/._figS12_lowLPR_highLPR_helix_s2_r2.txt
- Source Data file/FigureS12/figS12_highLPR_corr_s2_r1.txt
- __MACOSX/Source Data file/FigureS12/._figS12_highLPR_corr_s2_r1.txt
- Source Data file/FigureS12/figS12_lowLPR_highLPR_helix_s6_r1.txt
- __MACOSX/Source Data file/FigureS12/._figS12_lowLPR_highLPR_helix_s6_r1.txt
- Source Data file/FigureS12/figS12_lowLPR_corr_s1_r2.txt
- __MACOSX/Source Data file/FigureS12/._figS12_lowLPR_corr_s1_r2.txt
- Source Data file/FigureS12/figS12_highLPR_corr_s6_r2.txt
- __MACOSX/Source Data file/FigureS12/._figS12_highLPR_corr_s6_r2.txt
- Source Data file/FigureS12/figS12_lowLPR_rss_s6_r2.txt
- __MACOSX/Source Data file/FigureS12/._figS12_lowLPR_rss_s6_r2.txt
- Source Data file/FigureS12/figS12_highLPR_rss_s1_r1.txt
- __MACOSX/Source Data file/FigureS12/._figS12_highLPR_rss_s1_r1.txt
- Source Data file/FigureS12/figS12_lowLPR_highLPR_helix_s6_r2.txt
- __MACOSX/Source Data file/FigureS12/._figS12_lowLPR_highLPR_helix_s6_r2.txt
- Source Data file/FigureS12/figS12_lowLPR_corr_s1_r1.txt
- __MACOSX/Source Data file/FigureS12/._figS12_lowLPR_corr_s1_r1.txt
- Source Data file/FigureS12/figS12_highLPR_corr_s6_r1.txt
- __MACOSX/Source Data file/FigureS12/._figS12_highLPR_corr_s6_r1.txt
- Source Data file/FigureS12/figS12_lowLPR_rss_s6_r1.txt
- __MACOSX/Source Data file/FigureS12/._figS12_lowLPR_rss_s6_r1.txt
- Source Data file/FigureS12/figS12_highLPR_rss_s1_r2.txt
- __MACOSX/Source Data file/FigureS12/._figS12_highLPR_rss_s1_r2.txt
- Source Data file/FigureS12/figS12_lowLPR_highLPR_helix_s8_r2.txt
- __MACOSX/Source Data file/FigureS12/._figS12_lowLPR_highLPR_helix_s8_r2.txt
- Source Data file/FigureS12/figS12_lowLPR_rss_s4_r1.txt
- __MACOSX/Source Data file/FigureS12/._figS12_lowLPR_rss_s4_r1.txt
- Source Data file/FigureS12/figS12_highLPR_corr_s8_r1.txt
- __MACOSX/Source Data file/FigureS12/._figS12_highLPR_corr_s8_r1.txt
- Source Data file/FigureS12/figS12_highLPR_corr_s4_r1.txt
- __MACOSX/Source Data file/FigureS12/._figS12_highLPR_corr_s4_r1.txt
- Source Data file/FigureS12/figS12_lowLPR_rss_s8_r1.txt
- __MACOSX/Source Data file/FigureS12/._figS12_lowLPR_rss_s8_r1.txt
- Source Data file/FigureS12/figS12_lowLPR_highLPR_helix_s4_r2.txt
- __MACOSX/Source Data file/FigureS12/._figS12_lowLPR_highLPR_helix_s4_r2.txt
- Source Data file/FigureS12/figS12_lowLPR_corr_s3_r1.txt
- __MACOSX/Source Data file/FigureS12/._figS12_lowLPR_corr_s3_r1.txt
- Source Data file/FigureS12/figS12_highLPR_rss_s3_r2.txt
- __MACOSX/Source Data file/FigureS12/._figS12_highLPR_rss_s3_r2.txt
- Source Data file/FigureS12/figS12_lowLPR_rss_s4_r2.txt
- __MACOSX/Source Data file/FigureS12/._figS12_lowLPR_rss_s4_r2.txt
- Source Data file/FigureS12/figS12_lowLPR_highLPR_helix_s8_r1.txt
- __MACOSX/Source Data file/FigureS12/._figS12_lowLPR_highLPR_helix_s8_r1.txt
- Source Data file/FigureS12/figS12_highLPR_corr_s8_r2.txt
- __MACOSX/Source Data file/FigureS12/._figS12_highLPR_corr_s8_r2.txt
- Source Data file/FigureS12/figS12_highLPR_corr_s4_r2.txt
- __MACOSX/Source Data file/FigureS12/._figS12_highLPR_corr_s4_r2.txt
- Source Data file/FigureS12/figS12_lowLPR_highLPR_helix_s4_r1.txt
- __MACOSX/Source Data file/FigureS12/._figS12_lowLPR_highLPR_helix_s4_r1.txt
- Source Data file/FigureS12/figS12_lowLPR_rss_s8_r2.txt
- __MACOSX/Source Data file/FigureS12/._figS12_lowLPR_rss_s8_r2.txt
- Source Data file/FigureS12/figS12_lowLPR_corr_s3_r2.txt
- __MACOSX/Source Data file/FigureS12/._figS12_lowLPR_corr_s3_r2.txt
- Source Data file/FigureS12/figS12_highLPR_rss_s3_r1.txt
- __MACOSX/Source Data file/FigureS12/._figS12_highLPR_rss_s3_r1.txt
- Source Data file/FigureS12/figS12_lowLPR_highLPR_helix_s1_r1.txt
- __MACOSX/Source Data file/FigureS12/._figS12_lowLPR_highLPR_helix_s1_r1.txt
- Source Data file/FigureS12/figS12_lowLPR_corr_s6_r2.txt
- __MACOSX/Source Data file/FigureS12/._figS12_lowLPR_corr_s6_r2.txt
- Source Data file/FigureS12/figS12_highLPR_corr_s1_r2.txt
- __MACOSX/Source Data file/FigureS12/._figS12_highLPR_corr_s1_r2.txt
- Source Data file/FigureS12/figS12_lowLPR_rss_s1_r2.txt
- __MACOSX/Source Data file/FigureS12/._figS12_lowLPR_rss_s1_r2.txt
- Source Data file/FigureS12/figS12_highLPR_rss_s6_r1.txt
- __MACOSX/Source Data file/FigureS12/._figS12_highLPR_rss_s6_r1.txt
- Source Data file/FigureS12/figS12_lowLPR_highLPR_helix_s1_r2.txt
- __MACOSX/Source Data file/FigureS12/._figS12_lowLPR_highLPR_helix_s1_r2.txt
- Source Data file/FigureS12/figS12_lowLPR_corr_s6_r1.txt
- __MACOSX/Source Data file/FigureS12/._figS12_lowLPR_corr_s6_r1.txt
- Source Data file/FigureS12/figS12_highLPR_corr_s1_r1.txt
- __MACOSX/Source Data file/FigureS12/._figS12_highLPR_corr_s1_r1.txt
- Source Data file/FigureS12/figS12_lowLPR_rss_s1_r1.txt
- __MACOSX/Source Data file/FigureS12/._figS12_lowLPR_rss_s1_r1.txt
- Source Data file/FigureS12/figS12_highLPR_rss_s6_r2.txt
- __MACOSX/Source Data file/FigureS12/._figS12_highLPR_rss_s6_r2.txt
- Source Data file/FigureS12/figS12_lowLPR_rss_s3_r1.txt
- __MACOSX/Source Data file/FigureS12/._figS12_lowLPR_rss_s3_r1.txt
- Source Data file/FigureS12/figS12_lowLPR_corr_s8_r1.txt
- __MACOSX/Source Data file/FigureS12/._figS12_lowLPR_corr_s8_r1.txt
- Source Data file/FigureS12/figS12_highLPR_corr_s3_r1.txt
- __MACOSX/Source Data file/FigureS12/._figS12_highLPR_corr_s3_r1.txt
- Source Data file/FigureS12/figS12_lowLPR_highLPR_helix_s3_r2.txt
- __MACOSX/Source Data file/FigureS12/._figS12_lowLPR_highLPR_helix_s3_r2.txt
- Source Data file/FigureS12/figS12_lowLPR_corr_s4_r1.txt
- __MACOSX/Source Data file/FigureS12/._figS12_lowLPR_corr_s4_r1.txt
- Source Data file/FigureS12/figS12_highLPR_rss_s4_r2.txt
- __MACOSX/Source Data file/FigureS12/._figS12_highLPR_rss_s4_r2.txt
- Source Data file/FigureS12/figS12_highLPR_rss_s8_r2.txt
- __MACOSX/Source Data file/FigureS12/._figS12_highLPR_rss_s8_r2.txt
- Source Data file/FigureS12/figS12_lowLPR_rss_s3_r2.txt
- __MACOSX/Source Data file/FigureS12/._figS12_lowLPR_rss_s3_r2.txt
- Source Data file/FigureS12/figS12_lowLPR_corr_s8_r2.txt
- __MACOSX/Source Data file/FigureS12/._figS12_lowLPR_corr_s8_r2.txt
- Source Data file/FigureS12/figS12_highLPR_corr_s3_r2.txt
- __MACOSX/Source Data file/FigureS12/._figS12_highLPR_corr_s3_r2.txt
- Source Data file/FigureS12/figS12_lowLPR_highLPR_helix_s3_r1.txt
- __MACOSX/Source Data file/FigureS12/._figS12_lowLPR_highLPR_helix_s3_r1.txt
- Source Data file/FigureS12/figS12_lowLPR_corr_s4_r2.txt
- __MACOSX/Source Data file/FigureS12/._figS12_lowLPR_corr_s4_r2.txt
- Source Data file/FigureS12/figS12_highLPR_rss_s4_r1.txt
- __MACOSX/Source Data file/FigureS12/._figS12_highLPR_rss_s4_r1.txt
- Source Data file/FigureS12/figS12_highLPR_rss_s8_r1.txt
- __MACOSX/Source Data file/FigureS12/._figS12_highLPR_rss_s8_r1.txt
- Source Data file/FigureS12/figS12_highLPR_corr_s7_r1.txt
- __MACOSX/Source Data file/FigureS12/._figS12_highLPR_corr_s7_r1.txt
- Source Data file/FigureS12/figS12_lowLPR_highLPR_helix_s7_r2.txt
- __MACOSX/Source Data file/FigureS12/._figS12_lowLPR_highLPR_helix_s7_r2.txt
- Source Data file/FigureS12/figS12_lowLPR_rss_s7_r1.txt
- __MACOSX/Source Data file/FigureS12/._figS12_lowLPR_rss_s7_r1.txt
[truncated: 202 more entries]
