# Supplementary material for: Elevated concentrations cause upright alpha-synuclein conformation at lipid interfaces
Source: Nat Commun. 2023 Sep 18;14:5731. doi: 10.1038/s41467-023-39843-1 (PMC10507035; doi:10.1038/s41467-023-39843-1)
Supplement: Supplementary file 3 — Source Data [file 41467_2023_39843_MOESM3_ESM.zip › Source Data file/TableS1/TableS1.txt]

+---------------------------------------------+----------------------------------+
| Trough:                                     |                                  |
| Total area                                  | 0.00061 m^2                      |
| Volume                                      | 0.002 L                          |
| Protein:                                    |                                  |
| Concentration                               | 50  uM aS                        |
| Moles                                       | 1.8 x 10^-7                      |
| Lipid:                                      |                                  |
| Surface pressure                            | 13 mN/m                          |
| Area/lipid at a surface pressure of 13 mN/m | 55 Å^2                           |
| Number of lipids                            | 1.1 x 10$^{15}$ molecules        |
|                                             | 1.8 x 10$^{-9}$  moles           |
| Exposed-lipid correction                    | 2  (monolayer-to-bilayer factor) |
| LPR                                         | 0.037 (lipid-to-protein ratio)   |
| PLR                                         | 27  (protein-to-lipid ratio)     |
+---------------------------------------------+----------------------------------+
