# Supplementary material for: Elevated concentrations cause upright alpha-synuclein conformation at lipid interfaces
Source: Nat Commun. 2023 Sep 18;14:5731. doi: 10.1038/s41467-023-39843-1 (PMC10507035; doi:10.1038/s41467-023-39843-1)
Supplement: Supplementary file 3 — Source Data [file 41467_2023_39843_MOESM3_ESM.zip › Source Data file/Figure5/fig5_NMR_Micelle_BMRB_16302.txt]

3.000000000000000000e+00 6.690000000000000391e-01
4.000000000000000000e+00 7.279999999999999805e-01
5.000000000000000000e+00 7.369999999999999885e-01
6.000000000000000000e+00 8.060000000000000497e-01
7.000000000000000000e+00 8.850000000000000089e-01
8.000000000000000000e+00 8.970000000000000195e-01
9.000000000000000000e+00 8.860000000000000098e-01
1.000000000000000000e+01 9.210000000000000409e-01
1.100000000000000000e+01 9.969999999999999973e-01
1.200000000000000000e+01 9.709999999999999742e-01
1.300000000000000000e+01 9.569999999999999618e-01
1.400000000000000000e+01 1.006999999999999895e+00
1.500000000000000000e+01 1.012999999999999901e+00
1.600000000000000000e+01 9.979999999999999982e-01
1.700000000000000000e+01 9.789999999999999813e-01
1.800000000000000000e+01 1.008000000000000007e+00
1.900000000000000000e+01 9.709999999999999742e-01
2.000000000000000000e+01 9.539999999999999591e-01
2.100000000000000000e+01 9.559999999999999609e-01
2.200000000000000000e+01 9.070000000000000284e-01
2.300000000000000000e+01 8.579999999999999849e-01
2.400000000000000000e+01 7.710000000000000187e-01
2.500000000000000000e+01 7.590000000000000080e-01
2.600000000000000000e+01 6.969999999999999529e-01
2.700000000000000000e+01 6.810000000000000497e-01
2.800000000000000000e+01 6.330000000000000071e-01
2.900000000000000000e+01 5.989999999999999769e-01
3.000000000000000000e+01 4.979999999999999982e-01
3.100000000000000000e+01 4.869999999999999885e-01
3.200000000000000000e+01 4.739999999999999769e-01
3.300000000000000000e+01 4.879999999999999893e-01
3.400000000000000000e+01 4.849999999999999867e-01
3.500000000000000000e+01 4.729999999999999760e-01
3.600000000000000000e+01 4.369999999999999996e-01
3.700000000000000000e+01 4.229999999999999871e-01
3.800000000000000000e+01 4.040000000000000258e-01
3.900000000000000000e+01 4.089999999999999747e-01
4.000000000000000000e+01 4.719999999999999751e-01
4.100000000000000000e+01 4.909999999999999920e-01
4.200000000000000000e+01 5.200000000000000178e-01
4.300000000000000000e+01 6.580000000000000293e-01
4.400000000000000000e+01 7.399999999999999911e-01
4.500000000000000000e+01 7.590000000000000080e-01
4.600000000000000000e+01 8.080000000000000515e-01
4.700000000000000000e+01 8.850000000000000089e-01
4.800000000000000000e+01 8.609999999999999876e-01
4.900000000000000000e+01 8.820000000000000062e-01
5.000000000000000000e+01 8.599999999999999867e-01
5.100000000000000000e+01 9.300000000000000488e-01
5.200000000000000000e+01 9.250000000000000444e-01
5.300000000000000000e+01 9.350000000000000533e-01
5.400000000000000000e+01 9.230000000000000426e-01
5.500000000000000000e+01 9.759999999999999787e-01
5.600000000000000000e+01 9.200000000000000400e-01
5.700000000000000000e+01 9.220000000000000417e-01
5.800000000000000000e+01 9.619999999999999662e-01
5.900000000000000000e+01 9.370000000000000551e-01
6.000000000000000000e+01 8.940000000000000169e-01
6.100000000000000000e+01 8.679999999999999938e-01
6.200000000000000000e+01 8.379999999999999671e-01
6.300000000000000000e+01 7.600000000000000089e-01
6.400000000000000000e+01 6.700000000000000400e-01
6.500000000000000000e+01 6.410000000000000142e-01
6.600000000000000000e+01 6.420000000000000151e-01
6.700000000000000000e+01 6.720000000000000417e-01
6.800000000000000000e+01 7.349999999999999867e-01
6.900000000000000000e+01 9.100000000000000311e-01
7.000000000000000000e+01 9.529999999999999583e-01
7.100000000000000000e+01 9.649999999999999689e-01
7.200000000000000000e+01 9.340000000000000524e-01
7.300000000000000000e+01 9.889999999999999902e-01
7.400000000000000000e+01 9.939999999999999947e-01
7.500000000000000000e+01 9.679999999999999716e-01
7.600000000000000000e+01 9.689999999999999725e-01
7.700000000000000000e+01 1.014000000000000012e+00
7.800000000000000000e+01 9.579999999999999627e-01
7.900000000000000000e+01 9.379999999999999449e-01
8.000000000000000000e+01 9.050000000000000266e-01
8.100000000000000000e+01 8.549999999999999822e-01
8.200000000000000000e+01 7.830000000000000293e-01
8.300000000000000000e+01 7.269999999999999796e-01
8.400000000000000000e+01 6.490000000000000213e-01
8.500000000000000000e+01 6.139999999999999902e-01
8.600000000000000000e+01 6.149999999999999911e-01
8.700000000000000000e+01 7.229999999999999760e-01
8.800000000000000000e+01 7.820000000000000284e-01
8.900000000000000000e+01 7.760000000000000231e-01
9.000000000000000000e+01 6.870000000000000551e-01
9.100000000000000000e+01 6.330000000000000071e-01
9.200000000000000000e+01 5.080000000000000071e-01
9.300000000000000000e+01 3.380000000000000226e-01
9.400000000000000000e+01 2.359999999999999876e-01
9.500000000000000000e+01 2.389999999999999902e-01
9.600000000000000000e+01 2.039999999999999869e-01
9.700000000000000000e+01 1.570000000000000007e-01
9.800000000000000000e+01 2.300000000000000100e-01
9.900000000000000000e+01 1.980000000000000093e-01
1.000000000000000000e+02 1.729999999999999871e-01
1.010000000000000000e+02 1.320000000000000062e-01
1.020000000000000000e+02 1.469999999999999918e-01
1.030000000000000000e+02 1.380000000000000115e-01
1.040000000000000000e+02 1.209999999999999964e-01
1.050000000000000000e+02 2.089999999999999913e-01
1.060000000000000000e+02 2.670000000000000151e-01
1.070000000000000000e+02 2.260000000000000064e-01
1.090000000000000000e+02 2.159999999999999976e-01
1.100000000000000000e+02 1.380000000000000115e-01
1.110000000000000000e+02 1.330000000000000071e-01
1.120000000000000000e+02 1.150000000000000050e-01
1.130000000000000000e+02 2.400000000000000050e-02
1.140000000000000000e+02 4.000000000000000083e-02
1.150000000000000000e+02 0.000000000000000000e+00
1.160000000000000000e+02 -5.600000000000000117e-02
1.180000000000000000e+02 -8.999999999999999320e-03
1.190000000000000000e+02 9.500000000000000111e-02
1.210000000000000000e+02 2.399999999999999911e-01
1.220000000000000000e+02 2.340000000000000135e-01
1.230000000000000000e+02 2.010000000000000120e-01
1.240000000000000000e+02 9.900000000000000466e-02
1.250000000000000000e+02 1.000000000000000056e-01
1.260000000000000000e+02 3.799999999999999906e-02
1.270000000000000000e+02 -1.000000000000000021e-03
1.290000000000000000e+02 1.940000000000000058e-01
1.300000000000000000e+02 1.980000000000000093e-01
1.310000000000000000e+02 2.439999999999999947e-01
1.320000000000000000e+02 2.730000000000000204e-01
1.330000000000000000e+02 2.190000000000000002e-01
1.340000000000000000e+02 8.100000000000000255e-02
1.350000000000000000e+02 1.370000000000000107e-01
1.360000000000000000e+02 6.700000000000000400e-02
1.370000000000000000e+02 1.089999999999999997e-01
1.390000000000000000e+02 2.099999999999999922e-01
