# Supplementary material for: Elevated concentrations cause upright alpha-synuclein conformation at lipid interfaces
Source: Nat Commun. 2023 Sep 18;14:5731. doi: 10.1038/s41467-023-39843-1 (PMC10507035; doi:10.1038/s41467-023-39843-1)
Supplement: Supplementary file 3 — Source Data [file 41467_2023_39843_MOESM3_ESM.zip › Source Data file/Figure5/fig5_NMR_Solution_BMRB_25227.txt]

2.000000000000000000e+00 -5.399999999999999939e-02
3.000000000000000000e+00 -2.500000000000000139e-02
4.000000000000000000e+00 3.000000000000000062e-03
5.000000000000000000e+00 4.000000000000000083e-02
6.000000000000000000e+00 4.499999999999999833e-02
7.000000000000000000e+00 4.200000000000000261e-02
8.000000000000000000e+00 1.899999999999999953e-02
9.000000000000000000e+00 -1.499999999999999944e-02
1.000000000000000000e+01 -3.300000000000000155e-02
1.100000000000000000e+01 -4.200000000000000261e-02
1.200000000000000000e+01 -2.999999999999999889e-02
1.300000000000000000e+01 5.000000000000000104e-03
1.400000000000000000e+01 4.000000000000000083e-03
1.500000000000000000e+01 1.299999999999999940e-02
1.600000000000000000e+01 2.100000000000000130e-02
1.700000000000000000e+01 1.400000000000000029e-02
1.800000000000000000e+01 3.000000000000000062e-03
1.900000000000000000e+01 2.199999999999999872e-02
2.000000000000000000e+01 2.699999999999999969e-02
2.100000000000000000e+01 3.300000000000000155e-02
2.200000000000000000e+01 3.300000000000000155e-02
2.300000000000000000e+01 5.000000000000000278e-02
2.400000000000000000e+01 4.499999999999999833e-02
2.500000000000000000e+01 5.399999999999999939e-02
2.600000000000000000e+01 5.600000000000000117e-02
2.700000000000000000e+01 5.700000000000000205e-02
2.800000000000000000e+01 2.999999999999999889e-02
2.900000000000000000e+01 2.699999999999999969e-02
3.000000000000000000e+01 2.000000000000000042e-03
3.100000000000000000e+01 -3.099999999999999978e-02
3.200000000000000000e+01 -4.900000000000000189e-02
3.300000000000000000e+01 -4.599999999999999922e-02
3.400000000000000000e+01 -4.399999999999999745e-02
3.500000000000000000e+01 -3.300000000000000155e-02
3.600000000000000000e+01 -4.399999999999999745e-02
3.700000000000000000e+01 -3.599999999999999728e-02
3.800000000000000000e+01 -4.100000000000000172e-02
3.900000000000000000e+01 -4.200000000000000261e-02
4.000000000000000000e+01 -4.200000000000000261e-02
4.100000000000000000e+01 -2.299999999999999961e-02
4.200000000000000000e+01 -3.899999999999999994e-02
4.300000000000000000e+01 -3.300000000000000155e-02
4.400000000000000000e+01 -4.399999999999999745e-02
4.500000000000000000e+01 -8.000000000000000167e-02
4.600000000000000000e+01 -5.999999999999999778e-02
4.700000000000000000e+01 -6.099999999999999867e-02
4.800000000000000000e+01 -4.700000000000000011e-02
4.900000000000000000e+01 -3.699999999999999817e-02
5.000000000000000000e+01 -4.000000000000000083e-02
5.100000000000000000e+01 -6.099999999999999867e-02
5.200000000000000000e+01 -6.199999999999999956e-02
5.300000000000000000e+01 -8.400000000000000522e-02
5.400000000000000000e+01 -9.500000000000000111e-02
5.500000000000000000e+01 -8.500000000000000611e-02
5.600000000000000000e+01 -7.099999999999999367e-02
5.700000000000000000e+01 -5.399999999999999939e-02
5.800000000000000000e+01 -3.300000000000000155e-02
5.900000000000000000e+01 -2.800000000000000058e-02
6.000000000000000000e+01 -2.500000000000000139e-02
6.100000000000000000e+01 -2.699999999999999969e-02
6.200000000000000000e+01 -5.299999999999999850e-02
6.300000000000000000e+01 -7.399999999999999634e-02
6.400000000000000000e+01 -7.099999999999999367e-02
6.500000000000000000e+01 -5.899999999999999689e-02
6.600000000000000000e+01 -5.800000000000000294e-02
6.700000000000000000e+01 -3.500000000000000333e-02
6.800000000000000000e+01 -2.900000000000000147e-02
6.900000000000000000e+01 -5.399999999999999939e-02
7.000000000000000000e+01 -9.199999999999999845e-02
7.100000000000000000e+01 -7.900000000000000078e-02
7.200000000000000000e+01 -5.800000000000000294e-02
7.300000000000000000e+01 -6.500000000000000222e-02
7.400000000000000000e+01 -6.199999999999999956e-02
7.500000000000000000e+01 -5.999999999999999778e-02
7.600000000000000000e+01 -7.199999999999999456e-02
7.700000000000000000e+01 -1.000000000000000056e-01
7.800000000000000000e+01 -1.010000000000000064e-01
7.900000000000000000e+01 -9.600000000000000200e-02
8.000000000000000000e+01 -9.199999999999999845e-02
8.100000000000000000e+01 -8.100000000000000255e-02
8.200000000000000000e+01 -4.800000000000000100e-02
8.300000000000000000e+01 -2.599999999999999881e-02
8.400000000000000000e+01 -2.000000000000000042e-03
8.500000000000000000e+01 2.400000000000000050e-02
8.600000000000000000e+01 2.100000000000000130e-02
8.700000000000000000e+01 1.700000000000000122e-02
8.800000000000000000e+01 -4.000000000000000083e-03
8.900000000000000000e+01 -1.499999999999999944e-02
9.000000000000000000e+01 -3.099999999999999978e-02
9.100000000000000000e+01 -2.500000000000000139e-02
9.200000000000000000e+01 -3.699999999999999817e-02
9.300000000000000000e+01 -4.599999999999999922e-02
9.400000000000000000e+01 -3.300000000000000155e-02
9.500000000000000000e+01 -3.599999999999999728e-02
9.600000000000000000e+01 -5.299999999999999850e-02
9.700000000000000000e+01 -7.099999999999999367e-02
9.800000000000000000e+01 -4.700000000000000011e-02
9.900000000000000000e+01 -4.700000000000000011e-02
1.000000000000000000e+02 -4.700000000000000011e-02
1.010000000000000000e+02 -5.000000000000000278e-02
1.020000000000000000e+02 -5.000000000000000278e-02
1.030000000000000000e+02 -5.299999999999999850e-02
1.040000000000000000e+02 -8.799999999999999489e-02
1.050000000000000000e+02 7.000000000000000146e-03
1.060000000000000000e+02 -1.600000000000000033e-02
1.070000000000000000e+02 -1.799999999999999864e-02
1.080000000000000000e+02 -4.299999999999999656e-02
1.090000000000000000e+02 -3.099999999999999978e-02
1.100000000000000000e+02 -1.320000000000000062e-01
1.110000000000000000e+02 -1.300000000000000044e-01
1.120000000000000000e+02 -1.590000000000000024e-01
1.130000000000000000e+02 -1.980000000000000093e-01
1.140000000000000000e+02 -1.819999999999999951e-01
1.150000000000000000e+02 -2.190000000000000002e-01
1.160000000000000000e+02 -2.250000000000000056e-01
1.170000000000000000e+02 -1.769999999999999907e-01
1.180000000000000000e+02 -1.150000000000000050e-01
1.190000000000000000e+02 -8.400000000000000522e-02
1.200000000000000000e+02 -4.399999999999999745e-02
1.210000000000000000e+02 -1.000000000000000021e-03
1.220000000000000000e+02 -3.099999999999999978e-02
1.230000000000000000e+02 -5.000000000000000278e-02
1.240000000000000000e+02 -1.150000000000000050e-01
1.250000000000000000e+02 -1.239999999999999991e-01
1.260000000000000000e+02 -1.509999999999999953e-01
1.270000000000000000e+02 -1.260000000000000009e-01
1.280000000000000000e+02 -1.290000000000000036e-01
1.290000000000000000e+02 -7.499999999999999722e-02
1.300000000000000000e+02 -8.200000000000000344e-02
1.310000000000000000e+02 -3.400000000000000244e-02
1.320000000000000000e+02 -4.100000000000000172e-02
1.330000000000000000e+02 -3.300000000000000155e-02
1.340000000000000000e+02 -7.099999999999999367e-02
1.350000000000000000e+02 -8.699999999999999400e-02
1.360000000000000000e+02 -1.769999999999999907e-01
1.370000000000000000e+02 -1.670000000000000095e-01
1.380000000000000000e+02 -1.789999999999999925e-01
1.390000000000000000e+02 -1.610000000000000042e-01
