# Supplementary material for: Elevated concentrations cause upright alpha-synuclein conformation at lipid interfaces
Source: Nat Commun. 2023 Sep 18;14:5731. doi: 10.1038/s41467-023-39843-1 (PMC10507035; doi:10.1038/s41467-023-39843-1)
Supplement: Supplementary file 3 — Source Data [file 41467_2023_39843_MOESM3_ESM.zip › Source Data file/Figure5/fig5_MD_73us.txt]

2.000000000000000000e+00 -1.010000000000000064e-01
3.000000000000000000e+00 -7.900000000000000078e-02
4.000000000000000000e+00 -6.700000000000000400e-02
5.000000000000000000e+00 -2.900000000000000147e-02
6.000000000000000000e+00 -8.300000000000000433e-02
7.000000000000000000e+00 -8.599999999999999312e-02
8.000000000000000000e+00 -1.089999999999999997e-01
9.000000000000000000e+00 -1.719999999999999862e-01
1.000000000000000000e+01 -1.459999999999999909e-01
1.100000000000000000e+01 -1.089999999999999997e-01
1.200000000000000000e+01 -1.140000000000000041e-01
1.300000000000000000e+01 -1.010000000000000064e-01
1.400000000000000000e+01 -6.300000000000000044e-02
1.500000000000000000e+01 -9.900000000000000466e-02
1.600000000000000000e+01 -1.439999999999999891e-01
1.700000000000000000e+01 -1.700000000000000122e-01
1.800000000000000000e+01 -1.670000000000000095e-01
1.900000000000000000e+01 -1.469999999999999918e-01
2.000000000000000000e+01 -8.500000000000000611e-02
2.100000000000000000e+01 -4.299999999999999656e-02
2.200000000000000000e+01 -3.000000000000000062e-03
2.300000000000000000e+01 -2.000000000000000042e-03
2.400000000000000000e+01 -4.599999999999999922e-02
2.500000000000000000e+01 -1.049999999999999961e-01
2.600000000000000000e+01 -1.229999999999999982e-01
2.700000000000000000e+01 -1.859999999999999987e-01
2.800000000000000000e+01 -2.030000000000000138e-01
2.900000000000000000e+01 -2.190000000000000002e-01
3.000000000000000000e+01 -2.260000000000000064e-01
3.100000000000000000e+01 -1.940000000000000058e-01
3.200000000000000000e+01 -1.680000000000000104e-01
3.300000000000000000e+01 -1.229999999999999982e-01
3.400000000000000000e+01 -9.600000000000000200e-02
3.500000000000000000e+01 -2.999999999999999889e-02
3.600000000000000000e+01 -7.599999999999999811e-02
3.700000000000000000e+01 -6.800000000000000488e-02
3.800000000000000000e+01 -2.500000000000000139e-02
3.900000000000000000e+01 -2.299999999999999961e-02
4.000000000000000000e+01 -1.600000000000000033e-02
4.100000000000000000e+01 1.299999999999999940e-02
4.200000000000000000e+01 6.000000000000000125e-03
4.300000000000000000e+01 -1.499999999999999944e-02
4.400000000000000000e+01 -2.800000000000000058e-02
4.500000000000000000e+01 -7.399999999999999634e-02
4.600000000000000000e+01 -8.200000000000000344e-02
4.700000000000000000e+01 -2.599999999999999881e-02
4.800000000000000000e+01 -2.800000000000000058e-02
4.900000000000000000e+01 -2.400000000000000050e-02
5.000000000000000000e+01 -7.099999999999999367e-02
5.100000000000000000e+01 -1.029999999999999943e-01
5.200000000000000000e+01 -1.370000000000000107e-01
5.300000000000000000e+01 -1.429999999999999882e-01
5.400000000000000000e+01 -1.380000000000000115e-01
5.500000000000000000e+01 -9.500000000000000111e-02
5.600000000000000000e+01 -4.599999999999999922e-02
5.700000000000000000e+01 -2.199999999999999872e-02
5.800000000000000000e+01 -2.000000000000000042e-03
5.900000000000000000e+01 2.800000000000000058e-02
6.000000000000000000e+01 8.100000000000000255e-02
6.100000000000000000e+01 1.039999999999999952e-01
6.200000000000000000e+01 9.299999999999999933e-02
6.300000000000000000e+01 9.500000000000000111e-02
6.400000000000000000e+01 7.299999999999999545e-02
6.500000000000000000e+01 3.200000000000000067e-02
6.600000000000000000e+01 -4.000000000000000083e-02
6.700000000000000000e+01 -1.429999999999999882e-01
6.800000000000000000e+01 -1.749999999999999889e-01
6.900000000000000000e+01 -1.890000000000000013e-01
7.000000000000000000e+01 -1.199999999999999956e-01
7.100000000000000000e+01 -8.599999999999999312e-02
7.200000000000000000e+01 8.000000000000000167e-03
7.300000000000000000e+01 8.400000000000000522e-02
7.400000000000000000e+01 4.800000000000000100e-02
7.500000000000000000e+01 -2.400000000000000050e-02
7.600000000000000000e+01 -1.089999999999999997e-01
7.700000000000000000e+01 -1.900000000000000022e-01
7.800000000000000000e+01 -2.020000000000000129e-01
7.900000000000000000e+01 -1.100000000000000006e-01
8.000000000000000000e+01 -3.200000000000000067e-02
8.100000000000000000e+01 2.199999999999999872e-02
8.200000000000000000e+01 5.199999999999999761e-02
8.300000000000000000e+01 -7.000000000000000146e-03
8.400000000000000000e+01 -6.300000000000000044e-02
8.500000000000000000e+01 -1.110000000000000014e-01
8.600000000000000000e+01 -9.299999999999999933e-02
8.700000000000000000e+01 -1.640000000000000069e-01
8.800000000000000000e+01 -2.109999999999999931e-01
8.900000000000000000e+01 -1.580000000000000016e-01
9.000000000000000000e+01 -1.029999999999999943e-01
9.100000000000000000e+01 -1.209999999999999964e-01
9.200000000000000000e+01 -5.700000000000000205e-02
9.300000000000000000e+01 -1.099999999999999936e-02
9.400000000000000000e+01 -4.200000000000000261e-02
9.500000000000000000e+01 -7.900000000000000078e-02
9.600000000000000000e+01 -5.600000000000000117e-02
9.700000000000000000e+01 -5.600000000000000117e-02
9.800000000000000000e+01 -6.600000000000000311e-02
9.900000000000000000e+01 -7.000000000000000666e-02
1.000000000000000000e+02 -1.189999999999999947e-01
1.010000000000000000e+02 -1.110000000000000014e-01
1.020000000000000000e+02 -5.800000000000000294e-02
1.030000000000000000e+02 -5.999999999999999778e-02
1.040000000000000000e+02 -5.700000000000000205e-02
1.050000000000000000e+02 1.600000000000000033e-02
1.060000000000000000e+02 -1.010000000000000064e-01
1.070000000000000000e+02 -1.209999999999999964e-01
1.080000000000000000e+02 -1.320000000000000062e-01
1.090000000000000000e+02 -1.360000000000000098e-01
1.100000000000000000e+02 -2.030000000000000138e-01
1.110000000000000000e+02 -1.160000000000000059e-01
1.120000000000000000e+02 -1.400000000000000133e-01
1.130000000000000000e+02 -1.680000000000000104e-01
1.140000000000000000e+02 -1.219999999999999973e-01
1.150000000000000000e+02 -1.869999999999999996e-01
1.160000000000000000e+02 -2.030000000000000138e-01
1.170000000000000000e+02 -1.409999999999999865e-01
1.180000000000000000e+02 -1.680000000000000104e-01
1.190000000000000000e+02 -1.529999999999999971e-01
1.200000000000000000e+02 -9.600000000000000200e-02
1.210000000000000000e+02 -7.900000000000000078e-02
1.220000000000000000e+02 -1.789999999999999925e-01
1.230000000000000000e+02 -1.199999999999999956e-01
1.240000000000000000e+02 -2.010000000000000120e-01
1.250000000000000000e+02 -1.819999999999999951e-01
1.260000000000000000e+02 -2.260000000000000064e-01
1.270000000000000000e+02 -1.980000000000000093e-01
1.280000000000000000e+02 -1.170000000000000068e-01
1.290000000000000000e+02 -5.800000000000000294e-02
1.300000000000000000e+02 -7.599999999999999811e-02
1.310000000000000000e+02 -1.700000000000000122e-02
1.320000000000000000e+02 7.000000000000000146e-03
1.330000000000000000e+02 -6.700000000000000400e-02
1.340000000000000000e+02 -1.059999999999999970e-01
1.350000000000000000e+02 -4.399999999999999745e-02
1.360000000000000000e+02 -9.900000000000000466e-02
1.370000000000000000e+02 -1.419999999999999873e-01
1.380000000000000000e+02 -1.270000000000000018e-01
1.390000000000000000e+02 -8.000000000000000167e-02
