# Supplementary material for: Elevated concentrations cause upright alpha-synuclein conformation at lipid interfaces
Source: Nat Commun. 2023 Sep 18;14:5731. doi: 10.1038/s41467-023-39843-1 (PMC10507035; doi:10.1038/s41467-023-39843-1)
Supplement: Supplementary file 3 — Source Data [file 41467_2023_39843_MOESM3_ESM.zip › Source Data file/Figure5/fig5_lowLPR.txt]

2.000000000000000000e+00 7.630000000000000115e-01
3.000000000000000000e+00 8.249999999999999556e-01
4.000000000000000000e+00 8.579999999999999849e-01
5.000000000000000000e+00 8.950000000000000178e-01
6.000000000000000000e+00 9.829999999999999849e-01
7.000000000000000000e+00 1.000999999999999890e+00
8.000000000000000000e+00 9.439999999999999503e-01
9.000000000000000000e+00 8.990000000000000213e-01
1.000000000000000000e+01 8.529999999999999805e-01
1.100000000000000000e+01 7.780000000000000249e-01
1.200000000000000000e+01 7.690000000000000169e-01
1.300000000000000000e+01 7.700000000000000178e-01
1.400000000000000000e+01 8.149999999999999467e-01
1.500000000000000000e+01 8.770000000000000018e-01
1.600000000000000000e+01 9.409999999999999476e-01
1.700000000000000000e+01 9.340000000000000524e-01
1.800000000000000000e+01 9.849999999999999867e-01
1.900000000000000000e+01 1.004000000000000004e+00
2.000000000000000000e+01 9.659999999999999698e-01
2.100000000000000000e+01 1.000999999999999890e+00
2.200000000000000000e+01 9.949999999999999956e-01
2.300000000000000000e+01 1.028999999999999915e+00
2.400000000000000000e+01 9.619999999999999662e-01
2.500000000000000000e+01 1.002000000000000002e+00
2.600000000000000000e+01 9.389999999999999458e-01
2.700000000000000000e+01 9.180000000000000382e-01
2.800000000000000000e+01 8.429999999999999716e-01
2.900000000000000000e+01 8.229999999999999538e-01
3.000000000000000000e+01 6.770000000000000462e-01
3.100000000000000000e+01 5.699999999999999512e-01
3.200000000000000000e+01 4.729999999999999760e-01
3.300000000000000000e+01 3.370000000000000218e-01
3.400000000000000000e+01 3.430000000000000271e-01
3.500000000000000000e+01 3.410000000000000253e-01
3.600000000000000000e+01 2.929999999999999827e-01
3.700000000000000000e+01 2.839999999999999747e-01
3.800000000000000000e+01 2.650000000000000133e-01
3.900000000000000000e+01 2.290000000000000091e-01
4.000000000000000000e+01 2.089999999999999913e-01
4.100000000000000000e+01 3.180000000000000049e-01
4.200000000000000000e+01 4.339999999999999969e-01
4.300000000000000000e+01 6.370000000000000107e-01
4.400000000000000000e+01 6.969999999999999529e-01
4.500000000000000000e+01 8.319999999999999618e-01
4.600000000000000000e+01 7.930000000000000382e-01
4.700000000000000000e+01 8.000000000000000444e-01
4.800000000000000000e+01 7.439999999999999947e-01
4.900000000000000000e+01 7.860000000000000320e-01
5.000000000000000000e+01 7.530000000000000027e-01
5.100000000000000000e+01 8.329999999999999627e-01
5.200000000000000000e+01 8.379999999999999671e-01
5.300000000000000000e+01 8.820000000000000062e-01
5.400000000000000000e+01 9.010000000000000231e-01
5.500000000000000000e+01 9.529999999999999583e-01
5.600000000000000000e+01 9.190000000000000391e-01
5.700000000000000000e+01 9.320000000000000506e-01
5.800000000000000000e+01 9.749999999999999778e-01
5.900000000000000000e+01 9.360000000000000542e-01
6.000000000000000000e+01 9.409999999999999476e-01
6.100000000000000000e+01 8.649999999999999911e-01
6.200000000000000000e+01 8.030000000000000471e-01
6.300000000000000000e+01 6.530000000000000249e-01
6.400000000000000000e+01 5.190000000000000169e-01
6.500000000000000000e+01 4.060000000000000275e-01
6.600000000000000000e+01 2.879999999999999782e-01
6.700000000000000000e+01 2.119999999999999940e-01
6.800000000000000000e+01 2.810000000000000275e-01
6.900000000000000000e+01 2.690000000000000169e-01
7.000000000000000000e+01 3.190000000000000058e-01
7.100000000000000000e+01 3.589999999999999858e-01
7.200000000000000000e+01 4.490000000000000102e-01
7.300000000000000000e+01 5.639999999999999458e-01
7.400000000000000000e+01 7.189999999999999725e-01
7.500000000000000000e+01 7.890000000000000346e-01
7.600000000000000000e+01 8.439999999999999725e-01
7.700000000000000000e+01 9.070000000000000284e-01
7.800000000000000000e+01 9.030000000000000249e-01
7.900000000000000000e+01 8.359999999999999654e-01
8.000000000000000000e+01 7.570000000000000062e-01
8.100000000000000000e+01 6.620000000000000329e-01
8.200000000000000000e+01 5.909999999999999698e-01
8.300000000000000000e+01 5.829999999999999627e-01
8.400000000000000000e+01 6.209999999999999964e-01
8.500000000000000000e+01 7.359999999999999876e-01
8.600000000000000000e+01 8.090000000000000524e-01
8.700000000000000000e+01 8.920000000000000151e-01
8.800000000000000000e+01 9.370000000000000551e-01
8.900000000000000000e+01 8.830000000000000071e-01
9.000000000000000000e+01 7.329999999999999849e-01
9.100000000000000000e+01 7.079999999999999627e-01
9.200000000000000000e+01 5.430000000000000382e-01
9.300000000000000000e+01 3.920000000000000151e-01
9.400000000000000000e+01 2.929999999999999827e-01
9.500000000000000000e+01 3.330000000000000182e-01
9.600000000000000000e+01 2.710000000000000187e-01
9.700000000000000000e+01 2.240000000000000047e-01
9.800000000000000000e+01 9.600000000000000200e-02
9.900000000000000000e+01 3.899999999999999994e-02
1.000000000000000000e+02 -1.899999999999999953e-02
1.010000000000000000e+02 0.000000000000000000e+00
1.020000000000000000e+02 -8.200000000000000344e-02
1.030000000000000000e+02 -5.999999999999999778e-02
1.040000000000000000e+02 -7.799999999999999989e-02
1.050000000000000000e+02 -3.500000000000000333e-02
1.060000000000000000e+02 -1.260000000000000009e-01
1.070000000000000000e+02 -8.400000000000000522e-02
1.080000000000000000e+02 -1.189999999999999947e-01
1.090000000000000000e+02 -1.130000000000000032e-01
1.100000000000000000e+02 -1.610000000000000042e-01
1.110000000000000000e+02 -1.409999999999999865e-01
1.120000000000000000e+02 -2.109999999999999931e-01
1.130000000000000000e+02 -1.920000000000000040e-01
1.140000000000000000e+02 -1.769999999999999907e-01
1.150000000000000000e+02 -2.349999999999999867e-01
1.160000000000000000e+02 -2.369999999999999885e-01
1.170000000000000000e+02 -1.199999999999999956e-01
1.180000000000000000e+02 -3.400000000000000244e-02
1.190000000000000000e+02 3.799999999999999906e-02
1.200000000000000000e+02 5.299999999999999850e-02
1.210000000000000000e+02 1.819999999999999951e-01
1.220000000000000000e+02 9.299999999999999933e-02
1.230000000000000000e+02 6.000000000000000125e-03
1.240000000000000000e+02 -7.399999999999999634e-02
1.250000000000000000e+02 -7.099999999999999367e-02
1.260000000000000000e+02 -2.089999999999999913e-01
1.270000000000000000e+02 -1.610000000000000042e-01
1.280000000000000000e+02 -1.130000000000000032e-01
1.290000000000000000e+02 -1.069999999999999979e-01
1.300000000000000000e+02 -1.390000000000000124e-01
1.310000000000000000e+02 -8.500000000000000611e-02
1.320000000000000000e+02 -6.400000000000000133e-02
1.330000000000000000e+02 -8.699999999999999400e-02
1.340000000000000000e+02 -7.599999999999999811e-02
1.350000000000000000e+02 -2.400000000000000050e-02
1.360000000000000000e+02 -7.099999999999999367e-02
1.370000000000000000e+02 -1.120000000000000023e-01
1.380000000000000000e+02 -1.199999999999999956e-01
1.390000000000000000e+02 -1.250000000000000000e-01
