# Supplementary material for: Elevated concentrations cause upright alpha-synuclein conformation at lipid interfaces
Source: Nat Commun. 2023 Sep 18;14:5731. doi: 10.1038/s41467-023-39843-1 (PMC10507035; doi:10.1038/s41467-023-39843-1)
Supplement: Supplementary file 3 — Source Data [file 41467_2023_39843_MOESM3_ESM.zip › Source Data file/Figure5/fig5_highLPR.txt]

2.000000000000000000e+00 2.399999999999999911e-01
3.000000000000000000e+00 2.419999999999999929e-01
4.000000000000000000e+00 2.949999999999999845e-01
5.000000000000000000e+00 3.290000000000000147e-01
6.000000000000000000e+00 4.089999999999999747e-01
7.000000000000000000e+00 5.779999999999999583e-01
8.000000000000000000e+00 6.999999999999999556e-01
9.000000000000000000e+00 7.850000000000000311e-01
1.000000000000000000e+01 8.269999999999999574e-01
1.100000000000000000e+01 8.689999999999999947e-01
1.200000000000000000e+01 8.629999999999999893e-01
1.300000000000000000e+01 8.529999999999999805e-01
1.400000000000000000e+01 8.689999999999999947e-01
1.500000000000000000e+01 9.020000000000000240e-01
1.600000000000000000e+01 9.499999999999999556e-01
1.700000000000000000e+01 9.459999999999999520e-01
1.800000000000000000e+01 9.749999999999999778e-01
1.900000000000000000e+01 9.809999999999999831e-01
2.000000000000000000e+01 9.399999999999999467e-01
2.100000000000000000e+01 9.669999999999999707e-01
2.200000000000000000e+01 9.539999999999999591e-01
2.300000000000000000e+01 9.919999999999999929e-01
2.400000000000000000e+01 9.539999999999999591e-01
2.500000000000000000e+01 1.000999999999999890e+00
2.600000000000000000e+01 9.250000000000000444e-01
2.700000000000000000e+01 8.339999999999999636e-01
2.800000000000000000e+01 6.810000000000000497e-01
2.900000000000000000e+01 6.079999999999999849e-01
3.000000000000000000e+01 4.719999999999999751e-01
3.100000000000000000e+01 3.499999999999999778e-01
3.200000000000000000e+01 2.969999999999999862e-01
3.300000000000000000e+01 2.979999999999999871e-01
3.400000000000000000e+01 3.099999999999999978e-01
3.500000000000000000e+01 2.859999999999999765e-01
3.600000000000000000e+01 2.590000000000000080e-01
3.700000000000000000e+01 2.280000000000000082e-01
3.800000000000000000e+01 2.270000000000000073e-01
3.900000000000000000e+01 2.039999999999999869e-01
4.000000000000000000e+01 1.280000000000000027e-01
4.100000000000000000e+01 2.520000000000000018e-01
4.200000000000000000e+01 3.980000000000000204e-01
4.300000000000000000e+01 5.759999999999999565e-01
4.400000000000000000e+01 6.260000000000000009e-01
4.500000000000000000e+01 8.449999999999999734e-01
4.600000000000000000e+01 7.750000000000000222e-01
4.700000000000000000e+01 7.810000000000000275e-01
4.800000000000000000e+01 6.760000000000000453e-01
4.900000000000000000e+01 6.630000000000000338e-01
5.000000000000000000e+01 5.719999999999999529e-01
5.100000000000000000e+01 6.470000000000000195e-01
5.200000000000000000e+01 6.550000000000000266e-01
5.300000000000000000e+01 7.439999999999999947e-01
5.400000000000000000e+01 8.129999999999999449e-01
5.500000000000000000e+01 9.250000000000000444e-01
5.600000000000000000e+01 8.910000000000000142e-01
5.700000000000000000e+01 8.870000000000000107e-01
5.800000000000000000e+01 9.379999999999999449e-01
5.900000000000000000e+01 9.000000000000000222e-01
6.000000000000000000e+01 9.210000000000000409e-01
6.100000000000000000e+01 8.319999999999999618e-01
6.200000000000000000e+01 7.890000000000000346e-01
6.300000000000000000e+01 6.949999999999999512e-01
6.400000000000000000e+01 5.949999999999999734e-01
6.500000000000000000e+01 4.859999999999999876e-01
6.600000000000000000e+01 4.089999999999999747e-01
6.700000000000000000e+01 2.000000000000000111e-01
6.800000000000000000e+01 1.300000000000000044e-01
6.900000000000000000e+01 -3.799999999999999906e-02
7.000000000000000000e+01 1.799999999999999864e-02
7.100000000000000000e+01 4.299999999999999656e-02
7.200000000000000000e+01 1.250000000000000000e-01
7.300000000000000000e+01 2.240000000000000047e-01
7.400000000000000000e+01 2.919999999999999818e-01
7.500000000000000000e+01 3.340000000000000191e-01
7.600000000000000000e+01 3.790000000000000036e-01
7.700000000000000000e+01 4.279999999999999916e-01
7.800000000000000000e+01 4.309999999999999942e-01
7.900000000000000000e+01 4.349999999999999978e-01
8.000000000000000000e+01 3.549999999999999822e-01
8.100000000000000000e+01 2.630000000000000115e-01
8.200000000000000000e+01 2.220000000000000029e-01
8.300000000000000000e+01 1.789999999999999925e-01
8.400000000000000000e+01 2.109999999999999931e-01
8.500000000000000000e+01 4.299999999999999933e-01
8.600000000000000000e+01 6.310000000000000053e-01
8.700000000000000000e+01 7.409999999999999920e-01
8.800000000000000000e+01 8.619999999999999885e-01
8.900000000000000000e+01 8.429999999999999716e-01
9.000000000000000000e+01 7.189999999999999725e-01
9.100000000000000000e+01 6.560000000000000275e-01
9.200000000000000000e+01 4.699999999999999734e-01
9.300000000000000000e+01 2.810000000000000275e-01
9.400000000000000000e+01 1.499999999999999944e-01
9.500000000000000000e+01 8.799999999999999489e-02
9.600000000000000000e+01 4.700000000000000011e-02
9.700000000000000000e+01 6.099999999999999867e-02
9.800000000000000000e+01 4.100000000000000172e-02
9.900000000000000000e+01 6.000000000000000125e-03
1.000000000000000000e+02 -5.199999999999999761e-02
1.010000000000000000e+02 -6.400000000000000133e-02
1.020000000000000000e+02 -2.069999999999999896e-01
1.030000000000000000e+02 -1.620000000000000051e-01
1.040000000000000000e+02 -1.670000000000000095e-01
1.050000000000000000e+02 -7.799999999999999989e-02
1.060000000000000000e+02 -1.310000000000000053e-01
1.070000000000000000e+02 -1.100000000000000006e-01
1.080000000000000000e+02 -1.529999999999999971e-01
1.090000000000000000e+02 -1.390000000000000124e-01
1.100000000000000000e+02 -1.799999999999999933e-01
1.110000000000000000e+02 -1.630000000000000060e-01
1.120000000000000000e+02 -2.020000000000000129e-01
1.130000000000000000e+02 -2.670000000000000151e-01
1.140000000000000000e+02 -2.419999999999999929e-01
1.150000000000000000e+02 -3.200000000000000067e-01
1.160000000000000000e+02 -2.989999999999999880e-01
1.170000000000000000e+02 -1.819999999999999951e-01
1.180000000000000000e+02 -1.179999999999999938e-01
1.190000000000000000e+02 -5.999999999999999778e-02
1.200000000000000000e+02 -2.500000000000000139e-02
1.210000000000000000e+02 4.200000000000000261e-02
1.220000000000000000e+02 -2.000000000000000042e-02
1.230000000000000000e+02 -3.000000000000000062e-03
1.240000000000000000e+02 -7.699999999999999900e-02
1.250000000000000000e+02 -7.699999999999999900e-02
1.260000000000000000e+02 -1.429999999999999882e-01
1.270000000000000000e+02 -1.529999999999999971e-01
1.280000000000000000e+02 -1.880000000000000004e-01
1.290000000000000000e+02 -1.819999999999999951e-01
1.300000000000000000e+02 -2.210000000000000020e-01
1.310000000000000000e+02 -1.340000000000000080e-01
1.320000000000000000e+02 -4.900000000000000189e-02
1.330000000000000000e+02 -2.599999999999999881e-02
1.340000000000000000e+02 -6.300000000000000044e-02
1.350000000000000000e+02 -4.100000000000000172e-02
1.360000000000000000e+02 -1.160000000000000059e-01
1.370000000000000000e+02 -2.129999999999999949e-01
1.380000000000000000e+02 -2.389999999999999902e-01
1.390000000000000000e+02 -2.020000000000000129e-01
