# Supplementary material for: Elevated concentrations cause upright alpha-synuclein conformation at lipid interfaces
Source: Nat Commun. 2023 Sep 18;14:5731. doi: 10.1038/s41467-023-39843-1 (PMC10507035; doi:10.1038/s41467-023-39843-1)
Supplement: Supplementary file 3 — Source Data [file 41467_2023_39843_MOESM3_ESM.zip › Source Data file/FigureS4/50nM-aS_DPPG_SSP.txt]

5.319865319865320873e-03
1.461872137161784879e-01
-1.349893902321623040e-01
3.204892928958066184e-02
-1.112968274736144542e-01
-7.753747185338006297e-03
-3.091835436868943868e-02
3.972172711707005338e-02
3.456098957893113683e-03
2.421751312528092059e-01
-3.000052933018594950e-02
-3.055617597933343865e-02
-1.019759657783521206e-01
-7.707462226876284073e-02
-9.734262527288058131e-02
3.743792238504100450e-02
-5.451878504993957347e-02
3.602481744523456167e-03
-1.039154569673342715e-01
5.374075059307635571e-02
4.777790496545284565e-02
-5.169055202781809577e-02
6.919793154126953338e-02
-1.299685806160277568e-01
2.437542408792250648e-01
5.934555986283030632e-02
-1.243292835605365985e-02
2.706919285892572802e-02
9.060618996517698365e-02
-9.664498713328059654e-02
5.658455844349545572e-02
-9.923797183673628217e-03
9.369126822402756849e-02
1.938925014936062133e-02
1.662173847942025485e-03
9.266453644861327721e-02
1.371774475978340679e-01
-9.803755463779308121e-02
-2.212640983936388708e-02
-4.990436451807641650e-03
-3.338196409992254948e-02
-5.080966925954964741e-02
3.214783279127101517e-02
7.954376696956696330e-03
-1.725566910789973207e-01
6.387634678304948688e-02
-3.768542630978245767e-02
-3.227199046802119164e-02
-3.374839400595524425e-02
-8.885369857808714245e-02
-1.074628156903821401e-02
1.111739277876977808e-02
2.596907193072641937e-02
8.332122928972485187e-02
2.858693575662640818e-02
7.287577827567834343e-02
-1.125827612855393317e-01
-2.427595206002129344e-02
8.026730747189250725e-02
1.133437416245668301e-02
2.713148276761603861e-02
6.720618249698778746e-02
-1.594052229962054645e-01
-2.378066529528794631e-02
-5.190988079323384519e-02
2.230495750167586430e-02
1.289662563827876363e-01
-1.125132998983664583e-02
2.733419835996878447e-02
5.599444140177166351e-02
4.711591426427426399e-02
4.066127187224072986e-02
2.589018812489534901e-02
-3.621900054472495384e-02
1.459721962245149815e-02
-4.334528868053460354e-02
4.757912589064247134e-04
2.993025145569213133e-02
-1.171756642894058488e-02
3.887996079073647443e-02
-2.594234238934050793e-02
-1.125986170742702443e-02
-6.523702031741338003e-02
1.718546549673290527e-02
4.739239168790358031e-02
8.376408837386534190e-02
-5.157268440605192183e-02
3.015273708580117756e-02
-6.522408245334776478e-02
1.575502079589316887e-02
-1.866632039773905363e-02
3.430723168809926560e-02
-4.870993104207228114e-02
-1.213050622842410178e-02
6.050175370575226058e-02
-2.460203656023805460e-02
1.301386540376334514e-02
5.627542390582166570e-02
-4.335269619774953509e-02
-4.373198939140407471e-02
1.105596589036402774e-04
3.584402501339697955e-02
1.448364523441609056e-02
-1.907230182262788926e-02
-3.107087306585322450e-02
-1.169597695522193830e-02
-8.737211321863875765e-03
3.590871606894679990e-02
-1.840541018052441191e-02
-1.737262317991139168e-04
-6.512825872505091651e-02
-1.753769974815876445e-02
-1.281051092856336573e-02
1.065242005452050542e-02
3.327297784349041859e-02
-8.406784035860004334e-02
8.445878125389048516e-03
4.994487865284504696e-02
-5.354544847538419972e-02
1.649088825187858612e-02
-1.915435799187291052e-02
1.203585751006323173e-02
2.183843299235916496e-02
8.358640426950517122e-03
2.714765894425106435e-02
1.493852365976483000e-03
-1.060724022505489701e-02
-2.498047223844201189e-03
-1.202466294597308132e-02
4.998943160708740896e-02
-3.275906911697107349e-02
-1.611634199791761590e-02
2.361007499315084801e-02
-1.948356755101998336e-02
-4.597473993170304168e-02
-3.288384596868790255e-02
-1.865752060431896328e-02
-5.062797763690306263e-02
3.304988055389869450e-02
-7.876131285148552097e-03
-1.299466080705102529e-03
7.133993834259537252e-03
-8.617799313415535646e-05
7.786228694277832346e-03
-1.310893961941518061e-02
-2.619689248753527891e-03
1.319441434473604203e-03
-1.013903919254500324e-02
-1.683806341200424703e-02
1.791332932931193056e-02
2.991574163664659225e-02
-1.736422646675307019e-02
-3.861585839769070966e-02
2.050391440538482102e-02
-2.256573455095964992e-02
-1.604737261119992472e-02
1.355104175587314337e-02
8.655938327298827104e-03
3.841122863097523772e-03
4.258081801042866953e-03
-4.801545745308257764e-03
4.329699184724361029e-03
8.067117446387360837e-04
1.093128076627370923e-02
-1.717543808686817011e-02
-3.963255854651449492e-04
-1.732311043250281749e-02
5.506581083067953533e-03
-2.871989820481192501e-02
-1.655536634710693539e-02
6.285791879804240520e-03
-4.477141998105533573e-03
-1.684678979742716340e-02
-1.231521748848756403e-03
-7.275688803314879667e-03
8.394619009579376220e-03
-4.129920605444602905e-03
6.404355376101793403e-03
-1.106034209481543754e-02
-2.139018022598358423e-02
3.516647077823968105e-03
1.310219558832047965e-02
8.622172292011755917e-03
4.047681784126012407e-03
2.159252048782741803e-04
8.204419088407202687e-03
4.709465905822491152e-03
-1.047170249628705078e-02
-1.364806130153346439e-02
-1.023471507390649564e-02
1.087381628358654977e-02
-7.977241411750976563e-03
7.232677827889006338e-03
-2.295188167496040738e-02
3.989184509953385728e-04
-9.469679835248476230e-03
-7.748804754124221164e-03
8.153124831050897678e-03
5.737050687639489235e-03
5.019783137677901082e-04
-5.497495758408887587e-03
-2.030363893175441900e-02
5.442993246910127897e-03
-4.901250789334008970e-03
1.602517227802244260e-02
3.593907194178273205e-03
1.040605403781890391e-02
1.248909282362224531e-02
6.286694886694254268e-03
-1.152941322160032193e-02
4.194846405280446694e-03
-7.323810134358053371e-03
-3.171396752827885038e-03
7.501940899670373267e-03
-3.551529848165999991e-03
6.842068282155539145e-03
-1.534505524574675261e-02
5.487909250257368664e-03
1.084333479848830113e-02
-6.831762901744899141e-03
4.103636211799204826e-03
2.437189808634348913e-03
-6.646264421058134357e-03
-1.211242516512972816e-04
2.597299104794315548e-03
-4.423801817507188455e-03
-8.601814879095731050e-04
8.122930663181540493e-04
-2.023259178939889723e-03
3.269537733700136981e-03
-4.763121328895115504e-03
-1.753083066498389376e-03
-9.291540135550904744e-03
1.144331581206206811e-03
-5.554401425736943572e-03
-8.948693489607752530e-03
-7.295339666961233281e-03
5.118066035001221648e-03
-5.823751193813109933e-03
-4.213550761734632770e-03
-2.872357921949039543e-03
-6.345034172819626929e-03
-8.076763025389711859e-03
-4.846614648974075824e-03
-4.982304922729125646e-03
-3.396944341308722002e-03
3.289255471257942435e-03
-4.391636306314286413e-03
-7.206411259885293213e-03
2.131572394966886868e-03
2.261660258428607913e-03
-5.731552080815754263e-03
-5.005558212924638220e-03
2.352812064162037795e-03
-3.305112434371583214e-03
7.146565790038104070e-03
8.695704683607396665e-03
1.563930527867478295e-03
5.335522301049202155e-04
-1.669689290929746465e-03
-5.879736142672807586e-03
-4.092475630294624585e-03
-2.011454813541885961e-03
2.647636554869737808e-04
8.437660127002618096e-03
3.742044769918180839e-05
-2.242827396309004465e-03
-4.576125102777984371e-03
-2.647083641033016327e-03
8.839385406986175614e-03
-2.593977115312704504e-04
1.099145335742784886e-05
2.096474277411494464e-04
-4.097623311806051355e-03
-5.086989099257283910e-03
-2.443806259392275210e-03
-2.009142526425868448e-04
-7.086749176053446821e-03
9.708515675813405481e-04
1.647748038995090454e-04
-2.382105437279843658e-03
-4.534811376804815351e-04
9.063957087252232005e-05
-1.157673022966023953e-03
-2.963372460780456033e-03
7.248003563626979765e-04
-9.981241201647974377e-05
-1.657012302263649465e-03
-3.943656628214077683e-04
-4.711413427795723557e-03
1.808575082498278591e-03
-7.651784348922392731e-03
2.838122020307220963e-03
-2.977032657514557673e-03
-1.039123564549504670e-03
-9.734421444427916389e-04
-1.545157939126957534e-03
-3.101102761971386273e-03
-7.783253149382632526e-04
5.253152716483452511e-04
-2.600818452877815619e-04
1.334634931402739781e-03
-2.998541502572573368e-03
-1.815384676149849616e-03
2.325620744639008526e-04
-2.784913861463456965e-03
-5.207188077091731834e-04
-5.626913402251482220e-04
-9.099506366026358139e-04
-9.910690162331949309e-04
3.011505537381932180e-03
-2.303012167611299520e-03
-9.301533375046937583e-05
1.967830729577524102e-03
4.082937541448605594e-03
-1.370875221578341310e-03
6.215449757055702910e-04
1.909682446183166588e-03
1.722434066600742508e-04
3.191211184615658160e-04
6.208066389599899582e-04
3.005966464618593272e-03
-2.879175189507460382e-04
-9.039858908775245819e-04
6.500490565432315597e-04
1.807997873408694533e-03
3.571236697839095739e-03
3.663362985763986800e-03
4.668809365782810618e-03
-3.020313916819627326e-03
6.142024672922320565e-03
1.572289251742891875e-03
-2.387728406808565119e-03
-1.292870993320647090e-03
1.506834775739422216e-03
-3.221133062084172594e-03
-8.567118171571450275e-04
-1.385946452311211151e-03
1.760154711116143503e-03
-3.405126591370286580e-04
-1.641268147340514119e-03
-2.016856898217072745e-04
2.910528657013261838e-03
2.344884840154886838e-03
4.676253611562184581e-03
-2.481771181565828040e-04
1.693942386405980277e-03
-2.483977167321235920e-03
5.721148688272602225e-04
5.132618840931928508e-03
-2.238293465430268468e-04
1.804399087376973429e-03
6.663857637669444618e-04
-1.917112570283205321e-03
1.526229719677658437e-03
1.438614034819673572e-03
1.205728792876872976e-03
-5.396321573841190425e-04
1.455052452910724577e-04
1.041033496748635951e-03
-3.945560790099340745e-04
5.402109020559326151e-04
-7.082718523779054634e-04
-6.401419673382523559e-04
1.003645936972797368e-03
3.567299335777638671e-03
2.469499896136273694e-04
-6.963390439040762587e-04
-8.219069385798345815e-04
1.765365566213544877e-03
8.346750719493814573e-04
5.697052102272164888e-04
-2.878809949054299960e-03
-5.645846369027345728e-04
2.372533786865743156e-03
-1.472700440442199820e-03
-1.157712440968838461e-03
1.588784026986867154e-03
-6.278480879004295261e-04
6.860817755937118198e-04
7.846592150249369260e-04
8.727093219492896518e-04
4.539882864106062278e-04
1.199226087920574535e-03
2.175690152020909405e-03
4.501675494362439669e-04
-1.910702979685688439e-04
1.067735480113540309e-04
-3.379669478759447961e-03
-8.640558061017858740e-04
2.217442212740256425e-03
1.501850892357310110e-03
1.363708932105918425e-03
1.925816957111417364e-03
2.382739302378137757e-03
1.982422811968349993e-04
-1.538542668539409164e-05
1.955716670301086042e-03
-1.770045751020840391e-04
4.032205270413488011e-04
-1.313680130308853130e-03
1.256740461889594394e-03
9.803878169537020518e-04
5.008739416840032226e-05
7.688458867317816319e-04
-8.126299074774972694e-04
4.062590494860168072e-04
1.819189766755327986e-03
5.385888581496320847e-04
-1.948921015421799143e-04
7.022007999927463561e-04
6.280704156907399634e-04
4.843210351001566273e-04
1.178915765037685760e-03
9.122211037836958905e-04
8.497144181635129341e-04
1.117258776937899312e-03
1.770145377727630031e-04
6.721349778965918405e-04
1.322887596926827867e-03
6.406870697963117697e-04
5.108866459090235330e-04
-1.733281091913552421e-05
-1.914721894626827785e-03
1.965259575588056400e-03
5.115712352927232918e-04
1.242721226122703044e-03
-1.908204741363753361e-04
6.241809056553222247e-04
2.105876016868845745e-03
1.249539233007518260e-03
1.418137212382084445e-04
9.046252555826113828e-05
6.548173787135908985e-04
1.092950817042163611e-03
2.715948079038842024e-04
2.097455856488437704e-03
1.470221404140093207e-03
9.220400822015284090e-04
-1.403056222252416976e-05
1.536767380881276469e-03
-1.826322060123985558e-04
1.409368200274148429e-03
5.184286991851624893e-04
1.231207944534645814e-03
7.780932632505461371e-04
7.516437699945823902e-04
8.536245386605938699e-04
1.025486008729524197e-03
-4.749345795383440620e-04
1.110797871530798658e-03
6.077323806004887759e-04
-2.695958332989495062e-04
1.505224112615302168e-03
1.142858600467346297e-04
5.692451805371389652e-04
7.388494868983958149e-04
5.312822961102270364e-05
7.615456561422142114e-04
1.088387274915087128e-03
2.018134317221587147e-04
6.109367320534173085e-04
1.140410172096644565e-03
1.628680755041208591e-05
9.756086948747325028e-04
1.574860355308724366e-04
1.086229032308773032e-03
5.496126717220317258e-04
7.281378338103067270e-04
6.220665258439053149e-04
2.597016507954926770e-04
1.369129003296131126e-03
9.325897294703422566e-04
5.117543666816825286e-04
4.071255088857624028e-04
7.159232582561645374e-04
9.191972983406099631e-05
1.797757922268242116e-03
6.469553971066691099e-04
-1.556167151936124716e-04
9.221431099280417640e-04
9.090690767072439433e-04
6.106080987403206132e-04
2.083105613460892842e-04
9.858744156409199842e-04
9.762043078391041901e-04
5.085253633711517588e-04
8.383905785539618469e-04
9.343010507600174033e-04
7.846388745411387710e-04
1.033810067020083301e-03
1.037103054354611247e-03
5.416391026029046974e-04
1.255419692968136672e-03
6.906143423337583308e-04
7.567987770371813845e-04
4.570183364553563675e-04
7.317328422685378132e-04
8.622109037777896676e-04
2.835829320842884376e-04
-2.714372933955684503e-05
3.399523372904295006e-04
1.975900306196546360e-04
9.527476982003688219e-04
3.667079376551733651e-04
1.657310573785647848e-03
9.078454391308514795e-04
9.782268382171966162e-04
9.031240858207270931e-04
8.708253873391499965e-04
2.094048869577047947e-04
7.793240820252781385e-04
6.512397662058803894e-04
5.629590187803062236e-04
1.068188186905663986e-03
6.059971688120357938e-04
6.480727242538210581e-04
1.043358253449282050e-03
5.090326954122929371e-04
1.065913843222280775e-03
1.525773568649463254e-03
1.462705667847151621e-03
8.309441619449742678e-04
1.046163746069433791e-03
9.585177037326272778e-04
1.197247444642946836e-03
8.106197563551616062e-04
1.108718052151795976e-03
1.154507521051023437e-03
1.374410916737936602e-03
1.129265109094037796e-03
1.261088415597868672e-03
1.141895916428601818e-03
1.316395819375230361e-03
1.099970035128401951e-03
1.057508633047066346e-03
6.990888775667343947e-04
6.899711612685663700e-04
1.230547120212228864e-03
1.472020825189762757e-03
1.140287318556118795e-03
8.098059523130754327e-04
1.544458269367050872e-03
1.471907522002233269e-03
1.154134058452008010e-03
1.215702360304810221e-03
1.604359139870642926e-03
1.788197961922735960e-03
8.944955185860829642e-04
8.052014501882865695e-04
8.197928309816045591e-04
1.350582869797657855e-03
1.532470734721226970e-03
1.344291803419654652e-03
1.450811908927604607e-03
1.544282151083761290e-03
1.244055399132934156e-03
1.349552280762070450e-03
9.444936078494419211e-04
1.433380269055423714e-03
1.085781755419104079e-03
1.517281854605223709e-03
1.302302196557609138e-03
1.364587905130395552e-03
1.505895149674223686e-03
1.187913224486599958e-03
1.572684198304970292e-03
1.007849492226102874e-03
1.297473016447393736e-03
1.294984755228095448e-03
1.312176654704359704e-03
1.814285751261307186e-03
1.343703747297661814e-03
1.721747512874371045e-03
1.229085125266389912e-03
9.312943196219768257e-04
1.580049882044918695e-03
1.872401222952258968e-03
1.188910238416699197e-03
1.217229873506137225e-03
1.313464833140274950e-03
1.883543174005825917e-03
1.590881530049018068e-03
1.346055462950407691e-03
1.780775816366880412e-03
1.999316525258857356e-03
1.864695102813080730e-03
2.142625536103882639e-03
1.830325425004638955e-03
2.089756649712630823e-03
2.121394828457284516e-03
1.927703290539431935e-03
2.015197916460726140e-03
2.349603822769463692e-03
2.351083988159031069e-03
1.937761852853714818e-03
1.719275110619732051e-03
2.521492656151544300e-03
2.255275208073546402e-03
1.906147192357489925e-03
2.205576704362527830e-03
1.955067402443127871e-03
1.969255080950079156e-03
1.890323814061895978e-03
2.234281824481982540e-03
2.032513722284307999e-03
2.068833822690620879e-03
2.094210134107415272e-03
1.882564417656712799e-03
1.958065303340221584e-03
1.748331182626647199e-03
1.708630822617458571e-03
1.616449116531370545e-03
1.565032451091598375e-03
1.800911360556974993e-03
1.616646668501649448e-03
1.451703525451135011e-03
1.626703194551062720e-03
1.245087156273261015e-03
1.174665242290066783e-03
7.826131312737323728e-04
8.600315077878957493e-04
1.249606847740407497e-03
7.958747958265793496e-04
8.344401183447742879e-04
1.047250939703466737e-03
7.552653364057087095e-04
6.946075385865037094e-04
5.433696993263533717e-04
5.415131904844957753e-04
7.446043817060893182e-04
5.770319960651664219e-04
4.458281465221497204e-04
5.298199234370364226e-04
2.187272745951105064e-04
2.980737446022271972e-04
5.539501221629828482e-04
2.758529235696926076e-04
4.139106738786111966e-04
6.202979874573961929e-05
3.131439654419652442e-04
2.060351873972095140e-04
2.511149769445940511e-04
1.921874773436874669e-04
1.039849139453040395e-04
4.366681211772610160e-04
2.259812397484789535e-04
-6.686161908323929887e-05
-1.259023206478889119e-04
1.375363448947736623e-04
2.738238125630443266e-04
7.025170380547646578e-05
1.603343187820913411e-04
3.346260634310127525e-04
5.392838663777956162e-05
3.927105675836634448e-04
1.655593693896304202e-04
3.278161763950339759e-04
3.149739905367187503e-04
3.057388070726873327e-04
2.790430695642770595e-04
4.144002540429420544e-04
4.958367370184567227e-04
2.555120624245450821e-04
4.470151418510988892e-04
3.372787992798761091e-04
6.134888924733789776e-04
8.108302021361667600e-04
4.752960241326341481e-04
4.372172037040798613e-04
2.709491783773761674e-04
5.863030111164387569e-04
8.224432928229272145e-04
5.716422042223324312e-04
5.013431581148659411e-04
4.554378032536439348e-04
3.337236182967812494e-04
7.312252475257710995e-04
7.820490099029283508e-04
5.031825665495691076e-04
9.488782757343328317e-04
8.425266800077086879e-04
9.536722546511769080e-04
6.911416455448062381e-04
1.250596129907259732e-03
9.424452937537589276e-04
8.164083065458995793e-04
1.116426164021226729e-03
1.272002950876739268e-03
1.045181433451324374e-03
1.283625209397448426e-03
1.549795376745679871e-03
1.580550564692176710e-03
1.818719361407873138e-03
1.882763661585356782e-03
1.835235481380950240e-03
2.092311230017545286e-03
1.935345971492756891e-03
2.276572002531299533e-03
2.266902691694505818e-03
2.198913262821767644e-03
2.746529803054029249e-03
2.561157245093667687e-03
2.823411623439668876e-03
3.012387535772744797e-03
3.171268008281644558e-03
3.237203854795084670e-03
3.265502847926192789e-03
3.556028981887954764e-03
3.680934712503408559e-03
4.063500693046548373e-03
4.176659393797911915e-03
4.683675386401923470e-03
4.395216549504332194e-03
4.590140507261681810e-03
4.720995601618486331e-03
5.141979785262935053e-03
5.355444463724442529e-03
5.365542892402814894e-03
5.958434904865759878e-03
5.863423065126928575e-03
6.441141250837486253e-03
6.165299434152048466e-03
6.510214033498353675e-03
6.783004651014582984e-03
6.345670884788328844e-03
6.773346744880766844e-03
7.071754050837338219e-03
7.277998664420255726e-03
7.083416176170675635e-03
7.031516003654866148e-03
7.163676529792252501e-03
6.860179432567592092e-03
7.082344952896315639e-03
7.402828455489074595e-03
7.091066973603398459e-03
7.240199269375150772e-03
6.938814843511808758e-03
6.649764984892673342e-03
6.836104249060547325e-03
6.937672917365696190e-03
6.724024745432162498e-03
6.128331497564772253e-03
6.134978259472551217e-03
5.665035878239237099e-03
5.225081656885405788e-03
5.280124787419355169e-03
4.770724420588797789e-03
4.593147530772440437e-03
4.469479324190915592e-03
4.166399117117697802e-03
4.055503817167764244e-03
3.769882675221181926e-03
3.354052137016247034e-03
3.318074203462577799e-03
2.914242227933217921e-03
2.566077427784840912e-03
2.744999545059784770e-03
2.743836666156005723e-03
2.389942871497032894e-03
2.181048910801689378e-03
1.999660232977219006e-03
1.884190287833990797e-03
1.787657733573562793e-03
1.190785610360291583e-03
1.278289201608162834e-03
1.006301127662268154e-03
1.077793726595559828e-03
1.021015796522774938e-03
9.441361874996779353e-04
5.885076036628643197e-04
7.685224073576994372e-04
4.833885569120136439e-04
9.045527769095976179e-04
3.919393140324075025e-04
5.395425090942393724e-04
2.789888343528336011e-04
2.495954251010248275e-04
6.140971613503936298e-04
2.041002252529333042e-04
2.119952336924183140e-04
3.290491256225616559e-04
1.803311581687774378e-04
4.827141930032540309e-04
2.902122345099671964e-04
4.100409359661607743e-04
1.956491298708696702e-04
6.059335776465354364e-04
2.420880783426727120e-04
1.422864579447867593e-04
3.933353954032795365e-04
4.572943392149476515e-04
4.016445363833115651e-04
2.050997739999469891e-04
3.294703707858163857e-04
3.225051659069266548e-04
6.986027775621803505e-05
4.512299113417408275e-04
3.071516511983671217e-04
2.703612646743471046e-04
2.158278687074652617e-04
2.180204747700771237e-04
4.736563740956185571e-04
6.375696559452555170e-04
4.088133366316048655e-04
8.961409474682156009e-06
2.894555536653638673e-04
6.014672864161262284e-04
4.507335349823116881e-04
1.970316251421484061e-04
4.929753160058127602e-04
2.444760810407074379e-04
4.390416094182346125e-04
3.925904492377875477e-04
5.734112847351174446e-04
-1.834851188560329962e-05
5.276005202757938321e-04
8.219268510305056735e-04
6.887951667156460298e-04
6.585492891768368270e-05
3.851120856888106021e-04
5.132441362149006269e-04
3.579819609218148294e-04
6.539979587859128798e-04
3.676372706409677298e-04
3.331351626124880107e-04
9.043142376893851305e-04
4.381541868938155344e-04
7.037223888779344612e-04
5.502685340908233498e-04
4.563258679863491291e-04
3.920594356927748218e-04
6.613041173647276737e-04
5.782408091678419362e-04
5.821210224995667770e-04
8.300609836761648061e-04
8.372025417544546634e-04
8.749291241092332916e-04
1.187515560470655662e-03
1.179048874356431256e-03
9.918090042273968246e-04
6.440532082424609353e-04
8.686114025133687003e-04
9.178323570474912268e-04
7.136220097244955337e-04
1.086272598087314155e-03
1.117310247780063442e-03
1.107387727253845728e-03
7.756251445187640906e-04
8.337722692333246390e-04
8.745897534886721159e-04
1.204725242647065441e-03
1.211356394719344687e-03
9.336508207109408923e-04
1.507370547114248067e-03
1.687076782912760474e-03
1.544390308027755732e-03
1.185760270075664419e-03
1.223780741223942951e-03
1.162721783127136947e-03
1.146482988503036253e-03
1.515773376157070760e-03
1.252885852886710498e-03
1.249616707676609205e-03
1.578110393062942627e-03
1.801195731179320875e-03
1.296746758832208321e-03
1.778961823133572281e-03
1.770679148526828253e-03
1.284570797298923350e-03
1.358382832779046886e-03
1.581115836209398941e-03
1.298673941235600933e-03
1.592363429762597106e-03
1.532737677020387613e-03
1.541901915309021537e-03
1.863132383074951734e-03
1.796982833976061957e-03
1.492928974678316275e-03
1.422098216570651281e-03
2.059307236391095305e-03
1.907631569377733673e-03
1.498167701791622546e-03
1.787196118094318839e-03
1.868449832011565004e-03
1.792804576100986416e-03
1.984024531596247087e-03
1.717372027222790641e-03
1.632416557467664077e-03
1.544552407781735279e-03
1.602242401871906445e-03
1.470179569835307690e-03
2.080530496162044315e-03
1.922590298219738680e-03
1.814819848168914293e-03
1.697301669120892175e-03
1.996640919486279264e-03
1.247546355048671654e-03
1.735321891544946982e-03
2.034676309562538383e-03
2.238880176081827454e-03
1.669491696021711997e-03
1.973994607796787908e-03
1.842087730829359117e-03
2.603738803374936860e-03
1.752264330422456662e-03
2.542975160670197469e-03
1.862655738611823566e-03
1.470115602967802994e-03
2.270908705804694939e-03
1.985415431889669350e-03
2.107763189541711230e-03
2.496975006179549730e-03
2.634567674624527667e-03
2.072591587358721919e-03
2.050438392719644044e-03
2.246668200520593895e-03
2.106255655094061048e-03
1.760610546182846473e-03
1.785842032967060013e-03
1.846519426306585977e-03
1.766528494007084654e-03
2.020448499931448445e-03
1.466024999177494882e-03
2.428041556588184970e-03
2.156008643364833253e-03
1.972971894349411816e-03
2.047390163839613378e-03
2.431867438615250340e-03
2.751400280003194442e-03
2.611120673751248997e-03
1.872518328484111972e-03
2.319625760810772094e-03
2.108447253273853118e-03
1.744646144858008055e-03
2.491965325369327466e-03
2.953391063287480814e-03
2.061417615601346658e-03
1.632398218419377385e-03
2.147446239507798914e-03
2.228675040662282409e-03
2.420596582487294628e-03
2.705055147372565586e-03
1.747832953204528274e-03
3.135897116390173444e-03
3.026547316919492910e-03
2.091222000733934400e-03
2.098314902155265418e-03
2.742387107674966809e-03
2.119175769647538895e-03
2.286968072668801432e-03
2.309490152864055162e-03
2.735619312955549828e-03
2.097016751082681450e-03
2.783891641912317281e-03
3.349074430863460423e-03
2.581473560830987481e-03
2.467058203864405663e-03
2.109250697215059572e-03
2.793158126772235083e-03
1.785776225873436261e-03
1.946412102988249017e-03
2.043364464322005528e-03
2.568467121842649744e-03
2.802691531722700542e-03
2.612164861056753395e-03
2.613131201219601185e-03
2.287453249728393402e-03
3.252841771614385039e-03
1.373704368715460188e-03
1.471092586205163637e-03
3.361506633518063312e-03
2.183100131047290091e-03
3.031159415532025739e-03
2.026770267360559694e-03
2.695624932488081306e-03
3.376336218430361653e-03
2.247537252185639097e-03
4.196757988136216692e-03
3.272882841293128005e-03
2.896302682939921533e-03
2.730524507870824187e-03
2.928391078558648976e-03
2.566067412251639944e-03
2.631981126207088868e-03
2.714190134589532667e-03
3.326574549278931911e-03
3.839856860396759046e-03
4.678465745319549708e-03
4.760107392279330080e-03
2.364125864057464808e-03
5.089015425314805628e-03
4.921112523128249976e-03
4.142397038760449630e-03
3.326064205519089264e-03
5.418010783992625173e-03
5.254033010903521109e-03
4.996562927779312976e-03
5.747660045379748492e-03
5.810608019905826212e-03
2.817250538607304032e-03
4.638118362508523301e-03
3.613472541080379671e-03
5.384160552696708527e-03
5.225318167049345340e-03
6.279274436116937322e-03
5.779092280046063158e-03
3.359936971294011799e-03
5.684231448653398813e-03
6.281735976897144871e-03
5.640528674483584123e-03
6.690309439286030481e-03
5.756693636273562710e-03
5.314842068424897002e-03
5.029067555673244309e-03
4.181162302448537121e-03
5.657667727180577810e-03
4.846156021910130729e-03
5.414655656059248583e-03
5.737009207056509470e-03
6.036976384082126668e-03
6.615808686673491437e-03
5.577400496831863563e-03
4.599756471385500062e-03
6.809534191814477395e-03
5.673871581130005698e-03
5.826239553773944653e-03
6.887545974800102742e-03
6.506955082764898264e-03
6.441360452397725325e-03
6.233907698182216371e-03
6.242530709816699816e-03
4.984079056574997058e-03
6.405799084574438813e-03
7.587458589100715307e-03
5.415383228217975943e-03
3.415974526539404966e-03
3.563373334806049959e-03
2.744676233135445991e-03
7.008531896074138637e-03
7.577537372839567888e-03
4.231013024631804023e-03
3.026128771908399070e-03
4.306570687633439788e-03
5.861041094838496425e-03
5.728279164653253021e-03
3.202977356110577739e-03
5.749880272136126749e-03
4.467909881768012716e-03
5.157783515481993014e-03
3.634764562440145636e-03
3.803781043831905122e-03
6.742949396840501250e-03
5.149602298706523577e-03
3.231300321012360241e-03
3.052713475940211588e-03
2.676532516360330492e-03
5.590663571479760272e-03
4.127235418815116200e-03
4.872777836005726462e-03
4.121154768123446062e-03
8.689106741676598869e-03
3.361088478954610704e-03
4.844730149330795342e-03
2.960219561679151585e-03
6.538683546642631329e-03
5.364076238316987412e-03
2.996795675915748299e-03
2.273099870574936138e-03
2.286846404634908844e-03
2.261643377451506062e-03
6.093442751055235494e-03
-3.886593673261138282e-04
2.253962642466055596e-03
5.038938379457845104e-03
4.280915029054097390e-03
1.235969542566302173e-03
5.487376526279104903e-03
7.780965224849631899e-03
3.207154175731047156e-03
2.620754178557460796e-03
2.796582643793751096e-03
8.664798086959780987e-03
8.379758918431533254e-03
8.143320821830526274e-03
3.294379090765360996e-03
5.416350092568535633e-03
6.333682437278369097e-03
4.780797571629598515e-03
4.546664428960818863e-03
6.821184415934909880e-03
3.058204013754709742e-03
3.747987129120386625e-03
1.880172996780523189e-03
3.977935738141668599e-03
-5.076927046645529629e-04
2.871000020818650477e-03
3.559214736636982530e-03
3.609692406335190604e-03
-5.147778997134035053e-04
7.082026353713759617e-04
2.257139963198720022e-03
1.126530564855022717e-03
2.218981481910254402e-03
3.803721212617895871e-04
-1.986604469504121666e-03
-4.662303033846585711e-03
5.133784301644754057e-03
4.609856895544263596e-03
-3.690215777749359435e-03
7.586242073820559243e-04
2.044504937618358761e-03
-1.090110810245872603e-03
3.156858243146428572e-03
5.991624655307852335e-04
2.857743322596022640e-03
6.088648812951313362e-03
-1.466812529194594459e-03
-8.105450286677096984e-05
-8.647666377422792271e-04
1.211574888163391992e-03
1.090424607285713464e-03
-3.606843194905174233e-03
-5.460838022933019176e-03
1.098681825849190255e-03
4.023873922210778956e-03
6.286493420447404959e-03
1.161912368503053997e-03
7.453773742942613589e-04
-4.596312841202430596e-03
5.567398448331343716e-03
-1.165341744004562462e-03
5.238759043275941808e-03
-1.271233325083410970e-02
-2.984206178832647140e-03
-7.985464259478587332e-03
2.188160848028738569e-03
1.782701457886657010e-03
-1.168413248186650141e-03
-4.005076134378588761e-03
1.366218598548962337e-03
-3.707053391937700586e-04
2.427911203542715279e-03
2.007982656022553724e-03
-2.339022303516285952e-03
-5.181764589825514357e-05
3.118487832040621813e-03
-6.606472228654471611e-03
-4.251721489823657302e-03
1.577955275219647445e-03
6.238327990157827366e-03
3.362869043356110470e-04
-4.614306261892229567e-03
4.452660300589429861e-03
-1.694771022111705560e-03
4.783170306464170528e-05
3.078793564154817287e-03
-3.161429366556702306e-04
-6.776316524894385011e-04
3.929554208967837858e-03
4.620684026100985208e-04
-3.092544439965745282e-03
-1.465521922787920957e-03
4.966504910537401611e-03
9.504164404739735492e-03
-4.265962178147343978e-03
-1.137080643822028407e-03
-2.930153513872647570e-03
-1.920292975297568927e-03
-7.332364205519457424e-03
6.073866759410045729e-04
8.848362440310354390e-03
-2.201275594742623572e-03
6.917091868169741170e-03
6.941040474727648351e-04
-3.819665948078239913e-03
1.129680165997739433e-02
1.407704616331196656e-03
-2.777123086000428832e-03
5.487939868870818881e-03
-3.169499930963845611e-03
-3.260487343269256617e-03
-3.908399339372191708e-03
5.313082201600384177e-03
-2.356232169586565915e-03
3.567070755314153980e-03
-1.018239171916608763e-03
4.010349945232892684e-03
-2.539817696632675360e-03
-2.414882610789034073e-03
-4.283320391543121025e-03
-2.718008729001195403e-03
-7.993374476196454803e-03
-8.071760316087191883e-03
3.760458149059288727e-03
-1.342391275730369868e-04
1.792140944213474994e-03
4.747420630814359541e-03
5.002328242501726495e-03
2.775409273507895101e-03
5.380547532085479907e-04
4.294647009346523082e-03
-1.740290021040787191e-03
-1.073650681711443670e-02
-8.861866510673745839e-03
5.541797696508838668e-03
-5.548284973110147698e-03
8.266934894031692516e-03
-9.290506912352601912e-03
-8.168263715687013385e-03
1.065367125244684812e-02
-7.230474752285824536e-03
1.450913838487180368e-03
1.254083492605578484e-02
-7.678716331621914318e-03
3.727087859531972528e-03
-8.728029730877544679e-04
-2.006429055227864494e-03
1.141292463870498437e-02
-3.894701951137636078e-03
-7.865909083077445019e-03
-1.884358486398413773e-02
6.328229126136069790e-04
1.788132616176577863e-03
5.859176115344004974e-03
-7.368963744235980211e-03
-5.071871398585648359e-03
3.236101315875386086e-03
-4.794918669684924278e-03
3.931106474176174204e-03
-5.613288806468223063e-03
-4.641589602479402957e-03
8.224680324607326967e-03
-5.804959847651453529e-03
-7.502622722088147546e-03
-7.522961183527367666e-03
8.630540743168151063e-03
8.798350859839100882e-03
-7.651670391098834914e-03
7.592559348785654465e-03
-3.217880644124448877e-03
-1.341761079801650873e-02
1.127270487573859420e-02
-8.926041411662657965e-03
-1.008431116169810141e-02
-3.122561877859321086e-03
-1.059892809780793414e-02
7.881379633446525257e-03
-2.327998078056697350e-03
8.976379494030248610e-03
1.189260651258583121e-04
-6.350660383428076775e-03
-2.432762500079178360e-03
3.291089548504015291e-03
2.140036559292585530e-02
7.762274940862473431e-03
-1.277839309311908783e-02
1.851164999399606756e-02
1.163640407401853559e-02
-1.113429977999323001e-02
-1.157572538372794897e-02
-4.155968242616124792e-04
1.390750811995081259e-03
5.384797423587567994e-03
-5.719794172145227160e-03
1.024152464043689807e-02
8.352378583730777836e-03
1.354908486153841816e-02
-1.423663418075207625e-02
-5.761564798087106219e-03
9.914769978360063463e-03
5.472745850651586927e-04
6.818474273484015531e-03
-4.530522532009536511e-04
3.286188140788970434e-04
-1.506357536560402714e-02
1.585561179764891776e-02
-8.317016998762674987e-03
-3.927014662743537506e-03
-8.296761200369658085e-03
6.658743175013464612e-03
1.999543494107538198e-03
1.362722241491928950e-02
-1.127280986933002372e-03
1.175776814895727884e-02
2.741343951907842733e-03
-3.708894203238850568e-03
-3.274309131079628649e-02
1.188186939920071912e-02
-8.573123332342898195e-03
-2.212728432208495646e-02
3.178967239605974548e-02
-3.767555023527768138e-02
1.308131776443375270e-02
-4.055102620445177192e-02
-2.352541609609011194e-02
-4.783592658164517730e-02
-9.040094457784629903e-03
-3.460056139743591247e-02
-1.824586602007097560e-02
-1.537887128112083376e-03
1.621402052765534563e-02
-2.408820804554157730e-02
8.029831200740192992e-03
-4.202799933869632437e-02
2.013393839611463121e-02
2.453143277850103332e-02
-2.943441102688693078e-02
-1.438983960397399037e-02
-2.660727994737993249e-02
6.458471138268072342e-02
2.087512846535488284e-02
1.784676208104905154e-02
-2.581309298963955709e-02
2.410396749858687709e-02
-8.384721991294164520e-04
-5.377819281029762311e-02
-3.100288334470218191e-02
-2.879387997182781406e-02
7.052402500185425693e-02
5.136749896988338643e-02
-2.251122270710184323e-02
-4.168313280645580959e-02
1.892312069863018656e-02
-7.326370510638315070e-02
2.426542068150734990e-02
7.811243227155372469e-04
-9.327253705185285793e-02
-1.493998307964435578e-02
2.291918783933975454e-02
5.696199814402737316e-02
2.379715517687779405e-02
-8.245672144947483601e-03
-5.397190225265640490e-02
4.040343987938350978e-02
1.166998470853389432e-02
-3.831802071479435690e-02
3.660476873720842905e-02
2.010559210494559934e-02
-4.311103529454340250e-02
1.167690179760523528e-02
-2.938947750835779315e-03
3.121529439986561044e-02
-4.437764606482565849e-02
1.649359245449656675e-02
-1.691686111248069321e-02
-2.951278719693688213e-02
9.559287482000729252e-02
-6.212727104052527538e-02
-2.860680481296333857e-02
-8.070150634976448745e-02
-4.799451849470468684e-02
-5.587632257510581624e-02
8.690193169667381756e-02
-4.607135503300480162e-02
4.520677050310270562e-02
-8.231516635761197687e-02
-1.418333280898195249e-02
5.493882468147846115e-02
-4.091887465245519495e-02
1.132704682810463902e-02
2.771994873949441482e-02
-7.309246642099840457e-03
-9.252012326852925017e-02
5.810761786769297332e-02
-3.705372495712904585e-02
2.819805998996394863e-02
-1.280463810960837112e-01
8.410240332982008016e-02
8.623892885930985186e-02
3.260101697030190482e-02
-4.036063625077389305e-02
8.796718636052709706e-02
4.663258586896693557e-04
1.013671942606472337e-01
-8.423398981348849401e-02
-4.837666765865162970e-03
6.029820183854379262e-02
8.383111411434800153e-02
2.283441075980600574e-02
-1.278531675950847317e-02
-4.817155244393528379e-02
5.289230091149001861e-02
2.001598843255436924e-02
-3.506175619315616415e-02
9.256533228062988061e-02
4.107640190607826647e-02
-1.812054515147700634e-02
6.482349123650177000e-03
1.178753657463202896e-02
-7.247630457063264364e-02
5.316403261675223257e-02
-5.317026379724135859e-02
2.275477483568765988e-02
-1.089741187042824605e-02
-2.097962924985476499e-02
5.373238667763202692e-02
1.542839954227386403e-03
2.505562886439791428e-02
-1.096807330576184403e-01
-1.223188058991450944e-01
8.706805839515097123e-02
-3.128595839251874927e-02
-8.262451971992587629e-02
-4.027878694282298333e-02
-3.606204729684258509e-02
-1.080169708803598722e-01
-1.293241776678299634e-02
1.947208085810649136e-02
5.596125249740633439e-02
-1.153331132329167737e-02
-2.871851374935968475e-03
4.643114135197903142e-02
-9.699912263221593944e-02
-2.298116463934676140e-02
9.031850670635271916e-02
-1.025187462487795742e-01
-1.516840020676284428e-01
1.102763587156621317e-01
-4.795299201881794704e-02
2.880838545679671736e-02
-2.485087988457441305e-02
5.694323990919763351e-02
-1.947110673930360636e-02
7.051869864212180483e-02
6.345796807927518712e-02
3.323988094090155054e-02
2.056033752217454116e-02
-9.856387903331428890e-02
4.608515517863965433e-02
1.875914446640215708e-03
9.184444566188465497e-02
1.106769908247556139e-01
-1.102919574424563731e-01
-1.542970766739126531e-01
2.118467507982760845e-01
-3.207018766998393638e-02
5.613520821197116178e-02
6.982149726627601138e-02
1.119383326303536978e-02
-4.057967967704206869e-02
6.318060403654063295e-02
6.288731924376420035e-02
8.432461792106779597e-02
6.389126961520584513e-02
8.297945795905245503e-03
1.334331991582278325e-02
-9.488325581855333590e-02
-1.255836712446380121e-02
-1.423155293910430448e-02
-2.946006437193841865e-02
4.301205050645536682e-02
1.298061540877752662e-01
6.028960804817917046e-02
1.602980165372777099e-01
2.814730773515712950e-02
1.657994465039853288e-02
4.673615601660651570e-02
-9.218477901553423504e-02
1.083423925335566251e-01
-6.541935397227406808e-03
-5.873629767767622745e-02
1.312415319876152342e-01
-1.625067703515674020e-02
-4.740492148693175624e-03
4.506045768771089338e-02
4.065788510939453287e-02
4.107174094696031293e-03
-6.987615992447561430e-02
1.574620844564041389e-01
-9.089941920009586562e-02
4.263404888578074120e-02
-8.167851733626969868e-02
2.230562245283072564e-01
9.478043419472516329e-02
-6.106136276223757264e-02
-5.564242134008592910e-02
4.325785050132215613e-03
6.693689967851529019e-03
-1.463134771265934830e-01
-6.599016424775461243e-02
5.012651656616785856e-02
8.396016464158960468e-02
-8.283004976933611152e-02
-1.013845779088982380e-01
1.018374141672327426e-01
-4.809174459480422548e-02
-1.613118545408361859e-01
7.732290203238287307e-02
4.443299213416256749e-02
-3.195726129816765793e-02
-6.812627143344708591e-02
4.822238808883776845e-02
-1.209959596402434279e-01
-1.582497327329626946e-01
9.453348350353911467e-02
4.580711158096839597e-02
1.192532631239074520e-01
-1.802376862960822571e-02
-1.296654327203850855e-02
6.674141776142808458e-02
4.242257686922035892e-02
1.882631512028240875e-02
3.889211431740655870e-03
1.918317336245712601e-01
-5.114397913688553676e-02
-5.652210148222752001e-02
2.692675160052004218e-02
-1.097372023821832215e-01
-1.565155852653967727e-01
-6.840647672540668689e-02
1.343378025273128662e-02
-1.049566777332400780e-01
-6.021516299706331649e-02
-3.589086283911711861e-02
2.610724590886641036e-02
-4.394079140902338448e-02
-9.098932897457283342e-02
-7.896345655199941971e-02
2.204760814424078577e-02
2.927183518908602067e-01
-3.467481172685517310e-02
-1.406886692838160875e-02
-6.543356423697286629e-03
1.137381936246684849e-01
-1.431826597411307300e-01
9.142795696957800589e-02
2.596116327896994327e-02
-2.547656201940843093e-02
3.126369548842684171e-02
2.117739213501861339e-01
1.092408776941643928e-02
-8.709880616742911308e-02
-2.062578499909873131e-01
1.402119174130019574e-01
-2.511056894569532738e-01
-1.296881426999516307e-01
2.025184143212171162e-01
4.651633638815136362e-02
1.020384755949384631e-01
-1.497245991045015046e-01
1.271486197205664304e-01
8.921866913355255835e-02
1.257234394779326025e-01
-1.035067168151193318e-01
1.482513085212231185e-01
1.945712296072634254e-02
2.269935210699803863e-01
2.311211558444149494e-01
1.647696280880802944e-01
9.810194731061011586e-02
4.132328123968753708e-02
-2.992901222607867451e-02
-6.015371763614111439e-02
4.698112747033189041e-01
3.836934770206378714e-02
1.274303187388376446e-01
-8.197082320202138395e-02
-3.084857228494407577e-01
1.278924516972087533e-01
7.480074868583974634e-02
9.324144494944856809e-02
-1.449835035443275688e-01
2.069768223953895661e-02
7.240406312019984081e-02
1.648114528348104679e-01
1.574079582911001030e-01
2.097258655141991113e-01
2.050578749462350914e-01
1.970775684488527621e-02
-2.335419930335113914e-01
1.472416781570921041e-01
-4.839606482370015228e-02
2.639809925345263375e-01
1.733264246918183151e-03
4.565464514852171640e-02
-9.592427624825512755e-02
2.393169179800536464e-02
1.598217727566453028e-01
2.754211477897830496e-01
3.287603997153545898e-02
2.144327320712957341e-01
-1.273741344032893429e-02
2.661614247089028051e-01
-3.143067154539905955e-02
2.409577927497001115e-01
3.364859568700616088e-01
3.813799321487137406e-01
1.818633327561236801e-01
-1.081654396507860105e-01
1.661296775051623043e-01
-9.318208180905905580e-02
2.761008463984478412e-01
1.605370627343913892e-01
3.060395726747998091e-01
3.439583048811400978e-01
5.539833603474790813e-01
1.789475491060564805e-01
-3.523299458210938373e-01
4.695308641975308173e-01
