# Supplementary material for: Elevated concentrations cause upright alpha-synuclein conformation at lipid interfaces
Source: Nat Commun. 2023 Sep 18;14:5731. doi: 10.1038/s41467-023-39843-1 (PMC10507035; doi:10.1038/s41467-023-39843-1)
Supplement: Supplementary file 3 — Source Data [file 41467_2023_39843_MOESM3_ESM.zip › Source Data file/FigureS4/50nM-aS_DPPG_PSP.txt]

0.000000000000000000e+00
2.647058823529411797e-01
3.235294117647058432e-01
2.000000000000000111e-01
-1.562500000000000000e-01
6.666666666666666574e-02
6.521739130434782428e-02
-2.083333333333333218e-02
0.000000000000000000e+00
-3.125000000000000000e-01
8.333333333333332871e-02
2.500000000000000139e-02
1.944444444444444475e-01
7.499999999999999722e-02
-2.352941176470588203e-01
2.083333333333333218e-02
-2.000000000000000042e-02
0.000000000000000000e+00
-4.761904761904761640e-02
4.999999999999999584e-02
-8.333333333333334259e-02
1.739130434782608647e-01
-6.250000000000000000e-02
0.000000000000000000e+00
-1.000000000000000056e-01
-1.923076923076923184e-02
1.071428571428571369e-01
4.166666666666667129e-02
1.842105263157894635e-01
-5.263157894736841813e-02
-1.612903225806451568e-02
-5.999999999999999778e-02
-2.000000000000000042e-02
-1.724137931034482735e-02
1.199999999999999956e-01
0.000000000000000000e+00
7.407407407407406996e-02
3.225806451612903136e-02
4.687500000000000000e-02
-9.677419354838709409e-02
3.571428571428571230e-02
-3.999999999999999389e-02
-1.060606060606060635e-01
-9.615384615384615918e-02
3.999999999999999389e-02
-4.838709677419354704e-02
-5.882352941176470507e-02
0.000000000000000000e+00
-4.054054054054054279e-02
-1.851851851851851749e-02
1.296296296296296224e-01
-2.702702702702702853e-02
-6.250000000000000000e-02
-1.250000000000000000e-01
-4.838709677419354704e-02
-5.714285714285714107e-02
5.000000000000000278e-02
1.351351351351351426e-02
2.499999999999999792e-02
5.263157894736841813e-02
-2.564102564102564014e-02
-1.428571428571428527e-02
0.000000000000000000e+00
3.488372093023255766e-02
6.818181818181817677e-02
-3.125000000000000000e-02
-6.818181818181817677e-02
-1.282051282051282007e-02
7.352941176470588480e-02
6.666666666666666574e-02
1.136363636363636395e-02
0.000000000000000000e+00
-6.382978723404254817e-02
1.388888888888888812e-02
-5.555555555555555941e-02
-1.162790697674418589e-02
0.000000000000000000e+00
2.272727272727272790e-02
1.020408163265306214e-02
-2.040816326530612082e-02
1.041666666666666609e-02
1.111111111111111154e-02
-3.488372093023255766e-02
-1.000000000000000021e-02
1.063829787234042701e-02
6.000000000000000472e-02
5.357142857142856845e-02
3.703703703703703498e-02
0.000000000000000000e+00
4.081632653061224164e-02
0.000000000000000000e+00
0.000000000000000000e+00
-1.818181818181818094e-02
0.000000000000000000e+00
-1.562500000000000000e-02
1.562500000000000000e-02
-5.263157894736841813e-02
-9.090909090909090468e-03
0.000000000000000000e+00
-1.538461538461538547e-02
-1.562500000000000000e-02
5.172413793103448204e-02
-4.237288135593220151e-02
2.272727272727272790e-02
-1.470588235294117627e-02
-2.857142857142857054e-02
-1.948051948051948007e-02
6.849315068493150305e-03
0.000000000000000000e+00
1.369863013698630061e-02
0.000000000000000000e+00
6.493506493506493935e-03
7.352941176470588133e-03
7.042253521126760722e-03
3.529411764705882304e-02
-4.109589041095890183e-02
-1.249999999999999896e-02
1.282051282051282007e-02
-2.631578947368420907e-02
0.000000000000000000e+00
-1.149425287356321823e-02
-5.813953488372092943e-03
5.113636363636363258e-02
3.797468354430379861e-02
-5.747126436781609116e-03
1.630434782608695607e-02
-1.086956521739130405e-02
1.052631578947368571e-02
5.000000000000000104e-03
1.666666666666666644e-02
-5.291005291005290712e-03
5.102040816326529338e-03
-1.923076923076923184e-02
-2.358490566037735672e-02
-2.336448598130841034e-02
4.273504273504273934e-03
4.273504273504273934e-03
9.174311926605505096e-03
-2.232142857142856845e-02
9.615384615384615918e-03
-8.403361344537816496e-03
8.849557522123893682e-03
1.587301587301587213e-02
-4.098360655737704264e-03
-8.547008547008547868e-03
-1.252609603340292151e-02
-1.593625498007968100e-02
-7.692307692307692735e-03
-3.875968992248061962e-03
-3.703703703703703845e-03
-4.664179104477611526e-03
1.865671641791044090e-03
2.173913043478260809e-02
1.418439716312056703e-02
-9.933774834437086518e-03
-1.119402985074626801e-02
-1.333333333333333419e-02
6.711409395973154217e-03
3.289473684210526133e-03
0.000000000000000000e+00
1.273885350318471228e-02
1.886792452830188607e-02
-2.160493827160493707e-02
-2.046783625730994038e-02
2.453987730061349751e-02
0.000000000000000000e+00
-9.146341463414633596e-03
-6.134969325153375244e-03
-8.823529411764705760e-03
0.000000000000000000e+00
8.196721311475410263e-03
8.241758241758241968e-03
2.673796791443850112e-03
5.434782608695652023e-03
-2.642007926023778094e-03
-2.531645569620253212e-03
-1.098901098901098987e-02
0.000000000000000000e+00
-1.022494887525562252e-02
-7.374631268436578936e-03
-1.358695652173913006e-02
-1.157407407407407343e-02
-7.075471698113208578e-03
1.225490196078431356e-02
-2.358490566037735759e-03
6.756756756756757132e-03
1.091703056768558895e-02
-9.433962264150943036e-03
-4.724409448818898440e-03
6.901840490797545198e-03
9.049773755656109406e-03
-2.235469448584203114e-03
-1.369863013698630061e-02
-1.535087719298245529e-02
-6.097560975609756309e-03
-1.612903225806451568e-02
-4.065040650406504495e-03
7.936507936507936067e-03
-2.016129032258064460e-03
1.211305518169582957e-02
0.000000000000000000e+00
0.000000000000000000e+00
-7.905138339920948082e-03
1.953125000000000000e-03
-3.861003861003860661e-03
-3.731343283582089481e-03
7.497656982193064840e-03
5.504587155963303058e-03
0.000000000000000000e+00
-1.805054151624548367e-03
-7.142857142857142634e-03
6.896551724137930939e-03
8.771929824561403022e-03
1.730103806228373755e-03
0.000000000000000000e+00
1.666666666666666557e-03
-1.689189189189189283e-03
-3.344481605351170509e-03
-1.174496644295302053e-02
0.000000000000000000e+00
1.672240802675585038e-03
-1.147540983606557333e-02
4.807692307692307092e-03
1.562500000000000087e-03
-1.408450704225352188e-03
0.000000000000000000e+00
8.474576271186442383e-03
-2.840909090909090988e-03
1.412429378531073441e-03
5.586592178770949033e-03
-1.084010840108401083e-02
4.054054054054054279e-03
-2.710027100271002708e-03
-2.717391304347826012e-03
2.645502645502645356e-03
-7.731958762886597357e-03
-5.063291139240506424e-03
0.000000000000000000e+00
0.000000000000000000e+00
4.065040650406504495e-03
0.000000000000000000e+00
1.204819277108433624e-03
-3.588516746411482897e-03
-7.518796992481202590e-03
-2.525252525252525467e-03
-6.142506142506143005e-03
1.246882793017456328e-03
0.000000000000000000e+00
6.521739130434782254e-03
-3.393665158371040810e-03
-4.629629629629629373e-03
1.143292682926828983e-03
1.131221719457013676e-03
0.000000000000000000e+00
-7.462686567164178962e-03
-2.159827213822893867e-03
-2.183406113537117790e-03
-8.456659619450317480e-03
-5.208333333333333912e-03
3.198294243070362412e-03
8.333333333333333218e-03
3.112033195020746674e-03
9.940357852882702756e-04
3.944773175542406508e-03
5.863192182410422414e-03
-5.964214711729622087e-03
1.919385796545105714e-03
-2.824858757062146883e-03
3.696857670979667235e-03
6.461538461538461273e-03
-7.407407407407407690e-03
-9.276437847866419442e-04
-9.124087591240875612e-04
1.785714285714285659e-03
2.640845070422535162e-03
-3.466204506065858129e-03
-1.733102253032928631e-03
-8.305647840531559488e-04
8.319467554076539302e-04
-4.125412541254125029e-03
3.267973856209150426e-03
-9.900990099009901110e-03
-3.215434083601286137e-03
2.400000000000000223e-03
4.744333157617291498e-03
4.754358161648177677e-03
-3.152916447714136129e-03
-6.220839813374805585e-03
-2.340093603744149847e-03
2.196193265007320705e-03
2.954209748892171541e-03
-2.869440459110473608e-03
-2.092050209205021175e-03
-2.074688796680497493e-03
4.867872044506258572e-03
0.000000000000000000e+00
2.754820936639118534e-03
0.000000000000000000e+00
4.774897680763983548e-03
-6.729475100942126573e-03
2.544529262086514185e-03
1.314060446780551932e-03
1.908396946564885422e-03
-3.250975292587776188e-03
5.980861244019137438e-04
-6.082725060827250769e-04
-4.146919431279621170e-03
-5.877742946708464263e-04
1.756440281030444963e-03
-2.322880371660859464e-03
-5.733944954128440685e-04
-5.636978579481397716e-04
-5.675368898978433441e-04
-1.113172541743970376e-03
5.643340857787808827e-04
5.382131324004305224e-04
1.078748651564185451e-03
-1.562500000000000087e-03
3.141361256544502722e-03
1.541623843782117089e-03
3.080082135523614078e-03
5.055611729019211537e-04
-3.992015968063871920e-03
0.000000000000000000e+00
1.454898157129001042e-03
-1.876172607879924951e-03
-9.363295880149812836e-04
4.162812210915818774e-03
9.487666034155597906e-04
-1.808318264014466487e-03
1.361161524500907388e-03
-3.923278116826503861e-03
8.787346221441124251e-04
-8.635578583765111862e-04
0.000000000000000000e+00
-2.162629757785467302e-03
-1.676445934618608566e-03
-4.098360655737704914e-04
0.000000000000000000e+00
0.000000000000000000e+00
-3.899142188718482112e-04
1.186708860759493923e-03
-1.555209953343701396e-03
-3.813882532418001715e-04
1.485884101040118796e-03
-1.102941176470588220e-03
0.000000000000000000e+00
2.973240832507433474e-03
-3.728560775540641593e-04
7.230657989877078669e-04
3.597122302158273460e-04
1.678979180658159804e-03
-2.038043478260869509e-03
0.000000000000000000e+00
-2.047781569965870328e-03
2.292075965946299698e-03
-2.643754130865829787e-03
0.000000000000000000e+00
9.596928982725527486e-04
3.128911138923654652e-04
-1.538777185063602967e-03
-1.864512119328775620e-03
2.979737783075089245e-04
0.000000000000000000e+00
-2.958579881656805315e-04
-1.470588235294117627e-03
-1.426940639269406313e-03
1.161440185830429949e-03
1.646542261251372069e-03
-8.460236886632826504e-04
5.571030640668522826e-04
-2.708559046587215454e-04
1.067235859124866662e-03
-7.961783439490446260e-04
-5.241090146750524391e-04
-7.970244420828904953e-04
5.133470225872690130e-04
0.000000000000000000e+00
-1.495513459621136470e-03
0.000000000000000000e+00
-9.881422924901185102e-04
-1.930501930501930547e-03
2.378686964795433025e-04
4.712535344015080538e-04
-1.623376623376623484e-03
4.570383912248628870e-04
0.000000000000000000e+00
0.000000000000000000e+00
0.000000000000000000e+00
-2.174858634188777718e-04
0.000000000000000000e+00
-8.791208791208791201e-04
8.669267446900736718e-04
6.257822277847309303e-04
-4.175365344467640611e-04
2.055076037813399412e-03
-4.016064257028113165e-04
1.589193484306714336e-03
0.000000000000000000e+00
5.875440658049353509e-04
0.000000000000000000e+00
9.674922600619195083e-04
-2.061469265367316464e-03
-3.792188092529389255e-04
1.869857890800299136e-04
-7.369196757553426839e-04
5.413208228076506548e-04
-3.656307129798903313e-04
-5.415162454873647269e-04
-5.341880341880342418e-04
5.250262513125656446e-04
8.632596685082872569e-04
8.591065292096220852e-04
5.079580088046054594e-04
-3.331112591605596331e-04
4.924491135915954948e-04
-4.927726675427069204e-04
-1.618122977346278068e-04
0.000000000000000000e+00
0.000000000000000000e+00
3.111387678904791506e-04
1.083926912356766772e-03
-6.172839506172839380e-04
-3.542868711408094884e-04
7.564296520423600782e-04
1.491201908738443269e-04
1.164483260553129647e-03
8.683068017366136256e-04
-7.246376811594202987e-04
-1.420858198351804486e-04
1.382361072712192469e-04
2.740476842970676597e-04
5.479452054794520157e-04
-4.026845637583892508e-04
3.994939742992209509e-04
0.000000000000000000e+00
-2.675227394328517721e-04
0.000000000000000000e+00
-9.022362570084423595e-04
-2.555257442187300354e-04
-5.236973029588897974e-04
-6.290890790135883091e-04
-6.327512022272842622e-04
5.063291139240506640e-04
8.667657256067359643e-04
-3.656752803510482418e-04
8.443908323281061612e-04
-1.079654510556621923e-03
0.000000000000000000e+00
1.186239620403321419e-04
2.308935580697298593e-04
1.042390548992355725e-03
-4.663091629750524365e-04
1.143379830779784516e-04
7.902461052156242814e-04
0.000000000000000000e+00
0.000000000000000000e+00
-7.727975270479134308e-04
-3.265839320705421402e-04
-7.597134794877360509e-04
-9.681583476764199850e-04
-7.376185458377239757e-04
5.158893933140735371e-04
2.038735983690112183e-04
-2.024701356549908800e-04
-1.010305112143867405e-04
7.874015748031495954e-04
1.003613006824568486e-04
1.948937828883258558e-04
6.771135616173341474e-04
-2.941176470588235036e-04
2.862595419847328349e-04
0.000000000000000000e+00
2.816372512204280872e-04
2.769571639586410820e-04
-3.700277520814060903e-04
-6.471893491124260881e-04
0.000000000000000000e+00
-5.330490405117270687e-04
2.653927813163481906e-04
-1.763357432551578171e-04
6.907269901571403206e-04
4.289636238846945902e-04
8.514986376021798059e-05
4.239443784975411352e-04
2.535782711596979572e-04
0.000000000000000000e+00
5.037783375314861326e-04
-4.954582989265070812e-04
4.180602006688962594e-04
-8.179290037624734684e-05
-1.622586402725945229e-04
0.000000000000000000e+00
2.393107849393746314e-04
0.000000000000000000e+00
-7.661661048115233751e-05
2.305209774089442081e-04
-3.033980582524272124e-04
-7.598784194528875892e-05
-4.493035794518496391e-04
2.971768202080238026e-04
-1.480165778567199401e-04
1.443626389490399830e-04
-3.677011325194881218e-04
7.191140514885662588e-05
-1.444460494005488972e-04
7.136739937196688978e-05
-7.151029748283752876e-05
1.429183935972559868e-04
-2.823263692828910029e-04
4.885538805136795159e-04
2.097902097902097900e-04
-3.450655624568668115e-04
-4.132800661248106243e-04
1.352265043948613910e-04
-1.338688085676037541e-04
-2.016400053770667938e-04
6.609385327164572842e-05
-2.641658961828027884e-04
-2.652519893899204541e-04
0.000000000000000000e+00
5.829015544041450236e-04
-6.453278265358802215e-04
-5.117707267144319455e-04
1.914975105323630752e-04
3.173394262503173558e-04
-3.782148260211800391e-04
-2.531004808909137049e-04
-6.197322756569161387e-04
1.846608395912840127e-04
3.663003663003663000e-04
0.000000000000000000e+00
-1.203079884504330746e-04
1.799856011519078403e-04
6.008171112713289741e-05
-1.791258657750179246e-04
4.717537445453473532e-04
-1.186661920018986655e-04
-1.161980013943760166e-04
-5.795757505505969671e-05
0.000000000000000000e+00
-4.608825901601567156e-04
1.156069364161849676e-04
-1.709791405448535370e-04
-1.702224239673172921e-04
1.133658315383743271e-04
0.000000000000000000e+00
-3.925967470555243683e-04
-1.674294006027458534e-04
-3.305420890260026825e-04
-1.088968746596972586e-04
-2.150075252633842167e-04
-3.779697624190064809e-04
-5.336179295624334396e-05
-3.167229729729729906e-04
-2.127433251781725215e-04
1.584786053882725892e-04
-2.107037505267593850e-04
-1.041666666666666734e-04
3.081664098613251263e-04
1.540515559207147824e-04
-1.021241830065359508e-04
0.000000000000000000e+00
0.000000000000000000e+00
-1.507840772014475172e-04
1.004116879204739333e-04
0.000000000000000000e+00
-9.993004896572398618e-05
0.000000000000000000e+00
-9.653441451877594714e-05
-1.926040061633282040e-04
1.433486238532110171e-04
4.760771244941680423e-05
1.423149905123339577e-04
4.782858236081883284e-05
4.711203241307830342e-05
0.000000000000000000e+00
4.700573469963335383e-05
-4.656360588563978356e-05
1.853439288279313201e-04
9.221264235326663767e-05
-3.728908362077002132e-04
9.129918743723181344e-05
-1.838235294117647033e-04
-9.100009100009101039e-05
-9.037505648441030348e-05
0.000000000000000000e+00
-3.542644584182091765e-04
1.318681318681318572e-04
1.320190107375461986e-04
-1.748863238894718484e-04
-1.314405888538380611e-04
0.000000000000000000e+00
7.138981695650769600e-05
0.000000000000000000e+00
-2.124224657999829831e-04
-4.245563386261357367e-05
1.719986240110079072e-04
-4.248810333106729862e-05
0.000000000000000000e+00
-8.465250148141877085e-05
-3.381519993236960274e-04
8.394895903290796853e-05
-1.648261084555793668e-04
-1.640958319658680580e-04
3.695795006570302445e-04
2.020528570273983585e-04
-1.204625762929649815e-04
4.395428754095740548e-04
-3.975194784544441818e-05
3.960709759188846393e-05
1.185208596713021591e-04
0.000000000000000000e+00
-1.165682312713708414e-04
1.175088131609870729e-04
-3.885909691458770530e-05
3.868671498207516108e-05
-1.553277415346380813e-04
-1.916736947021390825e-04
-3.817376698732630685e-05
-1.507386192342478144e-04
3.400332476953302316e-04
0.000000000000000000e+00
0.000000000000000000e+00
-1.851943305842263779e-04
-1.487873828299360161e-04
-2.208317997791682129e-04
-7.384433613941810510e-05
-2.179757320351667768e-04
-2.183723977289270658e-04
2.194747238276391766e-04
-2.186642046696955853e-04
-1.827218242946937552e-04
3.257093225246091061e-04
1.787757437070938151e-04
0.000000000000000000e+00
-1.081340862669710566e-04
-1.440368734396005410e-04
7.193209610128039125e-05
3.592814371257485259e-05
-2.884338044418806161e-04
-1.441233696043813504e-04
1.800504141159524796e-04
-1.439677512237259112e-04
3.596604805064019562e-05
7.190106413574920332e-05
2.514729127748239665e-04
-2.872944049414637743e-04
-1.440714594438841794e-04
-3.587572648346129740e-05
-3.239507594845584008e-04
-1.067843667687050737e-04
-3.572449271220348754e-05
7.140307033202428308e-05
-2.133055246130874600e-04
-3.571938848406914742e-05
-1.058126410835214426e-04
1.412628902387342829e-04
-6.956037840845854408e-05
3.491863956980235831e-05
-3.451370193967005128e-05
0.000000000000000000e+00
1.724875463991499690e-04
3.450036570387644093e-05
3.449846136862296029e-05
0.000000000000000000e+00
-3.108164111065064221e-04
-6.911327666044646506e-05
-1.727593117269020807e-04
-6.917542888765909875e-05
2.745178779768032398e-04
-1.722237531000275648e-04
2.062564455139223151e-04
-6.877106113747334865e-05
-6.789327177676691234e-05
-2.386797599563557077e-04
-1.029654036243822090e-04
2.711864406779660982e-04
1.357220412595005490e-04
3.394778830159215339e-05
-3.397431541754433433e-05
-2.037213092489474370e-04
3.402054841124039185e-04
2.384724138518404821e-04
4.776689754000477267e-04
-2.388100436681222583e-04
2.053388090349075944e-04
-2.049833735708103525e-04
2.768166089965397618e-04
3.063308373042886233e-04
-3.414600833162603310e-05
1.366483203643955311e-04
-2.392144652607437402e-04
3.418024381907257205e-05
1.709817391502587488e-04
1.710506309867720930e-04
6.846188954815153659e-05
-1.027131488047232811e-04
0.000000000000000000e+00
-6.854009595613433240e-05
-2.401042738560746348e-04
1.038709230662696536e-04
3.137418950010457995e-04
2.102410764343113085e-04
-1.407503557856215376e-04
4.604703882119580644e-04
7.096728408203818034e-05
0.000000000000000000e+00
-3.566842630903124638e-05
1.073594932631918072e-04
7.177462766911897173e-05
7.208765859284890646e-05
2.166690741008233322e-04
1.081184978736695349e-04
1.438710915020141958e-04
2.153007033156308341e-04
-3.939922156689510324e-04
-3.608284621490942166e-05
3.599021066269974715e-05
3.252385082393755445e-04
1.432356943350282952e-04
3.938205968172135631e-04
3.222226200279259666e-04
1.076426264800860936e-04
2.862458852154000266e-04
2.474547511312217619e-04
3.570663429265157562e-04
-1.060745350399547386e-04
1.054185114906177635e-04
-2.108711085494176718e-04
0.000000000000000000e+00
-1.406558783607963971e-04
3.166605680186900472e-04
6.334682386063698921e-04
-3.520085608481999216e-05
1.056345467221600151e-04
4.579528801713448477e-04
1.410662729350248626e-04
1.409641950944460109e-04
3.534817956875221088e-04
-1.064131668558456270e-04
2.128603104212860254e-04
2.483414339943945800e-04
1.064282673478075797e-04
1.064887121965071598e-04
-3.547357218871940353e-05
-7.091192738618635777e-05
2.126302360195619695e-04
3.453283275483459746e-04
1.593371574251115303e-04
7.077641729775638541e-04
1.069213771473376539e-04
7.137419109250095180e-05
2.144184495163672910e-04
-3.577817531305903443e-05
2.866630037505076521e-04
3.579155001272588523e-05
-3.591438011779916390e-05
1.078076711147313261e-04
-3.594019551466360696e-05
-2.517623363544813694e-04
7.221780891167762107e-05
-2.181659515671587643e-04
2.901073397156948169e-04
0.000000000000000000e+00
3.267024829388703215e-04
3.240207373271889466e-04
3.616898148148147947e-05
1.446236170366620817e-04
3.588602598148280887e-05
1.077895947111238875e-04
-1.794577300135362472e-04
1.792665437410366535e-04
-1.432606115181531527e-04
3.219706648949761897e-04
-3.573142221269383719e-05
0.000000000000000000e+00
-3.594536304816678797e-05
7.187522461007690147e-05
-1.797785128721415241e-04
3.596410782039522738e-05
2.876973423957995997e-04
-1.443313848596377408e-04
3.232913453709468669e-04
3.977149468508206975e-04
-4.332943368430174839e-04
0.000000000000000000e+00
3.600437813238091945e-05
2.900442317453411686e-04
7.236413633403284925e-05
2.527988443481401126e-04
7.263746640517179730e-05
7.281730139081045222e-05
1.824684329610977212e-04
-2.920987293705272123e-04
-3.299362123322824194e-04
-2.567865003668378656e-04
-7.354563506655880387e-05
1.104755358063486728e-04
-1.111111111111111164e-04
-7.424088693112920159e-05
7.504690431519699806e-05
-3.752908504090670251e-05
3.753190211679927491e-05
3.747376836214650329e-05
3.755163349605707829e-05
1.875656479767918766e-04
3.012728779091662602e-04
1.511220814548018955e-04
-7.599233321793756352e-05
0.000000000000000000e+00
0.000000000000000000e+00
0.000000000000000000e+00
1.162370201994110646e-04
1.162700565847608669e-04
-7.839448102853560250e-05
2.352941176470588300e-04
1.970365699873896593e-04
-7.896399241945673583e-05
1.978787399081842740e-04
1.978161101440101147e-04
-3.973931012557622061e-05
-1.992031872509960233e-04
0.000000000000000000e+00
1.208605269518975137e-04
-1.213960546282245661e-04
1.626214579013700876e-04
0.000000000000000000e+00
-4.102395799146701450e-05
-1.231779921987271535e-04
-2.055244985202236160e-04
3.697920946667762349e-04
-4.118616144975288087e-05
4.136675767353354283e-05
-8.331250520703156867e-05
-4.219053244451943774e-05
-8.448800270361609365e-05
-1.272372550682840007e-04
2.541726679657713909e-04
1.705175206752493832e-04
1.720282126268708224e-04
3.455823061859232808e-04
3.458778090562339771e-04
-3.488270689805528907e-04
-4.376750700280112081e-05
-1.316944688323090380e-04
-1.323101349563376484e-04
-1.327081305848004504e-04
-1.343002954606499900e-04
9.046499004885109516e-05
-3.621876131836291235e-04
1.818512456810329086e-04
0.000000000000000000e+00
4.623208506703652495e-05
2.771298584328306608e-04
-1.384466288245881260e-04
-1.388503193557345252e-04
1.390304940216887395e-04
4.640371229698376165e-05
-4.667371958429273790e-05
4.658336870218734971e-05
-1.889466225791213978e-04
4.735857545405035372e-05
2.375409758183286537e-04
0.000000000000000000e+00
1.433212306516338792e-04
0.000000000000000000e+00
-1.960976566330032366e-04
-1.479144068632284859e-04
-9.916044159449991890e-05
1.496110113704368606e-04
0.000000000000000000e+00
1.517450682852807280e-04
1.029654036243821954e-04
1.543527474789051224e-04
5.146680391147709919e-05
-1.034233116144378962e-04
0.000000000000000000e+00
0.000000000000000000e+00
-5.299978800084799603e-05
0.000000000000000000e+00
1.599147121535181098e-04
1.596424010217113764e-04
-2.144542140253056063e-04
3.765060240963855618e-04
3.825136612021857920e-04
-1.100291577267976191e-04
0.000000000000000000e+00
-3.897984185321305131e-04
2.243913384943341249e-04
1.133529811834051084e-04
8.063587144338209885e-04
5.820721769499417935e-05
5.852516582130315350e-05
2.353341090642854013e-04
1.774517922631018492e-04
-2.378404090855036309e-04
1.789976133651551287e-04
-4.279251742266780676e-04
-1.842827306605512091e-04
-1.869158878504672812e-04
0.000000000000000000e+00
1.278118609406952814e-04
0.000000000000000000e+00
1.299714062906160523e-04
-1.311131506490101155e-04
1.318391562294001266e-04
-1.334935255640101357e-04
4.714439655172413457e-04
6.728569506122998383e-05
6.862475981334065916e-04
2.072682050573441872e-04
-6.957973838018368892e-05
7.079144839303411381e-04
0.000000000000000000e+00
5.702879954376960814e-04
0.000000000000000000e+00
5.087948829771769647e-04
-7.287567409998542498e-04
2.245508982035928117e-04
-3.753753753753753721e-04
-7.547169811320755155e-05
1.528350909368791032e-04
-4.604758250191864975e-04
3.903810118675827374e-04
7.892659826361483259e-05
5.537098560354374076e-04
-8.019246190858059231e-05
-3.253619651862697522e-04
-4.103742613263296332e-04
-2.502920073418988937e-04
-4.178971415835515510e-04
0.000000000000000000e+00
4.193927193423921699e-04
1.717327837884251827e-04
-3.448275862068965253e-04
-1.732801940738173409e-04
1.771793054571226141e-04
-1.776619684946108898e-04
-1.783873781019582831e-04
-4.464285714285714146e-04
-7.203313524221142223e-04
9.064539521392313531e-05
5.512679162072767463e-04
-9.412650602409639044e-05
2.839295854628052281e-04
3.806623524933384277e-04
2.884615384615384342e-04
-4.826254826254826368e-04
0.000000000000000000e+00
-4.016870857601928025e-04
6.046355391333556491e-04
4.032438729333751221e-04
3.051881993896235924e-04
5.117008937708944494e-04
-5.316886431305827476e-04
-1.068604402650138888e-04
4.296455424274973249e-04
4.314063848144952741e-04
2.167316861725184180e-04
9.866257399693048862e-04
-4.475274110539270885e-04
1.136105430583958238e-04
1.044568245125348247e-03
7.078810759792355384e-04
1.213297743266197621e-03
-6.076810889645114285e-04
1.222792858889704148e-04
0.000000000000000000e+00
-1.241002730206006556e-04
-2.556237218813906171e-04
7.684426229508196579e-04
3.977724741447891989e-04
-7.940008822232024789e-04
1.340123291342803537e-04
-6.736123585414047644e-04
6.822109699523967643e-04
1.360544217687074790e-04
-8.415147265077139267e-04
7.128599942971199392e-04
1.136686558681443589e-03
1.458151064450276908e-04
7.355104442483083706e-04
2.964719833975689714e-04
1.501501501501501488e-03
6.091989034419738238e-04
-3.070310101320233485e-04
-6.293266205160478717e-04
-3.154574132492113251e-04
4.803073967339096346e-04
-1.609269391696168967e-04
-4.975124378109452425e-04
-1.676727028839704856e-04
1.693766937669376692e-04
-1.530091805508330526e-03
6.915629322268326785e-04
-1.751313485113836256e-04
-8.899964400142399909e-04
3.652300949598246966e-04
1.837728567490581606e-04
0.000000000000000000e+00
1.297738227660363321e-03
-3.742514970059880467e-04
1.326259946949602270e-03
-2.529182879377432028e-03
0.000000000000000000e+00
-1.943256898561989982e-03
1.186239620403321555e-03
0.000000000000000000e+00
-1.405622489959839445e-03
-2.023745277927684852e-04
-1.436192039392695900e-03
-4.110152075626798064e-04
2.091175240485153948e-04
2.141327623126338233e-04
-2.162629757785467194e-04
8.680555555555556158e-04
2.181500872600348811e-04
-1.350135013501350132e-03
-7.002801120448179329e-04
-2.364066193853427784e-04
2.358490566037735325e-04
1.192748091603053470e-03
0.000000000000000000e+00
1.000500250125062676e-03
1.766784452296819765e-03
-5.083884087442806354e-04
-1.791197543500511972e-03
-2.864583333333333565e-03
-1.300728407908428733e-03
1.622498647917793631e-03
0.000000000000000000e+00
0.000000000000000000e+00
2.844141069397041399e-04
-1.147666411629686377e-03
5.780346820809247835e-04
1.752336448598130819e-03
8.807985907222548767e-04
-1.781472684085510768e-03
3.084515731030228343e-04
2.205419029615626920e-03
-6.289308176100628619e-04
-3.152585119798234550e-04
9.993337774816788994e-04
3.317850033178500321e-04
1.024590163934426283e-03
-6.897740989825831837e-04
1.390337156760514462e-03
-1.392434439545138253e-03
-7.097232079488999560e-04
1.430956355831147038e-03
-2.183406113537117790e-03
-3.625815808556925412e-04
3.717472118959109367e-04
0.000000000000000000e+00
3.855050115651503296e-04
1.180173092053501179e-03
2.373417721518987413e-03
1.572327044025157317e-03
2.034174125305126223e-03
2.035830618892508180e-03
0.000000000000000000e+00
8.361204013377926273e-04
-4.233700254022015083e-04
-8.375209380234505986e-04
0.000000000000000000e+00
4.516711833785004332e-04
0.000000000000000000e+00
1.853568118628359622e-03
1.866251944012441545e-03
0.000000000000000000e+00
-1.417769376181474573e-03
-9.551098376313275733e-04
4.757373929590866051e-04
1.958863858961802217e-03
2.472799208704253016e-03
1.525940996948117962e-03
8.451656524678645031e-04
2.169197396963123709e-03
-5.368647100930565817e-04
3.236245954692556787e-03
-3.257328990228013175e-03
1.659292035398230065e-03
-5.506607929515417929e-04
1.142857142857142943e-03
-5.677517032551097648e-04
-5.931198102016607774e-04
2.964192553948304370e-03
-3.546937810357058372e-03
-5.305352511200188241e-03
3.562945368171021535e-03
1.179245283018868096e-03
-3.086419753086419582e-03
-2.481389578163771710e-03
-6.313131313131310415e-04
-1.905972045743329181e-03
-1.926369863013698523e-03
-6.518904823989569563e-04
1.958224543080939756e-03
-6.684491978609626364e-04
2.628120893561103864e-03
-4.587155963302752548e-03
-6.775067750677506769e-04
-4.048582995951417046e-03
-2.097902097902097900e-03
1.385681293302540177e-03
-2.080443828016643494e-03
1.369863013698629931e-03
1.461988304093567170e-03
1.459854014598540055e-03
3.649635036496350245e-03
2.180232558139534853e-03
7.331378299120235031e-03
7.363770250368188372e-04
0.000000000000000000e+00
4.559270516717324993e-03
-7.849293563579278323e-04
-5.471599791558101784e-03
-1.579778830963665497e-03
2.425876010781671550e-03
-3.189792663476874023e-03
-7.588532883642495376e-03
-8.310249307479223094e-03
0.000000000000000000e+00
3.241491085899514055e-03
4.846526655896608166e-03
0.000000000000000000e+00
-1.638448935008192430e-03
-1.663893510815307644e-03
-9.105960264900663653e-03
9.187082405345211450e-03
-2.613240418118467114e-03
4.266211604095563291e-03
8.488964346349747378e-04
-1.706484641638225273e-03
-8.605851979345956627e-04
-8.517887563884156844e-04
1.742160278745644598e-03
0.000000000000000000e+00
3.636363636363636360e-03
-9.009009009009009148e-04
-8.970218873340504370e-04
-9.012256669069936780e-04
-9.835479256080113114e-03
9.090909090909090901e-04
8.896797153024910577e-04
-3.496503496503496500e-03
0.000000000000000000e+00
0.000000000000000000e+00
-1.018518518518518601e-02
-7.407407407407407690e-03
0.000000000000000000e+00
6.398537477148080743e-03
1.855287569573283888e-03
-5.660377358490566516e-03
-8.348794063079777172e-03
8.771929824561403022e-03
2.905100064557779565e-03
0.000000000000000000e+00
9.560229445506691816e-04
0.000000000000000000e+00
9.572431397574985255e-04
6.036217303822937266e-03
-9.965122072745388575e-04
-5.911330049261084157e-03
-4.980079681274900312e-03
-8.704061895551257200e-03
3.048780487804877721e-03
-6.986027944111775426e-03
1.041666666666666652e-03
-3.105590062111801032e-03
1.030927835051546415e-03
6.109979633401221855e-03
-3.086419753086419582e-03
1.182795698924731138e-02
-2.178649237472767095e-03
2.169197396963123709e-03
-2.164502164502164500e-03
1.086956521739130448e-03
3.246753246753246967e-03
-8.869179600886917952e-03
1.138952164009112214e-03
2.212389380530973421e-03
3.571428571428571317e-03
-9.153318077803203681e-03
6.696428571428571057e-03
-4.618937644341801312e-03
2.403846153846153980e-03
3.546099290780141758e-03
3.614457831325301306e-03
-6.009615384615384949e-03
-6.082725060827250119e-03
-2.392344497607655409e-03
1.111111111111111154e-02
-6.561679790026246628e-03
-5.300353356890458861e-03
0.000000000000000000e+00
0.000000000000000000e+00
-6.824385805277524003e-03
-8.196721311475410263e-03
6.756756756756757132e-03
-1.369863013698629714e-03
5.617977528089887485e-03
4.189944134078212208e-03
4.385964912280701511e-03
5.633802816901408751e-03
4.411764705882352880e-03
-5.649717514124293766e-03
0.000000000000000000e+00
-7.246376811594202987e-03
3.058103975535168221e-03
-4.451038575667655948e-03
5.865102639296187678e-03
-7.716049382716048954e-03
4.687500000000000694e-03
3.086419753086419582e-03
-1.582278481012657986e-03
1.393188854489164213e-02
0.000000000000000000e+00
5.154639175257731860e-03
-1.525423728813559213e-02
-8.116883116883117852e-03
4.885993485342019112e-03
6.802721088435373896e-03
1.174496644295302053e-02
1.957295373665480370e-02
-1.757469244288224850e-03
8.741258741258741902e-03
0.000000000000000000e+00
-5.154639175257731860e-03
1.677852348993288554e-03
1.779359430604982115e-03
-6.968641114982578391e-03
9.259259259259258745e-03
9.146341463414631862e-03
0.000000000000000000e+00
9.316770186335402229e-03
-7.604562737642585508e-03
0.000000000000000000e+00
1.818181818181818094e-02
1.915708812260536300e-03
5.617977528089887485e-03
7.782101167315175205e-03
3.717472118959107633e-03
-1.136363636363636395e-02
-1.838235294117647467e-03
1.811594202898550747e-03
9.505703422053231669e-03
-6.249999999999999480e-03
2.024291497975708523e-03
-3.952569169960474908e-03
-1.744186046511627883e-02
0.000000000000000000e+00
-3.921568627450980338e-03
-5.952380952380952051e-03
4.065040650406503628e-03
2.066115702479338900e-03
-2.057613168724280010e-03
-1.249999999999999896e-02
-8.510638297872340566e-03
1.046025104602510414e-02
-2.040816326530610694e-03
-6.122448979591836420e-03
0.000000000000000000e+00
6.637168141592920262e-03
6.578947368421052266e-03
4.255319148936170283e-03
1.785714285714285615e-02
-1.184834123222748732e-02
2.212389380530973421e-03
-2.688172043010752035e-03
-1.617250673854447526e-02
0.000000000000000000e+00
5.181347150259067551e-03
8.379888268156424416e-03
-1.063829787234042527e-02
-5.524861878453038444e-03
1.030927835051546372e-02
-2.702702702702702853e-03
8.064516129032257841e-03
1.436781609195402279e-02
-8.771929824561403022e-03
5.917159763313610196e-03
3.125000000000000000e-02
1.760563380281690224e-02
-1.342281879194630843e-02
-1.875000000000000278e-02
2.397260273972602607e-02
1.748251748251748033e-02
-2.517985611510791671e-02
-4.452054794520547698e-02
-3.488372093023255766e-02
-1.481481481481481538e-02
-3.030303030303030387e-02
0.000000000000000000e+00
1.879699248120300648e-02
-1.304347826086956451e-02
0.000000000000000000e+00
-8.928571428571428076e-03
0.000000000000000000e+00
3.070175438596491058e-02
-3.960396039603960444e-02
-3.804347826086956763e-02
-4.411764705882353227e-02
3.125000000000000000e-02
1.630434782608695607e-02
0.000000000000000000e+00
-1.030927835051546372e-02
4.666666666666666879e-02
3.086419753086419582e-02
3.164556962025316666e-02
0.000000000000000000e+00
-6.756756756756757132e-03
-5.147058823529411520e-02
2.857142857142857054e-02
-1.515151515151515194e-02
5.555555555555555247e-02
4.285714285714285754e-02
5.833333333333333426e-02
-5.102040816326530032e-02
-3.030303030303030387e-02
1.960784313725490169e-02
-3.773584905660377908e-02
9.090909090909091161e-02
1.041666666666666713e-01
-6.896551724137930939e-02
-1.111111111111110980e-02
2.500000000000000139e-02
-4.444444444444443920e-02
3.773584905660377214e-02
-1.086956521739130405e-02
5.555555555555555247e-02
-2.941176470588235253e-02
3.061224489795918297e-02
5.000000000000000278e-02
4.347826086956521618e-02
-1.000000000000000056e-01
2.884615384615384776e-02
1.279069767441860517e-01
3.191489361702127409e-02
0.000000000000000000e+00
-1.041666666666666609e-02
-7.000000000000000666e-02
0.000000000000000000e+00
3.333333333333333287e-02
-4.347826086956521618e-02
-4.545454545454545581e-02
1.041666666666666609e-02
1.086956521739130405e-02
-1.162790697674418589e-02
-5.714285714285714107e-02
5.555555555555555247e-02
0.000000000000000000e+00
1.111111111111110980e-02
1.063829787234042354e-02
-1.046511627906976799e-01
-1.470588235294117974e-02
4.347826086956521618e-02
0.000000000000000000e+00
5.555555555555555247e-02
0.000000000000000000e+00
6.976744186046511531e-02
-4.000000000000000083e-02
-3.571428571428571230e-02
-4.545454545454545581e-02
1.219512195121951262e-02
-1.315789473684210453e-02
5.681818181818181629e-02
1.250000000000000000e-01
-1.111111111111111154e-02
-4.545454545454545581e-02
4.054054054054054279e-02
-1.282051282051282007e-02
-2.173913043478260809e-02
4.166666666666666435e-02
-2.380952380952380820e-02
1.428571428571428353e-02
-4.761904761904761640e-02
2.325581395348837177e-02
1.341463414634146423e-01
-2.702702702702702853e-02
4.166666666666666435e-02
0.000000000000000000e+00
-6.410256410256409687e-02
-2.631578947368420907e-02
9.375000000000000000e-02
-2.777777777777777624e-02
0.000000000000000000e+00
-3.846153846153846367e-02
0.000000000000000000e+00
-1.249999999999999722e-02
4.166666666666666435e-02
2.272727272727272652e-01
-5.000000000000000278e-02
-7.692307692307691347e-02
-1.447368421052631637e-01
-4.687500000000000000e-02
-9.090909090909091161e-02
3.030303030303030387e-02
0.000000000000000000e+00
-3.448275862068965469e-02
3.448275862068965469e-02
1.515151515151515194e-02
-1.666666666666666644e-02
-2.941176470588235600e-02
1.216216216216216284e-01
-2.857142857142857054e-02
1.551724137931034531e-01
-1.562500000000000000e-02
1.000000000000000056e-01
-9.090909090909091161e-02
3.333333333333332593e-02
8.823529411764705066e-02
-6.060606060606060774e-02
0.000000000000000000e+00
-4.545454545454545581e-02
-4.687500000000000000e-02
1.129032258064516098e-01
1.666666666666666644e-02
3.030303030303030387e-02
4.285714285714285754e-02
-1.351351351351351426e-02
-3.333333333333333287e-02
4.166666666666666435e-02
-6.451612903225806273e-02
-1.785714285714285615e-02
1.166666666666666685e-01
1.470588235294117627e-02
1.206896551724137845e-01
-9.090909090909091161e-02
6.578947368421052266e-02
2.115384615384615641e-01
1.562500000000000000e-02
1.730769230769230727e-01
2.564102564102564361e-02
2.941176470588235253e-02
-7.575757575757575968e-02
-6.250000000000000000e-02
0.000000000000000000e+00
5.882352941176470507e-02
-1.724137931034482735e-02
-5.000000000000000278e-02
6.944444444444444753e-02
5.882352941176470507e-02
1.034482758620689641e-01
4.166666666666666435e-02
7.407407407407406996e-02
-1.086956521739130405e-01
0.000000000000000000e+00
-1.041666666666666574e-01
-7.142857142857142461e-02
-1.724137931034482735e-02
-1.851851851851851749e-02
-1.785714285714285615e-02
1.346153846153846367e-01
2.391304347826087029e-01
1.666666666666666644e-02
-6.250000000000000000e-02
-6.666666666666666574e-02
-4.347826086956521618e-02
-1.851851851851851749e-01
-5.555555555555555247e-02
-5.769230769230769551e-02
2.941176470588235253e-02
-8.064516129032257841e-02
4.347826086956521618e-02
8.333333333333332871e-02
1.538461538461538547e-01
1.000000000000000056e-01
8.695652173913043237e-02
0.000000000000000000e+00
1.612903225806451568e-01
3.225806451612903136e-02
5.769230769230769551e-02
1.153846153846153910e-01
-5.555555555555555247e-02
-5.555555555555555247e-02
1.724137931034482735e-02
-2.083333333333333218e-02
-7.692307692307692735e-02
-1.875000000000000000e-01
-9.615384615384615918e-02
-2.173913043478261087e-01
-2.000000000000000111e-01
2.173913043478260809e-02
-1.875000000000000000e-01
-5.555555555555555247e-02
-3.249999999999999556e-01
7.142857142857142461e-02
-1.041666666666666713e-01
1.999999999999999833e-01
0.000000000000000000e+00
9.090909090909091161e-02
1.666666666666666574e-01
5.000000000000000278e-02
1.842105263157894635e-01
1.304347826086956486e-01
-1.499999999999999944e-01
-1.923076923076923184e-02
0.000000000000000000e+00
4.166666666666666435e-02
9.090909090909091161e-02
0.000000000000000000e+00
-2.500000000000000139e-02
-8.823529411764706454e-02
-7.142857142857142461e-02
-9.523809523809523281e-02
-1.538461538461538547e-01
4.347826086956521618e-02
2.173913043478260809e-02
-2.500000000000000000e-01
-6.250000000000000000e-02
-9.090909090909091161e-02
3.043478260869565410e-01
-1.666666666666666852e-01
2.272727272727272096e-02
2.631578947368420907e-02
4.761904761904761640e-02
1.499999999999999944e-01
-2.631578947368420907e-01
1.388888888888888951e-01
1.578947368421052544e-01
-2.500000000000000000e-01
-1.818181818181818232e-01
6.666666666666667962e-02
3.416666666666657304e-01
-2.647058823529411797e-01
-5.882352941176470507e-02
9.090909090909091161e-02
0.000000000000000000e+00
1.666666666666666852e-01
0.000000000000000000e+00
0.000000000000000000e+00
2.500000000000000139e-02
-1.875000000000000000e-01
-9.375000000000000000e-02
1.470588235294117696e-01
1.388888888888888951e-01
7.142857142857142461e-02
-3.333333333333333981e-02
5.882352941176470507e-02
-2.105263157894736725e-01
-4.999999999999998890e-02
0.000000000000000000e+00
3.666666666666666963e-01
0.000000000000000000e+00
-2.631578947368420907e-02
3.333333333333333287e-02
1.250000000000000000e-01
2.692307692307692735e-01
8.333333333333332871e-02
-6.666666666666666574e-02
1.428571428571428492e-01
-1.000000000000000056e-01
-3.928571428571429047e-01
-1.666666666666666297e-01
2.941176470588234559e-02
-8.333333333333334259e-02
-1.071428571428571369e-01
3.571428571428571230e-02
3.000000000000000444e-01
-7.142857142857142461e-02
-3.214285714285713969e-01
-3.181818181818181768e-01
-2.499999999999999445e-02
-2.777777777777777901e-01
4.166666666666666435e-02
-1.250000000000000000e-01
4.545454545454545581e-02
2.727272727272727071e-01
2.941176470588235947e-02
-3.499999999999999778e-01
7.142857142857142461e-02
1.538461538461538547e-01
3.461538461538461453e-01
-1.363636363636363535e-01
4.545454545454546968e-02
-2.500000000000000000e-01
-2.857142857142856984e-01
0.000000000000000000e+00
-3.333333333333333287e-02
0.000000000000000000e+00
1.818181818181818232e-01
1.470588235294117696e-01
2.142857142857142738e-01
-1.666666666666666574e-01
1.666666666666666574e-01
3.499999999999999778e-01
8.333333333333334259e-02
2.727272727272727071e-01
-2.083333333333333148e-01
-2.142857142857142738e-01
-1.666666666666666574e-01
5.454545454545454142e-01
5.000000000000000278e-02
0.000000000000000000e+00
2.272727272727272652e-01
2.366666666666666785e+01
1.700000000000000000e+01
5.000000000000000000e-01
