# Supplementary material for: Elevated concentrations cause upright alpha-synuclein conformation at lipid interfaces
Source: Nat Commun. 2023 Sep 18;14:5731. doi: 10.1038/s41467-023-39843-1 (PMC10507035; doi:10.1038/s41467-023-39843-1)
Supplement: Supplementary file 3 — Source Data [file 41467_2023_39843_MOESM3_ESM.zip › Source Data file/FigureS4/50nM-aS_DPPG_PPP.txt]

6.060606060606099632e-04
1.184449460929551390e-01
-3.840422719927754497e-02
9.350330288499150147e-04
1.050576764819744491e-01
-1.768119918365272103e-01
1.020891619561247049e-01
1.256228318610222994e-01
5.639880600794689586e-02
9.630638810213763010e-04
1.117627572164324179e-01
-8.253983526131170034e-02
-3.614257110160448011e-02
-6.585012753051400214e-02
9.901340092742240417e-02
-1.318924364012026736e-02
6.734753840023190163e-02
7.654176081252322961e-02
1.119436025198190521e-01
-1.491143730767762465e-01
-9.647460856151618414e-02
-1.441374106769469365e-01
1.118779035355935841e-01
-5.477917559170988188e-02
-6.540912062660132753e-02
5.201640638193225780e-02
-4.692893172178520117e-02
-9.640750438123973920e-02
2.291113955323268170e-01
-8.666597688148199030e-02
6.530000193468605283e-04
-1.591810853668849113e-01
-3.917189193575373179e-02
-7.973795949639560232e-02
-2.582017527361619644e-02
-3.058149899141783881e-02
-3.623623147088023827e-02
1.082317668450863829e-01
-2.014329902045114418e-02
-2.078567544946794202e-02
1.079478688582287127e-01
-5.242253737704424821e-02
-2.960607756463945819e-02
7.781649816971858424e-02
1.427167073524736318e-02
-7.450469177605384408e-02
1.085465876107664235e-01
-3.753281897991167515e-02
-8.350196264478096375e-03
-1.143436763535683569e-02
-2.377155382399788117e-02
-6.238565792060406928e-02
-4.103433572319817313e-02
-2.436193860436862077e-02
-3.142736630536151904e-02
1.026611820574135393e-02
-9.912633553900068728e-02
-3.532146753808605016e-02
6.667026413346455746e-04
3.579553896984946637e-02
4.343058529991689759e-02
-7.540890067093103388e-02
-4.313375183369724114e-02
6.468144520842544765e-04
-1.451419886634033700e-02
2.171679528063441555e-02
6.882953678956159338e-02
-6.763944207267931497e-02
-3.836400381594275849e-02
5.990783597084334972e-02
-2.963451505017930879e-02
-7.425891597732470206e-02
-7.028641089285300736e-02
1.009538849579783015e-02
-4.377046101447323867e-02
1.621452310556065549e-02
-4.102528395646139192e-02
3.858367160615586156e-02
4.145394629834095457e-02
6.422821211561416388e-04
7.604866318637635431e-03
-6.697881925277961168e-03
1.325307832746563108e-01
2.064770704615426569e-02
-9.150467387535714259e-02
6.065683881596613952e-02
-4.702850849170409075e-02
5.617219281839980205e-02
-3.024333449403812310e-02
-4.012745374449918495e-02
5.001202900844995552e-02
5.231398282417460549e-02
2.486858930715650506e-02
2.201419412909180751e-02
5.262856990093483373e-02
5.757132198037392783e-03
6.201944756885971466e-04
3.094992146029047417e-02
1.785873987843933711e-02
1.081079153361035917e-02
6.827493683111658662e-02
-3.385361318149852222e-02
4.017036527456701450e-02
-3.984425296403321798e-02
1.525255433822624712e-02
1.958192461542036800e-02
-2.548533694436576000e-02
-1.774625536599286346e-02
-3.702228687213073022e-02
3.705450059373058269e-02
2.214553366333248119e-02
1.781948413356830921e-02
5.734475779908693996e-04
5.247256757779744825e-03
-1.522216476331440284e-02
1.880835704914643469e-02
1.299880131100630831e-02
4.788010034187459817e-03
-1.262685836031657120e-02
4.616288692160844774e-03
8.131953728166108064e-03
2.760899847452061642e-02
-3.318927263902704539e-03
5.252519441820325966e-04
1.963665184582521692e-02
-1.403678454598878377e-02
-1.765750466876457245e-02
-6.571193438204514688e-03
-1.290703019537003254e-02
-6.931215091620388478e-03
-3.481745036422605882e-02
-6.360769963139688288e-03
-2.522238989564991665e-02
-1.216573903486640497e-02
-3.385677403765614130e-02
1.462295154862276736e-02
-2.526114995474416577e-02
2.181656468158005638e-02
-5.551497474547912973e-03
2.286979794525685963e-02
-3.323233338377850482e-02
-1.729576130450040036e-02
3.009039064231967212e-03
-1.055164883192159266e-02
3.458340798146744555e-02
3.881859101586124694e-04
-4.478051716410471478e-02
-2.527996230775634082e-02
-1.255427900512793259e-02
2.257326731566822176e-02
-1.954514325006194431e-02
2.772022755451134315e-02
7.594711239542663132e-03
5.070660383584088375e-03
-4.093668555895311513e-03
-9.586450599625909522e-03
6.993167747952445425e-03
2.493871146996358076e-02
6.904128246590761527e-03
6.815932568621764498e-03
-3.928579350622155193e-03
-1.781305413173668193e-03
1.059875601417794959e-02
-9.450928965322459921e-03
-1.733432777866909802e-03
4.660236396971061817e-03
2.344932870186720083e-03
3.157150139599604615e-04
1.206874945979202231e-02
6.115774651441918675e-03
-3.358074446655106085e-03
3.950722436685925529e-03
3.846295338834510372e-03
1.296820440717919194e-02
-3.242402653508762427e-03
-2.167121878950506800e-02
-1.252659385711341576e-02
-1.481008909121639752e-03
1.220489650102276648e-02
8.460357084243955508e-03
2.956275940210681408e-04
3.339294574215547970e-03
-2.332619614875562977e-02
3.537933868968094146e-03
-1.074545327145840813e-02
1.376361535140085100e-02
6.065857120610813023e-03
-4.452956332009362812e-03
-9.183313988992402102e-03
-7.409092984183163720e-03
-1.251965241598940138e-03
2.542811155311567174e-04
4.826937786037585609e-03
-8.520506526980463347e-03
1.242906349442684556e-02
9.641564644437158188e-03
-1.060433706601943832e-02
2.310506724151325587e-04
-3.796573542102967685e-03
-9.184355081728254322e-03
-2.392783494544649045e-03
-3.856046867037993178e-03
-6.353032512781113354e-03
2.836878731223179805e-03
-1.056116703116374324e-03
1.467750859584882744e-03
-7.271795096692296699e-03
7.561370238514244363e-03
1.380505466599511212e-02
-1.181375655560347980e-02
4.980288379175444764e-03
3.659903549548525117e-03
-3.292643449002794626e-03
-9.394884342524391710e-04
2.161871281281743662e-04
2.429789578397614867e-03
3.589509050936027807e-03
-5.364373057583117499e-03
-6.500189473246446338e-03
2.050906579544944117e-04
3.556495918009303352e-03
-6.348798008261842714e-03
-3.000509914617819577e-03
-8.414629886501802380e-04
7.692834042614359914e-03
-3.594390091225039500e-03
-3.583603159199111668e-03
-1.709388342795985010e-03
-7.574780709671164207e-04
-7.483886584575915159e-04
3.791240096267264967e-03
-1.153371630099421334e-02
1.553590509377757341e-02
1.376713667148864867e-02
1.057840163528261457e-03
1.391775130513235592e-02
1.695647312506797508e-04
4.345535344632053126e-03
4.790310609724806983e-03
1.833322045630672223e-04
-2.970563307977596833e-03
-6.391234152364477783e-04
-6.216138343429958475e-03
-1.499052965464671818e-03
3.540660435218876290e-03
4.264517205120455998e-03
2.666372677958832055e-03
5.762044020341126373e-03
1.600715739890163193e-03
9.122611511304902152e-04
-6.010548792046227322e-03
3.971798139013056617e-03
1.596300641324839792e-04
-2.092838073963032824e-03
-1.980803255352272044e-03
1.023303086232075360e-02
3.795014432040234517e-03
2.265693943134695822e-03
3.622006593630276976e-03
-1.978422744711309193e-03
-3.321507767077489220e-03
-4.690388418749105032e-03
1.470091313082723351e-03
2.773857429504950501e-03
4.703391806517200589e-03
-5.155483360084849725e-03
-4.983719064806788794e-04
1.391799903513022850e-04
-1.711409332705952956e-03
2.598800920212948444e-03
-2.948320832331770280e-03
-6.045523239420404205e-03
5.611348847968104965e-03
8.467694050142320419e-03
8.935677474416259258e-03
9.952087084094554323e-03
2.442363363798784846e-03
1.787596421328273288e-03
-2.646108039308562362e-03
-3.724018048752156338e-03
2.304141113101363780e-03
-2.623173325636569270e-03
-2.555338360989334225e-03
6.572833369958099893e-04
5.394345708709499983e-03
-1.989571433667348000e-03
-9.277936643121426205e-04
-1.433345800067266492e-03
-3.517554258634458461e-03
3.043636058443410439e-03
-1.360375518959353394e-03
1.548419068572174295e-03
2.900237628048633453e-03
-3.578110688037065053e-03
-3.524596144928743985e-04
1.095267515334239476e-04
-3.562406913733672659e-03
1.474860863678303935e-03
7.386271272876711487e-03
-4.825896458514827327e-03
-2.441160740832038021e-03
-1.645024499996426562e-03
5.108174331700667849e-03
-3.101109234480399404e-03
1.453910220186608411e-03
2.533281663699390659e-03
9.971460603249259272e-03
2.448434101281653837e-03
4.875368149192448801e-04
4.742444726091189951e-03
-3.344648299124026308e-03
1.597544263745417220e-03
-4.823408839762385013e-03
-1.761634322246615446e-03
-2.162129239673415276e-03
4.396743945003776452e-03
4.510572394416396264e-04
2.171894064389763655e-03
7.873366640142858558e-04
8.783285158336856860e-05
-1.623186666815629826e-03
1.097982116544990406e-03
-2.467141601949240405e-04
-5.700584664147439811e-04
-1.209277217218120365e-03
-2.312790477834794905e-04
-2.306387148217757695e-04
6.974090116316904739e-04
-2.130815557802188433e-03
6.820448771079484773e-04
2.197122962121922634e-03
6.580505776900912691e-04
6.634491732346722501e-04
4.106413020022796519e-03
3.215280279751454254e-03
-4.824969641435329464e-03
-2.439880306977323509e-03
-1.292805630126735899e-03
-3.763981819973779858e-03
1.111889886025019649e-03
7.026771992379363108e-05
-1.774529907864629127e-03
1.107217515509838343e-03
-4.761681242070906102e-03
1.801131770599614587e-03
1.292556965461936352e-03
6.874552961275697688e-05
1.306976417715866078e-03
1.311364378656004531e-03
-2.343629577377704092e-03
-3.530709163958986943e-03
1.181465100478141465e-03
9.688103116177069693e-04
-2.447733337190815747e-03
-1.529103630296578357e-03
-2.558338567705715615e-03
7.228271453171066516e-04
2.729656482680755726e-04
-1.432664760199977780e-03
-9.839599342897811362e-04
4.685180807151127238e-04
1.923393016491337830e-03
1.248486088720471765e-03
-1.722565770812347664e-03
1.042643091743096192e-03
-1.512380176537309094e-03
1.196256019603573464e-03
-5.249357155871379674e-04
-2.874342762094679680e-03
8.064490968954043416e-04
-1.060322572836631906e-03
2.330846982780959557e-04
1.296955369577391069e-03
5.824739970601706647e-04
-1.521173499312816367e-03
1.291792891147984122e-03
2.445948383274756856e-03
-6.156892729725366034e-04
1.544606426322975637e-03
1.386844016540990723e-03
-4.451975864179428914e-04
-2.739029088502011196e-04
-1.062784856183276614e-03
-1.052664500433095167e-03
6.647181197588866329e-04
3.504045889686615081e-04
-7.049633122679707783e-04
3.412981334575204500e-04
2.147452249616621425e-03
2.073755337981580699e-03
-3.977361261430401745e-04
4.841036598578343851e-04
-8.229062552511347750e-04
-1.904418849757884670e-03
2.269447767639738624e-03
8.640416885487930314e-04
8.443505052314241935e-04
4.380818671148388574e-04
8.272507209865194791e-04
1.709455193974697602e-04
-8.667017252157613533e-04
1.330055075881769744e-03
6.635737666919504707e-04
-3.397924631311426504e-04
-1.332266375598818026e-03
6.525689463205537827e-04
2.082746722262221722e-03
-1.424188841117940548e-03
-5.637560131966770421e-04
-1.268299570595902851e-03
-3.130905122470993649e-04
1.417720757025197438e-03
1.509524134964306864e-04
-9.799671387395647495e-04
1.034768774293947464e-03
8.010269161729519950e-04
1.445948591772808938e-04
1.868510945345855725e-03
-2.856797239418458153e-04
-1.445528574499728132e-03
-1.522187867301336801e-03
-4.827376427949503068e-04
1.362526996283214319e-04
1.348823964157892493e-03
1.337052505133522445e-04
-3.652109462999192108e-04
2.258125704912841356e-04
1.280901015031243211e-04
3.215757662492763199e-04
3.153324215896889768e-04
-2.460953382899104557e-04
-1.157369643813756753e-03
2.128702693694518606e-04
3.876138080983933536e-04
3.846007569871257308e-04
1.350856241027517494e-03
2.080924171732332674e-04
1.155977709934539847e-03
-4.867902027853367197e-04
5.396287778638055987e-04
-1.452242357485053026e-04
1.960090682018383011e-04
1.040873551568219585e-03
4.504749551009297926e-04
-9.626232338834972207e-04
-2.162005536230074876e-04
1.077675709766906108e-04
5.870716105793517174e-04
-5.150969749008811090e-05
2.642981821057307731e-04
-1.275529952128704348e-04
2.581543718104872061e-04
-4.395732866175829806e-04
-1.261785434461273837e-04
7.033428743616282688e-04
6.978770736588199965e-04
3.263965371275359272e-04
3.935582185263595666e-04
-3.376204179534861749e-04
3.869894307677048360e-04
-5.486780335634321246e-04
3.758262025346905733e-04
-2.510291373009254016e-04
-3.838810243619281983e-04
-1.787242379107913332e-04
1.034046953796262944e-03
4.168731755206961809e-04
3.582094997090807132e-04
-3.017962004695716699e-04
-9.444055648736353293e-04
-1.074670169503843127e-04
-1.045543071472735189e-04
-1.053084164865161158e-03
-6.034729414728533161e-04
-3.472205354701280084e-04
1.132223993468026504e-03
-1.011055667921567625e-04
-3.438622992176951720e-04
1.398344878342143254e-04
2.572314502571448999e-04
-2.725993437699625798e-04
-9.423138351197098649e-05
7.643313257826626038e-04
-2.063908071262784722e-04
1.336764512630131483e-04
7.694807691224737293e-05
-3.188899664660083404e-04
-1.473931560042521900e-04
1.853824106529572988e-04
7.451572813285977682e-04
-6.887631997074282258e-04
2.363254719082404965e-04
-3.531441602385102375e-04
5.515167696919234201e-04
-2.429726480349177643e-04
-1.342312448342487233e-04
1.727713866296252097e-04
7.268062148174315095e-04
-1.330309480171171113e-04
-2.309111684816604387e-04
2.662341554355611363e-04
-3.079155671740408691e-05
2.106041949269083597e-04
1.165472734826913617e-04
-1.736486113518403691e-04
6.637355725079635224e-05
-6.004776324376663414e-04
-7.724019124374677649e-05
4.945194746171732670e-04
7.237486707645430541e-04
-2.148820432404009587e-04
1.576878050566883833e-04
1.096412066465717782e-04
-6.711806148377509780e-04
2.877776782114185232e-04
7.311466197143454962e-04
1.965158229476168155e-04
-7.110414585151204957e-05
3.692572146058012883e-04
1.939693517708233254e-04
-2.667389252005727095e-05
-7.172330859524991961e-04
3.179112502120151010e-04
-2.818928528307086722e-04
3.570715175131569316e-04
6.089308077170869395e-04
-1.516171732448067606e-04
5.875156912569282189e-05
3.054623849890957758e-04
-1.890082337714742416e-04
4.230649187034363646e-04
1.360153695568120909e-04
-6.257620226041908477e-04
9.585811754412341750e-05
2.962946015278652848e-04
3.740919236155791530e-04
6.839872431821757267e-04
-2.376371104714585479e-05
2.091515862443269044e-04
3.245825741953915007e-04
-6.219444243548707214e-05
-2.918226658084575333e-04
4.779367610351771371e-04
-6.306050927515091751e-04
9.231256655842368227e-04
2.798018192724765606e-04
1.517177615275688667e-05
-9.700182505059514674e-05
2.011508496719023999e-04
2.720352762152545602e-04
-9.410063771815124593e-05
-9.170692152661811397e-04
3.026965926074864422e-04
2.635914664914211524e-04
-1.967130905087027988e-04
7.237118545451779296e-04
2.962313774953979949e-04
-9.087883091563616169e-05
-5.511184811318308461e-05
4.592851585164487512e-04
-8.852599187795196173e-05
-5.396543557018593316e-05
1.161685508433066267e-04
5.193719877896117417e-04
2.820212841788448193e-04
2.147902060176356176e-04
1.798602623260207173e-04
-3.191574466001789105e-04
4.386225346769273559e-04
6.248949793392379309e-04
-3.075081973329523983e-04
1.408367710623769297e-04
-5.008994320547788113e-05
3.296152507426555419e-04
-3.053670920449164127e-04
-1.437318946299762437e-04
4.529980237189382467e-04
4.465563136357863805e-05
4.425555815606446736e-05
-1.103942059864100855e-04
1.312289476702997855e-05
2.308062566541981778e-04
-5.043300614528052920e-04
1.313911742992697732e-05
2.253618161182233343e-04
1.033331859587683575e-04
-7.614513082844494394e-05
2.489129717009689875e-04
-1.664260931754313143e-05
2.473951986317630817e-04
2.458130593740908212e-04
-1.625775190331811657e-04
-3.056576522394128474e-04
-8.442480069689962605e-04
2.724624743638797276e-04
9.733372128340005678e-05
3.520195550511210779e-04
2.705493641398180990e-04
5.789283099588952855e-04
1.242047823296555546e-05
4.356716295063477076e-04
6.041763931931347321e-04
-7.160710853359323941e-05
3.960466432285967788e-05
-1.525189998453374466e-05
9.425563907979851925e-05
1.466529366823973539e-04
9.220073471987497821e-05
-6.806545585228268569e-05
5.948357178252899240e-04
3.550425384764389143e-04
1.697959064225352383e-04
5.623938234225380611e-04
3.742640825345048584e-04
2.728484228076825426e-04
3.754747228894300551e-05
2.179354066331448735e-04
1.928820798931749623e-04
2.159852886609530504e-04
4.950355691733745621e-04
1.621085033507948018e-04
3.640422647940368714e-04
3.886000061240456739e-04
1.125684865132683522e-05
4.310119731489145032e-04
1.352914171243938392e-04
2.320304355926483628e-04
3.312420379917788149e-04
4.712557239360168869e-04
3.265471939876741798e-04
1.575085823811649100e-04
8.405434387843498296e-05
7.908256823802867078e-04
3.524582840136303551e-05
5.592464518854129915e-04
3.238116399851286606e-04
2.754483481754987093e-04
-1.288119802067450634e-05
1.070363625984983559e-04
1.113044740548390579e-05
3.522098204974868902e-05
-2.770538489923770296e-04
-4.149175703903544132e-04
-2.167375488151200265e-04
2.989469894782806358e-04
1.789981854136500465e-04
1.123622528725283428e-05
5.912984104298950018e-05
2.514150513338654397e-04
1.786866624244708298e-04
8.330825174265829071e-05
-8.371084158928590059e-05
1.779788985372216198e-04
6.062980953579832433e-04
3.904498584753231250e-04
5.351928179821114967e-04
1.992927820623846893e-04
-1.065084618758953765e-04
-5.850501617157886322e-05
1.973469202310418303e-04
4.251643441184133000e-04
3.791607046468700639e-04
4.939891339091112468e-04
1.490409999409667214e-04
-8.094235157842404646e-05
2.873016564271330879e-04
5.406336343195364573e-04
1.263048956048837821e-04
3.416377240992918746e-05
4.492664410942842309e-04
7.971134675643742993e-05
3.096596193120905948e-04
2.173872354876177522e-04
1.716142139896604916e-04
3.052246500309631285e-04
2.156664003148933402e-04
1.026961118452267182e-04
2.370365057450877480e-04
5.631333252060222714e-05
7.898822343630150760e-05
1.923120293300456193e-04
1.112324199823838700e-05
-2.383244498696865507e-04
2.837292700893641567e-04
-3.427150646156802119e-05
1.123404464106836993e-05
4.447769163054093411e-04
1.023824972976040531e-04
5.757415291430160407e-05
1.020302484486987994e-04
6.259442848062804704e-04
3.985061266245603067e-04
3.413643085178624819e-05
2.848127220835797884e-04
1.481759535416467754e-04
3.991243525657410291e-04
3.537404242523616601e-04
5.820762874262853026e-04
4.225976665040212239e-04
3.084944878637927443e-04
5.603218849472574184e-04
5.656133897786144076e-04
3.603314354983459117e-04
2.454058519126259188e-04
5.514121795327072079e-04
3.897845991253420642e-04
3.431795786493689149e-04
4.151044970174078228e-04
3.925546756823186721e-04
5.131575311987106487e-04
5.863929183805180424e-04
4.688194377271241720e-04
5.900867002001193226e-04
3.246354701568990742e-04
4.678756083810696183e-04
4.907161322064247178e-04
5.137072772300135424e-04
7.580808324505385748e-04
5.402084895282567188e-04
4.219774618241468249e-04
1.134332914663139548e-03
1.014785036186152635e-03
1.014818258577296307e-03
7.539280923749164818e-04
1.252769298962555814e-03
1.190592598006627589e-03
6.550942798988112136e-04
1.025870070670932771e-03
8.789822739953050091e-04
1.160300621839495871e-03
1.043480161071847108e-03
1.325048861624740200e-03
1.466575581006035944e-03
9.507716983420409817e-04
9.979418421710878773e-04
1.444271351512775928e-03
1.374472907052235035e-03
1.187937553403497094e-03
1.328056927226837830e-03
9.314962760175133976e-04
1.265812377350328559e-03
1.124122467340831584e-03
9.585963328107186899e-04
1.478893177826184555e-03
1.053793136414237462e-03
1.502467051925051450e-03
9.344406973249532377e-04
1.170247759343627817e-03
1.075150659884877404e-03
7.915948870990839256e-04
1.263004287303388625e-03
9.393777453380866343e-04
9.882046899632017118e-04
7.751667176682076150e-04
8.476440311191188286e-04
9.683978911237977640e-04
7.286857061531301855e-04
4.678293374251493004e-04
9.472697821762237876e-04
4.921558311091790705e-04
7.083211881976801336e-04
4.944963072922143286e-04
6.676483806254534257e-04
7.625743668196781691e-04
5.677160784836808279e-04
5.213779776137014233e-04
9.011378650539541299e-04
6.159730697041206418e-04
5.193497288896824476e-04
5.872602018385054750e-04
6.358991106012845240e-04
1.327542836205177336e-04
3.716498916663606394e-04
3.235157989580325134e-04
3.470133721088872886e-04
4.657150033844670322e-04
3.486504628015473471e-04
1.330434229139892087e-04
2.767801883015924341e-04
1.570821812994966944e-04
4.208707034700881716e-04
4.208630084796562663e-04
2.779589721443896980e-04
1.090966584962473713e-04
6.161650682418940220e-05
2.300530470319288084e-04
5.903196911779467560e-04
4.214471069289650097e-04
1.101874705212756627e-04
3.029503235743732058e-04
4.709290196142707960e-04
1.588499555374785113e-04
5.233449141084878199e-04
4.272659450111698722e-04
2.571086382838664404e-04
1.115223974610907127e-04
2.828023163271183287e-04
1.383666522242332871e-05
1.611724161328716317e-04
4.337200138365886822e-04
5.584470047074024382e-04
4.144317544682377119e-04
3.894901967857536396e-04
3.144712476759287893e-04
-4.354756167498810386e-04
4.398399313981060763e-04
2.643432707825171227e-04
1.147511714539354265e-04
7.196251596534785841e-04
2.677944855607709710e-04
1.159597554636614282e-04
3.220663602459428068e-04
-2.164233801627582184e-04
3.248022812098288179e-04
2.732351195435128743e-04
-3.722060030422942746e-05
-1.156531968010037148e-04
1.027275543675470332e-04
-1.427271191613887276e-04
-1.430495963143598077e-04
4.164047663500442887e-05
2.802781693628084614e-04
-1.439574382632419181e-04
-1.115685341431129017e-05
-9.182049408753335015e-05
1.505815537153525681e-04
1.513055064698820269e-04
2.056159050343901252e-04
3.168071534958176233e-04
2.897244607466393476e-04
9.824018642698799082e-05
-2.304872264762653986e-04
-3.881865233258210323e-05
1.540731491175519519e-04
3.773353372032633231e-04
4.665735598587574646e-04
2.137183538661310345e-04
1.580380796680974978e-04
7.314395033172989594e-05
-1.163567709349484433e-05
-2.124205332279581557e-04
-1.557476738510191986e-04
3.053074610691201623e-04
5.404802125795656878e-04
4.650095359470223774e-05
6.027012434720069615e-04
4.585258362435951410e-04
-1.003998094094876752e-04
1.371702458652082005e-04
1.386160036458958299e-04
4.821333806716841705e-05
-7.280036855116245591e-05
3.861653603818698539e-04
4.929157171079756545e-05
3.263938515700685471e-04
2.646024312882217823e-04
-7.401878969064915742e-05
8.038263922366862982e-05
4.208001436007931858e-04
1.121097865254202939e-04
3.603566396663436468e-04
4.913942192489674293e-04
3.663925510551363615e-04
1.775369288331445691e-04
-2.349140112254722874e-04
9.110994550675432851e-04
5.140298068756287515e-05
1.506010012554504049e-04
4.473115007428681640e-04
1.854028114692240754e-04
4.192365000562074564e-04
3.212788472774747795e-04
2.229314715211633388e-04
3.642109876697661335e-04
2.268048914378278708e-04
-4.759347426093034236e-05
2.624713517363143518e-04
-2.914494586439580928e-04
2.655533695742025909e-04
4.457409701834700450e-04
2.697975068892439088e-04
2.706679754022857311e-04
2.347528966912570990e-04
-8.514431354742180115e-05
-8.539694281625637487e-05
2.411317902168263333e-04
1.327569691996788879e-04
4.657625688490854479e-04
8.026476558979656886e-04
9.804170566919371166e-05
9.907633750618627258e-05
2.159033693730617962e-04
-5.341915140360799187e-05
6.486151153993964828e-04
7.305014812973655057e-04
3.006916300039316303e-04
-2.923115811030755034e-04
3.829145728481142541e-04
2.700855401615929584e-04
-5.619782316427218959e-05
4.414671540199441714e-04
-5.753512255185743969e-05
7.084847582582462326e-04
5.411384053891937123e-04
2.872708793621256570e-04
5.957520393691111181e-04
5.111851596526738317e-04
8.291120065287736285e-04
3.876279569543334097e-04
2.843338768234896863e-05
-3.369713109306951820e-04
5.359079074901364941e-04
2.150344184588428144e-04
4.547797124233168907e-04
-1.594773055893024163e-04
5.530632902162238964e-04
3.657603239734373460e-04
4.186067673675423085e-04
8.084051299916661902e-04
1.317374073308099399e-04
6.326642850373131012e-04
5.857231248822829164e-04
3.893148769110826271e-04
3.287164239503565525e-05
4.498797991991467285e-04
8.757540159802886708e-04
1.921805286660210280e-04
3.447920750535989304e-05
8.484110247598299070e-04
5.278048675162616164e-04
3.140761849819184476e-04
6.489881105918985683e-04
3.706927306649105140e-04
8.750554807724461766e-04
2.088975220979378698e-04
6.120600220907358073e-04
-2.512298345051658735e-04
-1.977869545217762423e-04
6.900204084367578955e-04
6.334118291265824520e-04
2.174351808661292103e-04
2.193123314382787762e-04
9.995994321638139262e-05
1.142640577686069442e-03
2.293776934182469040e-04
1.675800172493233531e-04
7.395373927499947079e-04
4.212826895797931520e-05
7.501810506467383689e-04
1.086230175955369076e-03
1.780168942864541592e-04
-9.634094295213568816e-04
4.437449168737341883e-05
3.160986765128883063e-04
1.068532921961509599e-03
1.039422870363263364e-03
3.321728931861636929e-04
9.783976164789405863e-04
-9.606453503196238570e-05
1.924971896838584609e-04
-3.168049643628948354e-04
5.717736380875426856e-04
5.806544406016880561e-04
3.611104853686408311e-04
-4.980648759816771630e-04
-1.886100185338019871e-04
4.593117351487482534e-04
7.067283320938522011e-04
-1.913404463625282593e-04
1.710156220713084964e-03
-7.948816449258200995e-04
8.258094015391575496e-04
5.944403136177559178e-05
4.122718008881002204e-04
8.642643902124304061e-04
5.096390961512217406e-04
4.252386519913071723e-04
8.776002005749210114e-04
2.502246235854592112e-04
7.296609074714976084e-04
3.483349802150691090e-04
6.491671318288753717e-04
7.530246253305544063e-04
8.577133950247177625e-04
1.469450601042100171e-03
9.828836516367755061e-04
6.837611898417521967e-04
8.057100909732128587e-04
-1.385647372067593528e-04
4.998248064283961241e-04
-8.922360482631752762e-04
-3.666028858699634831e-04
-3.524637592914050627e-05
1.093642148265885818e-03
1.097801624122074146e-03
2.730119008149560923e-03
5.472412399627357314e-04
-1.342384022028797474e-03
8.380063220862246610e-05
1.554589342409785956e-03
1.440221184961477550e-03
7.032707398265763922e-04
9.594276178497774176e-04
8.451913520259361984e-04
9.976638137304710049e-04
-5.602034082052100884e-04
6.080067243609924314e-04
4.868606480779691490e-04
3.410914574431678139e-03
1.833336969481909979e-03
9.033506146093095478e-04
2.146935066278944561e-03
2.324770111360301443e-04
1.491350489285138024e-03
1.241693695311223405e-03
1.109958410082020506e-03
1.692603971306733167e-03
1.992420838815209087e-03
1.455219418902061260e-03
3.688313029225636589e-03
3.105075859087518680e-03
3.097847963322129892e-03
1.065985955513326861e-03
-4.783377693837317576e-05
-8.830860874534329991e-04
6.233786197701009701e-04
1.814157848127489732e-03
1.485150410622671467e-03
1.858777408526313514e-03
-5.078668748990172261e-05
1.028983228329473842e-03
4.612195173295866729e-03
-2.372323143762496232e-04
1.651419703297677581e-03
1.283510559686721524e-03
1.100346593010332989e-03
1.890849756667602058e-03
1.705227990529301725e-03
2.714294374077656780e-03
1.997372089848171734e-03
3.510570403044888012e-03
1.617281095543808903e-03
2.882521202917597090e-03
2.601741252968926919e-03
1.927946419301904656e-03
1.984710970429170388e-03
8.547347987608390528e-04
2.483619507781112141e-03
2.487506281988820320e-03
3.245627885805626393e-03
3.272090030639048658e-03
4.298999962301252968e-03
-3.091413798120496229e-04
6.374643444811245278e-03
2.397014400616793908e-03
6.997929681292846095e-04
4.385916178885350229e-03
-2.446175563764088016e-03
3.072512069011983094e-03
2.095283365752036598e-03
2.640041640811385381e-03
1.317312419459963245e-03
4.104548617156031538e-03
2.745617791915917066e-03
2.995066207771514191e-03
1.947028471297081826e-03
1.123015223866910897e-03
3.543847927862209951e-03
4.241810208556343574e-03
-8.356374180734779319e-05
1.819665211495192060e-03
1.806095836000870926e-03
-4.033266883576668948e-04
2.769982074666577435e-03
5.789864842357381365e-03
4.198799361697280220e-03
5.335897198065019283e-03
4.080289541812008418e-03
3.158628108024369528e-03
1.695550280403746975e-03
2.063275635135999181e-03
3.162711371841942561e-03
3.222409078434633218e-03
-3.399495138668146618e-03
2.186810280025699212e-03
5.200976021620603261e-03
-1.683835415405721169e-03
2.664683321882770160e-03
5.416088582366449661e-03
-8.868252306634067175e-04
2.273945284444979596e-03
6.975073498532793209e-03
-2.162474035662326124e-03
7.752600962669897906e-03
7.469019395396315868e-03
2.434134248422902165e-03
7.169345787216914630e-03
4.236502598308039026e-03
7.610065795644679757e-04
5.681547986784392379e-03
8.212875237069778428e-03
6.007249703584950813e-03
2.597649005501144730e-03
3.037244780143709758e-03
8.742375438580030078e-03
-1.037877410313149109e-03
-5.762388261574246653e-04
-2.851965592323768301e-03
1.342492791446787265e-03
-4.985209253166189396e-03
-4.011681419511740031e-03
-1.179291169879393574e-04
2.813877733945473192e-03
-4.046247763250657332e-03
1.374385994201901030e-03
1.397665651456560547e-03
2.490628583518009458e-03
-1.167175418574982297e-03
2.506998126350037503e-03
1.011395602892919444e-02
6.784682268441144526e-03
-3.506134805076146967e-03
1.150314955023117210e-02
9.669866316553658988e-04
-1.748037700867487989e-03
2.565956239547832838e-03
-3.417993870841053161e-03
-7.773797081409374726e-03
7.080851819139917340e-03
3.182877504141166936e-03
3.211565794393871857e-03
7.414965283159376079e-03
1.575180995517252861e-03
4.356344563081054606e-04
8.401799715665585547e-03
5.032106504680856733e-03
1.573855364486485137e-03
8.578488314607649393e-03
-4.125140193865230523e-03
4.105061699788060091e-03
2.266636126528105959e-03
1.061204651604756100e-03
1.066536654584950136e-03
-6.094575155513343168e-03
-3.771916513890478505e-03
-2.504783685166526389e-03
3.949610479781325879e-03
3.439362131890253554e-03
6.450463854955237712e-03
-6.926344602792070676e-03
6.654270559953031315e-03
-1.354846959384266303e-04
1.085381596497694183e-03
1.101859943692740009e-03
6.152392314392096141e-03
-3.226406955684671396e-03
-7.288176707418543392e-03
1.151770215472376147e-03
5.019141200591732861e-03
1.133542629849866590e-02
1.153669020965719357e-03
-2.050749618086975846e-03
-4.837645221756493169e-03
-3.462769292693339274e-03
1.365403086496085050e-02
-3.460254061382447583e-03
-2.069985366120497949e-03
4.600303477424420341e-03
-1.344601258139695166e-02
3.327248728889754207e-03
4.687255466535109570e-03
3.981050236696277896e-03
-6.929380217406168330e-03
-8.274226974481603894e-04
8.454632542280298910e-03
5.772018938637191047e-04
2.021259248905912884e-03
-1.024819913661692040e-02
1.651926838702526615e-02
5.751693171594227973e-04
5.896370252191750075e-04
1.365507242763043571e-03
-8.260348743080066919e-03
1.015838181914552850e-02
9.763657514833752257e-03
2.083890501385999693e-03
1.386714848251643234e-03
7.854115596156778512e-03
3.784499497435311888e-03
-4.977410937660680691e-03
-1.572781850055444475e-04
-1.780770324610215756e-03
1.260359128911349609e-02
1.486005502468757018e-03
1.995283448522970626e-02
-1.937559302199066275e-03
5.041038060231904823e-03
7.418445758083901933e-04
8.014978674179711049e-03
1.647590441712151223e-03
4.333015287651302908e-03
-3.826265245834876896e-03
-2.049782711084441322e-03
1.379089804055331353e-02
1.248734585652672667e-02
-3.931822418500854378e-03
-3.124312429349949873e-03
-1.753357418982257022e-04
-2.149080152971510720e-03
1.528017144835072498e-02
1.612188515388118110e-02
-1.402951419863543957e-02
6.663492548111121620e-03
-5.331950071419727134e-03
-1.268964988877615413e-02
3.928526342912090109e-03
-6.519916639034517743e-03
-1.218049154347436653e-03
-1.913720606549596350e-04
2.499529532992729106e-02
3.188117438858978098e-03
8.465449097558733552e-03
1.979007514980465898e-03
5.468545123420272269e-03
-5.789879643365167944e-03
5.722939882834937771e-03
2.138288185190246726e-03
1.261727218336814067e-02
-1.970407901949180682e-04
-4.780297325059819531e-03
-1.585303045876710129e-02
1.996201782559267265e-02
5.608096639452119642e-03
2.258223837841257051e-03
2.418262357711255250e-02
3.587251305854447739e-03
7.243392732820188619e-03
1.053892195239317618e-03
2.209679139615627549e-02
8.282060962292560682e-03
2.341366352020202591e-03
1.227700291626431482e-02
8.864421194276652857e-03
9.708869973009662604e-03
3.640864560382633258e-02
4.701270209351107211e-03
9.464765200515911150e-03
-5.275773632663236130e-03
6.719449367004616536e-03
-1.567351677086019010e-03
-4.164451656199282849e-03
1.012890168119896968e-02
5.161772220695240963e-03
8.942414491242800870e-03
1.113142277865975145e-03
-1.782910032384378909e-02
-1.399075443165457601e-02
1.156790846257046415e-03
-7.161265702889820124e-03
-7.312798888481110426e-03
1.512561338359005685e-02
9.313813239683402245e-03
-1.569740695199014048e-03
-1.338182986896702641e-02
7.149581228567849882e-03
-2.222168142335201411e-04
1.255119325946181010e-02
1.465651595170554093e-02
-6.556451636731254994e-03
1.747839739105864695e-02
1.406978614896104741e-02
2.309349116604640303e-02
1.430257726684816023e-02
-8.889979399114131611e-03
-7.721994675693015682e-03
6.833112966715665544e-03
1.573595746124257762e-03
6.623795858959715017e-03
1.775790236494246763e-02
5.118678061002183109e-03
7.388522655960128027e-03
-1.392320620337784455e-02
1.549897738030639460e-02
-2.377983814866865137e-03
-5.025460260983470769e-03
-3.137807344632433104e-04
1.429234586977866893e-02
-3.175526341878757422e-04
1.133216269906518227e-02
2.067346696694722166e-03
-2.771080075319157232e-02
7.398591448703680483e-03
-7.743603866250452390e-03
-1.549387398820455120e-02
3.782445620906816491e-02
-3.368506199119992582e-04
3.439472996566126511e-02
2.320580235004730818e-02
4.424807166131541208e-02
-2.141760635805067814e-02
8.387491258408309031e-03
1.936998964036204876e-02
1.039743345920093702e-02
-3.310367211923830738e-02
2.038493385888445406e-02
1.765016483436430625e-02
-7.026344976628404182e-02
2.361723144126935681e-02
2.610310516277644655e-02
7.711040728200932448e-03
-2.584655250885268749e-02
3.997725737378429040e-02
3.097087901664673237e-02
4.294701321355139274e-03
2.322239485986134569e-02
3.978427623609608749e-02
3.647162218561584429e-02
-3.867402851134754682e-02
1.599465309070638094e-02
-7.621625692302294412e-03
-5.467875815933737060e-02
1.229273023958038502e-02
3.698975448548363215e-02
6.595123710881718726e-02
-2.164904718088373967e-02
-1.041199987804956595e-01
3.617557882730376706e-02
3.269047774687574431e-02
-3.048245355217214791e-02
-3.216697188835525301e-02
-2.981134715702874957e-02
2.399146072963229473e-02
3.847842553837152457e-02
-8.919876530714700158e-02
1.258909210429463334e-02
1.368801488958969886e-02
6.589097905296770197e-03
-1.352493395508097378e-02
-8.473464174541742167e-04
-7.863303229458815102e-03
7.850679444848547572e-02
3.397526305378555794e-02
-8.071320278425159200e-02
5.957341389124767676e-03
9.551246487238952698e-02
6.445481326508685493e-02
2.951019414246228156e-02
4.788838157256804923e-02
1.949022332574233685e-01
1.697448787289690120e-01
6.569209948567267254e-02
5.850556636598826937e-02
8.649866981177346814e-02
7.332898708613967698e-02
6.312052510959369200e-02
-1.015459321878828675e-01
1.460897586134133341e-01
-1.520481208060906787e-02
3.251930342245473032e-02
2.150293934838600277e-02
1.325289761408055822e-01
-3.175149313723774069e-02
4.603091704826122593e-02
3.893029883121678497e-02
-8.289411577372654896e-03
1.455803058081930612e-01
1.307627849175808932e-01
-1.597913843152704017e-01
1.590097486463401197e-02
1.413849348687130220e-02
2.961572864626530951e-02
-8.121111216005317450e-04
4.196953054121078247e-02
1.384793046936998173e-02
-5.637413277903147862e-02
1.104140701476536840e-01
2.774049467619442086e-02
7.074072196080019581e-02
1.483651098289660158e-02
3.182511211550400482e-02
1.725286114692682268e-02
8.478206556549891526e-03
-1.220583338120143080e-01
8.475900445150874596e-02
-2.704050865997130806e-02
-9.460457887053246029e-02
-9.334686326082015928e-02
3.732492410456132031e-02
3.350166852888453867e-02
9.838084079766785950e-02
-1.732623864190067919e-02
-7.275062853713312174e-04
-1.088881612956446414e-02
-6.451249253363785510e-04
-6.567287303633241591e-04
4.319070519249765955e-02
7.212831217874386691e-02
-7.146570232121653155e-02
-7.527990396642980642e-04
-3.104999753749022526e-02
1.065089099256669863e-02
1.370943070433997546e-01
-2.093149663571787153e-02
2.142620974695332026e-02
4.832290044381781086e-02
-6.350203855602087888e-04
2.790561479080034060e-02
-1.229119203711376805e-02
3.053378079606301407e-02
-2.757573941340134629e-02
-3.098589842931626093e-02
2.147747212153821098e-02
3.856420441495270884e-02
1.306477286228881207e-01
-7.136665312152822016e-02
8.015431790142975299e-02
8.266514091137977527e-02
3.147286326888477648e-01
2.152228233289545448e-02
-2.083251275561777763e-02
8.934828461307012248e-03
8.953813210539451894e-02
-2.289657485570538789e-02
-2.833440938603309575e-02
-2.214559963792981853e-02
9.453612625103370581e-02
-3.398211221600725557e-02
9.237109020569378090e-03
1.832501179736899799e-01
-3.116158588778472280e-02
1.310869326595755779e-01
-3.917326616570183939e-02
1.348443758235950696e-01
3.776454927140034112e-02
4.227529514013292355e-02
-5.934525349262642635e-02
-2.073375070457698921e-02
1.381657380678869562e-01
1.140469533925318052e-01
4.852041014353377507e-02
3.390409273296578901e-02
-5.610855305473578386e-02
-6.527033049476201054e-02
1.073664540416829766e-01
1.094197979471249992e-02
8.267397355886559052e-02
4.880370215499704734e-02
2.022271532912649772e-01
-5.083644014013954937e-04
9.659473270684044988e-02
-6.005483059331937629e-02
5.696514516882564966e-02
-8.695628452493249505e-02
-7.193911664824934049e-02
-1.336298238595431086e-02
1.733081227613618436e-01
5.509814990522483164e-02
-9.417284961757980966e-02
-1.155578548590844960e-02
1.733413347847233832e-01
-4.799405141565395443e-04
2.421848717158548922e-02
1.277214106126819404e-01
1.924355410817235601e-02
-1.186729576920478174e-01
-7.298569167224538967e-02
4.405066154408981277e-02
1.237348368854556541e-02
-1.337906154554874272e-01
-1.019380307482363329e-01
3.662775111499094044e-02
-9.712451906802031798e-02
-2.184955336065399004e-02
3.805850349586431536e-02
6.370685810688170303e-02
9.839143847463205361e-02
1.477812101853164528e-01
5.713620066713821083e-02
-2.817471089521781172e-02
6.374348842985190500e-02
-1.426995411109217328e-02
-5.162648160293590444e-02
-7.284484796456097699e-02
-1.367631372757091568e-02
-3.645307979767697937e-04
2.079919194996595611e-01
-6.202482768459536416e-02
1.496093272610732050e-01
1.583671466402106209e-01
2.746806618836581879e-02
-3.369547971067457515e-02
5.766437092366318712e-02
-1.821301228077278622e-01
1.524997516699869993e-01
-1.336574621602002744e-01
5.230039202008144456e-02
-4.374358920989907668e-02
-1.169622955247855284e-01
6.388246304025986533e-02
1.058091195516225186e-01
-1.391115057177606251e-01
-9.114331498650557473e-02
1.478724214467257159e-01
-5.023866283288644374e-02
2.742401887570475316e-01
-2.092230495408404503e-04
-1.607320327232971899e-02
-8.989798250627901999e-02
1.432647043315737022e-02
-4.363629739153627313e-02
-1.913995406193057800e-04
1.943087957550477807e-01
-3.044239259602203942e-02
2.027734899668372781e-01
1.850359157688708234e-01
-1.526502999860311627e-02
7.005397391998559320e-02
-3.184690584812902708e-02
-1.000964454252305513e-01
1.402593253017887232e-01
1.110249950874654390e-01
-5.270319557793713000e-02
-5.562063158864444246e-02
1.363189978969373828e-01
-4.444972943773451424e-01
-6.500301738385685368e-01
-5.884789585872507445e-02
7.841813681538696568e-02
-1.515167792601072871e-01
1.190585734513679023e-01
3.778006116881379994e-01
1.041998935805640153e-01
7.411411449385027495e-02
-9.995451002705646459e-02
-4.159798877081175711e-02
6.258049176143876124e-02
3.930256068683441600e-02
1.297221761193961820e-01
1.429454658859276028e-01
2.223584692474347424e-01
-1.947651359963464487e-02
-2.630304487425700333e-01
-3.320281730154906602e-02
7.713839556736254433e-02
4.464364038536928342e-02
1.518039434108591490e-01
-1.401737478458737474e-01
-4.420749915488852988e-02
-2.219103158805371123e-01
-7.662065016397456851e-02
1.670100162208571215e-01
2.669539210965802822e-01
-3.092025657190808352e-01
-4.413204543741790914e-02
1.432053237120646805e-01
2.003375369239561998e-01
1.991675788897982399e-02
-2.217688869946001506e-01
-1.900741569248776408e-01
-2.138702220183798242e-01
-8.848853630175640417e-02
1.909185948271838740e-01
2.623606196237659449e-01
1.218094239635798687e-01
1.503379313758243796e-01
-3.325614555755561086e-01
8.392792893159815859e-02
1.394991696886095922e-01
3.098590003712266630e-02
-2.417242660954341538e-01
2.007183650342453385e-02
1.674742676568269084e-01
1.196379124511659509e-01
2.570604241388452227e-01
-2.497639268947142097e-02
-2.950046199867445429e-02
-2.416045833872070003e-01
-1.657462444115427591e-01
3.101946788653858200e-01
2.342913427435816820e-01
-1.104599116101051409e-01
-9.735931385110904168e-01
-4.005929956399427727e-01
-4.013530467647781208e-01
-4.040105235376530435e-01
4.731144814765684825e-01
9.079050060502580344e-04
3.011082584203469970e-01
3.064947458428352589e-01
2.434658749521393661e-01
-2.490295327262832537e-01
-9.439286438929805900e-02
3.908923608230798208e-01
1.109855132105159797e-03
-3.209373769035387541e-02
-1.837870205698899084e-01
-2.109602137776354358e-01
9.273657544989762913e-01
-1.130704151798416435e+00
6.933333333333335791e-02
