# Supplementary material for: Elevated concentrations cause upright alpha-synuclein conformation at lipid interfaces
Source: Nat Commun. 2023 Sep 18;14:5731. doi: 10.1038/s41467-023-39843-1 (PMC10507035; doi:10.1038/s41467-023-39843-1)
Supplement: Supplementary file 3 — Source Data [file 41467_2023_39843_MOESM3_ESM.zip › Source Data file/FigureS4/50nM-aS_DPPG_xvals.txt]

2.180965456372781773e+03
2.180198788021594737e+03
2.179432217844363549e+03
2.178665745830181550e+03
2.177899371968131163e+03
2.177133096247305730e+03
2.176366918656793132e+03
2.175600839185688528e+03
2.174834857823083439e+03
2.174068974558074842e+03
2.173303189379757896e+03
2.172537502277233216e+03
2.171771913239601417e+03
2.171006422255959478e+03
2.170241029315411652e+03
2.169475734407064010e+03
2.168710537520022626e+03
2.167945438643393572e+03
2.167180437766282921e+03
2.166415534877802202e+03
2.165650729967066582e+03
2.164886023023187590e+03
2.164121414035276757e+03
2.163356902992452888e+03
2.162592489883831149e+03
2.161828174698533985e+03
2.161063957425678382e+03
2.160299838054390420e+03
2.159535816573790726e+03
2.158771892973003560e+03
2.158008067241155004e+03
2.157244339367378416e+03
2.156480709340796238e+03
2.155717177150543648e+03
2.154953742785750364e+03
2.154190406235551563e+03
2.153427167489082422e+03
2.152664026535478115e+03
2.151900983363881096e+03
2.151138037963426541e+03
2.150375190323255083e+03
2.149612440432514632e+03
2.148849788280345820e+03
2.148087233855894738e+03
2.147324777148305657e+03
2.146562418146733762e+03
2.145800156840321506e+03
2.145037993218225893e+03
2.144275927269598469e+03
2.143513958983590783e+03
2.142752088349363476e+03
2.141990315356071733e+03
2.141228639992872559e+03
2.140467062248932052e+03
2.139705582113405399e+03
2.138944199575458697e+03
2.138182914624258046e+03
2.137421727248967727e+03
2.136660637438753838e+03
2.135899645182791573e+03
2.135138750470245213e+03
2.134377953290293590e+03
2.133617253632104621e+03
2.132856651484853501e+03
2.132096146837719061e+03
2.131335739679881954e+03
2.130575430000515553e+03
2.129815217788804148e+03
2.129055103033930209e+03
2.128295085725081663e+03
2.127535165851437341e+03
2.126775343402185172e+03
2.126015618366516719e+03
2.125255990733619910e+03
2.124496460492686310e+03
2.123737027632911122e+03
2.122977692143485910e+03
2.122218454013605879e+03
2.121459313232469867e+03
2.120700269789274898e+03
2.119941323673225270e+03
2.119182474873518004e+03
2.118423723379359217e+03
2.117665069179951388e+03
2.116906512264502453e+03
2.116148052622220348e+03
2.115389690242313009e+03
2.114631425113990190e+03
2.113873257226465284e+03
2.113115186568949866e+03
2.112357213130660966e+03
2.111599336900815615e+03
2.110841557868629025e+03
2.110083876023325502e+03
2.109326291354120258e+03
2.108568803850237600e+03
2.107811413500901836e+03
2.107054120295339089e+03
2.106296924222771850e+03
2.105539825272435337e+03
2.104782823433553858e+03
2.104025918695360815e+03
2.103269111047089609e+03
2.102512400477970004e+03
2.101755786977242678e+03
2.100999270534142852e+03
2.100242851137907564e+03
2.099486528777781132e+03
2.098730303443000594e+03
2.097974175122810266e+03
2.097218143806454464e+03
2.096462209483181141e+03
2.095706372142236432e+03
2.094950631772866473e+03
2.094194988364326491e+03
2.093439441905864442e+03
2.092683992386735554e+03
2.091928639796193238e+03
2.091173384123496362e+03
2.090418225357900155e+03
2.089663163488663486e+03
2.088908198505052496e+03
2.088153330396320598e+03
2.087398559151737572e+03
2.086643884760565925e+03
2.085889307212075437e+03
2.085134826495528614e+03
2.084380442600200695e+03
2.083626155515359642e+03
2.082871965230278875e+03
2.082117871734231812e+03
2.081363875016491875e+03
2.080609975066339757e+03
2.079856171873050698e+03
2.079102465425907212e+03
2.078348855714188176e+03
2.077595342727179741e+03
2.076841926454160784e+03
2.076088606884422916e+03
2.075335384007250468e+03
2.074582257811929594e+03
2.073829228287755541e+03
2.073076295424016280e+03
2.072323459210008878e+03
2.071570719635023124e+03
2.070818076688354267e+03
2.070065530359306649e+03
2.069313080637173698e+03
2.068560727511257937e+03
2.067808470970860071e+03
2.067056311005284442e+03
2.066304247603835393e+03
2.065552280755822721e+03
2.064800410450545314e+03
2.064048636677323884e+03
2.063296959425460955e+03
2.062545378684269963e+03
2.061793894443067984e+03
2.061042506691168455e+03
2.060291215417886633e+03
2.059540020612541412e+03
2.058788922264453504e+03
2.058037920362945442e+03
2.057287014897334302e+03
2.056536205856948072e+03
2.055785493231112923e+03
2.055034877009153206e+03
2.054284357180400548e+03
2.053533933734181119e+03
2.052783606659828365e+03
2.052033375946675733e+03
2.051283241584054849e+03
2.050533203561306436e+03
2.049783261867762121e+03
2.049033416492764445e+03
2.048283667425650492e+03
2.047534014655764622e+03
2.046784458172451195e+03
2.046034997965050934e+03
2.045285634022913655e+03
2.044536366335381899e+03
2.043787194891810941e+03
2.043038119681546959e+03
2.042289140693943409e+03
2.041540257918353745e+03
2.040791471344133242e+03
2.040042780960635355e+03
2.039294186757222633e+03
2.038545688723252169e+03
2.037797286848082877e+03
2.037048981121079123e+03
2.036300771531607097e+03
2.035552658069025711e+03
2.034804640722706608e+03
2.034056719482019616e+03
2.033308894336327285e+03
2.032561165275006715e+03
2.031813532287427734e+03
2.031065995362967442e+03
2.030318554490995666e+03
2.029571209660893146e+03
2.028823960862040622e+03
2.028076808083815195e+03
2.027329751315597605e+03
2.026582790546772230e+03
2.025835925766721630e+03
2.025089156964835638e+03
2.024342484130496814e+03
2.023595907253094992e+03
2.022849426322020008e+03
2.022103041326668972e+03
2.021356752256428081e+03
2.020610559100696264e+03
2.019864461848865176e+03
2.019118460490337384e+03
2.018372555014509999e+03
2.017626745410781950e+03
2.016881031668557625e+03
2.016135413777239592e+03
2.015389891726234055e+03
2.014644465504943582e+03
2.013899135102778018e+03
2.013153900509147206e+03
2.012408761713464628e+03
2.011663718705138308e+03
2.010918771473581728e+03
2.010173920008215646e+03
2.009429164298449905e+03
2.008684504333707082e+03
2.007939940103404297e+03
2.007195471596964126e+03
2.006451098803809145e+03
2.005706821713363752e+03
2.004962640315050521e+03
2.004218554598301125e+03
2.003474564552538141e+03
2.002730670167196877e+03
2.001986871431705367e+03
2.001243168335498922e+03
2.000499560868009212e+03
1.999756049018673366e+03
1.999012632776930332e+03
1.998269312132213599e+03
1.997526087073969393e+03
1.996782957591636659e+03
1.996039923674659804e+03
1.995296985312479592e+03
1.994554142494545886e+03
1.993811395210304909e+03
1.993068743449206522e+03
1.992326187200700588e+03
1.991583726454238786e+03
1.990841361199274616e+03
1.990099091425263396e+03
1.989356917121658626e+03
1.988614838277924719e+03
1.987872854883513355e+03
1.987130966927890768e+03
1.986389174400514094e+03
1.985647477290853203e+03
1.984905875588368872e+03
1.984164369282527332e+03
1.983422958362798454e+03
1.982681642818653927e+03
1.981940422639561802e+03
1.981199297814991951e+03
1.980458268334425156e+03
1.979717334187331289e+03
1.978976495363189315e+03
1.978235751851476380e+03
1.977495103641673268e+03
1.976754550723264401e+03
1.976014093085726927e+03
1.975273730718547085e+03
1.974533463611211118e+03
1.973793291753207086e+03
1.973053215134021229e+03
1.972313233743147066e+03
1.971573347570070837e+03
1.970833556604291516e+03
1.970093860835298983e+03
1.969354260252592212e+03
1.968614754845668358e+03
1.967875344604022757e+03
1.967136029517159841e+03
1.966396809574580402e+03
1.965657684765785234e+03
1.964918655080284225e+03
1.964179720507579987e+03
1.963440881037180588e+03
1.962702136658592281e+03
1.961963487361332227e+03
1.961224933134908497e+03
1.960486473968834616e+03
1.959748109852625930e+03
1.959009840775799603e+03
1.958271666727870979e+03
1.957533587698366318e+03
1.956795603676797327e+03
1.956057714652693903e+03
1.955319920615575029e+03
1.954582221554968783e+03
1.953844617460399604e+03
1.953107108321397391e+03
1.952369694127492039e+03
1.951632374868213446e+03
1.950895150533096967e+03
1.950158021111672497e+03
1.949420986593475391e+03
1.948684046968048278e+03
1.947947202224924695e+03
1.947210452353647270e+03
1.946473797343754995e+03
1.945737237184792320e+03
1.945000771866303694e+03
1.944264401377833565e+03
1.943528125708930020e+03
1.942791944849144784e+03
1.942055858788020487e+03
1.941319867515117949e+03
1.940583971019981618e+03
1.939848169292174134e+03
1.939112462321245403e+03
1.938376850096754424e+03
1.937641332608262019e+03
1.936905909845325368e+03
1.936170581797510749e+03
1.935435348454378982e+03
1.934700209805494524e+03
1.933965165840427289e+03
1.933230216548738099e+03
1.932495361920000505e+03
1.931760601943788060e+03
1.931025936609668861e+03
1.930291365907214640e+03
1.929556889826004408e+03
1.928822508355615355e+03
1.928088221485621034e+03
1.927354029205605912e+03
1.926619931505148998e+03
1.925885928373829302e+03
1.925152019801234928e+03
1.924418205776952163e+03
1.923684486290565474e+03
1.922950861331661145e+03
1.922217330889832738e+03
1.921483894954666539e+03
1.920750553515761567e+03
1.920017306562707745e+03
1.919284154085100454e+03
1.918551096072540531e+03
1.917818132514621539e+03
1.917085263400947952e+03
1.916352488721116970e+03
1.915619808464733069e+03
1.914887222621402543e+03
1.914154731180729868e+03
1.913422334132323158e+03
1.912690031465786888e+03
1.911957823170740085e+03
1.911225709236785406e+03
1.910493689653538240e+03
1.909761764410615797e+03
1.909029933497631646e+03
1.908298196904204815e+03
1.907566554619956150e+03
1.906835006634502861e+03
1.906103552937465793e+03
1.905372193518474887e+03
1.904640928367145534e+03
1.903909757473113132e+03
1.903178680825998526e+03
1.902447698415431660e+03
1.901716810231049749e+03
1.900986016262479097e+03
1.900255316499353285e+03
1.899524710931307709e+03
1.898794199547983226e+03
1.898063782339011595e+03
1.897333459294037311e+03
1.896603230402697591e+03
1.895873095654636927e+03
1.895143055039496176e+03
1.894413108546927106e+03
1.893683256166572392e+03
1.892953497888078346e+03
1.892223833701094918e+03
1.891494263595277516e+03
1.890764787560274272e+03
1.890035405585742410e+03
1.889306117661337339e+03
1.888576923776714466e+03
1.887847823921531017e+03
1.887118818085449675e+03
1.886389906258129486e+03
1.885661088429234951e+03
1.884932364588430573e+03
1.884203734725380855e+03
1.883475198829755755e+03
1.882746756891217956e+03
1.882018408899444694e+03
1.881290154844102290e+03
1.880561994714864340e+03
1.879833928501409900e+03
1.879105956193410748e+03
1.878378077780545937e+03
1.877650293252490883e+03
1.876922602598931917e+03
1.876195005809548093e+03
1.875467502874020283e+03
1.874740093782034819e+03
1.874012778523281668e+03
1.873285557087443522e+03
1.872558429464212168e+03
1.871831395643275755e+03
1.871104455614327890e+03
1.870377609367062178e+03
1.869650856891174044e+03
1.868924198176358914e+03
1.868197633212314031e+03
1.867471161988742097e+03
1.866744784495340355e+03
1.866018500721809687e+03
1.865292310657860071e+03
1.864566214293190569e+03
1.863840211617512978e+03
1.863114302620528179e+03
1.862388487291953425e+03
1.861662765621493236e+03
1.860937137598866684e+03
1.860211603213783746e+03
1.859486162455958038e+03
1.858760815315110449e+03
1.858035561780958233e+03
1.857310401843218642e+03
1.856585335491614387e+03
1.855860362715869996e+03
1.855135483505706361e+03
1.854410697850853467e+03
1.853686005741032204e+03
1.852961407165976198e+03
1.852236902115413614e+03
1.851512490579076257e+03
1.850788172546695932e+03
1.850063948008009902e+03
1.849339816952749970e+03
1.848615779370655218e+03
1.847891835251466546e+03
1.847167984584917576e+03
1.846444227360758305e+03
1.845720563568727812e+03
1.844996993198568816e+03
1.844273516240031313e+03
1.843550132682856201e+03
1.842826842516800752e+03
1.842103645731611323e+03
1.841380542317041545e+03
1.840657532262837776e+03
1.839934615558764563e+03
1.839211792194573718e+03
1.838489062160020694e+03
1.837766425444866400e+03
1.837043882038871743e+03
1.836321431931799452e+03
1.835599075113410436e+03
1.834876811573474697e+03
1.834154641301753145e+03
1.833432564288015783e+03
1.832710580522034434e+03
1.831988689993577282e+03
1.831266892692414331e+03
1.830545188608322860e+03
1.829823577731076512e+03
1.829102060050452565e+03
1.828380635556228299e+03
1.827659304238184632e+03
1.826938066086100662e+03
1.826216921089760945e+03
1.825495869238946398e+03
1.824774910523443396e+03
1.824054044933041951e+03
1.823333272457526618e+03
1.822612593086687411e+03
1.821892006810319799e+03
1.821171513618208337e+03
1.820451113500155770e+03
1.819730806445948474e+03
1.819010592445392831e+03
1.818290471488282492e+03
1.817570443564418383e+03
1.816850508663597793e+03
1.816130666775630743e+03
1.815410917890314522e+03
1.814691261997457332e+03
1.813971699086869194e+03
1.813252229148356491e+03
1.812532852171731065e+03
1.811813568146802936e+03
1.811094377063382126e+03
1.810375278911287751e+03
1.809656273680331651e+03
1.808937361360336581e+03
1.808218541941116200e+03
1.807499815412491444e+03
1.806781181764286885e+03
1.806062640986325277e+03
1.805344193068429377e+03
1.804625838000423755e+03
1.803907575772142081e+03
1.803189406373405291e+03
1.802471329794050689e+03
1.801753346023904669e+03
1.801035455052804537e+03
1.800317656870583960e+03
1.799599951467082064e+03
1.798882338832130699e+03
1.798164818955572628e+03
1.797447391827246975e+03
1.796730057436996503e+03
1.796012815774665796e+03
1.795295666830097616e+03
1.794578610593140183e+03
1.793861647053643537e+03
1.793144776201452260e+03
1.792427998026418209e+03
1.791711312518393242e+03
1.790994719667236495e+03
1.790278219462796187e+03
1.789561811894935090e+03
1.788845496953503243e+03
1.788129274628368876e+03
1.787413144909385665e+03
1.786697107786420020e+03
1.785981163249336532e+03
1.785265311287997974e+03
1.784549551892272575e+03
1.783833885052030382e+03
1.783118310757135987e+03
1.782402828997464894e+03
1.781687439762887152e+03
1.780972143043278265e+03
1.780256938828513739e+03
1.779541827108469079e+03
1.778826807873025245e+03
1.778111881112059564e+03
1.777397046815454814e+03
1.776682304973093778e+03
1.775967655574857417e+03
1.775253098610635789e+03
1.774538634070313492e+03
1.773824261943780584e+03
1.773109982220925303e+03
1.772395794891641344e+03
1.771681699945818764e+03
1.770967697373354895e+03
1.770253787164143432e+03
1.769539969308085347e+03
1.768826243795074333e+03
1.768112610615009544e+03
1.767399069757801044e+03
1.766685621213342529e+03
1.765972264971542245e+03
1.765259001022310258e+03
1.764545829355547539e+03
1.763832749961164154e+03
1.763119762829073807e+03
1.762406867949186562e+03
1.761694065311412487e+03
1.760981354905672561e+03
1.760268736721876849e+03
1.759556210749948150e+03
1.758843776979801987e+03
1.758131435401357521e+03
1.757419186004541189e+03
1.756707028779273969e+03
1.755994963715478661e+03
1.755282990803085340e+03
1.754571110032018623e+03
1.753859321392212223e+03
1.753147624873588938e+03
1.752436020466087939e+03
1.751724508159641118e+03
1.751013087944182189e+03
1.750301759809646683e+03
1.749590523745975588e+03
1.748879379743106256e+03
1.748168327790977855e+03
1.747457367879535013e+03
1.746746499998720537e+03
1.746035724138480873e+03
1.745325040288760647e+03
1.744614448439508124e+03
1.743903948580673386e+03
1.743193540702208338e+03
1.742483224794063062e+03
1.741773000846191280e+03
1.741062868848553990e+03
1.740352828791099455e+03
1.739642880663790493e+03
1.738933024456586281e+03
1.738223260159447818e+03
1.737513587762336101e+03
1.736804007255219403e+03
1.736094518628058722e+03
1.735385121870820512e+03
1.734675816973474866e+03
1.733966603925993695e+03
1.733257482718345273e+03
1.732548453340501510e+03
1.731839515782437957e+03
1.731130670034130162e+03
1.730421916085555495e+03
1.729713253926691323e+03
1.729004683547518653e+03
1.728296204938018491e+03
1.727587818088171844e+03
1.726879522987966993e+03
1.726171319627384946e+03
1.725463207996415804e+03
1.724755188085047848e+03
1.724047259883269362e+03
1.723339423381070446e+03
1.722631678568448478e+03
1.721924025435395379e+03
1.721216463971910343e+03
1.720508994167981655e+03
1.719801616013619423e+03
1.719094329498815569e+03
1.718387134613574744e+03
1.717680031347897966e+03
1.716973019691793525e+03
1.716266099635262435e+03
1.715559271168316627e+03
1.714852534280962573e+03
1.714145888963212201e+03
1.713439335205075622e+03
1.712732872996564765e+03
1.712026502327697017e+03
1.711320223188484306e+03
1.710614035568951294e+03
1.709907939459108093e+03
1.709201934848983001e+03
1.708496021728593405e+03
1.707790200087963967e+03
1.707084469917117531e+03
1.706378831206084215e+03
1.705673283944885043e+03
1.704967828123555591e+03
1.704262463732124161e+03
1.703557190760620870e+03
1.702852009199081294e+03
1.702146919037541011e+03
1.701441920266031957e+03
1.700737012874596985e+03
1.700032196853273490e+03
1.699327472192102505e+03
1.698622838881123243e+03
1.697918296910378558e+03
1.697213846269918577e+03
1.696509486949787970e+03
1.695805218940031409e+03
1.695101042230702660e+03
1.694396956811848213e+03
1.693692962673523652e+03
1.692989059805780926e+03
1.692285248198675617e+03
1.691581527842265132e+03
1.690877898726603235e+03
1.690174360841754606e+03
1.689470914177774830e+03
1.688767558724730407e+03
1.688064294472684196e+03
1.687361121411700879e+03
1.686658039531845134e+03
1.685955048823187099e+03
1.685252149275798729e+03
1.684549340879746524e+03
1.683846623625104257e+03
1.683143997501945705e+03
1.682441462500348280e+03
1.681739018610385756e+03
1.681036665822137365e+03
1.680334404125682340e+03
1.679632233511101731e+03
1.678930153968480226e+03
1.678228165487897058e+03
1.677526268059442373e+03
1.676824461673199039e+03
1.676122746319259022e+03
1.675421121987710649e+03
1.674719588668642245e+03
1.674018146352149415e+03
1.673316795028327761e+03
1.672615534687269246e+03
1.671914365319071294e+03
1.671213286913833144e+03
1.670512299461654038e+03
1.669811402952636854e+03
1.669110597376880833e+03
1.668409882724492491e+03
1.667709258985578344e+03
1.667008726150243092e+03
1.666308284208595069e+03
1.665607933150746248e+03
1.664907672966806786e+03
1.664207503646888654e+03
1.663507425181107465e+03
1.662807437559578830e+03
1.662107540772420180e+03
1.661407734809747126e+03
1.660708019661684375e+03
1.660008395318347539e+03
1.659308861769864961e+03
1.658609419006354074e+03
1.657910067017948677e+03
1.657210805794771659e+03
1.656511635326951364e+03
1.655812555604619774e+03
1.655113566617905235e+03
1.654414668356943366e+03
1.653715860811869788e+03
1.653017143972816484e+03
1.652318517829920893e+03
1.651619982373325911e+03
1.650921537593167159e+03
1.650223183479589352e+03
1.649524920022735387e+03
1.648826747212746341e+03
1.648128665039772386e+03
1.647430673493954600e+03
1.646732772565448613e+03
1.646034962244402777e+03
1.645337242520965447e+03
1.644639613385294069e+03
1.643942074827540637e+03
1.643244626837860778e+03
1.642547269406413761e+03
1.641850002523357034e+03
1.641152826178849864e+03
1.640455740363056975e+03
1.639758745066139454e+03
1.639061840278263844e+03
1.638365025989591231e+03
1.637668302190295435e+03
1.636971668870539361e+03
1.636275126020498647e+03
1.635578673630341655e+03
1.634882311690244023e+03
1.634186040190375934e+03
1.633489859120920300e+03
1.632793768472049123e+03
1.632097768233941679e+03
1.631401858396782700e+03
1.630706038950749644e+03
1.630010309886029063e+03
1.629314671192800233e+03
1.628619122861256983e+03
1.627923664881580407e+03
1.627228297243964334e+03
1.626533019938595316e+03
1.625837832955669001e+03
1.625142736285375577e+03
1.624447729917908873e+03
1.623752813843468175e+03
1.623057988052250948e+03
1.622363252534456478e+03
1.621668607280284050e+03
1.620974052279934767e+03
1.620279587523611553e+03
1.619585213001524608e+03
1.618890928703871396e+03
1.618196734620867574e+03
1.617502630742719703e+03
1.616808617059637982e+03
1.616114693561832610e+03
1.615420860239519243e+03
1.614727117082913537e+03
1.614033464082231148e+03
1.613339901227687733e+03
1.612646428509504403e+03
1.611953045917902273e+03
1.611259753443102454e+03
1.610566551075327880e+03
1.609873438804805119e+03
1.609180416621758923e+03
1.608487484516417680e+03
1.607794642479011600e+03
1.607101890499770889e+03
1.606409228568927574e+03
1.605716656676713683e+03
1.605024174813364880e+03
1.604331782969118649e+03
1.603639481134214293e+03
1.602947269298887477e+03
1.602255147453381142e+03
1.601563115587936409e+03
1.600871173692799857e+03
1.600179321758210790e+03
1.599487559774419424e+03
1.598795887731674156e+03
1.598104305620223386e+03
1.597412813430319147e+03
1.596721411152211658e+03
1.596030098776154773e+03
1.595338876292402347e+03
1.594647743691215510e+03
1.593956700962848117e+03
1.593265748097561300e+03
1.592574885085614369e+03
1.591884111917270275e+03
1.591193428582793786e+03
1.590502835072447851e+03
1.589812331376500879e+03
1.589121917485221275e+03
1.588431593388875626e+03
1.587741359077737798e+03
1.587051214542078014e+03
1.586361159772170140e+03
1.585671194758293495e+03
1.584981319490716487e+03
1.584291533959723893e+03
1.583601838155593214e+03
1.582912232068605590e+03
1.582222715689040342e+03
1.581533289007187705e+03
1.580843952013325179e+03
1.580154704697743000e+03
1.579465547050731402e+03
1.578776479062576982e+03
1.578087500723569974e+03
1.577398612024006070e+03
1.576709812954175504e+03
1.576021103504375787e+03
1.575332483664902611e+03
1.574643953426055305e+03
1.573955512778131379e+03
1.573267161711431982e+03
1.572578900216260081e+03
1.571890728282920463e+03
1.571202645901716096e+03
1.570514653062955404e+03
1.569826749756944992e+03
1.569138935973998741e+03
1.568451211704421439e+03
1.567763576938526967e+03
1.567076031666631025e+03
1.566388575879049313e+03
1.565701209566097532e+03
1.565013932718093201e+03
1.564326745325355660e+03
1.563639647378206064e+03
1.562952638866967391e+03
1.562265719781962616e+03
1.561578890113518355e+03
1.560892149851961221e+03
1.560205498987619649e+03
1.559518937510818432e+03
1.558832465411895100e+03
1.558146082681179905e+03
1.557459789309003099e+03
1.556773585285704030e+03
1.556087470601620225e+03
1.555401445247083757e+03
1.554715509212441248e+03
1.554029662488028407e+03
1.553343905064191858e+03
1.552658236931272768e+03
1.551972658079615940e+03
1.551287168499569816e+03
1.550601768181481020e+03
1.549916457115701633e+03
1.549231235292578276e+03
1.548546102702468488e+03
1.547861059335722530e+03
1.547176105182696119e+03
1.546491240233748613e+03
1.545806464479235729e+03
1.545121777909516823e+03
1.544437180514953070e+03
1.543752672285907465e+03
1.543068253212743002e+03
1.542383923285824494e+03
1.541699682495524030e+03
1.541015530832200966e+03
1.540331468286232848e+03
1.539647494847984490e+03
1.538963610507831618e+03
1.538279815256148140e+03
1.537596109083306146e+03
1.536912491979688639e+03
1.536228963935665888e+03
1.535545524941622716e+03
1.534862174987940307e+03
1.534178914064998025e+03
1.533495742163180694e+03
1.532812659272874953e+03
1.532129665384469263e+03
1.531446760488344808e+03
1.530763944574897323e+03
1.530081217634513450e+03
1.529398579657590744e+03
1.528716030634519484e+03
1.528033570555695405e+03
1.527351199411512425e+03
1.526668917192375375e+03
1.525986723888678171e+03
1.525304619490823825e+03
1.524622603989215349e+03
1.523940677374255756e+03
1.523258839636348057e+03
1.522577090765902540e+03
1.521895430753327673e+03
1.521213859589026470e+03
1.520532377263416492e+03
1.519850983766909849e+03
1.519169679089916826e+03
1.518488463222854989e+03
1.517807336156138263e+03
1.517126297880189668e+03
1.516445348385423131e+03
1.515764487662263491e+03
1.515083715701131950e+03
1.514403032492451530e+03
1.513722438026647069e+03
1.513041932294145226e+03
1.512361515285378118e+03
1.511681186990770584e+03
1.511000947400752921e+03
1.510320796505760882e+03
1.509640734296226583e+03
1.508960760762583959e+03
1.508280875895274221e+03
1.507601079684729484e+03
1.506921372121389140e+03
1.506241753195699857e+03
1.505562222898101027e+03
1.504882781219035678e+03
1.504203428148948660e+03
1.503524163678286641e+03
1.502844987797499925e+03
1.502165900497033363e+03
1.501486901767340896e+03
1.500807991598874651e+03
1.500129169982088570e+03
1.499450436907434778e+03
1.498771792365374495e+03
1.498093236346363483e+03
1.497414768840859324e+03
1.496736389839325057e+03
1.496058099332223719e+03
1.495379897310014712e+03
1.494701783763166532e+03
1.494023758682144035e+03
1.493345822057417536e+03
1.492667973879453712e+03
1.491990214138724696e+03
1.491312542825700802e+03
1.490634959930857804e+03
1.489957465444671470e+03
1.489280059357617574e+03
1.488602741660170068e+03
1.487925512342811999e+03
1.487248371396024595e+03
1.486571318810287266e+03
1.485894354576084879e+03
1.485217478683904119e+03
1.484540691124229852e+03
1.483863991887548764e+03
1.483187380964349359e+03
1.482510858345127417e+03
1.481834424020367805e+03
1.481158077980571761e+03
1.480481820216227788e+03
1.479805650717833487e+03
1.479129569475890094e+03
1.478453576480893389e+03
1.477777671723346430e+03
1.477101855193746815e+03
1.476426126882604876e+03
1.475750486780416395e+03
1.475074934877697160e+03
1.474399471164948409e+03
1.473724095632682292e+03
1.473048808271409143e+03
1.472373609071637475e+03
1.471698498023884895e+03
1.471023475118663555e+03
1.470348540346492882e+03
1.469673693697886847e+03
1.468998935163366696e+03
1.468324264733451855e+03
1.467649682398665391e+03
1.466975188149528549e+03
1.466300781976568032e+03
1.465626463870308726e+03
1.464952233821279151e+03
1.464278091820004192e+03
1.463604037857023286e+03
1.462930071922859497e+03
1.462256194008052262e+03
1.461582404103130102e+03
1.460908702198636092e+03
1.460235088285102393e+03
1.459561562353068439e+03
1.458888124393077305e+03
1.458214774395668428e+03
1.457541512351384881e+03
1.456868338250773377e+03
1.456195252084380627e+03
1.455522253842747887e+03
1.454849343516429144e+03
1.454176521095976568e+03
1.453503786571936871e+03
1.452831139934865860e+03
1.452158581175317522e+03
1.451486110283847665e+03
1.450813727251010278e+03
1.450141432067372079e+03
1.449469224723487059e+03
1.448797105209920119e+03
1.448125073517228884e+03
1.447453129635985533e+03
1.446781273556747692e+03
1.446109505270089358e+03
1.445437824766577251e+03
1.444766232036779911e+03
1.444094727071271336e+03
1.443423309860621885e+03
1.442751980395407372e+03
1.442080738666203615e+03
1.441409584663584610e+03
1.440738518378135268e+03
1.440067539800429586e+03
1.439396648921054293e+03
1.438725845730588844e+03
1.438055130219618150e+03
1.437384502378725301e+03
1.436713962198502486e+03
1.436043509669534615e+03
1.435373144782413874e+03
1.434702867527728813e+03
1.434032677896075256e+03
1.433362575878045391e+03
1.432692561464235041e+03
1.432022634645243670e+03
1.431352795411663465e+03
1.430683043754102982e+03
1.430013379663154410e+03
1.429343803129428125e+03
1.428674314143523588e+03
1.428004912696049360e+03
1.427335598777608539e+03
1.426666372378811502e+03
1.425997233490270446e+03
1.425328182102592109e+03
1.424659218206390506e+03
1.423990341792283289e+03
1.423321552850880835e+03
1.422652851372800797e+03
1.421984237348664465e+03
1.421315710769087673e+03
1.420647271624695350e+03
1.419978919906106967e+03
1.419310655603947453e+03
1.418642478708839917e+03
1.417974389211416565e+03
1.417306387102302324e+03
1.416638472372123942e+03
1.415970645011515444e+03
1.415302905011110852e+03
1.414635252361536914e+03
1.413967687053438567e+03
1.413300209077446198e+03
1.412632818424197467e+03
1.411965515084337312e+03
1.411298299048499757e+03
1.410631170307329739e+03
1.409964128851470377e+03
1.409297174671570247e+03
1.408630307758272465e+03
1.407963528102225609e+03
1.407296835694076435e+03
1.406630230524480794e+03
1.405963712584089080e+03
1.405297281863551689e+03
1.404630938353529928e+03
1.403964682044672372e+03
1.403298512927640331e+03
1.402632430993095113e+03
1.401966436231696207e+03
1.401300528634103102e+03
1.400634708190980746e+03
1.399968974892995902e+03
1.399303328730811700e+03
1.398637769695096722e+03
1.397972297776523192e+03
1.397306912965759693e+03
1.396641615253474811e+03
1.395976404630344405e+03
1.395311281087044335e+03
1.394646244614248644e+03
1.393981295202636829e+03
1.393316432842886570e+03
1.392651657525677365e+03
1.391986969241694169e+03
1.391322367981618299e+03
1.390657853736132893e+03
1.389993426495924723e+03
1.389329086251682384e+03
1.388664832994094468e+03
1.388000666713849569e+03
1.387336587401639918e+03
1.386672595048161384e+03
1.386008689644106198e+03
1.385344871180170230e+03
1.384681139647051168e+03
1.384017495035444881e+03
1.383353937336054514e+03
1.382690466539581394e+03
1.382027082636726846e+03
1.381363785618199472e+03
1.380700575474698780e+03
1.380037452196937011e+03
1.379374415775620946e+03
1.378711466201455551e+03
1.378048603465162159e+03
1.377385827557445737e+03
1.376723138469023979e+03
1.376060536190610947e+03
1.375398020712924335e+03
1.374735592026681843e+03
1.374073250122604804e+03
1.373410994991412736e+03
1.372748826623830610e+03
1.372086745010579762e+03
1.371424750142385165e+03
1.370762842009977248e+03
1.370101020604080986e+03
1.369439285915426808e+03
1.368777637934748782e+03
1.368116076652775519e+03
1.367454602060241086e+03
1.366793214147883191e+03
1.366131912906437719e+03
1.365470698326640559e+03
1.364809570399234872e+03
1.364148529114958365e+03
1.363487574464554200e+03
1.362826706438770998e+03
1.362165925028344645e+03
1.361505230224027400e+03
1.360844622016567882e+03
1.360184100396712893e+03
1.359523665355214689e+03
1.358863316882825529e+03
1.358203054970297671e+03
1.357542879608387011e+03
1.356882790787851263e+03
1.356222788499442686e+03
1.355562872733928089e+03
1.354903043482065186e+03
1.354243300734613513e+03
1.353583644482338059e+03
1.352924074716005634e+03
1.352264591426379411e+03
1.351605194604229837e+03
1.350945884240321902e+03
1.350286660325431512e+03
1.349627522850325477e+03
1.348968471805781519e+03
1.348309507182568268e+03
1.347650628971468905e+03
1.346991837163255695e+03
1.346333131748710002e+03
1.345674512718611368e+03
1.345015980063741154e+03
1.344357533774882540e+03
1.343699173842820528e+03
1.343040900258341935e+03
1.342382713012231761e+03
1.341724612095276825e+03
1.341066597498273040e+03
1.340408669212010864e+03
1.339750827227278933e+03
1.339093071534873161e+03
1.338435402125591281e+03
1.337777818990229207e+03
1.337120322119584671e+03
1.336462911504460862e+03
1.335805587135653695e+03
1.335148349003971816e+03
1.334491197100214777e+03
1.333834131415189404e+03
1.333177151939702526e+03
1.332520258664562789e+03
1.331863451580582478e+03
1.331206730678568420e+03
1.330550095949336537e+03
1.329893547383697296e+03
1.329237084972468438e+03
1.328580708706467703e+03
1.327924418576509197e+03
1.327268214573417936e+03
1.326612096688011661e+03
1.325956064911113572e+03
1.325300119233545047e+03
1.324644259646132923e+03
1.323988486139705856e+03
1.323332798705088862e+03
1.322677197333112417e+03
1.322021682014608814e+03
1.321366252740408527e+03
1.320710909501342030e+03
1.320055652288250712e+03
1.319400481091966867e+03
1.318745395903330063e+03
1.318090396713178052e+03
1.317435483512352221e+03
1.316780656291695777e+03
1.316125915042048291e+03
1.315471259754258426e+03
1.314816690419167571e+03
1.314162207027629847e+03
1.313507809570488462e+03
1.312853498038599355e+03
1.312199272422809372e+03
1.311545132713972635e+03
1.310891078902946902e+03
1.310237110980584475e+03
1.309583228937744934e+03
1.308929432765284218e+03
1.308275722454067363e+03
1.307622097994952128e+03
1.306968559378799910e+03
1.306315106596479382e+03
1.305661739638855579e+03
1.305008458496793537e+03
1.304355263161163748e+03
1.303702153622833066e+03
1.303049129872677440e+03
1.302396191901565544e+03
1.301743339700375145e+03
1.301090573259976736e+03
1.300437892571253542e+03
1.299785297625079693e+03
1.299132788412336595e+03
1.298480364923905654e+03
1.297828027150666458e+03
1.297175775083505869e+03
1.296523608713310750e+03
1.295871528030962509e+03
1.295219533027353464e+03
1.294567623693374117e+03
1.293915800019911330e+03
1.293264061997859244e+03
1.292612409618111997e+03
1.291960842871565546e+03
1.291309361749115851e+03
1.290657966241657050e+03
1.290006656340094196e+03
1.289355432035325066e+03
1.288704293318254713e+03
1.288053240179782733e+03
1.287402272610814180e+03
1.286751390602255924e+03
1.286100594145018476e+03
1.285449883230008709e+03
1.284799257848137131e+03
1.284148717990317891e+03
1.283498263647457861e+03
1.282847894810478465e+03
1.282197611470293850e+03
1.281547413617819984e+03
1.280897301243976472e+03
1.280247274339682917e+03
1.279597332895864383e+03
1.278947476903440474e+03
1.278297706353334434e+03
1.277648021236478598e+03
1.276998421543792574e+03
1.276348907266208698e+03
1.275699478394657490e+03
1.275050134920069468e+03
1.274400876833376969e+03
1.273751704125512333e+03
1.273102616787416991e+03
1.272453614810023282e+03
1.271804698184270819e+03
1.271155866901099216e+03
1.270507120951448087e+03
1.269858460326264321e+03
1.269209885016487533e+03
1.268561395013066431e+03
1.267912990306944266e+03
1.267264670889071567e+03
1.266616436750398861e+03
1.265968287881874858e+03
1.265320224274451903e+03
1.264672245919084162e+03
1.264024352806727620e+03
1.263376544928340081e+03
1.262728822274873892e+03
1.262081184837294131e+03
1.261433632606560423e+03
1.260786165573632388e+03
1.260138783729475108e+03
1.259491487065053661e+03
1.258844275571331309e+03
1.258197149239282226e+03
1.257550108059869672e+03
1.256903152024066003e+03
1.256256281122843575e+03
1.255609495347174743e+03
1.254962794688035501e+03
1.254316179136400024e+03
1.253669648683246123e+03
1.253023203319551612e+03
1.252376843036299761e+03
1.251730567824470199e+03
1.251084377675046198e+03
1.250438272579011027e+03
1.249792252527353412e+03
1.249146317511056623e+03
1.248500467521111204e+03
1.247854702548507703e+03
1.247209022584236664e+03
1.246563427619290451e+03
1.245917917644663248e+03
1.245272492651351058e+03
1.244627152630351702e+03
1.243981897572659364e+03
1.243336727469279140e+03
1.242691642311208852e+03
1.242046642089451780e+03
1.241401726795011200e+03
1.240756896418894030e+03
1.240112150952103548e+03
1.239467490385650308e+03
1.238822914710541227e+03
1.238178423917790496e+03
1.237534017998412310e+03
1.236889696943411764e+03
1.236245460743812146e+03
1.235601309390625829e+03
1.234957242874868825e+03
1.234313261187562603e+03
1.233669364319730448e+03
1.233025552262388373e+03
1.232381825006566942e+03
1.231738182543282164e+03
1.231094624863564604e+03
1.230451151958444825e+03
1.229807763818946114e+03
1.229164460436102672e+03
1.228521241800943244e+03
1.227878107904502031e+03
1.227235058737813233e+03
1.226592094291912872e+03
1.225949214557838786e+03
1.225306419526628815e+03
1.224663709189322617e+03
1.224021083536961669e+03
1.223378542560589267e+03
1.222736086251248707e+03
1.222093714599985105e+03
1.221451427597847214e+03
1.220809225235881968e+03
1.220167107505138119e+03
1.219525074396668060e+03
1.218883125901526000e+03
1.218241262010760693e+03
1.217599482715433624e+03
1.216957788006597184e+03
1.216316177875309222e+03
1.215674652312631224e+03
1.215033211309621038e+03
1.214391854857345606e+03
1.213750582946862778e+03
1.213109395569241315e+03
1.212468292715544521e+03
1.211827274376846617e+03
1.211186340544207269e+03
1.210545491208702515e+03
1.209904726361404755e+03
1.209264045993386389e+03
1.208623450095719818e+03
1.207982938659482897e+03
1.207342511675753485e+03
1.206702169135609438e+03
1.206061911030130432e+03
1.205421737350397962e+03
1.204781648087497160e+03
1.204141643232509523e+03
1.203501722776522001e+03
1.202861886710621548e+03
1.202222135025898751e+03
1.201582467713438746e+03
1.200942884764337578e+03
1.200303386169685837e+03
1.199663971920575932e+03
1.199024642008105729e+03
1.198385396423371276e+03
1.197746235157468618e+03
1.197107158201501079e+03
1.196468165546566524e+03
1.195829257183770096e+03
1.195190433104211479e+03
1.194551693298999453e+03
1.193913037759235522e+03
1.193274466476037560e+03
1.192635979440501615e+03
1.191997576643749198e+03
1.191359258076887272e+03
1.190721023731030073e+03
1.190082873597290018e+03
1.189444807666786801e+03
1.188806825930638297e+03
1.188168928379956924e+03
1.187531115005871470e+03
1.186893385799501630e+03
1.186255740751965277e+03
1.185618179854389382e+03
1.184980703097904552e+03
1.184343310473630481e+03
1.183706001972701415e+03
1.183068777586244323e+03
1.182431637305389813e+03
1.181794581121275769e+03
1.181157609025030979e+03
1.180520721007793327e+03
1.179883917060698877e+03
1.179247197174883695e+03
1.178610561341492939e+03
1.177974009551660856e+03
1.177337541796538062e+03
1.176701158067260621e+03
1.176064858354975513e+03
1.175428642650833353e+03
1.174792510945977483e+03
1.174156463231558519e+03
1.173520499498728896e+03
1.172884619738639230e+03
1.172248823942441959e+03
1.171613112101293154e+03
1.170977484206350709e+03
1.170341940248767060e+03
1.169706480219705554e+03
1.169071104110327724e+03
1.168435811911791461e+03
1.167800603615260115e+03
1.167165479211900674e+03
1.166530438692878306e+03
1.165895482049358179e+03
1.165260609272509100e+03
1.164625820353505333e+03
1.163991115283513864e+03
1.163356494053708957e+03
1.162721956655263057e+03
1.162087503079357703e+03
1.161453133317161701e+03
1.160818847359856591e+03
1.160184645198623912e+03
1.159550526824641565e+03
1.158916492229094729e+03
1.158282541403164942e+03
1.157648674338039200e+03
1.157014891024904500e+03
1.156381191454947839e+03
1.155747575619354393e+03
1.155114043509322073e+03
1.154480595116037875e+03
1.153847230430696072e+03
1.153213949444492755e+03
1.152580752148624015e+03
1.151947638534287762e+03
1.151314608592681907e+03
1.150681662315006179e+03
1.150048799692463945e+03
1.149416020716254934e+03
1.148783325377587971e+03
1.148150713667666423e+03
1.147518185577697295e+03
1.146885741098891231e+03
1.146253380222457054e+03
1.145621102939605407e+03
1.144988909241548754e+03
1.144356799119503194e+03
1.143724772564681189e+03
1.143092829568302477e+03
1.142460970121583159e+03
1.141829194215744792e+03
1.141197501842005295e+03
1.140565892991591681e+03
1.139934367655721871e+03
1.139302925825626517e+03
1.138671567492528993e+03
1.138040292647658134e+03
1.137409101282239135e+03
1.136777993387509923e+03
1.136146968954699332e+03
1.135516027975039833e+03
1.134885170439763897e+03
1.134254396340111271e+03
1.133623705667319882e+03
1.132993098412624022e+03
1.132362574567267075e+03
1.131732134122492425e+03
1.131101777069539821e+03
1.130471503399654466e+03
1.129841313104083383e+03
1.129211206174071776e+03
1.128581182600870306e+03
1.127951242375725997e+03
1.127321385489893146e+03
1.126691611934620596e+03
1.126061921701166284e+03
1.125432314780782690e+03
1.124802791164727751e+03
1.124173350844259403e+03
1.123543993810637403e+03
1.122914720055121506e+03
1.122285529568975107e+03
1.121656422343457962e+03
1.121027398369840739e+03
1.120398457639388653e+03
1.119769600143365096e+03
1.119140825873044378e+03
1.118512134819695348e+03
1.117883526974586857e+03
1.117255002328995033e+03
1.116626560874194183e+03
1.115998202601458615e+03
1.115369927502066275e+03
1.114741735567296928e+03
1.114113626788430338e+03
1.113485601156746270e+03
1.112857658663531765e+03
1.112229799300064769e+03
1.111602023057635961e+03
1.110974329927528743e+03
1.110346719901031975e+03
1.109719192969436335e+03
1.109091749124036141e+03
1.108464388356116615e+03
1.107837110656975710e+03
1.107209916017907744e+03
1.106582804430214310e+03
1.105955775885182447e+03
1.105328830374119207e+03
1.104701967888324361e+03
1.104075188419099504e+03
1.103448491957746228e+03
1.102821878495569763e+03
1.102195348023875340e+03
1.101568900533975466e+03
1.100942536017171733e+03
1.100316254464782105e+03
1.099690055868109994e+03
1.099063940218473363e+03
1.098437907507186537e+03
1.097811957725563843e+03
1.097186090864921425e+03
1.096560306916579066e+03
1.095934605871858366e+03
1.095308987722077291e+03
1.094683452458559259e+03
1.094058000072629511e+03
1.093432630555609649e+03
1.092807343898830368e+03
1.092182140093618727e+03
1.091557019131301786e+03
1.090931981003213878e+03
1.090307025700683880e+03
1.089682153215046128e+03
1.089057363537636775e+03
1.088432656659790155e+03
1.087808032572846059e+03
1.087183491268142461e+03
1.086559032737017333e+03
1.085934656970814103e+03
1.085310363960878021e+03
1.084686153698550697e+03
1.084062026175179199e+03
1.083437981382110593e+03
1.082814019310691947e+03
1.082190139952273967e+03
1.081566343298209176e+03
1.080942629339846462e+03
1.080318998068545625e+03
1.079695449475659188e+03
1.079071983552539677e+03
1.078448600290552349e+03
1.077825299681053366e+03
1.077202081715402528e+03
1.076578946384961455e+03
1.075955893681095404e+03
1.075332923595171451e+03
1.074710036118551216e+03
1.074087231242605412e+03
1.073464508958701117e+03
