# Supplementary material for: Elevated concentrations cause upright alpha-synuclein conformation at lipid interfaces
Source: Nat Commun. 2023 Sep 18;14:5731. doi: 10.1038/s41467-023-39843-1 (PMC10507035; doi:10.1038/s41467-023-39843-1)
Supplement: Supplementary file 3 — Source Data [file 41467_2023_39843_MOESM3_ESM.zip › Source Data file/FigureS4/50nM-aS_DPPG_SPS.txt]

4.545454545454544887e-02
6.535947712418299638e-02
1.045751633986928275e-01
1.629629629629629484e-01
-1.250000000000000000e-01
-2.222222222222221960e-02
4.347826086956521618e-02
1.712962962962963076e-01
1.234567901234567971e-01
-1.180555555555555525e-01
-8.796296296296296502e-02
2.222222222222223001e-02
3.086419753086419929e-02
-3.333333333333333981e-02
-7.189542483660131544e-02
-1.296296296296296224e-01
-1.066666666666666596e-01
-4.545454545454544887e-02
4.232804232804232569e-02
-8.888888888888889228e-02
3.703703703703703498e-02
3.864734299516908722e-02
1.157407407407407551e-01
-1.851851851851852790e-02
1.481481481481481711e-02
-4.700854700854700807e-02
4.761904761904760947e-02
2.314814814814815033e-02
-9.941520467836256758e-02
4.093567251461988077e-02
-7.526881720430106393e-02
-8.888888888888890616e-03
1.333333333333333592e-02
-1.417624521072796961e-01
4.888888888888889145e-02
-9.027777777777777624e-02
8.230452674897119347e-02
7.885304659498210134e-02
-2.083333333333333218e-02
-7.885304659498208746e-02
-4.761904761904760947e-02
-8.888888888888889228e-02
8.754208754208753218e-02
-1.495726495726495964e-01
-3.111111111111110675e-02
-9.318996415770608444e-02
9.150326797385621713e-02
2.136752136752137141e-02
-1.501501501501501662e-02
-8.230452674897119347e-02
-3.703703703703703498e-02
1.051051051051051233e-01
1.944444444444444475e-02
5.277777777777777762e-02
4.659498207885303528e-02
-6.349206349206348333e-03
-6.296296296296295669e-02
6.906906906906908061e-02
-5.277777777777777762e-02
2.923976608187134341e-02
-9.401709401709403002e-02
-6.031746031746031134e-02
2.046783625730994038e-02
1.291989664082687263e-02
-1.111111111111111049e-01
-3.819444444444444753e-02
7.575757575757574580e-02
-3.703703703703703498e-02
-6.209150326797385766e-02
7.160493827160492597e-02
4.292929292929292817e-02
9.722222222222220989e-02
-1.654846335697399487e-02
-3.395061728395061540e-02
9.135802469135803627e-02
0.000000000000000000e+00
-4.398148148148148251e-02
1.010101010101010013e-02
-6.802721088435374763e-03
-7.029478458049887024e-02
6.712962962962962243e-02
-5.185185185185185036e-02
-3.617571059431524960e-02
1.333333333333333419e-02
7.565011820330969083e-02
-1.777777777777777429e-02
-7.142857142857142461e-02
-2.057613168724279837e-02
1.646090534979423661e-02
4.308390022675737119e-02
4.115226337448559153e-03
1.532567049808429040e-02
1.212121212121212294e-02
-7.092198581560282822e-02
-3.993055555555555247e-02
1.736111111111111015e-03
0.000000000000000000e+00
-6.868686868686869895e-02
9.578544061302683016e-03
6.837606837606838295e-02
-6.944444444444444059e-03
2.107279693486590125e-02
-3.013182674199623226e-02
5.050505050505050934e-03
4.901960784313726116e-02
2.539682539682539680e-02
-2.164502164502164414e-02
-2.435312024353120108e-02
-2.190923317683881114e-02
-5.327245053272450237e-02
1.443001443001442783e-03
4.329004329004329001e-03
-8.169934640522874547e-03
2.503912363067292701e-02
4.313725490196079065e-02
-2.283105022831050102e-02
-3.055555555555555108e-02
-2.136752136752136794e-02
4.532163742690057534e-02
2.331961591220850505e-02
2.554278416347381675e-02
-1.291989664082687089e-02
1.641414141414141575e-02
4.078762306610408950e-02
8.939974457215836209e-03
6.763285024154588876e-02
-7.246376811594203854e-03
8.187134502923977195e-03
-1.111111111111110460e-03
-1.975308641975308255e-02
-5.055849500293944226e-02
-5.668934240362810857e-03
1.602564102564102422e-02
1.991614255765199182e-02
5.192107995846313023e-03
1.234567901234568006e-02
-1.804368471035137922e-02
-8.154943934760449167e-03
1.984126984126984017e-02
5.341880341880342851e-03
1.680672268907562952e-02
-2.949852507374631227e-03
2.733686067019400201e-02
-4.553734061930783672e-03
1.994301994301993924e-02
-2.876362792855485795e-02
8.853474988933156351e-04
-5.982905982905983334e-03
-1.981050818260120250e-02
4.938271604938270637e-03
-8.291873963515753246e-03
1.409618573797678104e-02
-2.415458937198067257e-02
-2.915681639085894450e-02
-1.324503311258278145e-02
9.637352644315594434e-20
1.481481481481481538e-02
-2.162565249813571885e-02
1.608187134502923887e-02
1.010101010101010013e-02
1.556970983722576023e-02
1.677148846960167805e-02
8.230452674897118306e-03
-3.898635477582845787e-03
-1.295160190865712532e-02
1.298701298701298787e-02
3.387533875338752734e-03
-1.363326516700749842e-02
6.535947712418300201e-04
1.808785529715762133e-02
-1.457194899817850636e-02
1.404151404151404020e-02
-8.912655971479499506e-03
-3.623188405797101493e-03
-2.054895053574049696e-02
1.068917018284106825e-02
4.273504273504273934e-03
2.471751412429378653e-02
-4.544421722335832518e-03
-1.474926253687315787e-02
1.449275362318840597e-02
-8.744855967078187658e-03
-1.598532494758909961e-02
-3.267973856209150860e-03
2.017819706498951565e-02
9.509509509509510294e-03
8.733624454148471161e-03
2.620545073375262195e-03
-5.249343832020999037e-03
1.073619631901840538e-02
-9.552538964303670943e-03
-7.451564828614010670e-03
1.369863013698630061e-02
-3.216374269005847775e-02
-6.323396567299006607e-03
-8.960573476702508953e-04
-1.355013550135501354e-03
7.054673721340387615e-03
-3.136200716845878242e-03
7.178106774338269790e-03
-5.686789151356080700e-03
9.562841530054646752e-03
-8.783487044356608209e-03
-1.736111111111111015e-03
1.287001287001286742e-03
7.462686567164178962e-03
7.914193481203792013e-03
-3.261977573904179493e-03
6.584362139917695339e-03
-6.417970316887284914e-03
3.968253968253969335e-04
-1.404853128991045454e-03
-7.147498375568566223e-03
3.844675124951946557e-04
-2.580978190734274126e-03
-6.296296296296296363e-03
-9.759759759759760109e-03
4.087699739873652122e-03
-7.084265473527219352e-03
4.329004329004329001e-03
-3.716090672612412942e-04
1.056466302367941798e-02
3.561253561253561756e-03
-1.388888888888888508e-03
5.007824726134585749e-03
3.777148253068933134e-03
3.766478342749529033e-03
-6.628787878787878972e-03
-1.349654739485247820e-02
-2.172563625077591435e-03
5.420054200542006283e-03
1.201201201201201364e-03
-2.107798855766335536e-03
-9.057971014492753733e-04
-2.057613168724279577e-03
1.088201603665520968e-02
-3.094233473980309915e-03
-5.291005291005290712e-03
-1.534683855125844060e-03
-3.312255344775669880e-03
1.825769431403233972e-03
1.606425702811245049e-03
2.126528442317915726e-03
5.847953216374268681e-03
-2.244668911335577759e-03
-2.730002730002730718e-04
3.879190911609864661e-03
3.463895550226485289e-03
1.449275362318840597e-03
3.519356460532930761e-03
2.314814814814814686e-03
2.540650406504064117e-03
-3.016591251885369657e-03
-6.006006006006005087e-03
6.159677801468845838e-03
-2.639788816894647963e-03
1.213003396409509859e-03
-2.818886539816772493e-03
1.180555555555555525e-02
-4.738213693437572788e-03
1.388888888888889376e-03
-1.613646841862609619e-03
5.080627347028936723e-03
6.574621959237344181e-04
-2.891205793294678330e-19
-2.208968411751713139e-04
-2.772446150565152385e-03
-4.184975936388365785e-03
-1.232285890326555817e-03
4.512820512820512470e-03
1.646090534979423835e-03
-8.864151721294576819e-03
-1.824817518248175339e-03
-3.174603174603174167e-03
-2.543035993740219367e-03
1.733102253032929065e-03
5.584440593106103704e-03
-2.030269472129937053e-03
-6.655574043261231441e-03
1.466813348001466373e-03
0.000000000000000000e+00
1.833516685001833346e-03
5.537692032868881536e-03
1.777777777777777863e-03
2.635740643120716969e-03
9.156541644655751336e-03
-1.541425818882458500e-03
1.969932607568684359e-03
2.357427630438554706e-03
-3.904343582235236809e-03
2.133595929755456935e-03
-1.753546947234178172e-03
2.479466914613358188e-03
-1.383125864453665357e-03
-4.636068613815484251e-04
4.859529233105542266e-03
-6.121824303642485390e-04
1.061571125265392762e-03
2.409338161078898608e-20
8.972633467922835069e-04
-9.895391574780887291e-04
2.336107460943203772e-03
-1.696352841391009312e-03
-3.034243606415258556e-03
4.818676322157797217e-20
-1.622060016220600205e-03
2.501316482359136964e-03
1.436781609195402279e-03
4.683840749414519902e-03
-2.064782552587430490e-03
-3.822629969418960601e-03
6.138043342101965824e-03
-3.026863412788497690e-03
-1.978973407544836177e-03
-1.254075746175068676e-03
8.372204281784474070e-04
2.876663070837828448e-03
5.787037037037035632e-04
-4.421175101803374169e-03
3.197442046362909598e-03
-6.844626967830253145e-04
-2.696326255476912820e-03
9.637352644315594434e-20
-1.528050643964200088e-03
3.233107015842224597e-04
-1.980404419428809671e-03
1.872659176029962567e-03
1.644567787028471464e-03
5.270925574530887364e-04
-2.009242515571629719e-03
4.436378302077032161e-03
4.843553230650004312e-04
1.171646162858816639e-03
4.797543657647285512e-04
0.000000000000000000e+00
1.922337562475970622e-03
3.073484213467448604e-03
1.275045537340619740e-03
1.827485380116958963e-04
-8.680555555555555074e-04
-7.798284377436965308e-04
3.516174402250352225e-04
6.912044237083117678e-04
2.712094245275022911e-03
5.778438170711573457e-04
1.388888888888888942e-03
-1.670843776106933909e-03
-6.607201850016517506e-04
-8.285690612312535217e-05
1.446131597975415734e-03
7.993605115907273452e-05
-5.223490784269829755e-04
-1.434178743961352521e-03
5.327245053272450454e-04
9.859689040576412929e-04
-1.309757694826457156e-03
1.468752294925460662e-04
3.194888178913737886e-03
-1.421767256700078236e-04
1.112501738283966195e-03
-1.914922719190261489e-03
-8.286720530350114109e-04
2.317573831280625354e-03
-1.713118534624761147e-03
5.259697567389874911e-04
-1.503267973856209187e-03
-2.536783358701166780e-04
1.419538004903858489e-03
-1.341627027686303304e-03
-4.386789496772576947e-04
-1.485608170844939565e-03
1.384374623811243611e-03
-1.363690264437329540e-03
7.666902571361170794e-04
-1.281155369205683788e-03
-4.014641634195299791e-03
-3.422313483915126030e-04
2.769469369668771819e-03
-9.416195856873822581e-04
1.504513540621865491e-03
1.866490996925779505e-03
1.340626340626340429e-03
-2.642985516439370040e-03
5.236150382238978496e-04
4.638218923933209721e-04
1.625025391021734733e-03
-5.000500050004999986e-05
-1.977359236739334989e-04
1.284617951284621655e-03
3.866415349668938769e-04
-1.278269419862340271e-03
2.930402930402930400e-04
1.830178683234599986e-03
-2.781254345709915487e-04
-3.711435861749014177e-04
-1.324382335479746013e-03
-4.908522980812137469e-04
7.063082152474287143e-04
-7.430719468485007424e-04
8.704356530443486831e-05
8.636697326942179476e-05
3.869969040247678250e-04
-9.578544061302681498e-04
1.811823199764041629e-03
-3.739715781600598272e-04
-5.731597478097110246e-04
1.202935161794778992e-04
-1.381271582368474513e-03
-4.011231448054552529e-04
-3.956948401392846215e-04
4.666900011667249391e-04
3.836709637814609880e-05
8.781977854142802116e-04
1.128795575121344953e-04
8.882966910948256883e-04
-5.836433938863354494e-04
-7.300335815447511788e-05
7.191657677094568139e-05
3.555555555555555726e-04
-3.522863383357994349e-05
-3.457097421005321411e-05
0.000000000000000000e+00
1.714677640603566675e-04
2.782557838737603415e-03
2.218860312657597528e-04
8.417006329323648527e-04
-1.326217046741064122e-03
4.502331564560217735e-04
-6.763285024154589743e-04
1.231410438571563888e-03
6.451018339323564676e-04
1.217989707986967632e-04
3.957382039573820957e-04
5.965697240865026440e-05
1.094909411042309377e-03
-2.349382552897816842e-04
4.458712323880862868e-04
2.311804652506863034e-04
-2.864242085741086890e-04
-3.690927416492767780e-04
1.134677489744261155e-03
-1.677570877369569005e-04
-4.499564104727354994e-04
-3.375527426160337941e-04
2.201309779318694573e-04
1.354352890189068094e-04
5.361211633829244166e-05
-6.931115376412880962e-04
2.607018092705563938e-04
4.744958481613285135e-04
6.926806742091895508e-04
5.662368414279463254e-04
3.367788399264267838e-04
1.219605152831770801e-03
5.017435588670631115e-04
4.978096375945838909e-05
-2.002453004931040506e-04
-6.133313706729471432e-04
-4.596366451363185276e-04
6.753008706557653545e-04
4.781028877414419866e-04
-9.035018104045869782e-21
-7.107809418993900211e-04
-2.718314644920149397e-04
-6.074104069649726399e-04
8.306953144294023294e-04
2.624671916010498651e-04
6.021678040947410103e-04
-2.165486476536950791e-05
1.074783431138625478e-04
1.960784313725490115e-04
5.725190839694656699e-04
1.898253606681852786e-04
1.877581674802853914e-04
-5.333989824388642338e-04
-1.027854866892794665e-04
6.163708086785010169e-05
-2.032396398593582301e-05
1.381978993919292370e-04
4.324919399229378925e-04
4.506357883187366345e-04
-7.674744335079337649e-05
7.626019980172347307e-04
4.541326067211625631e-04
-2.261036685320219641e-04
3.193207859048048289e-04
8.490405841399218875e-04
6.530459930963708644e-04
2.936049178823744261e-04
6.317354143441100429e-04
-1.090572005016631201e-04
5.408621342419817069e-04
5.326515393629487603e-05
2.659008721548606594e-04
-6.999125109361329646e-05
1.532332209623046208e-04
-1.536806516059628235e-04
3.708198489751886946e-04
1.857480580884836058e-04
7.987619190255103611e-04
-8.254911672445105326e-05
-6.578514571409775115e-05
-1.443626389490399830e-04
-3.268454511284338770e-05
2.237243715742205988e-04
1.091370151026369289e-03
1.744536429092523972e-04
8.581235697940503993e-04
2.699569656837057046e-04
1.882175795219273443e-04
-2.636639990073825416e-04
4.972804972804972801e-04
8.128211026761752089e-04
2.142933676202721715e-04
5.859815190443993247e-04
7.734642272794882726e-04
8.214963182028646753e-04
6.903135786149667196e-04
2.788417793040695678e-04
9.431181844974947069e-04
1.744059298016132340e-04
6.044905008635578303e-04
2.581311306143520561e-04
2.843170703969065882e-04
-2.553300140431507669e-04
-2.820794900002821513e-05
4.482546086176947969e-04
5.905677887454653836e-04
9.089406709634769528e-04
6.839290355232743217e-05
9.496676163342829399e-05
3.071212060516230729e-04
4.544968452571916933e-04
1.333226675199317536e-04
2.670298272317017663e-05
-1.857601571000185785e-04
-1.048341654545216310e-04
1.714067217805202855e-04
1.032871123505564592e-04
-5.151784449338639557e-05
-2.593327368680384867e-05
6.529170027268886307e-04
-2.569043031470777584e-05
4.686094963081171476e-04
1.134816159782115461e-04
2.015392560682210260e-04
2.372301507035746776e-04
-1.246338879541346973e-04
3.100544455606404491e-04
1.713921943097791245e-04
6.291819424782508574e-04
4.658496380706658073e-04
3.479721622270218499e-04
2.134471718249733216e-04
3.988363363363362922e-04
3.427531350092779031e-04
1.080002347831190979e-03
1.872922226904527837e-04
5.787037037037037800e-04
2.625121269189066553e-04
2.852806591124347761e-04
2.836782861292665918e-04
1.700680272108843962e-04
1.459919592120926136e-04
3.574141089219496563e-04
6.917249612299315948e-04
2.877092808374552666e-04
7.217170203080066617e-04
7.517813950447801768e-04
2.574251053834025076e-04
1.926040061633282040e-04
9.556574923547402046e-05
5.183950911158718457e-04
4.322158971115328007e-04
6.802287269094233401e-04
4.501816430583037822e-04
3.873291041182504841e-04
2.820344081978000688e-04
3.414664431613584263e-04
4.942504768744835925e-04
3.995881168641553802e-04
1.346550241861139583e-04
1.420209582356939170e-04
5.923202614379085608e-04
4.550004550004550113e-04
3.213335341667922142e-04
-1.580668425160289758e-04
4.625119318237730674e-04
2.344322344322344700e-04
3.520506953001232685e-04
5.149430647856705545e-04
4.868169957549525013e-04
5.496730891627610305e-04
1.196176044115737072e-03
8.855008855008855099e-04
5.286959148799578491e-04
6.604209711962111219e-04
7.644383289378130653e-04
7.742276606994486551e-04
8.768208174232782056e-04
3.856391734153521316e-04
6.575177764627422334e-04
5.223490784269830840e-04
5.860483856198377486e-04
4.467053203515297948e-04
6.935319024675134234e-04
5.747281266557109202e-04
5.889281507656065522e-04
6.393350915048349493e-04
3.445168813271850660e-04
1.179411350514012347e-03
2.107037505267593850e-04
7.254737430948884902e-04
5.267157116706386267e-04
5.744875310092701281e-04
7.426405188121205751e-04
6.705697263559693864e-04
7.248627938283109737e-04
5.111298525390374449e-04
2.969070765680935082e-04
4.605902254379794615e-04
2.350847144560307828e-04
6.621739421980821997e-04
5.201367216525486269e-04
5.185441256358338906e-04
3.885003885003885001e-04
5.398110661268555772e-04
8.122876975335992103e-04
8.799761034012288556e-04
4.286569288753013527e-04
3.983059802797896901e-04
5.183151518096487144e-04
2.598710389968977852e-04
4.664479186772180533e-04
4.528985507246377409e-04
4.650342361411779753e-04
5.767151267571788602e-04
4.241085717943792865e-04
2.477661087932991435e-04
4.790419161676646786e-05
6.329519597474601942e-04
2.802398853418526167e-04
5.121434001520425291e-04
3.279265444540423202e-04
5.354944931984207627e-04
4.234173776883008700e-04
-2.873976145997988421e-04
3.591180061768296772e-04
1.280635195056748171e-04
-7.175145296692259480e-05
3.759428566857837676e-04
4.745971856386890959e-05
1.587755231653488214e-04
3.411480026974493540e-04
8.690225076829488507e-05
-1.587528377069740337e-05
3.135189365437672775e-05
3.923969173298174013e-04
1.391207568169170882e-04
1.319148605970311494e-04
4.601826925289339719e-05
2.914490386016581596e-04
2.453156215454577530e-04
2.146689421574535608e-04
2.913203404461494304e-04
-1.074204513193533205e-04
-2.532578164571533549e-04
4.377174188494943239e-04
3.685531983507243882e-04
2.997601918465228154e-04
-1.067569525465345888e-04
2.449404488533725704e-04
2.062564455139223422e-04
4.584737409164889007e-04
3.243789651556641608e-04
-7.577135236709703846e-05
2.288120080541826775e-04
9.792843691148777122e-05
2.789841959223067231e-04
1.810548709418248090e-04
3.850422413988358072e-04
-2.263570102766082604e-04
3.250852403740748338e-04
2.044049261587204520e-04
1.819691334857324557e-04
-1.364628820960698619e-04
1.597079625827058796e-04
2.505352343643237642e-04
4.075355632449058417e-04
4.689509114287875730e-04
9.105602221766942613e-05
2.960713607895236552e-04
1.139116501241637194e-04
1.063385363260035575e-04
3.191659130804830194e-04
1.520450053215751900e-05
1.293169024798417868e-04
5.325866975059725760e-05
1.142021835457493885e-04
2.665448176071891066e-04
3.582508213090637348e-04
1.154121367402996106e-04
4.880429477794046011e-04
4.438422724724350871e-04
2.502228547299938446e-04
1.101980416233745784e-04
4.652299734266947197e-04
5.690305142613274157e-04
3.329053122176249481e-04
4.692007483354308068e-04
4.386227246446159083e-04
-2.402921953094964226e-05
2.487681961898342495e-04
5.045529900771245774e-04
3.037278598375855727e-04
5.342647082276764893e-04
3.581747415172282113e-04
2.806443594492956102e-04
4.558760017275300899e-04
2.730397353120683811e-04
1.909809257800376909e-04
3.023269228091740243e-04
8.274358637754148640e-04
1.275764461986205996e-04
5.168328483055833859e-04
5.970336852689794339e-04
7.220674934736207549e-04
4.007260212620512678e-04
3.982477100756670585e-04
4.920325866153078646e-04
6.249921875976550707e-04
9.298916402741539723e-04
4.847643263495995209e-04
8.133419359884255231e-04
2.346723738987998800e-05
3.912390619339259639e-04
9.002492516188829487e-04
9.482788347298892577e-04
5.795194687216113482e-04
7.069635913750442176e-04
9.458948164964056096e-04
8.277900960827790089e-04
8.751079102659617501e-04
9.144947416552355601e-04
9.071260668591352681e-04
1.079973197745457509e-03
9.533714681920610248e-04
4.410108598924247694e-04
9.208755401289227434e-04
7.553761537190471342e-04
8.729091466723288509e-04
6.811287729385954266e-04
9.595863469102907609e-04
6.035482282682930232e-04
5.088451600079508565e-04
9.396176234044416884e-04
4.931280223975565867e-04
9.896406965793547086e-04
5.350454788657036526e-04
3.993355057184844615e-04
6.234114995444300575e-04
4.252826524798792879e-04
9.130649084107012601e-04
3.948683235019178955e-04
2.250568670476557945e-04
4.517367665327589785e-04
4.800307219662058910e-04
2.732767489711933643e-04
4.017322695462835903e-04
3.030375527325214610e-04
2.634856759605250644e-04
2.791564689099452373e-04
2.071524505451979631e-04
1.353016886560335361e-04
3.418453972959007315e-04
5.081802270249790058e-04
3.993355057184844615e-04
2.556114705647416214e-04
-5.590295247450426423e-05
3.036259328507279458e-04
2.157846469223714727e-04
7.991592844327767261e-05
2.806443594492956644e-04
4.470201318709388777e-04
-6.427716312740537716e-05
2.246711376223053610e-04
3.365352256228305340e-04
-1.280155666929098967e-04
2.336467422393025779e-04
1.366878130753953970e-04
4.333694474539546027e-04
4.358247984310307296e-04
3.155416393601786443e-04
3.406077415273824527e-04
2.109601934342696594e-04
6.761655709525786744e-04
3.505339528817151421e-04
2.206369051996764387e-04
1.227505953403873961e-04
-1.893004115226337258e-04
4.042003844028145510e-04
3.001876172607879922e-04
-1.084173567848415956e-04
-6.672338154097649777e-05
4.080476999433729334e-04
3.588267200734342795e-04
2.084062755297687970e-04
1.004242926363887263e-04
2.686614781418700183e-04
-1.688718515954168138e-04
5.748292419016703611e-04
1.536924613847690999e-04
7.106042704748205888e-04
7.490830190628712873e-04
4.650802263390435218e-04
3.484199156823803833e-04
5.664488017429193363e-04
4.816449488580637202e-04
2.895346388713413376e-04
-3.517844265034386370e-05
2.461711592903237139e-04
3.620692700330277502e-04
4.515272244355909501e-04
5.764097652682078016e-04
4.028684231729916763e-04
2.967459113134378584e-04
5.059334245820401761e-04
3.976861894432393214e-04
3.920067096962404421e-04
2.007345058053331571e-04
3.014359311629946549e-04
5.569708092511937818e-04
1.555921654768442468e-04
1.470818050614526118e-04
6.479861516102455431e-04
5.812917803467124341e-04
4.787653486538244810e-04
3.110244012780275934e-04
3.106554830692761626e-04
6.252309091425811531e-04
5.256417608043273924e-04
4.223783742272395293e-04
-9.607716918228721023e-06
3.778959913955989695e-04
6.419234360410829877e-04
2.438786459857575058e-04
5.292405398253507021e-04
5.013418266536907950e-04
1.193780404094666879e-04
1.306716522927849002e-04
4.728560505452935507e-04
4.041138792911841871e-04
3.065134099616858123e-04
1.541069502234550877e-04
2.360735831094483417e-04
3.897016218766183988e-04
7.096794100404208404e-04
1.338812164653299284e-04
2.165506573859242120e-04
8.297550148318710015e-05
3.416113704827071951e-04
5.248517293864482730e-04
2.420549412095906636e-04
3.589508079032521890e-04
4.659782896478687625e-04
-1.486294243794721590e-04
3.731064845907022028e-04
3.268294277216720971e-04
-1.205228500367047032e-04
2.864634979396663722e-04
1.662344570782631724e-04
1.782948327928770963e-04
-3.372112628561794030e-05
5.148270181219110177e-04
1.257689053531819425e-04
1.944301481100245909e-04
-1.493892278875214236e-04
3.127932436659367778e-04
3.022377215925602946e-04
2.826655360045225913e-04
-2.361679390214379897e-05
5.922767116796968560e-05
1.537297195023887579e-04
3.097671980365525064e-04
-3.107668770319372805e-04
3.157255616272009531e-04
9.780369575715342715e-05
9.841551028442082326e-05
2.474910593854797280e-05
-7.479711283144470379e-05
2.518955137409002710e-04
0.000000000000000000e+00
-1.810891217177596781e-04
-1.300559240473404258e-05
-1.307411717023807823e-05
2.234578124794616241e-04
7.928013636183454363e-05
9.281357730045081849e-05
1.358492616592628941e-04
6.825286320761156042e-05
-2.769124264451367249e-04
-5.455308434746117870e-04
-2.840263576459895256e-05
-4.855755498429020832e-04
2.021777431187360874e-04
3.787713240971402615e-04
1.611367465026001698e-04
3.708153487889170527e-04
-1.496647509578544221e-04
2.840951569251932681e-04
1.982493061274285607e-04
1.381788033715628276e-04
1.391594767603674049e-04
2.045086286909874543e-04
5.216236722306525752e-04
-4.752399961980799549e-05
-6.384778687608740370e-04
-2.584354961153915000e-04
-6.477837697776480926e-05
8.815701929474386569e-04
-5.005005005005004962e-04
-3.354297693920335263e-04
-1.698167677076434570e-04
5.969131065063526965e-04
3.990561454646401798e-04
-1.929316846443918250e-04
-3.867179946914166538e-04
1.247438296355698193e-04
6.687995951051100250e-04
4.194936893558036178e-04
3.708029738398501687e-04
5.014765699002617962e-04
1.301066874837366640e-04
2.609554698130440433e-04
-9.540710210468068418e-05
-1.915708812260537343e-05
-2.117869038679989963e-04
-1.771793054571226141e-04
-3.553239369892217795e-04
6.540870530405137407e-04
5.952380952380952918e-04
2.000920423394761578e-04
4.632986866489404603e-04
1.429213116092939602e-04
3.346720214190094123e-04
7.992092035249333953e-04
2.960707186059298641e-04
2.029914529914529642e-04
-1.072501072501072511e-04
-1.304121022430881796e-04
-1.785275936711968312e-04
1.500391893404993873e-03
-1.120121869259375219e-04
4.973437323386458060e-04
-2.729071433444769891e-04
4.489815208658253952e-04
-1.068604402650138833e-03
1.670843776106934072e-04
1.917361710286645874e-04
6.742763569811684957e-04
-5.359448464030792470e-04
-2.983516073692846172e-04
1.767275114241712995e-04
-4.384607448674300513e-04
-1.310890881443028694e-04
8.088651621774652252e-04
4.321287743747636873e-04
-3.260780957039210700e-04
-1.012838411212395144e-03
-4.964010920824026224e-04
1.420131788229947933e-04
5.407559198542804960e-04
-3.535755325731459726e-04
1.176297603293633478e-04
1.786831055123738049e-04
-3.891982516017005161e-04
3.638458506412783466e-04
4.232804232804232981e-04
-2.275206482780115468e-03
1.900959984792320091e-04
-7.893656657510024922e-04
-1.393344350474709070e-03
-9.806805923310778184e-05
2.964719833975689172e-04
-1.101101101101100745e-03
-8.461095881138525933e-04
5.117183502200388237e-04
8.391021606880637567e-04
0.000000000000000000e+00
-8.183014907318461205e-04
3.576154203769266930e-05
5.159388243965358110e-04
5.961696102541173305e-04
1.355013550135501571e-03
-6.422607578676943485e-04
1.921008145074534616e-04
1.807003620809173956e-20
8.306633440132906582e-04
3.652300949598246966e-04
1.633536504436072659e-04
4.928232612579313936e-04
-2.183496065587277844e-03
2.079174983366600048e-04
-1.221001221001221000e-03
1.556420233463034911e-03
6.069276455542549614e-04
-8.636697326942178120e-05
1.581652827204428451e-03
1.814239568122483345e-03
9.370816599732262244e-04
-3.597769382982550848e-04
1.641362330734509600e-03
-3.614007241618347913e-20
-4.647056089967006604e-04
3.330954080418748603e-04
6.728181468665899020e-04
-4.822530864197531139e-04
-3.393445801822765119e-04
-3.000300030003000534e-04
6.224712107065048534e-04
2.626740215392697839e-04
1.572327044025157426e-04
-8.481764206955046560e-04
-2.527697106593524996e-03
1.000500250125062459e-03
-1.794828649952325298e-03
-7.908264136022142253e-04
-1.194131695667007909e-03
-2.314814814814814686e-03
1.560874089490114610e-03
7.812030527011597962e-04
-1.076426264800861262e-03
-1.225039813793948385e-04
-6.952344836303881023e-04
1.211425656720224340e-03
1.734104046242774567e-03
-1.882139148494288601e-03
-1.826841521498010195e-03
6.598046978094488692e-05
-1.028171910343409195e-03
1.470279353077084830e-03
-3.494060097833683108e-04
9.107468123861565392e-04
-1.036346139610629970e-03
-8.110300081103002110e-04
-3.794778384942320269e-04
9.963403651970645022e-04
1.313096203607152547e-03
-9.282896263634256469e-04
-3.154325368663389399e-05
7.313776929803314985e-04
6.469351447520695552e-05
-4.270405285633712550e-03
9.087154068566707932e-04
-2.712031558185404312e-03
-2.570033410434336470e-03
1.398723664656001398e-03
-2.812939521800281346e-03
-8.735150244584211836e-05
2.802639905975951376e-03
4.343105320304017566e-03
-3.530286138981791021e-03
1.858045336306206200e-04
-2.163891240944585282e-03
2.512562814070351796e-03
3.858024691358024477e-04
-5.821539696878451353e-03
-4.833836858006042292e-03
-2.471424158171146163e-03
-3.421461897356142725e-03
8.465608465608465963e-04
2.730518798571729064e-03
-9.551098376313275733e-04
5.285971032878739213e-04
4.788333877462183294e-03
4.396087482140895587e-04
2.260653328812026490e-04
6.874013973405416165e-03
8.435767654856591961e-04
8.351228823669770013e-04
9.588876902792759687e-04
-5.187598021474244120e-03
8.603736479842674775e-04
1.101321585903083803e-03
5.587301587301586950e-03
2.397173858188241229e-03
4.744958481613286219e-03
-3.952256738597738003e-03
-3.415569743306796566e-03
-3.798894390735936804e-03
3.562945368171021535e-03
1.441299790356394099e-03
1.371742112482853828e-04
1.378549765646539839e-03
-3.928170594837260970e-03
2.823662289990116884e-04
3.995433789954338545e-03
8.691873098652760140e-04
-1.015375689004931886e-03
-3.267973856209150860e-03
1.752080595707402287e-03
-1.164991990680064012e-03
-2.710027100271002708e-03
8.996851102114260344e-04
-1.243201243201243200e-03
-2.309468822170900222e-03
-5.547850208044382073e-03
1.978691019786909828e-03
1.786874593892137653e-03
2.054609353879420335e-03
-2.108678021086780006e-03
2.583979328165374786e-03
8.634734441186052781e-03
2.454590083456062791e-03
1.660853678790898385e-03
5.403579871664978412e-03
5.058433629862201658e-03
-6.948063227375367431e-04
5.616991398981918682e-03
1.796945193171608363e-03
3.898635477582845787e-03
-5.621135469364811751e-04
-2.400738688827331029e-03
-2.558479532163742548e-03
-4.862236628849270215e-03
-4.128522706874888405e-03
5.482456140350876889e-04
-3.276897870016384860e-03
-3.142909964873359316e-03
6.438557763061073663e-03
-2.969561989606532906e-03
-3.484320557491289196e-03
3.792188092529389255e-04
-2.829654782116582026e-03
-4.550625711035267973e-03
-2.486135016255498244e-03
-9.637352644315594434e-20
-3.871467286101432982e-04
2.853881278538812627e-03
5.858585858585858147e-03
-5.805805805805805582e-03
5.382131324004304357e-03
-6.008171112713289741e-04
-2.583055158162454387e-03
1.616161616161616160e-03
-6.524317912218268768e-03
5.827505827505828585e-04
-8.730158730158730368e-03
-4.588071015360063905e-03
-5.144032921810700459e-03
6.995884773662550647e-03
1.234567901234568093e-03
1.625025391021734517e-03
1.443001443001443000e-03
1.677148846960168065e-03
-8.245722531436817763e-04
0.000000000000000000e+00
-7.962126102862062543e-03
1.332473672899204750e-02
3.909071595496064859e-03
-1.981050818260130485e-03
2.382471814507561812e-03
-2.459199642298233717e-03
-7.750650501024193909e-03
-3.284072249589490428e-03
-6.861443116423195793e-03
-1.289490651192778860e-03
-7.452574525745258097e-03
-7.762253271235306992e-03
9.259259259259257444e-04
2.530480791350356654e-03
1.374570446735394859e-03
1.063589047295768371e-02
-3.200731595793324027e-03
9.557945041816009188e-04
-7.262164124909221844e-04
2.410219329959026151e-03
-3.848003848003848145e-03
5.797101449275362389e-03
-6.012506012506011778e-03
-4.188223700418821499e-03
-1.771703366236395934e-03
4.424778761061945974e-03
-9.523809523809524669e-03
1.169590643274853910e-02
-1.736111111111111015e-03
4.362329997433923509e-03
6.410256410256410901e-03
3.940110323089046108e-03
-4.819277108433734497e-03
5.876068376068376876e-03
-3.784806704514733812e-03
9.569377990430621636e-03
9.876543209876544743e-03
-2.333041703120443053e-03
8.833922261484099259e-03
7.523148148148149465e-03
-1.408019589837771618e-02
-5.459508644222019549e-03
-3.642987249544626591e-03
3.603603603603603659e-03
-6.088280060882800271e-03
-1.560549313358302031e-03
4.345127250155182003e-03
1.364522417153996026e-02
-1.564945226917058155e-03
1.078431372549019419e-02
-1.067168863779033305e-02
9.505080301540479171e-03
-1.127214170692431711e-02
-5.436629289840298578e-03
-6.594131223211342025e-04
6.516780710329097420e-04
2.400548696844992912e-03
-1.145833333333333252e-02
-2.400548696844992912e-03
8.087201125175809413e-03
-1.169590643274853736e-02
-1.632942847000355344e-02
-2.290950744558991649e-03
-1.431261770244821041e-02
2.164502164502164500e-03
-1.049583785740137304e-02
-1.247165532879818822e-02
-4.101416853094706078e-03
8.303677342823249583e-03
-5.077133372388204641e-03
4.662004662004662001e-03
1.133786848072562518e-02
0.000000000000000000e+00
-4.101416853094706078e-03
9.094503756425465976e-03
-3.097173828881146819e-03
-2.098765432098765454e-02
1.626016260162601451e-02
1.267427122940431063e-03
8.281573498964803258e-04
-1.267427122940430889e-02
2.478314745972738133e-03
1.898989898989899075e-02
-3.831417624521072599e-03
3.329171868497710941e-03
7.782101167315175205e-03
-3.717472118959107633e-03
5.471380471380470761e-03
-1.511437908496732208e-02
-1.650563607085346260e-02
1.478664976763836153e-02
2.916666666666666713e-02
4.498425551057129088e-03
-1.405357927097057071e-02
-1.335055986218777052e-02
-3.136200716845878242e-03
1.786492374727668975e-02
2.028218694885361786e-02
4.065040650406504495e-03
-8.264462809917355601e-03
-9.144947416552355601e-04
1.527777777777777901e-02
8.037825059101656039e-03
-1.999070199907020118e-02
4.535147392290248035e-04
-4.988662131519275116e-03
-9.746588693957114469e-04
-1.032448377581120930e-02
-1.803118908382066177e-02
-2.836879432624113666e-03
-6.944444444444444059e-03
1.369141653501843026e-02
-8.357915437561456301e-03
-5.973715651135000186e-04
1.497454327643007142e-02
-2.671523982999392602e-02
-5.757052389176744132e-04
-9.310986964618250122e-03
-6.501182033096926556e-03
1.780233271945978746e-02
3.436426116838487907e-03
-9.609609609609610914e-03
-1.792114695340501791e-03
-2.554278416347381675e-02
-1.559454191033138315e-02
-1.314924391847468836e-03
-6.944444444444444059e-03
-1.564945226917057938e-03
1.565995525727069404e-02
-6.944444444444442541e-04
-2.891933028919330129e-02
-2.797202797202797547e-02
-7.194244604316547137e-03
9.893455098934550440e-03
-1.464254952627045726e-02
-8.230452674897118306e-03
-2.188552188552188305e-02
-4.240882103477523063e-03
-7.518796992481202590e-03
1.256038647342994953e-02
2.359882005899704982e-02
-2.976190476190474724e-03
-2.902902902902902704e-02
3.118908382066276630e-02
2.970297029702970507e-02
-4.951690821256038433e-02
2.178649237472766662e-02
8.101851851851851402e-03
-3.623188405797101493e-03
2.454780361757105678e-02
-1.145475372279497125e-03
-3.259259259259258967e-02
2.057613168724279837e-02
2.531645569620253125e-02
5.555555555555555247e-02
-1.051051051051051129e-02
1.307189542483660170e-02
4.761904761904762334e-02
6.734006734006734579e-03
1.064814814814814686e-01
-6.349206349206347466e-03
5.185185185185185036e-02
9.070294784580499106e-03
-2.020202020202020374e-02
-2.614379084967320341e-02
3.773584905660377214e-02
-1.616161616161616160e-02
-4.629629629629627638e-03
-5.363984674329501379e-02
3.209876543209876087e-02
-5.185185185185184342e-02
-4.938271604938270637e-02
-4.612159329140461117e-02
-3.381642512077295132e-02
-5.761316872427982988e-02
8.496732026143789807e-02
-1.133786848072562414e-01
-8.888888888888888881e-03
-4.830917874396135035e-03
1.728395061728395243e-02
-1.068376068376068570e-02
1.111111111111111049e-01
-1.773049645390070983e-01
-6.613756613756613389e-02
5.092592592592593004e-02
3.111111111111110675e-02
-1.200000000000000094e-01
2.469135802469137053e-03
4.830917874396135035e-03
-1.313131313131312983e-01
3.240740740740740561e-02
9.903381642512076866e-02
-7.751937984496123923e-03
6.984126984126985682e-02
6.666666666666667962e-02
1.587301587301587213e-02
0.000000000000000000e+00
1.891252955082742271e-02
-1.059431524547803649e-01
-3.267973856209148691e-03
-2.173913043478260809e-02
-9.722222222222220989e-02
-4.197530864197531603e-02
4.444444444444444614e-02
-3.617571059431524266e-02
2.222222222222221960e-02
-3.703703703703702804e-02
7.575757575757578570e-03
1.084010840108401083e-02
-5.555555555555555247e-02
6.060606060606061468e-02
-2.222222222222222307e-02
-5.925925925925926152e-02
-2.020202020202020374e-02
8.408408408408409029e-02
-5.982905982905982467e-02
-9.178743961352654746e-02
8.024691358024692300e-02
-2.910052910052909544e-02
-2.539682539682540027e-02
3.968253968253968034e-02
3.617571059431525654e-02
1.355013550135501267e-02
2.702702702702702853e-02
3.395061728395062234e-02
1.043771043771043877e-01
5.128205128205128027e-02
1.345029239766081519e-01
-1.250000000000000000e-01
-1.820987654320987692e-01
4.126984126984126894e-02
-2.849002849002849579e-03
-6.306306306306305731e-02
2.777777777777777016e-03
-2.777777777777777624e-02
-1.346801346801347436e-02
-7.222222222222220156e-02
1.709401709401709921e-02
-5.263157894736842507e-02
-5.902777777777777624e-02
-4.040404040404040747e-02
-1.010101010101010187e-02
-1.010101010101010187e-02
-7.662835249042145025e-02
-6.896551724137929551e-02
-1.010101010101010083e-01
6.666666666666666574e-02
-1.470588235294117696e-01
3.003003003003003324e-02
-4.126984126984126200e-02
-1.532567049808429005e-01
3.125000000000000000e-02
1.511111111111111127e-01
-1.548821548821548710e-01
-6.296296296296295669e-02
-7.516339869281046804e-02
-7.070707070707070441e-02
-6.397306397306397330e-02
-1.178451178451178361e-01
-1.041666666666666609e-02
-1.660692951015533270e-01
1.370370370370370683e-01
-4.377104377104377303e-02
-1.587301587301587560e-02
1.351351351351351704e-01
1.185185185185185230e-01
-4.320987654320988108e-02
-1.111111111111111049e-01
-1.071428571428571508e-01
1.481481481481481711e-02
-1.633986928104574909e-02
0.000000000000000000e+00
1.010101010101010222e-01
-4.970760233918128379e-02
1.367521367521367659e-01
-3.819444444444444753e-02
-8.974358974358974395e-02
-4.558404558404557938e-02
-1.078431372549019662e-01
-4.040404040404040747e-02
-2.777777777777777624e-02
-1.388888888888888812e-02
6.535947712418301719e-03
-5.747126436781609810e-02
1.851851851851852443e-02
-1.265432098765432167e-01
-7.625272331153691921e-03
-1.532567049808429005e-01
1.527777777777777901e-01
-7.407407407407406996e-02
4.830917874396135209e-02
1.111111111111111049e-01
-8.333333333333331483e-02
-1.587301587301587213e-02
-6.896551724137932327e-02
5.349794238683127506e-02
-5.555555555555555247e-02
8.119658119658118567e-02
7.729468599033816056e-02
2.222222222222223001e-02
-6.944444444444444059e-03
1.502645502645502118e-01
-3.312629399585936135e-02
-5.055849500293965043e-02
8.759553203997667847e-02
1.062271062271063493e-01
-9.477124183006536973e-02
-2.150537634408601975e-02
3.864734299516908028e-02
-1.222222222222222321e-01
-8.974358974358974395e-02
2.177777777777777368e-01
2.898550724637681195e-02
7.818930041152263866e-02
-2.939068100358423474e-01
3.225806451612903136e-02
9.829059829059828834e-02
2.136752136752136447e-02
-2.880658436213991494e-02
-8.230452674897119347e-02
6.130268199233716159e-02
1.296296296296296502e-01
-1.239316239316239077e-01
-1.712962962962963076e-01
-2.564102564102564361e-02
3.864734299516908028e-02
-4.444444444444443920e-02
2.415458937198067604e-02
-7.407407407407408384e-02
2.057613168724279837e-02
-2.499999999999999445e-01
-2.645502645502645356e-02
2.314814814814815033e-02
4.444444444444443920e-02
-4.830917874396135035e-03
-1.010101010101010013e-02
1.851851851851852096e-02
2.000000000000000111e-01
-1.169590643274853736e-02
1.014492753623188193e-01
-4.999999999999998196e-02
0.000000000000000000e+00
1.262626262626262430e-01
6.481481481481482509e-02
-1.060606060606060635e-01
-2.592592592592592449e-01
2.888888888888889173e-01
-3.856209150326797563e-01
7.936507936507936067e-02
5.820105820105819089e-02
-1.282051282051281937e-01
7.729468599033816056e-02
-3.381642512077295132e-02
1.419753086419753008e-01
1.990740740740740700e-01
3.535353535353535220e-02
1.835748792270531504e-01
1.604938271604938460e-01
-3.232323232323232598e-01
-7.602339181286549286e-02
1.111111111111111049e-01
2.222222222222222099e-01
8.771929824561403022e-02
-3.703703703703703498e-02
-1.520467836257309857e-01
-2.407407407407407274e-01
1.969696969696969890e-01
0.000000000000000000e+00
-2.962962962962983199e-02
3.856209150326797563e-01
3.921568627450980338e-02
1.262626262626262985e-01
-1.746031746031745657e-01
1.481481481481482058e-02
2.083333333333333426e-01
1.296296296296296502e-01
4.999999999999999584e-02
-1.388888888888888951e-01
0.000000000000000000e+00
-1.045751633986928136e-01
-1.666666666666666574e-01
-2.063492063492063655e-01
3.185185185185185341e-01
4.575163398692810163e-02
-1.754385964912280604e-02
-3.083952846180990219e-18
-1.794871794871794601e-01
-2.222222222222221613e-02
2.525252525252524860e-01
1.345029239766081519e-01
4.444444444444444614e-02
8.333333333333332871e-02
5.982905982905983855e-02
1.018518518518518323e-01
9.629629629629629650e-02
-2.222222222222222099e-01
3.703703703703704192e-02
-1.190476190476190410e-01
7.407407407407407690e-03
1.045751633986928136e-01
-1.481481481481481399e-01
-3.571428571428571508e-01
1.825396825396825573e-01
-1.259259259259259134e-01
3.174603174603174427e-01
3.968253968253968728e-02
-1.414141414141414088e-01
-1.500000000000000222e-01
-2.345679012345678605e-01
-3.240740740740741255e-01
9.259259259259251806e-03
1.111111111111111049e-01
1.010101010101009840e-02
-1.568627450980392135e-01
1.777777777777777846e-01
-3.968253968253968034e-02
2.393162393162392987e-01
-2.564102564102563667e-02
-2.020202020202019888e-01
-1.313131313131313260e-01
-1.888888888888888562e-01
2.380952380952380820e-02
4.444444444444442532e-02
1.999999999999999833e-01
-2.393162393162392987e-01
-3.838383838383838675e-01
1.045751633986928136e-01
-3.015873015873015706e-01
-2.407407407407407274e-01
-1.759259259259259300e-01
5.222222222222222543e-01
4.629629629629629373e-02
2.020202020202020166e-01
5.555555555555555247e-02
-5.555555555555555247e-02
9.259259259259260133e-02
-3.083952846180990219e-18
5.222222222222222543e-01
3.703703703703704886e-02
3.131313131313131493e-01
-9.753086419753087544e-01
2.000000000000000111e-01
-5.777777777777777235e-01
