# Supplementary material for: Elevated concentrations cause upright alpha-synuclein conformation at lipid interfaces
Source: Nat Commun. 2023 Sep 18;14:5731. doi: 10.1038/s41467-023-39843-1 (PMC10507035; doi:10.1038/s41467-023-39843-1)
Supplement: Supplementary file 3 — Source Data [file 41467_2023_39843_MOESM3_ESM.zip › Source Data file/Figure4/fig4_helicity_highLPR.txt]

1.000000000000000000e+00 0.000000000000000000e+00 0.000000000000000000e+00
2.000000000000000000e+00 3.818181818181818699e+01 6.611340675536793832e+00
3.000000000000000000e+00 5.636363636363635976e+01 6.748805288278812320e+00
4.000000000000000000e+00 5.636363636363635976e+01 6.748805288278812320e+00
5.000000000000000000e+00 5.818181818181817988e+01 6.712423323570161138e+00
6.000000000000000000e+00 5.818181818181817988e+01 6.712423323570161138e+00
7.000000000000000000e+00 5.818181818181817988e+01 6.712423323570161138e+00
8.000000000000000000e+00 6.363636363636363313e+01 6.546202725664506339e+00
9.000000000000000000e+00 9.818181818181818699e+01 1.818181818181818121e+00
1.000000000000000000e+01 9.454545454545454675e+01 3.090314856722899961e+00
1.100000000000000000e+01 8.727272727272726627e+01 4.535342286998717221e+00
1.200000000000000000e+01 8.545454545454545325e+01 4.797713974560772421e+00
1.300000000000000000e+01 8.181818181818182723e+01 5.248638810814780342e+00
1.400000000000000000e+01 8.000000000000000000e+01 5.443310539518170010e+00
1.500000000000000000e+01 9.454545454545454675e+01 3.090314856722899961e+00
1.600000000000000000e+01 9.636363636363635976e+01 2.547377820791616010e+00
1.700000000000000000e+01 9.818181818181818699e+01 1.818181818181818787e+00
1.800000000000000000e+01 1.000000000000000000e+02 0.000000000000000000e+00
1.900000000000000000e+01 1.000000000000000000e+02 0.000000000000000000e+00
2.000000000000000000e+01 1.000000000000000000e+02 0.000000000000000000e+00
2.100000000000000000e+01 9.636363636363635976e+01 2.547377820791616010e+00
2.200000000000000000e+01 9.636363636363635976e+01 2.547377820791616010e+00
2.300000000000000000e+01 9.454545454545454675e+01 3.090314856722899517e+00
2.400000000000000000e+01 9.272727272727271952e+01 3.533910239300183331e+00
2.500000000000000000e+01 9.272727272727271952e+01 3.533910239300183331e+00
2.600000000000000000e+01 9.454545454545454675e+01 3.090314856722899517e+00
2.700000000000000000e+01 9.636363636363635976e+01 2.547377820791616010e+00
2.800000000000000000e+01 9.454545454545454675e+01 3.090314856722899517e+00
2.900000000000000000e+01 8.000000000000000000e+01 5.443310539518172675e+00
3.000000000000000000e+01 5.636363636363635976e+01 6.748805288278812320e+00
3.100000000000000000e+01 4.181818181818181301e+01 6.712423323570159361e+00
3.200000000000000000e+01 3.090909090909090651e+01 6.288639360110458654e+00
3.300000000000000000e+01 2.363636363636363669e+01 5.781449705557244911e+00
3.400000000000000000e+01 2.363636363636363669e+01 5.781449705557244911e+00
3.500000000000000000e+01 4.181818181818181301e+01 6.712423323570161138e+00
3.600000000000000000e+01 3.636363636363636687e+01 6.546202725664504563e+00
3.700000000000000000e+01 3.636363636363636687e+01 6.546202725664504563e+00
3.800000000000000000e+01 3.272727272727272663e+01 6.385244698698630650e+00
3.900000000000000000e+01 1.636363636363636331e+01 5.034317492677625516e+00
4.000000000000000000e+01 1.090909090909090828e+01 4.242424242424241321e+00
4.100000000000000000e+01 1.454545454545454497e+01 4.797713974560772421e+00
4.200000000000000000e+01 2.727272727272726982e+01 6.060606060606057000e+00
4.300000000000000000e+01 8.181818181818182723e+01 5.248638810814778566e+00
4.400000000000000000e+01 8.545454545454545325e+01 4.797713974560772421e+00
4.500000000000000000e+01 8.727272727272726627e+01 4.535342286998717221e+00
4.600000000000000000e+01 8.909090909090909349e+01 4.242424242424241321e+00
4.700000000000000000e+01 9.090909090909090651e+01 3.912104390108505303e+00
4.800000000000000000e+01 9.090909090909090651e+01 3.912104390108505303e+00
4.900000000000000000e+01 8.909090909090909349e+01 4.242424242424241321e+00
5.000000000000000000e+01 4.727272727272727337e+01 6.794008776080908696e+00
5.100000000000000000e+01 4.909090909090909349e+01 6.803013430498070058e+00
5.200000000000000000e+01 5.454545454545453964e+01 6.775963568181181174e+00
5.300000000000000000e+01 9.636363636363635976e+01 2.547377820791616010e+00
5.400000000000000000e+01 9.454545454545454675e+01 3.090314856722899517e+00
5.500000000000000000e+01 9.818181818181818699e+01 1.818181818181818787e+00
5.600000000000000000e+01 9.818181818181818699e+01 1.818181818181818121e+00
5.700000000000000000e+01 9.818181818181818699e+01 1.818181818181818121e+00
5.800000000000000000e+01 1.000000000000000000e+02 0.000000000000000000e+00
5.900000000000000000e+01 1.000000000000000000e+02 0.000000000000000000e+00
6.000000000000000000e+01 9.454545454545454675e+01 3.090314856722899517e+00
6.100000000000000000e+01 9.636363636363635976e+01 2.547377820791616010e+00
6.200000000000000000e+01 9.454545454545454675e+01 3.090314856722899961e+00
6.300000000000000000e+01 8.727272727272726627e+01 4.535342286998717221e+00
6.400000000000000000e+01 8.000000000000000000e+01 5.443310539518172675e+00
6.500000000000000000e+01 2.727272727272726982e+01 6.060606060606059664e+00
6.600000000000000000e+01 2.000000000000000000e+01 5.443310539518170010e+00
6.700000000000000000e+01 9.090909090909091717e+00 3.912104390108502194e+00
6.800000000000000000e+01 5.454545454545454142e+00 3.090314856722899517e+00
6.900000000000000000e+01 2.000000000000000000e+01 5.443310539518170010e+00
7.000000000000000000e+01 2.000000000000000000e+01 5.443310539518170010e+00
7.100000000000000000e+01 2.181818181818181657e+01 5.620374845754971815e+00
7.200000000000000000e+01 3.090909090909090651e+01 6.288639360110459542e+00
7.300000000000000000e+01 3.272727272727272663e+01 6.385244698698629762e+00
7.400000000000000000e+01 5.090909090909090651e+01 6.803013430498078939e+00
7.500000000000000000e+01 5.272727272727271952e+01 6.794008776080898038e+00
7.600000000000000000e+01 5.272727272727271952e+01 6.794008776080898038e+00
7.700000000000000000e+01 5.454545454545453964e+01 6.775963568181181174e+00
7.800000000000000000e+01 5.454545454545453964e+01 6.775963568181181174e+00
7.900000000000000000e+01 5.454545454545453964e+01 6.775963568181181174e+00
8.000000000000000000e+01 5.090909090909090651e+01 6.803013430498078939e+00
8.100000000000000000e+01 4.909090909090909349e+01 6.803013430498070058e+00
8.200000000000000000e+01 3.090909090909090651e+01 6.288639360110459542e+00
8.300000000000000000e+01 2.727272727272726982e+01 6.060606060606058776e+00
8.400000000000000000e+01 2.545454545454545325e+01 5.927838687321702160e+00
8.500000000000000000e+01 4.909090909090909349e+01 6.803013430498072722e+00
8.600000000000000000e+01 5.090909090909090651e+01 6.803013430498078051e+00
8.700000000000000000e+01 9.272727272727271952e+01 3.533910239300183331e+00
8.800000000000000000e+01 9.636363636363635976e+01 2.547377820791616010e+00
8.900000000000000000e+01 9.818181818181818699e+01 1.818181818181818787e+00
9.000000000000000000e+01 9.818181818181818699e+01 1.818181818181818787e+00
9.100000000000000000e+01 9.636363636363635976e+01 2.547377820791616010e+00
9.200000000000000000e+01 6.000000000000000000e+01 6.666666666666666075e+00
9.300000000000000000e+01 1.636363636363636331e+01 5.034317492677622852e+00
9.400000000000000000e+01 9.090909090909091717e+00 3.912104390108502194e+00
9.500000000000000000e+01 1.090909090909090828e+01 4.242424242424241321e+00
9.600000000000000000e+01 1.090909090909090828e+01 4.242424242424241321e+00
9.700000000000000000e+01 1.454545454545454497e+01 4.797713974560773309e+00
9.800000000000000000e+01 9.090909090909091717e+00 3.912104390108499086e+00
9.900000000000000000e+01 7.272727272727272485e+00 3.533910239300184664e+00
1.000000000000000000e+02 3.636363636363636243e+00 2.547377820791615122e+00
1.010000000000000000e+02 3.636363636363636243e+00 2.547377820791615122e+00
1.020000000000000000e+02 0.000000000000000000e+00 0.000000000000000000e+00
1.030000000000000000e+02 0.000000000000000000e+00 0.000000000000000000e+00
1.040000000000000000e+02 0.000000000000000000e+00 0.000000000000000000e+00
1.050000000000000000e+02 0.000000000000000000e+00 0.000000000000000000e+00
1.060000000000000000e+02 0.000000000000000000e+00 0.000000000000000000e+00
1.070000000000000000e+02 0.000000000000000000e+00 0.000000000000000000e+00
1.080000000000000000e+02 0.000000000000000000e+00 0.000000000000000000e+00
1.090000000000000000e+02 0.000000000000000000e+00 0.000000000000000000e+00
1.100000000000000000e+02 0.000000000000000000e+00 0.000000000000000000e+00
1.110000000000000000e+02 0.000000000000000000e+00 0.000000000000000000e+00
1.120000000000000000e+02 0.000000000000000000e+00 0.000000000000000000e+00
1.130000000000000000e+02 0.000000000000000000e+00 0.000000000000000000e+00
1.140000000000000000e+02 0.000000000000000000e+00 0.000000000000000000e+00
1.150000000000000000e+02 0.000000000000000000e+00 0.000000000000000000e+00
1.160000000000000000e+02 0.000000000000000000e+00 0.000000000000000000e+00
1.170000000000000000e+02 0.000000000000000000e+00 0.000000000000000000e+00
1.180000000000000000e+02 0.000000000000000000e+00 0.000000000000000000e+00
1.190000000000000000e+02 0.000000000000000000e+00 0.000000000000000000e+00
1.200000000000000000e+02 3.636363636363636243e+00 2.547377820791616010e+00
1.210000000000000000e+02 5.454545454545454142e+00 3.090314856722899517e+00
1.220000000000000000e+02 5.454545454545454142e+00 3.090314856722899517e+00
1.230000000000000000e+02 5.454545454545454142e+00 3.090314856722899961e+00
1.240000000000000000e+02 7.272727272727272485e+00 3.533910239300184664e+00
1.250000000000000000e+02 5.454545454545454142e+00 3.090314856722899961e+00
1.260000000000000000e+02 1.818181818181818121e+00 1.818181818181818121e+00
1.270000000000000000e+02 0.000000000000000000e+00 0.000000000000000000e+00
1.280000000000000000e+02 0.000000000000000000e+00 0.000000000000000000e+00
1.290000000000000000e+02 0.000000000000000000e+00 0.000000000000000000e+00
1.300000000000000000e+02 0.000000000000000000e+00 0.000000000000000000e+00
1.310000000000000000e+02 0.000000000000000000e+00 0.000000000000000000e+00
1.320000000000000000e+02 0.000000000000000000e+00 0.000000000000000000e+00
1.330000000000000000e+02 5.454545454545454142e+00 3.090314856722899961e+00
1.340000000000000000e+02 5.454545454545454142e+00 3.090314856722899961e+00
1.350000000000000000e+02 5.454545454545454142e+00 3.090314856722899961e+00
1.360000000000000000e+02 0.000000000000000000e+00 0.000000000000000000e+00
1.370000000000000000e+02 0.000000000000000000e+00 0.000000000000000000e+00
1.380000000000000000e+02 0.000000000000000000e+00 0.000000000000000000e+00
1.390000000000000000e+02 0.000000000000000000e+00 0.000000000000000000e+00
1.400000000000000000e+02 0.000000000000000000e+00 0.000000000000000000e+00
