# Supplementary material for: Elevated concentrations cause upright alpha-synuclein conformation at lipid interfaces
Source: Nat Commun. 2023 Sep 18;14:5731. doi: 10.1038/s41467-023-39843-1 (PMC10507035; doi:10.1038/s41467-023-39843-1)
Supplement: Supplementary file 3 — Source Data [file 41467_2023_39843_MOESM3_ESM.zip › Source Data file/Figure4/fig4_helicity_lowLPR.txt]

1.000000000000000000e+00 0.000000000000000000e+00 0.000000000000000000e+00
2.000000000000000000e+00 7.560975609756097526e+01 3.363591048272821737e+00
3.000000000000000000e+00 9.878048780487804947e+01 8.596761036453188787e-01
4.000000000000000000e+00 9.878048780487804947e+01 8.596761036453188787e-01
5.000000000000000000e+00 9.939024390243902474e+01 6.097560975609757072e-01
6.000000000000000000e+00 9.939024390243902474e+01 6.097560975609757072e-01
7.000000000000000000e+00 9.878048780487804947e+01 8.596761036453191007e-01
8.000000000000000000e+00 9.756097560975609895e+01 1.208237572239194035e+00
9.000000000000000000e+00 9.329268292682927211e+01 1.959315651462937291e+00
1.000000000000000000e+01 8.963414634146342053e+01 2.387511531187848757e+00
1.100000000000000000e+01 8.048780487804879158e+01 3.104018525138840356e+00
1.200000000000000000e+01 7.987804878048780211e+01 3.140183067883279389e+00
1.300000000000000000e+01 8.109756097560976684e+01 3.066683928144957605e+00
1.400000000000000000e+01 8.109756097560976684e+01 3.066683928144957605e+00
1.500000000000000000e+01 9.573170731707317316e+01 1.583292651030468789e+00
1.600000000000000000e+01 1.000000000000000000e+02 0.000000000000000000e+00
1.700000000000000000e+01 1.000000000000000000e+02 0.000000000000000000e+00
1.800000000000000000e+01 1.000000000000000000e+02 0.000000000000000000e+00
1.900000000000000000e+01 9.939024390243902474e+01 6.097560975609777056e-01
2.000000000000000000e+01 9.939024390243902474e+01 6.097560975609777056e-01
2.100000000000000000e+01 9.878048780487804947e+01 8.596761036453188787e-01
2.200000000000000000e+01 9.756097560975609895e+01 1.208237572239194035e+00
2.300000000000000000e+01 9.695121951219512368e+01 1.346622647253544525e+00
2.400000000000000000e+01 9.573170731707317316e+01 1.583292651030468789e+00
2.500000000000000000e+01 9.512195121951219789e+01 1.687211948864870914e+00
2.600000000000000000e+01 9.512195121951219789e+01 1.687211948864870914e+00
2.700000000000000000e+01 9.634146341463414842e+01 1.470505043641471499e+00
2.800000000000000000e+01 9.573170731707317316e+01 1.583292651030468789e+00
2.900000000000000000e+01 9.451219512195120842e+01 1.783813529529060915e+00
3.000000000000000000e+01 8.780487804878049474e+01 2.563058941844115868e+00
3.100000000000000000e+01 6.585365853658537105e+01 3.714225274895278872e+00
3.200000000000000000e+01 4.390243902439024737e+01 3.887071342353301873e+00
3.300000000000000000e+01 4.024390243902439579e+01 3.841026959095087179e+00
3.400000000000000000e+01 4.024390243902439579e+01 3.841026959095087179e+00
3.500000000000000000e+01 4.146341463414633921e+01 3.858801357403448318e+00
3.600000000000000000e+01 4.024390243902439579e+01 3.841026959095086735e+00
3.700000000000000000e+01 3.963414634146341342e+01 3.831215890813689295e+00
3.800000000000000000e+01 3.658536585365853711e+01 3.772720610111756745e+00
3.900000000000000000e+01 3.109756097560975618e+01 3.625656529444611920e+00
4.000000000000000000e+01 1.158536585365853711e+01 2.506820002302351025e+00
4.100000000000000000e+01 1.768292682926829329e+01 2.988327785748595922e+00
4.200000000000000000e+01 2.439024390243902474e+01 3.363591048272824402e+00
4.300000000000000000e+01 6.890243902439023316e+01 3.625656529444607035e+00
4.400000000000000000e+01 8.475609756097560421e+01 2.815397717691934698e+00
4.500000000000000000e+01 8.658536585365853000e+01 2.669425853751065336e+00
4.600000000000000000e+01 8.902439024390244526e+01 2.448358616435189816e+00
4.700000000000000000e+01 8.292682926829267842e+01 2.947208218683268655e+00
4.800000000000000000e+01 8.597560975609755474e+01 2.719792827139252189e+00
4.900000000000000000e+01 8.536585365853657947e+01 2.768420066137889712e+00
5.000000000000000000e+01 7.621951219512195053e+01 3.334645408665339872e+00
5.100000000000000000e+01 8.292682926829267842e+01 2.947208218683276204e+00
5.200000000000000000e+01 8.780487804878049474e+01 2.563058941844115868e+00
5.300000000000000000e+01 9.329268292682927211e+01 1.959315651462930852e+00
5.400000000000000000e+01 8.902439024390244526e+01 2.448358616435189372e+00
5.500000000000000000e+01 9.451219512195120842e+01 1.783813529529067132e+00
5.600000000000000000e+01 9.878048780487804947e+01 8.596761036453188787e-01
5.700000000000000000e+01 9.878048780487804947e+01 8.596761036453188787e-01
5.800000000000000000e+01 1.000000000000000000e+02 0.000000000000000000e+00
5.900000000000000000e+01 9.939024390243902474e+01 6.097560975609768175e-01
6.000000000000000000e+01 9.756097560975609895e+01 1.208237572239194479e+00
6.100000000000000000e+01 9.817073170731707421e+01 1.049629226916830582e+00
6.200000000000000000e+01 9.512195121951219789e+01 1.687211948864871580e+00
6.300000000000000000e+01 8.292682926829267842e+01 2.947208218683277536e+00
6.400000000000000000e+01 7.317073170731707421e+01 3.470398212814534755e+00
6.500000000000000000e+01 9.146341463414634276e+00 2.257881335185629279e+00
6.600000000000000000e+01 8.536585365853659013e+00 2.188628232277428420e+00
6.700000000000000000e+01 5.487804878048780921e+00 1.783813529529060471e+00
6.800000000000000000e+01 1.219512195121951237e+01 2.563058941844115868e+00
6.900000000000000000e+01 5.000000000000000000e+01 3.916302249939786595e+00
7.000000000000000000e+01 5.000000000000000000e+01 3.916302249939786595e+00
7.100000000000000000e+01 5.182926829268292579e+01 3.913680408588947834e+00
7.200000000000000000e+01 5.853658536585365368e+01 3.858801357403449206e+00
7.300000000000000000e+01 5.426829268292683395e+01 3.902006466375636418e+00
7.400000000000000000e+01 7.682926829268292579e+01 3.304756158810783440e+00
7.500000000000000000e+01 8.353658536585365368e+01 2.904721607938460348e+00
7.600000000000000000e+01 9.207317073170732158e+01 2.116033308012239988e+00
7.700000000000000000e+01 9.512195121951219789e+01 1.687211948864872246e+00
7.800000000000000000e+01 9.634146341463414842e+01 1.470505043641469500e+00
7.900000000000000000e+01 9.268292682926829684e+01 2.039739784449436488e+00
8.000000000000000000e+01 8.536585365853657947e+01 2.768420066137884827e+00
8.100000000000000000e+01 8.048780487804879158e+01 3.104018525138840356e+00
8.200000000000000000e+01 7.256097560975609895e+01 3.494959016177540789e+00
8.300000000000000000e+01 6.463414634146342053e+01 3.744805613781578391e+00
8.400000000000000000e+01 5.914634146341462895e+01 3.850220643693081701e+00
8.500000000000000000e+01 7.439024390243902474e+01 3.418746588364996786e+00
8.600000000000000000e+01 7.682926829268292579e+01 3.304756158810787436e+00
8.700000000000000000e+01 9.878048780487804947e+01 8.596761036453186566e-01
8.800000000000000000e+01 9.939024390243902474e+01 6.097560975609757072e-01
8.900000000000000000e+01 1.000000000000000000e+02 0.000000000000000000e+00
9.000000000000000000e+01 9.939024390243902474e+01 6.097560975609758183e-01
9.100000000000000000e+01 9.329268292682927211e+01 1.959315651462937735e+00
9.200000000000000000e+01 4.695121951219511658e+01 3.909015015294596385e+00
9.300000000000000000e+01 3.658536585365853355e+00 1.470505043641470388e+00
9.400000000000000000e+01 4.268292682926829507e+00 1.583292651030469678e+00
9.500000000000000000e+01 3.414634146341463605e+01 3.714225274895271767e+00
9.600000000000000000e+01 3.170731707317073145e+01 3.644794381282874696e+00
9.700000000000000000e+01 3.414634146341463605e+01 3.714225274895272211e+00
9.800000000000000000e+01 6.707317073170732336e+00 1.959315651462939956e+00
9.900000000000000000e+01 6.707317073170732336e+00 1.959315651462938179e+00
1.000000000000000000e+02 3.048780487804878092e+00 1.346622647253537641e+00
1.010000000000000000e+02 3.048780487804878092e+00 1.346622647253537641e+00
1.020000000000000000e+02 6.097560975609755962e-01 6.097560975609760403e-01
1.030000000000000000e+02 6.097560975609755962e-01 6.097560975609770395e-01
1.040000000000000000e+02 1.829268292682926678e+00 1.049629226916830582e+00
1.050000000000000000e+02 1.829268292682926678e+00 1.049629226916830582e+00
1.060000000000000000e+02 1.219512195121951192e+00 8.596761036453188787e-01
1.070000000000000000e+02 0.000000000000000000e+00 0.000000000000000000e+00
1.080000000000000000e+02 0.000000000000000000e+00 0.000000000000000000e+00
1.090000000000000000e+02 6.097560975609755962e-01 6.097560975609765954e-01
1.100000000000000000e+02 6.097560975609755962e-01 6.097560975609765954e-01
1.110000000000000000e+02 6.097560975609755962e-01 6.097560975609765954e-01
1.120000000000000000e+02 0.000000000000000000e+00 0.000000000000000000e+00
1.130000000000000000e+02 0.000000000000000000e+00 0.000000000000000000e+00
1.140000000000000000e+02 0.000000000000000000e+00 0.000000000000000000e+00
1.150000000000000000e+02 0.000000000000000000e+00 0.000000000000000000e+00
1.160000000000000000e+02 0.000000000000000000e+00 0.000000000000000000e+00
1.170000000000000000e+02 0.000000000000000000e+00 0.000000000000000000e+00
1.180000000000000000e+02 0.000000000000000000e+00 0.000000000000000000e+00
1.190000000000000000e+02 0.000000000000000000e+00 0.000000000000000000e+00
1.200000000000000000e+02 1.524390243902439046e+01 2.815397717691934698e+00
1.210000000000000000e+02 1.890243902439024382e+01 3.066683928144951388e+00
1.220000000000000000e+02 1.951219512195121908e+01 3.104018525138839024e+00
1.230000000000000000e+02 9.756097560975609539e+00 2.324091373976225672e+00
1.240000000000000000e+02 9.146341463414634276e+00 2.257881335185632832e+00
1.250000000000000000e+02 1.219512195121951192e+00 8.596761036453188787e-01
1.260000000000000000e+02 0.000000000000000000e+00 0.000000000000000000e+00
1.270000000000000000e+02 0.000000000000000000e+00 0.000000000000000000e+00
1.280000000000000000e+02 0.000000000000000000e+00 0.000000000000000000e+00
1.290000000000000000e+02 0.000000000000000000e+00 0.000000000000000000e+00
1.300000000000000000e+02 6.097560975609755962e-01 6.097560975609772616e-01
1.310000000000000000e+02 6.097560975609755962e-01 6.097560975609772616e-01
1.320000000000000000e+02 6.097560975609755962e-01 6.097560975609772616e-01
1.330000000000000000e+02 0.000000000000000000e+00 0.000000000000000000e+00
1.340000000000000000e+02 0.000000000000000000e+00 0.000000000000000000e+00
1.350000000000000000e+02 0.000000000000000000e+00 0.000000000000000000e+00
1.360000000000000000e+02 0.000000000000000000e+00 0.000000000000000000e+00
1.370000000000000000e+02 0.000000000000000000e+00 0.000000000000000000e+00
1.380000000000000000e+02 0.000000000000000000e+00 0.000000000000000000e+00
1.390000000000000000e+02 0.000000000000000000e+00 0.000000000000000000e+00
1.400000000000000000e+02 0.000000000000000000e+00 0.000000000000000000e+00
