# Supplementary material for: Elevated concentrations cause upright alpha-synuclein conformation at lipid interfaces
Source: Nat Commun. 2023 Sep 18;14:5731. doi: 10.1038/s41467-023-39843-1 (PMC10507035; doi:10.1038/s41467-023-39843-1)
Supplement: Supplementary file 3 — Source Data [file 41467_2023_39843_MOESM3_ESM.zip › Source Data file/Figure4/fig4_distance_lowLPR.txt]

1.000000000000000000e+00 3.414573170731706742e-01 1.468089765116267938e-02
2.000000000000000000e+00 2.887134146341462926e-01 1.045310729570688747e-02
3.000000000000000000e+00 3.645731707317072523e-01 1.150131592109245038e-02
4.000000000000000000e+00 4.354878048780488897e-01 1.377721481460056352e-02
5.000000000000000000e+00 3.949939024390243802e-01 1.233900511409601573e-02
6.000000000000000000e+00 1.595975609756096758e-01 3.439932815603201008e-03
7.000000000000000000e+00 4.021829268292682058e-01 1.412029678841434516e-02
8.000000000000000000e+00 4.346463414634146316e-01 1.104124104136558829e-02
9.000000000000000000e+00 3.292621951219513732e-01 8.808641433773391205e-03
1.000000000000000000e+01 3.157499999999998086e-01 1.750995820856403665e-02
1.100000000000000000e+01 4.812195121951218790e-01 1.134074305979653439e-02
1.200000000000000000e+01 3.255060975609757601e-01 1.793604591321589642e-02
1.300000000000000000e+01 4.092195121951219261e-01 1.250071387690828220e-02
1.400000000000000000e+01 5.978902439024393889e-01 1.705627905229084584e-02
1.500000000000000000e+01 4.820914634146340472e-01 1.672494209305938964e-02
1.600000000000000000e+01 5.609878048780487791e-01 2.643178876683718523e-02
1.700000000000000000e+01 6.196829268292682880e-01 2.695218964050219435e-02
1.800000000000000000e+01 6.145060975609751841e-01 2.143663256420873242e-02
1.900000000000000000e+01 5.992378048780483413e-01 2.855056583374958670e-02
2.000000000000000000e+01 6.345670731707315770e-01 3.529541340774518948e-02
2.100000000000000000e+01 5.919390243902441506e-01 3.526590776826652590e-02
2.200000000000000000e+01 6.834756097560974464e-01 2.505732833062903481e-02
2.300000000000000000e+01 6.535365853658536839e-01 4.074730193352539553e-02
2.400000000000000000e+01 6.845182926829268544e-01 4.285167626072642483e-02
2.500000000000000000e+01 8.326890243902439481e-01 3.913223358155902554e-02
2.600000000000000000e+01 7.356219512195124599e-01 4.084130160560908024e-02
2.700000000000000000e+01 8.050182926829267949e-01 4.880670807682584850e-02
2.800000000000000000e+01 8.014085365853662601e-01 5.069474003500903936e-02
2.900000000000000000e+01 8.604268292682926145e-01 4.692821830491383794e-02
3.000000000000000000e+01 8.487317073170728143e-01 5.159868499099290462e-02
3.100000000000000000e+01 9.268048780487810889e-01 5.680846171666030509e-02
3.200000000000000000e+01 8.316890243902431701e-01 6.313919741370277450e-02
3.300000000000000000e+01 8.099024390243901861e-01 6.472136506963557800e-02
3.400000000000000000e+01 5.501646341463420908e-01 6.707616883339251324e-02
3.500000000000000000e+01 9.514817073170735995e-01 6.182963122454741833e-02
3.600000000000000000e+01 9.253475609756096620e-01 6.549245683990059796e-02
3.700000000000000000e+01 6.991890243902441071e-01 7.175945036650391295e-02
3.800000000000000000e+01 7.420121951219509349e-01 6.480091346608911340e-02
3.900000000000000000e+01 8.722378048780489168e-01 6.011456956594488088e-02
4.000000000000000000e+01 9.201524390243897011e-01 7.315532107873760903e-02
4.100000000000000000e+01 9.608719512195125212e-01 7.565342379798359329e-02
4.200000000000000000e+01 9.069817073170727273e-01 7.514734116637361572e-02
4.300000000000000000e+01 1.003280487804878218e+00 6.562336966261439475e-02
4.400000000000000000e+01 1.060993902439024028e+00 6.381571159915419567e-02
4.500000000000000000e+01 8.682804878048782093e-01 7.402539113542931648e-02
4.600000000000000000e+01 1.160524390243901971e+00 5.997803506576475374e-02
4.700000000000000000e+01 1.386237804878048818e+00 5.086334308242078384e-02
4.800000000000000000e+01 1.258213414634145932e+00 5.495443528049983456e-02
4.900000000000000000e+01 1.218841463414635173e+00 5.478521030551667531e-02
5.000000000000000000e+01 1.430792682926828929e+00 5.025731445682826704e-02
5.100000000000000000e+01 1.641975609756096910e+00 4.805449870687280439e-02
5.200000000000000000e+01 1.540865853658535789e+00 5.098118858397822362e-02
5.300000000000000000e+01 1.660737804878049007e+00 5.322813392201870136e-02
5.400000000000000000e+01 1.803896341463415709e+00 5.493244161894903638e-02
5.500000000000000000e+01 1.886829268292682604e+00 5.097030937965725539e-02
5.600000000000000000e+01 1.936841463414634035e+00 5.790903730638712749e-02
5.700000000000000000e+01 2.008945121951218660e+00 6.321228579906440492e-02
5.800000000000000000e+01 2.146804878048781617e+00 5.991388021069077308e-02
5.900000000000000000e+01 2.160530487804877442e+00 6.147254156966593802e-02
6.000000000000000000e+01 2.160493902439025504e+00 7.173622151919215040e-02
6.100000000000000000e+01 2.386859756097562180e+00 6.926443704422891035e-02
6.200000000000000000e+01 2.434298780487806901e+00 6.563253629436241465e-02
6.300000000000000000e+01 2.455939024390244363e+00 7.756418892630054240e-02
6.400000000000000000e+01 2.591896341463414188e+00 8.092026647927172411e-02
6.500000000000000000e+01 2.739310975609756671e+00 7.853897605264931192e-02
6.600000000000000000e+01 2.890481707317073656e+00 8.307556358366428861e-02
6.700000000000000000e+01 3.081109756097561103e+00 8.099466105781881475e-02
6.800000000000000000e+01 3.084987804878050355e+00 8.058447228845669330e-02
6.900000000000000000e+01 3.053926829268293286e+00 8.698713554764145317e-02
7.000000000000000000e+01 2.985676829268293808e+00 9.134856155920453857e-02
7.100000000000000000e+01 3.030487804878048586e+00 9.214695781787589357e-02
7.200000000000000000e+01 3.071274390243903696e+00 1.011819837203441208e-01
7.300000000000000000e+01 3.194426829268292689e+00 1.073398406611446865e-01
7.400000000000000000e+01 3.176042682926830452e+00 1.118786033505555777e-01
7.500000000000000000e+01 3.330292682926833336e+00 1.069297936511781622e-01
7.600000000000000000e+01 3.480634146341462287e+00 1.057922513737419162e-01
7.700000000000000000e+01 3.534786585365851330e+00 1.084546772191823522e-01
7.800000000000000000e+01 3.673737804878049129e+00 1.083998236225269529e-01
7.900000000000000000e+01 3.676908536585368648e+00 1.022887178804585684e-01
8.000000000000000000e+01 3.826329268292679497e+00 1.046884517842636003e-01
8.100000000000000000e+01 3.972445121951217573e+00 1.094288931064129472e-01
8.200000000000000000e+01 4.038396341463416306e+00 1.067415337233578038e-01
8.300000000000000000e+01 4.078048780487802283e+00 1.038345190549116309e-01
8.400000000000000000e+01 4.284871951219510144e+00 1.040962654569340812e-01
8.500000000000000000e+01 4.350792682926828192e+00 1.062231633290171284e-01
8.600000000000000000e+01 4.489749999999999019e+00 1.073658391470787843e-01
8.700000000000000000e+01 4.491250000000000853e+00 1.047839848383445710e-01
8.800000000000000000e+01 4.519146341463412320e+00 1.058681291485196463e-01
8.900000000000000000e+01 4.706463414634144193e+00 1.075974315281421206e-01
9.000000000000000000e+01 4.762768292682927118e+00 1.062706115760582021e-01
9.100000000000000000e+01 4.820024390243903056e+00 1.062797304880641336e-01
9.200000000000000000e+01 4.889926829268293140e+00 1.101828994323585664e-01
9.300000000000000000e+01 5.058823170731708174e+00 1.095340504595875147e-01
9.400000000000000000e+01 4.834573170731708558e+00 1.113108729370578809e-01
9.500000000000000000e+01 4.951231707317075070e+00 1.140877716790135027e-01
9.600000000000000000e+01 4.724274390243902388e+00 1.170851686998794910e-01
9.700000000000000000e+01 4.655658536585362661e+00 1.260529811843672243e-01
9.800000000000000000e+01 4.781189024390244846e+00 1.198423023520834296e-01
9.900000000000000000e+01 4.634451219512192743e+00 1.184127479607276351e-01
1.000000000000000000e+02 4.614969512195122192e+00 1.249465597044100984e-01
1.010000000000000000e+02 4.849121951219509619e+00 1.175564530783771294e-01
1.020000000000000000e+02 4.793134146341462731e+00 1.211792781031367366e-01
1.030000000000000000e+02 4.928121951219513797e+00 1.233702027499610637e-01
1.040000000000000000e+02 4.914865853658533013e+00 1.222921425823943198e-01
1.050000000000000000e+02 4.897481707317075106e+00 1.358722547097908073e-01
1.060000000000000000e+02 4.966786585365853490e+00 1.323041597049728069e-01
1.070000000000000000e+02 4.954701219512194221e+00 1.279619413354475821e-01
1.080000000000000000e+02 4.927481707317072690e+00 1.238402350655086193e-01
1.090000000000000000e+02 4.984756097560974375e+00 1.141106248738873452e-01
1.100000000000000000e+02 4.989420731707312484e+00 1.169891290073878376e-01
1.110000000000000000e+02 5.104457317073169520e+00 1.102188555592906599e-01
1.120000000000000000e+02 5.055335365853657947e+00 1.045334086485029956e-01
1.130000000000000000e+02 4.954378048780489152e+00 1.037847779527737851e-01
1.140000000000000000e+02 5.030152439024393018e+00 9.936956693599630075e-02
1.150000000000000000e+02 5.027231707317072029e+00 1.028347268254550667e-01
1.160000000000000000e+02 4.877243902439023060e+00 1.028070908508734727e-01
1.170000000000000000e+02 4.828121951219510599e+00 1.032157816878913614e-01
1.180000000000000000e+02 4.772945121951222447e+00 1.080000205236902461e-01
1.190000000000000000e+02 4.657292682926829741e+00 1.138981906943840605e-01
1.200000000000000000e+02 4.520506097560975434e+00 1.146232972027517727e-01
1.210000000000000000e+02 4.471414634146338329e+00 1.224290490698403400e-01
1.220000000000000000e+02 4.585390243902439877e+00 1.174293871611381407e-01
1.230000000000000000e+02 4.484335365853652888e+00 1.156548334337622330e-01
1.240000000000000000e+02 4.643347560975611188e+00 1.089874594488351445e-01
1.250000000000000000e+02 4.642932926829270279e+00 1.043299538656658615e-01
1.260000000000000000e+02 4.597012195121950029e+00 1.041450824020197646e-01
1.270000000000000000e+02 4.706957317073170444e+00 1.027592965011102505e-01
1.280000000000000000e+02 4.778737804878049111e+00 1.010271614255956601e-01
1.290000000000000000e+02 4.855499999999998373e+00 1.045598813072751709e-01
1.300000000000000000e+02 4.828201219512194164e+00 1.106787190714428881e-01
1.310000000000000000e+02 4.915384146341462923e+00 1.106442627540953627e-01
1.320000000000000000e+02 5.046518292682926621e+00 1.175482229889453500e-01
1.330000000000000000e+02 4.943908536585366775e+00 1.270247974927162793e-01
1.340000000000000000e+02 4.987499999999998934e+00 1.252130100376450950e-01
1.350000000000000000e+02 5.073774390243902310e+00 1.323465778312403474e-01
1.360000000000000000e+02 5.041603658536586430e+00 1.384567948874086962e-01
1.370000000000000000e+02 5.076170731707316364e+00 1.396517626614012242e-01
1.380000000000000000e+02 5.036798780487805161e+00 1.472122392235668542e-01
1.390000000000000000e+02 5.060396341463416547e+00 1.510363145870020629e-01
1.400000000000000000e+02 5.076500000000000234e+00 1.571345479530424638e-01
