# Supplementary material for: Elevated concentrations cause upright alpha-synuclein conformation at lipid interfaces
Source: Nat Commun. 2023 Sep 18;14:5731. doi: 10.1038/s41467-023-39843-1 (PMC10507035; doi:10.1038/s41467-023-39843-1)
Supplement: Supplementary file 3 — Source Data [file 41467_2023_39843_MOESM3_ESM.zip › Source Data file/Figure4/fig4_distance_highLPR.txt]

1.000000000000000000e+00 4.858363636363638438e-01 4.153393617634357909e-02
2.000000000000000000e+00 4.263272727272727214e-01 3.502424417212438718e-02
3.000000000000000000e+00 3.919636363636363474e-01 2.662936739458778360e-02
4.000000000000000000e+00 4.531999999999998807e-01 2.294370801273711707e-02
5.000000000000000000e+00 3.708727272727272428e-01 2.396825979933434395e-02
6.000000000000000000e+00 1.811636363636363600e-01 1.221016201042326825e-02
7.000000000000000000e+00 3.772000000000000908e-01 2.102513166703508241e-02
8.000000000000000000e+00 3.639818181818181286e-01 2.177604854362866216e-02
9.000000000000000000e+00 4.071272727272726710e-01 2.211843015577420052e-02
1.000000000000000000e+01 4.674727272727272620e-01 3.880277207759813551e-02
1.100000000000000000e+01 5.608909090909091066e-01 1.975477051411895363e-02
1.200000000000000000e+01 3.235636363636364976e-01 3.064357676677975303e-02
1.300000000000000000e+01 5.884909090909090645e-01 3.511327386952899088e-02
1.400000000000000000e+01 7.386181818181819514e-01 4.128066447952892515e-02
1.500000000000000000e+01 5.785636363636361690e-01 2.356875126345822288e-02
1.600000000000000000e+01 6.017999999999998906e-01 3.734290461724322496e-02
1.700000000000000000e+01 7.786000000000001808e-01 5.608815572044788950e-02
1.800000000000000000e+01 8.172000000000000375e-01 4.865760535540727960e-02
1.900000000000000000e+01 7.550909090909091459e-01 4.136292743685233281e-02
2.000000000000000000e+01 8.277818181818185073e-01 5.366532836595384187e-02
2.100000000000000000e+01 8.858181818181818379e-01 7.913172792406687750e-02
2.200000000000000000e+01 8.836181818181818581e-01 4.916470970876226504e-02
2.300000000000000000e+01 8.064909090909088141e-01 5.568716656784637037e-02
2.400000000000000000e+01 1.053036363636363770e+00 7.693648595520591327e-02
2.500000000000000000e+01 1.153418181818181898e+00 7.670582526928325373e-02
2.600000000000000000e+01 9.781272727272726231e-01 6.030023119233285378e-02
2.700000000000000000e+01 1.096345454545454512e+00 7.647179545727389449e-02
2.800000000000000000e+01 1.156418181818181790e+00 9.942113498356504320e-02
2.900000000000000000e+01 1.167854545454545701e+00 8.957390499854346599e-02
3.000000000000000000e+01 1.102563636363636190e+00 8.090230948011561951e-02
3.100000000000000000e+01 1.177854545454545709e+00 9.637739867420477835e-02
3.200000000000000000e+01 1.090490909090908955e+00 1.114117575136226723e-01
3.300000000000000000e+01 1.272018181818181715e+00 1.102955640163720274e-01
3.400000000000000000e+01 1.074545454545454248e+00 1.219267507050695448e-01
3.500000000000000000e+01 1.159509090909090601e+00 9.163059665996281522e-02
3.600000000000000000e+01 1.121145454545454667e+00 9.909409336001301360e-02
3.700000000000000000e+01 9.468727272727274213e-01 1.104166216643185094e-01
3.800000000000000000e+01 1.027309090909090949e+00 1.071053255260694254e-01
3.900000000000000000e+01 9.706545454545452145e-01 9.308115360815416572e-02
4.000000000000000000e+01 8.821454545454548990e-01 8.538705071468428998e-02
4.100000000000000000e+01 8.458909090909094708e-01 8.109431958221989534e-02
4.200000000000000000e+01 7.112545454545451395e-01 7.657680380461510949e-02
4.300000000000000000e+01 6.511636363636363889e-01 6.956058214468388567e-02
4.400000000000000000e+01 7.675272727272727247e-01 6.620557136547186583e-02
4.500000000000000000e+01 7.781090909090907504e-01 9.063566639043686701e-02
4.600000000000000000e+01 9.088181818181815252e-01 6.974460427537033935e-02
4.700000000000000000e+01 1.034254545454545537e+00 6.727036869102280547e-02
4.800000000000000000e+01 1.076872727272727204e+00 7.395832867341776973e-02
4.900000000000000000e+01 1.159709090909090801e+00 7.510367547048954484e-02
5.000000000000000000e+01 1.255090909090908813e+00 6.562822682900018578e-02
5.100000000000000000e+01 1.301745454545453873e+00 6.991623279470401964e-02
5.200000000000000000e+01 1.081800000000000095e+00 9.190057356118849774e-02
5.300000000000000000e+01 1.134072727272727343e+00 9.180865717175282215e-02
5.400000000000000000e+01 1.039672727272727304e+00 1.084615466764051600e-01
5.500000000000000000e+01 1.176654545454545397e+00 1.046966765772329583e-01
5.600000000000000000e+01 1.290818181818182087e+00 1.058691018564193870e-01
5.700000000000000000e+01 1.197090909090909427e+00 1.214311107656073779e-01
5.800000000000000000e+01 1.137745454545454615e+00 1.425642396833304015e-01
5.900000000000000000e+01 1.350545454545454716e+00 1.228791057301373002e-01
6.000000000000000000e+01 1.314672727272727215e+00 1.330585832207658858e-01
6.100000000000000000e+01 1.320163636363635762e+00 1.524904915369569847e-01
6.200000000000000000e+01 1.368054545454544524e+00 1.596281293367284859e-01
6.300000000000000000e+01 1.483399999999999830e+00 1.535271252314006629e-01
6.400000000000000000e+01 1.527054545454545220e+00 1.604583028336975248e-01
6.500000000000000000e+01 1.496509090909090789e+00 1.777820798836667326e-01
6.600000000000000000e+01 1.619018181818182134e+00 1.849199635603768765e-01
6.700000000000000000e+01 1.745927272727271884e+00 1.976510288234799573e-01
6.800000000000000000e+01 1.741181818181818386e+00 1.968692486685497123e-01
6.900000000000000000e+01 1.724781818181818416e+00 1.962491591110408773e-01
7.000000000000000000e+01 1.683036363636363220e+00 1.945971751633957247e-01
7.100000000000000000e+01 1.664781818181817696e+00 1.985144452603970489e-01
7.200000000000000000e+01 1.867272727272727417e+00 1.926544829508016199e-01
7.300000000000000000e+01 1.858109090909091599e+00 2.061959100345297224e-01
7.400000000000000000e+01 1.761490909090908774e+00 2.086074332178883550e-01
7.500000000000000000e+01 1.792109090909090874e+00 2.159913651359339493e-01
7.600000000000000000e+01 1.876381818181817485e+00 2.270252414671955210e-01
7.700000000000000000e+01 1.906763636363636660e+00 2.251149485104282644e-01
7.800000000000000000e+01 1.911145454545454703e+00 2.335158368780364535e-01
7.900000000000000000e+01 1.935818181818180772e+00 2.255425140642974557e-01
8.000000000000000000e+01 1.966127272727272945e+00 2.476971826905288721e-01
8.100000000000000000e+01 2.186581818181818626e+00 2.288661801389331452e-01
8.200000000000000000e+01 2.193254545454546456e+00 2.237179218668727820e-01
8.300000000000000000e+01 2.277054545454545664e+00 2.169690282140813720e-01
8.400000000000000000e+01 2.489727272727272123e+00 2.239817625069523421e-01
8.500000000000000000e+01 2.548763636363636120e+00 2.367771316587031216e-01
8.600000000000000000e+01 2.606745454545453367e+00 2.361449965724089772e-01
8.700000000000000000e+01 2.561927272727272165e+00 2.270186584457810353e-01
8.800000000000000000e+01 2.519781818181818789e+00 2.358762654157276206e-01
8.900000000000000000e+01 2.750581818181818683e+00 2.370452920834511257e-01
9.000000000000000000e+01 2.833763636363635818e+00 2.227821918960709024e-01
9.100000000000000000e+01 2.835218181818180305e+00 2.184640347333918486e-01
9.200000000000000000e+01 2.848963636363636365e+00 2.310060721338685619e-01
9.300000000000000000e+01 3.055781818181818377e+00 2.282985930821865572e-01
9.400000000000000000e+01 2.974290909090909540e+00 2.256130110522115151e-01
9.500000000000000000e+01 3.110945454545455569e+00 2.224238203007031511e-01
9.600000000000000000e+01 3.134218181818182014e+00 2.166299668854720917e-01
9.700000000000000000e+01 3.194927272727271728e+00 2.180223629442669397e-01
9.800000000000000000e+01 3.406345454545455009e+00 2.219478041259957957e-01
9.900000000000000000e+01 3.430890909090908991e+00 2.126723783671849166e-01
1.000000000000000000e+02 3.417563636363635471e+00 2.306502574353082591e-01
1.010000000000000000e+02 3.635454545454545716e+00 2.252332809644136402e-01
1.020000000000000000e+02 3.597490909090908850e+00 2.276353970461723331e-01
1.030000000000000000e+02 3.732781818181819311e+00 2.273663483401063001e-01
1.040000000000000000e+02 3.711909090909090381e+00 2.285325817567278039e-01
1.050000000000000000e+02 3.726290909090908432e+00 2.419539061658382562e-01
1.060000000000000000e+02 3.899272727272726780e+00 2.437905314029117088e-01
1.070000000000000000e+02 3.897072727272727466e+00 2.392013533493034527e-01
1.080000000000000000e+02 3.898563636363636675e+00 2.408628593464541279e-01
1.090000000000000000e+02 3.839527272727273566e+00 2.290389140396781043e-01
1.100000000000000000e+02 3.918181818181817100e+00 2.405476287087026377e-01
1.110000000000000000e+02 4.098672727272727023e+00 2.283909564605391962e-01
1.120000000000000000e+02 4.018854545454543903e+00 2.154211307677759146e-01
1.130000000000000000e+02 4.068327272727273680e+00 2.176208113787567733e-01
1.140000000000000000e+02 4.035854545454544251e+00 2.028604841736794673e-01
1.150000000000000000e+02 4.088581818181817873e+00 2.006805671397910995e-01
1.160000000000000000e+02 4.045945454545455178e+00 1.958670998925661211e-01
1.170000000000000000e+02 4.042999999999999261e+00 1.913848274773948532e-01
1.180000000000000000e+02 4.029727272727272158e+00 1.947799785314983378e-01
1.190000000000000000e+02 4.021454545454543172e+00 1.998493469934918831e-01
1.200000000000000000e+02 4.078036363636361905e+00 2.043579515606991914e-01
1.210000000000000000e+02 4.071290909090910404e+00 2.157707470159701824e-01
1.220000000000000000e+02 4.161781818181819581e+00 2.170872060042074170e-01
1.230000000000000000e+02 4.102436363636362771e+00 2.263947474192243292e-01
1.240000000000000000e+02 4.245472727272726843e+00 2.261970816950799601e-01
1.250000000000000000e+02 4.187327272727273453e+00 2.270969802101501789e-01
1.260000000000000000e+02 4.266945454545456151e+00 2.336426066060538764e-01
1.270000000000000000e+02 4.255672727272728828e+00 2.471280793006300491e-01
1.280000000000000000e+02 4.383509090909091022e+00 2.462961876187014232e-01
1.290000000000000000e+02 4.393600000000001060e+00 2.565959086515222087e-01
1.300000000000000000e+02 4.358963636363635707e+00 2.668428697702636132e-01
1.310000000000000000e+02 4.390436363636363026e+00 2.701919728595483794e-01
1.320000000000000000e+02 4.505581818181817688e+00 2.708636140845714357e-01
1.330000000000000000e+02 4.372745454545453825e+00 2.691488857599940721e-01
1.340000000000000000e+02 4.409254545454547092e+00 2.651584193502273257e-01
1.350000000000000000e+02 4.550072727272727491e+00 2.722504675363625615e-01
1.360000000000000000e+02 4.348981818181817616e+00 2.718494266469748122e-01
1.370000000000000000e+02 4.405581818181818932e+00 2.818976958099677632e-01
1.380000000000000000e+02 4.325545454545453694e+00 2.897645762371122702e-01
1.390000000000000000e+02 4.237763636363636621e+00 2.920819634557842992e-01
1.400000000000000000e+02 4.243909090909089521e+00 3.020614964844116068e-01
