# Supplementary material for: Elevated concentrations cause upright alpha-synuclein conformation at lipid interfaces
Source: Nat Commun. 2023 Sep 18;14:5731. doi: 10.1038/s41467-023-39843-1 (PMC10507035; doi:10.1038/s41467-023-39843-1)
Supplement: Supplementary file 3 — Source Data [file 41467_2023_39843_MOESM3_ESM.zip › Source Data file/FigureS2/FigureS2_aS-DPPG_for-AFM-Exp_20220221.txt]

Version: 4.0
Title: 
Date: 21-02-2022
Time: 11:26:32
Temp: 999,0 °C
Lipid(s): DPPC
Data measured: 
User defined parameters: 
Compression rate: 0,00
Barriers: 2
Trough: µ Trough
Subphase: 
Author: shd-SurfLab-4

Notes: 

EndNotes:

Lipid(s) Details:
Abbreviation;Chemical Name;Molecule Weight;Chains/Molecule;Concentration;Volume;Num. of Molecules;Num of Chains;Stoichiometry
DPPC;Dipalmitoylphosphatidylcholine;734,1;2;10,0;10,0;8,204604e+16;1,640921e+17;136,221

ZeroArea: 12153.7246094
ZeroMolecules: 8.20460427735e+16
NumOfRecords: 2931
ZeroMass: 79.4192093866
ZeroTemp: 20
ZeroPotential: 2500
TCf: 0
Cf: 64.5939130854
TcOn: False
DilRheoP0: 30.0
DilRheoT0: 31
DilSpeed0: 93.5
DilRate0: 3.087
DilRheoP1: 600.0
DilRheoT1: 600

Nr;TotalArea;Area;DeltaArea;DeltaMolecules;Pressure;Tension;Mode;Time;Temp;Potential;Radioactivity
1;12153.7;7.40665;0.0;0.0;0.0717625;72.7282;3;0.45;999.0;-2500.46;0.0
2;12153.7;7.40665;0.0;0.0;0.0920903;72.7079;3;1.1;999.0;-2500.45;0.0
3;12153.7;7.40665;0.0;0.0;0.0949351;72.7051;3;1.68;999.0;-2500.45;0.0
4;12153.7;7.40665;0.0;0.0;0.0975526;72.7025;3;2.21;999.0;-2500.42;0.0
5;12153.7;7.40665;0.0;0.0;0.0804194;72.7196;3;2.71;999.0;-2500.38;0.0
6;12153.7;7.40665;0.0;0.0;0.0499015;72.7501;3;3.18;999.0;-2500.39;0.0
7;12153.7;7.40665;0.0;0.0;0.0651051;72.7349;3;3.61;999.0;-2500.48;0.0
8;12153.7;7.40665;0.0;0.0;0.0434132;72.7566;3;4.0;999.0;-2500.48;0.0
9;12153.7;7.40665;0.0;0.0;0.0348204;72.7652;3;4.39;999.0;-2500.48;0.0
10;12153.7;7.40665;0.0;0.0;0.025085;72.7749;3;4.73;999.0;-2500.44;0.0
11;12153.7;7.40665;0.0;0.0;0.0171101;72.7829;3;5.07;999.0;-2500.39;0.0
12;12153.7;7.40665;0.0;0.0;0.0131868;72.7868;3;5.38;999.0;-2500.49;0.0
13;12153.7;7.40665;0.0;0.0;0.0376652;72.7623;3;5.68;999.0;-2500.49;0.0
14;12153.7;7.40665;0.0;0.0;0.0603249;72.7397;3;5.95;999.0;-2500.37;0.0
15;12153.7;7.40665;0.0;0.0;0.0620329;72.738;3;6.23;999.0;-2500.4;0.0
16;12153.7;7.40665;0.0;0.0;0.0312877;72.7687;3;6.47;999.0;-2500.38;0.0
17;12153.7;7.40665;0.0;0.0;0.0269038;72.7731;3;6.72;999.0;-2500.45;0.0
18;12153.7;7.40665;0.0;0.0;0.0381782;72.7618;3;6.94;999.0;-2500.42;0.0
19;12153.7;7.40665;0.0;0.0;0.0238316;72.7762;3;7.19;999.0;-2500.38;0.0
20;12153.7;7.40665;0.0;0.0;-0.0321324;72.8321;3;7.43;999.0;-2500.49;0.0
21;12153.7;7.40665;0.0;0.0;-0.0195522;72.8196;3;7.66;999.0;-2500.46;0.0
22;12153.7;7.40665;0.0;0.0;-0.0110118;72.811;3;7.89;999.0;-2500.4;0.0
23;12153.7;7.40665;0.0;0.0;-0.0358867;72.8359;3;8.11;999.0;-2500.45;0.0
24;12153.7;7.40665;0.0;0.0;-0.0132329;72.8132;3;8.34;999.0;-2500.49;0.0
25;12153.7;7.40665;0.0;0.0;0.00470475;72.7953;3;8.56;999.0;-2500.4;0.0
26;12153.7;7.40665;0.0;0.0;-0.0274046;72.8274;3;8.8;999.0;-2500.4;0.0
27;12153.7;7.40665;0.0;0.0;-0.0310481;72.8311;3;9.02;999.0;-2500.38;0.0
28;12153.7;7.40665;0.0;0.0;-0.0182988;72.8183;3;9.28;999.0;-2500.43;0.0
29;12153.7;7.40665;0.0;0.0;-0.0270665;72.8271;3;9.52;999.0;-2500.46;0.0
30;12153.7;7.40665;0.0;0.0;-0.051201;72.8512;3;9.76;999.0;-2500.48;0.0
31;12153.7;7.40665;0.0;0.0;-0.023936;72.8239;3;9.98;999.0;-2500.44;0.0
32;12153.7;7.40665;0.0;0.0;0.00236709;72.7976;3;10.22;999.0;-2500.4;0.0
33;12153.7;7.40665;0.0;0.0;0.00487381;72.7951;3;10.46;999.0;-2500.42;0.0
34;12153.7;7.40665;0.0;0.0;0.00470475;72.7953;3;10.7;999.0;-2500.48;0.0
35;12153.7;7.40665;0.0;0.0;-0.020345;72.8204;3;10.93;999.0;-2500.43;0.0
36;12153.7;7.40665;0.0;0.0;-0.0116356;72.8116;3;11.18;999.0;-2500.4;0.0
37;12153.7;7.40665;0.0;0.0;-0.00389389;72.8039;3;11.42;999.0;-2500.47;0.0
38;12153.7;7.40665;0.0;0.0;-0.0283199;72.8283;3;11.66;999.0;-2500.45;0.0
39;12153.7;7.40665;0.0;0.0;-0.0371983;72.8372;3;11.9;999.0;-2500.44;0.0
40;12153.7;7.40665;0.0;0.0;-0.047505;72.8475;3;12.15;999.0;-2500.43;0.0
41;12153.7;7.40665;0.0;0.0;-0.0390755;72.8391;3;12.37;999.0;-2500.5;0.0
42;12153.7;7.40665;0.0;0.0;-0.022397;72.8224;3;12.6;999.0;-2500.44;0.0
43;12153.7;7.40665;0.0;0.0;-0.0160194;72.816;3;12.82;999.0;-2500.44;0.0
44;12153.7;7.40665;0.0;0.0;-0.0169288;72.8169;3;13.07;999.0;-2500.49;0.0
45;12153.7;7.40665;0.0;0.0;-0.0249562;72.825;3;13.3;999.0;-2500.46;0.0
46;12153.7;7.40665;0.0;0.0;-0.0412382;72.8412;3;13.53;999.0;-2500.4;0.0
47;12153.7;7.40665;0.0;0.0;-0.0230791;72.8231;3;13.75;999.0;-2500.49;0.0
48;12153.7;7.40665;0.0;0.0;-0.00696608;72.807;3;13.98;999.0;-2500.46;0.0
49;12153.7;7.40665;0.0;0.0;0.0162007;72.7838;3;14.22;999.0;-2500.44;0.0
50;12153.7;7.40665;0.0;0.0;0.0447832;72.7552;3;14.48;999.0;-2500.4;0.0
51;12153.7;7.40665;0.0;0.0;0.0631697;72.7368;3;14.7;999.0;-2500.45;0.0
52;12153.7;7.40665;0.0;0.0;0.0611177;72.7389;3;14.95;999.0;-2500.46;0.0
53;12153.7;7.40665;0.0;0.0;0.0552006;72.7448;3;15.18;999.0;-2500.48;0.0
54;12153.7;7.40665;0.0;0.0;0.0472258;72.7528;3;15.43;999.0;-2500.44;0.0
55;12153.7;7.40665;0.0;0.0;0.0407374;72.7593;3;15.66;999.0;-2500.44;0.0
56;12153.7;7.40665;0.0;0.0;0.0500181;72.75;3;15.91;999.0;-2500.39;0.0
57;12153.7;7.40665;0.0;0.0;0.0733015;72.7267;3;16.13;999.0;-2500.39;0.0
58;12153.7;7.40665;0.0;0.0;0.0785423;72.7215;3;16.36;999.0;-2500.35;0.0
59;12153.7;7.40665;0.0;0.0;0.0776854;72.7223;3;16.6;999.0;-2500.39;0.0
60;12153.7;7.40665;0.0;0.0;0.0758082;72.7242;3;16.83;999.0;-2500.47;0.0
61;12153.7;7.40665;0.0;0.0;0.0799064;72.7201;3;17.05;999.0;-2500.47;0.0
62;12153.7;7.40665;0.0;0.0;0.0888432;72.7112;3;17.29;999.0;-2500.45;0.0
63;12153.7;7.40665;0.0;0.0;0.0929997;72.707;3;17.53;999.0;-2500.4;0.0
64;12153.7;7.40665;0.0;0.0;0.0954481;72.7046;3;17.76;999.0;-2500.39;0.0
65;12153.7;7.40665;0.0;0.0;0.099319;72.7007;3;18.0;999.0;-2500.42;0.0
66;12153.7;7.40665;0.0;0.0;0.107515;72.6925;3;18.22;999.0;-2500.5;0.0
67;12153.7;7.40665;0.0;0.0;0.103988;72.696;3;18.45;999.0;-2500.42;0.0
68;12153.7;7.40665;0.0;0.0;0.0854854;72.7145;3;18.68;999.0;-2500.42;0.0
69;12153.7;7.40665;0.0;0.0;0.0687486;72.7313;3;18.92;999.0;-2500.45;0.0
70;12153.7;7.40665;0.0;0.0;0.0644231;72.7356;3;19.15;999.0;-2500.44;0.0
71;12153.7;7.40665;0.0;0.0;0.0733598;72.7266;3;19.37;999.0;-2500.37;0.0
72;12153.7;7.40665;0.0;0.0;0.0841212;72.7159;3;19.6;999.0;-2500.38;0.0
73;12153.7;7.40665;0.0;0.0;0.0981822;72.7018;3;19.83;999.0;-2500.36;0.0
74;12153.7;7.40665;0.0;0.0;0.109736;72.6903;3;20.06;999.0;-2500.33;0.0
75;12153.7;7.40665;0.0;0.0;0.11338;72.6866;3;20.3;999.0;-2500.38;0.0
76;12153.7;7.40665;0.0;0.0;0.116965;72.683;3;20.55;999.0;-2500.44;0.0
77;12153.7;7.40665;0.0;0.0;0.121297;72.6787;3;20.78;999.0;-2500.39;0.0
78;12153.7;7.40665;0.0;0.0;0.115945;72.6841;3;21.0;999.0;-2500.4;0.0
79;12153.7;7.40665;0.0;0.0;0.101651;72.6983;3;21.23;999.0;-2500.45;0.0
80;12153.7;7.40665;0.0;0.0;0.0901549;72.7098;3;21.48;999.0;-2500.4;0.0
81;12153.7;7.40665;0.0;0.0;0.0809849;72.719;3;21.71;999.0;-2500.39;0.0
82;12153.7;7.40665;0.0;0.0;0.0747822;72.7252;3;21.94;999.0;-2500.41;0.0
83;12153.7;7.40665;0.0;0.0;0.0783091;72.7217;3;22.16;999.0;-2500.34;0.0
84;12153.7;7.40665;0.0;0.0;0.0887324;72.7113;3;22.39;999.0;-2500.44;0.0
85;12153.7;7.40665;0.0;0.0;0.0883302;72.7117;3;22.63;999.0;-2500.38;0.0
86;12153.7;7.40665;0.0;0.0;0.0883885;72.7116;3;22.85;999.0;-2500.49;0.0
87;12153.7;7.40665;0.0;0.0;0.10091;72.6991;3;23.09;999.0;-2500.46;0.0
88;12153.7;7.40665;0.0;0.0;0.114802;72.6852;3;23.34;999.0;-2500.44;0.0
89;12153.7;7.40665;0.0;0.0;0.105067;72.6949;3;23.59;999.0;-2500.42;0.0
90;12153.7;7.40665;0.0;0.0;0.0821858;72.7178;3;23.83;999.0;-2500.38;0.0
91;12153.7;7.40665;0.0;0.0;0.0864531;72.7135;3;24.05;999.0;-2500.39;0.0
92;12153.7;7.40665;0.0;0.0;0.0967598;72.7032;3;24.31;999.0;-2500.4;0.0
93;12153.7;7.40665;0.0;0.0;0.08998;72.71;3;24.54;999.0;-2500.45;0.0
94;12153.7;7.40665;0.0;0.0;0.0809324;72.7191;3;24.79;999.0;-2500.43;0.0
95;12153.7;7.40665;0.0;0.0;0.0795625;72.7204;3;25.04;999.0;-2500.46;0.0
96;12153.7;7.40665;0.0;0.0;0.0845759;72.7154;3;25.29;999.0;-2500.51;0.0
97;12153.7;7.40665;0.0;0.0;0.0736979;72.7263;3;25.53;999.0;-2500.53;0.0
98;12153.7;7.40665;0.0;0.0;0.0473424;72.7527;3;25.75;999.0;-2500.42;0.0
99;12153.7;7.40665;0.0;0.0;0.0433025;72.7567;3;25.97;999.0;-2500.42;0.0
100;12153.7;7.40665;0.0;0.0;0.0493361;72.7507;3;26.2;999.0;-2500.44;0.0
101;12153.7;7.40665;0.0;0.0;0.0578764;72.7421;3;26.43;999.0;-2500.44;0.0
102;12153.7;7.40665;0.0;0.0;0.0501872;72.7498;3;26.67;999.0;-2500.52;0.0
103;12153.7;7.40665;0.0;0.0;0.0449522;72.7551;3;26.9;999.0;-2500.47;0.0
104;12153.7;7.40665;0.0;0.0;0.0458033;72.7542;3;27.12;999.0;-2500.46;0.0
105;12153.7;7.40665;0.0;0.0;0.0326518;72.7673;3;27.34;999.0;-2500.41;0.0
106;12153.7;7.40665;0.0;0.0;0.0138689;72.7861;3;27.57;999.0;-2500.45;0.0
107;12153.7;7.40665;0.0;0.0;0.0171101;72.7829;3;27.8;999.0;-2500.51;0.0
108;12153.7;7.40665;0.0;0.0;0.068463;72.7315;3;28.03;999.0;-2500.48;0.0
109;12153.7;7.40665;0.0;0.0;0.061689;72.7383;3;28.25;999.0;-2500.5;0.0
110;12153.7;7.40665;0.0;0.0;0.0324827;72.7675;3;28.5;999.0;-2500.43;0.0
111;12153.7;7.40665;0.0;0.0;-0.0122069;72.8122;3;28.72;999.0;-2500.37;0.0
112;12153.7;7.40665;0.0;0.0;-0.0680543;72.8681;3;28.96;999.0;-2500.45;0.0
113;12153.7;7.40665;0.0;0.0;-0.0858754;72.8859;3;29.21;999.0;-2500.5;0.0
114;12153.7;7.40665;0.0;0.0;-0.0890059;72.889;3;29.44;999.0;-2500.46;0.0
115;12153.7;7.40665;0.0;0.0;-0.109386;72.9094;3;29.66;999.0;-2500.48;0.0
116;12153.7;7.40665;0.0;0.0;-0.0877525;72.8878;3;29.88;999.0;-2500.38;0.0
117;12153.7;7.40665;0.0;0.0;-0.0629884;72.863;3;30.11;999.0;-2500.37;0.0
118;12153.7;7.40665;0.0;0.0;-0.0625337;72.8625;3;30.34;999.0;-2500.37;0.0
119;12153.7;7.40665;0.0;0.0;-0.0738606;72.8739;3;30.59;999.0;-2500.37;0.0
120;12153.7;7.40665;0.0;0.0;-0.0774458;72.8774;3;30.83;999.0;-2500.43;0.0
121;12153.7;7.40665;0.0;0.0;-0.0847328;72.8847;3;31.05;999.0;-2500.46;0.0
122;12153.7;7.40665;0.0;0.0;-0.101359;72.9014;3;31.29;999.0;-2500.42;0.0
123;12153.7;7.40665;0.0;0.0;-0.114907;72.9149;3;31.52;999.0;-2500.4;0.0
124;12153.7;7.40665;0.0;0.0;-0.0806346;72.8806;3;31.77;999.0;-2500.45;0.0
125;12153.7;7.40665;0.0;0.0;-0.061566;72.8616;3;32.01;999.0;-2500.47;0.0
126;12153.7;7.40665;0.0;0.0;-0.0194939;72.8195;3;32.24;999.0;-2500.39;0.0
127;12153.7;7.40665;0.0;0.0;0.0246828;72.7753;3;32.48;999.0;-2500.38;0.0
128;12153.7;7.40665;0.0;0.0;0.0541163;72.7459;3;32.72;999.0;-2500.41;0.0
129;12153.7;7.40665;0.0;0.0;0.07951;72.7205;3;32.96;999.0;-2500.42;0.0
130;12153.7;7.40665;0.0;0.0;0.092714;72.7073;3;33.2;999.0;-2500.42;0.0
131;12153.7;7.40665;0.0;0.0;0.0903239;72.7097;3;33.46;999.0;-2500.43;0.0
132;12153.7;7.40665;0.0;0.0;0.101826;72.6982;3;33.68;999.0;-2500.41;0.0
133;12153.7;7.40665;0.0;0.0;0.101423;72.6986;3;33.92;999.0;-2500.36;0.0
134;12153.7;7.40665;0.0;0.0;0.0951042;72.7049;3;34.14;999.0;-2500.45;0.0
135;12153.7;7.40665;0.0;0.0;0.0928306;72.7072;3;34.39;999.0;-2500.49;0.0
136;12153.7;7.40665;0.0;0.0;0.104554;72.6954;3;34.61;999.0;-2500.42;0.0
137;12153.7;7.40665;0.0;0.0;0.0902656;72.7097;3;34.84;999.0;-2500.45;0.0
138;12153.7;7.40665;0.0;0.0;0.069145;72.7309;3;35.06;999.0;-2500.46;0.0
139;12153.7;7.40665;0.0;0.0;0.0590132;72.741;3;35.28;999.0;-2500.5;0.0
140;12153.7;7.40665;0.0;0.0;0.0575908;72.7424;3;35.5;999.0;-2500.47;0.0
141;12153.7;7.40665;0.0;0.0;0.053376;72.7466;3;35.75;999.0;-2500.47;0.0
142;12153.7;7.40665;0.0;0.0;0.0585002;72.7415;3;35.97;999.0;-2500.42;0.0
143;12153.7;7.40665;0.0;0.0;0.0881611;72.7118;3;36.2;999.0;-2500.47;0.0
144;12153.7;7.40665;0.0;0.0;0.121804;72.6782;3;36.42;999.0;-2500.45;0.0
145;12153.7;7.40665;0.0;0.0;0.139683;72.6603;3;36.66;999.0;-2500.41;0.0
146;12153.7;7.40665;0.0;0.0;0.143723;72.6563;3;36.88;999.0;-2500.44;0.0
147;12153.7;7.40665;0.0;0.0;0.132338;72.6677;3;37.11;999.0;-2500.41;0.0
148;12153.7;7.40665;0.0;0.0;0.122317;72.6777;3;37.33;999.0;-2500.45;0.0
149;12153.7;7.40665;0.0;0.0;0.115659;72.6843;3;37.59;999.0;-2500.48;0.0
150;12153.7;7.40665;0.0;0.0;0.110022;72.69;3;37.84;999.0;-2500.43;0.0
151;12153.7;7.40665;0.0;0.0;0.109795;72.6902;3;38.06;999.0;-2500.47;0.0
152;12153.7;7.40665;0.0;0.0;0.113497;72.6865;3;38.28;999.0;-2500.43;0.0
153;12153.7;7.40665;0.0;0.0;0.110646;72.6894;3;38.53;999.0;-2500.43;0.0
154;12153.7;7.40665;0.0;0.0;0.0957338;72.7043;3;38.77;999.0;-2500.43;0.0
155;12153.7;7.40665;0.0;0.0;0.0843486;72.7157;3;39.01;999.0;-2500.39;0.0
156;12153.7;7.40665;0.0;0.0;0.0736455;72.7264;3;39.26;999.0;-2500.4;0.0
157;12153.7;7.40665;0.0;0.0;0.0521226;72.7479;3;39.48;999.0;-2500.51;0.0
158;12153.7;7.40665;0.0;0.0;0.0409648;72.759;3;39.72;999.0;-2500.42;0.0
159;12153.7;7.40665;0.0;0.0;0.00589982;72.7941;3;39.95;999.0;-2500.45;0.0
160;12153.7;7.40665;0.0;0.0;0.0242863;72.7757;3;40.18;999.0;-2500.41;0.0
161;12153.7;7.40665;0.0;0.0;0.0327101;72.7673;3;40.43;999.0;-2500.39;0.0
162;12153.7;7.40665;0.0;0.0;0.0356715;72.7643;3;40.68;999.0;-2500.35;0.0
163;12153.7;7.40665;0.0;0.0;0.0288392;72.7712;3;40.94;999.0;-2500.43;0.0
164;12153.7;7.40665;0.0;0.0;0.0242863;72.7757;3;41.17;999.0;-2500.43;0.0
165;12153.7;7.40665;0.0;0.0;-0.0122652;72.8123;3;41.4;999.0;-2500.41;0.0
166;12153.7;7.40665;0.0;0.0;-0.0632741;72.8633;3;41.64;999.0;-2500.41;0.0
167;12153.7;7.40665;0.0;0.0;-0.0556431;72.8556;3;41.89;999.0;-2500.5;0.0
168;12153.7;7.40665;0.0;0.0;-0.054279;72.8543;3;42.11;999.0;-2500.51;0.0
169;12153.7;7.40665;0.0;0.0;-0.0458494;72.8459;3;42.35;999.0;-2500.48;0.0
170;12153.7;7.40665;0.0;0.0;-0.0120378;72.812;3;42.59;999.0;-2500.37;0.0
171;12153.7;7.40665;0.0;0.0;0.0142653;72.7857;3;42.82;999.0;-2500.36;0.0
172;12153.7;7.40665;0.0;0.0;0.0364702;72.7635;3;43.04;999.0;-2500.39;0.0
173;12153.7;7.40665;0.0;0.0;0.0375487;72.7625;3;43.28;999.0;-2500.38;0.0
174;12153.7;7.40665;0.0;0.0;0.024059;72.7759;3;43.51;999.0;-2500.41;0.0
175;12153.7;7.40665;0.0;0.0;0.0201298;72.7799;3;43.96;999.0;-2500.38;0.0
176;12153.7;7.40665;0.0;0.0;0.0353859;72.7646;3;44.2;999.0;-2500.42;0.0
177;12153.7;7.40665;0.0;0.0;0.0472258;72.7528;3;44.43;999.0;-2500.45;0.0
178;12153.7;7.40665;0.0;0.0;0.0373796;72.7626;3;44.68;999.0;-2500.42;0.0
179;12153.7;7.40665;0.0;0.0;0.0141545;72.7859;3;44.95;999.0;-2500.39;0.0
180;12153.7;7.40665;0.0;0.0;-0.000419455;72.8004;3;45.19;999.0;-2500.4;0.0
181;12153.7;7.40665;0.0;0.0;-0.000419455;72.8004;3;45.42;999.0;-2500.46;0.0
182;12153.7;7.40665;0.0;0.0;-0.00759568;72.8076;3;45.69;999.0;-2500.47;0.0
183;12153.7;7.40665;0.0;0.0;-0.00366654;72.8037;3;45.92;999.0;-2500.39;0.0
184;12153.7;7.40665;0.0;0.0;0.00982313;72.7902;3;46.16;999.0;-2500.42;0.0
185;12153.7;7.40665;0.0;0.0;0.025085;72.7749;3;46.42;999.0;-2500.47;0.0
186;12153.7;7.40665;0.0;0.0;0.0377235;72.7623;3;46.68;999.0;-2500.45;0.0
187;12153.7;7.40665;0.0;0.0;0.048141;72.7519;3;46.92;999.0;-2500.41;0.0
188;12153.7;7.40665;0.0;0.0;0.0686903;72.7313;3;47.15;999.0;-2500.47;0.0
189;12153.7;7.40665;0.0;0.0;0.0788804;72.7211;3;47.38;999.0;-2500.42;0.0
190;12153.7;7.40665;0.0;0.0;0.0831535;72.7169;3;47.64;999.0;-2500.46;0.0
191;12153.7;7.40665;0.0;0.0;0.0995463;72.7005;3;47.89;999.0;-2500.47;0.0
192;12153.7;7.40665;0.0;0.0;0.0898109;72.7102;3;48.14;999.0;-2500.46;0.0
193;12153.7;7.40665;0.0;0.0;0.0534926;72.7465;3;48.37;999.0;-2500.43;0.0
194;12153.7;7.40665;0.0;0.0;0.0308913;72.7691;3;48.62;999.0;-2500.42;0.0
195;12153.7;7.40665;0.0;0.0;0.0230913;72.7769;3;48.85;999.0;-2500.37;0.0
196;12153.7;7.40665;0.0;0.0;0.0251375;72.7749;3;49.1;999.0;-2500.41;0.0
197;12153.7;7.40665;0.0;0.0;0.0400554;72.7599;3;49.34;999.0;-2500.46;0.0
198;12153.7;7.40665;0.0;0.0;0.060663;72.7393;3;49.58;999.0;-2500.4;0.0
199;12153.7;7.40665;0.0;0.0;0.0739836;72.726;3;49.83;999.0;-2500.42;0.0
200;12153.7;7.40665;0.0;0.0;0.0719957;72.728;3;50.07;999.0;-2500.42;0.0
201;12153.7;7.40665;0.0;0.0;0.0614616;72.7385;3;50.31;999.0;-2500.39;0.0
202;12153.7;7.40665;0.0;0.0;0.0294105;72.7706;3;50.54;999.0;-2500.4;0.0
203;12153.7;7.40665;0.0;0.0;-0.00275712;72.8028;3;50.78;999.0;-2500.33;0.0
204;12153.7;7.40665;0.0;0.0;-0.0222804;72.8223;3;51.01;999.0;-2500.42;0.0
205;12153.7;7.40665;0.0;0.0;-0.0272939;72.8273;3;51.27;999.0;-2500.35;0.0
206;12153.7;7.40665;0.0;0.0;-0.0167598;72.8168;3;51.51;999.0;-2500.34;0.0
207;12153.7;7.40665;0.0;0.0;0.0132393;72.7868;3;51.75;999.0;-2500.46;0.0
208;12153.7;7.40665;0.0;0.0;0.0447832;72.7552;3;52.27;999.0;-2500.47;0.0
209;12153.7;7.40665;0.0;0.0;0.0492778;72.7507;3;52.52;999.0;-2500.47;0.0
210;12153.7;7.40665;0.0;0.0;0.0342491;72.7658;3;52.74;999.0;-2500.41;0.0
211;12153.7;7.40665;0.0;0.0;0.024059;72.7759;3;52.98;999.0;-2500.38;0.0
212;12153.7;7.40665;0.0;0.0;0.0328267;72.7672;3;53.23;999.0;-2500.46;0.0
213;12153.7;7.40665;0.0;0.0;0.0227473;72.7773;3;53.45;999.0;-2500.48;0.0
214;12153.7;7.40665;0.0;0.0;0.0212141;72.7788;3;53.69;999.0;-2500.42;0.0
215;12153.7;7.40665;0.0;0.0;0.0274168;72.7726;3;53.92;999.0;-2500.38;0.0
216;12153.7;7.40665;0.0;0.0;0.0426146;72.7574;3;54.15;999.0;-2500.37;0.0
217;12153.7;7.40665;0.0;0.0;0.0493944;72.7506;3;54.38;999.0;-2500.45;0.0
218;12153.7;7.40665;0.0;0.0;0.045576;72.7544;3;54.62;999.0;-2500.45;0.0
219;12153.7;7.40665;0.0;0.0;0.0327684;72.7672;3;54.87;999.0;-2500.39;0.0
220;12153.7;7.40665;0.0;0.0;0.022007;72.778;3;55.1;999.0;-2500.49;0.0
221;12153.7;7.40665;0.0;0.0;0.023715;72.7763;3;55.33;999.0;-2500.42;0.0
222;12153.7;7.40665;0.0;0.0;0.0241697;72.7758;3;55.56;999.0;-2500.48;0.0
223;12153.7;7.40665;0.0;0.0;0.0121025;72.7879;3;55.81;999.0;-2500.39;0.0
224;12153.7;7.40665;0.0;0.0;0.00680923;72.7932;3;56.06;999.0;-2500.35;0.0
225;12153.7;7.40665;0.0;0.0;0.00783524;72.7922;3;56.32;999.0;-2500.36;0.0
226;12153.7;7.40665;0.0;0.0;0.0126155;72.7874;3;56.54;999.0;-2500.37;0.0
227;12153.7;7.40665;0.0;0.0;0.0151222;72.7849;3;56.76;999.0;-2500.45;0.0
228;12153.7;7.40665;0.0;0.0;0.0152913;72.7847;3;57.22;999.0;-2500.42;0.0
229;12153.7;7.40665;0.0;0.0;0.0146092;72.7854;3;57.45;999.0;-2500.38;0.0
230;12153.7;7.40665;0.0;0.0;0.0165446;72.7835;3;57.72;999.0;-2500.4;0.0
231;12153.7;7.40665;0.0;0.0;0.0232603;72.7767;3;57.96;999.0;-2500.4;0.0
232;12153.7;7.40665;0.0;0.0;0.031002;72.769;3;58.21;999.0;-2500.39;0.0
233;12153.7;7.40665;0.0;0.0;0.0164864;72.7835;3;58.47;999.0;-2500.42;0.0
234;12153.7;7.40665;0.0;0.0;-0.00839433;72.8084;3;58.71;999.0;-2500.45;0.0
235;12153.7;7.40665;0.0;0.0;-0.0268916;72.8269;3;58.96;999.0;-2500.49;0.0
236;12153.7;7.40665;0.0;0.0;-0.0393028;72.8393;3;59.19;999.0;-2500.41;0.0
237;12153.7;7.40665;0.0;0.0;-0.0443163;72.8443;3;59.42;999.0;-2500.44;0.0
238;12153.7;7.40665;0.0;0.0;-0.0447127;72.8447;3;59.66;999.0;-2500.48;0.0
239;12153.7;7.40665;0.0;0.0;-0.0382243;72.8382;3;59.9;999.0;-2500.39;0.0
240;12153.7;7.40665;0.0;0.0;-0.0309373;72.8309;3;60.13;999.0;-2500.46;0.0
241;12153.7;7.40665;0.0;0.0;-0.0178441;72.8178;3;60.38;999.0;-2500.44;0.0
242;12153.7;7.40665;0.0;0.0;-0.00611496;72.8061;3;60.61;999.0;-2500.4;0.0
243;12153.7;7.40665;0.0;0.0;0.00584152;72.7942;3;60.85;999.0;-2500.43;0.0
244;12153.7;7.40665;0.0;0.0;0.00714735;72.7929;3;61.1;999.0;-2500.46;0.0
245;12153.7;7.40665;0.0;0.0;0.0122716;72.7877;3;61.34;999.0;-2500.47;0.0
246;12153.7;7.40665;0.0;0.0;0.0117061;72.7883;3;61.58;999.0;-2500.44;0.0
247;12153.7;7.40665;0.0;0.0;0.0137523;72.7862;3;61.82;999.0;-2500.48;0.0
248;12153.7;7.40665;0.0;0.0;0.0146675;72.7853;3;62.06;999.0;-2500.43;0.0
249;12153.7;7.40665;0.0;0.0;0.00919937;72.7908;3;62.3;999.0;-2500.51;0.0
250;12153.7;7.40665;0.0;0.0;0.00407516;72.7959;3;62.53;999.0;-2500.48;0.0
251;12153.7;7.40665;0.0;0.0;-0.00173111;72.8017;3;62.77;999.0;-2500.46;0.0
252;12153.7;7.40665;0.0;0.0;-0.00873245;72.8087;3;63.02;999.0;-2500.42;0.0
253;12153.7;7.40665;0.0;0.0;-0.0115248;72.8115;3;63.26;999.0;-2500.43;0.0
254;12153.7;7.40665;0.0;0.0;-0.00941451;72.8094;3;63.74;999.0;-2500.46;0.0
255;12153.7;7.40665;0.0;0.0;-2.30427e-05;72.8;3;63.99;999.0;-2500.4;0.0
256;12153.7;7.40665;0.0;0.0;0.0131285;72.7869;3;64.26;999.0;-2500.4;0.0
257;12153.7;7.40665;0.0;0.0;0.0265657;72.7734;3;64.49;999.0;-2500.42;0.0
258;12153.7;7.40665;0.0;0.0;0.0232603;72.7767;3;64.72;999.0;-2500.41;0.0
259;12153.7;7.40665;0.0;0.0;0.00914107;72.7909;3;64.95;999.0;-2500.36;0.0
260;12153.7;7.40665;0.0;0.0;-0.00662797;72.8066;3;65.2;999.0;-2500.37;0.0
261;12153.7;7.40665;0.0;0.0;-0.00810868;72.8081;3;65.44;999.0;-2500.45;0.0
262;12153.7;7.40665;0.0;0.0;-0.0172145;72.8172;3;65.69;999.0;-2500.44;0.0
263;12153.7;7.40665;0.0;0.0;-0.0407252;72.8407;3;65.92;999.0;-2500.43;0.0
264;12153.7;7.40665;0.0;0.0;-0.0461351;72.8461;3;66.15;999.0;-2500.44;0.0
265;12153.7;7.40665;0.0;0.0;-0.0430046;72.843;3;66.39;999.0;-2500.39;0.0
266;12153.7;7.40665;0.0;0.0;-0.0539934;72.854;3;66.64;999.0;-2500.41;0.0
267;12153.7;7.40665;0.0;0.0;-0.0668593;72.8669;3;66.87;999.0;-2500.45;0.0
268;12153.7;7.40665;0.0;0.0;-0.0750557;72.8751;3;67.11;999.0;-2500.45;0.0
269;12153.7;7.40665;0.0;0.0;-0.0928184;72.8928;3;67.34;999.0;-2500.38;0.0
270;12153.7;7.40665;0.0;0.0;-0.116842;72.9168;3;67.6;999.0;-2500.42;0.0
271;12154.0;7.40682;27.5391;1.85908;-0.126747;72.9268;6;67.85;999.0;-2500.43;0.0
272;12154.0;7.40682;27.5391;1.85908;-0.11616;72.9162;6;68.1;999.0;-2500.45;0.0
273;12154.0;7.40682;27.5391;1.85908;-0.0700481;72.87;6;68.35;999.0;-2500.42;0.0
274;12154.0;7.40682;27.5391;1.85908;-0.0529674;72.853;6;68.61;999.0;-2500.42;0.0
275;12154.0;7.40682;27.5391;1.85908;-0.0503499;72.8503;6;68.84;999.0;-2500.39;0.0
276;12154.0;7.40682;27.5391;1.85908;-0.0523436;72.8523;6;69.07;999.0;-2500.34;0.0
277;12154.0;7.40682;27.5391;1.85908;-0.0428938;72.8429;6;69.3;999.0;-2500.45;0.0
278;12154.0;7.40682;27.5391;1.85908;-0.0406145;72.8406;6;69.54;999.0;-2500.48;0.0
279;12154.0;7.40682;27.5391;1.85908;-0.0461934;72.8462;6;69.77;999.0;-2500.52;0.0
280;12154.0;7.40682;27.5391;1.85908;-0.0513759;72.8514;6;70.0;999.0;-2500.4;0.0
281;12154.0;7.40682;27.5391;1.85908;-0.0498369;72.8498;6;70.25;999.0;-2500.36;0.0
282;12154.0;7.40682;27.5391;1.85908;-0.0523961;72.8524;6;70.51;999.0;-2500.39;0.0
283;12154.0;7.40682;27.5391;1.85908;-0.0558705;72.8559;6;70.76;999.0;-2500.46;0.0
284;12154.0;7.40682;27.5391;1.85908;-0.0569548;72.857;6;71.01;999.0;-2500.38;0.0
285;12154.0;7.40682;27.5391;1.85908;-0.0624171;72.8624;6;71.26;999.0;-2500.43;0.0
286;12154.0;7.40682;27.5391;1.85908;-0.0653786;72.8654;6;71.74;999.0;-2500.53;0.0
287;12154.0;7.40682;27.5391;1.85908;-0.0760234;72.876;6;72.0;999.0;-2500.48;0.0
288;12154.0;7.40682;27.5391;1.85908;-0.0997615;72.8998;6;72.24;999.0;-2500.49;0.0
289;12154.0;7.40682;27.5391;1.85908;-0.120142;72.9201;6;72.49;999.0;-2500.43;0.0
290;12154.0;7.40682;27.5391;1.85908;-0.143769;72.9438;6;72.74;999.0;-2500.41;0.0
291;12154.0;7.40682;27.5391;1.85908;-0.18738;72.9874;6;72.99;999.0;-2500.49;0.0
292;12154.0;7.40682;27.5391;1.85908;-0.186465;72.9865;6;73.25;999.0;-2500.44;0.0
293;12154.0;7.40682;27.5391;1.85908;-0.174229;72.9742;6;73.49;999.0;-2500.44;0.0
294;12154.0;7.40682;27.5391;1.85908;-0.138872;72.9389;6;73.71;999.0;-2500.39;0.0
295;12154.0;7.40682;27.5391;1.85908;-0.113595;72.9136;6;73.94;999.0;-2500.47;0.0
296;12154.0;7.40682;27.5391;1.85908;-0.112575;72.9126;6;74.16;999.0;-2500.43;0.0
297;12154.0;7.40682;27.5391;1.85908;-0.167565;72.9676;6;74.38;999.0;-2500.41;0.0
298;12154.0;7.40682;27.5391;1.85908;-0.162103;72.9621;6;74.61;999.0;-2500.45;0.0
299;12154.0;7.40682;27.5391;1.85908;-0.136144;72.9361;6;74.83;999.0;-2500.39;0.0
300;12154.0;7.40682;27.5391;1.85908;-0.115647;72.9156;6;75.07;999.0;-2500.4;0.0
301;12154.0;7.40682;27.5391;1.85908;-0.0934422;72.8934;6;75.3;999.0;-2500.43;0.0
302;12154.0;7.40682;27.5391;1.85908;-0.11166;72.9117;6;75.55;999.0;-2500.4;0.0
303;12154.0;7.40682;27.5391;1.85908;-0.135573;72.9356;6;75.77;999.0;-2500.44;0.0
304;12154.0;7.40682;27.5391;1.85908;-0.159538;72.9595;6;76.01;999.0;-2500.44;0.0
305;12154.0;7.40682;27.5391;1.85908;-0.171553;72.9716;6;76.49;999.0;-2500.47;0.0
306;12154.0;7.40682;27.5391;1.85908;-0.143204;72.9432;6;76.72;999.0;-2500.45;0.0
307;12154.0;7.40682;27.5391;1.85908;-0.121622;72.9216;6;76.98;999.0;-2500.37;0.0
308;12154.0;7.40682;27.5391;1.85908;-0.133182;72.9332;6;77.22;999.0;-2500.42;0.0
309;12154.0;7.40682;27.5391;1.85908;-0.126065;72.9261;6;77.45;999.0;-2500.46;0.0
310;12154.0;7.40682;27.5391;1.85908;-0.135345;72.9353;6;77.7;999.0;-2500.42;0.0
311;12154.0;7.40682;27.5391;1.85908;-0.122479;72.9225;6;77.96;999.0;-2500.38;0.0
312;12154.0;7.40682;27.5391;1.85908;-0.114056;72.9141;6;78.22;999.0;-2500.42;0.0
313;12154.0;7.40682;27.5391;1.85908;-0.118037;72.918;6;78.45;999.0;-2500.47;0.0
314;12154.0;7.40682;27.5391;1.85908;-0.123505;72.9235;6;78.7;999.0;-2500.44;0.0
315;12154.0;7.40682;27.5391;1.85908;-0.152653;72.9527;6;78.93;999.0;-2500.35;0.0
316;12154.0;7.40682;27.5391;1.85908;-0.163922;72.9639;6;79.18;999.0;-2500.36;0.0
317;12154.0;7.40682;27.5391;1.85908;-0.171325;72.9713;6;79.42;999.0;-2500.39;0.0
318;12154.0;7.40682;27.5391;1.85908;-0.182542;72.9825;6;79.68;999.0;-2500.37;0.0
319;12154.0;7.40682;27.5391;1.85908;-0.181801;72.9818;6;79.92;999.0;-2500.43;0.0
320;12154.0;7.40682;27.5391;1.85908;-0.16022;72.9602;6;80.16;999.0;-2500.44;0.0
321;12154.0;7.40682;27.5391;1.85908;-0.15379;72.9538;6;80.41;999.0;-2500.47;0.0
322;12154.0;7.40682;27.5391;1.85908;-0.121453;72.9215;6;80.67;999.0;-2500.46;0.0
323;12154.0;7.40682;27.5391;1.85908;-0.0959489;72.896;6;80.93;999.0;-2500.46;0.0
324;12154.0;7.40682;27.5391;1.85908;-0.0921364;72.8921;6;81.16;999.0;-2500.4;0.0
325;12154.0;7.40682;27.5391;1.85908;-0.0960072;72.896;6;81.39;999.0;-2500.44;0.0
326;12154.0;7.40682;27.5391;1.85908;-0.115874;72.9159;6;81.63;999.0;-2500.43;0.0
327;12154.0;7.40682;27.5391;1.85908;-0.114679;72.9147;6;81.89;999.0;-2500.41;0.0
328;12154.0;7.40682;27.5391;1.85908;-0.117128;72.9171;6;82.14;999.0;-2500.42;0.0
329;12154.0;7.40682;27.5391;1.85908;-0.0986247;72.8986;6;82.4;999.0;-2500.39;0.0
330;12154.0;7.40682;27.5391;1.85908;-0.0801799;72.8802;6;82.65;999.0;-2500.42;0.0
331;12154.0;7.40682;27.5391;1.85908;-0.0461351;72.8461;6;82.89;999.0;-2500.46;0.0
332;12154.0;7.40682;27.5391;1.85908;-0.0148244;72.8148;6;83.14;999.0;-2500.37;0.0
333;12154.0;7.40682;27.5391;1.85908;-0.0332109;72.8332;6;83.39;999.0;-2500.39;0.0
334;12154.0;7.40682;27.5391;1.85908;-0.0543898;72.8544;6;83.63;999.0;-2500.4;0.0
335;12154.0;7.40682;27.5391;1.85908;-0.0535387;72.8535;6;83.87;999.0;-2500.46;0.0
336;12154.0;7.40682;27.5391;1.85908;-0.0471611;72.8472;6;84.12;999.0;-2500.45;0.0
337;12154.0;7.40682;27.5391;1.85908;-0.04494;72.8449;6;84.36;999.0;-2500.47;0.0
338;12154.0;7.40682;27.5391;1.85908;-0.0516557;72.8517;6;84.61;999.0;-2500.41;0.0
339;12154.0;7.40682;27.5391;1.85908;-0.0641252;72.8641;6;84.88;999.0;-2500.44;0.0
340;12154.0;7.40682;27.5391;1.85908;-0.0847911;72.8848;6;85.13;999.0;-2500.36;0.0
341;12154.0;7.40682;27.5391;1.85908;-0.125155;72.9252;6;85.37;999.0;-2500.5;0.0
342;12154.0;7.40682;27.5391;1.85908;-0.13415;72.9342;6;85.63;999.0;-2500.42;0.0
343;12154.0;7.40682;27.5391;1.85908;-0.121966;72.922;6;85.88;999.0;-2500.42;0.0
344;12154.0;7.40682;27.5391;1.85908;-0.0885512;72.8886;6;86.13;999.0;-2500.35;0.0
345;12154.0;7.40682;27.5391;1.85908;-0.083083;72.8831;6;86.39;999.0;-2500.35;0.0
346;12154.0;7.40682;27.5391;1.85908;-0.0816606;72.8817;6;86.63;999.0;-2500.48;0.0
347;12154.0;7.40682;27.5391;1.85908;-0.0770494;72.8771;6;86.88;999.0;-2500.4;0.0
348;12154.0;7.40682;27.5391;1.85908;-0.0744319;72.8744;6;87.13;999.0;-2500.39;0.0
349;12154.0;7.40682;27.5391;1.85908;-0.0676579;72.8677;6;87.37;999.0;-2500.45;0.0
350;12154.0;7.40682;27.5391;1.85908;-0.0619624;72.862;6;87.6;999.0;-2500.48;0.0
351;12154.0;7.40682;27.5391;1.85908;-0.0720942;72.8721;6;87.83;999.0;-2500.44;0.0
352;12154.0;7.40682;27.5391;1.85908;-0.0937861;72.8938;6;88.07;999.0;-2500.42;0.0
353;12154.0;7.40682;27.5391;1.85908;-0.113484;72.9135;6;88.31;999.0;-2500.46;0.0
354;12154.0;7.40682;27.5391;1.85908;-0.111718;72.9117;6;88.54;999.0;-2500.46;0.0
355;12154.0;7.40682;27.5391;1.85908;-0.0949812;72.895;6;88.77;999.0;-2500.41;0.0
356;12154.0;7.40682;27.5391;1.85908;-0.0702754;72.8703;6;89.02;999.0;-2500.41;0.0
357;12154.0;7.40682;27.5391;1.85908;-0.0445436;72.8445;6;89.25;999.0;-2500.48;0.0
358;12154.0;7.40682;27.5391;1.85908;-0.0341786;72.8342;6;89.5;999.0;-2500.48;0.0
359;12154.0;7.40682;27.5391;1.85908;-0.0321907;72.8322;6;90.0;999.0;-2500.43;0.0
360;12154.0;7.40682;27.5391;1.85908;-0.0393611;72.8394;6;90.25;999.0;-2500.35;0.0
361;12154.0;7.40682;27.5391;1.85908;-0.0505772;72.8506;6;90.47;999.0;-2500.41;0.0
362;12154.0;7.40682;27.5391;1.85908;-0.059683;72.8597;6;90.69;999.0;-2500.41;0.0
363;12154.0;7.40682;27.5391;1.85908;-0.0923637;72.8924;6;90.94;999.0;-2500.45;0.0
364;12154.0;7.40682;27.5391;1.85908;-0.10671;72.9067;6;91.18;999.0;-2500.47;0.0
365;12154.0;7.40682;27.5391;1.85908;-0.180717;72.9807;6;91.41;999.0;-2500.49;0.0
366;12154.0;7.40682;27.5391;1.85908;-0.221594;73.0216;6;91.65;999.0;-2500.45;0.0
367;12154.0;7.40682;27.5391;1.85908;-0.201325;73.0013;6;91.89;999.0;-2500.38;0.0
368;12154.0;7.40682;27.5391;1.85908;-0.179638;72.9796;6;92.13;999.0;-2500.4;0.0
369;12154.0;7.40682;27.5391;1.85908;-0.205883;73.0059;6;92.35;999.0;-2500.45;0.0
370;12154.0;7.40682;27.5391;1.85908;-0.143256;72.9433;6;92.58;999.0;-2500.38;0.0
371;12154.0;7.40682;27.5391;1.85908;-0.0626445;72.8626;6;92.81;999.0;-2500.39;0.0
372;12154.0;7.40682;27.5391;1.85908;-0.0206889;72.8207;6;93.06;999.0;-2500.48;0.0
373;12154.0;7.40682;27.5391;1.85908;-0.0305934;72.8306;6;93.3;999.0;-2500.46;0.0
374;12154.0;7.40682;27.5391;1.85908;-0.00218582;72.8022;6;93.53;999.0;-2500.48;0.0
375;12154.0;7.40682;27.5391;1.85908;1.00359;71.7964;6;93.76;999.0;-2500.4;0.0
376;12154.0;7.40682;27.5391;1.85908;6.6333;66.1667;6;94.0;999.0;-2500.43;0.0
377;12154.0;7.40682;27.5391;1.85908;10.0669;62.7331;6;94.49;999.0;-2500.43;0.0
378;12154.0;7.40682;27.5391;1.85908;11.5251;61.2749;6;94.74;999.0;-2500.43;0.0
379;12154.0;7.40682;27.5391;1.85908;11.8732;60.9268;6;95.0;999.0;-2500.43;0.0
380;12154.0;7.40682;27.5391;1.85908;12.0122;60.7878;6;95.22;999.0;-2500.38;0.0
381;12154.0;7.40682;27.5391;1.85908;12.0821;60.7179;6;95.44;999.0;-2500.4;0.0
382;12154.0;7.40682;27.5391;1.85908;11.9796;60.8204;6;95.66;999.0;-2500.45;0.0
383;12154.0;7.40682;27.5391;1.85908;9.69708;63.1029;6;95.9;999.0;-2500.42;0.0
384;12154.0;7.40682;27.5391;1.85908;6.80853;65.9915;6;96.15;999.0;-2500.4;0.0
385;12154.0;7.40682;27.5391;1.85908;4.39039;68.4096;6;96.38;999.0;-2500.38;0.0
386;12154.0;7.40682;27.5391;1.85908;2.60627;70.1937;6;96.6;999.0;-2500.36;0.0
387;12154.0;7.40682;27.5391;1.85908;1.46489;71.3351;6;96.84;999.0;-2500.42;0.0
388;12154.0;7.40682;27.5391;1.85908;0.847774;71.9522;6;97.07;999.0;-2500.42;0.0
389;12154.0;7.40682;27.5391;1.85908;0.479326;72.3207;6;97.29;999.0;-2500.43;0.0
390;12154.0;7.40682;27.5391;1.85908;0.222912;72.5771;6;97.52;999.0;-2500.48;0.0
391;12154.0;7.40682;27.5391;1.85908;0.0639683;72.736;6;97.77;999.0;-2500.47;0.0
392;12154.0;7.40682;27.5391;1.85908;-0.0144804;72.8145;6;98.23;999.0;-2500.51;0.0
393;12154.0;7.40682;27.5391;1.85908;-0.05917;72.8592;6;98.47;999.0;-2500.39;0.0
394;12154.0;7.40682;27.5391;1.85908;-0.0941826;72.8942;6;98.71;999.0;-2500.46;0.0
395;12154.0;7.40682;27.5391;1.85908;-0.129481;72.9295;6;98.94;999.0;-2500.38;0.0
396;12154.0;7.40682;27.5391;1.85908;-0.162558;72.9626;6;99.19;999.0;-2500.44;0.0
397;12154.0;7.40682;27.5391;1.85908;-0.189829;72.9898;6;99.42;999.0;-2500.39;0.0
398;12154.0;7.40682;27.5391;1.85908;-0.186412;72.9864;6;99.66;999.0;-2500.49;0.0
399;12154.0;7.40682;27.5391;1.85908;-0.133637;72.9336;6;99.89;999.0;-2500.47;0.0
400;12154.0;7.40682;27.5391;1.85908;0.100118;72.6999;6;100.16;999.0;-2500.4;0.0
401;12154.0;7.40682;27.5391;1.85908;0.426324;72.3737;6;100.39;999.0;-2500.44;0.0
402;12154.0;7.40682;27.5391;1.85908;0.723038;72.077;6;100.64;999.0;-2500.43;0.0
403;12154.0;7.40682;27.5391;1.85908;2.41755;70.3825;6;100.88;999.0;-2500.4;0.0
404;12154.0;7.40682;27.5391;1.85908;7.87579;64.9242;6;101.14;999.0;-2500.44;0.0
405;12154.0;7.40682;27.5391;1.85908;11.6101;61.1899;6;101.37;999.0;-2500.41;0.0
406;12154.0;7.40682;27.5391;1.85908;13.4551;59.3449;6;101.62;999.0;-2500.43;0.0
407;12154.0;7.40682;27.5391;1.85908;14.077;58.7231;6;101.88;999.0;-2500.41;0.0
408;12154.0;7.40682;27.5391;1.85908;14.149;58.651;6;102.11;999.0;-2500.38;0.0
409;12154.0;7.40682;27.5391;1.85908;14.0228;58.7772;6;102.37;999.0;-2500.37;0.0
410;12154.0;7.40682;27.5391;1.85908;13.7796;59.0204;6;102.6;999.0;-2500.4;0.0
411;12154.0;7.40682;27.5391;1.85908;13.599;59.201;6;102.84;999.0;-2500.35;0.0
412;12154.0;7.40682;27.5391;1.85908;13.4697;59.3303;6;103.07;999.0;-2500.37;0.0
413;12154.0;7.40682;27.5391;1.85908;13.3274;59.4726;6;103.3;999.0;-2500.35;0.0
414;12154.0;7.40682;27.5391;1.85908;13.1479;59.6521;6;103.57;999.0;-2500.38;0.0
415;12154.0;7.40682;27.5391;1.85908;12.9951;59.8049;6;103.82;999.0;-2500.31;0.0
416;12154.0;7.40682;27.5391;1.85908;12.8382;59.9618;6;104.08;999.0;-2500.37;0.0
417;12154.0;7.40682;27.5391;1.85908;12.6291;60.1709;6;104.32;999.0;-2500.37;0.0
418;12154.0;7.40682;27.5391;1.85908;12.4493;60.3507;6;104.57;999.0;-2500.36;0.0
419;12154.0;7.40682;27.5391;1.85908;12.298;60.502;6;104.81;999.0;-2500.39;0.0
420;12154.0;7.40682;27.5391;1.85908;11.953;60.847;6;105.07;999.0;-2500.42;0.0
421;12154.0;7.40682;27.5391;1.85908;10.454;62.346;6;105.3;999.0;-2500.48;0.0
422;12154.0;7.40682;27.5391;1.85908;8.49672;64.3033;6;105.53;999.0;-2500.42;0.0
423;12154.0;7.40682;27.5391;1.85908;6.79281;66.0072;6;105.8;999.0;-2500.4;0.0
424;12154.0;7.40682;27.5391;1.85908;5.48378;67.3162;6;106.05;999.0;-2500.47;0.0
425;12154.0;7.40682;27.5391;1.85908;4.62106;68.1789;6;106.28;999.0;-2500.47;0.0
426;12154.0;7.40682;27.5391;1.85908;4.17878;68.6212;6;106.53;999.0;-2500.47;0.0
427;12154.0;7.40682;27.5391;1.85908;4.03594;68.7641;6;106.77;999.0;-2500.47;0.0
428;12154.0;7.40682;27.5391;1.85908;3.96325;68.8368;6;107.01;999.0;-2500.42;0.0
429;12154.0;7.40682;27.5391;1.85908;3.93876;68.8612;6;107.25;999.0;-2500.45;0.0
430;12154.0;7.40682;27.5391;1.85908;3.90865;68.8914;6;107.51;999.0;-2500.41;0.0
431;12154.0;7.40682;27.5391;1.85908;3.88508;68.9149;6;107.76;999.0;-2500.44;0.0
432;12154.0;7.40682;27.5391;1.85908;3.82826;68.9717;6;108.27;999.0;-2500.49;0.0
433;12154.0;7.40682;27.5391;1.85908;3.78431;69.0157;6;108.52;999.0;-2500.46;0.0
434;12154.0;7.40682;27.5391;1.85908;3.76655;69.0335;6;108.74;999.0;-2500.46;0.0
435;12154.0;7.40682;27.5391;1.85908;3.75488;69.0451;6;108.97;999.0;-2500.45;0.0
436;12154.0;7.40682;27.5391;1.85908;3.74355;69.0564;6;109.2;999.0;-2500.43;0.0
437;12154.0;7.40682;27.5391;1.85908;3.74019;69.0598;6;109.43;999.0;-2500.39;0.0
438;12154.0;7.40682;27.5391;1.85908;3.72181;69.0782;6;109.65;999.0;-2500.39;0.0
439;12154.0;7.40682;27.5391;1.85908;3.74469;69.0553;6;109.88;999.0;-2500.42;0.0
440;12154.0;7.40682;27.5391;1.85908;3.91058;68.8894;6;110.11;999.0;-2500.33;0.0
441;12154.0;7.40682;27.5391;1.85908;6.66939;66.1306;6;110.35;999.0;-2500.35;0.0
442;12154.0;7.40682;27.5391;1.85908;10.6031;62.1969;6;110.6;999.0;-2500.41;0.0
443;12154.0;7.40682;27.5391;1.85908;12.9194;59.8806;6;110.83;999.0;-2500.41;0.0
444;12154.0;7.40682;27.5391;1.85908;13.9067;58.8933;6;111.07;999.0;-2500.42;0.0
445;12154.0;7.40682;27.5391;1.85908;14.0545;58.7455;6;111.29;999.0;-2500.38;0.0
446;12154.0;7.40682;27.5391;1.85908;14.1654;58.6346;6;111.51;999.0;-2500.45;0.0
447;12154.0;7.40682;27.5391;1.85908;14.243;58.557;6;111.99;999.0;-2500.43;0.0
448;12154.0;7.40682;27.5391;1.85908;14.1273;58.6727;6;112.23;999.0;-2500.35;0.0
449;12154.0;7.40682;27.5391;1.85908;13.9563;58.8437;6;112.46;999.0;-2500.36;0.0
450;12154.0;7.40682;27.5391;1.85908;13.9396;58.8604;6;112.7;999.0;-2500.36;0.0
451;12154.0;7.40682;27.5391;1.85908;13.8704;58.9296;6;112.93;999.0;-2500.36;0.0
452;12154.0;7.40682;27.5391;1.85908;13.5718;59.2282;6;113.17;999.0;-2500.4;0.0
453;12154.0;7.40682;27.5391;1.85908;13.1785;59.6215;6;113.4;999.0;-2500.39;0.0
454;12154.0;7.40682;27.5391;1.85908;12.8053;59.9947;6;113.64;999.0;-2500.43;0.0
455;12154.0;7.40682;27.5391;1.85908;12.5071;60.2929;6;113.87;999.0;-2500.43;0.0
456;12154.0;7.40682;27.5391;1.85908;12.2573;60.5427;6;114.11;999.0;-2500.38;0.0
457;12154.0;7.40682;27.5391;1.85908;12.0068;60.7932;6;114.34;999.0;-2500.38;0.0
458;12154.0;7.40682;27.5391;1.85908;11.2973;61.5027;6;114.59;999.0;-2500.38;0.0
459;12154.0;7.40682;27.5391;1.85908;10.0159;62.7841;6;114.84;999.0;-2500.41;0.0
460;12154.0;7.40682;27.5391;1.85908;9.06385;63.7362;6;115.1;999.0;-2500.49;0.0
461;12154.0;7.40682;27.5391;1.85908;8.53491;64.2651;6;115.36;999.0;-2500.4;0.0
462;12154.0;7.40682;27.5391;1.85908;8.27441;64.5256;6;115.59;999.0;-2500.41;0.0
463;12154.0;7.40682;27.5391;1.85908;8.14853;64.6515;6;115.84;999.0;-2500.41;0.0
464;12154.0;7.40682;27.5391;1.85908;8.08369;64.7163;6;116.08;999.0;-2500.41;0.0
465;12154.0;7.40682;27.5391;1.85908;8.02386;64.7761;6;116.32;999.0;-2500.44;0.0
466;12154.0;7.40682;27.5391;1.85908;7.98327;64.8167;6;116.58;999.0;-2500.45;0.0
467;12154.0;7.40682;27.5391;1.85908;7.97114;64.8289;6;116.83;999.0;-2500.37;0.0
468;12154.0;7.40682;27.5391;1.85908;7.98258;64.8174;6;117.1;999.0;-2500.36;0.0
469;12154.0;7.40682;27.5391;1.85908;7.98361;64.8164;6;117.35;999.0;-2500.31;0.0
470;12154.0;7.40682;27.5391;1.85908;7.95691;64.8431;6;117.59;999.0;-2500.36;0.0
471;12154.0;7.40682;27.5391;1.85908;7.92184;64.8782;6;117.84;999.0;-2500.37;0.0
472;12154.0;7.40682;27.5391;1.85908;7.89537;64.9046;6;118.1;999.0;-2500.41;0.0
473;12154.0;7.40682;27.5391;1.85908;7.91432;64.8857;6;118.36;999.0;-2500.38;0.0
474;12154.0;7.40682;27.5391;1.85908;7.96591;64.8341;6;118.6;999.0;-2500.43;0.0
475;12154.0;7.40682;27.5391;1.85908;7.98156;64.8184;6;118.85;999.0;-2500.38;0.0
476;12154.0;7.40682;27.5391;1.85908;7.98873;64.8113;6;119.1;999.0;-2500.39;0.0
477;12154.0;7.40682;27.5391;1.85908;7.98515;64.8149;6;119.36;999.0;-2500.34;0.0
478;12154.0;7.40682;27.5391;1.85908;7.97775;64.8223;6;119.59;999.0;-2500.37;0.0
479;12154.0;7.40682;27.5391;1.85908;7.96904;64.831;6;119.82;999.0;-2500.38;0.0
480;12154.0;7.40682;27.5391;1.85908;8.00217;64.7978;6;120.07;999.0;-2500.38;0.0
481;12154.0;7.40682;27.5391;1.85908;8.12257;64.6774;6;120.31;999.0;-2500.34;0.0
482;12154.0;7.40682;27.5391;1.85908;8.42482;64.3752;6;120.55;999.0;-2500.38;0.0
483;12154.0;7.40682;27.5391;1.85908;8.89858;63.9014;6;120.8;999.0;-2500.39;0.0
484;12154.0;7.40682;27.5391;1.85908;9.4746;63.3254;6;121.05;999.0;-2500.36;0.0
485;12154.0;7.40682;27.5391;1.85908;10.048;62.752;6;121.29;999.0;-2500.38;0.0
486;12154.0;7.40682;27.5391;1.85908;10.5461;62.2539;6;121.54;999.0;-2500.4;0.0
487;12154.0;7.40682;27.5391;1.85908;10.8936;61.9064;6;121.8;999.0;-2500.4;0.0
488;12154.0;7.40682;27.5391;1.85908;11.1041;61.6959;6;122.06;999.0;-2500.48;0.0
489;12154.0;7.40682;27.5391;1.85908;11.2494;61.5506;6;122.32;999.0;-2500.41;0.0
490;12154.0;7.40682;27.5391;1.85908;11.41;61.39;6;122.56;999.0;-2500.4;0.0
491;12154.0;7.40682;27.5391;1.85908;12.4569;60.3432;6;122.82;999.0;-2500.46;0.0
492;12154.0;7.40682;27.5391;1.85908;13.5458;59.2542;6;123.05;999.0;-2500.41;0.0
493;12154.0;7.40682;27.5391;1.85908;14.3048;58.4952;6;123.3;999.0;-2500.4;0.0
494;12154.0;7.40682;27.5391;1.85908;14.7717;58.0283;6;123.54;999.0;-2500.37;0.0
495;12154.0;7.40682;27.5391;1.85908;15.2215;57.5785;6;123.79;999.0;-2500.43;0.0
496;12154.0;7.40682;27.5391;1.85908;15.5193;57.2807;6;124.02;999.0;-2500.39;0.0
497;12154.0;7.40682;27.5391;1.85908;15.606;57.194;6;124.26;999.0;-2500.42;0.0
498;12154.0;7.40682;27.5391;1.85908;15.6336;57.1664;6;124.76;999.0;-2500.35;0.0
499;12154.0;7.40682;27.5391;1.85908;15.6574;57.1426;6;124.99;999.0;-2500.34;0.0
500;12154.0;7.40682;27.5391;1.85908;15.6067;57.1934;6;125.23;999.0;-2500.36;0.0
501;12154.0;7.40682;27.5391;1.85908;15.1658;57.6342;6;125.46;999.0;-2500.42;0.0
502;12154.0;7.40682;27.5391;1.85908;14.4723;58.3277;6;125.71;999.0;-2500.4;0.0
503;12154.0;7.40682;27.5391;1.85908;14.067;58.733;6;125.96;999.0;-2500.37;0.0
504;12154.0;7.40682;27.5391;1.85908;13.9534;58.8466;6;126.19;999.0;-2500.41;0.0
505;12154.0;7.40682;27.5391;1.85908;14.011;58.789;6;126.45;999.0;-2500.37;0.0
506;12154.0;7.40682;27.5391;1.85908;14.2048;58.5952;6;126.69;999.0;-2500.4;0.0
507;12154.0;7.40682;27.5391;1.85908;14.1256;58.6744;6;126.94;999.0;-2500.39;0.0
508;12154.0;7.40682;27.5391;1.85908;13.7907;59.0093;6;127.17;999.0;-2500.39;0.0
509;12154.0;7.40682;27.5391;1.85908;13.4714;59.3286;6;127.4;999.0;-2500.37;0.0
510;12154.0;7.40682;27.5391;1.85908;13.3003;59.4997;6;127.63;999.0;-2500.42;0.0
511;12154.0;7.40682;27.5391;1.85908;13.2781;59.5219;6;127.87;999.0;-2500.34;0.0
512;12154.0;7.40682;27.5391;1.85908;13.3684;59.4316;6;128.12;999.0;-2500.36;0.0
513;12154.0;7.40682;27.5391;1.85908;13.5473;59.2527;6;128.36;999.0;-2500.39;0.0
514;12154.0;7.40682;27.5391;1.85908;13.6347;59.1653;6;128.59;999.0;-2500.37;0.0
515;12154.0;7.40682;27.5391;1.85908;13.5899;59.2101;6;128.82;999.0;-2500.45;0.0
516;12154.0;7.40682;27.5391;1.85908;13.5217;59.2783;6;129.05;999.0;-2500.34;0.0
517;12154.0;7.40682;27.5391;1.85908;13.3969;59.4031;6;129.31;999.0;-2500.36;0.0
518;12154.0;7.40682;27.5391;1.85908;13.0741;59.7259;6;129.54;999.0;-2500.36;0.0
519;12154.0;7.40682;27.5391;1.85908;12.8488;59.9512;6;129.77;999.0;-2500.37;0.0
520;12154.0;7.40682;27.5391;1.85908;12.9287;59.8713;6;130.0;999.0;-2500.41;0.0
521;12154.0;7.40682;27.5391;1.85908;12.9631;59.8369;6;130.26;999.0;-2500.38;0.0
522;12154.0;7.40682;27.5391;1.85908;12.7997;60.0003;6;130.74;999.0;-2500.43;0.0
523;12154.0;7.40682;27.5391;1.85908;12.6237;60.1763;6;130.99;999.0;-2500.42;0.0
524;12154.0;7.40682;27.5391;1.85908;12.7584;60.0416;6;131.26;999.0;-2500.35;0.0
525;12154.0;7.40682;27.5391;1.85908;12.9438;59.8562;6;131.49;999.0;-2500.39;0.0
526;12154.0;7.40682;27.5391;1.85908;12.7968;60.0032;6;131.72;999.0;-2500.41;0.0
527;12154.0;7.40682;27.5391;1.85908;12.6665;60.1335;6;131.98;999.0;-2500.37;0.0
528;12154.0;7.40682;27.5391;1.85908;12.6578;60.1422;6;132.21;999.0;-2500.35;0.0
529;12154.0;7.40682;27.5391;1.85908;12.6965;60.1035;6;132.44;999.0;-2500.38;0.0
530;12154.0;7.40682;27.5391;1.85908;12.6658;60.1342;6;132.67;999.0;-2500.36;0.0
531;12154.0;7.40682;27.5391;1.85908;12.52;60.28;6;132.91;999.0;-2500.32;0.0
532;12154.0;7.40682;27.5391;1.85908;12.3423;60.4577;6;133.14;999.0;-2500.39;0.0
533;12154.0;7.40682;27.5391;1.85908;12.2358;60.5642;6;133.4;999.0;-2500.37;0.0
534;12154.0;7.40682;27.5391;1.85908;12.2704;60.5297;6;133.63;999.0;-2500.44;0.0
535;12154.0;7.40682;27.5391;1.85908;12.4185;60.3815;6;133.88;999.0;-2500.44;0.0
536;12154.0;7.40682;27.5391;1.85908;12.4931;60.3069;6;134.13;999.0;-2500.44;0.0
537;12154.0;7.40682;27.5391;1.85908;12.372;60.428;6;134.38;999.0;-2500.39;0.0
538;12154.0;7.40682;27.5391;1.85908;12.1809;60.6191;6;134.62;999.0;-2500.36;0.0
539;12154.0;7.40682;27.5391;1.85908;12.2608;60.5392;6;134.87;999.0;-2500.38;0.0
540;12154.0;7.40682;27.5391;1.85908;12.5904;60.2096;6;135.1;999.0;-2500.41;0.0
541;12154.0;7.40682;27.5391;1.85908;12.8473;59.9527;6;135.33;999.0;-2500.41;0.0
542;12154.0;7.40682;27.5391;1.85908;12.7369;60.0631;6;135.57;999.0;-2500.38;0.0
543;12154.0;7.40682;27.5391;1.85908;12.4337;60.3663;6;135.82;999.0;-2500.4;0.0
544;12154.0;7.40682;27.5391;1.85908;12.1334;60.6666;6;136.07;999.0;-2500.42;0.0
545;12154.0;7.40682;27.5391;1.85908;11.8491;60.9509;6;136.32;999.0;-2500.38;0.0
546;12154.0;7.40682;27.5391;1.85908;11.6069;61.1931;6;136.55;999.0;-2500.35;0.0
547;12154.0;7.40682;27.5391;1.85908;11.3816;61.4184;6;136.79;999.0;-2500.34;0.0
548;12154.0;7.40682;27.5391;1.85908;11.2597;61.5403;6;137.04;999.0;-2500.4;0.0
549;12154.0;7.40682;27.5391;1.85908;11.1833;61.6167;6;137.27;999.0;-2500.41;0.0
550;12154.0;7.40682;27.5391;1.85908;11.1349;61.6651;6;137.5;999.0;-2500.41;0.0
551;12154.0;7.40682;27.5391;1.85908;11.0975;61.7025;6;138.0;999.0;-2500.38;0.0
552;12154.0;7.40682;27.5391;1.85908;11.0595;61.7405;6;138.23;999.0;-2500.34;0.0
553;12154.0;7.40682;27.5391;1.85908;11.0286;61.7714;6;138.47;999.0;-2500.4;0.0
554;12154.0;7.40682;27.5391;1.85908;10.9919;61.8081;6;138.7;999.0;-2500.41;0.0
555;12154.0;7.40682;27.5391;1.85908;10.9734;61.8266;6;138.95;999.0;-2500.41;0.0
556;12154.0;7.40682;27.5391;1.85908;10.9734;61.8266;6;139.18;999.0;-2500.41;0.0
557;12154.0;7.40682;27.5391;1.85908;10.972;61.828;6;139.42;999.0;-2500.4;0.0
558;12154.0;7.40682;27.5391;1.85908;10.946;61.854;6;139.65;999.0;-2500.45;0.0
559;12154.0;7.40682;27.5391;1.85908;10.9194;61.8806;6;139.9;999.0;-2500.4;0.0
560;12154.0;7.40682;27.5391;1.85908;10.9019;61.8981;6;140.15;999.0;-2500.42;0.0
561;12154.0;7.40682;27.5391;1.85908;10.9246;61.8754;6;140.39;999.0;-2500.43;0.0
562;12154.0;7.40682;27.5391;1.85908;10.9186;61.8814;6;140.62;999.0;-2500.38;0.0
563;12154.0;7.40682;27.5391;1.85908;10.9162;61.8838;6;140.85;999.0;-2500.33;0.0
564;12154.0;7.40682;27.5391;1.85908;10.9184;61.8816;6;141.08;999.0;-2500.38;0.0
565;12154.0;7.40682;27.5391;1.85908;10.8917;61.9083;6;141.32;999.0;-2500.39;0.0
566;12154.0;7.40682;27.5391;1.85908;10.8879;61.9121;6;141.57;999.0;-2500.38;0.0
567;12154.0;7.40682;27.5391;1.85908;10.912;61.8881;6;141.8;999.0;-2500.42;0.0
568;12154.0;7.40682;27.5391;1.85908;10.9071;61.8929;6;142.03;999.0;-2500.39;0.0
569;12154.0;7.40682;27.5391;1.85908;10.9007;61.8993;6;142.29;999.0;-2500.39;0.0
570;12154.0;7.40682;27.5391;1.85908;10.8844;61.9156;6;142.52;999.0;-2500.34;0.0
571;12154.0;7.40682;27.5391;1.85908;10.8763;61.9237;6;142.75;999.0;-2500.41;0.0
572;12154.0;7.40682;27.5391;1.85908;10.8784;61.9216;6;143.25;999.0;-2500.43;0.0
573;12154.0;7.40682;27.5391;1.85908;10.8794;61.9206;6;143.48;999.0;-2500.37;0.0
574;12154.0;7.40682;27.5391;1.85908;10.874;61.926;6;143.74;999.0;-2500.35;0.0
575;12154.0;7.40682;27.5391;1.85908;10.8545;61.9455;6;143.99;999.0;-2500.32;0.0
576;12154.0;7.40682;27.5391;1.85908;10.8303;61.9697;6;144.22;999.0;-2500.4;0.0
577;12154.0;7.40682;27.5391;1.85908;10.8299;61.9701;6;144.48;999.0;-2500.4;0.0
578;12154.0;7.40682;27.5391;1.85908;10.8216;61.9785;6;144.73;999.0;-2500.42;0.0
579;12154.0;7.40682;27.5391;1.85908;10.8174;61.9826;6;144.96;999.0;-2500.41;0.0
580;12154.0;7.40682;27.5391;1.85908;10.8212;61.9788;6;145.22;999.0;-2500.31;0.0
581;12154.0;7.40682;27.5391;1.85908;10.8136;61.9864;6;145.47;999.0;-2500.33;0.0
582;12154.0;7.40682;27.5391;1.85908;10.8067;61.9933;6;145.72;999.0;-2500.38;0.0
583;12154.0;7.40682;27.5391;1.85908;10.7995;62.0005;6;145.98;999.0;-2500.42;0.0
584;12154.0;7.40682;27.5391;1.85908;10.779;62.021;6;146.21;999.0;-2500.37;0.0
585;12154.0;7.40682;27.5391;1.85908;10.7823;62.0177;6;146.46;999.0;-2500.36;0.0
586;12154.0;7.40682;27.5391;1.85908;10.8013;61.9987;6;146.69;999.0;-2500.38;0.0
587;12154.0;7.40682;27.5391;1.85908;10.9712;61.8288;6;146.93;999.0;-2500.33;0.0
588;12154.0;7.40682;27.5391;1.85908;11.3936;61.4064;6;147.18;999.0;-2500.33;0.0
589;12154.0;7.40682;27.5391;1.85908;11.748;61.052;6;147.43;999.0;-2500.3;0.0
590;12154.0;7.40682;27.5391;1.85908;12.3467;60.4533;6;147.68;999.0;-2500.36;0.0
591;12154.0;7.40682;27.5391;1.85908;12.7294;60.0706;6;147.92;999.0;-2500.41;0.0
592;12154.0;7.40682;27.5391;1.85908;12.8634;59.9366;6;148.15;999.0;-2500.36;0.0
593;12154.0;7.40682;27.5391;1.85908;12.9856;59.8144;6;148.39;999.0;-2500.33;0.0
594;12154.0;7.40682;27.5391;1.85908;13.1923;59.6077;6;148.62;999.0;-2500.39;0.0
595;12154.0;7.40682;27.5391;1.85908;13.7252;59.0748;6;148.85;999.0;-2500.39;0.0
596;12154.0;7.40682;27.5391;1.85908;14.3981;58.4019;6;149.08;999.0;-2500.4;0.0
597;12154.0;7.40682;27.5391;1.85908;14.9164;57.8836;6;149.34;999.0;-2500.45;0.0
598;12154.0;7.40682;27.5391;1.85908;15.2668;57.5332;6;149.57;999.0;-2500.41;0.0
599;12154.0;7.40682;27.5391;1.85908;15.1666;57.6334;6;149.82;999.0;-2500.4;0.0
600;12154.0;7.40682;27.5391;1.85908;15.153;57.647;6;150.07;999.0;-2500.38;0.0
601;12154.0;7.40682;27.5391;1.85908;15.5987;57.2013;6;150.31;999.0;-2500.37;0.0
602;12154.0;7.40682;27.5391;1.85908;15.7286;57.0714;6;150.54;999.0;-2500.41;0.0
603;12154.0;7.40682;27.5391;1.85908;15.6779;57.1221;6;150.77;999.0;-2500.42;0.0
604;12154.0;7.40682;27.5391;1.85908;15.5817;57.2183;6;151.01;999.0;-2500.39;0.0
605;12154.0;7.40682;27.5391;1.85908;15.6069;57.1931;6;151.26;999.0;-2500.34;0.0
606;12154.0;7.40682;27.5391;1.85908;15.6355;57.1645;6;151.74;999.0;-2500.37;0.0
607;12154.0;7.40682;27.5391;1.85908;15.5087;57.2913;6;151.98;999.0;-2500.35;0.0
608;12154.0;7.40682;27.5391;1.85908;15.3173;57.4827;6;152.23;999.0;-2500.39;0.0
609;12154.0;7.40682;27.5391;1.85908;15.1994;57.6006;6;152.47;999.0;-2500.35;0.0
610;12154.0;7.40682;27.5391;1.85908;15.1716;57.6284;6;152.73;999.0;-2500.34;0.0
611;12154.0;7.40682;27.5391;1.85908;15.2605;57.5395;6;153.0;999.0;-2500.35;0.0
612;12154.0;7.40682;27.5391;1.85908;15.307;57.493;6;153.25;999.0;-2500.34;0.0
613;12154.0;7.40682;27.5391;1.85908;15.1697;57.6303;6;153.49;999.0;-2500.33;0.0
614;12154.0;7.40682;27.5391;1.85908;15.0437;57.7563;6;153.74;999.0;-2500.34;0.0
615;12154.0;7.40682;27.5391;1.85908;14.9146;57.8854;6;154.0;999.0;-2500.34;0.0
616;12154.0;7.40682;27.5391;1.85908;14.9668;57.8332;6;154.23;999.0;-2500.37;0.0
617;12154.0;7.40682;27.5391;1.85908;14.898;57.902;6;154.48;999.0;-2500.33;0.0
618;12154.0;7.40682;27.5391;1.85908;14.7981;58.0019;6;154.7;999.0;-2500.42;0.0
619;12154.0;7.40682;27.5391;1.85908;14.7576;58.0424;6;154.95;999.0;-2500.36;0.0
620;12154.0;7.40682;27.5391;1.85908;14.7;58.1;6;155.17;999.0;-2500.34;0.0
621;12154.0;7.40682;27.5391;1.85908;14.6015;58.1985;6;155.43;999.0;-2500.41;0.0
622;12154.0;7.40682;27.5391;1.85908;14.6463;58.1537;6;155.65;999.0;-2500.47;0.0
623;12154.0;7.40682;27.5391;1.85908;14.785;58.015;6;155.88;999.0;-2500.39;0.0
624;12154.0;7.40682;27.5391;1.85908;14.9213;57.8787;6;156.1;999.0;-2500.42;0.0
625;12154.0;7.40682;27.5391;1.85908;15.0255;57.7745;6;156.33;999.0;-2500.43;0.0
626;12154.0;7.40682;27.5391;1.85908;15.0566;57.7434;6;156.57;999.0;-2500.42;0.0
627;12154.0;7.40682;27.5391;1.85908;15.0206;57.7794;6;156.82;999.0;-2500.44;0.0
628;12154.0;7.40682;27.5391;1.85908;14.9752;57.8248;6;157.04;999.0;-2500.42;0.0
629;12154.0;7.40682;27.5391;1.85908;14.9945;57.8055;6;157.28;999.0;-2500.42;0.0
630;12154.0;7.40682;27.5391;1.85908;15.1421;57.6579;6;157.51;999.0;-2500.38;0.0
631;12154.0;7.40682;27.5391;1.85908;14.8301;57.9699;6;158.01;999.0;-2500.43;0.0
632;12154.0;7.40682;27.5391;1.85908;14.6515;58.1485;6;158.26;999.0;-2500.42;0.0
633;12154.0;7.40682;27.5391;1.85908;14.647;58.153;6;158.48;999.0;-2500.44;0.0
634;12154.0;7.40682;27.5391;1.85908;14.5841;58.2159;6;158.7;999.0;-2500.38;0.0
635;12154.0;7.40682;27.5391;1.85908;14.5289;58.2711;6;158.96;999.0;-2500.38;0.0
636;12154.0;7.40682;27.5391;1.85908;14.4637;58.3363;6;159.2;999.0;-2500.42;0.0
637;12154.0;7.40682;27.5391;1.85908;14.2762;58.5238;6;159.42;999.0;-2500.44;0.0
638;12154.0;7.40682;27.5391;1.85908;14.0096;58.7904;6;159.65;999.0;-2500.38;0.0
639;12154.0;7.40682;27.5391;1.85908;13.8705;58.9295;6;159.89;999.0;-2500.37;0.0
640;12154.0;7.40682;27.5391;1.85908;13.7895;59.0105;6;160.11;999.0;-2500.39;0.0
641;12154.0;7.40682;27.5391;1.85908;13.8661;58.9339;6;160.33;999.0;-2500.41;0.0
642;12154.0;7.40682;27.5391;1.85908;14.0738;58.7262;6;160.57;999.0;-2500.37;0.0
643;12154.0;7.40682;27.5391;1.85908;14.2567;58.5433;6;160.82;999.0;-2500.34;0.0
644;12154.0;7.40682;27.5391;1.85908;14.4241;58.3759;6;161.06;999.0;-2500.36;0.0
645;12154.0;7.40682;27.5391;1.85908;14.5984;58.2016;6;161.31;999.0;-2500.39;0.0
646;12154.0;7.40682;27.5391;1.85908;14.686;58.114;6;161.55;999.0;-2500.41;0.0
647;12154.0;7.40682;27.5391;1.85908;14.6395;58.1605;6;161.8;999.0;-2500.38;0.0
648;12154.0;7.40682;27.5391;1.85908;14.4849;58.3151;6;162.04;999.0;-2500.33;0.0
649;12154.0;7.40682;27.5391;1.85908;14.2949;58.5051;6;162.26;999.0;-2500.34;0.0
650;12154.0;7.40682;27.5391;1.85908;14.2253;58.5747;6;162.74;999.0;-2500.39;0.0
651;12154.0;7.40682;27.5391;1.85908;14.2707;58.5293;6;163.0;999.0;-2500.38;0.0
652;12154.0;7.40682;27.5391;1.85908;14.1438;58.6562;6;163.22;999.0;-2500.46;0.0
653;12154.0;7.40682;27.5391;1.85908;13.8927;58.9073;6;163.44;999.0;-2500.43;0.0
654;12154.0;7.40682;27.5391;1.85908;13.7235;59.0765;6;163.68;999.0;-2500.39;0.0
655;12154.0;7.40682;27.5391;1.85908;13.7725;59.0275;6;163.91;999.0;-2500.41;0.0
656;12154.0;7.40682;27.5391;1.85908;13.9476;58.8524;6;164.13;999.0;-2500.45;0.0
657;12154.0;7.40682;27.5391;1.85908;13.9938;58.8062;6;164.36;999.0;-2500.4;0.0
658;12154.0;7.40682;27.5391;1.85908;13.9981;58.8019;6;164.61;999.0;-2500.37;0.0
659;12154.0;7.40682;27.5391;1.85908;14.0411;58.7589;6;164.84;999.0;-2500.41;0.0
660;12154.0;7.40682;27.5391;1.85908;13.9114;58.8886;6;165.09;999.0;-2500.43;0.0
661;12154.0;7.40682;27.5391;1.85908;13.7322;59.0678;6;165.31;999.0;-2500.42;0.0
662;12154.0;7.40682;27.5391;1.85908;13.6286;59.1714;6;165.56;999.0;-2500.36;0.0
663;12154.0;7.40682;27.5391;1.85908;13.5809;59.2191;6;165.8;999.0;-2500.38;0.0
664;12154.0;7.40682;27.5391;1.85908;13.5979;59.2021;6;166.05;999.0;-2500.39;0.0
665;12154.0;7.40682;27.5391;1.85908;13.6295;59.1705;6;166.27;999.0;-2500.32;0.0
666;12154.0;7.40682;27.5391;1.85908;13.6554;59.1446;6;166.52;999.0;-2500.39;0.0
667;12154.0;7.40682;27.5391;1.85908;13.6798;59.1202;6;166.77;999.0;-2500.42;0.0
668;12154.0;7.40682;27.5391;1.85908;13.5968;59.2032;6;167.26;999.0;-2500.45;0.0
669;12154.0;7.40682;27.5391;1.85908;13.481;59.319;6;167.5;999.0;-2500.39;0.0
670;12154.0;7.40682;27.5391;1.85908;13.3711;59.4289;6;167.74;999.0;-2500.34;0.0
671;12154.0;7.40682;27.5391;1.85908;13.3732;59.4268;6;167.96;999.0;-2500.35;0.0
672;12154.0;7.40682;27.5391;1.85908;13.4077;59.3923;6;168.22;999.0;-2500.39;0.0
673;12154.0;7.40682;27.5391;1.85908;13.4332;59.3668;6;168.46;999.0;-2500.39;0.0
674;12154.0;7.40682;27.5391;1.85908;13.4024;59.3976;6;168.68;999.0;-2500.43;0.0
675;12154.0;7.40682;27.5391;1.85908;13.4;59.4;6;168.93;999.0;-2500.43;0.0
676;12154.0;7.40682;27.5391;1.85908;13.5313;59.2687;6;169.16;999.0;-2500.39;0.0
677;12154.0;7.40682;27.5391;1.85908;13.8286;58.9714;6;169.38;999.0;-2500.35;0.0
678;12154.0;7.40682;27.5391;1.85908;13.9994;58.8006;6;169.61;999.0;-2500.38;0.0
679;12154.0;7.40682;27.5391;1.85908;13.9308;58.8692;6;169.83;999.0;-2500.36;0.0
680;12154.0;7.40682;27.5391;1.85908;13.8269;58.9731;6;170.06;999.0;-2500.39;0.0
681;12154.0;7.40682;27.5391;1.85908;13.7607;59.0393;6;170.29;999.0;-2500.41;0.0
682;12154.0;7.40682;27.5391;1.85908;13.717;59.083;6;170.51;999.0;-2500.4;0.0
683;12154.0;7.40682;27.5391;1.85908;13.6929;59.1072;6;170.76;999.0;-2500.38;0.0
684;12154.0;7.40682;27.5391;1.85908;13.6853;59.1147;6;171.01;999.0;-2500.32;0.0
685;12154.0;7.40682;27.5391;1.85908;13.6858;59.1142;6;171.26;999.0;-2500.38;0.0
686;12154.0;7.40682;27.5391;1.85908;13.688;59.112;6;171.72;999.0;-2500.39;0.0
687;12154.0;7.40682;27.5391;1.85908;13.6765;59.1235;6;171.97;999.0;-2500.38;0.0
688;12154.0;7.40682;27.5391;1.85908;13.6605;59.1395;6;172.21;999.0;-2500.39;0.0
689;12154.0;7.40682;27.5391;1.85908;13.6598;59.1402;6;172.46;999.0;-2500.38;0.0
690;12154.0;7.40682;27.5391;1.85908;13.6767;59.1233;6;172.72;999.0;-2500.46;0.0
691;12154.0;7.40682;27.5391;1.85908;13.6742;59.1258;6;172.97;999.0;-2500.43;0.0
692;12154.0;7.40682;27.5391;1.85908;13.6496;59.1504;6;173.23;999.0;-2500.33;0.0
693;12154.0;7.40682;27.5391;1.85908;13.6474;59.1526;6;173.48;999.0;-2500.41;0.0
694;12154.0;7.40682;27.5391;1.85908;13.6244;59.1756;6;173.72;999.0;-2500.42;0.0
695;12154.0;7.40682;27.5391;1.85908;13.6052;59.1948;6;173.95;999.0;-2500.35;0.0
696;12154.0;7.40682;27.5391;1.85908;13.6056;59.1944;6;174.19;999.0;-2500.45;0.0
697;12154.0;7.40682;27.5391;1.85908;13.6009;59.1991;6;174.44;999.0;-2500.39;0.0
698;12154.0;7.40682;27.5391;1.85908;13.5972;59.2028;6;174.69;999.0;-2500.36;0.0
699;12154.0;7.40682;27.5391;1.85908;13.5935;59.2065;6;174.94;999.0;-2500.4;0.0
700;12154.0;7.40682;27.5391;1.85908;13.6114;59.1886;6;175.19;999.0;-2500.36;0.0
701;12154.0;7.40682;27.5391;1.85908;13.6118;59.1882;6;175.43;999.0;-2500.38;0.0
702;12154.0;7.40682;27.5391;1.85908;13.6395;59.1605;6;175.68;999.0;-2500.41;0.0
703;12154.0;7.40682;27.5391;1.85908;13.6401;59.1599;6;175.91;999.0;-2500.42;0.0
704;12154.0;7.40682;27.5391;1.85908;13.6388;59.1612;6;176.15;999.0;-2500.34;0.0
705;12154.0;7.40682;27.5391;1.85908;13.6268;59.1732;6;176.4;999.0;-2500.32;0.0
706;12154.0;7.40682;27.5391;1.85908;13.6189;59.1811;6;176.66;999.0;-2500.35;0.0
707;12154.0;7.40682;27.5391;1.85908;13.6285;59.1715;6;176.92;999.0;-2500.4;0.0
708;12154.0;7.40682;27.5391;1.85908;13.6479;59.1521;6;177.17;999.0;-2500.43;0.0
709;12154.0;7.40682;27.5391;1.85908;13.6564;59.1436;6;177.43;999.0;-2500.38;0.0
710;12154.0;7.40682;27.5391;1.85908;13.6388;59.1612;6;177.7;999.0;-2500.32;0.0
711;12154.0;7.40682;27.5391;1.85908;13.6385;59.1615;6;177.95;999.0;-2500.33;0.0
712;12154.0;7.40682;27.5391;1.85908;13.6668;59.1332;6;178.21;999.0;-2500.36;0.0
713;12154.0;7.40682;27.5391;1.85908;13.6799;59.1201;6;178.48;999.0;-2500.42;0.0
714;12154.0;7.40682;27.5391;1.85908;13.6652;59.1348;6;178.71;999.0;-2500.39;0.0
715;12154.0;7.40682;27.5391;1.85908;13.6429;59.1571;6;178.95;999.0;-2500.39;0.0
716;12154.0;7.40682;27.5391;1.85908;13.6278;59.1722;6;179.21;999.0;-2500.4;0.0
717;12154.0;7.40682;27.5391;1.85908;13.6276;59.1724;6;179.44;999.0;-2500.44;0.0
718;12154.0;7.40682;27.5391;1.85908;13.6246;59.1754;6;179.7;999.0;-2500.4;0.0
719;12154.0;7.40682;27.5391;1.85908;13.6311;59.1689;6;179.96;999.0;-2500.4;0.0
720;12154.0;7.40682;27.5391;1.85908;13.6303;59.1697;6;180.21;999.0;-2500.38;0.0
721;12154.0;7.40682;27.5391;1.85908;13.6228;59.1772;6;180.44;999.0;-2500.43;0.0
722;12154.0;7.40682;27.5391;1.85908;13.6323;59.1677;6;180.67;999.0;-2500.37;0.0
723;12154.0;7.40682;27.5391;1.85908;13.6255;59.1745;6;180.91;999.0;-2500.38;0.0
724;12154.0;7.40682;27.5391;1.85908;13.6023;59.1977;6;181.17;999.0;-2500.39;0.0
725;12154.0;7.40682;27.5391;1.85908;13.5869;59.2131;6;181.41;999.0;-2500.38;0.0
726;12154.0;7.40682;27.5391;1.85908;13.5627;59.2374;6;181.64;999.0;-2500.38;0.0
727;12154.0;7.40682;27.5391;1.85908;13.5541;59.2459;6;181.88;999.0;-2500.45;0.0
728;12154.0;7.40682;27.5391;1.85908;13.5676;59.2324;6;182.13;999.0;-2500.38;0.0
729;12154.0;7.40682;27.5391;1.85908;13.59;59.21;6;182.36;999.0;-2500.31;0.0
730;12154.0;7.40682;27.5391;1.85908;13.5962;59.2038;6;182.6;999.0;-2500.39;0.0
731;12154.0;7.40682;27.5391;1.85908;13.6031;59.1969;6;182.87;999.0;-2500.42;0.0
732;12154.0;7.40682;27.5391;1.85908;13.6031;59.1969;6;183.1;999.0;-2500.41;0.0
733;12154.0;7.40682;27.5391;1.85908;13.5851;59.2149;6;183.36;999.0;-2500.47;0.0
734;12154.0;7.40682;27.5391;1.85908;13.5556;59.2444;6;183.61;999.0;-2500.37;0.0
735;12154.0;7.40682;27.5391;1.85908;13.5353;59.2647;6;183.84;999.0;-2500.39;0.0
736;12154.0;7.40682;27.5391;1.85908;13.5464;59.2536;6;184.08;999.0;-2500.38;0.0
737;12154.0;7.40682;27.5391;1.85908;13.5587;59.2413;6;184.32;999.0;-2500.42;0.0
738;12154.0;7.40682;27.5391;1.85908;13.5605;59.2395;6;184.56;999.0;-2500.37;0.0
739;12154.0;7.40682;27.5391;1.85908;13.5723;59.2277;6;184.8;999.0;-2500.42;0.0
740;12154.0;7.40682;27.5391;1.85908;13.5857;59.2144;6;185.03;999.0;-2500.43;0.0
741;12154.0;7.40682;27.5391;1.85908;13.5862;59.2138;6;185.28;999.0;-2500.44;0.0
742;12154.0;7.40682;27.5391;1.85908;13.576;59.224;6;185.51;999.0;-2500.42;0.0
743;12154.0;7.40682;27.5391;1.85908;13.5649;59.2351;6;185.99;999.0;-2500.38;0.0
744;12154.0;7.40682;27.5391;1.85908;13.5548;59.2452;6;186.27;999.0;-2500.34;0.0
745;12154.0;7.40682;27.5391;1.85908;13.5448;59.2552;6;186.52;999.0;-2500.39;0.0
746;12154.0;7.40682;27.5391;1.85908;13.5375;59.2625;6;186.76;999.0;-2500.44;0.0
747;12154.0;7.40682;27.5391;1.85908;13.5371;59.2629;6;186.98;999.0;-2500.45;0.0
748;12154.0;7.40682;27.5391;1.85908;13.5276;59.2724;6;187.21;999.0;-2500.47;0.0
749;12154.0;7.40682;27.5391;1.85908;13.5247;59.2753;6;187.46;999.0;-2500.45;0.0
750;12154.0;7.40682;27.5391;1.85908;13.5156;59.2844;6;187.68;999.0;-2500.43;0.0
751;12154.0;7.40682;27.5391;1.85908;13.5036;59.2964;6;187.9;999.0;-2500.38;0.0
752;12154.0;7.40682;27.5391;1.85908;13.5129;59.2871;6;188.13;999.0;-2500.38;0.0
753;12154.0;7.40682;27.5391;1.85908;13.5134;59.2867;6;188.35;999.0;-2500.43;0.0
754;12154.0;7.40682;27.5391;1.85908;13.5153;59.2847;6;188.57;999.0;-2500.43;0.0
755;12154.0;7.40682;27.5391;1.85908;13.5062;59.2938;6;188.82;999.0;-2500.38;0.0
756;12154.0;7.40682;27.5391;1.85908;13.4982;59.3018;6;189.04;999.0;-2500.36;0.0
757;12154.0;7.40682;27.5391;1.85908;13.4893;59.3107;6;189.29;999.0;-2500.46;0.0
758;12154.0;7.40682;27.5391;1.85908;13.4899;59.3101;6;189.54;999.0;-2500.44;0.0
759;12154.0;7.40682;27.5391;1.85908;13.4952;59.3048;6;189.78;999.0;-2500.45;0.0
760;12154.0;7.40682;27.5391;1.85908;13.5042;59.2958;6;190.01;999.0;-2500.41;0.0
761;12154.0;7.40682;27.5391;1.85908;13.5009;59.2991;6;190.26;999.0;-2500.41;0.0
762;12154.0;7.40682;27.5391;1.85908;13.4853;59.3147;6;190.74;999.0;-2500.41;0.0
763;12154.0;7.40682;27.5391;1.85908;13.4532;59.3468;6;190.99;999.0;-2500.35;0.0
764;12154.0;7.40682;27.5391;1.85908;13.4402;59.3598;6;191.22;999.0;-2500.37;0.0
765;12154.0;7.40682;27.5391;1.85908;13.4035;59.3965;6;191.45;999.0;-2500.36;0.0
766;12154.0;7.40682;27.5391;1.85908;13.3837;59.4163;6;191.71;999.0;-2500.4;0.0
767;12154.0;7.40682;27.5391;1.85908;13.3718;59.4282;6;191.94;999.0;-2500.33;0.0
768;12154.0;7.40682;27.5391;1.85908;13.412;59.388;6;192.19;999.0;-2500.36;0.0
769;12154.0;7.40682;27.5391;1.85908;13.4237;59.3763;6;192.45;999.0;-2500.41;0.0
770;12154.0;7.40682;27.5391;1.85908;13.4009;59.3991;6;192.69;999.0;-2500.34;0.0
771;12154.0;7.40682;27.5391;1.85908;13.4133;59.3867;6;192.94;999.0;-2500.38;0.0
772;12154.0;7.40682;27.5391;1.85908;13.4126;59.3874;6;193.2;999.0;-2500.41;0.0
773;12154.0;7.40682;27.5391;1.85908;13.4049;59.3951;6;193.45;999.0;-2500.39;0.0
774;12154.0;7.40682;27.5391;1.85908;13.3747;59.4253;6;193.71;999.0;-2500.38;0.0
775;12154.0;7.40682;27.5391;1.85908;13.338;59.4621;6;193.94;999.0;-2500.4;0.0
776;12154.0;7.40682;27.5391;1.85908;13.313;59.487;6;194.17;999.0;-2500.37;0.0
777;12154.0;7.40682;27.5391;1.85908;13.3298;59.4703;6;194.42;999.0;-2500.36;0.0
778;12154.0;7.40682;27.5391;1.85908;13.3238;59.4762;6;194.69;999.0;-2500.38;0.0
779;12154.0;7.40682;27.5391;1.85908;13.3165;59.4835;6;194.94;999.0;-2500.33;0.0
780;12154.0;7.40682;27.5391;1.85908;13.3021;59.4979;6;195.18;999.0;-2500.37;0.0
781;12154.0;7.40682;27.5391;1.85908;13.3237;59.4763;6;195.43;999.0;-2500.42;0.0
782;12154.0;7.40682;27.5391;1.85908;13.3076;59.4925;6;195.67;999.0;-2500.39;0.0
783;12154.0;7.40682;27.5391;1.85908;13.314;59.486;6;195.93;999.0;-2500.39;0.0
784;12154.0;7.40682;27.5391;1.85908;13.3434;59.4566;6;196.19;999.0;-2500.44;0.0
785;12154.0;7.40682;27.5391;1.85908;13.3561;59.4439;6;196.42;999.0;-2500.47;0.0
786;12154.0;7.40682;27.5391;1.85908;13.367;59.433;6;196.66;999.0;-2500.45;0.0
787;12154.0;7.40682;27.5391;1.85908;13.347;59.453;6;196.92;999.0;-2500.4;0.0
788;12154.0;7.40682;27.5391;1.85908;13.3415;59.4585;6;197.15;999.0;-2500.41;0.0
789;12154.0;7.40682;27.5391;1.85908;13.3341;59.4659;6;197.39;999.0;-2500.4;0.0
790;12154.0;7.40682;27.5391;1.85908;13.3562;59.4438;6;197.64;999.0;-2500.39;0.0
791;12154.0;7.40682;27.5391;1.85908;13.3554;59.4446;6;197.87;999.0;-2500.38;0.0
792;12154.0;7.40682;27.5391;1.85908;13.3457;59.4543;6;198.1;999.0;-2500.41;0.0
793;12154.0;7.40682;27.5391;1.85908;13.3509;59.4491;6;198.35;999.0;-2500.39;0.0
794;12154.0;7.40682;27.5391;1.85908;13.3758;59.4243;6;198.61;999.0;-2500.38;0.0
795;12154.0;7.40682;27.5391;1.85908;13.4019;59.3981;6;198.87;999.0;-2500.37;0.0
796;12154.0;7.40682;27.5391;1.85908;13.3895;59.4105;6;199.13;999.0;-2500.36;0.0
797;12154.0;7.40682;27.5391;1.85908;13.3838;59.4162;6;199.39;999.0;-2500.38;0.0
798;12154.0;7.40682;27.5391;1.85908;13.3778;59.4222;6;199.65;999.0;-2500.37;0.0
799;12154.0;7.40682;27.5391;1.85908;13.3473;59.4527;6;199.9;999.0;-2500.32;0.0
800;12154.0;7.40682;27.5391;1.85908;13.3378;59.4622;6;200.14;999.0;-2500.39;0.0
801;12154.0;7.40682;27.5391;1.85908;13.3265;59.4736;6;200.37;999.0;-2500.43;0.0
802;12154.0;7.40682;27.5391;1.85908;13.2879;59.5121;6;200.6;999.0;-2500.5;0.0
803;12154.0;7.40682;27.5391;1.85908;13.2591;59.5409;6;200.86;999.0;-2500.44;0.0
804;12154.0;7.40682;27.5391;1.85908;13.2505;59.5496;6;201.09;999.0;-2500.38;0.0
805;12154.0;7.40682;27.5391;1.85908;13.2374;59.5626;6;201.35;999.0;-2500.4;0.0
806;12154.0;7.40682;27.5391;1.85908;13.2248;59.5752;6;201.59;999.0;-2500.32;0.0
807;12154.0;7.40682;27.5391;1.85908;13.2443;59.5557;6;201.82;999.0;-2500.36;0.0
808;12154.0;7.40682;27.5391;1.85908;13.257;59.543;6;202.06;999.0;-2500.37;0.0
809;12154.0;7.40682;27.5391;1.85908;13.2682;59.5318;6;202.31;999.0;-2500.4;0.0
810;12154.0;7.40682;27.5391;1.85908;13.253;59.547;6;202.57;999.0;-2500.33;0.0
811;12154.0;7.40682;27.5391;1.85908;13.2114;59.5886;6;202.82;999.0;-2500.36;0.0
812;12154.0;7.40682;27.5391;1.85908;13.2181;59.5819;6;203.05;999.0;-2500.36;0.0
813;12154.0;7.40682;27.5391;1.85908;13.2672;59.5328;6;203.29;999.0;-2500.43;0.0
814;12154.0;7.40682;27.5391;1.85908;13.2565;59.5435;6;203.54;999.0;-2500.39;0.0
815;12154.0;7.40682;27.5391;1.85908;13.211;59.589;6;203.77;999.0;-2500.41;0.0
816;12154.0;7.40682;27.5391;1.85908;13.2076;59.5924;6;204.03;999.0;-2500.43;0.0
817;12154.0;7.40682;27.5391;1.85908;13.2359;59.5641;6;204.29;999.0;-2500.38;0.0
818;12154.0;7.40682;27.5391;1.85908;13.2451;59.5549;6;204.54;999.0;-2500.4;0.0
819;12154.0;7.40682;27.5391;1.85908;13.2472;59.5529;6;204.79;999.0;-2500.35;0.0
820;12154.0;7.40682;27.5391;1.85908;13.2623;59.5377;6;205.05;999.0;-2500.42;0.0
821;12154.0;7.40682;27.5391;1.85908;13.2594;59.5406;6;205.31;999.0;-2500.46;0.0
822;12154.0;7.40682;27.5391;1.85908;13.2304;59.5696;6;205.54;999.0;-2500.41;0.0
823;12154.0;7.40682;27.5391;1.85908;13.1982;59.6018;6;205.77;999.0;-2500.37;0.0
824;12154.0;7.40682;27.5391;1.85908;13.2255;59.5745;6;206.01;999.0;-2500.38;0.0
825;12154.0;7.40682;27.5391;1.85908;13.2569;59.5431;6;206.49;999.0;-2500.38;0.0
826;12154.0;7.40682;27.5391;1.85908;13.2408;59.5592;6;206.75;999.0;-2500.42;0.0
827;12154.0;7.40682;27.5391;1.85908;13.2482;59.5518;6;207.0;999.0;-2500.45;0.0
828;12154.0;7.40682;27.5391;1.85908;13.2399;59.5601;6;207.22;999.0;-2500.47;0.0
829;12154.0;7.40682;27.5391;1.85908;13.2479;59.5521;6;207.45;999.0;-2500.44;0.0
830;12154.0;7.40682;27.5391;1.85908;13.245;59.555;6;207.69;999.0;-2500.41;0.0
831;12154.0;7.40682;27.5391;1.85908;13.2238;59.5763;6;207.94;999.0;-2500.34;0.0
832;12154.0;7.40682;27.5391;1.85908;13.21;59.59;6;208.16;999.0;-2500.33;0.0
833;12154.0;7.40682;27.5391;1.85908;13.2029;59.5971;6;208.38;999.0;-2500.4;0.0
834;12154.0;7.40682;27.5391;1.85908;13.2005;59.5995;6;208.63;999.0;-2500.38;0.0
835;12154.0;7.40682;27.5391;1.85908;13.2245;59.5755;6;208.87;999.0;-2500.38;0.0
836;12154.0;7.40682;27.5391;1.85908;13.2438;59.5562;6;209.09;999.0;-2500.47;0.0
837;12154.0;7.40682;27.5391;1.85908;13.2526;59.5474;6;209.31;999.0;-2500.44;0.0
838;12154.0;7.40682;27.5391;1.85908;13.2671;59.5329;6;209.56;999.0;-2500.43;0.0
839;12154.0;7.40682;27.5391;1.85908;13.2834;59.5166;6;209.78;999.0;-2500.34;0.0
840;12154.0;7.40682;27.5391;1.85908;13.2931;59.5069;6;210.0;999.0;-2500.44;0.0
841;12154.0;7.40682;27.5391;1.85908;13.3014;59.4986;6;210.5;999.0;-2500.4;0.0
842;12154.0;7.40682;27.5391;1.85908;13.3054;59.4946;6;210.72;999.0;-2500.36;0.0
843;12154.0;7.40682;27.5391;1.85908;13.3094;59.4906;6;210.97;999.0;-2500.39;0.0
844;12154.0;7.40682;27.5391;1.85908;13.3123;59.4877;6;211.19;999.0;-2500.4;0.0
845;12154.0;7.40682;27.5391;1.85908;13.3005;59.4995;6;211.42;999.0;-2500.42;0.0
846;12154.0;7.40682;27.5391;1.85908;13.2822;59.5178;6;211.65;999.0;-2500.41;0.0
847;12154.0;7.40682;27.5391;1.85908;13.2659;59.5341;6;211.87;999.0;-2500.41;0.0
848;12154.0;7.40682;27.5391;1.85908;13.2553;59.5447;6;212.1;999.0;-2500.44;0.0
849;12154.0;7.40682;27.5391;1.85908;13.2503;59.5497;6;212.34;999.0;-2500.43;0.0
850;12154.0;7.40682;27.5391;1.85908;13.2495;59.5505;6;212.6;999.0;-2500.48;0.0
851;12154.0;7.40682;27.5391;1.85908;13.2539;59.5461;6;212.82;999.0;-2500.39;0.0
852;12154.0;7.40682;27.5391;1.85908;13.2451;59.5549;6;213.05;999.0;-2500.38;0.0
853;12154.0;7.40682;27.5391;1.85908;13.2783;59.5217;6;213.27;999.0;-2500.36;0.0
854;12154.0;7.40682;27.5391;1.85908;13.2867;59.5133;6;213.52;999.0;-2500.38;0.0
855;12154.0;7.40682;27.5391;1.85908;13.2705;59.5295;6;213.77;999.0;-2500.4;0.0
856;12154.0;7.40682;27.5391;1.85908;13.2907;59.5093;6;214.02;999.0;-2500.38;0.0
857;12154.0;7.40682;27.5391;1.85908;13.3086;59.4914;6;214.26;999.0;-2500.37;0.0
858;12154.0;7.40682;27.5391;1.85908;13.3121;59.4879;6;214.51;999.0;-2500.37;0.0
859;12154.0;7.40682;27.5391;1.85908;13.3119;59.4881;6;214.98;999.0;-2500.34;0.0
860;12154.0;7.40682;27.5391;1.85908;13.3091;59.4909;6;215.21;999.0;-2500.34;0.0
861;12154.0;7.40682;27.5391;1.85908;13.2996;59.5004;6;215.44;999.0;-2500.35;0.0
862;12154.0;7.40682;27.5391;1.85908;13.2806;59.5194;6;215.67;999.0;-2500.4;0.0
863;12154.0;7.40682;27.5391;1.85908;13.2397;59.5603;6;215.91;999.0;-2500.42;0.0
864;12154.0;7.40682;27.5391;1.85908;13.1762;59.6238;6;216.15;999.0;-2500.43;0.0
865;12154.0;7.40682;27.5391;1.85908;13.1623;59.6377;6;216.39;999.0;-2500.41;0.0
866;12154.0;7.40682;27.5391;1.85908;13.1725;59.6275;6;216.64;999.0;-2500.45;0.0
867;12154.0;7.40682;27.5391;1.85908;13.1811;59.6189;6;216.88;999.0;-2500.39;0.0
868;12154.0;7.40682;27.5391;1.85908;13.2376;59.5624;6;217.12;999.0;-2500.42;0.0
869;12154.0;7.40682;27.5391;1.85908;13.2299;59.5701;6;217.38;999.0;-2500.44;0.0
870;12154.0;7.40682;27.5391;1.85908;13.2177;59.5823;6;217.61;999.0;-2500.41;0.0
871;12154.0;7.40682;27.5391;1.85908;13.1849;59.6151;6;217.84;999.0;-2500.39;0.0
872;12154.0;7.40682;27.5391;1.85908;13.1836;59.6164;6;218.08;999.0;-2500.42;0.0
873;12154.0;7.40682;27.5391;1.85908;13.2141;59.5859;6;218.32;999.0;-2500.36;0.0
874;12154.0;7.40682;27.5391;1.85908;13.2257;59.5743;6;218.58;999.0;-2500.37;0.0
875;12154.0;7.40682;27.5391;1.85908;13.2035;59.5965;6;218.82;999.0;-2500.38;0.0
876;12154.0;7.40682;27.5391;1.85908;13.1992;59.6008;6;219.06;999.0;-2500.41;0.0
877;12154.0;7.40682;27.5391;1.85908;13.2013;59.5987;6;219.29;999.0;-2500.39;0.0
878;12154.0;7.40682;27.5391;1.85908;13.1859;59.6141;6;219.54;999.0;-2500.38;0.0
879;12154.0;7.40682;27.5391;1.85908;13.1747;59.6253;6;219.79;999.0;-2500.39;0.0
880;12154.0;7.40682;27.5391;1.85908;13.1419;59.6581;6;220.03;999.0;-2500.37;0.0
881;12154.0;7.40682;27.5391;1.85908;13.1423;59.6577;6;220.27;999.0;-2500.35;0.0
882;12154.0;7.40682;27.5391;1.85908;13.1707;59.6293;6;220.54;999.0;-2500.37;0.0
883;12154.0;7.40682;27.5391;1.85908;13.1792;59.6208;6;220.8;999.0;-2500.33;0.0
884;12154.0;7.40682;27.5391;1.85908;13.1633;59.6367;6;221.06;999.0;-2500.37;0.0
885;12154.0;7.40682;27.5391;1.85908;13.1464;59.6536;6;221.31;999.0;-2500.36;0.0
886;12154.0;7.40682;27.5391;1.85908;13.1523;59.6477;6;221.54;999.0;-2500.43;0.0
887;12154.0;7.40682;27.5391;1.85908;13.1618;59.6382;6;221.8;999.0;-2500.37;0.0
888;12154.0;7.40682;27.5391;1.85908;13.1869;59.6131;6;222.06;999.0;-2500.38;0.0
889;12154.0;7.40682;27.5391;1.85908;13.1876;59.6124;6;222.29;999.0;-2500.38;0.0
890;12154.0;7.40682;27.5391;1.85908;13.2013;59.5987;6;222.53;999.0;-2500.34;0.0
891;12154.0;7.40682;27.5391;1.85908;13.2004;59.5997;6;222.77;999.0;-2500.39;0.0
892;12154.0;7.40682;27.5391;1.85908;13.1817;59.6183;6;223.0;999.0;-2500.39;0.0
893;12154.0;7.40682;27.5391;1.85908;13.1787;59.6213;6;223.48;999.0;-2500.37;0.0
894;12154.0;7.40682;27.5391;1.85908;13.1906;59.6094;6;223.76;999.0;-2500.43;0.0
895;12154.0;7.40682;27.5391;1.85908;13.2047;59.5953;6;224.01;999.0;-2500.38;0.0
896;12154.0;7.40682;27.5391;1.85908;13.2216;59.5784;6;224.25;999.0;-2500.43;0.0
897;12154.0;7.40682;27.5391;1.85908;13.2434;59.5566;6;224.47;999.0;-2500.39;0.0
898;12154.0;7.40682;27.5391;1.85908;13.2358;59.5642;6;224.7;999.0;-2500.38;0.0
899;12154.0;7.40682;27.5391;1.85908;13.2024;59.5976;6;224.93;999.0;-2500.45;0.0
900;12154.0;7.40682;27.5391;1.85908;13.1845;59.6155;6;225.16;999.0;-2500.38;0.0
901;12154.0;7.40682;27.5391;1.85908;13.1809;59.6191;6;225.38;999.0;-2500.43;0.0
902;12154.0;7.40682;27.5391;1.85908;13.1807;59.6193;6;225.6;999.0;-2500.41;0.0
903;12154.0;7.40682;27.5391;1.85908;13.1791;59.6209;6;225.85;999.0;-2500.39;0.0
904;12154.0;7.40682;27.5391;1.85908;13.1595;59.6405;6;226.07;999.0;-2500.42;0.0
905;12154.0;7.40682;27.5391;1.85908;13.1672;59.6328;6;226.3;999.0;-2500.39;0.0
906;12154.0;7.40682;27.5391;1.85908;13.1747;59.6253;6;226.52;999.0;-2500.36;0.0
907;12154.0;7.40682;27.5391;1.85908;13.186;59.614;6;226.75;999.0;-2500.35;0.0
908;12154.0;7.40682;27.5391;1.85908;13.199;59.601;6;227.0;999.0;-2500.35;0.0
909;12154.0;7.40682;27.5391;1.85908;13.2065;59.5935;6;227.26;999.0;-2500.43;0.0
910;12154.0;7.40682;27.5391;1.85908;13.1867;59.6133;6;227.5;999.0;-2500.45;0.0
911;12154.0;7.40682;27.5391;1.85908;13.2;59.6;6;228.0;999.0;-2500.44;0.0
912;12154.0;7.40682;27.5391;1.85908;13.217;59.583;6;228.25;999.0;-2500.46;0.0
913;12154.0;7.40682;27.5391;1.85908;13.2032;59.5968;6;228.47;999.0;-2500.42;0.0
914;12154.0;7.40682;27.5391;1.85908;13.1897;59.6103;6;228.71;999.0;-2500.45;0.0
915;12154.0;7.40682;27.5391;1.85908;13.1903;59.6097;6;228.95;999.0;-2500.38;0.0
916;12154.0;7.40682;27.5391;1.85908;13.188;59.612;6;229.18;999.0;-2500.43;0.0
917;12154.0;7.40682;27.5391;1.85908;13.1662;59.6338;6;229.4;999.0;-2500.41;0.0
918;12154.0;7.40682;27.5391;1.85908;13.15;59.65;6;229.63;999.0;-2500.45;0.0
919;12154.0;7.40682;27.5391;1.85908;13.1518;59.6482;6;229.88;999.0;-2500.48;0.0
920;12154.0;7.40682;27.5391;1.85908;13.1518;59.6482;6;230.11;999.0;-2500.41;0.0
921;12154.0;7.40682;27.5391;1.85908;13.1427;59.6573;6;230.33;999.0;-2500.35;0.0
922;12154.0;7.40682;27.5391;1.85908;13.1394;59.6606;6;230.57;999.0;-2500.39;0.0
923;12154.0;7.40682;27.5391;1.85908;13.1201;59.6799;6;230.79;999.0;-2500.42;0.0
924;12154.0;7.40682;27.5391;1.85908;13.125;59.675;6;231.05;999.0;-2500.36;0.0
925;12154.0;7.40682;27.5391;1.85908;13.1178;59.6822;6;231.26;999.0;-2500.37;0.0
926;12154.0;7.40682;27.5391;1.85908;13.1286;59.6714;6;231.5;999.0;-2500.43;0.0
927;12154.0;7.40682;27.5391;1.85908;13.1316;59.6684;6;231.75;999.0;-2500.44;0.0
928;12154.0;7.40682;27.5391;1.85908;13.1148;59.6852;6;232.21;999.0;-2500.39;0.0
929;12154.0;7.40682;27.5391;1.85908;13.1088;59.6913;6;232.45;999.0;-2500.39;0.0
930;12154.0;7.40682;27.5391;1.85908;13.1041;59.6959;6;232.71;999.0;-2500.39;0.0
931;12154.0;7.40682;27.5391;1.85908;13.1;59.7;6;232.97;999.0;-2500.38;0.0
932;12154.0;7.40682;27.5391;1.85908;13.065;59.735;6;233.2;999.0;-2500.39;0.0
933;12154.0;7.40682;27.5391;1.85908;13.0446;59.7554;6;233.46;999.0;-2500.45;0.0
934;12154.0;7.40682;27.5391;1.85908;13.0436;59.7564;6;233.7;999.0;-2500.41;0.0
935;12154.0;7.40682;27.5391;1.85908;13.0284;59.7716;6;233.97;999.0;-2500.43;0.0
936;12154.0;7.40682;27.5391;1.85908;13.0078;59.7922;6;234.23;999.0;-2500.38;0.0
937;12154.0;7.40682;27.5391;1.85908;13.0002;59.7998;6;234.47;999.0;-2500.38;0.0
938;12154.0;7.40682;27.5391;1.85908;12.994;59.806;6;234.72;999.0;-2500.37;0.0
939;12154.0;7.40682;27.5391;1.85908;12.9779;59.8221;6;234.97;999.0;-2500.38;0.0
940;12154.0;7.40682;27.5391;1.85908;12.9734;59.8266;6;235.21;999.0;-2500.35;0.0
941;12154.0;7.40682;27.5391;1.85908;12.9923;59.8077;6;235.45;999.0;-2500.37;0.0
942;12154.0;7.40682;27.5391;1.85908;12.9883;59.8117;6;235.71;999.0;-2500.37;0.0
943;12154.0;7.40682;27.5391;1.85908;13.04;59.76;6;235.93;999.0;-2500.36;0.0
944;12154.0;7.40682;27.5391;1.85908;13.0723;59.7277;6;236.16;999.0;-2500.35;0.0
945;12154.0;7.40682;27.5391;1.85908;13.0741;59.7259;6;236.4;999.0;-2500.4;0.0
946;12154.0;7.40682;27.5391;1.85908;13.0639;59.7361;6;236.64;999.0;-2500.34;0.0
947;12154.0;7.40682;27.5391;1.85908;13.0736;59.7264;6;236.9;999.0;-2500.37;0.0
948;12154.0;7.40682;27.5391;1.85908;13.0921;59.7079;6;237.13;999.0;-2500.37;0.0
949;12154.0;7.40682;27.5391;1.85908;13.09;59.71;6;237.38;999.0;-2500.4;0.0
950;12154.0;7.40682;27.5391;1.85908;13.0822;59.7178;6;237.63;999.0;-2500.39;0.0
951;12154.0;7.40682;27.5391;1.85908;13.0893;59.7107;6;237.88;999.0;-2500.45;0.0
952;12154.0;7.40682;27.5391;1.85908;13.1048;59.6952;6;238.14;999.0;-2500.41;0.0
953;12154.0;7.40682;27.5391;1.85908;13.1136;59.6864;6;238.4;999.0;-2500.38;0.0
954;12154.0;7.40682;27.5391;1.85908;13.0968;59.7032;6;238.63;999.0;-2500.4;0.0
955;12154.0;7.40682;27.5391;1.85908;13.0867;59.7133;6;238.88;999.0;-2500.42;0.0
956;12154.0;7.40682;27.5391;1.85908;13.0863;59.7137;6;239.12;999.0;-2500.4;0.0
957;12154.0;7.40682;27.5391;1.85908;13.0853;59.7147;6;239.36;999.0;-2500.38;0.0
958;12154.0;7.40682;27.5391;1.85908;13.0917;59.7083;6;239.59;999.0;-2500.41;0.0
959;12154.0;7.40682;27.5391;1.85908;13.0999;59.7001;6;239.84;999.0;-2500.43;0.0
960;12154.0;7.40682;27.5391;1.85908;13.1095;59.6905;6;240.1;999.0;-2500.37;0.0
961;12154.0;7.40682;27.5391;1.85908;13.1222;59.6778;6;240.36;999.0;-2500.36;0.0
962;12154.0;7.40682;27.5391;1.85908;13.1349;59.6651;6;240.62;999.0;-2500.33;0.0
963;12154.0;7.40682;27.5391;1.85908;13.1446;59.6554;6;240.87;999.0;-2500.39;0.0
964;12154.0;7.40682;27.5391;1.85908;13.1518;59.6482;6;241.1;999.0;-2500.4;0.0
965;12154.0;7.40682;27.5391;1.85908;13.153;59.647;6;241.34;999.0;-2500.43;0.0
966;12154.0;7.40682;27.5391;1.85908;13.1537;59.6463;6;241.6;999.0;-2500.4;0.0
967;12154.0;7.40682;27.5391;1.85908;13.154;59.646;6;241.86;999.0;-2500.39;0.0
968;12154.0;7.40682;27.5391;1.85908;13.1569;59.6431;6;242.09;999.0;-2500.43;0.0
969;12154.0;7.40682;27.5391;1.85908;13.1563;59.6437;6;242.32;999.0;-2500.4;0.0
970;12154.0;7.40682;27.5391;1.85908;13.1515;59.6485;6;242.55;999.0;-2500.39;0.0
971;12154.0;7.40682;27.5391;1.85908;13.1258;59.6742;6;242.79;999.0;-2500.37;0.0
972;12154.0;7.40682;27.5391;1.85908;13.1193;59.6807;6;243.03;999.0;-2500.39;0.0
973;12154.0;7.40682;27.5391;1.85908;13.111;59.689;6;243.27;999.0;-2500.38;0.0
974;12154.0;7.40682;27.5391;1.85908;13.1109;59.6891;6;243.53;999.0;-2500.38;0.0
975;12154.0;7.40682;27.5391;1.85908;13.1024;59.6976;6;243.79;999.0;-2500.43;0.0
976;12154.0;7.40682;27.5391;1.85908;13.1001;59.6999;6;244.04;999.0;-2500.42;0.0
977;12154.0;7.40682;27.5391;1.85908;13.1085;59.6915;6;244.27;999.0;-2500.35;0.0
978;12154.0;7.40682;27.5391;1.85908;13.1196;59.6804;6;244.5;999.0;-2500.37;0.0
979;12154.0;7.40682;27.5391;1.85908;13.1194;59.6806;6;244.99;999.0;-2500.41;0.0
980;12154.0;7.40682;27.5391;1.85908;13.1219;59.6781;6;245.26;999.0;-2500.42;0.0
981;12154.0;7.40682;27.5391;1.85908;13.1173;59.6827;6;245.49;999.0;-2500.46;0.0
982;12154.0;7.40682;27.5391;1.85908;13.1114;59.6886;6;245.73;999.0;-2500.42;0.0
983;12154.0;7.40682;27.5391;1.85908;13.1146;59.6854;6;245.96;999.0;-2500.44;0.0
984;12154.0;7.40682;27.5391;1.85908;13.1308;59.6692;6;246.2;999.0;-2500.38;0.0
985;12154.0;7.40682;27.5391;1.85908;13.1369;59.6631;6;246.44;999.0;-2500.46;0.0
986;12154.0;7.40682;27.5391;1.85908;13.138;59.662;6;246.69;999.0;-2500.39;0.0
987;12154.0;7.40682;27.5391;1.85908;13.1414;59.6586;6;246.92;999.0;-2500.41;0.0
988;12154.0;7.40682;27.5391;1.85908;13.1471;59.6529;6;247.17;999.0;-2500.4;0.0
989;12154.0;7.40682;27.5391;1.85908;13.1492;59.6508;6;247.41;999.0;-2500.41;0.0
990;12154.0;7.40682;27.5391;1.85908;13.1434;59.6566;6;247.65;999.0;-2500.35;0.0
991;12154.0;7.40682;27.5391;1.85908;13.1186;59.6814;6;247.9;999.0;-2500.39;0.0
992;12154.0;7.40682;27.5391;1.85908;13.0912;59.7088;6;248.13;999.0;-2500.38;0.0
993;12154.0;7.40682;27.5391;1.85908;13.0697;59.7303;6;248.38;999.0;-2500.4;0.0
994;12154.0;7.40682;27.5391;1.85908;13.0251;59.7749;6;248.61;999.0;-2500.42;0.0
995;12154.0;7.40682;27.5391;1.85908;12.9606;59.8394;6;248.85;999.0;-2500.44;0.0
996;12154.0;7.40682;27.5391;1.85908;12.9247;59.8753;6;249.1;999.0;-2500.32;0.0
997;12154.0;7.40682;27.5391;1.85908;12.9481;59.8519;6;249.34;999.0;-2500.38;0.0
998;12154.0;7.40682;27.5391;1.85908;12.9638;59.8362;6;249.59;999.0;-2500.41;0.0
999;12154.0;7.40682;27.5391;1.85908;12.9483;59.8517;6;249.84;999.0;-2500.37;0.0
1000;12154.0;7.40682;27.5391;1.85908;12.9275;59.8725;6;250.07;999.0;-2500.38;0.0
1001;12154.0;7.40682;27.5391;1.85908;12.9175;59.8825;6;250.32;999.0;-2500.36;0.0
1002;12154.0;7.40682;27.5391;1.85908;12.9282;59.8718;6;250.58;999.0;-2500.37;0.0
1003;12154.0;7.40682;27.5391;1.85908;12.927;59.873;6;250.81;999.0;-2500.4;0.0
1004;12154.0;7.40682;27.5391;1.85908;12.9244;59.8756;6;251.04;999.0;-2500.45;0.0
1005;12154.0;7.40682;27.5391;1.85908;12.9399;59.8601;6;251.27;999.0;-2500.39;0.0
1006;12154.0;7.40682;27.5391;1.85908;12.9781;59.8219;6;251.51;999.0;-2500.35;0.0
1007;12154.0;7.40682;27.5391;1.85908;13.0059;59.7941;6;252.0;999.0;-2500.39;0.0
1008;12154.0;7.40682;27.5391;1.85908;13.0171;59.7829;6;252.23;999.0;-2500.39;0.0
1009;12154.0;7.40682;27.5391;1.85908;13.0107;59.7893;6;252.46;999.0;-2500.37;0.0
1010;12154.0;7.40682;27.5391;1.85908;13.0207;59.7793;6;252.69;999.0;-2500.37;0.0
1011;12154.0;7.40682;27.5391;1.85908;13.0371;59.7629;6;252.93;999.0;-2500.4;0.0
1012;12154.0;7.40682;27.5391;1.85908;13.0315;59.7685;6;253.16;999.0;-2500.4;0.0
1013;12154.0;7.40682;27.5391;1.85908;13.0159;59.7841;6;253.41;999.0;-2500.4;0.0
1014;12154.0;7.40682;27.5391;1.85908;13.0158;59.7842;6;253.64;999.0;-2500.41;0.0
1015;12154.0;7.40682;27.5391;1.85908;13.025;59.775;6;253.88;999.0;-2500.4;0.0
1016;12154.0;7.40682;27.5391;1.85908;13.0264;59.7736;6;254.13;999.0;-2500.45;0.0
1017;12154.0;7.40682;27.5391;1.85908;13.0275;59.7725;6;254.38;999.0;-2500.38;0.0
1018;12154.0;7.40682;27.5391;1.85908;13.033;59.767;6;254.61;999.0;-2500.42;0.0
1019;12154.0;7.40682;27.5391;1.85908;13.0405;59.7595;6;254.87;999.0;-2500.39;0.0
1020;12154.0;7.40682;27.5391;1.85908;13.0521;59.7479;6;255.1;999.0;-2500.43;0.0
1021;12154.0;7.40682;27.5391;1.85908;13.0514;59.7486;6;255.33;999.0;-2500.44;0.0
1022;12154.0;7.40682;27.5391;1.85908;13.0584;59.7416;6;255.56;999.0;-2500.39;0.0
1023;12154.0;7.40682;27.5391;1.85908;13.0796;59.7204;6;255.79;999.0;-2500.42;0.0
1024;12154.0;7.40682;27.5391;1.85908;13.0777;59.7223;6;256.05;999.0;-2500.35;0.0
1025;12154.0;7.40682;27.5391;1.85908;13.0604;59.7396;6;256.28;999.0;-2500.44;0.0
1026;12154.0;7.40682;27.5391;1.85908;13.065;59.735;6;256.52;999.0;-2500.42;0.0
1027;12154.0;7.40682;27.5391;1.85908;13.0699;59.7301;6;256.75;999.0;-2500.45;0.0
1028;12154.0;7.40682;27.5391;1.85908;13.0433;59.7567;6;257.0;999.0;-2500.45;0.0
1029;12154.0;7.40682;27.5391;1.85908;13.0379;59.7621;6;257.48;999.0;-2500.41;0.0
1030;12154.0;7.40682;27.5391;1.85908;13.0482;59.7518;6;257.74;999.0;-2500.39;0.0
1031;12154.0;7.40682;27.5391;1.85908;13.0551;59.7449;6;258.0;999.0;-2500.4;0.0
1032;12154.0;7.40682;27.5391;1.85908;13.0323;59.7677;6;258.25;999.0;-2500.4;0.0
1033;12154.0;7.40682;27.5391;1.85908;13.017;59.783;6;258.51;999.0;-2500.44;0.0
1034;12154.0;7.40682;27.5391;1.85908;13.0099;59.7901;6;258.76;999.0;-2500.35;0.0
1035;12154.0;7.40682;27.5391;1.85908;13.0092;59.7908;6;258.98;999.0;-2500.43;0.0
1036;12154.0;7.40682;27.5391;1.85908;13.0058;59.7942;6;259.22;999.0;-2500.39;0.0
1037;12154.0;7.40682;27.5391;1.85908;13.0021;59.7979;6;259.48;999.0;-2500.43;0.0
1038;12154.0;7.40682;27.5391;1.85908;12.9935;59.8065;6;259.72;999.0;-2500.38;0.0
1039;12154.0;7.40682;27.5391;1.85908;12.9869;59.8131;6;259.96;999.0;-2500.4;0.0
1040;12154.0;7.40682;27.5391;1.85908;12.9868;59.8132;6;260.2;999.0;-2500.42;0.0
1041;12154.0;7.40682;27.5391;1.85908;12.9897;59.8103;6;260.43;999.0;-2500.36;0.0
1042;12154.0;7.40682;27.5391;1.85908;12.9943;59.8057;6;260.66;999.0;-2500.34;0.0
1043;12154.0;7.40682;27.5391;1.85908;12.9963;59.8037;6;260.91;999.0;-2500.39;0.0
1044;12154.0;7.40682;27.5391;1.85908;12.999;59.801;6;261.16;999.0;-2500.35;0.0
1045;12154.0;7.40682;27.5391;1.85908;13.007;59.793;6;261.39;999.0;-2500.34;0.0
1046;12154.0;7.40682;27.5391;1.85908;13.0112;59.7888;6;261.63;999.0;-2500.38;0.0
1047;12154.0;7.40682;27.5391;1.85908;13.0154;59.7846;6;261.86;999.0;-2500.39;0.0
1048;12154.0;7.40682;27.5391;1.85908;13.0232;59.7768;6;262.08;999.0;-2500.35;0.0
1049;12154.0;7.40682;27.5391;1.85908;13.0168;59.7832;6;262.31;999.0;-2500.38;0.0
1050;12154.0;7.40682;27.5391;1.85908;13.0107;59.7893;6;262.56;999.0;-2500.39;0.0
1051;12154.0;7.40682;27.5391;1.85908;12.9819;59.8181;6;262.78;999.0;-2500.38;0.0
1052;12154.0;7.40682;27.5391;1.85908;12.9718;59.8282;6;263.01;999.0;-2500.38;0.0
1053;12154.0;7.40682;27.5391;1.85908;12.9745;59.8255;6;263.49;999.0;-2500.4;0.0
1054;12154.0;7.40682;27.5391;1.85908;12.9794;59.8206;6;263.73;999.0;-2500.38;0.0
1055;12154.0;7.40682;27.5391;1.85908;12.9858;59.8142;6;263.99;999.0;-2500.35;0.0
1056;12154.0;7.40682;27.5391;1.85908;12.9846;59.8154;6;264.22;999.0;-2500.43;0.0
1057;12154.0;7.40682;27.5391;1.85908;12.9845;59.8155;6;264.48;999.0;-2500.42;0.0
1058;12154.0;7.40682;27.5391;1.85908;12.993;59.807;6;264.74;999.0;-2500.38;0.0
1059;12154.0;7.40682;27.5391;1.85908;13.0042;59.7958;6;265.0;999.0;-2500.44;0.0
1060;12154.0;7.40682;27.5391;1.85908;13.0149;59.7851;6;265.23;999.0;-2500.38;0.0
1061;12154.0;7.40682;27.5391;1.85908;13.0232;59.7768;6;265.46;999.0;-2500.4;0.0
1062;12154.0;7.40682;27.5391;1.85908;13.0227;59.7773;6;265.68;999.0;-2500.42;0.0
1063;12154.0;7.40682;27.5391;1.85908;13.0213;59.7787;6;265.93;999.0;-2500.41;0.0
1064;12154.0;7.40682;27.5391;1.85908;13.0178;59.7822;6;266.16;999.0;-2500.41;0.0
1065;12154.0;7.40682;27.5391;1.85908;13.018;59.782;6;266.41;999.0;-2500.4;0.0
1066;12154.0;7.40682;27.5391;1.85908;13.0199;59.7801;6;266.64;999.0;-2500.33;0.0
1067;12154.0;7.40682;27.5391;1.85908;13.0163;59.7837;6;266.87;999.0;-2500.38;0.0
1068;12154.0;7.40682;27.5391;1.85908;13.0197;59.7803;6;267.12;999.0;-2500.42;0.0
1069;12154.0;7.40682;27.5391;1.85908;13.0236;59.7764;6;267.36;999.0;-2500.38;0.0
1070;12154.0;7.40682;27.5391;1.85908;13.0153;59.7847;6;267.6;999.0;-2500.35;0.0
1071;12154.0;7.40682;27.5391;1.85908;13.0083;59.7917;6;267.84;999.0;-2500.39;0.0
1072;12154.0;7.40682;27.5391;1.85908;13.0052;59.7948;6;268.08;999.0;-2500.46;0.0
1073;12154.0;7.40682;27.5391;1.85908;13.0062;59.7938;6;268.33;999.0;-2500.44;0.0
1074;12154.0;7.40682;27.5391;1.85908;13.0033;59.7967;6;268.59;999.0;-2500.44;0.0
1075;12154.0;7.40682;27.5391;1.85908;13.0034;59.7966;6;268.81;999.0;-2500.35;0.0
1076;12154.0;7.40682;27.5391;1.85908;12.9924;59.8076;6;269.05;999.0;-2500.38;0.0
1077;12154.0;7.40682;27.5391;1.85908;12.9822;59.8178;6;269.27;999.0;-2500.4;0.0
1078;12154.0;7.40682;27.5391;1.85908;12.9906;59.8094;6;269.51;999.0;-2500.43;0.0
1079;12154.0;7.40682;27.5391;1.85908;13.013;59.787;6;269.76;999.0;-2500.37;0.0
1080;12154.0;7.40682;27.5391;1.85908;13.0308;59.7692;6;270.0;999.0;-2500.3;0.0
1081;12154.0;7.40682;27.5391;1.85908;13.0474;59.7526;6;270.46;999.0;-2500.34;0.0
1082;12154.0;7.40682;27.5391;1.85908;13.0464;59.7536;6;270.69;999.0;-2500.36;0.0
1083;12154.0;7.40682;27.5391;1.85908;13.0393;59.7607;6;270.93;999.0;-2500.41;0.0
1084;12154.0;7.40682;27.5391;1.85908;13.0366;59.7634;6;271.18;999.0;-2500.44;0.0
1085;12154.0;7.40682;27.5391;1.85908;13.026;59.774;6;271.43;999.0;-2500.4;0.0
1086;12154.0;7.40682;27.5391;1.85908;13.0276;59.7724;6;271.69;999.0;-2500.37;0.0
1087;12154.0;7.40682;27.5391;1.85908;13.0337;59.7663;6;271.92;999.0;-2500.37;0.0
1088;12154.0;7.40682;27.5391;1.85908;13.0388;59.7612;6;272.16;999.0;-2500.42;0.0
1089;12154.0;7.40682;27.5391;1.85908;13.0431;59.7569;6;272.39;999.0;-2500.4;0.0
1090;12154.0;7.40682;27.5391;1.85908;13.0501;59.7499;6;272.64;999.0;-2500.35;0.0
1091;12154.0;7.40682;27.5391;1.85908;13.0536;59.7464;6;272.87;999.0;-2500.39;0.0
1092;12154.0;7.40682;27.5391;1.85908;13.0522;59.7478;6;273.11;999.0;-2500.36;0.0
1093;12154.0;7.40682;27.5391;1.85908;13.0556;59.7444;6;273.36;999.0;-2500.35;0.0
1094;12154.0;7.40682;27.5391;1.85908;13.0596;59.7404;6;273.6;999.0;-2500.34;0.0
1095;12154.0;7.40682;27.5391;1.85908;13.0577;59.7423;6;273.86;999.0;-2500.38;0.0
1096;12154.0;7.40682;27.5391;1.85908;13.0324;59.7677;6;274.11;999.0;-2500.37;0.0
1097;12154.0;7.40682;27.5391;1.85908;13.0049;59.7951;6;274.34;999.0;-2500.42;0.0
1098;12154.0;7.40682;27.5391;1.85908;13.0102;59.7898;6;274.58;999.0;-2500.44;0.0
1099;12154.0;7.40682;27.5391;1.85908;13.015;59.785;6;274.83;999.0;-2500.35;0.0
1100;12154.0;7.40682;27.5391;1.85908;12.9858;59.8142;6;275.09;999.0;-2500.4;0.0
1101;12154.0;7.40682;27.5391;1.85908;12.9569;59.8431;6;275.35;999.0;-2500.38;0.0
1102;12154.0;7.40682;27.5391;1.85908;12.9538;59.8462;6;275.58;999.0;-2500.47;0.0
1103;12154.0;7.40682;27.5391;1.85908;12.9587;59.8413;6;275.83;999.0;-2500.43;0.0
1104;12154.0;7.40682;27.5391;1.85908;12.9875;59.8125;6;276.06;999.0;-2500.38;0.0
1105;12154.0;7.40682;27.5391;1.85908;12.9961;59.8039;6;276.3;999.0;-2500.4;0.0
1106;12154.0;7.40682;27.5391;1.85908;12.9667;59.8334;6;276.53;999.0;-2500.38;0.0
1107;12154.0;7.40682;27.5391;1.85908;12.9779;59.8221;6;276.79;999.0;-2500.39;0.0
1108;12154.0;7.40682;27.5391;1.85908;12.9669;59.8331;6;277.05;999.0;-2500.44;0.0
1109;12154.0;7.40682;27.5391;1.85908;12.9696;59.8304;6;277.3;999.0;-2500.45;0.0
1110;12154.0;7.40682;27.5391;1.85908;12.9632;59.8368;6;277.56;999.0;-2500.3;0.0
1111;12154.0;7.40682;27.5391;1.85908;12.8863;59.9137;6;277.79;999.0;-2500.36;0.0
1112;12154.0;7.40682;27.5391;1.85908;12.8678;59.9322;6;278.04;999.0;-2500.45;0.0
1113;12154.0;7.40682;27.5391;1.85908;12.8962;59.9038;6;278.28;999.0;-2500.38;0.0
1114;12154.0;7.40682;27.5391;1.85908;12.9185;59.8815;6;278.51;999.0;-2500.34;0.0
1115;12154.0;7.40682;27.5391;1.85908;12.9364;59.8636;6;278.75;999.0;-2500.32;0.0
1116;12154.0;7.40682;27.5391;1.85908;12.9523;59.8477;6;279.0;999.0;-2500.36;0.0
1117;12154.0;7.40682;27.5391;1.85908;12.9503;59.8497;6;279.25;999.0;-2500.37;0.0
1118;12154.0;7.40682;27.5391;1.85908;12.9643;59.8357;6;279.76;999.0;-2500.34;0.0
1119;12154.0;7.40682;27.5391;1.85908;12.9745;59.8255;6;280.01;999.0;-2500.37;0.0
1120;12154.0;7.40682;27.5391;1.85908;12.981;59.819;6;280.26;999.0;-2500.39;0.0
1121;12154.0;7.40682;27.5391;1.85908;12.9926;59.8074;6;280.5;999.0;-2500.38;0.0
1122;12154.0;7.40682;27.5391;1.85908;12.9596;59.8404;6;280.75;999.0;-2500.46;0.0
1123;12154.0;7.40682;27.5391;1.85908;12.8722;59.9278;6;281.0;999.0;-2500.42;0.0
1124;12154.0;7.40682;27.5391;1.85908;12.8394;59.9606;6;281.23;999.0;-2500.42;0.0
1125;12154.0;7.40682;27.5391;1.85908;12.8638;59.9362;6;281.45;999.0;-2500.43;0.0
1126;12154.0;7.40682;27.5391;1.85908;12.9121;59.8879;6;281.68;999.0;-2500.39;0.0
1127;12154.0;7.40682;27.5391;1.85908;12.9189;59.8811;6;281.9;999.0;-2500.4;0.0
1128;12154.0;7.40682;27.5391;1.85908;12.9132;59.8868;6;282.14;999.0;-2500.44;0.0
1129;12154.0;7.40682;27.5391;1.85908;12.9091;59.8909;6;282.36;999.0;-2500.44;0.0
1130;12154.0;7.40682;27.5391;1.85908;12.911;59.889;6;282.6;999.0;-2500.45;0.0
1131;12154.0;7.40682;27.5391;1.85908;12.9174;59.8827;6;282.82;999.0;-2500.42;0.0
1132;12154.0;7.40682;27.5391;1.85908;12.9085;59.8915;6;283.07;999.0;-2500.41;0.0
1133;12154.0;7.40682;27.5391;1.85908;12.8999;59.9001;6;283.31;999.0;-2500.39;0.0
1134;12154.0;7.40682;27.5391;1.85908;12.9123;59.8877;6;283.55;999.0;-2500.42;0.0
1135;12154.0;7.40682;27.5391;1.85908;12.9265;59.8735;6;283.77;999.0;-2500.38;0.0
1136;12154.0;7.40682;27.5391;1.85908;12.9348;59.8652;6;284.0;999.0;-2500.33;0.0
1137;12154.0;7.40682;27.5391;1.85908;12.9393;59.8607;6;284.49;999.0;-2500.47;0.0
1138;12154.0;7.40682;27.5391;1.85908;12.9457;59.8543;6;284.73;999.0;-2500.4;0.0
1139;12154.0;7.40682;27.5391;1.85908;12.9463;59.8537;6;284.98;999.0;-2500.4;0.0
1140;12154.0;7.40682;27.5391;1.85908;12.9185;59.8815;6;285.24;999.0;-2500.4;0.0
1141;12154.0;7.40682;27.5391;1.85908;12.9225;59.8775;6;285.47;999.0;-2500.42;0.0
1142;12154.0;7.40682;27.5391;1.85908;12.9276;59.8724;6;285.7;999.0;-2500.34;0.0
1143;12154.0;7.40682;27.5391;1.85908;12.8863;59.9137;6;285.94;999.0;-2500.39;0.0
1144;12154.0;7.40682;27.5391;1.85908;12.899;59.901;6;286.17;999.0;-2500.41;0.0
1145;12154.0;7.40682;27.5391;1.85908;12.927;59.873;6;286.44;999.0;-2500.35;0.0
1146;12154.0;7.40682;27.5391;1.85908;12.9206;59.8794;6;286.67;999.0;-2500.43;0.0
1147;12154.0;7.40682;27.5391;1.85908;12.9353;59.8647;6;286.91;999.0;-2500.41;0.0
1148;12154.0;7.40682;27.5391;1.85908;12.9156;59.8844;6;287.15;999.0;-2500.46;0.0
1149;12154.0;7.40682;27.5391;1.85908;12.8724;59.9276;6;287.42;999.0;-2500.43;0.0
1150;12154.0;7.40682;27.5391;1.85908;12.8468;59.9532;6;287.67;999.0;-2500.36;0.0
1151;12154.0;7.40682;27.5391;1.85908;12.8554;59.9446;6;287.9;999.0;-2500.38;0.0
1152;12154.0;7.40682;27.5391;1.85908;12.8492;59.9509;6;288.15;999.0;-2500.43;0.0
1153;12154.0;7.40682;27.5391;1.85908;12.8634;59.9366;6;288.39;999.0;-2500.39;0.0
1154;12154.0;7.40682;27.5391;1.85908;12.8878;59.9123;6;288.62;999.0;-2500.45;0.0
1155;12154.0;7.40682;27.5391;1.85908;12.8948;59.9053;6;288.86;999.0;-2500.42;0.0
1156;12154.0;7.40682;27.5391;1.85908;12.8813;59.9187;6;289.12;999.0;-2500.44;0.0
1157;12154.0;7.40682;27.5391;1.85908;12.8658;59.9342;6;289.38;999.0;-2500.36;0.0
1158;12154.0;7.40682;27.5391;1.85908;12.8514;59.9486;6;289.63;999.0;-2500.4;0.0
1159;12154.0;7.40682;27.5391;1.85908;12.8554;59.9446;6;289.86;999.0;-2500.38;0.0
1160;12154.0;7.40682;27.5391;1.85908;12.8586;59.9414;6;290.11;999.0;-2500.36;0.0
1161;12154.0;7.40682;27.5391;1.85908;12.8543;59.9457;6;290.37;999.0;-2500.36;0.0
1162;12154.0;7.40682;27.5391;1.85908;12.8354;59.9646;6;290.63;999.0;-2500.38;0.0
1163;12154.0;7.40682;27.5391;1.85908;12.8093;59.9907;6;290.86;999.0;-2500.41;0.0
1164;12154.0;7.40682;27.5391;1.85908;12.7806;60.0194;6;291.09;999.0;-2500.37;0.0
1165;12154.0;7.40682;27.5391;1.85908;12.7932;60.0068;6;291.32;999.0;-2500.36;0.0
1166;12154.0;7.40682;27.5391;1.85908;12.7723;60.0277;6;291.56;999.0;-2500.39;0.0
1167;12154.0;7.40682;27.5391;1.85908;12.7783;60.0217;6;291.81;999.0;-2500.43;0.0
1168;12154.0;7.40682;27.5391;1.85908;12.7692;60.0308;6;292.05;999.0;-2500.43;0.0
1169;12154.0;7.40682;27.5391;1.85908;12.7439;60.0561;6;292.28;999.0;-2500.41;0.0
1170;12154.0;7.40682;27.5391;1.85908;12.758;60.042;6;292.54;999.0;-2500.33;0.0
1171;12154.0;7.40682;27.5391;1.85908;12.7568;60.0432;6;292.79;999.0;-2500.35;0.0
1172;12154.0;7.40682;27.5391;1.85908;12.7638;60.0362;6;293.02;999.0;-2500.39;0.0
1173;12154.0;7.40682;27.5391;1.85908;12.768;60.032;6;293.25;999.0;-2500.39;0.0
1174;12154.0;7.40682;27.5391;1.85908;12.7107;60.0893;6;293.52;999.0;-2500.37;0.0
1175;12154.0;7.40682;27.5391;1.85908;12.672;60.128;6;293.76;999.0;-2500.39;0.0
1176;12154.0;7.40682;27.5391;1.85908;12.6661;60.1339;6;294.01;999.0;-2500.4;0.0
1177;12154.0;7.40682;27.5391;1.85908;12.6747;60.1253;6;294.26;999.0;-2500.38;0.0
1178;12154.0;7.40682;27.5391;1.85908;12.742;60.058;6;294.5;999.0;-2500.32;0.0
1179;12154.0;7.40682;27.5391;1.85908;12.8129;59.9871;6;294.75;999.0;-2500.38;0.0
1180;12154.0;7.40682;27.5391;1.85908;12.8448;59.9552;6;295.23;999.0;-2500.4;0.0
1181;12154.0;7.40682;27.5391;1.85908;12.8241;59.9759;6;295.48;999.0;-2500.39;0.0
1182;12154.0;7.40682;27.5391;1.85908;12.8157;59.9843;6;295.76;999.0;-2500.48;0.0
1183;12154.0;7.40682;27.5391;1.85908;12.8162;59.9838;6;296.01;999.0;-2500.4;0.0
1184;12154.0;7.40682;27.5391;1.85908;12.8267;59.9733;6;296.24;999.0;-2500.44;0.0
1185;12154.0;7.40682;27.5391;1.85908;12.8353;59.9647;6;296.46;999.0;-2500.37;0.0
1186;12154.0;7.40682;27.5391;1.85908;12.8423;59.9577;6;296.68;999.0;-2500.37;0.0
1187;12154.0;7.40682;27.5391;1.85908;12.837;59.963;6;296.92;999.0;-2500.34;0.0
1188;12154.0;7.40682;27.5391;1.85908;12.8238;59.9762;6;297.14;999.0;-2500.38;0.0
1189;12154.0;7.40682;27.5391;1.85908;12.8033;59.9967;6;297.38;999.0;-2500.4;0.0
1190;12154.0;7.40682;27.5391;1.85908;12.8042;59.9958;6;297.62;999.0;-2500.43;0.0
1191;12154.0;7.40682;27.5391;1.85908;12.7868;60.0132;6;297.85;999.0;-2500.36;0.0
1192;12154.0;7.40682;27.5391;1.85908;12.7573;60.0427;6;298.08;999.0;-2500.4;0.0
1193;12154.0;7.40682;27.5391;1.85908;12.7383;60.0617;6;298.32;999.0;-2500.39;0.0
1194;12154.0;7.40682;27.5391;1.85908;12.7317;60.0683;6;298.55;999.0;-2500.34;0.0
1195;12154.0;7.40682;27.5391;1.85908;12.7206;60.0795;6;298.79;999.0;-2500.35;0.0
1196;12154.0;7.40682;27.5391;1.85908;12.6984;60.1016;6;299.02;999.0;-2500.37;0.0
1197;12154.0;7.40682;27.5391;1.85908;12.6817;60.1183;6;299.27;999.0;-2500.43;0.0
1198;12154.0;7.40682;27.5391;1.85908;12.6855;60.1145;6;299.51;999.0;-2500.46;0.0
1199;12154.0;7.40682;27.5391;1.85908;12.6866;60.1134;6;299.98;999.0;-2500.42;0.0
1200;12154.0;7.40682;27.5391;1.85908;12.704;60.096;6;300.21;999.0;-2500.39;0.0
1201;12154.0;7.40682;27.5391;1.85908;12.7138;60.0862;6;300.45;999.0;-2500.41;0.0
1202;12154.0;7.40682;27.5391;1.85908;12.7086;60.0914;6;300.7;999.0;-2500.36;0.0
1203;12154.0;7.40682;27.5391;1.85908;12.7198;60.0802;6;300.96;999.0;-2500.35;0.0
1204;12154.0;7.40682;27.5391;1.85908;12.7187;60.0813;6;301.2;999.0;-2500.39;0.0
1205;12154.0;7.40682;27.5391;1.85908;12.7302;60.0698;6;301.45;999.0;-2500.45;0.0
1206;12154.0;7.40682;27.5391;1.85908;12.7302;60.0698;6;301.71;999.0;-2500.45;0.0
1207;12154.0;7.40682;27.5391;1.85908;12.7292;60.0708;6;301.94;999.0;-2500.41;0.0
1208;12154.0;7.40682;27.5391;1.85908;12.7247;60.0753;6;302.19;999.0;-2500.45;0.0
1209;12154.0;7.40682;27.5391;1.85908;12.7219;60.0781;6;302.42;999.0;-2500.38;0.0
1210;12154.0;7.40682;27.5391;1.85908;12.7147;60.0853;6;302.69;999.0;-2500.4;0.0
1211;12154.0;7.40682;27.5391;1.85908;12.7151;60.0849;6;302.92;999.0;-2500.44;0.0
1212;12154.0;7.40682;27.5391;1.85908;12.7241;60.0759;6;303.15;999.0;-2500.39;0.0
1213;12154.0;7.40682;27.5391;1.85908;12.7297;60.0703;6;303.41;999.0;-2500.42;0.0
1214;12154.0;7.40682;27.5391;1.85908;12.7043;60.0957;6;303.65;999.0;-2500.47;0.0
1215;12154.0;7.40682;27.5391;1.85908;12.6665;60.1335;6;303.88;999.0;-2500.45;0.0
1216;12154.0;7.40682;27.5391;1.85908;12.6604;60.1396;6;304.13;999.0;-2500.4;0.0
1217;12154.0;7.40682;27.5391;1.85908;12.6471;60.153;6;304.38;999.0;-2500.47;0.0
1218;12154.0;7.40682;27.5391;1.85908;12.6327;60.1673;6;304.62;999.0;-2500.4;0.0
1219;12154.0;7.40682;27.5391;1.85908;12.6699;60.1301;6;304.85;999.0;-2500.41;0.0
1220;12154.0;7.40682;27.5391;1.85908;12.6732;60.1268;6;305.1;999.0;-2500.35;0.0
1221;12154.0;7.40682;27.5391;1.85908;12.6675;60.1325;6;305.34;999.0;-2500.37;0.0
1222;12154.0;7.40682;27.5391;1.85908;12.6849;60.1151;6;305.59;999.0;-2500.34;0.0
1223;12154.0;7.40682;27.5391;1.85908;12.6973;60.1027;6;305.83;999.0;-2500.37;0.0
1224;12154.0;7.40682;27.5391;1.85908;12.6878;60.1122;6;306.06;999.0;-2500.36;0.0
1225;12154.0;7.40682;27.5391;1.85908;12.6635;60.1365;6;306.29;999.0;-2500.42;0.0
1226;12154.0;7.40682;27.5391;1.85908;12.6369;60.1631;6;306.55;999.0;-2500.44;0.0
1227;12154.0;7.40682;27.5391;1.85908;12.6163;60.1837;6;306.79;999.0;-2500.43;0.0
1228;12154.0;7.40682;27.5391;1.85908;12.6132;60.1868;6;307.06;999.0;-2500.46;0.0
1229;12154.0;7.40682;27.5391;1.85908;12.6202;60.1798;6;307.32;999.0;-2500.36;0.0
1230;12154.0;7.40682;27.5391;1.85908;12.6411;60.1589;6;307.57;999.0;-2500.44;0.0
1231;12154.0;7.40682;27.5391;1.85908;12.6238;60.1762;6;307.83;999.0;-2500.43;0.0
1232;12154.0;7.40682;27.5391;1.85908;12.6141;60.1859;6;308.07;999.0;-2500.37;0.0
1233;12154.0;7.40682;27.5391;1.85908;12.6194;60.1806;6;308.32;999.0;-2500.38;0.0
1234;12154.0;7.40682;27.5391;1.85908;12.6407;60.1593;6;308.56;999.0;-2500.35;0.0
1235;12154.0;7.40682;27.5391;1.85908;12.6768;60.1232;6;308.82;999.0;-2500.39;0.0
1236;12154.0;7.40682;27.5391;1.85908;12.634;60.166;6;309.05;999.0;-2500.33;0.0
1237;12154.0;7.40682;27.5391;1.85908;12.6241;60.1759;6;309.29;999.0;-2500.3;0.0
1238;12154.0;7.40682;27.5391;1.85908;12.6293;60.1707;6;309.54;999.0;-2500.38;0.0
1239;12154.0;7.40682;27.5391;1.85908;12.6423;60.1577;6;309.79;999.0;-2500.36;0.0
1240;12154.0;7.40682;27.5391;1.85908;12.6535;60.1465;6;310.04;999.0;-2500.42;0.0
1241;12154.0;7.40682;27.5391;1.85908;12.665;60.135;6;310.3;999.0;-2500.39;0.0
1242;12154.0;7.40682;27.5391;1.85908;12.665;60.135;6;310.54;999.0;-2500.42;0.0
1243;12154.0;7.40682;27.5391;1.85908;12.6661;60.1339;6;310.77;999.0;-2500.45;0.0
1244;12154.0;7.40682;27.5391;1.85908;12.6658;60.1342;6;311.0;999.0;-2500.4;0.0
1245;12154.0;7.40682;27.5391;1.85908;12.6602;60.1398;6;311.25;999.0;-2500.37;0.0
1246;12154.0;7.40682;27.5391;1.85908;12.6557;60.1443;6;311.5;999.0;-2500.44;0.0
1247;12154.0;7.40682;27.5391;1.85908;12.6517;60.1483;6;311.98;999.0;-2500.39;0.0
1248;12154.0;7.40682;27.5391;1.85908;12.6452;60.1548;6;312.24;999.0;-2500.41;0.0
1249;12154.0;7.40682;27.5391;1.85908;12.6506;60.1494;6;312.51;999.0;-2500.4;0.0
1250;12154.0;7.40682;27.5391;1.85908;12.654;60.146;6;312.76;999.0;-2500.37;0.0
1251;12154.0;7.40682;27.5391;1.85908;12.6644;60.1356;6;312.99;999.0;-2500.38;0.0
1252;12154.0;7.40682;27.5391;1.85908;12.6721;60.1279;6;313.22;999.0;-2500.36;0.0
1253;12154.0;7.40682;27.5391;1.85908;12.669;60.131;6;313.45;999.0;-2500.39;0.0
1254;12154.0;7.40682;27.5391;1.85908;12.6798;60.1202;6;313.65;999.0;-2500.39;0.0
1255;12154.0;7.40682;27.5391;1.85908;12.6965;60.1035;6;313.87;999.0;-2500.37;0.0
1256;12154.0;7.40682;27.5391;1.85908;12.7242;60.0758;6;314.09;999.0;-2500.46;0.0
1257;12154.0;7.40682;27.5391;1.85908;12.7331;60.0669;6;314.34;999.0;-2500.42;0.0
1258;12154.0;7.40682;27.5391;1.85908;12.7167;60.0833;6;314.57;999.0;-2500.33;0.0
1259;12154.0;7.40682;27.5391;1.85908;12.6899;60.1101;6;314.81;999.0;-2500.38;0.0
1260;12154.0;7.40682;27.5391;1.85908;12.6851;60.1149;6;315.03;999.0;-2500.35;0.0
1261;12154.0;7.40682;27.5391;1.85908;12.679;60.121;6;315.29;999.0;-2500.36;0.0
1262;12154.0;7.40682;27.5391;1.85908;12.6981;60.1019;6;315.53;999.0;-2500.34;0.0
1263;12154.0;7.40682;27.5391;1.85908;12.7167;60.0833;6;315.76;999.0;-2500.36;0.0
1264;12154.0;7.40682;27.5391;1.85908;12.7121;60.0879;6;316.21;999.0;-2500.45;0.0
1265;12154.0;7.40682;27.5391;1.85908;12.6919;60.1081;6;316.46;999.0;-2500.41;0.0
1266;12154.0;7.40682;27.5391;1.85908;12.6422;60.1578;6;316.71;999.0;-2500.38;0.0
1267;12154.0;7.40682;27.5391;1.85908;12.6311;60.1689;6;316.94;999.0;-2500.4;0.0
1268;12154.0;7.40682;27.5391;1.85908;12.6128;60.1872;6;317.18;999.0;-2500.36;0.0
1269;12154.0;7.40682;27.5391;1.85908;12.6382;60.1618;6;317.43;999.0;-2500.42;0.0
1270;12154.0;7.40682;27.5391;1.85908;12.6509;60.1491;6;317.66;999.0;-2500.41;0.0
1271;12154.0;7.40682;27.5391;1.85908;12.6779;60.1222;6;317.89;999.0;-2500.44;0.0
1272;12154.0;7.40682;27.5391;1.85908;12.6414;60.1586;6;318.12;999.0;-2500.35;0.0
1273;12154.0;7.40682;27.5391;1.85908;12.6338;60.1662;6;318.36;999.0;-2500.36;0.0
1274;12154.0;7.40682;27.5391;1.85908;12.6337;60.1663;6;318.61;999.0;-2500.4;0.0
1275;12154.0;7.40682;27.5391;1.85908;12.6328;60.1672;6;318.88;999.0;-2500.39;0.0
1276;12154.0;7.40682;27.5391;1.85908;12.6378;60.1622;6;319.12;999.0;-2500.4;0.0
1277;12154.0;7.40682;27.5391;1.85908;12.6294;60.1706;6;319.36;999.0;-2500.39;0.0
1278;12154.0;7.40682;27.5391;1.85908;12.6265;60.1735;6;319.61;999.0;-2500.37;0.0
1279;12154.0;7.40682;27.5391;1.85908;12.6229;60.1771;6;319.85;999.0;-2500.33;0.0
1280;12154.0;7.40682;27.5391;1.85908;12.5943;60.2057;6;320.11;999.0;-2500.31;0.0
1281;12154.0;7.40682;27.5391;1.85908;12.5949;60.2051;6;320.35;999.0;-2500.28;0.0
1282;12154.0;7.40682;27.5391;1.85908;12.6171;60.1829;6;320.62;999.0;-2500.34;0.0
1283;12154.0;7.40682;27.5391;1.85908;12.6067;60.1933;6;320.85;999.0;-2500.35;0.0
1284;12154.0;7.40682;27.5391;1.85908;12.5974;60.2026;6;321.09;999.0;-2500.41;0.0
1285;12154.0;7.40682;27.5391;1.85908;12.5773;60.2227;6;321.34;999.0;-2500.41;0.0
1286;12154.0;7.40682;27.5391;1.85908;12.5417;60.2583;6;321.6;999.0;-2500.42;0.0
1287;12154.0;7.40682;27.5391;1.85908;12.5371;60.2629;6;321.85;999.0;-2500.36;0.0
1288;12154.0;7.40682;27.5391;1.85908;12.5754;60.2246;6;322.09;999.0;-2500.36;0.0
1289;12154.0;7.40682;27.5391;1.85908;12.608;60.192;6;322.32;999.0;-2500.34;0.0
1290;12154.0;7.40682;27.5391;1.85908;12.6061;60.1939;6;322.58;999.0;-2500.36;0.0
1291;12154.0;7.40682;27.5391;1.85908;12.6374;60.1626;6;322.81;999.0;-2500.31;0.0
1292;12154.0;7.40682;27.5391;1.85908;12.6533;60.1467;6;323.05;999.0;-2500.33;0.0
1293;12154.0;7.40682;27.5391;1.85908;12.6436;60.1564;6;323.28;999.0;-2500.34;0.0
1294;12154.0;7.40682;27.5391;1.85908;12.6349;60.1651;6;323.52;999.0;-2500.36;0.0
1295;12154.0;7.40682;27.5391;1.85908;12.6331;60.1669;6;323.76;999.0;-2500.42;0.0
1296;12154.0;7.40682;27.5391;1.85908;12.6683;60.1317;6;324.01;999.0;-2500.4;0.0
1297;12154.0;7.40682;27.5391;1.85908;12.6723;60.1277;6;324.25;999.0;-2500.38;0.0
1298;12154.0;7.40682;27.5391;1.85908;12.6642;60.1358;6;324.76;999.0;-2500.44;0.0
1299;12154.0;7.40682;27.5391;1.85908;12.6582;60.1419;6;324.99;999.0;-2500.39;0.0
1300;12154.0;7.40682;27.5391;1.85908;12.657;60.143;6;325.24;999.0;-2500.39;0.0
1301;12154.0;7.40682;27.5391;1.85908;12.6465;60.1535;6;325.5;999.0;-2500.35;0.0
1302;12154.0;7.40682;27.5391;1.85908;12.6415;60.1585;6;325.72;999.0;-2500.36;0.0
1303;12154.0;7.40682;27.5391;1.85908;12.6345;60.1655;6;325.95;999.0;-2500.37;0.0
1304;12154.0;7.40682;27.5391;1.85908;12.6336;60.1664;6;326.2;999.0;-2500.47;0.0
1305;12154.0;7.40682;27.5391;1.85908;12.639;60.161;6;326.45;999.0;-2500.39;0.0
1306;12154.0;7.40682;27.5391;1.85908;12.6261;60.1739;6;326.69;999.0;-2500.4;0.0
1307;12154.0;7.40682;27.5391;1.85908;12.6008;60.1992;6;326.94;999.0;-2500.49;0.0
1308;12154.0;7.40682;27.5391;1.85908;12.6029;60.1971;6;327.18;999.0;-2500.46;0.0
1309;12154.0;7.40682;27.5391;1.85908;12.6093;60.1907;6;327.43;999.0;-2500.43;0.0
1310;12154.0;7.40682;27.5391;1.85908;12.59;60.21;6;327.65;999.0;-2500.36;0.0
1311;12154.0;7.40682;27.5391;1.85908;12.559;60.241;6;327.9;999.0;-2500.35;0.0
1312;12154.0;7.40682;27.5391;1.85908;12.596;60.204;6;328.12;999.0;-2500.38;0.0
1313;12154.0;7.40682;27.5391;1.85908;12.5894;60.2106;6;328.36;999.0;-2500.37;0.0
1314;12154.0;7.40682;27.5391;1.85908;12.6023;60.1977;6;328.58;999.0;-2500.46;0.0
1315;12154.0;7.40682;27.5391;1.85908;12.5906;60.2094;6;328.81;999.0;-2500.4;0.0
1316;12154.0;7.40682;27.5391;1.85908;12.5578;60.2422;6;329.03;999.0;-2500.39;0.0
1317;12154.0;7.40682;27.5391;1.85908;12.5474;60.2526;6;329.25;999.0;-2500.42;0.0
1318;12154.0;7.40682;27.5391;1.85908;12.5371;60.2629;6;329.5;999.0;-2500.43;0.0
1319;12154.0;7.40682;27.5391;1.85908;12.5508;60.2492;6;329.98;999.0;-2500.39;0.0
1320;12154.0;7.40682;27.5391;1.85908;12.553;60.2471;6;330.22;999.0;-2500.41;0.0
1321;12154.0;7.40682;27.5391;1.85908;12.5507;60.2493;6;330.48;999.0;-2500.37;0.0
1322;12154.0;7.40682;27.5391;1.85908;12.5409;60.2591;6;330.72;999.0;-2500.45;0.0
1323;12154.0;7.40682;27.5391;1.85908;12.5357;60.2643;6;330.98;999.0;-2500.36;0.0
1324;12154.0;7.40682;27.5391;1.85908;12.5289;60.2711;6;331.24;999.0;-2500.37;0.0
1325;12154.0;7.40682;27.5391;1.85908;12.516;60.284;6;331.49;999.0;-2500.34;0.0
1326;12154.0;7.40682;27.5391;1.85908;12.4973;60.3027;6;331.74;999.0;-2500.35;0.0
1327;12154.0;7.40682;27.5391;1.85908;12.4787;60.3214;6;332.0;999.0;-2500.37;0.0
1328;12154.0;7.40682;27.5391;1.85908;12.5001;60.2999;6;332.25;999.0;-2500.41;0.0
1329;12154.0;7.40682;27.5391;1.85908;12.5356;60.2644;6;332.47;999.0;-2500.38;0.0
1330;12154.0;7.40682;27.5391;1.85908;12.5535;60.2465;6;332.7;999.0;-2500.47;0.0
1331;12154.0;7.40682;27.5391;1.85908;12.5491;60.2509;6;332.93;999.0;-2500.48;0.0
1332;12154.0;7.40682;27.5391;1.85908;12.5395;60.2605;6;333.15;999.0;-2500.4;0.0
1333;12154.0;7.40682;27.5391;1.85908;12.5416;60.2584;6;333.37;999.0;-2500.41;0.0
1334;12154.0;7.40682;27.5391;1.85908;12.5464;60.2536;6;333.6;999.0;-2500.37;0.0
1335;12154.0;7.40682;27.5391;1.85908;12.548;60.252;6;333.82;999.0;-2500.36;0.0
1336;12154.0;7.40682;27.5391;1.85908;12.5522;60.2478;6;334.07;999.0;-2500.4;0.0
1337;12154.0;7.40682;27.5391;1.85908;12.5468;60.2532;6;334.29;999.0;-2500.43;0.0
1338;12154.0;7.40682;27.5391;1.85908;12.5651;60.2349;6;334.54;999.0;-2500.41;0.0
1339;12154.0;7.40682;27.5391;1.85908;12.5795;60.2205;6;334.79;999.0;-2500.33;0.0
1340;12154.0;7.40682;27.5391;1.85908;12.5885;60.2115;6;335.02;999.0;-2500.36;0.0
1341;12154.0;7.40682;27.5391;1.85908;12.5898;60.2102;6;335.47;999.0;-2500.37;0.0
1342;12154.0;7.40682;27.5391;1.85908;12.5831;60.2169;6;335.7;999.0;-2500.41;0.0
1343;12154.0;7.40682;27.5391;1.85908;12.5812;60.2188;6;335.97;999.0;-2500.46;0.0
1344;12154.0;7.40682;27.5391;1.85908;12.5778;60.2222;6;336.22;999.0;-2500.41;0.0
1345;12154.0;7.40682;27.5391;1.85908;12.5746;60.2254;6;336.45;999.0;-2500.39;0.0
1346;12154.0;7.40682;27.5391;1.85908;12.5512;60.2488;6;336.7;999.0;-2500.39;0.0
1347;12154.0;7.40682;27.5391;1.85908;12.5501;60.2499;6;336.94;999.0;-2500.46;0.0
1348;12154.0;7.40682;27.5391;1.85908;12.589;60.211;6;337.18;999.0;-2500.45;0.0
1349;12154.0;7.40682;27.5391;1.85908;12.5748;60.2253;6;337.42;999.0;-2500.46;0.0
1350;12154.0;7.40682;27.5391;1.85908;12.5754;60.2246;6;337.67;999.0;-2500.4;0.0
1351;12154.0;7.40682;27.5391;1.85908;12.602;60.198;6;337.9;999.0;-2500.41;0.0
1352;12154.0;7.40682;27.5391;1.85908;12.6119;60.1881;6;338.14;999.0;-2500.45;0.0
1353;12154.0;7.40682;27.5391;1.85908;12.6032;60.1968;6;338.37;999.0;-2500.43;0.0
1354;12154.0;7.40682;27.5391;1.85908;12.5771;60.2229;6;338.61;999.0;-2500.44;0.0
1355;12154.0;7.40682;27.5391;1.85908;12.5614;60.2386;6;338.84;999.0;-2500.36;0.0
1356;12154.0;7.40682;27.5391;1.85908;12.5503;60.2497;6;339.08;999.0;-2500.36;0.0
1357;12154.0;7.40682;27.5391;1.85908;12.5527;60.2473;6;339.34;999.0;-2500.34;0.0
1358;12154.0;7.40682;27.5391;1.85908;12.5546;60.2454;6;339.59;999.0;-2500.38;0.0
1359;12154.0;7.40682;27.5391;1.85908;12.5442;60.2558;6;339.82;999.0;-2500.43;0.0
1360;12154.0;7.40682;27.5391;1.85908;12.5435;60.2565;6;340.06;999.0;-2500.45;0.0
1361;12154.0;7.40682;27.5391;1.85908;12.5535;60.2465;6;340.31;999.0;-2500.44;0.0
1362;12154.0;7.40682;27.5391;1.85908;12.5617;60.2383;6;340.55;999.0;-2500.36;0.0
1363;12154.0;7.40682;27.5391;1.85908;12.5679;60.2321;6;340.78;999.0;-2500.34;0.0
1364;12154.0;7.40682;27.5391;1.85908;12.5704;60.2296;6;341.02;999.0;-2500.36;0.0
1365;12154.0;7.40682;27.5391;1.85908;12.5627;60.2373;6;341.27;999.0;-2500.4;0.0
1366;12154.0;7.40682;27.5391;1.85908;12.5481;60.2519;6;341.51;999.0;-2500.37;0.0
1367;12154.0;7.40682;27.5391;1.85908;12.5417;60.2583;6;341.76;999.0;-2500.37;0.0
1368;12154.0;7.40682;27.5391;1.85908;12.5327;60.2673;6;342.02;999.0;-2500.37;0.0
1369;12154.0;7.40682;27.5391;1.85908;12.5121;60.2879;6;342.28;999.0;-2500.38;0.0
1370;12154.0;7.40682;27.5391;1.85908;12.4798;60.3202;6;342.53;999.0;-2500.33;0.0
1371;12154.0;7.40682;27.5391;1.85908;12.4595;60.3405;6;342.76;999.0;-2500.33;0.0
1372;12154.0;7.40682;27.5391;1.85908;12.4551;60.3449;6;343.01;999.0;-2500.4;0.0
1373;12154.0;7.40682;27.5391;1.85908;12.4673;60.3327;6;343.51;999.0;-2500.39;0.0
1374;12154.0;7.40682;27.5391;1.85908;12.4883;60.3117;6;343.74;999.0;-2500.36;0.0
1375;12154.0;7.40682;27.5391;1.85908;12.4959;60.3042;6;343.98;999.0;-2500.38;0.0
1376;12154.0;7.40682;27.5391;1.85908;12.4962;60.3038;6;344.24;999.0;-2500.44;0.0
1377;12154.0;7.40682;27.5391;1.85908;12.4898;60.3102;6;344.49;999.0;-2500.37;0.0
1378;12154.0;7.40682;27.5391;1.85908;12.4834;60.3166;6;344.72;999.0;-2500.45;0.0
1379;12154.0;7.40682;27.5391;1.85908;12.4884;60.3116;6;344.97;999.0;-2500.47;0.0
1380;12154.0;7.40682;27.5391;1.85908;12.4779;60.3221;6;345.21;999.0;-2500.43;0.0
1381;12154.0;7.40682;27.5391;1.85908;12.4793;60.3207;6;345.44;999.0;-2500.4;0.0
1382;12154.0;7.40682;27.5391;1.85908;12.481;60.319;6;345.68;999.0;-2500.44;0.0
1383;12154.0;7.40682;27.5391;1.85908;12.4862;60.3138;6;345.93;999.0;-2500.45;0.0
1384;12154.0;7.40682;27.5391;1.85908;12.487;60.313;6;346.18;999.0;-2500.38;0.0
1385;12154.0;7.40682;27.5391;1.85908;12.4837;60.3163;6;346.43;999.0;-2500.4;0.0
1386;12154.0;7.40682;27.5391;1.85908;12.4788;60.3212;6;346.69;999.0;-2500.44;0.0
1387;12154.0;7.40682;27.5391;1.85908;12.4784;60.3216;6;346.93;999.0;-2500.44;0.0
1388;12154.0;7.40682;27.5391;1.85908;12.4694;60.3306;6;347.19;999.0;-2500.41;0.0
1389;12154.0;7.40682;27.5391;1.85908;12.4655;60.3345;6;347.42;999.0;-2500.42;0.0
1390;12154.0;7.40682;27.5391;1.85908;12.4532;60.3468;6;347.67;999.0;-2500.44;0.0
1391;12154.0;7.40682;27.5391;1.85908;12.4441;60.3559;6;347.91;999.0;-2500.4;0.0
1392;12154.0;7.40682;27.5391;1.85908;12.4459;60.3541;6;348.14;999.0;-2500.41;0.0
1393;12154.0;7.40682;27.5391;1.85908;12.4484;60.3516;6;348.38;999.0;-2500.42;0.0
1394;12154.0;7.40682;27.5391;1.85908;12.4381;60.3619;6;348.63;999.0;-2500.44;0.0
1395;12154.0;7.40682;27.5391;1.85908;12.4153;60.3847;6;348.86;999.0;-2500.4;0.0
1396;12154.0;7.40682;27.5391;1.85908;12.4127;60.3873;6;349.12;999.0;-2500.42;0.0
1397;12154.0;7.40682;27.5391;1.85908;12.3793;60.4207;6;349.35;999.0;-2500.43;0.0
1398;12154.0;7.40682;27.5391;1.85908;12.2676;60.5324;6;349.59;999.0;-2500.44;0.0
1399;12154.0;7.40682;27.5391;1.85908;12.2212;60.5788;6;349.82;999.0;-2500.44;0.0
1400;12154.0;7.40682;27.5391;1.85908;12.2739;60.5261;6;350.05;999.0;-2500.41;0.0
1401;12154.0;7.40682;27.5391;1.85908;12.2843;60.5157;6;350.28;999.0;-2500.41;0.0
1402;12154.0;7.40682;27.5391;1.85908;12.3191;60.4809;6;350.52;999.0;-2500.46;0.0
1403;12154.0;7.40682;27.5391;1.85908;12.3212;60.4788;6;350.77;999.0;-2500.41;0.0
1404;12154.0;7.40682;27.5391;1.85908;12.3885;60.4115;6;351.0;999.0;-2500.41;0.0
1405;12154.0;7.40682;27.5391;1.85908;12.393;60.407;6;351.25;999.0;-2500.37;0.0
1406;12154.0;7.40682;27.5391;1.85908;12.3876;60.4124;6;351.76;999.0;-2500.41;0.0
1407;12154.0;7.40682;27.5391;1.85908;12.3998;60.4002;6;351.99;999.0;-2500.43;0.0
1408;12154.0;7.40682;27.5391;1.85908;12.4115;60.3885;6;352.24;999.0;-2500.33;0.0
1409;12154.0;7.40682;27.5391;1.85908;12.3959;60.4041;6;352.5;999.0;-2500.39;0.0
1410;12154.0;7.40682;27.5391;1.85908;12.4228;60.3773;6;352.73;999.0;-2500.34;0.0
1411;12154.0;7.40682;27.5391;1.85908;12.4651;60.3349;6;352.95;999.0;-2500.33;0.0
1412;12154.0;7.40682;27.5391;1.85908;12.4965;60.3035;6;353.18;999.0;-2500.38;0.0
1413;12154.0;7.40682;27.5391;1.85908;12.4913;60.3087;6;353.41;999.0;-2500.37;0.0
1414;12154.0;7.40682;27.5391;1.85908;12.4711;60.3289;6;353.65;999.0;-2500.39;0.0
1415;12154.0;7.40682;27.5391;1.85908;12.4749;60.3251;6;353.87;999.0;-2500.38;0.0
1416;12154.0;7.40682;27.5391;1.85908;12.4862;60.3138;6;354.11;999.0;-2500.37;0.0
1417;12154.0;7.40682;27.5391;1.85908;12.4817;60.3183;6;354.36;999.0;-2500.42;0.0
1418;12154.0;7.40682;27.5391;1.85908;12.4647;60.3354;6;354.61;999.0;-2500.37;0.0
1419;12154.0;7.40682;27.5391;1.85908;12.462;60.338;6;354.86;999.0;-2500.35;0.0
1420;12154.0;7.40682;27.5391;1.85908;12.4725;60.3276;6;355.08;999.0;-2500.38;0.0
1421;12154.0;7.40682;27.5391;1.85908;12.4738;60.3262;6;355.3;999.0;-2500.38;0.0
1422;12154.0;7.40682;27.5391;1.85908;12.4847;60.3153;6;355.52;999.0;-2500.37;0.0
1423;12154.0;7.40682;27.5391;1.85908;12.4899;60.3101;6;355.75;999.0;-2500.38;0.0
1424;12154.0;7.40682;27.5391;1.85908;12.5029;60.2971;6;356.22;999.0;-2500.33;0.0
1425;12154.0;7.40682;27.5391;1.85908;12.5384;60.2616;6;356.47;999.0;-2500.36;0.0
1426;12154.0;7.40682;27.5391;1.85908;12.5469;60.2531;6;356.73;999.0;-2500.36;0.0
1427;12154.0;7.40682;27.5391;1.85908;12.522;60.278;6;356.96;999.0;-2500.41;0.0
1428;12154.0;7.40682;27.5391;1.85908;12.5061;60.2939;6;357.19;999.0;-2500.38;0.0
1429;12154.0;7.40682;27.5391;1.85908;12.5017;60.2983;6;357.45;999.0;-2500.41;0.0
1430;12154.0;7.40682;27.5391;1.85908;12.5129;60.2871;6;357.69;999.0;-2500.38;0.0
1431;12154.0;7.40682;27.5391;1.85908;12.5104;60.2896;6;357.94;999.0;-2500.4;0.0
1432;12154.0;7.40682;27.5391;1.85908;12.5278;60.2722;6;358.2;999.0;-2500.42;0.0
1433;12154.0;7.40682;27.5391;1.85908;12.5554;60.2446;6;358.44;999.0;-2500.37;0.0
1434;12154.0;7.40682;27.5391;1.85908;12.5812;60.2188;6;358.67;999.0;-2500.33;0.0
1435;12154.0;7.40682;27.5391;1.85908;12.6005;60.1995;6;358.92;999.0;-2500.39;0.0
1436;12154.0;7.40682;27.5391;1.85908;12.6117;60.1883;6;359.17;999.0;-2500.39;0.0
1437;12154.0;7.40682;27.5391;1.85908;12.6164;60.1836;6;359.41;999.0;-2500.41;0.0
1438;12154.0;7.40682;27.5391;1.85908;12.6083;60.1917;6;359.64;999.0;-2500.39;0.0
1439;12154.0;7.40682;27.5391;1.85908;12.6009;60.1991;6;359.9;999.0;-2500.41;0.0
1440;12154.0;7.40682;27.5391;1.85908;12.5943;60.2057;6;360.15;999.0;-2500.38;0.0
1441;12154.0;7.40682;27.5391;1.85908;12.5959;60.2041;6;360.41;999.0;-2500.46;0.0
1442;12154.0;7.40682;27.5391;1.85908;12.607;60.193;6;360.66;999.0;-2500.45;0.0
1443;12154.0;7.40682;27.5391;1.85908;12.6159;60.1841;6;360.89;999.0;-2500.4;0.0
1444;12154.0;7.40682;27.5391;1.85908;12.6197;60.1803;6;361.12;999.0;-2500.4;0.0
1445;12154.0;7.40682;27.5391;1.85908;12.6278;60.1722;6;361.36;999.0;-2500.36;0.0
1446;12154.0;7.40682;27.5391;1.85908;12.634;60.166;6;361.61;999.0;-2500.41;0.0
1447;12154.0;7.40682;27.5391;1.85908;12.6122;60.1878;6;361.86;999.0;-2500.39;0.0
1448;12154.0;7.40682;27.5391;1.85908;12.6024;60.1976;6;362.1;999.0;-2500.37;0.0
1449;12154.0;7.40682;27.5391;1.85908;12.5958;60.2042;6;362.34;999.0;-2500.37;0.0
1450;12154.0;7.40682;27.5391;1.85908;12.5943;60.2057;6;362.59;999.0;-2500.32;0.0
1451;12154.0;7.40682;27.5391;1.85908;12.588;60.212;6;362.82;999.0;-2500.46;0.0
1452;12154.0;7.40682;27.5391;1.85908;12.5749;60.2251;6;363.08;999.0;-2500.42;0.0
1453;12154.0;7.40682;27.5391;1.85908;12.5716;60.2284;6;363.31;999.0;-2500.44;0.0
1454;12154.0;7.40682;27.5391;1.85908;12.5942;60.2058;6;363.55;999.0;-2500.44;0.0
1455;12154.0;7.40682;27.5391;1.85908;12.5658;60.2342;6;363.79;999.0;-2500.41;0.0
1456;12154.0;7.40682;27.5391;1.85908;12.5453;60.2547;6;364.03;999.0;-2500.45;0.0
1457;12154.0;7.40682;27.5391;1.85908;12.5282;60.2718;6;364.29;999.0;-2500.44;0.0
1458;12154.0;7.40682;27.5391;1.85908;12.5268;60.2732;6;364.52;999.0;-2500.46;0.0
1459;12154.0;7.40682;27.5391;1.85908;12.5738;60.2262;6;364.76;999.0;-2500.4;0.0
1460;12154.0;7.40682;27.5391;1.85908;12.595;60.205;6;365.02;999.0;-2500.43;0.0
1461;12154.0;7.40682;27.5391;1.85908;12.602;60.198;6;365.26;999.0;-2500.4;0.0
1462;12154.0;7.40682;27.5391;1.85908;12.5753;60.2247;6;365.74;999.0;-2500.4;0.0
1463;12154.0;7.40682;27.5391;1.85908;12.5481;60.2519;6;365.99;999.0;-2500.39;0.0
1464;12154.0;7.40682;27.5391;1.85908;12.5363;60.2637;6;366.26;999.0;-2500.41;0.0
1465;12154.0;7.40682;27.5391;1.85908;12.5389;60.2611;6;366.49;999.0;-2500.38;0.0
1466;12154.0;7.40682;27.5391;1.85908;12.5364;60.2636;6;366.73;999.0;-2500.4;0.0
1467;12154.0;7.40682;27.5391;1.85908;12.5354;60.2646;6;366.98;999.0;-2500.37;0.0
1468;12154.0;7.40682;27.5391;1.85908;12.5463;60.2537;6;367.24;999.0;-2500.37;0.0
1469;12154.0;7.40682;27.5391;1.85908;12.5614;60.2386;6;367.49;999.0;-2500.36;0.0
1470;12154.0;7.40682;27.5391;1.85908;12.5792;60.2208;6;367.73;999.0;-2500.39;0.0
1471;12154.0;7.40682;27.5391;1.85908;12.5835;60.2165;6;367.98;999.0;-2500.44;0.0
1472;12154.0;7.40682;27.5391;1.85908;12.601;60.199;6;368.23;999.0;-2500.35;0.0
1473;12154.0;7.40682;27.5391;1.85908;12.6148;60.1852;6;368.49;999.0;-2500.35;0.0
1474;12154.0;7.40682;27.5391;1.85908;12.6162;60.1838;6;368.72;999.0;-2500.4;0.0
1475;12154.0;7.40682;27.5391;1.85908;12.6198;60.1802;6;368.97;999.0;-2500.38;0.0
1476;12154.0;7.40682;27.5391;1.85908;12.6229;60.1771;6;369.21;999.0;-2500.39;0.0
1477;12154.0;7.40682;27.5391;1.85908;12.6254;60.1746;6;369.44;999.0;-2500.4;0.0
1478;12154.0;7.40682;27.5391;1.85908;12.6238;60.1762;6;369.67;999.0;-2500.36;0.0
1479;12154.0;7.40682;27.5391;1.85908;12.6243;60.1757;6;369.9;999.0;-2500.35;0.0
1480;12154.0;7.40682;27.5391;1.85908;12.6192;60.1808;6;370.14;999.0;-2500.37;0.0
1481;12154.0;7.40682;27.5391;1.85908;12.6133;60.1867;6;370.39;999.0;-2500.41;0.0
1482;12154.0;7.40682;27.5391;1.85908;12.6135;60.1865;6;370.63;999.0;-2500.41;0.0
1483;12154.0;7.40682;27.5391;1.85908;12.6184;60.1816;6;370.88;999.0;-2500.41;0.0
1484;12154.0;7.40682;27.5391;1.85908;12.6273;60.1727;6;371.13;999.0;-2500.38;0.0
1485;12154.0;7.40682;27.5391;1.85908;12.6338;60.1662;6;371.36;999.0;-2500.46;0.0
1486;12154.0;7.40682;27.5391;1.85908;12.6332;60.1668;6;371.59;999.0;-2500.42;0.0
1487;12154.0;7.40682;27.5391;1.85908;12.6208;60.1792;6;371.83;999.0;-2500.42;0.0
1488;12154.0;7.40682;27.5391;1.85908;12.6083;60.1917;6;372.08;999.0;-2500.41;0.0
1489;12154.0;7.40682;27.5391;1.85908;12.6024;60.1976;6;372.33;999.0;-2500.39;0.0
1490;12154.0;7.40682;27.5391;1.85908;12.5909;60.2091;6;372.56;999.0;-2500.38;0.0
1491;12154.0;7.40682;27.5391;1.85908;12.5791;60.2209;6;372.8;999.0;-2500.43;0.0
1492;12154.0;7.40682;27.5391;1.85908;12.5774;60.2226;6;373.03;999.0;-2500.42;0.0
1493;12154.0;7.40682;27.5391;1.85908;12.574;60.226;6;373.29;999.0;-2500.44;0.0
1494;12154.0;7.40682;27.5391;1.85908;12.5629;60.2371;6;373.52;999.0;-2500.36;0.0
1495;12154.0;7.40682;27.5391;1.85908;12.5241;60.2759;6;373.77;999.0;-2500.48;0.0
1496;12154.0;7.40682;27.5391;1.85908;12.5138;60.2862;6;374.0;999.0;-2500.47;0.0
1497;12154.0;7.40682;27.5391;1.85908;12.5257;60.2743;6;374.48;999.0;-2500.42;0.0
1498;12154.0;7.40682;27.5391;1.85908;12.4961;60.3039;6;374.73;999.0;-2500.32;0.0
1499;12154.0;7.40682;27.5391;1.85908;12.493;60.307;6;374.99;999.0;-2500.38;0.0
1500;12154.0;7.40682;27.5391;1.85908;12.516;60.284;6;375.24;999.0;-2500.4;0.0
1501;12154.0;7.40682;27.5391;1.85908;12.5385;60.2615;6;375.49;999.0;-2500.38;0.0
1502;12154.0;7.40682;27.5391;1.85908;12.5487;60.2513;6;375.73;999.0;-2500.34;0.0
1503;12154.0;7.40682;27.5391;1.85908;12.4781;60.3219;6;375.99;999.0;-2500.43;0.0
1504;12154.0;7.40682;27.5391;1.85908;12.4702;60.3298;6;376.23;999.0;-2500.44;0.0
1505;12154.0;7.40682;27.5391;1.85908;12.5297;60.2703;6;376.5;999.0;-2500.37;0.0
1506;12154.0;7.40682;27.5391;1.85908;12.5134;60.2866;6;376.73;999.0;-2500.4;0.0
1507;12154.0;7.40682;27.5391;1.85908;12.4788;60.3212;6;376.96;999.0;-2500.38;0.0
1508;12154.0;7.40682;27.5391;1.85908;12.4924;60.3076;6;377.21;999.0;-2500.38;0.0
1509;12154.0;7.40682;27.5391;1.85908;12.4956;60.3044;6;377.45;999.0;-2500.38;0.0
1510;12154.0;7.40682;27.5391;1.85908;12.4678;60.3322;6;377.7;999.0;-2500.36;0.0
1511;12154.0;7.40682;27.5391;1.85908;12.4905;60.3095;6;377.95;999.0;-2500.36;0.0
1512;12154.0;7.40682;27.5391;1.85908;12.4988;60.3013;6;378.18;999.0;-2500.33;0.0
1513;12154.0;7.40682;27.5391;1.85908;12.4898;60.3102;6;378.44;999.0;-2500.37;0.0
1514;12154.0;7.40682;27.5391;1.85908;12.4705;60.3295;6;378.69;999.0;-2500.41;0.0
1515;12154.0;7.40682;27.5391;1.85908;12.459;60.341;6;378.94;999.0;-2500.42;0.0
1516;12154.0;7.40682;27.5391;1.85908;12.4609;60.3391;6;379.17;999.0;-2500.4;0.0
1517;12154.0;7.40682;27.5391;1.85908;12.4631;60.3369;6;379.43;999.0;-2500.37;0.0
1518;12154.0;7.40682;27.5391;1.85908;12.4402;60.3598;6;379.66;999.0;-2500.33;0.0
1519;12154.0;7.40682;27.5391;1.85908;12.4258;60.3742;6;379.89;999.0;-2500.34;0.0
1520;12154.0;7.40682;27.5391;1.85908;12.4425;60.3575;6;380.13;999.0;-2500.38;0.0
1521;12154.0;7.40682;27.5391;1.85908;12.4387;60.3613;6;380.36;999.0;-2500.39;0.0
1522;12154.0;7.40682;27.5391;1.85908;12.4029;60.3971;6;380.62;999.0;-2500.39;0.0
1523;12154.0;7.40682;27.5391;1.85908;12.393;60.407;6;380.87;999.0;-2500.39;0.0
1524;12154.0;7.40682;27.5391;1.85908;12.412;60.388;6;381.1;999.0;-2500.42;0.0
1525;12154.0;7.40682;27.5391;1.85908;12.4265;60.3735;6;381.35;999.0;-2500.42;0.0
1526;12154.0;7.40682;27.5391;1.85908;12.4606;60.3394;6;381.61;999.0;-2500.4;0.0
1527;12154.0;7.40682;27.5391;1.85908;12.484;60.3161;6;381.87;999.0;-2500.44;0.0
1528;12154.0;7.40682;27.5391;1.85908;12.4892;60.3108;6;382.12;999.0;-2500.41;0.0
1529;12154.0;7.40682;27.5391;1.85908;12.4977;60.3023;6;382.33;999.0;-2500.39;0.0
1530;12154.0;7.40682;27.5391;1.85908;12.4881;60.3119;6;382.56;999.0;-2500.38;0.0
1531;12154.0;7.40682;27.5391;1.85908;12.4684;60.3316;6;382.82;999.0;-2500.34;0.0
1532;12154.0;7.40682;27.5391;1.85908;12.4624;60.3376;6;383.05;999.0;-2500.43;0.0
1533;12154.0;7.40682;27.5391;1.85908;12.4653;60.3347;6;383.28;999.0;-2500.4;0.0
1534;12154.0;7.40682;27.5391;1.85908;12.4672;60.3328;6;383.51;999.0;-2500.43;0.0
1535;12154.0;7.40682;27.5391;1.85908;12.467;60.333;6;383.76;999.0;-2500.39;0.0
1536;12154.0;7.40682;27.5391;1.85908;12.4658;60.3342;6;384.0;999.0;-2500.36;0.0
1537;12154.0;7.40682;27.5391;1.85908;12.4611;60.3389;6;384.49;999.0;-2500.4;0.0
1538;12154.0;7.40682;27.5391;1.85908;12.4602;60.3398;6;384.73;999.0;-2500.41;0.0
1539;12154.0;7.40682;27.5391;1.85908;12.4693;60.3307;6;384.98;999.0;-2500.4;0.0
1540;12154.0;7.40682;27.5391;1.85908;12.4764;60.3236;6;385.22;999.0;-2500.39;0.0
1541;12154.0;7.40682;27.5391;1.85908;12.4871;60.3129;6;385.47;999.0;-2500.4;0.0
1542;12154.0;7.40682;27.5391;1.85908;12.4731;60.3269;6;385.71;999.0;-2500.39;0.0
1543;12154.0;7.40682;27.5391;1.85908;12.4244;60.3756;6;385.95;999.0;-2500.42;0.0
1544;12154.0;7.40682;27.5391;1.85908;12.3986;60.4014;6;386.19;999.0;-2500.42;0.0
1545;12154.0;7.40682;27.5391;1.85908;12.3914;60.4086;6;386.46;999.0;-2500.41;0.0
1546;12154.0;7.40682;27.5391;1.85908;12.4057;60.3943;6;386.7;999.0;-2500.35;0.0
1547;12154.0;7.40682;27.5391;1.85908;12.4242;60.3758;6;386.97;999.0;-2500.35;0.0
1548;12154.0;7.40682;27.5391;1.85908;12.4619;60.3381;6;387.23;999.0;-2500.38;0.0
1549;12154.0;7.40682;27.5391;1.85908;12.5144;60.2856;6;387.49;999.0;-2500.41;0.0
1550;12154.0;7.40682;27.5391;1.85908;12.5444;60.2556;6;387.73;999.0;-2500.41;0.0
1551;12154.0;7.40682;27.5391;1.85908;12.5474;60.2526;6;387.98;999.0;-2500.37;0.0
1552;12154.0;7.40682;27.5391;1.85908;12.5223;60.2777;6;388.25;999.0;-2500.38;0.0
1553;12154.0;7.40682;27.5391;1.85908;12.5081;60.2919;6;388.5;999.0;-2500.39;0.0
1554;12154.0;7.40682;27.5391;1.85908;12.4826;60.3174;6;388.74;999.0;-2500.38;0.0
1555;12154.0;7.40682;27.5391;1.85908;12.4576;60.3424;6;388.96;999.0;-2500.44;0.0
1556;12154.0;7.40682;27.5391;1.85908;12.4491;60.351;6;389.19;999.0;-2500.34;0.0
1557;12154.0;7.40682;27.5391;1.85908;12.4445;60.3555;6;389.42;999.0;-2500.42;0.0
1558;12154.0;7.40682;27.5391;1.85908;12.4353;60.3647;6;389.64;999.0;-2500.47;0.0
1559;12154.0;7.40682;27.5391;1.85908;12.4313;60.3687;6;389.89;999.0;-2500.37;0.0
1560;12154.0;7.40682;27.5391;1.85908;12.429;60.371;6;390.11;999.0;-2500.43;0.0
1561;12154.0;7.40682;27.5391;1.85908;12.445;60.355;6;390.35;999.0;-2500.46;0.0
1562;12154.0;7.40682;27.5391;1.85908;12.4636;60.3364;6;390.58;999.0;-2500.43;0.0
1563;12154.0;7.40682;27.5391;1.85908;12.4536;60.3465;6;390.8;999.0;-2500.37;0.0
1564;12154.0;7.40682;27.5391;1.85908;12.4497;60.3503;6;391.04;999.0;-2500.42;0.0
1565;12154.0;7.40682;27.5391;1.85908;12.444;60.356;6;391.27;999.0;-2500.37;0.0
1566;12154.0;7.40682;27.5391;1.85908;12.4489;60.3511;6;391.52;999.0;-2500.33;0.0
1567;12154.0;7.40682;27.5391;1.85908;12.4514;60.3486;6;391.77;999.0;-2500.36;0.0
1568;12154.0;7.40682;27.5391;1.85908;12.4558;60.3442;6;392.0;999.0;-2500.4;0.0
1569;12154.0;7.40682;27.5391;1.85908;12.4656;60.3344;6;392.48;999.0;-2500.37;0.0
1570;12154.0;7.40682;27.5391;1.85908;12.4767;60.3233;6;392.72;999.0;-2500.33;0.0
1571;12154.0;7.40682;27.5391;1.85908;12.4768;60.3232;6;392.96;999.0;-2500.38;0.0
1572;12154.0;7.40682;27.5391;1.85908;12.4726;60.3274;6;393.21;999.0;-2500.4;0.0
1573;12154.0;7.40682;27.5391;1.85908;12.4643;60.3357;6;393.45;999.0;-2500.38;0.0
1574;12154.0;7.40682;27.5391;1.85908;12.451;60.349;6;393.71;999.0;-2500.43;0.0
1575;12154.0;7.40682;27.5391;1.85908;12.4459;60.3541;6;393.97;999.0;-2500.42;0.0
1576;12154.0;7.40682;27.5391;1.85908;12.45;60.35;6;394.23;999.0;-2500.39;0.0
1577;12154.0;7.40682;27.5391;1.85908;12.4621;60.3379;6;394.46;999.0;-2500.4;0.0
1578;12154.0;7.40682;27.5391;1.85908;12.4741;60.3259;6;394.7;999.0;-2500.43;0.0
1579;12154.0;7.40682;27.5391;1.85908;12.4795;60.3205;6;394.93;999.0;-2500.38;0.0
1580;12154.0;7.40682;27.5391;1.85908;12.4736;60.3264;6;395.16;999.0;-2500.42;0.0
1581;12154.0;7.40682;27.5391;1.85908;12.4649;60.3351;6;395.41;999.0;-2500.43;0.0
1582;12154.0;7.40682;27.5391;1.85908;12.465;60.335;6;395.67;999.0;-2500.46;0.0
1583;12154.0;7.40682;27.5391;1.85908;12.4493;60.3507;6;395.92;999.0;-2500.46;0.0
1584;12154.0;7.40682;27.5391;1.85908;12.429;60.371;6;396.16;999.0;-2500.38;0.0
1585;12154.0;7.40682;27.5391;1.85908;12.4309;60.3691;6;396.4;999.0;-2500.37;0.0
1586;12154.0;7.40682;27.5391;1.85908;12.4401;60.3599;6;396.64;999.0;-2500.39;0.0
1587;12154.0;7.40682;27.5391;1.85908;12.4439;60.3561;6;396.9;999.0;-2500.42;0.0
1588;12154.0;7.40682;27.5391;1.85908;12.4377;60.3623;6;397.17;999.0;-2500.43;0.0
1589;12154.0;7.40682;27.5391;1.85908;12.4382;60.3618;6;397.41;999.0;-2500.4;0.0
1590;12154.0;7.40682;27.5391;1.85908;12.4499;60.3501;6;397.65;999.0;-2500.43;0.0
1591;12154.0;7.40682;27.5391;1.85908;12.4615;60.3385;6;397.88;999.0;-2500.42;0.0
1592;12154.0;7.40682;27.5391;1.85908;12.462;60.338;6;398.12;999.0;-2500.45;0.0
1593;12154.0;7.40682;27.5391;1.85908;12.4575;60.3425;6;398.36;999.0;-2500.4;0.0
1594;12154.0;7.40682;27.5391;1.85908;12.455;60.345;6;398.59;999.0;-2500.4;0.0
1595;12154.0;7.40682;27.5391;1.85908;12.4526;60.3474;6;398.83;999.0;-2500.38;0.0
1596;12154.0;7.40682;27.5391;1.85908;12.4486;60.3514;6;399.07;999.0;-2500.43;0.0
1597;12154.0;7.40682;27.5391;1.85908;12.4524;60.3476;6;399.32;999.0;-2500.44;0.0
1598;12154.0;7.40682;27.5391;1.85908;12.456;60.344;6;399.55;999.0;-2500.5;0.0
1599;12154.0;7.40682;27.5391;1.85908;12.4521;60.3479;6;399.78;999.0;-2500.42;0.0
1600;12154.0;7.40682;27.5391;1.85908;12.4438;60.3562;6;400.04;999.0;-2500.43;0.0
1601;12154.0;7.40682;27.5391;1.85908;12.4406;60.3594;6;400.29;999.0;-2500.4;0.0
1602;12154.0;7.40682;27.5391;1.85908;12.4468;60.3532;6;400.53;999.0;-2500.36;0.0
1603;12154.0;7.40682;27.5391;1.85908;12.4497;60.3503;6;400.76;999.0;-2500.36;0.0
1604;12154.0;7.40682;27.5391;1.85908;12.4525;60.3475;6;401.25;999.0;-2500.45;0.0
1605;12154.0;7.40682;27.5391;1.85908;12.4567;60.3433;6;401.5;999.0;-2500.36;0.0
1606;12154.0;7.40682;27.5391;1.85908;12.4547;60.3453;6;401.75;999.0;-2500.34;0.0
1607;12154.0;7.40682;27.5391;1.85908;12.4616;60.3384;6;402.0;999.0;-2500.36;0.0
1608;12154.0;7.40682;27.5391;1.85908;12.4691;60.3309;6;402.22;999.0;-2500.39;0.0
1609;12154.0;7.40682;27.5391;1.85908;12.4816;60.3184;6;402.47;999.0;-2500.46;0.0
1610;12154.0;7.40682;27.5391;1.85908;12.4867;60.3133;6;402.71;999.0;-2500.37;0.0
1611;12154.0;7.40682;27.5391;1.85908;12.4875;60.3125;6;402.96;999.0;-2500.39;0.0
1612;12154.0;7.40682;27.5391;1.85908;12.4833;60.3167;6;403.18;999.0;-2500.43;0.0
1613;12154.0;7.40682;27.5391;1.85908;12.4944;60.3056;6;403.41;999.0;-2500.38;0.0
1614;12154.0;7.40682;27.5391;1.85908;12.4966;60.3034;6;403.64;999.0;-2500.4;0.0
1615;12154.0;7.40682;27.5391;1.85908;12.4916;60.3084;6;403.87;999.0;-2500.42;0.0
1616;12154.0;7.40682;27.5391;1.85908;12.4901;60.3099;6;404.1;999.0;-2500.37;0.0
1617;12154.0;7.40682;27.5391;1.85908;12.4925;60.3075;6;404.33;999.0;-2500.4;0.0
1618;12154.0;7.40682;27.5391;1.85908;12.4924;60.3076;6;404.55;999.0;-2500.43;0.0
1619;12154.0;7.40682;27.5391;1.85908;12.4886;60.3114;6;404.77;999.0;-2500.44;0.0
1620;12154.0;7.40682;27.5391;1.85908;12.4756;60.3244;6;405.01;999.0;-2500.37;0.0
1621;12154.0;7.40682;27.5391;1.85908;12.4487;60.3513;6;405.26;999.0;-2500.4;0.0
1622;12154.0;7.40682;27.5391;1.85908;12.4221;60.3779;6;405.5;999.0;-2500.41;0.0
1623;12154.0;7.40682;27.5391;1.85908;12.4035;60.3966;6;405.97;999.0;-2500.44;0.0
1624;12154.0;7.40682;27.5391;1.85908;12.4224;60.3776;6;406.23;999.0;-2500.37;0.0
1625;12154.0;7.40682;27.5391;1.85908;12.4269;60.3732;6;406.48;999.0;-2500.37;0.0
1626;12154.0;7.40682;27.5391;1.85908;12.417;60.383;6;406.73;999.0;-2500.38;0.0
1627;12154.0;7.40682;27.5391;1.85908;12.4027;60.3973;6;406.97;999.0;-2500.36;0.0
1628;12154.0;7.40682;27.5391;1.85908;12.3994;60.4007;6;407.21;999.0;-2500.32;0.0
1629;12154.0;7.40682;27.5391;1.85908;12.3966;60.4034;6;407.45;999.0;-2500.35;0.0
1630;12154.0;7.40682;27.5391;1.85908;12.4009;60.3991;6;407.69;999.0;-2500.36;0.0
1631;12154.0;7.40682;27.5391;1.85908;12.3564;60.4436;6;407.93;999.0;-2500.36;0.0
1632;12154.0;7.40682;27.5391;1.85908;12.364;60.436;6;408.17;999.0;-2500.38;0.0
1633;12154.0;7.40682;27.5391;1.85908;12.406;60.394;6;408.41;999.0;-2500.39;0.0
1634;12154.0;7.40682;27.5391;1.85908;12.4208;60.3792;6;408.65;999.0;-2500.4;0.0
1635;12154.0;7.40682;27.5391;1.85908;12.4149;60.3851;6;408.88;999.0;-2500.45;0.0
1636;12154.0;7.40682;27.5391;1.85908;12.4341;60.3659;6;409.12;999.0;-2500.45;0.0
1637;12154.0;7.40682;27.5391;1.85908;12.4509;60.3491;6;409.36;999.0;-2500.35;0.0
1638;12154.0;7.40682;27.5391;1.85908;12.4356;60.3644;6;409.59;999.0;-2500.39;0.0
1639;12154.0;7.40682;27.5391;1.85908;12.4196;60.3804;6;409.82;999.0;-2500.37;0.0
1640;12154.0;7.40682;27.5391;1.85908;12.4279;60.3721;6;410.06;999.0;-2500.4;0.0
1641;12154.0;7.40682;27.5391;1.85908;12.4373;60.3627;6;410.29;999.0;-2500.39;0.0
1642;12154.0;7.40682;27.5391;1.85908;12.4587;60.3413;6;410.53;999.0;-2500.41;0.0
1643;12154.0;7.40682;27.5391;1.85908;12.4545;60.3455;6;410.78;999.0;-2500.44;0.0
1644;12154.0;7.40682;27.5391;1.85908;12.3967;60.4033;6;411.03;999.0;-2500.46;0.0
1645;12154.0;7.40682;27.5391;1.85908;12.3407;60.4593;6;411.27;999.0;-2500.46;0.0
1646;12154.0;7.40682;27.5391;1.85908;12.3214;60.4786;6;411.51;999.0;-2500.44;0.0
1647;12154.0;7.40682;27.5391;1.85908;12.3244;60.4756;6;411.77;999.0;-2500.42;0.0
1648;12154.0;7.40682;27.5391;1.85908;12.3425;60.4575;6;412.02;999.0;-2500.34;0.0
1649;12154.0;7.40682;27.5391;1.85908;12.353;60.447;6;412.26;999.0;-2500.33;0.0
1650;12154.0;7.40682;27.5391;1.85908;12.3693;60.4307;6;412.5;999.0;-2500.37;0.0
1651;12154.0;7.40682;27.5391;1.85908;12.3765;60.4235;6;412.98;999.0;-2500.36;0.0
1652;12154.0;7.40682;27.5391;1.85908;12.415;60.385;6;413.25;999.0;-2500.31;0.0
1653;12154.0;7.40682;27.5391;1.85908;12.4511;60.3489;6;413.49;999.0;-2500.34;0.0
1654;12154.0;7.40682;27.5391;1.85908;12.4565;60.3435;6;413.74;999.0;-2500.33;0.0
1655;12154.0;7.40682;27.5391;1.85908;12.4476;60.3524;6;414.0;999.0;-2500.37;0.0
1656;12154.0;7.40682;27.5391;1.85908;12.4654;60.3346;6;414.23;999.0;-2500.36;0.0
1657;12154.0;7.40682;27.5391;1.85908;12.4801;60.3199;6;414.48;999.0;-2500.38;0.0
1658;12154.0;7.40682;27.5391;1.85908;12.49;60.31;6;414.72;999.0;-2500.37;0.0
1659;12154.0;7.40682;27.5391;1.85908;12.5055;60.2945;6;414.96;999.0;-2500.38;0.0
1660;12154.0;7.40682;27.5391;1.85908;12.4962;60.3038;6;415.2;999.0;-2500.35;0.0
1661;12154.0;7.40682;27.5391;1.85908;12.4676;60.3324;6;415.43;999.0;-2500.37;0.0
1662;12154.0;7.40682;27.5391;1.85908;12.5128;60.2872;6;415.67;999.0;-2500.35;0.0
1663;12154.0;7.40682;27.5391;1.85908;12.5445;60.2555;6;415.9;999.0;-2500.39;0.0
1664;12154.0;7.40682;27.5391;1.85908;12.5644;60.2356;6;416.14;999.0;-2500.39;0.0
1665;12154.0;7.40682;27.5391;1.85908;12.5745;60.2255;6;416.36;999.0;-2500.44;0.0
1666;12154.0;7.40682;27.5391;1.85908;12.5773;60.2227;6;416.58;999.0;-2500.39;0.0
1667;12154.0;7.40682;27.5391;1.85908;12.5856;60.2144;6;416.82;999.0;-2500.4;0.0
1668;12154.0;7.40682;27.5391;1.85908;12.5815;60.2185;6;417.05;999.0;-2500.4;0.0
1669;12154.0;7.40682;27.5391;1.85908;12.5869;60.2131;6;417.28;999.0;-2500.43;0.0
1670;12154.0;7.40682;27.5391;1.85908;12.5848;60.2152;6;417.52;999.0;-2500.42;0.0
1671;12154.0;7.40682;27.5391;1.85908;12.5736;60.2264;6;417.77;999.0;-2500.4;0.0
1672;12154.0;7.40682;27.5391;1.85908;12.5741;60.2259;6;418.22;999.0;-2500.38;0.0
1673;12154.0;7.40682;27.5391;1.85908;12.5801;60.2199;6;418.46;999.0;-2500.43;0.0
1674;12154.0;7.40682;27.5391;1.85908;12.5806;60.2194;6;418.7;999.0;-2500.45;0.0
1675;12154.0;7.40682;27.5391;1.85908;12.5737;60.2263;6;418.95;999.0;-2500.52;0.0
1676;12154.0;7.40682;27.5391;1.85908;12.5634;60.2366;6;419.2;999.0;-2500.41;0.0
1677;12154.0;7.40682;27.5391;1.85908;12.5514;60.2486;6;419.46;999.0;-2500.41;0.0
1678;12154.0;7.40682;27.5391;1.85908;12.5398;60.2602;6;419.69;999.0;-2500.43;0.0
1679;12154.0;7.40682;27.5391;1.85908;12.5273;60.2727;6;419.94;999.0;-2500.35;0.0
1680;12154.0;7.40682;27.5391;1.85908;12.5368;60.2632;6;420.18;999.0;-2500.39;0.0
1681;12154.0;7.40682;27.5391;1.85908;12.5515;60.2485;6;420.41;999.0;-2500.43;0.0
1682;12154.0;7.40682;27.5391;1.85908;12.5664;60.2336;6;420.67;999.0;-2500.46;0.0
1683;12154.0;7.40682;27.5391;1.85908;12.5444;60.2556;6;420.91;999.0;-2500.39;0.0
1684;12154.0;7.40682;27.5391;1.85908;12.5476;60.2524;6;421.16;999.0;-2500.44;0.0
1685;12154.0;7.40682;27.5391;1.85908;12.5633;60.2367;6;421.42;999.0;-2500.43;0.0
1686;12154.0;7.40682;27.5391;1.85908;12.5596;60.2404;6;421.65;999.0;-2500.41;0.0
1687;12154.0;7.40682;27.5391;1.85908;12.5597;60.2403;6;421.91;999.0;-2500.33;0.0
1688;12154.0;7.40682;27.5391;1.85908;12.5689;60.2311;6;422.17;999.0;-2500.39;0.0
1689;12154.0;7.40682;27.5391;1.85908;12.5568;60.2432;6;422.43;999.0;-2500.41;0.0
1690;12154.0;7.40682;27.5391;1.85908;12.5396;60.2604;6;422.68;999.0;-2500.39;0.0
1691;12154.0;7.40682;27.5391;1.85908;12.5217;60.2783;6;422.92;999.0;-2500.34;0.0
1692;12154.0;7.40682;27.5391;1.85908;12.5124;60.2876;6;423.15;999.0;-2500.32;0.0
1693;12154.0;7.40682;27.5391;1.85908;12.4876;60.3124;6;423.4;999.0;-2500.29;0.0
1694;12154.0;7.40682;27.5391;1.85908;12.437;60.363;6;423.63;999.0;-2500.29;0.0
1695;12154.0;7.40682;27.5391;1.85908;12.4401;60.3599;6;423.89;999.0;-2500.37;0.0
1696;12154.0;7.40682;27.5391;1.85908;12.4376;60.3624;6;424.13;999.0;-2500.41;0.0
1697;12154.0;7.40682;27.5391;1.85908;12.4519;60.3481;6;424.37;999.0;-2500.36;0.0
1698;12154.0;7.40682;27.5391;1.85908;12.4596;60.3404;6;424.61;999.0;-2500.47;0.0
1699;12154.0;7.40682;27.5391;1.85908;12.4679;60.3321;6;424.85;999.0;-2500.45;0.0
1700;12154.0;7.40682;27.5391;1.85908;12.4922;60.3078;6;425.08;999.0;-2500.45;0.0
1701;12154.0;7.40682;27.5391;1.85908;12.52;60.28;6;425.32;999.0;-2500.44;0.0
1702;12154.0;7.40682;27.5391;1.85908;12.5232;60.2768;6;425.58;999.0;-2500.39;0.0
1703;12154.0;7.40682;27.5391;1.85908;12.4878;60.3122;6;425.81;999.0;-2500.4;0.0
1704;12154.0;7.40682;27.5391;1.85908;12.4843;60.3157;6;426.07;999.0;-2500.48;0.0
1705;12154.0;7.40682;27.5391;1.85908;12.4594;60.3406;6;426.33;999.0;-2500.37;0.0
1706;12154.0;7.40682;27.5391;1.85908;12.4657;60.3343;6;426.57;999.0;-2500.39;0.0
1707;12154.0;7.40682;27.5391;1.85908;12.4483;60.3517;6;426.83;999.0;-2500.36;0.0
1708;12154.0;7.40682;27.5391;1.85908;12.4079;60.3921;6;427.07;999.0;-2500.42;0.0
1709;12154.0;7.40682;27.5391;1.85908;12.4331;60.367;6;427.32;999.0;-2500.45;0.0
1710;12154.0;7.40682;27.5391;1.85908;12.442;60.358;6;427.56;999.0;-2500.42;0.0
1711;12154.0;7.40682;27.5391;1.85908;12.4712;60.3288;6;427.79;999.0;-2500.42;0.0
1712;12154.0;7.40682;27.5391;1.85908;12.5023;60.2977;6;428.03;999.0;-2500.51;0.0
1713;12154.0;7.40682;27.5391;1.85908;12.5104;60.2896;6;428.27;999.0;-2500.44;0.0
1714;12154.0;7.40682;27.5391;1.85908;12.504;60.296;6;428.53;999.0;-2500.47;0.0
1715;12154.0;7.40682;27.5391;1.85908;12.4931;60.3069;6;428.79;999.0;-2500.47;0.0
1716;12154.0;7.40682;27.5391;1.85908;12.4825;60.3175;6;429.03;999.0;-2500.41;0.0
1717;12154.0;7.40682;27.5391;1.85908;12.5018;60.2982;6;429.28;999.0;-2500.45;0.0
1718;12154.0;7.40682;27.5391;1.85908;12.4916;60.3084;6;429.51;999.0;-2500.39;0.0
1719;12154.0;7.40682;27.5391;1.85908;12.504;60.296;6;430.0;999.0;-2500.41;0.0
1720;12154.0;7.40682;27.5391;1.85908;12.5186;60.2814;6;430.23;999.0;-2500.33;0.0
1721;12154.0;7.40682;27.5391;1.85908;12.5299;60.2701;6;430.49;999.0;-2500.38;0.0
1722;12154.0;7.40682;27.5391;1.85908;12.5307;60.2693;6;430.74;999.0;-2500.35;0.0
1723;12154.0;7.40682;27.5391;1.85908;12.5366;60.2635;6;430.97;999.0;-2500.33;0.0
1724;12154.0;7.40682;27.5391;1.85908;12.5484;60.2516;6;431.21;999.0;-2500.4;0.0
1725;12154.0;7.40682;27.5391;1.85908;12.5391;60.2609;6;431.45;999.0;-2500.39;0.0
1726;12154.0;7.40682;27.5391;1.85908;12.5532;60.2468;6;431.7;999.0;-2500.37;0.0
1727;12154.0;7.40682;27.5391;1.85908;12.5784;60.2216;6;431.93;999.0;-2500.32;0.0
1728;12154.0;7.40682;27.5391;1.85908;12.566;60.234;6;432.16;999.0;-2500.34;0.0
1729;12154.0;7.40682;27.5391;1.85908;12.5561;60.2439;6;432.39;999.0;-2500.35;0.0
1730;12154.0;7.40682;27.5391;1.85908;12.5762;60.2238;6;432.65;999.0;-2500.35;0.0
1731;12154.0;7.40682;27.5391;1.85908;12.5869;60.2131;6;432.9;999.0;-2500.34;0.0
1732;12154.0;7.40682;27.5391;1.85908;12.6107;60.1893;6;433.15;999.0;-2500.37;0.0
1733;12154.0;7.40682;27.5391;1.85908;12.6111;60.1889;6;433.38;999.0;-2500.44;0.0
1734;12154.0;7.40682;27.5391;1.85908;12.6008;60.1992;6;433.62;999.0;-2500.42;0.0
1735;12154.0;7.40682;27.5391;1.85908;12.5933;60.2067;6;433.85;999.0;-2500.38;0.0
1736;12154.0;7.40682;27.5391;1.85908;12.5418;60.2582;6;434.11;999.0;-2500.38;0.0
1737;12154.0;7.40682;27.5391;1.85908;12.4967;60.3033;6;434.36;999.0;-2500.36;0.0
1738;12154.0;7.40682;27.5391;1.85908;12.4836;60.3164;6;434.6;999.0;-2500.43;0.0
1739;12154.0;7.40682;27.5391;1.85908;12.4722;60.3278;6;434.83;999.0;-2500.39;0.0
1740;12154.0;7.40682;27.5391;1.85908;12.4583;60.3417;6;435.06;999.0;-2500.43;0.0
1741;12154.0;7.40682;27.5391;1.85908;12.4439;60.3561;6;435.29;999.0;-2500.38;0.0
1742;12154.0;7.40682;27.5391;1.85908;12.4273;60.3727;6;435.55;999.0;-2500.44;0.0
1743;12154.0;7.40682;27.5391;1.85908;12.4118;60.3882;6;435.78;999.0;-2500.4;0.0
1744;12154.0;7.40682;27.5391;1.85908;12.3896;60.4104;6;436.01;999.0;-2500.4;0.0
1745;12154.0;7.40682;27.5391;1.85908;12.4167;60.3833;6;436.52;999.0;-2500.38;0.0
1746;12154.0;7.40682;27.5391;1.85908;12.4644;60.3356;6;436.75;999.0;-2500.45;0.0
1747;12154.0;7.40682;27.5391;1.85908;12.5101;60.2899;6;436.97;999.0;-2500.41;0.0
1748;12154.0;7.40682;27.5391;1.85908;12.5351;60.2649;6;437.2;999.0;-2500.4;0.0
1749;12154.0;7.40682;27.5391;1.85908;12.5421;60.2579;6;437.43;999.0;-2500.43;0.0
1750;12154.0;7.40682;27.5391;1.85908;12.5253;60.2747;6;437.66;999.0;-2500.37;0.0
1751;12154.0;7.40682;27.5391;1.85908;12.5124;60.2876;6;437.89;999.0;-2500.35;0.0
1752;12154.0;7.40682;27.5391;1.85908;12.5009;60.2991;6;438.11;999.0;-2500.42;0.0
1753;12154.0;7.40682;27.5391;1.85908;12.51;60.29;6;438.36;999.0;-2500.41;0.0
1754;12154.0;7.40682;27.5391;1.85908;12.5214;60.2786;6;438.58;999.0;-2500.45;0.0
1755;12154.0;7.40682;27.5391;1.85908;12.5282;60.2718;6;438.81;999.0;-2500.42;0.0
1756;12154.0;7.40682;27.5391;1.85908;12.5255;60.2746;6;439.05;999.0;-2500.42;0.0
1757;12154.0;7.40682;27.5391;1.85908;12.5348;60.2652;6;439.28;999.0;-2500.35;0.0
1758;12154.0;7.40682;27.5391;1.85908;12.5321;60.2679;6;439.5;999.0;-2500.32;0.0
1759;12154.0;7.40682;27.5391;1.85908;12.5067;60.2933;6;439.95;999.0;-2500.33;0.0
1760;12154.0;7.40682;27.5391;1.85908;12.5081;60.2919;6;440.19;999.0;-2500.35;0.0
1761;12154.0;7.40682;27.5391;1.85908;12.4978;60.3022;6;440.44;999.0;-2500.35;0.0
1762;12154.0;7.40682;27.5391;1.85908;12.5034;60.2966;6;440.69;999.0;-2500.36;0.0
1763;12154.0;7.40682;27.5391;1.85908;12.5103;60.2897;6;440.92;999.0;-2500.43;0.0
1764;12154.0;7.40682;27.5391;1.85908;12.5138;60.2862;6;441.16;999.0;-2500.39;0.0
1765;12154.0;7.40682;27.5391;1.85908;12.5277;60.2723;6;441.39;999.0;-2500.36;0.0
1766;12154.0;7.40682;27.5391;1.85908;12.4989;60.3011;6;441.63;999.0;-2500.37;0.0
1767;12154.0;7.40682;27.5391;1.85908;12.4352;60.3648;6;441.89;999.0;-2500.43;0.0
1768;12154.0;7.40682;27.5391;1.85908;12.3737;60.4263;6;442.12;999.0;-2500.37;0.0
1769;12154.0;7.40682;27.5391;1.85908;12.3278;60.4722;6;442.37;999.0;-2500.46;0.0
1770;12154.0;7.40682;27.5391;1.85908;12.292;60.508;6;442.63;999.0;-2500.46;0.0
1771;12154.0;7.40682;27.5391;1.85908;12.2357;60.5643;6;442.86;999.0;-2500.47;0.0
1772;12154.0;7.40682;27.5391;1.85908;12.2033;60.5967;6;443.1;999.0;-2500.44;0.0
1773;12154.0;7.40682;27.5391;1.85908;12.1827;60.6173;6;443.33;999.0;-2500.43;0.0
1774;12154.0;7.40682;27.5391;1.85908;12.1786;60.6214;6;443.56;999.0;-2500.39;0.0
1775;12154.0;7.40682;27.5391;1.85908;12.1807;60.6193;6;443.8;999.0;-2500.35;0.0
1776;12154.0;7.40682;27.5391;1.85908;12.1735;60.6265;6;444.06;999.0;-2500.32;0.0
1777;12154.0;7.40682;27.5391;1.85908;12.163;60.637;6;444.3;999.0;-2500.34;0.0
1778;12154.0;7.40682;27.5391;1.85908;12.1328;60.6672;6;444.55;999.0;-2500.39;0.0
1779;12154.0;7.40682;27.5391;1.85908;12.0602;60.7398;6;444.81;999.0;-2500.34;0.0
1780;12154.0;7.40682;27.5391;1.85908;12.012;60.788;6;445.06;999.0;-2500.45;0.0
1781;12154.0;7.40682;27.5391;1.85908;12.0281;60.7719;6;445.31;999.0;-2500.42;0.0
1782;12154.0;7.40682;27.5391;1.85908;12.0668;60.7332;6;445.54;999.0;-2500.39;0.0
1783;12154.0;7.40682;27.5391;1.85908;12.0682;60.7318;6;445.79;999.0;-2500.35;0.0
1784;12154.0;7.40682;27.5391;1.85908;12.0469;60.7531;6;446.03;999.0;-2500.38;0.0
1785;12154.0;7.40682;27.5391;1.85908;12.0266;60.7734;6;446.26;999.0;-2500.34;0.0
1786;12154.0;7.40682;27.5391;1.85908;12.0039;60.7961;6;446.5;999.0;-2500.37;0.0
1787;12154.0;7.40682;27.5391;1.85908;11.9726;60.8275;6;447.01;999.0;-2500.33;0.0
1788;12154.0;7.40682;27.5391;1.85908;11.9683;60.8317;6;447.26;999.0;-2500.33;0.0
1789;12154.0;7.40682;27.5391;1.85908;11.965;60.835;6;447.48;999.0;-2500.36;0.0
1790;12154.0;7.40682;27.5391;1.85908;11.9353;60.8647;6;447.72;999.0;-2500.38;0.0
1791;12154.0;7.40682;27.5391;1.85908;11.9501;60.8499;6;447.97;999.0;-2500.42;0.0
1792;12154.0;7.40682;27.5391;1.85908;11.956;60.844;6;448.2;999.0;-2500.47;0.0
1793;12154.0;7.40682;27.5391;1.85908;11.9695;60.8305;6;448.43;999.0;-2500.43;0.0
1794;12154.0;7.40682;27.5391;1.85908;12.0028;60.7972;6;448.67;999.0;-2500.36;0.0
1795;12154.0;7.40682;27.5391;1.85908;11.9781;60.8219;6;448.92;999.0;-2500.37;0.0
1796;12154.0;7.40682;27.5391;1.85908;11.9635;60.8365;6;449.15;999.0;-2500.36;0.0
1797;12154.0;7.40682;27.5391;1.85908;11.9507;60.8493;6;449.38;999.0;-2500.38;0.0
1798;12154.0;7.40682;27.5391;1.85908;11.9518;60.8482;6;449.61;999.0;-2500.38;0.0
1799;12154.0;7.40682;27.5391;1.85908;11.9465;60.8535;6;449.85;999.0;-2500.38;0.0
1800;12154.0;7.40682;27.5391;1.85908;11.9554;60.8446;6;450.08;999.0;-2500.36;0.0
1801;12154.0;7.40682;27.5391;1.85908;11.9756;60.8244;6;450.32;999.0;-2500.4;0.0
1802;12154.0;7.40682;27.5391;1.85908;11.972;60.828;6;450.55;999.0;-2500.41;0.0
1803;12154.0;7.40682;27.5391;1.85908;11.9545;60.8455;6;450.79;999.0;-2500.39;0.0
1804;12154.0;7.40682;27.5391;1.85908;11.9248;60.8752;6;451.01;999.0;-2500.46;0.0
1805;12154.0;7.40682;27.5391;1.85908;11.9155;60.8846;6;451.25;999.0;-2500.41;0.0
1806;12154.0;7.40682;27.5391;1.85908;11.9007;60.8994;6;451.7;999.0;-2500.42;0.0
1807;12154.0;7.40682;27.5391;1.85908;11.895;60.905;6;451.95;999.0;-2500.42;0.0
1808;12154.0;7.40682;27.5391;1.85908;11.921;60.879;6;452.22;999.0;-2500.4;0.0
1809;12154.0;7.40682;27.5391;1.85908;11.9413;60.8587;6;452.47;999.0;-2500.43;0.0
1810;12154.0;7.40682;27.5391;1.85908;11.9559;60.8441;6;452.73;999.0;-2500.38;0.0
1811;12154.0;7.40682;27.5391;1.85908;11.9694;60.8306;6;452.97;999.0;-2500.36;0.0
1812;12154.0;7.40682;27.5391;1.85908;11.9591;60.8409;6;453.21;999.0;-2500.4;0.0
1813;12154.0;7.40682;27.5391;1.85908;11.9592;60.8408;6;453.45;999.0;-2500.38;0.0
1814;12154.0;7.40682;27.5391;1.85908;11.9523;60.8477;6;453.68;999.0;-2500.39;0.0
1815;12154.0;7.40682;27.5391;1.85908;11.9092;60.8908;6;453.92;999.0;-2500.42;0.0
1816;12154.0;7.40682;27.5391;1.85908;11.8573;60.9427;6;454.18;999.0;-2500.44;0.0
1817;12154.0;7.40682;27.5391;1.85908;11.8125;60.9875;6;454.42;999.0;-2500.37;0.0
1818;12154.0;7.40682;27.5391;1.85908;11.8043;60.9957;6;454.67;999.0;-2500.43;0.0
1819;12154.0;7.40682;27.5391;1.85908;11.7983;61.0017;6;454.92;999.0;-2500.36;0.0
1820;12154.0;7.40682;27.5391;1.85908;11.7213;61.0787;6;455.17;999.0;-2500.4;0.0
1821;12154.0;7.40682;27.5391;1.85908;11.6653;61.1347;6;455.43;999.0;-2500.4;0.0
1822;12154.0;7.40682;27.5391;1.85908;11.6516;61.1484;6;455.66;999.0;-2500.35;0.0
1823;12154.0;7.40682;27.5391;1.85908;11.6652;61.1348;6;455.89;999.0;-2500.38;0.0
1824;12154.0;7.40682;27.5391;1.85908;11.6703;61.1297;6;456.15;999.0;-2500.4;0.0
1825;12154.0;7.40682;27.5391;1.85908;11.6861;61.1139;6;456.38;999.0;-2500.35;0.0
1826;12154.0;7.40682;27.5391;1.85908;11.6933;61.1067;6;456.59;999.0;-2500.4;0.0
1827;12154.0;7.40682;27.5391;1.85908;11.6713;61.1287;6;456.84;999.0;-2500.41;0.0
1828;12154.0;7.40682;27.5391;1.85908;11.6616;61.1384;6;457.1;999.0;-2500.42;0.0
1829;12154.0;7.40682;27.5391;1.85908;11.6502;61.1498;6;457.35;999.0;-2500.31;0.0
1830;12154.0;7.40682;27.5391;1.85908;11.6153;61.1847;6;457.61;999.0;-2500.37;0.0
1831;12154.0;7.40682;27.5391;1.85908;11.6428;61.1572;6;457.82;999.0;-2500.35;0.0
1832;12154.0;7.40682;27.5391;1.85908;11.7587;61.0413;6;458.06;999.0;-2500.43;0.0
1833;12154.0;7.40682;27.5391;1.85908;11.9141;60.8859;6;458.29;999.0;-2500.35;0.0
1834;12154.0;7.40682;27.5391;1.85908;11.9984;60.8016;6;458.55;999.0;-2500.44;0.0
1835;12154.0;7.40682;27.5391;1.85908;12.1058;60.6942;6;458.8;999.0;-2500.42;0.0
1836;12154.0;7.40682;27.5391;1.85908;12.2609;60.5391;6;459.05;999.0;-2500.38;0.0
1837;12154.0;7.40682;27.5391;1.85908;12.3826;60.4174;6;459.31;999.0;-2500.43;0.0
1838;12154.0;7.40682;27.5391;1.85908;12.4653;60.3347;6;459.56;999.0;-2500.41;0.0
1839;12154.0;7.40682;27.5391;1.85908;12.5259;60.2741;6;459.8;999.0;-2500.36;0.0
1840;12154.0;7.40682;27.5391;1.85908;12.556;60.244;6;460.05;999.0;-2500.4;0.0
1841;12154.0;7.40682;27.5391;1.85908;12.6472;60.1528;6;460.3;999.0;-2500.37;0.0
1842;12154.0;7.40682;27.5391;1.85908;12.7356;60.0644;6;460.54;999.0;-2500.39;0.0
1843;12154.0;7.40682;27.5391;1.85908;12.7853;60.0147;6;460.78;999.0;-2500.37;0.0
1844;12154.0;7.40682;27.5391;1.85908;12.7716;60.0284;6;461.01;999.0;-2500.41;0.0
1845;12154.0;7.40682;27.5391;1.85908;12.7528;60.0472;6;461.27;999.0;-2500.33;0.0
1846;12154.0;7.40682;27.5391;1.85908;12.7261;60.0739;6;461.5;999.0;-2500.37;0.0
1847;12154.0;7.40682;27.5391;1.85908;12.7626;60.0374;6;462.01;999.0;-2500.41;0.0
1848;12154.0;7.40682;27.5391;1.85908;12.7595;60.0405;6;462.26;999.0;-2500.48;0.0
1849;12154.0;7.40682;27.5391;1.85908;12.7454;60.0546;6;462.51;999.0;-2500.43;0.0
1850;12154.0;7.40682;27.5391;1.85908;12.7455;60.0545;6;462.75;999.0;-2500.36;0.0
1851;12154.0;7.40682;27.5391;1.85908;12.7696;60.0304;6;462.98;999.0;-2500.46;0.0
1852;12154.0;7.40682;27.5391;1.85908;12.7962;60.0038;6;463.21;999.0;-2500.43;0.0
1853;12154.0;7.40682;27.5391;1.85908;12.8124;59.9876;6;463.44;999.0;-2500.35;0.0
1854;12154.0;7.40682;27.5391;1.85908;12.8393;59.9607;6;463.67;999.0;-2500.46;0.0
1855;12154.0;7.40682;27.5391;1.85908;12.8388;59.9612;6;463.9;999.0;-2500.37;0.0
1856;12154.0;7.40682;27.5391;1.85908;12.8306;59.9694;6;464.12;999.0;-2500.39;0.0
1857;12154.0;7.40682;27.5391;1.85908;12.8348;59.9652;6;464.35;999.0;-2500.38;0.0
1858;12154.0;7.40682;27.5391;1.85908;12.8343;59.9657;6;464.55;999.0;-2500.43;0.0
1859;12154.0;7.40682;27.5391;1.85908;12.8002;59.9998;6;464.8;999.0;-2500.46;0.0
1860;12154.0;7.40682;27.5391;1.85908;12.776;60.024;6;465.04;999.0;-2500.37;0.0
1861;12154.0;7.40682;27.5391;1.85908;12.7849;60.0151;6;465.29;999.0;-2500.41;0.0
1862;12154.0;7.40682;27.5391;1.85908;12.7995;60.0005;6;465.53;999.0;-2500.4;0.0
1863;12154.0;7.40682;27.5391;1.85908;12.8002;59.9998;6;465.77;999.0;-2500.39;0.0
1864;12154.0;7.40682;27.5391;1.85908;12.7713;60.0287;6;466.02;999.0;-2500.35;0.0
1865;12154.0;7.40682;27.5391;1.85908;12.7564;60.0436;6;466.48;999.0;-2500.33;0.0
1866;12154.0;7.40682;27.5391;1.85908;12.7831;60.0169;6;466.72;999.0;-2500.35;0.0
1867;12154.0;7.40682;27.5391;1.85908;12.8116;59.9884;6;466.95;999.0;-2500.36;0.0
1868;12154.0;7.40682;27.5391;1.85908;12.8247;59.9753;6;467.18;999.0;-2500.34;0.0
1869;12154.0;7.40682;27.5391;1.85908;12.8276;59.9724;6;467.43;999.0;-2500.37;0.0
1870;12154.0;7.40682;27.5391;1.85908;12.8462;59.9538;6;467.67;999.0;-2500.43;0.0
1871;12154.0;7.40682;27.5391;1.85908;12.8596;59.9404;6;467.91;999.0;-2500.41;0.0
1872;12154.0;7.40682;27.5391;1.85908;12.8414;59.9586;6;468.15;999.0;-2500.41;0.0
1873;12154.0;7.40682;27.5391;1.85908;12.8345;59.9655;6;468.4;999.0;-2500.4;0.0
1874;12154.0;7.40682;27.5391;1.85908;12.8449;59.9551;6;468.66;999.0;-2500.37;0.0
1875;12154.0;7.40682;27.5391;1.85908;12.8286;59.9714;6;468.92;999.0;-2500.38;0.0
1876;12154.0;7.40682;27.5391;1.85908;12.8143;59.9857;6;469.18;999.0;-2500.47;0.0
1877;12154.0;7.40682;27.5391;1.85908;12.798;60.002;6;469.43;999.0;-2500.4;0.0
1878;12154.0;7.40682;27.5391;1.85908;12.7904;60.0096;6;469.66;999.0;-2500.43;0.0
1879;12154.0;7.40682;27.5391;1.85908;12.7861;60.0139;6;469.92;999.0;-2500.45;0.0
1880;12154.0;7.40682;27.5391;1.85908;12.7942;60.0058;6;470.16;999.0;-2500.38;0.0
1881;12154.0;7.40682;27.5391;1.85908;12.815;59.985;6;470.4;999.0;-2500.42;0.0
1882;12154.0;7.40682;27.5391;1.85908;12.8441;59.9559;6;470.65;999.0;-2500.4;0.0
1883;12154.0;7.40682;27.5391;1.85908;12.8301;59.9699;6;470.88;999.0;-2500.42;0.0
1884;12154.0;7.40682;27.5391;1.85908;12.8336;59.9664;6;471.11;999.0;-2500.38;0.0
1885;12154.0;7.40682;27.5391;1.85908;12.8388;59.9612;6;471.37;999.0;-2500.38;0.0
1886;12154.0;7.40682;27.5391;1.85908;12.8421;59.9579;6;471.62;999.0;-2500.37;0.0
1887;12154.0;7.40682;27.5391;1.85908;12.8374;59.9626;6;471.85;999.0;-2500.43;0.0
1888;12154.0;7.40682;27.5391;1.85908;12.8202;59.9798;6;472.09;999.0;-2500.36;0.0
1889;12154.0;7.40682;27.5391;1.85908;12.7992;60.0008;6;472.33;999.0;-2500.46;0.0
1890;12154.0;7.40682;27.5391;1.85908;12.8023;59.9977;6;472.57;999.0;-2500.46;0.0
1891;12154.0;7.40682;27.5391;1.85908;12.8025;59.9975;6;472.83;999.0;-2500.41;0.0
1892;12154.0;7.40682;27.5391;1.85908;12.8048;59.9952;6;473.06;999.0;-2500.34;0.0
1893;12154.0;7.40682;27.5391;1.85908;12.8119;59.9881;6;473.31;999.0;-2500.38;0.0
1894;12154.0;7.40682;27.5391;1.85908;12.8246;59.9754;6;473.54;999.0;-2500.38;0.0
1895;12154.0;7.40682;27.5391;1.85908;12.8321;59.9679;6;473.78;999.0;-2500.39;0.0
1896;12154.0;7.40682;27.5391;1.85908;12.8366;59.9634;6;474.01;999.0;-2500.41;0.0
1897;12154.0;7.40682;27.5391;1.85908;12.8325;59.9675;6;474.25;999.0;-2500.43;0.0
1898;12154.0;7.40682;27.5391;1.85908;12.832;59.968;6;474.73;999.0;-2500.43;0.0
1899;12154.0;7.40682;27.5391;1.85908;12.8381;59.9619;6;474.99;999.0;-2500.4;0.0
1900;12154.0;7.40682;27.5391;1.85908;12.8346;59.9654;6;475.24;999.0;-2500.43;0.0
1901;12154.0;7.40682;27.5391;1.85908;12.8101;59.9899;6;475.49;999.0;-2500.39;0.0
1902;12154.0;7.40682;27.5391;1.85908;12.7944;60.0056;6;475.76;999.0;-2500.45;0.0
1903;12154.0;7.40682;27.5391;1.85908;12.7885;60.0115;6;476.0;999.0;-2500.48;0.0
1904;12154.0;7.40682;27.5391;1.85908;12.7944;60.0056;6;476.25;999.0;-2500.46;0.0
1905;12154.0;7.40682;27.5391;1.85908;12.8053;59.9947;6;476.49;999.0;-2500.45;0.0
1906;12154.0;7.40682;27.5391;1.85908;12.8096;59.9904;6;476.71;999.0;-2500.43;0.0
1907;12154.0;7.40682;27.5391;1.85908;12.8145;59.9855;6;476.97;999.0;-2500.38;0.0
1908;12154.0;7.40682;27.5391;1.85908;12.8074;59.9926;6;477.19;999.0;-2500.39;0.0
1909;12154.0;7.40682;27.5391;1.85908;12.7965;60.0035;6;477.42;999.0;-2500.38;0.0
1910;12154.0;7.40682;27.5391;1.85908;12.7882;60.0118;6;477.66;999.0;-2500.4;0.0
1911;12154.0;7.40682;27.5391;1.85908;12.7866;60.0134;6;477.92;999.0;-2500.45;0.0
1912;12154.0;7.40682;27.5391;1.85908;12.7888;60.0112;6;478.17;999.0;-2500.4;0.0
1913;12154.0;7.40682;27.5391;1.85908;12.7799;60.0201;6;478.4;999.0;-2500.41;0.0
1914;12154.0;7.40682;27.5391;1.85908;12.7361;60.0639;6;478.63;999.0;-2500.5;0.0
1915;12154.0;7.40682;27.5391;1.85908;12.6921;60.1079;6;478.86;999.0;-2500.43;0.0
1916;12154.0;7.40682;27.5391;1.85908;12.6731;60.1269;6;479.12;999.0;-2500.35;0.0
1917;12154.0;7.40682;27.5391;1.85908;12.6999;60.1001;6;479.37;999.0;-2500.45;0.0
1918;12154.0;7.40682;27.5391;1.85908;12.7428;60.0572;6;479.62;999.0;-2500.34;0.0
1919;12154.0;7.40682;27.5391;1.85908;12.7573;60.0427;6;479.86;999.0;-2500.34;0.0
1920;12154.0;7.40682;27.5391;1.85908;12.7491;60.0509;6;480.11;999.0;-2500.35;0.0
1921;12154.0;7.40682;27.5391;1.85908;12.7368;60.0632;6;480.33;999.0;-2500.32;0.0
1922;12154.0;7.40682;27.5391;1.85908;12.7259;60.0741;6;480.56;999.0;-2500.34;0.0
1923;12154.0;7.40682;27.5391;1.85908;12.7257;60.0743;6;480.79;999.0;-2500.4;0.0
1924;12154.0;7.40682;27.5391;1.85908;12.7236;60.0764;6;481.04;999.0;-2500.44;0.0
1925;12154.0;7.40682;27.5391;1.85908;12.72;60.08;6;481.3;999.0;-2500.43;0.0
1926;12154.0;7.40682;27.5391;1.85908;12.7061;60.0939;6;481.53;999.0;-2500.39;0.0
1927;12154.0;7.40682;27.5391;1.85908;12.6868;60.1132;6;481.75;999.0;-2500.39;0.0
1928;12154.0;7.40682;27.5391;1.85908;12.695;60.105;6;482.23;999.0;-2500.34;0.0
1929;12154.0;7.40682;27.5391;1.85908;12.7265;60.0735;6;482.47;999.0;-2500.37;0.0
1930;12154.0;7.40682;27.5391;1.85908;12.7323;60.0677;6;482.71;999.0;-2500.38;0.0
1931;12154.0;7.40682;27.5391;1.85908;12.7287;60.0713;6;482.94;999.0;-2500.4;0.0
1932;12154.0;7.40682;27.5391;1.85908;12.7124;60.0876;6;483.18;999.0;-2500.36;0.0
1933;12154.0;7.40682;27.5391;1.85908;12.7194;60.0807;6;483.43;999.0;-2500.41;0.0
1934;12154.0;7.40682;27.5391;1.85908;12.7229;60.0771;6;483.66;999.0;-2500.49;0.0
1935;12154.0;7.40682;27.5391;1.85908;12.7233;60.0767;6;483.91;999.0;-2500.45;0.0
1936;12154.0;7.40682;27.5391;1.85908;12.7174;60.0826;6;484.15;999.0;-2500.44;0.0
1937;12154.0;7.40682;27.5391;1.85908;12.7061;60.0939;6;484.39;999.0;-2500.37;0.0
1938;12154.0;7.40682;27.5391;1.85908;12.681;60.119;6;484.63;999.0;-2500.37;0.0
1939;12154.0;7.40682;27.5391;1.85908;12.6507;60.1493;6;484.87;999.0;-2500.36;0.0
1940;12154.0;7.40682;27.5391;1.85908;12.6905;60.1095;6;485.1;999.0;-2500.42;0.0
1941;12154.0;7.40682;27.5391;1.85908;12.6874;60.1126;6;485.34;999.0;-2500.44;0.0
1942;12154.0;7.40682;27.5391;1.85908;12.6927;60.1074;6;485.59;999.0;-2500.44;0.0
1943;12154.0;7.40682;27.5391;1.85908;12.7085;60.0915;6;485.83;999.0;-2500.44;0.0
1944;12154.0;7.40682;27.5391;1.85908;12.7407;60.0593;6;486.06;999.0;-2500.38;0.0
1945;12154.0;7.40682;27.5391;1.85908;12.7404;60.0596;6;486.29;999.0;-2500.45;0.0
1946;12154.0;7.40682;27.5391;1.85908;12.7554;60.0446;6;486.53;999.0;-2500.42;0.0
1947;12154.0;7.40682;27.5391;1.85908;12.7352;60.0648;6;486.76;999.0;-2500.43;0.0
1948;12154.0;7.40682;27.5391;1.85908;12.7036;60.0964;6;487.01;999.0;-2500.41;0.0
1949;12154.0;7.40682;27.5391;1.85908;12.6712;60.1288;6;487.27;999.0;-2500.47;0.0
1950;12154.0;7.40682;27.5391;1.85908;12.692;60.108;6;487.5;999.0;-2500.39;0.0
1951;12154.0;7.40682;27.5391;1.85908;12.6985;60.1015;6;488.02;999.0;-2500.45;0.0
1952;12154.0;7.40682;27.5391;1.85908;12.676;60.124;6;488.25;999.0;-2500.39;0.0
1953;12154.0;7.40682;27.5391;1.85908;12.6484;60.1516;6;488.49;999.0;-2500.39;0.0
1954;12154.0;7.40682;27.5391;1.85908;12.6042;60.1958;6;488.72;999.0;-2500.34;0.0
1955;12154.0;7.40682;27.5391;1.85908;12.6228;60.1772;6;488.95;999.0;-2500.35;0.0
1956;12154.0;7.40682;27.5391;1.85908;12.6472;60.1528;6;489.17;999.0;-2500.39;0.0
1957;12154.0;7.40682;27.5391;1.85908;12.6777;60.1223;6;489.4;999.0;-2500.33;0.0
1958;12154.0;7.40682;27.5391;1.85908;12.6775;60.1225;6;489.65;999.0;-2500.32;0.0
1959;12154.0;7.40682;27.5391;1.85908;12.6583;60.1417;6;489.9;999.0;-2500.41;0.0
1960;12154.0;7.40682;27.5391;1.85908;12.6349;60.1651;6;490.13;999.0;-2500.44;0.0
1961;12154.0;7.40682;27.5391;1.85908;12.6052;60.1948;6;490.35;999.0;-2500.38;0.0
1962;12154.0;7.40682;27.5391;1.85908;12.5908;60.2093;6;490.58;999.0;-2500.33;0.0
1963;12154.0;7.40682;27.5391;1.85908;12.5969;60.2031;6;490.81;999.0;-2500.33;0.0
1964;12154.0;7.40682;27.5391;1.85908;12.5769;60.2231;6;491.06;999.0;-2500.39;0.0
1965;12154.0;7.40682;27.5391;1.85908;12.5782;60.2218;6;491.3;999.0;-2500.36;0.0
1966;12154.0;7.40682;27.5391;1.85908;12.5873;60.2127;6;491.54;999.0;-2500.39;0.0
1967;12154.0;7.40682;27.5391;1.85908;12.6044;60.1956;6;491.76;999.0;-2500.37;0.0
1968;12154.0;7.40682;27.5391;1.85908;12.6974;60.1026;6;492.01;999.0;-2500.4;0.0
1969;12154.0;7.40682;27.5391;1.85908;12.7523;60.0477;6;492.26;999.0;-2500.38;0.0
1970;12154.0;7.40682;27.5391;1.85908;12.7354;60.0646;6;492.75;999.0;-2500.36;0.0
1971;12154.0;7.40682;27.5391;1.85908;12.6772;60.1228;6;492.99;999.0;-2500.44;0.0
1972;12154.0;7.40682;27.5391;1.85908;12.6575;60.1425;6;493.22;999.0;-2500.38;0.0
1973;12154.0;7.40682;27.5391;1.85908;12.6491;60.1509;6;493.45;999.0;-2500.35;0.0
1974;12154.0;7.40682;27.5391;1.85908;12.6589;60.1411;6;493.7;999.0;-2500.42;0.0
1975;12154.0;7.40682;27.5391;1.85908;12.6831;60.1169;6;493.94;999.0;-2500.4;0.0
1976;12154.0;7.40682;27.5391;1.85908;12.6859;60.1141;6;494.18;999.0;-2500.41;0.0
1977;12154.0;7.40682;27.5391;1.85908;12.7016;60.0984;6;494.4;999.0;-2500.48;0.0
1978;12154.0;7.40682;27.5391;1.85908;12.6965;60.1035;6;494.63;999.0;-2500.4;0.0
1979;12154.0;7.40682;27.5391;1.85908;12.6535;60.1465;6;494.86;999.0;-2500.38;0.0
1980;12154.0;7.40682;27.5391;1.85908;12.6414;60.1586;6;495.08;999.0;-2500.36;0.0
1981;12154.0;7.40682;27.5391;1.85908;12.6163;60.1837;6;495.3;999.0;-2500.39;0.0
1982;12154.0;7.40682;27.5391;1.85908;12.5636;60.2364;6;495.52;999.0;-2500.37;0.0
1983;12154.0;7.40682;27.5391;1.85908;12.5778;60.2222;6;495.75;999.0;-2500.41;0.0
1984;12154.0;7.40682;27.5391;1.85908;12.6007;60.1993;6;496.24;999.0;-2500.46;0.0
1985;12154.0;7.40682;27.5391;1.85908;12.6104;60.1896;6;496.48;999.0;-2500.4;0.0
1986;12154.0;7.40682;27.5391;1.85908;12.628;60.172;6;496.74;999.0;-2500.41;0.0
1987;12154.0;7.40682;27.5391;1.85908;12.6386;60.1614;6;496.99;999.0;-2500.42;0.0
1988;12154.0;7.40682;27.5391;1.85908;12.6394;60.1606;6;497.25;999.0;-2500.37;0.0
1989;12154.0;7.40682;27.5391;1.85908;12.629;60.171;6;497.48;999.0;-2500.42;0.0
1990;12154.0;7.40682;27.5391;1.85908;12.6235;60.1765;6;497.72;999.0;-2500.34;0.0
1991;12154.0;7.40682;27.5391;1.85908;12.6234;60.1766;6;497.97;999.0;-2500.43;0.0
1992;12154.0;7.40682;27.5391;1.85908;12.6345;60.1655;6;498.2;999.0;-2500.38;0.0
1993;12154.0;7.40682;27.5391;1.85908;12.6387;60.1613;6;498.42;999.0;-2500.4;0.0
1994;12154.0;7.40682;27.5391;1.85908;12.6363;60.1637;6;498.67;999.0;-2500.4;0.0
1995;12154.0;7.40682;27.5391;1.85908;12.6331;60.1669;6;498.92;999.0;-2500.41;0.0
1996;12154.0;7.40682;27.5391;1.85908;12.6332;60.1668;6;499.15;999.0;-2500.48;0.0
1997;12154.0;7.40682;27.5391;1.85908;12.6305;60.1695;6;499.4;999.0;-2500.5;0.0
1998;12154.0;7.40682;27.5391;1.85908;12.6207;60.1793;6;499.62;999.0;-2500.46;0.0
1999;12154.0;7.40682;27.5391;1.85908;12.6036;60.1964;6;499.85;999.0;-2500.42;0.0
2000;12154.0;7.40682;27.5391;1.85908;12.5799;60.2201;6;500.08;999.0;-2500.36;0.0
2001;12154.0;7.40682;27.5391;1.85908;12.588;60.212;6;500.32;999.0;-2500.38;0.0
2002;12154.0;7.40682;27.5391;1.85908;12.5962;60.2038;6;500.55;999.0;-2500.38;0.0
2003;12154.0;7.40682;27.5391;1.85908;12.5898;60.2102;6;500.81;999.0;-2500.34;0.0
2004;12154.0;7.40682;27.5391;1.85908;12.5911;60.2089;6;501.05;999.0;-2500.34;0.0
2005;12154.0;7.40682;27.5391;1.85908;12.5814;60.2186;6;501.29;999.0;-2500.4;0.0
2006;12154.0;7.40682;27.5391;1.85908;12.5794;60.2206;6;501.51;999.0;-2500.39;0.0
2007;12154.0;7.40682;27.5391;1.85908;12.5935;60.2065;6;501.77;999.0;-2500.37;0.0
2008;12154.0;7.40682;27.5391;1.85908;12.6028;60.1972;6;502.0;999.0;-2500.35;0.0
2009;12154.0;7.40682;27.5391;1.85908;12.5926;60.2074;6;502.49;999.0;-2500.36;0.0
2010;12154.0;7.40682;27.5391;1.85908;12.6065;60.1935;6;502.72;999.0;-2500.35;0.0
2011;12154.0;7.40682;27.5391;1.85908;12.6154;60.1846;6;502.96;999.0;-2500.33;0.0
2012;12154.0;7.40682;27.5391;1.85908;12.629;60.171;6;503.22;999.0;-2500.41;0.0
2013;12154.0;7.40682;27.5391;1.85908;12.6563;60.1437;6;503.45;999.0;-2500.34;0.0
2014;12154.0;7.40682;27.5391;1.85908;12.6567;60.1433;6;503.69;999.0;-2500.37;0.0
2015;12154.0;7.40682;27.5391;1.85908;12.6307;60.1693;6;503.93;999.0;-2500.34;0.0
2016;12154.0;7.40682;27.5391;1.85908;12.6161;60.1839;6;504.19;999.0;-2500.42;0.0
2017;12154.0;7.40682;27.5391;1.85908;12.6185;60.1815;6;504.42;999.0;-2500.38;0.0
2018;12154.0;7.40682;27.5391;1.85908;12.6165;60.1835;6;504.66;999.0;-2500.39;0.0
2019;12154.0;7.40682;27.5391;1.85908;12.6157;60.1843;6;504.91;999.0;-2500.41;0.0
2020;12154.0;7.40682;27.5391;1.85908;12.6085;60.1915;6;505.17;999.0;-2500.39;0.0
2021;12154.0;7.40682;27.5391;1.85908;12.6382;60.1618;6;505.42;999.0;-2500.35;0.0
2022;12154.0;7.40682;27.5391;1.85908;12.6575;60.1425;6;505.67;999.0;-2500.37;0.0
2023;12154.0;7.40682;27.5391;1.85908;12.6552;60.1448;6;505.91;999.0;-2500.35;0.0
2024;12154.0;7.40682;27.5391;1.85908;12.6577;60.1423;6;506.16;999.0;-2500.42;0.0
2025;12154.0;7.40682;27.5391;1.85908;12.6345;60.1655;6;506.42;999.0;-2500.43;0.0
2026;12154.0;7.40682;27.5391;1.85908;12.6333;60.1667;6;506.68;999.0;-2500.36;0.0
2027;12154.0;7.40682;27.5391;1.85908;12.6712;60.1288;6;506.93;999.0;-2500.38;0.0
2028;12154.0;7.40682;27.5391;1.85908;12.6827;60.1173;6;507.19;999.0;-2500.39;0.0
2029;12154.0;7.40682;27.5391;1.85908;12.6743;60.1257;6;507.42;999.0;-2500.37;0.0
2030;12154.0;7.40682;27.5391;1.85908;12.6552;60.1448;6;507.66;999.0;-2500.36;0.0
2031;12154.0;7.40682;27.5391;1.85908;12.6613;60.1387;6;507.91;999.0;-2500.4;0.0
2032;12154.0;7.40682;27.5391;1.85908;12.6524;60.1476;6;508.16;999.0;-2500.36;0.0
2033;12154.0;7.40682;27.5391;1.85908;12.6396;60.1604;6;508.4;999.0;-2500.41;0.0
2034;12154.0;7.40682;27.5391;1.85908;12.6366;60.1634;6;508.66;999.0;-2500.35;0.0
2035;12154.0;7.40682;27.5391;1.85908;12.6452;60.1548;6;508.89;999.0;-2500.4;0.0
2036;12154.0;7.40682;27.5391;1.85908;12.6546;60.1454;6;509.12;999.0;-2500.44;0.0
2037;12154.0;7.40682;27.5391;1.85908;12.6641;60.1359;6;509.36;999.0;-2500.42;0.0
2038;12154.0;7.40682;27.5391;1.85908;12.6593;60.1407;6;509.62;999.0;-2500.43;0.0
2039;12154.0;7.40682;27.5391;1.85908;12.6514;60.1486;6;509.85;999.0;-2500.47;0.0
2040;12154.0;7.40682;27.5391;1.85908;12.6584;60.1416;6;510.1;999.0;-2500.45;0.0
2041;12154.0;7.40682;27.5391;1.85908;12.677;60.123;6;510.36;999.0;-2500.45;0.0
2042;12154.0;7.40682;27.5391;1.85908;12.6705;60.1295;6;510.59;999.0;-2500.39;0.0
2043;12154.0;7.40682;27.5391;1.85908;12.6709;60.1291;6;510.83;999.0;-2500.39;0.0
2044;12154.0;7.40682;27.5391;1.85908;12.6936;60.1064;6;511.08;999.0;-2500.42;0.0
2045;12154.0;7.40682;27.5391;1.85908;12.6901;60.1099;6;511.34;999.0;-2500.37;0.0
2046;12154.0;7.40682;27.5391;1.85908;12.6795;60.1205;6;511.57;999.0;-2500.37;0.0
2047;12154.0;7.40682;27.5391;1.85908;12.6645;60.1355;6;511.82;999.0;-2500.35;0.0
2048;12154.0;7.40682;27.5391;1.85908;12.6575;60.1425;6;512.06;999.0;-2500.38;0.0
2049;12154.0;7.40682;27.5391;1.85908;12.648;60.152;6;512.3;999.0;-2500.32;0.0
2050;12154.0;7.40682;27.5391;1.85908;12.6473;60.1527;6;512.55;999.0;-2500.33;0.0
2051;12154.0;7.40682;27.5391;1.85908;12.6424;60.1576;6;512.8;999.0;-2500.37;0.0
2052;12154.0;7.40682;27.5391;1.85908;12.6423;60.1577;6;513.06;999.0;-2500.39;0.0
2053;12154.0;7.40682;27.5391;1.85908;12.6231;60.1769;6;513.32;999.0;-2500.35;0.0
2054;12154.0;7.40682;27.5391;1.85908;12.6368;60.1632;6;513.57;999.0;-2500.41;0.0
2055;12154.0;7.40682;27.5391;1.85908;12.6625;60.1375;6;513.82;999.0;-2500.41;0.0
2056;12154.0;7.40682;27.5391;1.85908;12.6801;60.1199;6;514.07;999.0;-2500.34;0.0
2057;12154.0;7.40682;27.5391;1.85908;12.6441;60.1559;6;514.32;999.0;-2500.4;0.0
2058;12154.0;7.40682;27.5391;1.85908;12.6153;60.1847;6;514.55;999.0;-2500.39;0.0
2059;12154.0;7.40682;27.5391;1.85908;12.6013;60.1987;6;514.8;999.0;-2500.35;0.0
2060;12154.0;7.40682;27.5391;1.85908;12.584;60.216;6;515.06;999.0;-2500.35;0.0
2061;12154.0;7.40682;27.5391;1.85908;12.6068;60.1932;6;515.31;999.0;-2500.36;0.0
2062;12154.0;7.40682;27.5391;1.85908;12.6178;60.1822;6;515.54;999.0;-2500.39;0.0
2063;12154.0;7.40682;27.5391;1.85908;12.6346;60.1654;6;515.77;999.0;-2500.4;0.0
2064;12154.0;7.40682;27.5391;1.85908;12.6439;60.1561;6;516.02;999.0;-2500.38;0.0
2065;12154.0;7.40682;27.5391;1.85908;12.6233;60.1767;6;516.25;999.0;-2500.42;0.0
2066;12154.0;7.40682;27.5391;1.85908;12.6089;60.1911;6;516.5;999.0;-2500.46;0.0
2067;12154.0;7.40682;27.5391;1.85908;12.6375;60.1625;6;516.75;999.0;-2500.42;0.0
2068;12154.0;7.40682;27.5391;1.85908;12.6346;60.1654;6;517.01;999.0;-2500.35;0.0
2069;12154.0;7.40682;27.5391;1.85908;12.6233;60.1767;6;517.25;999.0;-2500.33;0.0
2070;12154.0;7.40682;27.5391;1.85908;12.5968;60.2032;6;517.5;999.0;-2500.41;0.0
2071;12154.0;7.40682;27.5391;1.85908;12.5449;60.2551;6;518.0;999.0;-2500.39;0.0
2072;12154.0;7.40682;27.5391;1.85908;12.5375;60.2625;6;518.25;999.0;-2500.38;0.0
2073;12154.0;7.40682;27.5391;1.85908;12.5155;60.2845;6;518.5;999.0;-2500.37;0.0
2074;12154.0;7.40682;27.5391;1.85908;12.5523;60.2477;6;518.72;999.0;-2500.43;0.0
2075;12154.0;7.40682;27.5391;1.85908;12.5922;60.2078;6;518.98;999.0;-2500.39;0.0
2076;12154.0;7.40682;27.5391;1.85908;12.6215;60.1785;6;519.22;999.0;-2500.39;0.0
2077;12154.0;7.40682;27.5391;1.85908;12.6331;60.1669;6;519.44;999.0;-2500.35;0.0
2078;12154.0;7.40682;27.5391;1.85908;12.6751;60.1249;6;519.69;999.0;-2500.33;0.0
2079;12154.0;7.40682;27.5391;1.85908;12.6739;60.1261;6;519.92;999.0;-2500.37;0.0
2080;12154.0;7.40682;27.5391;1.85908;12.6385;60.1615;6;520.17;999.0;-2500.31;0.0
2081;12154.0;7.40682;27.5391;1.85908;12.6002;60.1998;6;520.41;999.0;-2500.31;0.0
2082;12154.0;7.40682;27.5391;1.85908;12.5974;60.2026;6;520.65;999.0;-2500.32;0.0
2083;12154.0;7.40682;27.5391;1.85908;12.5991;60.2009;6;520.87;999.0;-2500.38;0.0
2084;12154.0;7.40682;27.5391;1.85908;12.5875;60.2125;6;521.09;999.0;-2500.37;0.0
2085;12154.0;7.40682;27.5391;1.85908;12.5849;60.2151;6;521.34;999.0;-2500.37;0.0
2086;12154.0;7.40682;27.5391;1.85908;12.6013;60.1987;6;521.58;999.0;-2500.34;0.0
2087;12154.0;7.40682;27.5391;1.85908;12.56;60.2401;6;521.84;999.0;-2500.42;0.0
2088;12154.0;7.40682;27.5391;1.85908;12.552;60.248;6;522.06;999.0;-2500.38;0.0
2089;12154.0;7.40682;27.5391;1.85908;12.5732;60.2268;6;522.28;999.0;-2500.37;0.0
2090;12154.0;7.40682;27.5391;1.85908;12.5582;60.2418;6;522.51;999.0;-2500.39;0.0
2091;12154.0;7.40682;27.5391;1.85908;12.6081;60.1919;6;522.77;999.0;-2500.37;0.0
2092;12154.0;7.40682;27.5391;1.85908;12.6332;60.1668;6;523.01;999.0;-2500.42;0.0
2093;12154.0;7.40682;27.5391;1.85908;12.6377;60.1623;6;523.49;999.0;-2500.35;0.0
2094;12154.0;7.40682;27.5391;1.85908;12.5979;60.2021;6;523.73;999.0;-2500.39;0.0
2095;12154.0;7.40682;27.5391;1.85908;12.5567;60.2433;6;523.96;999.0;-2500.32;0.0
2096;12154.0;7.40682;27.5391;1.85908;12.5666;60.2334;6;524.21;999.0;-2500.35;0.0
2097;12154.0;7.40682;27.5391;1.85908;12.5775;60.2225;6;524.46;999.0;-2500.33;0.0
2098;12154.0;7.40682;27.5391;1.85908;12.599;60.201;6;524.71;999.0;-2500.36;0.0
2099;12154.0;7.40682;27.5391;1.85908;12.6232;60.1768;6;524.96;999.0;-2500.39;0.0
2100;12154.0;7.40682;27.5391;1.85908;12.6237;60.1763;6;525.2;999.0;-2500.41;0.0
2101;12154.0;7.40682;27.5391;1.85908;12.6236;60.1764;6;525.46;999.0;-2500.44;0.0
2102;12154.0;7.40682;27.5391;1.85908;12.6356;60.1644;6;525.69;999.0;-2500.46;0.0
2103;12154.0;7.40682;27.5391;1.85908;12.6383;60.1617;6;525.94;999.0;-2500.45;0.0
2104;12154.0;7.40682;27.5391;1.85908;12.5974;60.2026;6;526.19;999.0;-2500.44;0.0
2105;12154.0;7.40682;27.5391;1.85908;12.579;60.221;6;526.45;999.0;-2500.43;0.0
2106;12154.0;7.40682;27.5391;1.85908;12.5755;60.2245;6;526.71;999.0;-2500.39;0.0
2107;12154.0;7.40682;27.5391;1.85908;12.5715;60.2285;6;526.97;999.0;-2500.41;0.0
2108;12154.0;7.40682;27.5391;1.85908;12.5737;60.2263;6;527.2;999.0;-2500.41;0.0
2109;12154.0;7.40682;27.5391;1.85908;12.567;60.233;6;527.44;999.0;-2500.35;0.0
2110;12154.0;7.40682;27.5391;1.85908;12.5516;60.2484;6;527.69;999.0;-2500.36;0.0
2111;12154.0;7.40682;27.5391;1.85908;12.5858;60.2142;6;527.94;999.0;-2500.37;0.0
2112;12154.0;7.40682;27.5391;1.85908;12.5878;60.2122;6;528.18;999.0;-2500.42;0.0
2113;12154.0;7.40682;27.5391;1.85908;12.6062;60.1938;6;528.42;999.0;-2500.42;0.0
2114;12154.0;7.40682;27.5391;1.85908;12.6071;60.1929;6;528.66;999.0;-2500.38;0.0
2115;12154.0;7.40682;27.5391;1.85908;12.6193;60.1807;6;528.93;999.0;-2500.41;0.0
2116;12154.0;7.40682;27.5391;1.85908;12.5836;60.2164;6;529.18;999.0;-2500.43;0.0
2117;12154.0;7.40682;27.5391;1.85908;12.5177;60.2823;6;529.43;999.0;-2500.35;0.0
2118;12154.0;7.40682;27.5391;1.85908;12.4887;60.3113;6;529.68;999.0;-2500.39;0.0
2119;12154.0;7.40682;27.5391;1.85908;12.5059;60.2941;6;529.94;999.0;-2500.41;0.0
2120;12154.0;7.40682;27.5391;1.85908;12.5024;60.2976;6;530.18;999.0;-2500.41;0.0
2121;12154.0;7.40682;27.5391;1.85908;12.4957;60.3043;6;530.42;999.0;-2500.34;0.0
2122;12154.0;7.40682;27.5391;1.85908;12.46;60.34;6;530.65;999.0;-2500.37;0.0
2123;12154.0;7.40682;27.5391;1.85908;12.4834;60.3166;6;530.9;999.0;-2500.36;0.0
2124;12154.0;7.40682;27.5391;1.85908;12.5029;60.2971;6;531.13;999.0;-2500.31;0.0
2125;12154.0;7.40682;27.5391;1.85908;12.5313;60.2687;6;531.36;999.0;-2500.37;0.0
2126;12154.0;7.40682;27.5391;1.85908;12.5487;60.2513;6;531.62;999.0;-2500.39;0.0
2127;12154.0;7.40682;27.5391;1.85908;12.5332;60.2668;6;531.87;999.0;-2500.38;0.0
2128;12154.0;7.40682;27.5391;1.85908;12.5089;60.2911;6;532.12;999.0;-2500.39;0.0
2129;12154.0;7.40682;27.5391;1.85908;12.4805;60.3195;6;532.36;999.0;-2500.34;0.0
2130;12154.0;7.40682;27.5391;1.85908;12.4871;60.3129;6;532.61;999.0;-2500.36;0.0
2131;12154.0;7.40682;27.5391;1.85908;12.5313;60.2687;6;532.87;999.0;-2500.36;0.0
2132;12154.0;7.40682;27.5391;1.85908;12.5301;60.2699;6;533.13;999.0;-2500.38;0.0
2133;12154.0;7.40682;27.5391;1.85908;12.51;60.29;6;533.36;999.0;-2500.41;0.0
2134;12154.0;7.40682;27.5391;1.85908;12.4864;60.3136;6;533.6;999.0;-2500.4;0.0
2135;12154.0;7.40682;27.5391;1.85908;12.4766;60.3234;6;533.84;999.0;-2500.42;0.0
2136;12154.0;7.40682;27.5391;1.85908;12.4652;60.3348;6;534.08;999.0;-2500.44;0.0
2137;12154.0;7.40682;27.5391;1.85908;12.461;60.339;6;534.32;999.0;-2500.39;0.0
2138;12154.0;7.40682;27.5391;1.85908;12.473;60.327;6;534.56;999.0;-2500.39;0.0
2139;12154.0;7.40682;27.5391;1.85908;12.511;60.289;6;534.81;999.0;-2500.4;0.0
2140;12154.0;7.40682;27.5391;1.85908;12.5096;60.2904;6;535.04;999.0;-2500.44;0.0
2141;12154.0;7.40682;27.5391;1.85908;12.5087;60.2913;6;535.27;999.0;-2500.34;0.0
2142;12154.0;7.40682;27.5391;1.85908;12.5112;60.2888;6;535.52;999.0;-2500.34;0.0
2143;12154.0;7.40682;27.5391;1.85908;12.5367;60.2633;6;535.77;999.0;-2500.4;0.0
2144;12154.0;7.40682;27.5391;1.85908;12.5556;60.2444;6;536.01;999.0;-2500.38;0.0
2145;12154.0;7.40682;27.5391;1.85908;12.5766;60.2234;6;536.52;999.0;-2500.41;0.0
2146;12154.0;7.40682;27.5391;1.85908;12.5708;60.2292;6;536.77;999.0;-2500.38;0.0
2147;12154.0;7.40682;27.5391;1.85908;12.5591;60.2409;6;537.01;999.0;-2500.34;0.0
2148;12154.0;7.40682;27.5391;1.85908;12.5545;60.2455;6;537.25;999.0;-2500.35;0.0
2149;12154.0;7.40682;27.5391;1.85908;12.5518;60.2483;6;537.48;999.0;-2500.39;0.0
2150;12154.0;7.40682;27.5391;1.85908;12.5539;60.2461;6;537.7;999.0;-2500.44;0.0
2151;12154.0;7.40682;27.5391;1.85908;12.5501;60.2499;6;537.93;999.0;-2500.46;0.0
2152;12154.0;7.40682;27.5391;1.85908;12.5454;60.2546;6;538.17;999.0;-2500.46;0.0
2153;12154.0;7.40682;27.5391;1.85908;12.533;60.267;6;538.4;999.0;-2500.42;0.0
2154;12154.0;7.40682;27.5391;1.85908;12.5195;60.2805;6;538.64;999.0;-2500.4;0.0
2155;12154.0;7.40682;27.5391;1.85908;12.5158;60.2842;6;538.89;999.0;-2500.43;0.0
2156;12154.0;7.40682;27.5391;1.85908;12.5226;60.2774;6;539.11;999.0;-2500.42;0.0
2157;12154.0;7.40682;27.5391;1.85908;12.5253;60.2747;6;539.36;999.0;-2500.36;0.0
2158;12154.0;7.40682;27.5391;1.85908;12.4952;60.3048;6;539.6;999.0;-2500.37;0.0
2159;12154.0;7.40682;27.5391;1.85908;12.5202;60.2798;6;539.82;999.0;-2500.36;0.0
2160;12154.0;7.40682;27.5391;1.85908;12.531;60.269;6;540.05;999.0;-2500.39;0.0
2161;12154.0;7.40682;27.5391;1.85908;12.5342;60.2658;6;540.28;999.0;-2500.36;0.0
2162;12154.0;7.40682;27.5391;1.85908;12.5433;60.2567;6;540.5;999.0;-2500.38;0.0
2163;12154.0;7.40682;27.5391;1.85908;12.544;60.256;6;540.98;999.0;-2500.43;0.0
2164;12154.0;7.40682;27.5391;1.85908;12.5266;60.2734;6;541.23;999.0;-2500.36;0.0
2165;12154.0;7.40682;27.5391;1.85908;12.5063;60.2937;6;541.48;999.0;-2500.4;0.0
2166;12154.0;7.40682;27.5391;1.85908;12.4927;60.3073;6;541.74;999.0;-2500.36;0.0
2167;12154.0;7.40682;27.5391;1.85908;12.4867;60.3133;6;541.97;999.0;-2500.33;0.0
2168;12154.0;7.40682;27.5391;1.85908;12.4793;60.3207;6;542.22;999.0;-2500.36;0.0
2169;12154.0;7.40682;27.5391;1.85908;12.4649;60.3351;6;542.48;999.0;-2500.36;0.0
2170;12154.0;7.40682;27.5391;1.85908;12.4563;60.3437;6;542.75;999.0;-2500.42;0.0
2171;12154.0;7.40682;27.5391;1.85908;12.4812;60.3188;6;543.0;999.0;-2500.43;0.0
2172;12154.0;7.40682;27.5391;1.85908;12.4825;60.3175;6;543.23;999.0;-2500.41;0.0
2173;12154.0;7.40682;27.5391;1.85908;12.4598;60.3402;6;543.46;999.0;-2500.4;0.0
2174;12154.0;7.40682;27.5391;1.85908;12.4617;60.3383;6;543.7;999.0;-2500.39;0.0
2175;12154.0;7.40682;27.5391;1.85908;12.4812;60.3188;6;543.92;999.0;-2500.4;0.0
2176;12154.0;7.40682;27.5391;1.85908;12.5074;60.2926;6;544.15;999.0;-2500.41;0.0
2177;12154.0;7.40682;27.5391;1.85908;12.5509;60.2491;6;544.37;999.0;-2500.38;0.0
2178;12154.0;7.40682;27.5391;1.85908;12.5609;60.2391;6;544.62;999.0;-2500.39;0.0
2179;12154.0;7.40682;27.5391;1.85908;12.5529;60.2471;6;544.84;999.0;-2500.39;0.0
2180;12154.0;7.40682;27.5391;1.85908;12.5541;60.2459;6;545.07;999.0;-2500.39;0.0
2181;12154.0;7.40682;27.5391;1.85908;12.5491;60.2509;6;545.31;999.0;-2500.41;0.0
2182;12154.0;7.40682;27.5391;1.85908;12.4975;60.3025;6;545.56;999.0;-2500.36;0.0
2183;12154.0;7.40682;27.5391;1.85908;12.4857;60.3143;6;545.79;999.0;-2500.38;0.0
2184;12154.0;7.40682;27.5391;1.85908;12.4867;60.3133;6;546.01;999.0;-2500.38;0.0
2185;12154.0;7.40682;27.5391;1.85908;12.5006;60.2994;6;546.49;999.0;-2500.34;0.0
2186;12154.0;7.40682;27.5391;1.85908;12.4938;60.3062;6;546.72;999.0;-2500.32;0.0
2187;12154.0;7.40682;27.5391;1.85908;12.4667;60.3333;6;546.96;999.0;-2500.32;0.0
2188;12154.0;7.40682;27.5391;1.85908;12.4453;60.3547;6;547.2;999.0;-2500.44;0.0
2189;12154.0;7.40682;27.5391;1.85908;12.4164;60.3836;6;547.47;999.0;-2500.36;0.0
2190;12154.0;7.40682;27.5391;1.85908;12.4213;60.3787;6;547.72;999.0;-2500.45;0.0
2191;12154.0;7.40682;27.5391;1.85908;12.425;60.375;6;547.98;999.0;-2500.43;0.0
2192;12154.0;7.40682;27.5391;1.85908;12.437;60.363;6;548.23;999.0;-2500.37;0.0
2193;12154.0;7.40682;27.5391;1.85908;12.4447;60.3553;6;548.47;999.0;-2500.34;0.0
2194;12154.0;7.40682;27.5391;1.85908;12.444;60.356;6;548.72;999.0;-2500.36;0.0
2195;12154.0;7.40682;27.5391;1.85908;12.4499;60.3501;6;548.96;999.0;-2500.32;0.0
2196;12154.0;7.40682;27.5391;1.85908;12.4786;60.3214;6;549.21;999.0;-2500.39;0.0
2197;12154.0;7.40682;27.5391;1.85908;12.4927;60.3073;6;549.45;999.0;-2500.38;0.0
2198;12154.0;7.40682;27.5391;1.85908;12.4922;60.3078;6;549.71;999.0;-2500.42;0.0
2199;12154.0;7.40682;27.5391;1.85908;12.5019;60.2981;6;549.95;999.0;-2500.35;0.0
2200;12154.0;7.40682;27.5391;1.85908;12.4927;60.3073;6;550.18;999.0;-2500.35;0.0
2201;12154.0;7.40682;27.5391;1.85908;12.5128;60.2872;6;550.41;999.0;-2500.37;0.0
2202;12154.0;7.40682;27.5391;1.85908;12.5227;60.2773;6;550.66;999.0;-2500.41;0.0
2203;12154.0;7.40682;27.5391;1.85908;12.5139;60.2861;6;550.91;999.0;-2500.42;0.0
2204;12154.0;7.40682;27.5391;1.85908;12.4886;60.3114;6;551.15;999.0;-2500.41;0.0
2205;12154.0;7.40682;27.5391;1.85908;12.4893;60.3107;6;551.41;999.0;-2500.4;0.0
2206;12154.0;7.40682;27.5391;1.85908;12.5143;60.2857;6;551.65;999.0;-2500.43;0.0
2207;12154.0;7.40682;27.5391;1.85908;12.5013;60.2987;6;551.88;999.0;-2500.37;0.0
2208;12154.0;7.40682;27.5391;1.85908;12.5011;60.2989;6;552.13;999.0;-2500.36;0.0
2209;12154.0;7.40682;27.5391;1.85908;12.5034;60.2966;6;552.37;999.0;-2500.39;0.0
2210;12154.0;7.40682;27.5391;1.85908;12.5116;60.2884;6;552.62;999.0;-2500.43;0.0
2211;12154.0;7.40682;27.5391;1.85908;12.5225;60.2775;6;552.86;999.0;-2500.39;0.0
2212;12154.0;7.40682;27.5391;1.85908;12.5089;60.2911;6;553.09;999.0;-2500.48;0.0
2213;12154.0;7.40682;27.5391;1.85908;12.4941;60.3059;6;553.33;999.0;-2500.41;0.0
2214;12154.0;7.40682;27.5391;1.85908;12.5121;60.2879;6;553.56;999.0;-2500.41;0.0
2215;12154.0;7.40682;27.5391;1.85908;12.5426;60.2574;6;553.81;999.0;-2500.38;0.0
2216;12154.0;7.40682;27.5391;1.85908;12.5426;60.2574;6;554.06;999.0;-2500.37;0.0
2217;12154.0;7.40682;27.5391;1.85908;12.5399;60.2601;6;554.32;999.0;-2500.4;0.0
2218;12154.0;7.40682;27.5391;1.85908;12.5019;60.2981;6;554.57;999.0;-2500.39;0.0
2219;12154.0;7.40682;27.5391;1.85908;12.4962;60.3038;6;554.82;999.0;-2500.41;0.0
2220;12154.0;7.40682;27.5391;1.85908;12.5437;60.2563;6;555.06;999.0;-2500.46;0.0
2221;12154.0;7.40682;27.5391;1.85908;12.5594;60.2406;6;555.29;999.0;-2500.4;0.0
2222;12154.0;7.40682;27.5391;1.85908;12.5899;60.2101;6;555.55;999.0;-2500.42;0.0
2223;12154.0;7.40682;27.5391;1.85908;12.602;60.198;6;555.79;999.0;-2500.47;0.0
2224;12154.0;7.40682;27.5391;1.85908;12.5703;60.2298;6;556.05;999.0;-2500.32;0.0
2225;12154.0;7.40682;27.5391;1.85908;12.5346;60.2654;6;556.28;999.0;-2500.31;0.0
2226;12154.0;7.40682;27.5391;1.85908;12.5187;60.2813;6;556.52;999.0;-2500.37;0.0
2227;12154.0;7.40682;27.5391;1.85908;12.5384;60.2616;6;556.75;999.0;-2500.44;0.0
2228;12154.0;7.40682;27.5391;1.85908;12.5629;60.2371;6;557.25;999.0;-2500.4;0.0
2229;12154.0;7.40682;27.5391;1.85908;12.563;60.237;6;557.48;999.0;-2500.38;0.0
2230;12154.0;7.40682;27.5391;1.85908;12.5528;60.2472;6;557.71;999.0;-2500.37;0.0
2231;12154.0;7.40682;27.5391;1.85908;12.547;60.253;6;557.97;999.0;-2500.38;0.0
2232;12154.0;7.40682;27.5391;1.85908;12.5487;60.2513;6;558.2;999.0;-2500.41;0.0
2233;12154.0;7.40682;27.5391;1.85908;12.5547;60.2453;6;558.45;999.0;-2500.42;0.0
2234;12154.0;7.40682;27.5391;1.85908;12.557;60.243;6;558.7;999.0;-2500.39;0.0
2235;12154.0;7.40682;27.5391;1.85908;12.5547;60.2453;6;558.96;999.0;-2500.41;0.0
2236;12154.0;7.40682;27.5391;1.85908;12.5558;60.2442;6;559.21;999.0;-2500.44;0.0
2237;12154.0;7.40682;27.5391;1.85908;12.5453;60.2547;6;559.44;999.0;-2500.43;0.0
2238;12154.0;7.40682;27.5391;1.85908;12.5508;60.2492;6;559.67;999.0;-2500.34;0.0
2239;12154.0;7.40682;27.5391;1.85908;12.5545;60.2455;6;559.93;999.0;-2500.35;0.0
2240;12154.0;7.40682;27.5391;1.85908;12.557;60.243;6;560.19;999.0;-2500.37;0.0
2241;12154.0;7.40682;27.5391;1.85908;12.5582;60.2418;6;560.42;999.0;-2500.42;0.0
2242;12154.0;7.40682;27.5391;1.85908;12.5523;60.2477;6;560.65;999.0;-2500.41;0.0
2243;12154.0;7.40682;27.5391;1.85908;12.5298;60.2702;6;560.88;999.0;-2500.36;0.0
2244;12154.0;7.40682;27.5391;1.85908;12.5041;60.2959;6;561.14;999.0;-2500.4;0.0
2245;12154.0;7.40682;27.5391;1.85908;12.4944;60.3056;6;561.37;999.0;-2500.4;0.0
2246;12154.0;7.40682;27.5391;1.85908;12.4837;60.3163;6;561.6;999.0;-2500.44;0.0
2247;12154.0;7.40682;27.5391;1.85908;12.4676;60.3325;6;561.83;999.0;-2500.38;0.0
2248;12154.0;7.40682;27.5391;1.85908;12.4511;60.3489;6;562.06;999.0;-2500.34;0.0
2249;12154.0;7.40682;27.5391;1.85908;12.4559;60.3441;6;562.32;999.0;-2500.38;0.0
2250;12154.0;7.40682;27.5391;1.85908;12.4487;60.3513;6;562.57;999.0;-2500.36;0.0
2251;12154.0;7.40682;27.5391;1.85908;12.4263;60.3737;6;562.82;999.0;-2500.38;0.0
2252;12154.0;7.40682;27.5391;1.85908;12.4637;60.3363;6;563.07;999.0;-2500.39;0.0
2253;12154.0;7.40682;27.5391;1.85908;12.4704;60.3296;6;563.31;999.0;-2500.42;0.0
2254;12154.0;7.40682;27.5391;1.85908;12.4644;60.3356;6;563.54;999.0;-2500.44;0.0
2255;12154.0;7.40682;27.5391;1.85908;12.4377;60.3623;6;563.8;999.0;-2500.44;0.0
2256;12154.0;7.40682;27.5391;1.85908;12.4204;60.3796;6;564.03;999.0;-2500.42;0.0
2257;12154.0;7.40682;27.5391;1.85908;12.4198;60.3802;6;564.28;999.0;-2500.38;0.0
2258;12154.0;7.40682;27.5391;1.85908;12.4292;60.3708;6;564.51;999.0;-2500.38;0.0
2259;12154.0;7.40682;27.5391;1.85908;12.465;60.335;6;564.75;999.0;-2500.41;0.0
2260;12154.0;7.40682;27.5391;1.85908;12.4907;60.3093;6;565.23;999.0;-2500.4;0.0
2261;12154.0;7.40682;27.5391;1.85908;12.5261;60.2739;6;565.48;999.0;-2500.37;0.0
2262;12154.0;7.40682;27.5391;1.85908;12.5595;60.2405;6;565.74;999.0;-2500.39;0.0
2263;12154.0;7.40682;27.5391;1.85908;12.5822;60.2178;6;565.99;999.0;-2500.37;0.0
2264;12154.0;7.40682;27.5391;1.85908;12.5928;60.2072;6;566.24;999.0;-2500.39;0.0
2265;12154.0;7.40682;27.5391;1.85908;12.5725;60.2275;6;566.49;999.0;-2500.36;0.0
2266;12154.0;7.40682;27.5391;1.85908;12.5383;60.2617;6;566.76;999.0;-2500.43;0.0
2267;12154.0;7.40682;27.5391;1.85908;12.5664;60.2336;6;567.02;999.0;-2500.42;0.0
2268;12154.0;7.40682;27.5391;1.85908;12.5664;60.2336;6;567.26;999.0;-2500.37;0.0
2269;12154.0;7.40682;27.5391;1.85908;12.5621;60.2379;6;567.49;999.0;-2500.38;0.0
2270;12154.0;7.40682;27.5391;1.85908;12.5569;60.2431;6;567.73;999.0;-2500.4;0.0
2271;12154.0;7.40682;27.5391;1.85908;12.5562;60.2438;6;567.98;999.0;-2500.38;0.0
2272;12154.0;7.40682;27.5391;1.85908;12.5734;60.2266;6;568.21;999.0;-2500.34;0.0
2273;12154.0;7.40682;27.5391;1.85908;12.5748;60.2252;6;568.43;999.0;-2500.33;0.0
2274;12154.0;7.40682;27.5391;1.85908;12.5656;60.2344;6;568.65;999.0;-2500.39;0.0
2275;12154.0;7.40682;27.5391;1.85908;12.5532;60.2468;6;568.91;999.0;-2500.4;0.0
2276;12154.0;7.40682;27.5391;1.85908;12.5783;60.2217;6;569.16;999.0;-2500.38;0.0
2277;12154.0;7.40682;27.5391;1.85908;12.5986;60.2014;6;569.38;999.0;-2500.38;0.0
2278;12154.0;7.40682;27.5391;1.85908;12.6135;60.1865;6;569.63;999.0;-2500.34;0.0
2279;12154.0;7.40682;27.5391;1.85908;12.6078;60.1922;6;569.88;999.0;-2500.33;0.0
2280;12154.0;7.40682;27.5391;1.85908;12.5983;60.2017;6;570.11;999.0;-2500.35;0.0
2281;12154.0;7.40682;27.5391;1.85908;12.5948;60.2052;6;570.36;999.0;-2500.44;0.0
2282;12154.0;7.40682;27.5391;1.85908;12.6004;60.1996;6;570.59;999.0;-2500.36;0.0
2283;12154.0;7.40682;27.5391;1.85908;12.6107;60.1893;6;570.82;999.0;-2500.39;0.0
2284;12154.0;7.40682;27.5391;1.85908;12.6126;60.1874;6;571.04;999.0;-2500.36;0.0
2285;12154.0;7.40682;27.5391;1.85908;12.6093;60.1907;6;571.27;999.0;-2500.35;0.0
2286;12154.0;7.40682;27.5391;1.85908;12.6059;60.1941;6;571.72;999.0;-2500.36;0.0
2287;12154.0;7.40682;27.5391;1.85908;12.5832;60.2168;6;571.95;999.0;-2500.38;0.0
2288;12154.0;7.40682;27.5391;1.85908;12.5525;60.2475;6;572.21;999.0;-2500.41;0.0
2289;12154.0;7.40682;27.5391;1.85908;12.5469;60.2531;6;572.45;999.0;-2500.42;0.0
2290;12154.0;7.40682;27.5391;1.85908;12.5653;60.2347;6;572.68;999.0;-2500.4;0.0
2291;12154.0;7.40682;27.5391;1.85908;12.536;60.264;6;572.93;999.0;-2500.42;0.0
2292;12154.0;7.40682;27.5391;1.85908;12.4568;60.3432;6;573.18;999.0;-2500.41;0.0
2293;12154.0;7.40682;27.5391;1.85908;12.4317;60.3683;6;573.44;999.0;-2500.44;0.0
2294;12154.0;7.40682;27.5391;1.85908;12.4611;60.3389;6;573.7;999.0;-2500.34;0.0
2295;12154.0;7.40682;27.5391;1.85908;12.5169;60.2831;6;573.93;999.0;-2500.37;0.0
2296;12154.0;7.40682;27.5391;1.85908;12.5646;60.2354;6;574.16;999.0;-2500.39;0.0
2297;12154.0;7.40682;27.5391;1.85908;12.5506;60.2494;6;574.4;999.0;-2500.37;0.0
2298;12154.0;7.40682;27.5391;1.85908;12.5063;60.2937;6;574.65;999.0;-2500.37;0.0
2299;12154.0;7.40682;27.5391;1.85908;12.4663;60.3337;6;574.89;999.0;-2500.42;0.0
2300;12154.0;7.40682;27.5391;1.85908;12.4344;60.3656;6;575.15;999.0;-2500.42;0.0
2301;12154.0;7.40682;27.5391;1.85908;12.4673;60.3327;6;575.4;999.0;-2500.39;0.0
2302;12154.0;7.40682;27.5391;1.85908;12.4855;60.3145;6;575.65;999.0;-2500.37;0.0
2303;12154.0;7.40682;27.5391;1.85908;12.4919;60.3081;6;575.9;999.0;-2500.35;0.0
2304;12154.0;7.40682;27.5391;1.85908;12.5033;60.2967;6;576.14;999.0;-2500.38;0.0
2305;12154.0;7.40682;27.5391;1.85908;12.5134;60.2866;6;576.38;999.0;-2500.4;0.0
2306;12154.0;7.40682;27.5391;1.85908;12.5385;60.2615;6;576.62;999.0;-2500.38;0.0
2307;12154.0;7.40682;27.5391;1.85908;12.548;60.252;6;576.83;999.0;-2500.38;0.0
2308;12154.0;7.40682;27.5391;1.85908;12.5689;60.2311;6;577.07;999.0;-2500.44;0.0
2309;12154.0;7.40682;27.5391;1.85908;12.5898;60.2102;6;577.32;999.0;-2500.48;0.0
2310;12154.0;7.40682;27.5391;1.85908;12.5998;60.2002;6;577.58;999.0;-2500.42;0.0
2311;12154.0;7.40682;27.5391;1.85908;12.6074;60.1926;6;577.83;999.0;-2500.38;0.0
2312;12154.0;7.40682;27.5391;1.85908;12.6092;60.1908;6;578.08;999.0;-2500.33;0.0
2313;12154.0;7.40682;27.5391;1.85908;12.6153;60.1847;6;578.31;999.0;-2500.34;0.0
2314;12154.0;7.40682;27.5391;1.85908;12.5905;60.2095;6;578.54;999.0;-2500.38;0.0
2315;12154.0;7.40682;27.5391;1.85908;12.5582;60.2418;6;578.77;999.0;-2500.45;0.0
2316;12154.0;7.40682;27.5391;1.85908;12.5406;60.2594;6;579.01;999.0;-2500.38;0.0
2317;12154.0;7.40682;27.5391;1.85908;12.5195;60.2805;6;579.25;999.0;-2500.39;0.0
2318;12154.0;7.40682;27.5391;1.85908;12.5765;60.2235;6;579.73;999.0;-2500.42;0.0
2319;12154.0;7.40682;27.5391;1.85908;12.8303;59.9697;6;579.99;999.0;-2500.37;0.0
2320;12154.0;7.40682;27.5391;1.85908;12.9696;59.8304;6;580.24;999.0;-2500.34;0.0
2321;12154.0;7.40682;27.5391;1.85908;13.0047;59.7953;6;580.52;999.0;-2500.38;0.0
2322;12154.0;7.40682;27.5391;1.85908;12.9067;59.8933;6;580.77;999.0;-2500.44;0.0
2323;12154.0;7.40682;27.5391;1.85908;12.8371;59.9629;6;581.01;999.0;-2500.43;0.0
2324;12154.0;7.40682;27.5391;1.85908;12.7922;60.0078;6;581.24;999.0;-2500.4;0.0
2325;12154.0;7.40682;27.5391;1.85908;12.768;60.032;6;581.47;999.0;-2500.36;0.0
2326;12154.0;7.40682;27.5391;1.85908;12.7767;60.0233;6;581.69;999.0;-2500.38;0.0
2327;12154.0;7.40682;27.5391;1.85908;12.7824;60.0176;6;581.91;999.0;-2500.42;0.0
2328;12154.0;7.40682;27.5391;1.85908;12.756;60.044;6;582.14;999.0;-2500.39;0.0
2329;12154.0;7.40682;27.5391;1.85908;12.7459;60.0541;6;582.36;999.0;-2500.39;0.0
2330;12154.0;7.40682;27.5391;1.85908;12.7262;60.0738;6;582.59;999.0;-2500.34;0.0
2331;12154.0;7.40682;27.5391;1.85908;12.6871;60.1129;6;582.81;999.0;-2500.38;0.0
2332;12154.0;7.40682;27.5391;1.85908;12.6506;60.1494;6;583.03;999.0;-2500.42;0.0
2333;12154.0;7.40682;27.5391;1.85908;12.6493;60.1507;6;583.28;999.0;-2500.41;0.0
2334;12154.0;7.40682;27.5391;1.85908;12.6337;60.1663;6;583.53;999.0;-2500.4;0.0
2335;12154.0;7.40682;27.5391;1.85908;12.6571;60.1429;6;583.76;999.0;-2500.4;0.0
2336;12154.0;7.40682;27.5391;1.85908;12.6714;60.1286;6;584.23;999.0;-2500.38;0.0
2337;12154.0;7.40682;27.5391;1.85908;12.6614;60.1386;6;584.46;999.0;-2500.41;0.0
2338;12154.0;7.40682;27.5391;1.85908;12.6665;60.1335;6;584.69;999.0;-2500.43;0.0
2339;12154.0;7.40682;27.5391;1.85908;12.6785;60.1215;6;584.94;999.0;-2500.36;0.0
2340;12154.0;7.40682;27.5391;1.85908;12.6772;60.1228;6;585.18;999.0;-2500.38;0.0
2341;12154.0;7.40682;27.5391;1.85908;12.6878;60.1122;6;585.41;999.0;-2500.37;0.0
2342;12154.0;7.40682;27.5391;1.85908;12.6932;60.1068;6;585.66;999.0;-2500.4;0.0
2343;12154.0;7.40682;27.5391;1.85908;12.6675;60.1325;6;585.91;999.0;-2500.48;0.0
2344;12154.0;7.40682;27.5391;1.85908;12.6529;60.1471;6;586.15;999.0;-2500.48;0.0
2345;12154.0;7.40682;27.5391;1.85908;12.6577;60.1423;6;586.38;999.0;-2500.46;0.0
2346;12154.0;7.40682;27.5391;1.85908;12.6741;60.1259;6;586.65;999.0;-2500.47;0.0
2347;12154.0;7.40682;27.5391;1.85908;12.702;60.098;6;586.9;999.0;-2500.41;0.0
2348;12154.0;7.40682;27.5391;1.85908;12.6924;60.1076;6;587.13;999.0;-2500.43;0.0
2349;12154.0;7.40682;27.5391;1.85908;12.6629;60.1371;6;587.36;999.0;-2500.47;0.0
2350;12154.0;7.40682;27.5391;1.85908;12.629;60.171;6;587.62;999.0;-2500.42;0.0
2351;12154.0;7.40682;27.5391;1.85908;12.637;60.163;6;587.85;999.0;-2500.42;0.0
2352;12154.0;7.40682;27.5391;1.85908;12.6161;60.1839;6;588.1;999.0;-2500.45;0.0
2353;12154.0;7.40682;27.5391;1.85908;12.5815;60.2185;6;588.33;999.0;-2500.43;0.0
2354;12154.0;7.40682;27.5391;1.85908;12.5255;60.2746;6;588.59;999.0;-2500.34;0.0
2355;12154.0;7.40682;27.5391;1.85908;12.5132;60.2868;6;588.85;999.0;-2500.39;0.0
2356;12154.0;7.40682;27.5391;1.85908;12.5389;60.2611;6;589.08;999.0;-2500.38;0.0
2357;12154.0;7.40682;27.5391;1.85908;12.55;60.25;6;589.31;999.0;-2500.33;0.0
2358;12154.0;7.40682;27.5391;1.85908;12.5539;60.2461;6;589.57;999.0;-2500.37;0.0
2359;12154.0;7.40682;27.5391;1.85908;12.5591;60.2409;6;589.83;999.0;-2500.45;0.0
2360;12154.0;7.40682;27.5391;1.85908;12.5712;60.2288;6;590.1;999.0;-2500.39;0.0
2361;12154.0;7.40682;27.5391;1.85908;12.588;60.212;6;590.35;999.0;-2500.36;0.0
2362;12154.0;7.40682;27.5391;1.85908;12.5884;60.2116;6;590.58;999.0;-2500.36;0.0
2363;12154.0;7.40682;27.5391;1.85908;12.5894;60.2106;6;590.85;999.0;-2500.43;0.0
2364;12154.0;7.40682;27.5391;1.85908;12.5877;60.2123;6;591.08;999.0;-2500.38;0.0
2365;12154.0;7.40682;27.5391;1.85908;12.5855;60.2145;6;591.33;999.0;-2500.38;0.0
2366;12154.0;7.40682;27.5391;1.85908;12.5864;60.2136;6;591.58;999.0;-2500.42;0.0
2367;12154.0;7.40682;27.5391;1.85908;12.6095;60.1905;6;591.85;999.0;-2500.41;0.0
2368;12154.0;7.40682;27.5391;1.85908;12.6083;60.1917;6;592.09;999.0;-2500.39;0.0
2369;12154.0;7.40682;27.5391;1.85908;12.609;60.191;6;592.34;999.0;-2500.38;0.0
2370;12154.0;7.40682;27.5391;1.85908;12.6013;60.1987;6;592.57;999.0;-2500.39;0.0
2371;12154.0;7.40682;27.5391;1.85908;12.5723;60.2277;6;592.8;999.0;-2500.42;0.0
2372;12154.0;7.40682;27.5391;1.85908;12.5921;60.2079;6;593.04;999.0;-2500.43;0.0
2373;12154.0;7.40682;27.5391;1.85908;12.5826;60.2174;6;593.27;999.0;-2500.35;0.0
2374;12154.0;7.40682;27.5391;1.85908;12.5698;60.2302;6;593.51;999.0;-2500.37;0.0
2375;12154.0;7.40682;27.5391;1.85908;12.5596;60.2404;6;593.75;999.0;-2500.38;0.0
2376;12154.0;7.40682;27.5391;1.85908;12.5424;60.2576;6;594.01;999.0;-2500.4;0.0
2377;12154.0;7.40682;27.5391;1.85908;12.5594;60.2406;6;594.51;999.0;-2500.37;0.0
2378;12154.0;7.40682;27.5391;1.85908;12.5566;60.2434;6;594.74;999.0;-2500.39;0.0
2379;12154.0;7.40682;27.5391;1.85908;12.5684;60.2316;6;594.97;999.0;-2500.35;0.0
2380;12154.0;7.40682;27.5391;1.85908;12.5607;60.2393;6;595.23;999.0;-2500.37;0.0
2381;12154.0;7.40682;27.5391;1.85908;12.573;60.227;6;595.48;999.0;-2500.33;0.0
2382;12154.0;7.40682;27.5391;1.85908;12.574;60.226;6;595.71;999.0;-2500.36;0.0
2383;12154.0;7.40682;27.5391;1.85908;12.5787;60.2213;6;595.94;999.0;-2500.39;0.0
2384;12154.0;7.40682;27.5391;1.85908;12.5815;60.2185;6;596.18;999.0;-2500.37;0.0
2385;12154.0;7.40682;27.5391;1.85908;12.5707;60.2293;6;596.41;999.0;-2500.38;0.0
2386;12154.0;7.40682;27.5391;1.85908;12.5549;60.2451;6;596.64;999.0;-2500.38;0.0
2387;12154.0;7.40682;27.5391;1.85908;12.5514;60.2486;6;596.88;999.0;-2500.39;0.0
2388;12154.0;7.40682;27.5391;1.85908;12.57;60.23;6;597.13;999.0;-2500.45;0.0
2389;12154.0;7.40682;27.5391;1.85908;12.5763;60.2237;6;597.36;999.0;-2500.44;0.0
2390;12154.0;7.40682;27.5391;1.85908;12.5712;60.2288;6;597.6;999.0;-2500.42;0.0
2391;12154.0;7.40682;27.5391;1.85908;12.5787;60.2213;6;597.83;999.0;-2500.41;0.0
2392;12154.0;7.40682;27.5391;1.85908;12.6149;60.1851;6;598.06;999.0;-2500.41;0.0
2393;12154.0;7.40682;27.5391;1.85908;12.6416;60.1584;6;598.29;999.0;-2500.38;0.0
2394;12154.0;7.40682;27.5391;1.85908;12.5901;60.2099;6;598.53;999.0;-2500.34;0.0
2395;12154.0;7.40682;27.5391;1.85908;12.5513;60.2487;6;598.78;999.0;-2500.4;0.0
2396;12154.0;7.40682;27.5391;1.85908;12.5537;60.2463;6;599.03;999.0;-2500.43;0.0
2397;12154.0;7.40682;27.5391;1.85908;12.5483;60.2517;6;599.26;999.0;-2500.41;0.0
2398;12154.0;7.40682;27.5391;1.85908;12.5365;60.2635;6;599.5;999.0;-2500.38;0.0
2399;12154.0;7.40682;27.5391;1.85908;12.5307;60.2693;6;599.75;999.0;-2500.46;0.0
2400;12154.0;7.40682;27.5391;1.85908;12.5144;60.2856;6;600.23;999.0;-2500.45;0.0
2401;12154.0;7.40682;27.5391;1.85908;12.519;60.281;6;600.48;999.0;-2500.44;0.0
2402;12154.0;7.40682;27.5391;1.85908;12.524;60.276;6;600.73;999.0;-2500.39;0.0
2403;12154.0;7.40682;27.5391;1.85908;12.534;60.266;6;600.99;999.0;-2500.44;0.0
2404;12154.0;7.40682;27.5391;1.85908;12.5491;60.2509;6;601.23;999.0;-2500.39;0.0
2405;12154.0;7.40682;27.5391;1.85908;12.5537;60.2463;6;601.5;999.0;-2500.4;0.0
2406;12154.0;7.40682;27.5391;1.85908;12.541;60.259;6;601.75;999.0;-2500.37;0.0
2407;12154.0;7.40682;27.5391;1.85908;12.5369;60.2631;6;601.99;999.0;-2500.38;0.0
2408;12154.0;7.40682;27.5391;1.85908;12.5155;60.2845;6;602.24;999.0;-2500.38;0.0
2409;12154.0;7.40682;27.5391;1.85908;12.5009;60.2991;6;602.47;999.0;-2500.38;0.0
2410;12154.0;7.40682;27.5391;1.85908;12.5036;60.2964;6;602.72;999.0;-2500.37;0.0
2411;12154.0;7.40682;27.5391;1.85908;12.5117;60.2883;6;602.94;999.0;-2500.41;0.0
2412;12154.0;7.40682;27.5391;1.85908;12.5375;60.2625;6;603.17;999.0;-2500.42;0.0
2413;12154.0;7.40682;27.5391;1.85908;12.5038;60.2962;6;603.4;999.0;-2500.43;0.0
2414;12154.0;7.40682;27.5391;1.85908;12.5095;60.2905;6;603.66;999.0;-2500.44;0.0
2415;12154.0;7.40682;27.5391;1.85908;12.5042;60.2958;6;603.89;999.0;-2500.39;0.0
2416;12154.0;7.40682;27.5391;1.85908;12.4943;60.3057;6;604.11;999.0;-2500.41;0.0
2417;12154.0;7.40682;27.5391;1.85908;12.5025;60.2975;6;604.34;999.0;-2500.4;0.0
2418;12154.0;7.40682;27.5391;1.85908;12.4772;60.3228;6;604.56;999.0;-2500.4;0.0
2419;12154.0;7.40682;27.5391;1.85908;12.4744;60.3256;6;604.78;999.0;-2500.36;0.0
2420;12154.0;7.40682;27.5391;1.85908;12.4867;60.3133;6;605.02;999.0;-2500.42;0.0
2421;12154.0;7.40682;27.5391;1.85908;12.5072;60.2928;6;605.5;999.0;-2500.44;0.0
2422;12154.0;7.40682;27.5391;1.85908;12.489;60.311;6;605.72;999.0;-2500.45;0.0
2423;12154.0;7.40682;27.5391;1.85908;12.4693;60.3307;6;605.94;999.0;-2500.42;0.0
2424;12154.0;7.40682;27.5391;1.85908;12.4828;60.3173;6;606.16;999.0;-2500.36;0.0
2425;12154.0;7.40682;27.5391;1.85908;12.4723;60.3277;6;606.4;999.0;-2500.42;0.0
2426;12154.0;7.40682;27.5391;1.85908;12.4549;60.3451;6;606.64;999.0;-2500.4;0.0
2427;12154.0;7.40682;27.5391;1.85908;12.4471;60.3529;6;606.89;999.0;-2500.39;0.0
2428;12154.0;7.40682;27.5391;1.85908;12.4554;60.3446;6;607.14;999.0;-2500.39;0.0
2429;12154.0;7.40682;27.5391;1.85908;12.4512;60.3488;6;607.38;999.0;-2500.41;0.0
2430;12154.0;7.40682;27.5391;1.85908;12.4335;60.3666;6;607.63;999.0;-2500.41;0.0
2431;12154.0;7.40682;27.5391;1.85908;12.4433;60.3567;6;607.86;999.0;-2500.39;0.0
2432;12154.0;7.40682;27.5391;1.85908;12.4357;60.3643;6;608.11;999.0;-2500.38;0.0
2433;12154.0;7.40682;27.5391;1.85908;12.4169;60.3831;6;608.36;999.0;-2500.38;0.0
2434;12154.0;7.40682;27.5391;1.85908;12.4274;60.3726;6;608.59;999.0;-2500.4;0.0
2435;12154.0;7.40682;27.5391;1.85908;12.4473;60.3527;6;608.83;999.0;-2500.41;0.0
2436;12154.0;7.40682;27.5391;1.85908;12.4431;60.3569;6;609.06;999.0;-2500.37;0.0
2437;12154.0;7.40682;27.5391;1.85908;12.4187;60.3813;6;609.3;999.0;-2500.44;0.0
2438;12154.0;7.40682;27.5391;1.85908;12.3984;60.4016;6;609.52;999.0;-2500.41;0.0
2439;12154.0;7.40682;27.5391;1.85908;12.3741;60.4259;6;609.99;999.0;-2500.38;0.0
2440;12154.0;7.40682;27.5391;1.85908;12.3542;60.4459;6;610.23;999.0;-2500.43;0.0
2441;12154.0;7.40682;27.5391;1.85908;12.3594;60.4406;6;610.49;999.0;-2500.38;0.0
2442;12154.0;7.40682;27.5391;1.85908;12.3601;60.4399;6;610.73;999.0;-2500.45;0.0
2443;12154.0;7.40682;27.5391;1.85908;12.3202;60.4798;6;610.98;999.0;-2500.38;0.0
2444;12154.0;7.40682;27.5391;1.85908;12.2984;60.5016;6;611.21;999.0;-2500.33;0.0
2445;12154.0;7.40682;27.5391;1.85908;12.3091;60.4909;6;611.45;999.0;-2500.45;0.0
2446;12154.0;7.40682;27.5391;1.85908;12.328;60.472;6;611.7;999.0;-2500.39;0.0
2447;12154.0;7.40682;27.5391;1.85908;12.3581;60.4419;6;611.94;999.0;-2500.42;0.0
2448;12154.0;7.40682;27.5391;1.85908;12.3625;60.4375;6;612.18;999.0;-2500.4;0.0
2449;12154.0;7.40682;27.5391;1.85908;12.3639;60.4361;6;612.42;999.0;-2500.44;0.0
2450;12154.0;7.40682;27.5391;1.85908;12.4;60.4;6;612.65;999.0;-2500.42;0.0
2451;12154.0;7.40682;27.5391;1.85908;12.4528;60.3473;6;612.89;999.0;-2500.33;0.0
2452;12154.0;7.40682;27.5391;1.85908;12.4366;60.3634;6;613.15;999.0;-2500.32;0.0
2453;12154.0;7.40682;27.5391;1.85908;12.4065;60.3935;6;613.38;999.0;-2500.41;0.0
2454;12154.0;7.40682;27.5391;1.85908;12.3832;60.4168;6;613.63;999.0;-2500.38;0.0
2455;12154.0;7.40682;27.5391;1.85908;12.3772;60.4228;6;613.87;999.0;-2500.39;0.0
2456;12154.0;7.40682;27.5391;1.85908;12.382;60.418;6;614.13;999.0;-2500.39;0.0
2457;12154.0;7.40682;27.5391;1.85908;12.3757;60.4243;6;614.37;999.0;-2500.39;0.0
2458;12154.0;7.40682;27.5391;1.85908;12.3445;60.4555;6;614.62;999.0;-2500.4;0.0
2459;12154.0;7.40682;27.5391;1.85908;12.3552;60.4448;6;614.85;999.0;-2500.45;0.0
2460;12154.0;7.40682;27.5391;1.85908;12.389;60.411;6;615.09;999.0;-2500.4;0.0
2461;12154.0;7.40682;27.5391;1.85908;12.3943;60.4057;6;615.33;999.0;-2500.37;0.0
2462;12154.0;7.40682;27.5391;1.85908;12.3897;60.4103;6;615.57;999.0;-2500.44;0.0
2463;12154.0;7.40682;27.5391;1.85908;12.3763;60.4237;6;615.8;999.0;-2500.44;0.0
2464;12154.0;7.40682;27.5391;1.85908;12.3811;60.4189;6;616.05;999.0;-2500.38;0.0
2465;12154.0;7.40682;27.5391;1.85908;12.4118;60.3882;6;616.31;999.0;-2500.44;0.0
2466;12154.0;7.40682;27.5391;1.85908;12.4193;60.3807;6;616.55;999.0;-2500.44;0.0
2467;12154.0;7.40682;27.5391;1.85908;12.4203;60.3797;6;616.79;999.0;-2500.44;0.0
2468;12154.0;7.40682;27.5391;1.85908;12.4404;60.3596;6;617.03;999.0;-2500.45;0.0
2469;12154.0;7.40682;27.5391;1.85908;12.466;60.334;6;617.28;999.0;-2500.4;0.0
2470;12154.0;7.40682;27.5391;1.85908;12.4814;60.3186;6;617.54;999.0;-2500.36;0.0
2471;12154.0;7.40682;27.5391;1.85908;12.4258;60.3742;6;617.79;999.0;-2500.35;0.0
2472;12154.0;7.40682;27.5391;1.85908;12.4088;60.3912;6;618.03;999.0;-2500.33;0.0
2473;12154.0;7.40682;27.5391;1.85908;12.4107;60.3893;6;618.29;999.0;-2500.39;0.0
2474;12154.0;7.40682;27.5391;1.85908;12.3878;60.4122;6;618.53;999.0;-2500.43;0.0
2475;12154.0;7.40682;27.5391;1.85908;12.3896;60.4104;6;618.78;999.0;-2500.42;0.0
2476;12154.0;7.40682;27.5391;1.85908;12.4089;60.3911;6;619.04;999.0;-2500.44;0.0
2477;12154.0;7.40682;27.5391;1.85908;12.4061;60.3939;6;619.28;999.0;-2500.43;0.0
2478;12154.0;7.40682;27.5391;1.85908;12.4124;60.3876;6;619.53;999.0;-2500.35;0.0
2479;12154.0;7.40682;27.5391;1.85908;12.4578;60.3422;6;619.79;999.0;-2500.32;0.0
2480;12154.0;7.40682;27.5391;1.85908;12.4404;60.3596;6;620.04;999.0;-2500.36;0.0
2481;12154.0;7.40682;27.5391;1.85908;12.4268;60.3732;6;620.29;999.0;-2500.35;0.0
2482;12154.0;7.40682;27.5391;1.85908;12.4498;60.3502;6;620.53;999.0;-2500.33;0.0
2483;12154.0;7.40682;27.5391;1.85908;12.4663;60.3337;6;620.77;999.0;-2500.41;0.0
2484;12154.0;7.40682;27.5391;1.85908;12.4803;60.3197;6;621.01;999.0;-2500.45;0.0
2485;12154.0;7.40682;27.5391;1.85908;12.4859;60.3141;6;621.27;999.0;-2500.45;0.0
2486;12154.0;7.40682;27.5391;1.85908;12.4543;60.3457;6;621.5;999.0;-2500.4;0.0
2487;12154.0;7.40682;27.5391;1.85908;12.4368;60.3632;6;621.77;999.0;-2500.39;0.0
2488;12154.0;7.40682;27.5391;1.85908;12.4294;60.3706;6;622.02;999.0;-2500.43;0.0
2489;12154.0;7.40682;27.5391;1.85908;12.463;60.337;6;622.27;999.0;-2500.46;0.0
2490;12154.0;7.40682;27.5391;1.85908;12.4675;60.3325;6;622.54;999.0;-2500.46;0.0
2491;12154.0;7.40682;27.5391;1.85908;12.459;60.341;6;622.79;999.0;-2500.43;0.0
2492;12154.0;7.40682;27.5391;1.85908;12.4851;60.3149;6;623.03;999.0;-2500.45;0.0
2493;12154.0;7.40682;27.5391;1.85908;12.4792;60.3208;6;623.26;999.0;-2500.4;0.0
2494;12154.0;7.40682;27.5391;1.85908;12.4805;60.3195;6;623.5;999.0;-2500.47;0.0
2495;12154.0;7.40682;27.5391;1.85908;12.4769;60.3231;6;623.76;999.0;-2500.41;0.0
2496;12154.0;7.40682;27.5391;1.85908;12.4672;60.3328;6;624.02;999.0;-2500.37;0.0
2497;12154.0;7.40682;27.5391;1.85908;12.4142;60.3858;6;624.26;999.0;-2500.37;0.0
2498;12154.0;7.40682;27.5391;1.85908;12.4017;60.3983;6;624.5;999.0;-2500.43;0.0
2499;12154.0;7.40682;27.5391;1.85908;12.3852;60.4148;6;625.01;999.0;-2500.39;0.0
2500;12154.0;7.40682;27.5391;1.85908;12.4152;60.3848;6;625.26;999.0;-2500.32;0.0
2501;12154.0;7.40682;27.5391;1.85908;12.4392;60.3608;6;625.49;999.0;-2500.32;0.0
2502;12154.0;7.40682;27.5391;1.85908;12.4503;60.3497;6;625.72;999.0;-2500.37;0.0
2503;12154.0;7.40682;27.5391;1.85908;12.4492;60.3508;6;625.97;999.0;-2500.35;0.0
2504;12154.0;7.40682;27.5391;1.85908;12.4278;60.3722;6;626.22;999.0;-2500.35;0.0
2505;12154.0;7.40682;27.5391;1.85908;12.4254;60.3746;6;626.45;999.0;-2500.4;0.0
2506;12154.0;7.40682;27.5391;1.85908;12.4161;60.3839;6;626.67;999.0;-2500.42;0.0
2507;12154.0;7.40682;27.5391;1.85908;12.4093;60.3907;6;626.89;999.0;-2500.41;0.0
2508;12154.0;7.40682;27.5391;1.85908;12.4114;60.3886;6;627.14;999.0;-2500.4;0.0
2509;12154.0;7.40682;27.5391;1.85908;12.4201;60.3799;6;627.36;999.0;-2500.38;0.0
2510;12154.0;7.40682;27.5391;1.85908;12.4108;60.3892;6;627.59;999.0;-2500.47;0.0
2511;12154.0;7.40682;27.5391;1.85908;12.3955;60.4045;6;627.85;999.0;-2500.46;0.0
2512;12154.0;7.40682;27.5391;1.85908;12.3927;60.4073;6;628.07;999.0;-2500.38;0.0
2513;12154.0;7.40682;27.5391;1.85908;12.4201;60.3799;6;628.29;999.0;-2500.42;0.0
2514;12154.0;7.40682;27.5391;1.85908;12.4254;60.3746;6;628.52;999.0;-2500.42;0.0
2515;12154.0;7.40682;27.5391;1.85908;12.4117;60.3883;6;628.77;999.0;-2500.42;0.0
2516;12154.0;7.40682;27.5391;1.85908;12.3896;60.4104;6;629.0;999.0;-2500.42;0.0
2517;12154.0;7.40682;27.5391;1.85908;12.3718;60.4282;6;629.47;999.0;-2500.36;0.0
2518;12154.0;7.40682;27.5391;1.85908;12.3186;60.4814;6;629.71;999.0;-2500.4;0.0
2519;12154.0;7.40682;27.5391;1.85908;12.3165;60.4835;6;629.95;999.0;-2500.39;0.0
2520;12154.0;7.40682;27.5391;1.85908;12.365;60.435;6;630.19;999.0;-2500.35;0.0
2521;12154.0;7.40682;27.5391;1.85908;12.3446;60.4554;6;630.42;999.0;-2500.34;0.0
2522;12154.0;7.40682;27.5391;1.85908;12.3228;60.4772;6;630.66;999.0;-2500.34;0.0
2523;12154.0;7.40682;27.5391;1.85908;12.3434;60.4566;6;630.92;999.0;-2500.37;0.0
2524;12154.0;7.40682;27.5391;1.85908;12.3573;60.4427;6;631.15;999.0;-2500.37;0.0
2525;12154.0;7.40682;27.5391;1.85908;12.3593;60.4407;6;631.39;999.0;-2500.36;0.0
2526;12154.0;7.40682;27.5391;1.85908;12.3724;60.4276;6;631.65;999.0;-2500.39;0.0
2527;12154.0;7.40682;27.5391;1.85908;12.3709;60.4291;6;631.89;999.0;-2500.41;0.0
2528;12154.0;7.40682;27.5391;1.85908;12.3696;60.4304;6;632.12;999.0;-2500.38;0.0
2529;12154.0;7.40682;27.5391;1.85908;12.3856;60.4144;6;632.35;999.0;-2500.4;0.0
2530;12154.0;7.40682;27.5391;1.85908;12.3989;60.4011;6;632.59;999.0;-2500.4;0.0
2531;12154.0;7.40682;27.5391;1.85908;12.3814;60.4186;6;632.84;999.0;-2500.34;0.0
2532;12154.0;7.40682;27.5391;1.85908;12.3767;60.4233;6;633.07;999.0;-2500.36;0.0
2533;12154.0;7.40682;27.5391;1.85908;12.3466;60.4534;6;633.33;999.0;-2500.41;0.0
2534;12154.0;7.40682;27.5391;1.85908;12.3715;60.4285;6;633.57;999.0;-2500.38;0.0
2535;12154.0;7.40682;27.5391;1.85908;12.4081;60.3919;6;633.8;999.0;-2500.37;0.0
2536;12154.0;7.40682;27.5391;1.85908;12.4066;60.3934;6;634.05;999.0;-2500.39;0.0
2537;12154.0;7.40682;27.5391;1.85908;12.3804;60.4196;6;634.29;999.0;-2500.45;0.0
2538;12154.0;7.40682;27.5391;1.85908;12.3725;60.4275;6;634.55;999.0;-2500.38;0.0
2539;12154.0;7.40682;27.5391;1.85908;12.3879;60.4121;6;634.8;999.0;-2500.35;0.0
2540;12154.0;7.40682;27.5391;1.85908;12.3469;60.4531;6;635.06;999.0;-2500.38;0.0
2541;12154.0;7.40682;27.5391;1.85908;12.3656;60.4344;6;635.31;999.0;-2500.36;0.0
2542;12154.0;7.40682;27.5391;1.85908;12.3776;60.4225;6;635.57;999.0;-2500.35;0.0
2543;12154.0;7.40682;27.5391;1.85908;12.3464;60.4537;6;635.82;999.0;-2500.42;0.0
2544;12154.0;7.40682;27.5391;1.85908;12.3312;60.4688;6;636.08;999.0;-2500.41;0.0
2545;12154.0;7.40682;27.5391;1.85908;12.3456;60.4545;6;636.31;999.0;-2500.4;0.0
2546;12154.0;7.40682;27.5391;1.85908;12.3484;60.4516;6;636.57;999.0;-2500.38;0.0
2547;12154.0;7.40682;27.5391;1.85908;12.367;60.433;6;636.83;999.0;-2500.37;0.0
2548;12154.0;7.40682;27.5391;1.85908;12.3838;60.4162;6;637.07;999.0;-2500.42;0.0
2549;12154.0;7.40682;27.5391;1.85908;12.3941;60.4059;6;637.31;999.0;-2500.41;0.0
2550;12154.0;7.40682;27.5391;1.85908;12.4015;60.3985;6;637.55;999.0;-2500.43;0.0
2551;12154.0;7.40682;27.5391;1.85908;12.4115;60.3885;6;637.8;999.0;-2500.43;0.0
2552;12154.0;7.40682;27.5391;1.85908;12.4027;60.3974;6;638.05;999.0;-2500.41;0.0
2553;12154.0;7.40682;27.5391;1.85908;12.4077;60.3923;6;638.28;999.0;-2500.38;0.0
2554;12154.0;7.40682;27.5391;1.85908;12.3645;60.4355;6;638.54;999.0;-2500.39;0.0
2555;12154.0;7.40682;27.5391;1.85908;12.3788;60.4212;6;638.78;999.0;-2500.44;0.0
2556;12154.0;7.40682;27.5391;1.85908;12.4216;60.3784;6;639.02;999.0;-2500.42;0.0
2557;12154.0;7.40682;27.5391;1.85908;12.4091;60.3909;6;639.27;999.0;-2500.34;0.0
2558;12154.0;7.40682;27.5391;1.85908;12.4102;60.3898;6;639.53;999.0;-2500.37;0.0
2559;12154.0;7.40682;27.5391;1.85908;12.426;60.374;6;639.79;999.0;-2500.36;0.0
2560;12154.0;7.40682;27.5391;1.85908;12.4237;60.3763;6;640.04;999.0;-2500.36;0.0
2561;12154.0;7.40682;27.5391;1.85908;12.4098;60.3902;6;640.28;999.0;-2500.37;0.0
2562;12154.0;7.40682;27.5391;1.85908;12.4189;60.3811;6;640.53;999.0;-2500.34;0.0
2563;12154.0;7.40682;27.5391;1.85908;12.4324;60.3676;6;640.78;999.0;-2500.37;0.0
2564;12154.0;7.40682;27.5391;1.85908;12.4173;60.3827;6;641.01;999.0;-2500.31;0.0
2565;12154.0;7.40682;27.5391;1.85908;12.413;60.387;6;641.28;999.0;-2500.37;0.0
2566;12154.0;7.40682;27.5391;1.85908;12.4187;60.3813;6;641.52;999.0;-2500.39;0.0
2567;12154.0;7.40682;27.5391;1.85908;12.3972;60.4028;6;641.75;999.0;-2500.38;0.0
2568;12154.0;7.40682;27.5391;1.85908;12.3624;60.4376;6;642.0;999.0;-2500.37;0.0
2569;12154.0;7.40682;27.5391;1.85908;12.3404;60.4596;6;642.25;999.0;-2500.41;0.0
2570;12154.0;7.40682;27.5391;1.85908;12.3272;60.4728;6;642.74;999.0;-2500.38;0.0
2571;12154.0;7.40682;27.5391;1.85908;12.3027;60.4973;6;642.99;999.0;-2500.41;0.0
2572;12154.0;7.40682;27.5391;1.85908;12.2846;60.5154;6;643.24;999.0;-2500.33;0.0
2573;12154.0;7.40682;27.5391;1.85908;12.2852;60.5149;6;643.52;999.0;-2500.3;0.0
2574;12154.0;7.40682;27.5391;1.85908;12.2894;60.5106;6;643.75;999.0;-2500.38;0.0
2575;12154.0;7.40682;27.5391;1.85908;12.2797;60.5203;6;644.0;999.0;-2500.39;0.0
2576;12154.0;7.40682;27.5391;1.85908;12.3103;60.4897;6;644.22;999.0;-2500.39;0.0
2577;12154.0;7.40682;27.5391;1.85908;12.3471;60.4529;6;644.47;999.0;-2500.39;0.0
2578;12154.0;7.40682;27.5391;1.85908;12.396;60.404;6;644.7;999.0;-2500.42;0.0
2579;12154.0;7.40682;27.5391;1.85908;12.4264;60.3736;6;644.92;999.0;-2500.38;0.0
2580;12154.0;7.40682;27.5391;1.85908;12.4083;60.3917;6;645.14;999.0;-2500.35;0.0
2581;12154.0;7.40682;27.5391;1.85908;12.3699;60.4301;6;645.37;999.0;-2500.38;0.0
2582;12154.0;7.40682;27.5391;1.85908;12.3375;60.4625;6;645.6;999.0;-2500.39;0.0
2583;12154.0;7.40682;27.5391;1.85908;12.3656;60.4344;6;645.82;999.0;-2500.36;0.0
2584;12154.0;7.40682;27.5391;1.85908;12.387;60.413;6;646.04;999.0;-2500.41;0.0
2585;12154.0;7.40682;27.5391;1.85908;12.3725;60.4275;6;646.28;999.0;-2500.4;0.0
2586;12154.0;7.40682;27.5391;1.85908;12.3576;60.4424;6;646.51;999.0;-2500.45;0.0
2587;12154.0;7.40682;27.5391;1.85908;12.3644;60.4356;6;646.97;999.0;-2500.4;0.0
2588;12154.0;7.40682;27.5391;1.85908;12.3461;60.4539;6;647.2;999.0;-2500.38;0.0
2589;12154.0;7.40682;27.5391;1.85908;12.3266;60.4734;6;647.43;999.0;-2500.39;0.0
2590;12154.0;7.40682;27.5391;1.85908;12.3356;60.4644;6;647.67;999.0;-2500.37;0.0
2591;12154.0;7.40682;27.5391;1.85908;12.3581;60.4419;6;647.9;999.0;-2500.33;0.0
2592;12154.0;7.40682;27.5391;1.85908;12.37;60.43;6;648.14;999.0;-2500.42;0.0
2593;12154.0;7.40682;27.5391;1.85908;12.4016;60.3984;6;648.4;999.0;-2500.39;0.0
2594;12154.0;7.40682;27.5391;1.85908;12.4345;60.3655;6;648.64;999.0;-2500.42;0.0
2595;12154.0;7.40682;27.5391;1.85908;12.5007;60.2993;6;648.89;999.0;-2500.38;0.0
2596;12154.0;7.40682;27.5391;1.85908;12.4879;60.3121;6;649.12;999.0;-2500.36;0.0
2597;12154.0;7.40682;27.5391;1.85908;12.4524;60.3476;6;649.35;999.0;-2500.35;0.0
2598;12154.0;7.40682;27.5391;1.85908;12.4866;60.3134;6;649.59;999.0;-2500.37;0.0
2599;12154.0;7.40682;27.5391;1.85908;12.4921;60.3079;6;649.82;999.0;-2500.37;0.0
2600;12154.0;7.40682;27.5391;1.85908;12.4674;60.3326;6;650.05;999.0;-2500.36;0.0
2601;12154.0;7.40682;27.5391;1.85908;12.5188;60.2812;6;650.29;999.0;-2500.36;0.0
2602;12154.0;7.40682;27.5391;1.85908;12.5997;60.2003;6;650.54;999.0;-2500.34;0.0
2603;12154.0;7.40682;27.5391;1.85908;12.6167;60.1833;6;650.78;999.0;-2500.42;0.0
2604;12154.0;7.40682;27.5391;1.85908;12.6293;60.1707;6;651.05;999.0;-2500.42;0.0
2605;12154.0;7.40682;27.5391;1.85908;12.6163;60.1837;6;651.3;999.0;-2500.41;0.0
2606;12154.0;7.40682;27.5391;1.85908;12.6231;60.1769;6;651.56;999.0;-2500.38;0.0
2607;12154.0;7.40682;27.5391;1.85908;12.6326;60.1674;6;651.81;999.0;-2500.35;0.0
2608;12154.0;7.40682;27.5391;1.85908;12.6299;60.1701;6;652.06;999.0;-2500.35;0.0
2609;12154.0;7.40682;27.5391;1.85908;12.6335;60.1665;6;652.3;999.0;-2500.46;0.0
2610;12154.0;7.40682;27.5391;1.85908;12.6517;60.1483;6;652.55;999.0;-2500.5;0.0
2611;12154.0;7.40682;27.5391;1.85908;12.6374;60.1626;6;652.81;999.0;-2500.44;0.0
2612;12154.0;7.40682;27.5391;1.85908;12.6196;60.1804;6;653.04;999.0;-2500.43;0.0
2613;12154.0;7.40682;27.5391;1.85908;12.6199;60.1801;6;653.28;999.0;-2500.42;0.0
2614;12154.0;7.40682;27.5391;1.85908;12.6404;60.1596;6;653.54;999.0;-2500.35;0.0
2615;12154.0;7.40682;27.5391;1.85908;12.667;60.133;6;653.79;999.0;-2500.42;0.0
2616;12154.0;7.40682;27.5391;1.85908;12.6804;60.1196;6;654.03;999.0;-2500.43;0.0
2617;12154.0;7.40682;27.5391;1.85908;12.6879;60.1121;6;654.28;999.0;-2500.43;0.0
2618;12154.0;7.40682;27.5391;1.85908;12.7077;60.0923;6;654.53;999.0;-2500.38;0.0
2619;12154.0;7.40682;27.5391;1.85908;12.717;60.083;6;654.77;999.0;-2500.42;0.0
2620;12154.0;7.40682;27.5391;1.85908;12.6921;60.1079;6;655.0;999.0;-2500.36;0.0
2621;12154.0;7.40682;27.5391;1.85908;12.6591;60.1409;6;655.49;999.0;-2500.34;0.0
2622;12154.0;7.40682;27.5391;1.85908;12.6475;60.1525;6;655.76;999.0;-2500.34;0.0
2623;12154.0;7.40682;27.5391;1.85908;12.6439;60.1561;6;656.01;999.0;-2500.41;0.0
2624;12154.0;7.40682;27.5391;1.85908;12.6449;60.1551;6;656.24;999.0;-2500.41;0.0
2625;12154.0;7.40682;27.5391;1.85908;12.6348;60.1652;6;656.47;999.0;-2500.37;0.0
2626;12154.0;7.40682;27.5391;1.85908;12.6204;60.1796;6;656.69;999.0;-2500.36;0.0
2627;12154.0;7.40682;27.5391;1.85908;12.6167;60.1833;6;656.92;999.0;-2500.3;0.0
2628;12154.0;7.40682;27.5391;1.85908;12.6263;60.1737;6;657.14;999.0;-2500.32;0.0
2629;12154.0;7.40682;27.5391;1.85908;12.6279;60.1721;6;657.36;999.0;-2500.35;0.0
2630;12154.0;7.40682;27.5391;1.85908;12.6414;60.1586;6;657.58;999.0;-2500.36;0.0
2631;12154.0;7.40682;27.5391;1.85908;12.6408;60.1592;6;657.81;999.0;-2500.31;0.0
2632;12154.0;7.40682;27.5391;1.85908;12.6366;60.1634;6;658.04;999.0;-2500.33;0.0
2633;12154.0;7.40682;27.5391;1.85908;12.643;60.1571;6;658.28;999.0;-2500.35;0.0
2634;12154.0;7.40682;27.5391;1.85908;12.6609;60.1391;6;658.5;999.0;-2500.37;0.0
2635;12154.0;7.40682;27.5391;1.85908;12.6708;60.1292;6;658.75;999.0;-2500.38;0.0
2636;12154.0;7.40682;27.5391;1.85908;12.6895;60.1105;6;659.24;999.0;-2500.34;0.0
2637;12154.0;7.40682;27.5391;1.85908;12.6903;60.1097;6;659.47;999.0;-2500.41;0.0
2638;12154.0;7.40682;27.5391;1.85908;12.6888;60.1112;6;659.71;999.0;-2500.41;0.0
2639;12154.0;7.40682;27.5391;1.85908;12.6921;60.1079;6;659.94;999.0;-2500.4;0.0
2640;12154.0;7.40682;27.5391;1.85908;12.6974;60.1026;6;660.19;999.0;-2500.38;0.0
2641;12154.0;7.40682;27.5391;1.85908;12.7016;60.0984;6;660.46;999.0;-2500.36;0.0
2642;12154.0;7.40682;27.5391;1.85908;12.7029;60.0971;6;660.72;999.0;-2500.34;0.0
2643;12154.0;7.40682;27.5391;1.85908;12.6958;60.1042;6;660.97;999.0;-2500.38;0.0
2644;12154.0;7.40682;27.5391;1.85908;12.6872;60.1128;6;661.23;999.0;-2500.37;0.0
2645;12154.0;7.40682;27.5391;1.85908;12.6858;60.1142;6;661.48;999.0;-2500.36;0.0
2646;12154.0;7.40682;27.5391;1.85908;12.681;60.119;6;661.73;999.0;-2500.39;0.0
2647;12154.0;7.40682;27.5391;1.85908;12.6749;60.1251;6;661.98;999.0;-2500.41;0.0
2648;12154.0;7.40682;27.5391;1.85908;12.6864;60.1136;6;662.25;999.0;-2500.33;0.0
2649;12154.0;7.40682;27.5391;1.85908;12.6809;60.1191;6;662.48;999.0;-2500.34;0.0
2650;12154.0;7.40682;27.5391;1.85908;12.6445;60.1555;6;662.71;999.0;-2500.36;0.0
2651;12154.0;7.40682;27.5391;1.85908;12.6451;60.1549;6;662.96;999.0;-2500.36;0.0
2652;12154.0;7.40682;27.5391;1.85908;12.6478;60.1522;6;663.18;999.0;-2500.45;0.0
2653;12154.0;7.40682;27.5391;1.85908;12.6389;60.1611;6;663.4;999.0;-2500.42;0.0
2654;12154.0;7.40682;27.5391;1.85908;12.6612;60.1388;6;663.65;999.0;-2500.35;0.0
2655;12154.0;7.40682;27.5391;1.85908;12.7019;60.0981;6;663.91;999.0;-2500.35;0.0
2656;12154.0;7.40682;27.5391;1.85908;12.7204;60.0796;6;664.16;999.0;-2500.34;0.0
2657;12154.0;7.40682;27.5391;1.85908;12.7257;60.0743;6;664.41;999.0;-2500.34;0.0
2658;12154.0;7.40682;27.5391;1.85908;12.7367;60.0633;6;664.66;999.0;-2500.35;0.0
2659;12154.0;7.40682;27.5391;1.85908;12.735;60.065;6;664.92;999.0;-2500.42;0.0
2660;12154.0;7.40682;27.5391;1.85908;12.7323;60.0677;6;665.14;999.0;-2500.41;0.0
2661;12154.0;7.40682;27.5391;1.85908;12.748;60.052;6;665.37;999.0;-2500.39;0.0
2662;12154.0;7.40682;27.5391;1.85908;12.7496;60.0504;6;665.59;999.0;-2500.35;0.0
2663;12154.0;7.40682;27.5391;1.85908;12.7508;60.0492;6;665.82;999.0;-2500.34;0.0
2664;12154.0;7.40682;27.5391;1.85908;12.7495;60.0505;6;666.06;999.0;-2500.4;0.0
2665;12154.0;7.40682;27.5391;1.85908;12.75;60.05;6;666.32;999.0;-2500.36;0.0
2666;12154.0;7.40682;27.5391;1.85908;12.759;60.041;6;666.57;999.0;-2500.35;0.0
2667;12154.0;7.40682;27.5391;1.85908;12.7642;60.0358;6;666.79;999.0;-2500.4;0.0
2668;12154.0;7.40682;27.5391;1.85908;12.7626;60.0374;6;667.02;999.0;-2500.38;0.0
2669;12154.0;7.40682;27.5391;1.85908;12.757;60.043;6;667.26;999.0;-2500.42;0.0
2670;12154.0;7.40682;27.5391;1.85908;12.7467;60.0533;6;667.74;999.0;-2500.41;0.0
2671;12154.0;7.40682;27.5391;1.85908;12.7379;60.0621;6;667.97;999.0;-2500.39;0.0
2672;12154.0;7.40682;27.5391;1.85908;12.7268;60.0732;6;668.2;999.0;-2500.42;0.0
2673;12154.0;7.40682;27.5391;1.85908;12.7338;60.0662;6;668.43;999.0;-2500.37;0.0
2674;12154.0;7.40682;27.5391;1.85908;12.7429;60.0571;6;668.67;999.0;-2500.36;0.0
2675;12154.0;7.40682;27.5391;1.85908;12.7467;60.0533;6;668.9;999.0;-2500.39;0.0
2676;12154.0;7.40682;27.5391;1.85908;12.7498;60.0502;6;669.13;999.0;-2500.38;0.0
2677;12154.0;7.40682;27.5391;1.85908;12.74;60.06;6;669.37;999.0;-2500.32;0.0
2678;12154.0;7.40682;27.5391;1.85908;12.7096;60.0904;6;669.63;999.0;-2500.42;0.0
2679;12154.0;7.40682;27.5391;1.85908;12.705;60.0951;6;669.88;999.0;-2500.34;0.0
2680;12154.0;7.40682;27.5391;1.85908;12.6768;60.1232;6;670.14;999.0;-2500.38;0.0
2681;12154.0;7.40682;27.5391;1.85908;12.7064;60.0936;6;670.39;999.0;-2500.35;0.0
2682;12154.0;7.40682;27.5391;1.85908;12.7061;60.0939;6;670.63;999.0;-2500.37;0.0
2683;12154.0;7.40682;27.5391;1.85908;12.671;60.129;6;670.88;999.0;-2500.37;0.0
2684;12154.0;7.40682;27.5391;1.85908;12.6397;60.1603;6;671.11;999.0;-2500.33;0.0
2685;12154.0;7.40682;27.5391;1.85908;12.62;60.18;6;671.34;999.0;-2500.31;0.0
2686;12154.0;7.40682;27.5391;1.85908;12.6397;60.1603;6;671.58;999.0;-2500.33;0.0
2687;12154.0;7.40682;27.5391;1.85908;12.6395;60.1605;6;671.82;999.0;-2500.39;0.0
2688;12154.0;7.40682;27.5391;1.85908;12.6809;60.1191;6;672.06;999.0;-2500.42;0.0
2689;12154.0;7.40682;27.5391;1.85908;12.7026;60.0974;6;672.29;999.0;-2500.39;0.0
2690;12154.0;7.40682;27.5391;1.85908;12.724;60.076;6;672.54;999.0;-2500.39;0.0
2691;12154.0;7.40682;27.5391;1.85908;12.7092;60.0908;6;672.79;999.0;-2500.37;0.0
2692;12154.0;7.40682;27.5391;1.85908;12.6961;60.1039;6;673.05;999.0;-2500.43;0.0
2693;12154.0;7.40682;27.5391;1.85908;12.6792;60.1208;6;673.28;999.0;-2500.39;0.0
2694;12154.0;7.40682;27.5391;1.85908;12.6675;60.1325;6;673.53;999.0;-2500.36;0.0
2695;12154.0;7.40682;27.5391;1.85908;12.6771;60.1229;6;673.78;999.0;-2500.38;0.0
2696;12154.0;7.40682;27.5391;1.85908;12.7078;60.0922;6;674.02;999.0;-2500.37;0.0
2697;12154.0;7.40682;27.5391;1.85908;12.708;60.092;6;674.25;999.0;-2500.41;0.0
2698;12154.0;7.40682;27.5391;1.85908;12.7125;60.0875;6;674.76;999.0;-2500.35;0.0
2699;12154.0;7.40682;27.5391;1.85908;12.6956;60.1044;6;674.99;999.0;-2500.39;0.0
2700;12154.0;7.40682;27.5391;1.85908;12.7058;60.0942;6;675.22;999.0;-2500.42;0.0
2701;12154.0;7.40682;27.5391;1.85908;12.6699;60.1301;6;675.48;999.0;-2500.37;0.0
2702;12154.0;7.40682;27.5391;1.85908;12.6393;60.1608;6;675.74;999.0;-2500.36;0.0
2703;12154.0;7.40682;27.5391;1.85908;12.6858;60.1142;6;675.99;999.0;-2500.39;0.0
2704;12154.0;7.40682;27.5391;1.85908;12.6956;60.1044;6;676.24;999.0;-2500.38;0.0
2705;12154.0;7.40682;27.5391;1.85908;12.6956;60.1044;6;676.47;999.0;-2500.32;0.0
2706;12154.0;7.40682;27.5391;1.85908;12.6554;60.1446;6;676.71;999.0;-2500.38;0.0
2707;12154.0;7.40682;27.5391;1.85908;12.6517;60.1483;6;676.94;999.0;-2500.39;0.0
2708;12154.0;7.40682;27.5391;1.85908;12.6469;60.1531;6;677.17;999.0;-2500.39;0.0
2709;12154.0;7.40682;27.5391;1.85908;12.6895;60.1105;6;677.42;999.0;-2500.33;0.0
2710;12154.0;7.40682;27.5391;1.85908;12.6835;60.1165;6;677.66;999.0;-2500.32;0.0
2711;12154.0;7.40682;27.5391;1.85908;12.6296;60.1704;6;677.89;999.0;-2500.3;0.0
2712;12154.0;7.40682;27.5391;1.85908;12.6175;60.1825;6;678.15;999.0;-2500.37;0.0
2713;12154.0;7.40682;27.5391;1.85908;12.6483;60.1517;6;678.4;999.0;-2500.38;0.0
2714;12154.0;7.40682;27.5391;1.85908;12.6845;60.1155;6;678.63;999.0;-2500.42;0.0
2715;12154.0;7.40682;27.5391;1.85908;12.7038;60.0962;6;678.88;999.0;-2500.42;0.0
2716;12154.0;7.40682;27.5391;1.85908;12.6909;60.1091;6;679.12;999.0;-2500.39;0.0
2717;12154.0;7.40682;27.5391;1.85908;12.6724;60.1276;6;679.35;999.0;-2500.36;0.0
2718;12154.0;7.40682;27.5391;1.85908;12.6716;60.1284;6;679.58;999.0;-2500.38;0.0
2719;12154.0;7.40682;27.5391;1.85908;12.6827;60.1173;6;679.81;999.0;-2500.33;0.0
2720;12154.0;7.40682;27.5391;1.85908;12.6799;60.1201;6;680.05;999.0;-2500.32;0.0
2721;12154.0;7.40682;27.5391;1.85908;12.6862;60.1138;6;680.3;999.0;-2500.35;0.0
2722;12154.0;7.40682;27.5391;1.85908;12.6978;60.1022;6;680.53;999.0;-2500.37;0.0
2723;12154.0;7.40682;27.5391;1.85908;12.7112;60.0888;6;680.78;999.0;-2500.35;0.0
2724;12154.0;7.40682;27.5391;1.85908;12.7328;60.0672;6;681.03;999.0;-2500.38;0.0
2725;12154.0;7.40682;27.5391;1.85908;12.7521;60.0479;6;681.27;999.0;-2500.34;0.0
2726;12154.0;7.40682;27.5391;1.85908;12.7815;60.0185;6;681.5;999.0;-2500.32;0.0
2727;12154.0;7.40682;27.5391;1.85908;12.807;59.993;6;681.75;999.0;-2500.32;0.0
2728;12154.0;7.40682;27.5391;1.85908;12.7993;60.0007;6;682.21;999.0;-2500.37;0.0
2729;12154.0;7.40682;27.5391;1.85908;12.7495;60.0505;6;682.45;999.0;-2500.38;0.0
2730;12154.0;7.40682;27.5391;1.85908;12.7079;60.0921;6;682.7;999.0;-2500.39;0.0
2731;12154.0;7.40682;27.5391;1.85908;12.7056;60.0944;6;682.94;999.0;-2500.34;0.0
2732;12154.0;7.40682;27.5391;1.85908;12.6919;60.1081;6;683.2;999.0;-2500.38;0.0
2733;12154.0;7.40682;27.5391;1.85908;12.6998;60.1002;6;683.45;999.0;-2500.42;0.0
2734;12154.0;7.40682;27.5391;1.85908;12.7172;60.0828;6;683.69;999.0;-2500.41;0.0
2735;12154.0;7.40682;27.5391;1.85908;12.7007;60.0993;6;683.95;999.0;-2500.36;0.0
2736;12154.0;7.40682;27.5391;1.85908;12.7236;60.0764;6;684.19;999.0;-2500.34;0.0
2737;12154.0;7.40682;27.5391;1.85908;12.7122;60.0878;6;684.44;999.0;-2500.34;0.0
2738;12154.0;7.40682;27.5391;1.85908;12.7046;60.0954;6;684.7;999.0;-2500.34;0.0
2739;12154.0;7.40682;27.5391;1.85908;12.7191;60.0809;6;684.96;999.0;-2500.34;0.0
2740;12154.0;7.40682;27.5391;1.85908;12.7336;60.0664;6;685.21;999.0;-2500.38;0.0
2741;12154.0;7.40682;27.5391;1.85908;12.7388;60.0612;6;685.45;999.0;-2500.36;0.0
2742;12154.0;7.40682;27.5391;1.85908;12.7158;60.0842;6;685.7;999.0;-2500.38;0.0
2743;12154.0;7.40682;27.5391;1.85908;12.7144;60.0856;6;685.95;999.0;-2500.36;0.0
2744;12154.0;7.40682;27.5391;1.85908;12.7517;60.0483;6;686.22;999.0;-2500.36;0.0
2745;12154.0;7.40682;27.5391;1.85908;12.771;60.029;6;686.48;999.0;-2500.41;0.0
2746;12154.0;7.40682;27.5391;1.85908;12.7437;60.0563;6;686.74;999.0;-2500.41;0.0
2747;12154.0;7.40682;27.5391;1.85908;12.7429;60.0571;6;687.02;999.0;-2500.38;0.0
2748;12154.0;7.40682;27.5391;1.85908;12.7381;60.0619;6;687.25;999.0;-2500.36;0.0
2749;12154.0;7.40682;27.5391;1.85908;12.744;60.056;6;687.47;999.0;-2500.38;0.0
2750;12154.0;7.40682;27.5391;1.85908;12.7648;60.0352;6;687.71;999.0;-2500.36;0.0
2751;12154.0;7.40682;27.5391;1.85908;12.7854;60.0146;6;687.93;999.0;-2500.38;0.0
2752;12154.0;7.40682;27.5391;1.85908;12.788;60.0121;6;688.16;999.0;-2500.39;0.0
2753;12154.0;7.40682;27.5391;1.85908;12.7811;60.0189;6;688.4;999.0;-2500.42;0.0
2754;12154.0;7.40682;27.5391;1.85908;12.757;60.043;6;688.64;999.0;-2500.45;0.0
2755;12154.0;7.40682;27.5391;1.85908;12.7503;60.0497;6;688.87;999.0;-2500.41;0.0
2756;12154.0;7.40682;27.5391;1.85908;12.7227;60.0773;6;689.1;999.0;-2500.36;0.0
2757;12154.0;7.40682;27.5391;1.85908;12.7117;60.0883;6;689.34;999.0;-2500.35;0.0
2758;12154.0;7.40682;27.5391;1.85908;12.7233;60.0767;6;689.56;999.0;-2500.38;0.0
2759;12154.0;7.40682;27.5391;1.85908;12.7154;60.0846;6;689.81;999.0;-2500.42;0.0
2760;12154.0;7.40682;27.5391;1.85908;12.7276;60.0724;6;690.03;999.0;-2500.39;0.0
2761;12154.0;7.40682;27.5391;1.85908;12.7527;60.0473;6;690.25;999.0;-2500.4;0.0
2762;12154.0;7.40682;27.5391;1.85908;12.7594;60.0406;6;690.71;999.0;-2500.44;0.0
2763;12154.0;7.40682;27.5391;1.85908;12.743;60.057;6;690.98;999.0;-2500.4;0.0
2764;12154.0;7.40682;27.5391;1.85908;12.7229;60.0771;6;691.21;999.0;-2500.37;0.0
2765;12154.0;7.40682;27.5391;1.85908;12.7066;60.0934;6;691.46;999.0;-2500.36;0.0
2766;12154.0;7.40682;27.5391;1.85908;12.7291;60.0709;6;691.71;999.0;-2500.39;0.0
2767;12154.0;7.40682;27.5391;1.85908;12.7638;60.0362;6;691.95;999.0;-2500.36;0.0
2768;12154.0;7.40682;27.5391;1.85908;12.7776;60.0224;6;692.18;999.0;-2500.41;0.0
2769;12154.0;7.40682;27.5391;1.85908;12.7618;60.0382;6;692.41;999.0;-2500.38;0.0
2770;12154.0;7.40682;27.5391;1.85908;12.7279;60.0721;6;692.65;999.0;-2500.43;0.0
2771;12154.0;7.40682;27.5391;1.85908;12.7151;60.0849;6;692.9;999.0;-2500.4;0.0
2772;12154.0;7.40682;27.5391;1.85908;12.719;60.081;6;693.14;999.0;-2500.37;0.0
2773;12154.0;7.40682;27.5391;1.85908;12.7303;60.0697;6;693.39;999.0;-2500.46;0.0
2774;12154.0;7.40682;27.5391;1.85908;12.7591;60.0409;6;693.64;999.0;-2500.44;0.0
2775;12154.0;7.40682;27.5391;1.85908;12.7566;60.0434;6;693.87;999.0;-2500.41;0.0
2776;12154.0;7.40682;27.5391;1.85908;12.7435;60.0565;6;694.1;999.0;-2500.35;0.0
2777;12154.0;7.40682;27.5391;1.85908;12.7269;60.0731;6;694.34;999.0;-2500.42;0.0
2778;12154.0;7.40682;27.5391;1.85908;12.7046;60.0954;6;694.58;999.0;-2500.38;0.0
2779;12154.0;7.40682;27.5391;1.85908;12.7013;60.0987;6;694.82;999.0;-2500.38;0.0
2780;12154.0;7.40682;27.5391;1.85908;12.7114;60.0886;6;695.06;999.0;-2500.4;0.0
2781;12154.0;7.40682;27.5391;1.85908;12.6856;60.1144;6;695.3;999.0;-2500.36;0.0
2782;12154.0;7.40682;27.5391;1.85908;12.6788;60.1212;6;695.54;999.0;-2500.37;0.0
2783;12154.0;7.40682;27.5391;1.85908;12.6879;60.1121;6;695.8;999.0;-2500.42;0.0
2784;12154.0;7.40682;27.5391;1.85908;12.7161;60.084;6;696.05;999.0;-2500.37;0.0
2785;12154.0;7.40682;27.5391;1.85908;12.69;60.11;6;696.28;999.0;-2500.35;0.0
2786;12154.0;7.40682;27.5391;1.85908;12.6768;60.1232;6;696.55;999.0;-2500.32;0.0
2787;12154.0;7.40682;27.5391;1.85908;12.7308;60.0692;6;696.79;999.0;-2500.38;0.0
2788;12154.0;7.40682;27.5391;1.85908;12.7549;60.0451;6;697.02;999.0;-2500.34;0.0
2789;12154.0;7.40682;27.5391;1.85908;12.7628;60.0372;6;697.26;999.0;-2500.4;0.0
2790;12154.0;7.40682;27.5391;1.85908;12.7627;60.0373;6;697.51;999.0;-2500.37;0.0
2791;12154.0;7.40682;27.5391;1.85908;12.7417;60.0583;6;697.76;999.0;-2500.37;0.0
2792;12154.0;7.40682;27.5391;1.85908;12.7243;60.0757;6;698.02;999.0;-2500.4;0.0
2793;12154.0;7.40682;27.5391;1.85908;12.6934;60.1066;6;698.25;999.0;-2500.38;0.0
2794;12154.0;7.40682;27.5391;1.85908;12.7185;60.0815;6;698.76;999.0;-2500.4;0.0
2795;12154.0;7.40682;27.5391;1.85908;12.734;60.066;6;698.99;999.0;-2500.38;0.0
2796;12154.0;7.40682;27.5391;1.85908;12.7152;60.0848;6;699.24;999.0;-2500.44;0.0
2797;12154.0;7.40682;27.5391;1.85908;12.7063;60.0937;6;699.47;999.0;-2500.47;0.0
2798;12154.0;7.40682;27.5391;1.85908;12.7241;60.0759;6;699.73;999.0;-2500.4;0.0
2799;12154.0;7.40682;27.5391;1.85908;12.7447;60.0553;6;699.98;999.0;-2500.4;0.0
2800;12154.0;7.40682;27.5391;1.85908;12.7568;60.0433;6;700.21;999.0;-2500.34;0.0
2801;12154.0;7.40682;27.5391;1.85908;12.7433;60.0567;6;700.46;999.0;-2500.32;0.0
2802;12154.0;7.40682;27.5391;1.85908;12.718;60.082;6;700.72;999.0;-2500.33;0.0
2803;12154.0;7.40682;27.5391;1.85908;12.6883;60.1117;6;700.97;999.0;-2500.36;0.0
2804;12154.0;7.40682;27.5391;1.85908;12.6931;60.1069;6;701.22;999.0;-2500.36;0.0
2805;12154.0;7.40682;27.5391;1.85908;12.6865;60.1135;6;701.48;999.0;-2500.41;0.0
2806;12154.0;7.40682;27.5391;1.85908;12.6789;60.1211;6;701.73;999.0;-2500.38;0.0
2807;12154.0;7.40682;27.5391;1.85908;12.6994;60.1006;6;701.96;999.0;-2500.43;0.0
2808;12154.0;7.40682;27.5391;1.85908;12.7402;60.0598;6;702.19;999.0;-2500.38;0.0
2809;12154.0;7.40682;27.5391;1.85908;12.7654;60.0347;6;702.43;999.0;-2500.41;0.0
2810;12154.0;7.40682;27.5391;1.85908;12.7325;60.0676;6;702.66;999.0;-2500.37;0.0
2811;12154.0;7.40682;27.5391;1.85908;12.7383;60.0617;6;702.91;999.0;-2500.33;0.0
2812;12154.0;7.40682;27.5391;1.85908;12.736;60.064;6;703.16;999.0;-2500.33;0.0
2813;12154.0;7.40682;27.5391;1.85908;12.7248;60.0752;6;703.41;999.0;-2500.38;0.0
2814;12154.0;7.40682;27.5391;1.85908;12.7258;60.0742;6;703.67;999.0;-2500.39;0.0
2815;12154.0;7.40682;27.5391;1.85908;12.7475;60.0525;6;703.9;999.0;-2500.39;0.0
2816;12154.0;7.40682;27.5391;1.85908;12.7053;60.0947;6;704.13;999.0;-2500.38;0.0
2817;12154.0;7.40682;27.5391;1.85908;12.6631;60.1369;6;704.36;999.0;-2500.35;0.0
2818;12154.0;7.40682;27.5391;1.85908;12.6604;60.1396;6;704.6;999.0;-2500.36;0.0
2819;12154.0;7.40682;27.5391;1.85908;12.6641;60.1359;6;704.83;999.0;-2500.38;0.0
2820;12154.0;7.40682;27.5391;1.85908;12.6786;60.1214;6;705.06;999.0;-2500.38;0.0
2821;12154.0;7.40682;27.5391;1.85908;12.7042;60.0958;6;705.29;999.0;-2500.29;0.0
2822;12154.0;7.40682;27.5391;1.85908;12.7105;60.0895;6;705.53;999.0;-2500.35;0.0
2823;12154.0;7.40682;27.5391;1.85908;12.6944;60.1056;6;705.78;999.0;-2500.34;0.0
2824;12154.0;7.40682;27.5391;1.85908;12.7089;60.0911;6;706.03;999.0;-2500.37;0.0
2825;12154.0;7.40682;27.5391;1.85908;12.7353;60.0647;6;706.27;999.0;-2500.37;0.0
2826;12154.0;7.40682;27.5391;1.85908;12.755;60.045;6;706.5;999.0;-2500.41;0.0
2827;12154.0;7.40682;27.5391;1.85908;12.7303;60.0697;6;706.98;999.0;-2500.39;0.0
2828;12154.0;7.40682;27.5391;1.85908;12.7241;60.0759;6;707.24;999.0;-2500.44;0.0
2829;12154.0;7.40682;27.5391;1.85908;12.7121;60.0879;6;707.49;999.0;-2500.38;0.0
2830;12154.0;7.40682;27.5391;1.85908;12.6813;60.1187;6;707.75;999.0;-2500.4;0.0
2831;12154.0;7.40682;27.5391;1.85908;12.6871;60.1129;6;707.99;999.0;-2500.39;0.0
2832;12154.0;7.40682;27.5391;1.85908;12.7026;60.0974;6;708.22;999.0;-2500.39;0.0
2833;12154.0;7.40682;27.5391;1.85908;12.7379;60.0621;6;708.45;999.0;-2500.37;0.0
2834;12154.0;7.40682;27.5391;1.85908;12.7269;60.0731;6;708.69;999.0;-2500.34;0.0
2835;12154.0;7.40682;27.5391;1.85908;12.6953;60.1047;6;708.92;999.0;-2500.36;0.0
2836;12154.0;7.40682;27.5391;1.85908;12.6886;60.1115;6;709.15;999.0;-2500.41;0.0
2837;12154.0;7.40682;27.5391;1.85908;12.7176;60.0824;6;709.38;999.0;-2500.43;0.0
2838;12154.0;7.40682;27.5391;1.85908;12.7483;60.0517;6;709.61;999.0;-2500.4;0.0
2839;12154.0;7.40682;27.5391;1.85908;12.7597;60.0403;6;709.85;999.0;-2500.41;0.0
2840;12154.0;7.40682;27.5391;1.85908;12.7742;60.0258;6;710.1;999.0;-2500.38;0.0
2841;12154.0;7.40682;27.5391;1.85908;12.7876;60.0124;6;710.36;999.0;-2500.33;0.0
2842;12154.0;7.40682;27.5391;1.85908;12.7431;60.0569;6;710.59;999.0;-2500.36;0.0
2843;12154.0;7.40682;27.5391;1.85908;12.7239;60.0761;6;710.83;999.0;-2500.39;0.0
2844;12154.0;7.40682;27.5391;1.85908;12.7002;60.0998;6;711.08;999.0;-2500.43;0.0
2845;12154.0;7.40682;27.5391;1.85908;12.6764;60.1236;6;711.33;999.0;-2500.41;0.0
2846;12154.0;7.40682;27.5391;1.85908;12.6923;60.1077;6;711.58;999.0;-2500.32;0.0
2847;12154.0;7.40682;27.5391;1.85908;12.6794;60.1206;6;711.81;999.0;-2500.37;0.0
2848;12154.0;7.40682;27.5391;1.85908;12.6959;60.1041;6;712.07;999.0;-2500.39;0.0
2849;12154.0;7.40682;27.5391;1.85908;12.6894;60.1106;6;712.32;999.0;-2500.41;0.0
2850;12154.0;7.40682;27.5391;1.85908;12.699;60.101;6;712.57;999.0;-2500.48;0.0
2851;12154.0;7.40682;27.5391;1.85908;12.7145;60.0855;6;712.83;999.0;-2500.42;0.0
2852;12154.0;7.40682;27.5391;1.85908;12.7154;60.0846;6;713.06;999.0;-2500.39;0.0
2853;12154.0;7.40682;27.5391;1.85908;12.7356;60.0644;6;713.32;999.0;-2500.36;0.0
2854;12154.0;7.40682;27.5391;1.85908;12.7492;60.0508;6;713.55;999.0;-2500.45;0.0
2855;12154.0;7.40682;27.5391;1.85908;12.7582;60.0418;6;713.8;999.0;-2500.4;0.0
2856;12154.0;7.40682;27.5391;1.85908;12.7219;60.0781;6;714.03;999.0;-2500.39;0.0
2857;12154.0;7.40682;27.5391;1.85908;12.6998;60.1002;6;714.27;999.0;-2500.35;0.0
2858;12154.0;7.40682;27.5391;1.85908;12.6795;60.1205;6;714.5;999.0;-2500.39;0.0
2859;12154.0;7.40682;27.5391;1.85908;12.7163;60.0837;6;714.97;999.0;-2500.37;0.0
2860;12154.0;7.40682;27.5391;1.85908;12.7055;60.0945;6;715.24;999.0;-2500.36;0.0
2861;12154.0;7.40682;27.5391;1.85908;12.7327;60.0673;6;715.5;999.0;-2500.36;0.0
2862;12154.0;7.40682;27.5391;1.85908;12.7598;60.0402;6;715.75;999.0;-2500.42;0.0
2863;12154.0;7.40682;27.5391;1.85908;12.7612;60.0388;6;715.97;999.0;-2500.38;0.0
2864;12154.0;7.40682;27.5391;1.85908;12.7487;60.0513;6;716.2;999.0;-2500.38;0.0
2865;12154.0;7.40682;27.5391;1.85908;12.7365;60.0635;6;716.43;999.0;-2500.37;0.0
2866;12154.0;7.40682;27.5391;1.85908;12.7416;60.0584;6;716.67;999.0;-2500.39;0.0
2867;12154.0;7.40682;27.5391;1.85908;12.7693;60.0307;6;716.89;999.0;-2500.4;0.0
2868;12154.0;7.40682;27.5391;1.85908;12.7709;60.0291;6;717.11;999.0;-2500.44;0.0
2869;12154.0;7.40682;27.5391;1.85908;12.7536;60.0464;6;717.34;999.0;-2500.41;0.0
2870;12154.0;7.40682;27.5391;1.85908;12.7298;60.0702;6;717.56;999.0;-2500.39;0.0
2871;12154.0;7.40682;27.5391;1.85908;12.6994;60.1006;6;717.78;999.0;-2500.38;0.0
2872;12154.0;7.40682;27.5391;1.85908;12.7038;60.0962;6;718.01;999.0;-2500.38;0.0
2873;12154.0;7.40682;27.5391;1.85908;12.7057;60.0943;6;718.47;999.0;-2500.36;0.0
2874;12154.0;7.40682;27.5391;1.85908;12.7315;60.0685;6;718.7;999.0;-2500.39;0.0
2875;12154.0;7.40682;27.5391;1.85908;12.7494;60.0506;6;718.93;999.0;-2500.35;0.0
2876;12154.0;7.40682;27.5391;1.85908;12.7366;60.0634;6;719.19;999.0;-2500.36;0.0
2877;12154.0;7.40682;27.5391;1.85908;12.7231;60.0769;6;719.43;999.0;-2500.36;0.0
2878;12154.0;7.40682;27.5391;1.85908;12.6993;60.1007;6;719.66;999.0;-2500.43;0.0
2879;12154.0;7.40682;27.5391;1.85908;12.671;60.129;6;719.9;999.0;-2500.45;0.0
2880;12154.0;7.40682;27.5391;1.85908;12.6675;60.1325;6;720.14;999.0;-2500.39;0.0
2881;12154.0;7.40682;27.5391;1.85908;12.6843;60.1157;6;720.38;999.0;-2500.37;0.0
2882;12154.0;7.40682;27.5391;1.85908;12.6635;60.1365;6;720.62;999.0;-2500.34;0.0
2883;12154.0;7.40682;27.5391;1.85908;12.6476;60.1524;6;720.85;999.0;-2500.35;0.0
2884;12154.0;7.40682;27.5391;1.85908;12.6575;60.1425;6;721.08;999.0;-2500.39;0.0
2885;12154.0;7.40682;27.5391;1.85908;12.6526;60.1474;6;721.31;999.0;-2500.39;0.0
2886;12154.0;7.40682;27.5391;1.85908;12.6706;60.1294;6;721.55;999.0;-2500.4;0.0
2887;12154.0;7.40682;27.5391;1.85908;12.6893;60.1107;6;721.78;999.0;-2500.39;0.0
2888;12154.0;7.40682;27.5391;1.85908;12.7055;60.0945;6;722.02;999.0;-2500.29;0.0
2889;12154.0;7.40682;27.5391;1.85908;12.745;60.055;6;722.27;999.0;-2500.31;0.0
2890;12154.0;7.40682;27.5391;1.85908;12.7577;60.0423;6;722.5;999.0;-2500.33;0.0
2891;12154.0;7.40682;27.5391;1.85908;12.7243;60.0757;6;722.98;999.0;-2500.39;0.0
2892;12154.0;7.40682;27.5391;1.85908;12.7047;60.0953;6;723.23;999.0;-2500.36;0.0
2893;12154.0;7.40682;27.5391;1.85908;12.6959;60.1041;6;723.48;999.0;-2500.39;0.0
2894;12154.0;7.40682;27.5391;1.85908;12.689;60.111;6;723.73;999.0;-2500.33;0.0
2895;12154.0;7.40682;27.5391;1.85908;12.6856;60.1144;6;723.98;999.0;-2500.3;0.0
2896;12154.0;7.40682;27.5391;1.85908;12.6966;60.1034;6;724.24;999.0;-2500.33;0.0
2897;12154.0;7.40682;27.5391;1.85908;12.7139;60.0861;6;724.49;999.0;-2500.34;0.0
2898;12154.0;7.40682;27.5391;1.85908;12.7262;60.0738;6;724.74;999.0;-2500.32;0.0
2899;12154.0;7.40682;27.5391;1.85908;12.7212;60.0788;6;724.99;999.0;-2500.4;0.0
2900;12154.0;7.40682;27.5391;1.85908;12.684;60.116;6;725.25;999.0;-2500.46;0.0
2901;12154.0;7.40682;27.5391;1.85908;12.6699;60.1301;6;725.48;999.0;-2500.4;0.0
2902;12154.0;7.40682;27.5391;1.85908;12.6833;60.1167;6;725.71;999.0;-2500.39;0.0
2903;12154.0;7.40682;27.5391;1.85908;12.6882;60.1118;6;725.96;999.0;-2500.4;0.0
2904;12154.0;7.40682;27.5391;1.85908;12.6802;60.1198;6;726.22;999.0;-2500.34;0.0
2905;12154.0;7.40682;27.5391;1.85908;12.7001;60.0999;6;726.47;999.0;-2500.39;0.0
2906;12154.0;7.40682;27.5391;1.85908;12.7277;60.0723;6;726.72;999.0;-2500.42;0.0
2907;12154.0;7.40682;27.5391;1.85908;12.7251;60.0749;6;726.98;999.0;-2500.39;0.0
2908;12154.0;7.40682;27.5391;1.85908;12.702;60.098;6;727.21;999.0;-2500.35;0.0
2909;12154.0;7.40682;27.5391;1.85908;12.6895;60.1105;6;727.46;999.0;-2500.36;0.0
2910;12154.0;7.40682;27.5391;1.85908;12.7121;60.0879;6;727.69;999.0;-2500.41;0.0
2911;12154.0;7.40682;27.5391;1.85908;12.6998;60.1002;6;727.93;999.0;-2500.44;0.0
2912;12154.0;7.40682;27.5391;1.85908;12.6946;60.1054;6;728.16;999.0;-2500.33;0.0
2913;12154.0;7.40682;27.5391;1.85908;12.6975;60.1025;6;728.4;999.0;-2500.42;0.0
2914;12154.0;7.40682;27.5391;1.85908;12.7215;60.0785;6;728.63;999.0;-2500.41;0.0
2915;12154.0;7.40682;27.5391;1.85908;12.739;60.061;6;728.88;999.0;-2500.36;0.0
2916;12154.0;7.40682;27.5391;1.85908;12.7354;60.0646;6;729.13;999.0;-2500.39;0.0
2917;12154.0;7.40682;27.5391;1.85908;12.7357;60.0643;6;729.37;999.0;-2500.4;0.0
2918;12154.0;7.40682;27.5391;1.85908;12.7445;60.0555;6;729.6;999.0;-2500.37;0.0
2919;12154.0;7.40682;27.5391;1.85908;12.7398;60.0602;6;729.85;999.0;-2500.33;0.0
2920;12154.0;7.40682;27.5391;1.85908;12.7295;60.0705;6;730.09;999.0;-2500.36;0.0
2921;12154.0;7.40682;27.5391;1.85908;12.7237;60.0763;6;730.34;999.0;-2500.41;0.0
2922;12154.0;7.40682;27.5391;1.85908;12.7455;60.0545;6;730.6;999.0;-2500.34;0.0
2923;12154.0;7.40682;27.5391;1.85908;12.7471;60.0529;6;730.83;999.0;-2500.35;0.0
2924;12154.0;7.40682;27.5391;1.85908;12.7372;60.0628;6;731.08;999.0;-2500.38;0.0
2925;12154.0;7.40682;27.5391;1.85908;12.7629;60.0371;6;731.31;999.0;-2500.33;0.0
2926;12154.0;7.40682;27.5391;1.85908;12.7519;60.0481;6;731.55;999.0;-2500.3;0.0
2927;12154.0;7.40682;27.5391;1.85908;12.7258;60.0742;6;731.78;999.0;-2500.37;0.0
2928;12154.0;7.40682;27.5391;1.85908;12.717;60.083;6;732.03;999.0;-2500.35;0.0
2929;12154.0;7.40682;27.5391;1.85908;12.6987;60.1013;6;732.28;999.0;-2500.31;0.0
2930;12154.0;7.40682;27.5391;1.85908;12.7052;60.0948;6;732.51;999.0;-2500.39;0.0
2931;12154.0;7.40682;27.5391;1.85908;12.7072;60.0928;6;732.75;999.0;-2500.38;0.0
