# Supplementary material for: Elevated concentrations cause upright alpha-synuclein conformation at lipid interfaces
Source: Nat Commun. 2023 Sep 18;14:5731. doi: 10.1038/s41467-023-39843-1 (PMC10507035; doi:10.1038/s41467-023-39843-1)
Supplement: Supplementary file 3 — Source Data [file 41467_2023_39843_MOESM3_ESM.zip › Source Data file/FigureS10/figS10_lowLPR_NAC.txt]

5.000000000000000000e+00 0.000000000000000000e+00
1.500000000000000000e+01 0.000000000000000000e+00
2.500000000000000000e+01 6.097560975609756092e-04
3.500000000000000000e+01 2.439024390243902437e-03
4.500000000000000000e+01 4.878048780487804874e-03
5.500000000000000000e+01 1.036585365853658590e-02
6.500000000000000000e+01 4.939024390243901969e-02
7.500000000000000000e+01 2.134146341463414795e-02
8.500000000000000000e+01 9.146341463414633596e-03
9.500000000000000000e+01 1.829268292682926719e-03
