# Supplementary material for: Elevated concentrations cause upright alpha-synuclein conformation at lipid interfaces
Source: Nat Commun. 2023 Sep 18;14:5731. doi: 10.1038/s41467-023-39843-1 (PMC10507035; doi:10.1038/s41467-023-39843-1)
Supplement: Supplementary file 3 — Source Data [file 41467_2023_39843_MOESM3_ESM.zip › Source Data file/FigureS10/figS10_highLPR_N2.txt]

5.000000000000000000e+00 0.000000000000000000e+00
1.500000000000000000e+01 0.000000000000000000e+00
2.500000000000000000e+01 0.000000000000000000e+00
3.500000000000000000e+01 3.636363636363636360e-03
4.500000000000000000e+01 9.090909090909090468e-03
5.500000000000000000e+01 2.181818181818181643e-02
6.500000000000000000e+01 3.818181818181818482e-02
7.500000000000000000e+01 1.272727272727272596e-02
8.500000000000000000e+01 3.636363636363636360e-03
9.500000000000000000e+01 1.090909090909090821e-02
