# Supplementary material for: Elevated concentrations cause upright alpha-synuclein conformation at lipid interfaces
Source: Nat Commun. 2023 Sep 18;14:5731. doi: 10.1038/s41467-023-39843-1 (PMC10507035; doi:10.1038/s41467-023-39843-1)
Supplement: Supplementary file 3 — Source Data [file 41467_2023_39843_MOESM3_ESM.zip › Source Data file/FigureS10/figS10_highLPR_N1.txt]

5.000000000000000000e+00 0.000000000000000000e+00
1.500000000000000000e+01 0.000000000000000000e+00
2.500000000000000000e+01 0.000000000000000000e+00
3.500000000000000000e+01 1.818181818181818180e-03
4.500000000000000000e+01 0.000000000000000000e+00
5.500000000000000000e+01 5.454545454545454107e-03
6.500000000000000000e+01 2.000000000000000042e-02
7.500000000000000000e+01 2.181818181818181643e-02
8.500000000000000000e+01 5.454545454545454107e-03
9.500000000000000000e+01 4.545454545454545581e-02
