# Supplementary material for: Elevated concentrations cause upright alpha-synuclein conformation at lipid interfaces
Source: Nat Commun. 2023 Sep 18;14:5731. doi: 10.1038/s41467-023-39843-1 (PMC10507035; doi:10.1038/s41467-023-39843-1)
Supplement: Supplementary file 3 — Source Data [file 41467_2023_39843_MOESM3_ESM.zip › Source Data file/FigureS10/figS10_lowLPR_C.txt]

5.000000000000000000e+00 8.963414634146341098e-02
1.500000000000000000e+01 1.036585365853658590e-02
2.500000000000000000e+01 0.000000000000000000e+00
3.500000000000000000e+01 0.000000000000000000e+00
4.500000000000000000e+01 0.000000000000000000e+00
5.500000000000000000e+01 0.000000000000000000e+00
6.500000000000000000e+01 0.000000000000000000e+00
7.500000000000000000e+01 0.000000000000000000e+00
8.500000000000000000e+01 0.000000000000000000e+00
9.500000000000000000e+01 0.000000000000000000e+00
