# Supplementary material for: Elevated concentrations cause upright alpha-synuclein conformation at lipid interfaces
Source: Nat Commun. 2023 Sep 18;14:5731. doi: 10.1038/s41467-023-39843-1 (PMC10507035; doi:10.1038/s41467-023-39843-1)
Supplement: Supplementary file 3 — Source Data [file 41467_2023_39843_MOESM3_ESM.zip › Source Data file/TableS2/TableS2.txt]

+---------------+---------------+----------------+---------------+
|               |  omega_{SF}   |  omega_{VIS}   |  omega_{IR}   |
+---------------+---------------+----------------+---------------+
| n_1 (air)     | 1             | 1              | 1             |
| n_2 (water)   | 1.331         | 1.329          | 1.315         |
| n'            | 1.18          | 1.18           | 1.18          |
+---------------+---------------+----------------+---------------+
