# Supplementary material for: Elevated concentrations cause upright alpha-synuclein conformation at lipid interfaces
Source: Nat Commun. 2023 Sep 18;14:5731. doi: 10.1038/s41467-023-39843-1 (PMC10507035; doi:10.1038/s41467-023-39843-1)
Supplement: Supplementary file 3 — Source Data [file 41467_2023_39843_MOESM3_ESM.zip › Source Data file/TableS3/TableS3.txt]

+---------------------------+---------------+----------------------------+-------------------+
| Gamma$ cm^{-1}            | Lowest RSS    | MD frame of best structure | RSS of frame 2599 |
+---------------------------+---------------+----------------------------+-------------------+
| 6                         | 1.04          | 2423                       | 1.29              |
| 8                         | 1.16          | 2599                       | 1.16              |
| 10                        | 1.10          | 2599                       | 1.10              |
| 12                        | 1.08          | 7710                       | 1.53              |
| 16                        | 1.32          | 397                        | 5.45              |
| 20                        | 1.62          | 526                        | 5.22              |
+---------------------------+---------------+----------------------------+-------------------+
