# Supplementary material for: Elevated concentrations cause upright alpha-synuclein conformation at lipid interfaces
Source: Nat Commun. 2023 Sep 18;14:5731. doi: 10.1038/s41467-023-39843-1 (PMC10507035; doi:10.1038/s41467-023-39843-1)
Supplement: Supplementary file 3 — Source Data [file 41467_2023_39843_MOESM3_ESM.zip › Source Data file/FigureS9/figS9_lowLPR.txt]

1.000000000000000000e+00 4.259999999999999898e-01 5.739999999999999547e-01 2.369999999999999885e-01 4.069999999999999729e-01 6.899999999999999467e-01 6.069999999999999840e-01 8.359999999999999654e-01 7.449999999999999956e-01 7.039999999999999591e-01 3.390000000000000235e-01 8.509999999999999787e-01 9.639999999999999680e-01 3.930000000000000160e-01 3.350000000000000200e-01 2.540000000000000036e-01 3.210000000000000075e-01 2.230000000000000038e-01 7.710000000000000187e-01 7.610000000000000098e-01 9.070000000000000284e-01 3.290000000000000147e-01 6.079999999999999849e-01 7.199999999999999734e-01 4.680000000000000271e-01 4.869999999999999885e-01 2.560000000000000053e-01 2.149999999999999967e-01 2.640000000000000124e-01 2.530000000000000027e-01 2.210000000000000020e-01 2.690000000000000169e-01 2.280000000000000082e-01 2.680000000000000160e-01 2.510000000000000009e-01 1.759999999999999898e-01 4.749999999999999778e-01 5.290000000000000258e-01 4.600000000000000200e-01 4.650000000000000244e-01 4.060000000000000275e-01 4.219999999999999862e-01 4.139999999999999791e-01 4.089999999999999747e-01 2.250000000000000056e-01 2.020000000000000129e-01 2.099999999999999922e-01 2.059999999999999887e-01 3.300000000000000155e-01 3.410000000000000253e-01 4.450000000000000067e-01 4.470000000000000084e-01 4.319999999999999951e-01 2.610000000000000098e-01 4.510000000000000120e-01 4.259999999999999898e-01 4.490000000000000102e-01 4.909999999999999920e-01 4.560000000000000164e-01 2.250000000000000056e-01 4.030000000000000249e-01 4.829999999999999849e-01 4.959999999999999964e-01 2.399999999999999911e-01 2.200000000000000011e-01 2.290000000000000091e-01 1.970000000000000084e-01 3.190000000000000058e-01 4.520000000000000129e-01 6.510000000000000231e-01 3.400000000000000244e-01 5.929999999999999716e-01 4.779999999999999805e-01 4.309999999999999942e-01 6.049999999999999822e-01 5.749999999999999556e-01 2.349999999999999867e-01 2.449999999999999956e-01 2.630000000000000115e-01 4.179999999999999827e-01 2.710000000000000187e-01 2.710000000000000187e-01 3.609999999999999876e-01 5.620000000000000551e-01 2.780000000000000249e-01 4.349999999999999978e-01 4.249999999999999889e-01 4.199999999999999845e-01 5.310000000000000275e-01 5.210000000000000187e-01 6.600000000000000311e-01 6.790000000000000480e-01 7.189999999999999725e-01 6.099999999999999867e-01 5.340000000000000302e-01 5.410000000000000364e-01 3.950000000000000178e-01 3.870000000000000107e-01 3.499999999999999778e-01 3.649999999999999911e-01 3.920000000000000151e-01 3.940000000000000169e-01 3.459999999999999742e-01 2.240000000000000047e-01 3.960000000000000187e-01 4.069999999999999729e-01 2.210000000000000020e-01 2.500000000000000000e-01 2.770000000000000240e-01 1.980000000000000093e-01 2.220000000000000029e-01 2.710000000000000187e-01 3.469999999999999751e-01 3.469999999999999751e-01 1.479999999999999927e-01 1.469999999999999918e-01 1.610000000000000042e-01 1.479999999999999927e-01 1.439999999999999891e-01 1.479999999999999927e-01 1.570000000000000007e-01 1.559999999999999998e-01 1.600000000000000033e-01 1.449999999999999900e-01 1.519999999999999962e-01 1.499999999999999944e-01 1.509999999999999953e-01 1.610000000000000042e-01 1.409999999999999865e-01 1.600000000000000033e-01 1.660000000000000087e-01 1.570000000000000007e-01 1.469999999999999918e-01 1.429999999999999882e-01 1.469999999999999918e-01 1.759999999999999898e-01 1.590000000000000024e-01 1.670000000000000095e-01 1.449999999999999900e-01 1.739999999999999880e-01 1.529999999999999971e-01 1.529999999999999971e-01 1.479999999999999927e-01 1.400000000000000133e-01 1.549999999999999989e-01 1.539999999999999980e-01 1.439999999999999891e-01 1.459999999999999909e-01 1.439999999999999891e-01 1.449999999999999900e-01 1.529999999999999971e-01 1.529999999999999971e-01 1.459999999999999909e-01 1.570000000000000007e-01 1.519999999999999962e-01 1.600000000000000033e-01 1.539999999999999980e-01 1.640000000000000069e-01 1.539999999999999980e-01 1.610000000000000042e-01 2.109999999999999931e-01 6.169999999999999929e-01 3.629999999999999893e-01 4.060000000000000275e-01 3.410000000000000253e-01
2.000000000000000000e+00 6.520000000000000240e-01 5.600000000000000533e-01 5.649999999999999467e-01 2.680000000000000160e-01 2.349999999999999867e-01 2.810000000000000275e-01 4.349999999999999978e-01 4.269999999999999907e-01 4.859999999999999876e-01 2.909999999999999809e-01 5.180000000000000160e-01 4.929999999999999938e-01 4.709999999999999742e-01 3.719999999999999973e-01 6.019999999999999796e-01 6.909999999999999476e-01 5.739999999999999547e-01 4.099999999999999756e-01 4.000000000000000222e-01 6.179999999999999938e-01 2.520000000000000018e-01 3.719999999999999973e-01 4.390000000000000013e-01 8.509999999999999787e-01 7.610000000000000098e-01 6.410000000000000142e-01 5.889999999999999680e-01 4.259999999999999898e-01 5.130000000000000115e-01 3.330000000000000182e-01 3.790000000000000036e-01 3.340000000000000191e-01 3.669999999999999929e-01 5.340000000000000302e-01 5.170000000000000151e-01 2.210000000000000020e-01 2.059999999999999887e-01 1.799999999999999933e-01 1.779999999999999916e-01 2.149999999999999967e-01 2.650000000000000133e-01 2.620000000000000107e-01 2.030000000000000138e-01 2.049999999999999878e-01 2.039999999999999869e-01 2.290000000000000091e-01 2.069999999999999896e-01 2.200000000000000011e-01 2.760000000000000231e-01 2.230000000000000038e-01 2.409999999999999920e-01 2.419999999999999929e-01 2.349999999999999867e-01 2.200000000000000011e-01 2.979999999999999871e-01 3.280000000000000138e-01 2.810000000000000275e-01 2.489999999999999991e-01 2.159999999999999976e-01 2.089999999999999913e-01 4.989999999999999991e-01 4.670000000000000262e-01 3.009999999999999898e-01 2.179999999999999993e-01 2.419999999999999929e-01 2.320000000000000118e-01 2.819999999999999729e-01 2.389999999999999902e-01 2.640000000000000124e-01 2.459999999999999964e-01 3.260000000000000120e-01 2.630000000000000115e-01 2.330000000000000127e-01 2.200000000000000011e-01 2.620000000000000107e-01 2.640000000000000124e-01 2.340000000000000135e-01 2.500000000000000000e-01 3.280000000000000138e-01 2.349999999999999867e-01 2.849999999999999756e-01 2.250000000000000056e-01 1.839999999999999969e-01 1.950000000000000067e-01 3.609999999999999876e-01 2.459999999999999964e-01 3.260000000000000120e-01 2.290000000000000091e-01 2.379999999999999893e-01 2.310000000000000109e-01 2.310000000000000109e-01 3.729999999999999982e-01 2.530000000000000027e-01 2.149999999999999967e-01 2.359999999999999876e-01 1.880000000000000004e-01 2.030000000000000138e-01 2.479999999999999982e-01 2.389999999999999902e-01 1.990000000000000102e-01 2.220000000000000029e-01 2.069999999999999896e-01 3.170000000000000040e-01 2.489999999999999991e-01 2.240000000000000047e-01 1.990000000000000102e-01 1.940000000000000058e-01 2.260000000000000064e-01 2.089999999999999913e-01 1.950000000000000067e-01 1.960000000000000075e-01 2.079999999999999905e-01 2.099999999999999922e-01 2.280000000000000082e-01 2.210000000000000020e-01 2.379999999999999893e-01 1.940000000000000058e-01 1.980000000000000093e-01 2.079999999999999905e-01 1.839999999999999969e-01 1.910000000000000031e-01 2.000000000000000111e-01 1.980000000000000093e-01 2.300000000000000100e-01 1.670000000000000095e-01 2.109999999999999931e-01 1.960000000000000075e-01 2.109999999999999931e-01 1.769999999999999907e-01 1.759999999999999898e-01 1.869999999999999996e-01 2.819999999999999729e-01 2.119999999999999940e-01 2.109999999999999931e-01 1.930000000000000049e-01 2.030000000000000138e-01 2.179999999999999993e-01 2.129999999999999949e-01 2.550000000000000044e-01 2.270000000000000073e-01 1.960000000000000075e-01 2.260000000000000064e-01 1.920000000000000040e-01 2.190000000000000002e-01 2.079999999999999905e-01 1.710000000000000131e-01 1.839999999999999969e-01 2.250000000000000056e-01 2.000000000000000111e-01 1.660000000000000087e-01 1.970000000000000084e-01 2.419999999999999929e-01 1.980000000000000093e-01 1.849999999999999978e-01 2.340000000000000135e-01 2.109999999999999931e-01 1.680000000000000104e-01 1.570000000000000007e-01 2.049999999999999878e-01 1.769999999999999907e-01 2.760000000000000231e-01 4.989999999999999991e-01 5.899999999999999689e-01 5.580000000000000515e-01
3.000000000000000000e+00 2.730000000000000204e-01 2.059999999999999887e-01 3.709999999999999964e-01 4.580000000000000182e-01 2.389999999999999902e-01 2.359999999999999876e-01 3.119999999999999996e-01 2.330000000000000127e-01 2.919999999999999818e-01 3.300000000000000155e-01 2.320000000000000118e-01 5.709999999999999520e-01 4.470000000000000084e-01 4.660000000000000253e-01 4.410000000000000031e-01 5.480000000000000426e-01 5.040000000000000036e-01 4.699999999999999734e-01 5.620000000000000551e-01 4.829999999999999849e-01 2.290000000000000091e-01 2.310000000000000109e-01 3.119999999999999996e-01 5.010000000000000009e-01 4.829999999999999849e-01 2.660000000000000142e-01 2.560000000000000053e-01 2.069999999999999896e-01 2.369999999999999885e-01 2.869999999999999774e-01 2.179999999999999993e-01 2.839999999999999747e-01 2.359999999999999876e-01 2.530000000000000027e-01 5.060000000000000053e-01 2.200000000000000011e-01 2.399999999999999911e-01 2.449999999999999956e-01 2.399999999999999911e-01 2.159999999999999976e-01 2.510000000000000009e-01 2.020000000000000129e-01 2.220000000000000029e-01 2.159999999999999976e-01 2.169999999999999984e-01 2.099999999999999922e-01 2.039999999999999869e-01 2.119999999999999940e-01 2.049999999999999878e-01 2.210000000000000020e-01 2.220000000000000029e-01 2.230000000000000038e-01 1.980000000000000093e-01 2.089999999999999913e-01 1.869999999999999996e-01 1.980000000000000093e-01 2.290000000000000091e-01 2.320000000000000118e-01 2.399999999999999911e-01 2.099999999999999922e-01 2.200000000000000011e-01 2.109999999999999931e-01 2.439999999999999947e-01 2.179999999999999993e-01 2.010000000000000120e-01 2.079999999999999905e-01 2.349999999999999867e-01 2.369999999999999885e-01 2.079999999999999905e-01 2.230000000000000038e-01 2.109999999999999931e-01 2.069999999999999896e-01 2.190000000000000002e-01 2.169999999999999984e-01 2.260000000000000064e-01 1.859999999999999987e-01 2.020000000000000129e-01 1.920000000000000040e-01 2.230000000000000038e-01 2.119999999999999940e-01 2.310000000000000109e-01 2.059999999999999887e-01 2.109999999999999931e-01 2.240000000000000047e-01 2.039999999999999869e-01 2.210000000000000020e-01 2.159999999999999976e-01 2.010000000000000120e-01 2.280000000000000082e-01 2.409999999999999920e-01 2.169999999999999984e-01 2.310000000000000109e-01 2.389999999999999902e-01 1.920000000000000040e-01 2.159999999999999976e-01 4.799999999999999822e-01 4.689999999999999725e-01 5.060000000000000053e-01 4.909999999999999920e-01 5.170000000000000151e-01 4.789999999999999813e-01 5.070000000000000062e-01 6.590000000000000302e-01 4.759999999999999787e-01 5.070000000000000062e-01 4.600000000000000200e-01 4.430000000000000049e-01 4.879999999999999893e-01 4.839999999999999858e-01 4.959999999999999964e-01 4.680000000000000271e-01 4.739999999999999769e-01 4.460000000000000075e-01 5.190000000000000169e-01 5.340000000000000302e-01 5.380000000000000338e-01 4.309999999999999942e-01 4.839999999999999858e-01 4.719999999999999751e-01 4.719999999999999751e-01 5.090000000000000080e-01 5.080000000000000071e-01 5.100000000000000089e-01 5.390000000000000346e-01 4.610000000000000209e-01 5.020000000000000018e-01 5.040000000000000036e-01 5.050000000000000044e-01 4.500000000000000111e-01 4.189999999999999836e-01 4.789999999999999813e-01 5.919999999999999707e-01 5.450000000000000400e-01 5.340000000000000302e-01 4.739999999999999769e-01 5.210000000000000187e-01 5.240000000000000213e-01 4.959999999999999964e-01 5.000000000000000000e-01 5.380000000000000338e-01 5.140000000000000124e-01 5.150000000000000133e-01 5.050000000000000044e-01 5.470000000000000417e-01 5.050000000000000044e-01 5.120000000000000107e-01 4.789999999999999813e-01 5.070000000000000062e-01 4.470000000000000084e-01 4.510000000000000120e-01 4.959999999999999964e-01 4.620000000000000218e-01 4.460000000000000075e-01 4.269999999999999907e-01 4.769999999999999796e-01 4.829999999999999849e-01 4.430000000000000049e-01 4.239999999999999880e-01 4.949999999999999956e-01 4.520000000000000129e-01 6.159999999999999920e-01 8.239999999999999547e-01 8.719999999999999973e-01 2.540000000000000036e-01
4.000000000000000000e+00 5.370000000000000329e-01 2.039999999999999869e-01 6.410000000000000142e-01 6.209999999999999964e-01 6.029999999999999805e-01 5.240000000000000213e-01 5.889999999999999680e-01 5.729999999999999538e-01 6.079999999999999849e-01 5.530000000000000471e-01 5.939999999999999725e-01 6.450000000000000178e-01 5.829999999999999627e-01 6.320000000000000062e-01 8.139999999999999458e-01 6.870000000000000551e-01 7.199999999999999734e-01 7.800000000000000266e-01 8.850000000000000089e-01 7.770000000000000240e-01 5.879999999999999671e-01 4.959999999999999964e-01 6.340000000000000080e-01 5.969999999999999751e-01 6.480000000000000204e-01 5.380000000000000338e-01 4.899999999999999911e-01 4.269999999999999907e-01 4.590000000000000191e-01 5.709999999999999520e-01 5.250000000000000222e-01 5.300000000000000266e-01 5.909999999999999698e-01 4.909999999999999920e-01 8.719999999999999973e-01 2.300000000000000100e-01 2.190000000000000002e-01 2.469999999999999973e-01 2.179999999999999993e-01 1.880000000000000004e-01 1.910000000000000031e-01 2.089999999999999913e-01 2.409999999999999920e-01 1.759999999999999898e-01 1.749999999999999889e-01 2.409999999999999920e-01 1.880000000000000004e-01 2.059999999999999887e-01 1.690000000000000113e-01 2.099999999999999922e-01 2.389999999999999902e-01 1.859999999999999987e-01 2.240000000000000047e-01 1.799999999999999933e-01 1.779999999999999916e-01 1.859999999999999987e-01 2.129999999999999949e-01 1.920000000000000040e-01 2.169999999999999984e-01 2.250000000000000056e-01 2.459999999999999964e-01 2.340000000000000135e-01 2.030000000000000138e-01 1.620000000000000051e-01 1.829999999999999960e-01 1.799999999999999933e-01 2.250000000000000056e-01 3.099999999999999978e-01 5.360000000000000320e-01 3.960000000000000187e-01 3.029999999999999916e-01 3.049999999999999933e-01 3.780000000000000027e-01 2.859999999999999765e-01 4.470000000000000084e-01 2.059999999999999887e-01 2.730000000000000204e-01 2.600000000000000089e-01 2.039999999999999869e-01 1.990000000000000102e-01 2.310000000000000109e-01 2.119999999999999940e-01 2.020000000000000129e-01 1.729999999999999871e-01 2.389999999999999902e-01 2.859999999999999765e-01 2.469999999999999973e-01 1.690000000000000113e-01 1.670000000000000095e-01 5.290000000000000258e-01 5.040000000000000036e-01 5.110000000000000098e-01 4.779999999999999805e-01 3.980000000000000204e-01 4.719999999999999751e-01 5.440000000000000391e-01 2.099999999999999922e-01 5.689999999999999503e-01 3.260000000000000120e-01 5.530000000000000471e-01 6.139999999999999902e-01 6.620000000000000329e-01 7.660000000000000142e-01 5.140000000000000124e-01 4.869999999999999885e-01 4.979999999999999982e-01 4.929999999999999938e-01 5.320000000000000284e-01 5.949999999999999734e-01 5.410000000000000364e-01 4.380000000000000004e-01 5.210000000000000187e-01 4.919999999999999929e-01 6.670000000000000373e-01 5.789999999999999591e-01 6.069999999999999840e-01 4.949999999999999956e-01 5.659999999999999476e-01 3.439999999999999725e-01 4.640000000000000235e-01 6.189999999999999947e-01 5.929999999999999716e-01 5.919999999999999707e-01 5.620000000000000551e-01 5.070000000000000062e-01 5.140000000000000124e-01 5.649999999999999467e-01 5.480000000000000426e-01 5.060000000000000053e-01 5.709999999999999520e-01 5.799999999999999600e-01 5.590000000000000524e-01 5.330000000000000293e-01 5.490000000000000435e-01 5.969999999999999751e-01 5.400000000000000355e-01 5.540000000000000480e-01 5.230000000000000204e-01 5.779999999999999583e-01 4.749999999999999778e-01 4.309999999999999942e-01 3.469999999999999751e-01 4.289999999999999925e-01 5.120000000000000107e-01 3.619999999999999885e-01 2.889999999999999791e-01 5.160000000000000142e-01 4.959999999999999964e-01 5.290000000000000258e-01 4.959999999999999964e-01 5.430000000000000382e-01 5.420000000000000373e-01 5.729999999999999538e-01 5.340000000000000302e-01 5.250000000000000222e-01 5.460000000000000409e-01 4.849999999999999867e-01 5.120000000000000107e-01 4.219999999999999862e-01 2.580000000000000071e-01 3.870000000000000107e-01 2.879999999999999782e-01 2.200000000000000011e-01 5.070000000000000062e-01
5.000000000000000000e+00 7.229999999999999760e-01 6.710000000000000409e-01 6.089999999999999858e-01 2.469999999999999973e-01 4.040000000000000258e-01 4.490000000000000102e-01 5.989999999999999769e-01 4.640000000000000235e-01 4.709999999999999742e-01 4.189999999999999836e-01 4.689999999999999725e-01 5.520000000000000462e-01 4.390000000000000013e-01 4.050000000000000266e-01 5.460000000000000409e-01 4.159999999999999809e-01 4.329999999999999960e-01 4.620000000000000218e-01 5.719999999999999529e-01 4.799999999999999822e-01 4.630000000000000226e-01 2.479999999999999982e-01 6.350000000000000089e-01 6.620000000000000329e-01 6.290000000000000036e-01 6.400000000000000133e-01 5.709999999999999520e-01 5.280000000000000249e-01 6.189999999999999947e-01 6.059999999999999831e-01 5.699999999999999512e-01 6.019999999999999796e-01 7.149999999999999689e-01 7.930000000000000382e-01 5.150000000000000133e-01 4.640000000000000235e-01 3.980000000000000204e-01 2.790000000000000258e-01 3.200000000000000067e-01 4.859999999999999876e-01 5.010000000000000009e-01 5.190000000000000169e-01 4.739999999999999769e-01 4.259999999999999898e-01 4.430000000000000049e-01 4.040000000000000258e-01 4.939999999999999947e-01 4.809999999999999831e-01 4.829999999999999849e-01 5.450000000000000400e-01 4.809999999999999831e-01 4.899999999999999911e-01 5.300000000000000266e-01 4.689999999999999725e-01 4.470000000000000084e-01 4.540000000000000147e-01 5.320000000000000284e-01 4.620000000000000218e-01 5.000000000000000000e-01 4.739999999999999769e-01 5.370000000000000329e-01 5.160000000000000142e-01 5.170000000000000151e-01 4.670000000000000262e-01 4.899999999999999911e-01 4.560000000000000164e-01 5.050000000000000044e-01 5.989999999999999769e-01 5.869999999999999662e-01 5.669999999999999485e-01 5.919999999999999707e-01 5.879999999999999671e-01 5.410000000000000364e-01 5.270000000000000240e-01 5.869999999999999662e-01 5.849999999999999645e-01 5.480000000000000426e-01 5.550000000000000488e-01 4.759999999999999787e-01 4.709999999999999742e-01 5.500000000000000444e-01 5.210000000000000187e-01 4.739999999999999769e-01 5.010000000000000009e-01 5.360000000000000320e-01 5.520000000000000462e-01 5.040000000000000036e-01 4.969999999999999973e-01 4.719999999999999751e-01 5.659999999999999476e-01 6.209999999999999964e-01 5.929999999999999716e-01 5.210000000000000187e-01 5.470000000000000417e-01 5.729999999999999538e-01 2.469999999999999973e-01 1.920000000000000040e-01 2.349999999999999867e-01 2.260000000000000064e-01 2.089999999999999913e-01 2.630000000000000115e-01 3.200000000000000067e-01 3.820000000000000062e-01 2.399999999999999911e-01 2.159999999999999976e-01 2.320000000000000118e-01 2.550000000000000044e-01 1.690000000000000113e-01 2.389999999999999902e-01 2.260000000000000064e-01 2.129999999999999949e-01 2.190000000000000002e-01 2.020000000000000129e-01 2.720000000000000195e-01 2.520000000000000018e-01 2.660000000000000142e-01 2.099999999999999922e-01 2.179999999999999993e-01 2.280000000000000082e-01 2.230000000000000038e-01 2.379999999999999893e-01 2.210000000000000020e-01 2.300000000000000100e-01 2.210000000000000020e-01 2.089999999999999913e-01 2.210000000000000020e-01 2.210000000000000020e-01 2.159999999999999976e-01 2.030000000000000138e-01 1.910000000000000031e-01 2.349999999999999867e-01 2.469999999999999973e-01 2.280000000000000082e-01 2.089999999999999913e-01 2.159999999999999976e-01 2.119999999999999940e-01 2.069999999999999896e-01 1.930000000000000049e-01 2.069999999999999896e-01 2.310000000000000109e-01 2.320000000000000118e-01 2.469999999999999973e-01 2.369999999999999885e-01 2.500000000000000000e-01 2.359999999999999876e-01 2.409999999999999920e-01 2.149999999999999967e-01 2.600000000000000089e-01 2.079999999999999905e-01 2.349999999999999867e-01 2.250000000000000056e-01 2.310000000000000109e-01 2.030000000000000138e-01 2.320000000000000118e-01 2.169999999999999984e-01 2.530000000000000027e-01 2.439999999999999947e-01 2.159999999999999976e-01 1.990000000000000102e-01 2.280000000000000082e-01 2.610000000000000098e-01 2.469999999999999973e-01 2.089999999999999913e-01 2.220000000000000029e-01
6.000000000000000000e+00 1.439999999999999891e-01 1.469999999999999918e-01 1.409999999999999865e-01 1.539999999999999980e-01 1.320000000000000062e-01 1.400000000000000133e-01 1.330000000000000071e-01 1.459999999999999909e-01 1.390000000000000124e-01 1.439999999999999891e-01 1.350000000000000089e-01 1.469999999999999918e-01 1.489999999999999936e-01 1.419999999999999873e-01 1.459999999999999909e-01 1.439999999999999891e-01 1.459999999999999909e-01 1.310000000000000053e-01 1.449999999999999900e-01 1.459999999999999909e-01 1.380000000000000115e-01 1.409999999999999865e-01 1.489999999999999936e-01 1.469999999999999918e-01 1.409999999999999865e-01 1.439999999999999891e-01 1.330000000000000071e-01 1.429999999999999882e-01 1.479999999999999927e-01 1.529999999999999971e-01 1.380000000000000115e-01 1.429999999999999882e-01 1.439999999999999891e-01 1.390000000000000124e-01 1.469999999999999918e-01 1.459999999999999909e-01 1.459999999999999909e-01 1.499999999999999944e-01 1.509999999999999953e-01 1.529999999999999971e-01 1.409999999999999865e-01 1.360000000000000098e-01 1.509999999999999953e-01 1.469999999999999918e-01 1.489999999999999936e-01 1.409999999999999865e-01 1.429999999999999882e-01 1.360000000000000098e-01 1.400000000000000133e-01 1.439999999999999891e-01 1.459999999999999909e-01 1.439999999999999891e-01 1.479999999999999927e-01 1.459999999999999909e-01 1.489999999999999936e-01 1.590000000000000024e-01 1.519999999999999962e-01 1.380000000000000115e-01 1.469999999999999918e-01 1.439999999999999891e-01 1.449999999999999900e-01 1.519999999999999962e-01 1.400000000000000133e-01 1.489999999999999936e-01 1.459999999999999909e-01 1.390000000000000124e-01 1.409999999999999865e-01 1.360000000000000098e-01 1.380000000000000115e-01 1.429999999999999882e-01 1.449999999999999900e-01 1.380000000000000115e-01 1.489999999999999936e-01 1.360000000000000098e-01 1.479999999999999927e-01 1.529999999999999971e-01 1.439999999999999891e-01 1.469999999999999918e-01 1.479999999999999927e-01 1.380000000000000115e-01 1.390000000000000124e-01 1.439999999999999891e-01 1.439999999999999891e-01 1.509999999999999953e-01 1.429999999999999882e-01 1.400000000000000133e-01 1.370000000000000107e-01 1.400000000000000133e-01 1.429999999999999882e-01 1.380000000000000115e-01 1.499999999999999944e-01 1.519999999999999962e-01 1.459999999999999909e-01 1.479999999999999927e-01 1.519999999999999962e-01 2.479999999999999982e-01 2.139999999999999958e-01 2.349999999999999867e-01 2.280000000000000082e-01 1.419999999999999873e-01 1.409999999999999865e-01 1.620000000000000051e-01 1.519999999999999962e-01 1.509999999999999953e-01 1.539999999999999980e-01 1.380000000000000115e-01 1.449999999999999900e-01 1.509999999999999953e-01 1.499999999999999944e-01 1.650000000000000078e-01 1.409999999999999865e-01 1.449999999999999900e-01 1.580000000000000016e-01 1.469999999999999918e-01 1.650000000000000078e-01 1.920000000000000040e-01 2.129999999999999949e-01 1.670000000000000095e-01 1.439999999999999891e-01 1.570000000000000007e-01 1.409999999999999865e-01 1.539999999999999980e-01 1.519999999999999962e-01 1.769999999999999907e-01 1.559999999999999998e-01 1.529999999999999971e-01 1.360000000000000098e-01 1.630000000000000060e-01 1.499999999999999944e-01 1.469999999999999918e-01 1.640000000000000069e-01 1.660000000000000087e-01 1.429999999999999882e-01 1.489999999999999936e-01 1.429999999999999882e-01 1.479999999999999927e-01 1.479999999999999927e-01 1.489999999999999936e-01 1.469999999999999918e-01 1.549999999999999989e-01 1.539999999999999980e-01 1.570000000000000007e-01 1.439999999999999891e-01 1.479999999999999927e-01 1.670000000000000095e-01 1.499999999999999944e-01 2.200000000000000011e-01 2.200000000000000011e-01 2.039999999999999869e-01 1.829999999999999960e-01 2.169999999999999984e-01 2.069999999999999896e-01 2.409999999999999920e-01 1.449999999999999900e-01 2.079999999999999905e-01 1.970000000000000084e-01 1.980000000000000093e-01 2.089999999999999913e-01 2.660000000000000142e-01 1.769999999999999907e-01 4.309999999999999942e-01 4.050000000000000266e-01 4.490000000000000102e-01 1.429999999999999882e-01
7.000000000000000000e+00 2.740000000000000213e-01 2.670000000000000151e-01 3.489999999999999769e-01 5.829999999999999627e-01 3.029999999999999916e-01 2.419999999999999929e-01 2.179999999999999993e-01 1.700000000000000122e-01 2.260000000000000064e-01 2.059999999999999887e-01 2.510000000000000009e-01 3.230000000000000093e-01 2.359999999999999876e-01 2.540000000000000036e-01 5.310000000000000275e-01 3.559999999999999831e-01 4.719999999999999751e-01 4.199999999999999845e-01 6.260000000000000009e-01 5.210000000000000187e-01 2.300000000000000100e-01 2.510000000000000009e-01 1.869999999999999996e-01 2.010000000000000120e-01 2.010000000000000120e-01 2.089999999999999913e-01 3.069999999999999951e-01 2.429999999999999938e-01 3.119999999999999996e-01 2.379999999999999893e-01 3.210000000000000075e-01 2.700000000000000178e-01 5.020000000000000018e-01 3.770000000000000018e-01 6.909999999999999476e-01 2.570000000000000062e-01 2.500000000000000000e-01 2.800000000000000266e-01 2.349999999999999867e-01 2.349999999999999867e-01 2.099999999999999922e-01 1.940000000000000058e-01 1.970000000000000084e-01 2.220000000000000029e-01 2.000000000000000111e-01 2.250000000000000056e-01 2.419999999999999929e-01 2.500000000000000000e-01 2.660000000000000142e-01 2.760000000000000231e-01 2.899999999999999800e-01 2.660000000000000142e-01 2.540000000000000036e-01 2.250000000000000056e-01 2.419999999999999929e-01 2.419999999999999929e-01 2.349999999999999867e-01 2.250000000000000056e-01 2.230000000000000038e-01 2.030000000000000138e-01 2.620000000000000107e-01 2.489999999999999991e-01 2.270000000000000073e-01 2.089999999999999913e-01 1.940000000000000058e-01 2.439999999999999947e-01 1.970000000000000084e-01 2.190000000000000002e-01 2.210000000000000020e-01 2.680000000000000160e-01 2.690000000000000169e-01 2.610000000000000098e-01 2.590000000000000080e-01 2.550000000000000044e-01 2.429999999999999938e-01 2.010000000000000120e-01 2.260000000000000064e-01 1.900000000000000022e-01 2.109999999999999931e-01 2.220000000000000029e-01 1.849999999999999978e-01 2.949999999999999845e-01 1.859999999999999987e-01 2.089999999999999913e-01 2.320000000000000118e-01 2.089999999999999913e-01 1.960000000000000075e-01 2.230000000000000038e-01 2.660000000000000142e-01 2.750000000000000222e-01 3.059999999999999942e-01 3.130000000000000004e-01 2.520000000000000018e-01 2.919999999999999818e-01 1.980000000000000093e-01 6.650000000000000355e-01 6.340000000000000080e-01 6.710000000000000409e-01 5.659999999999999476e-01 6.460000000000000187e-01 6.410000000000000142e-01 6.660000000000000364e-01 7.650000000000000133e-01 6.620000000000000329e-01 6.470000000000000195e-01 6.650000000000000355e-01 6.199999999999999956e-01 6.470000000000000195e-01 6.310000000000000053e-01 6.550000000000000266e-01 6.650000000000000355e-01 6.029999999999999805e-01 6.530000000000000249e-01 6.939999999999999503e-01 6.520000000000000240e-01 6.340000000000000080e-01 6.460000000000000187e-01 6.430000000000000160e-01 6.109999999999999876e-01 6.209999999999999964e-01 5.859999999999999654e-01 6.700000000000000400e-01 6.340000000000000080e-01 5.639999999999999458e-01 5.759999999999999565e-01 5.400000000000000355e-01 5.470000000000000417e-01 5.719999999999999529e-01 5.989999999999999769e-01 5.410000000000000364e-01 5.809999999999999609e-01 5.879999999999999671e-01 5.480000000000000426e-01 5.939999999999999725e-01 5.600000000000000533e-01 5.989999999999999769e-01 6.049999999999999822e-01 5.430000000000000382e-01 5.250000000000000222e-01 5.699999999999999512e-01 4.989999999999999991e-01 5.570000000000000506e-01 6.360000000000000098e-01 6.019999999999999796e-01 6.049999999999999822e-01 5.570000000000000506e-01 4.949999999999999956e-01 5.040000000000000036e-01 3.709999999999999964e-01 4.369999999999999996e-01 5.170000000000000151e-01 4.369999999999999996e-01 4.470000000000000084e-01 4.219999999999999862e-01 5.080000000000000071e-01 5.390000000000000346e-01 4.450000000000000067e-01 4.079999999999999738e-01 4.779999999999999805e-01 5.629999999999999449e-01 7.610000000000000098e-01 7.770000000000000240e-01 6.300000000000000044e-01 4.420000000000000040e-01
8.000000000000000000e+00 5.230000000000000204e-01 2.500000000000000000e-01 5.679999999999999494e-01 5.140000000000000124e-01 5.480000000000000426e-01 5.400000000000000355e-01 5.350000000000000311e-01 5.030000000000000027e-01 5.440000000000000391e-01 5.230000000000000204e-01 5.230000000000000204e-01 6.089999999999999858e-01 4.859999999999999876e-01 4.640000000000000235e-01 7.309999999999999831e-01 5.500000000000000444e-01 5.570000000000000506e-01 6.089999999999999858e-01 5.939999999999999725e-01 6.500000000000000222e-01 5.560000000000000497e-01 4.909999999999999920e-01 4.829999999999999849e-01 4.889999999999999902e-01 5.040000000000000036e-01 4.939999999999999947e-01 5.410000000000000364e-01 4.680000000000000271e-01 5.699999999999999512e-01 5.500000000000000444e-01 5.689999999999999503e-01 5.570000000000000506e-01 7.399999999999999911e-01 5.360000000000000320e-01 8.790000000000000036e-01 5.400000000000000355e-01 4.749999999999999778e-01 5.150000000000000133e-01 5.240000000000000213e-01 4.839999999999999858e-01 5.060000000000000053e-01 4.989999999999999991e-01 4.660000000000000253e-01 3.420000000000000262e-01 3.870000000000000107e-01 4.299999999999999933e-01 4.139999999999999791e-01 5.250000000000000222e-01 4.799999999999999822e-01 5.729999999999999538e-01 5.480000000000000426e-01 5.150000000000000133e-01 5.030000000000000027e-01 3.940000000000000169e-01 2.700000000000000178e-01 4.209999999999999853e-01 4.580000000000000182e-01 3.840000000000000080e-01 4.470000000000000084e-01 3.380000000000000226e-01 4.949999999999999956e-01 5.280000000000000249e-01 5.160000000000000142e-01 4.119999999999999774e-01 4.410000000000000031e-01 3.649999999999999911e-01 4.020000000000000240e-01 5.500000000000000444e-01 5.110000000000000098e-01 5.490000000000000435e-01 5.659999999999999476e-01 5.749999999999999556e-01 5.000000000000000000e-01 5.330000000000000293e-01 5.310000000000000275e-01 4.979999999999999982e-01 2.680000000000000160e-01 2.700000000000000178e-01 3.980000000000000204e-01 4.079999999999999738e-01 4.119999999999999774e-01 4.889999999999999902e-01 3.860000000000000098e-01 3.990000000000000213e-01 4.400000000000000022e-01 4.909999999999999920e-01 4.329999999999999960e-01 4.030000000000000249e-01 4.979999999999999982e-01 5.380000000000000338e-01 5.839999999999999636e-01 5.739999999999999547e-01 5.290000000000000258e-01 5.869999999999999662e-01 4.089999999999999747e-01 3.059999999999999942e-01 2.099999999999999922e-01 3.210000000000000075e-01 2.520000000000000018e-01 5.550000000000000488e-01 5.520000000000000462e-01 4.689999999999999725e-01 5.689999999999999503e-01 6.049999999999999822e-01 4.339999999999999969e-01 2.800000000000000266e-01 5.190000000000000169e-01 2.620000000000000107e-01 3.059999999999999942e-01 2.059999999999999887e-01 2.179999999999999993e-01 6.730000000000000426e-01 6.800000000000000488e-01 7.500000000000000000e-01 5.939999999999999725e-01 4.859999999999999876e-01 3.729999999999999982e-01 4.369999999999999996e-01 4.450000000000000067e-01 5.150000000000000133e-01 5.699999999999999512e-01 4.359999999999999987e-01 5.340000000000000302e-01 4.450000000000000067e-01 4.369999999999999996e-01 5.070000000000000062e-01 5.829999999999999627e-01 4.699999999999999734e-01 4.510000000000000120e-01 4.809999999999999831e-01 4.580000000000000182e-01 2.989999999999999880e-01 2.810000000000000275e-01 2.280000000000000082e-01 2.230000000000000038e-01 1.910000000000000031e-01 2.109999999999999931e-01 2.270000000000000073e-01 1.859999999999999987e-01 2.540000000000000036e-01 1.960000000000000075e-01 2.359999999999999876e-01 2.939999999999999836e-01 2.580000000000000071e-01 2.469999999999999973e-01 2.210000000000000020e-01 2.089999999999999913e-01 2.310000000000000109e-01 2.000000000000000111e-01 1.990000000000000102e-01 2.039999999999999869e-01 2.389999999999999902e-01 2.379999999999999893e-01 2.780000000000000249e-01 2.079999999999999905e-01 2.210000000000000020e-01 2.359999999999999876e-01 2.169999999999999984e-01 2.560000000000000053e-01 2.310000000000000109e-01 2.520000000000000018e-01 2.670000000000000151e-01 2.079999999999999905e-01 2.730000000000000204e-01
9.000000000000000000e+00 4.839999999999999858e-01 4.209999999999999853e-01 2.829999999999999738e-01 2.310000000000000109e-01 2.359999999999999876e-01 2.740000000000000213e-01 3.479999999999999760e-01 2.159999999999999976e-01 1.849999999999999978e-01 2.190000000000000002e-01 2.300000000000000100e-01 1.849999999999999978e-01 2.129999999999999949e-01 1.960000000000000075e-01 3.539999999999999813e-01 1.859999999999999987e-01 2.069999999999999896e-01 2.149999999999999967e-01 2.459999999999999964e-01 2.489999999999999991e-01 2.560000000000000053e-01 1.729999999999999871e-01 3.360000000000000209e-01 2.240000000000000047e-01 2.780000000000000249e-01 3.280000000000000138e-01 2.949999999999999845e-01 3.549999999999999822e-01 4.430000000000000049e-01 3.800000000000000044e-01 2.720000000000000195e-01 6.029999999999999805e-01 5.120000000000000107e-01 5.669999999999999485e-01 5.989999999999999769e-01 2.369999999999999885e-01 2.540000000000000036e-01 1.940000000000000058e-01 2.630000000000000115e-01 1.759999999999999898e-01 2.340000000000000135e-01 2.660000000000000142e-01 3.260000000000000120e-01 2.939999999999999836e-01 2.459999999999999964e-01 1.910000000000000031e-01 2.109999999999999931e-01 2.429999999999999938e-01 2.489999999999999991e-01 2.439999999999999947e-01 2.039999999999999869e-01 3.499999999999999778e-01 2.270000000000000073e-01 3.400000000000000244e-01 3.539999999999999813e-01 3.430000000000000271e-01 3.210000000000000075e-01 4.179999999999999827e-01 2.780000000000000249e-01 2.459999999999999964e-01 2.899999999999999800e-01 2.459999999999999964e-01 5.060000000000000053e-01 5.570000000000000506e-01 5.390000000000000346e-01 4.199999999999999845e-01 4.530000000000000138e-01 3.449999999999999734e-01 4.919999999999999929e-01 4.480000000000000093e-01 5.659999999999999476e-01 5.290000000000000258e-01 5.709999999999999520e-01 5.130000000000000115e-01 4.979999999999999982e-01 4.709999999999999742e-01 3.900000000000000133e-01 4.309999999999999942e-01 2.169999999999999984e-01 2.849999999999999756e-01 2.730000000000000204e-01 2.819999999999999729e-01 2.020000000000000129e-01 1.869999999999999996e-01 2.059999999999999887e-01 2.119999999999999940e-01 2.790000000000000258e-01 2.690000000000000169e-01 2.580000000000000071e-01 1.859999999999999987e-01 1.849999999999999978e-01 2.190000000000000002e-01 2.270000000000000073e-01 5.580000000000000515e-01 5.180000000000000160e-01 3.760000000000000009e-01 3.400000000000000244e-01 3.860000000000000098e-01 1.940000000000000058e-01 3.049999999999999933e-01 2.849999999999999756e-01 2.710000000000000187e-01 4.099999999999999756e-01 4.040000000000000258e-01 4.000000000000000222e-01 1.930000000000000049e-01 3.830000000000000071e-01 3.469999999999999751e-01 3.760000000000000009e-01 4.869999999999999885e-01 3.280000000000000138e-01 5.170000000000000151e-01 4.000000000000000222e-01 3.350000000000000200e-01 5.829999999999999627e-01 4.169999999999999818e-01 5.330000000000000293e-01 4.000000000000000222e-01 3.629999999999999893e-01 4.460000000000000075e-01 4.719999999999999751e-01 3.340000000000000191e-01 2.459999999999999964e-01 2.590000000000000080e-01 3.870000000000000107e-01 4.279999999999999916e-01 4.269999999999999907e-01 4.089999999999999747e-01 4.620000000000000218e-01 4.699999999999999734e-01 3.679999999999999938e-01 3.679999999999999938e-01 2.790000000000000258e-01 3.489999999999999769e-01 2.620000000000000107e-01 2.740000000000000213e-01 2.700000000000000178e-01 3.320000000000000173e-01 2.020000000000000129e-01 2.340000000000000135e-01 4.189999999999999836e-01 4.149999999999999800e-01 4.239999999999999880e-01 3.920000000000000151e-01 2.550000000000000044e-01 4.069999999999999729e-01 3.280000000000000138e-01 2.310000000000000109e-01 2.770000000000000240e-01 2.680000000000000160e-01 2.409999999999999920e-01 2.829999999999999738e-01 2.660000000000000142e-01 2.660000000000000142e-01 2.200000000000000011e-01 2.700000000000000178e-01 2.640000000000000124e-01 2.660000000000000142e-01 1.519999999999999962e-01 2.220000000000000029e-01 2.240000000000000047e-01 3.920000000000000151e-01 2.379999999999999893e-01 6.320000000000000062e-01
1.000000000000000000e+01 1.469999999999999918e-01 1.449999999999999900e-01 1.449999999999999900e-01 5.849999999999999645e-01 1.479999999999999927e-01 1.549999999999999989e-01 1.539999999999999980e-01 1.610000000000000042e-01 1.650000000000000078e-01 1.650000000000000078e-01 1.549999999999999989e-01 1.620000000000000051e-01 1.620000000000000051e-01 1.559999999999999998e-01 1.529999999999999971e-01 1.630000000000000060e-01 1.549999999999999989e-01 1.630000000000000060e-01 1.570000000000000007e-01 1.549999999999999989e-01 1.580000000000000016e-01 1.799999999999999933e-01 1.469999999999999918e-01 1.519999999999999962e-01 1.580000000000000016e-01 1.479999999999999927e-01 1.570000000000000007e-01 1.700000000000000122e-01 1.690000000000000113e-01 1.549999999999999989e-01 1.529999999999999971e-01 1.570000000000000007e-01 1.409999999999999865e-01 1.499999999999999944e-01 1.469999999999999918e-01 1.459999999999999909e-01 1.519999999999999962e-01 1.439999999999999891e-01 1.400000000000000133e-01 1.439999999999999891e-01 1.400000000000000133e-01 1.479999999999999927e-01 1.429999999999999882e-01 1.439999999999999891e-01 1.479999999999999927e-01 1.479999999999999927e-01 1.439999999999999891e-01 1.449999999999999900e-01 1.449999999999999900e-01 1.409999999999999865e-01 1.419999999999999873e-01 1.489999999999999936e-01 1.350000000000000089e-01 1.360000000000000098e-01 1.400000000000000133e-01 1.409999999999999865e-01 1.539999999999999980e-01 1.340000000000000080e-01 1.380000000000000115e-01 1.439999999999999891e-01 1.479999999999999927e-01 1.539999999999999980e-01 1.409999999999999865e-01 1.529999999999999971e-01 1.519999999999999962e-01 1.459999999999999909e-01 1.519999999999999962e-01 1.370000000000000107e-01 1.419999999999999873e-01 1.489999999999999936e-01 1.479999999999999927e-01 1.459999999999999909e-01 1.340000000000000080e-01 1.479999999999999927e-01 1.449999999999999900e-01 1.439999999999999891e-01 1.469999999999999918e-01 1.439999999999999891e-01 1.380000000000000115e-01 1.620000000000000051e-01 1.519999999999999962e-01 1.400000000000000133e-01 1.469999999999999918e-01 1.469999999999999918e-01 1.390000000000000124e-01 1.519999999999999962e-01 1.429999999999999882e-01 1.400000000000000133e-01 1.499999999999999944e-01 1.409999999999999865e-01 1.479999999999999927e-01 1.499999999999999944e-01 1.529999999999999971e-01 1.489999999999999936e-01 1.439999999999999891e-01 5.430000000000000382e-01 3.960000000000000187e-01 6.179999999999999938e-01 5.230000000000000204e-01 5.470000000000000417e-01 4.490000000000000102e-01 4.650000000000000244e-01 5.030000000000000027e-01 4.799999999999999822e-01 5.170000000000000151e-01 4.699999999999999734e-01 4.660000000000000253e-01 4.209999999999999853e-01 5.570000000000000506e-01 7.700000000000000178e-01 5.819999999999999618e-01 8.469999999999999751e-01 7.459999999999999964e-01 7.760000000000000231e-01 6.630000000000000338e-01 4.979999999999999982e-01 6.660000000000000364e-01 7.690000000000000169e-01 6.260000000000000009e-01 7.680000000000000160e-01 8.159999999999999476e-01 6.049999999999999822e-01 5.899999999999999689e-01 6.560000000000000275e-01 7.359999999999999876e-01 7.439999999999999947e-01 6.919999999999999485e-01 6.889999999999999458e-01 6.830000000000000515e-01 6.879999999999999449e-01 6.710000000000000409e-01 6.169999999999999929e-01 6.049999999999999822e-01 6.340000000000000080e-01 6.079999999999999849e-01 5.110000000000000098e-01 5.410000000000000364e-01 6.250000000000000000e-01 5.620000000000000551e-01 4.739999999999999769e-01 5.540000000000000480e-01 6.360000000000000098e-01 6.350000000000000089e-01 6.490000000000000213e-01 4.849999999999999867e-01 4.749999999999999778e-01 1.559999999999999998e-01 2.879999999999999782e-01 2.200000000000000011e-01 2.270000000000000073e-01 2.859999999999999765e-01 1.910000000000000031e-01 2.020000000000000129e-01 2.700000000000000178e-01 3.459999999999999742e-01 4.259999999999999898e-01 2.829999999999999738e-01 2.210000000000000020e-01 2.069999999999999896e-01 4.089999999999999747e-01 5.679999999999999494e-01 5.649999999999999467e-01 5.809999999999999609e-01 8.870000000000000107e-01
1.100000000000000000e+01 2.290000000000000091e-01 2.119999999999999940e-01 2.169999999999999984e-01 7.590000000000000080e-01 5.040000000000000036e-01 4.759999999999999787e-01 3.760000000000000009e-01 3.980000000000000204e-01 5.190000000000000169e-01 3.960000000000000187e-01 3.549999999999999822e-01 3.940000000000000169e-01 2.149999999999999967e-01 1.920000000000000040e-01 4.819999999999999840e-01 2.939999999999999836e-01 2.530000000000000027e-01 2.889999999999999791e-01 2.790000000000000258e-01 3.739999999999999991e-01 4.309999999999999942e-01 4.400000000000000022e-01 4.670000000000000262e-01 3.790000000000000036e-01 5.360000000000000320e-01 4.819999999999999840e-01 3.870000000000000107e-01 3.220000000000000084e-01 3.990000000000000213e-01 4.809999999999999831e-01 3.729999999999999982e-01 2.079999999999999905e-01 2.690000000000000169e-01 2.560000000000000053e-01 4.849999999999999867e-01 5.380000000000000338e-01 5.300000000000000266e-01 5.090000000000000080e-01 5.180000000000000160e-01 5.350000000000000311e-01 5.490000000000000435e-01 5.160000000000000142e-01 5.120000000000000107e-01 5.250000000000000222e-01 5.510000000000000453e-01 5.560000000000000497e-01 5.510000000000000453e-01 5.190000000000000169e-01 3.910000000000000142e-01 5.390000000000000346e-01 5.160000000000000142e-01 5.600000000000000533e-01 4.899999999999999911e-01 2.670000000000000151e-01 4.339999999999999969e-01 5.749999999999999556e-01 4.899999999999999911e-01 6.400000000000000133e-01 4.699999999999999734e-01 4.849999999999999867e-01 5.649999999999999467e-01 5.240000000000000213e-01 5.010000000000000009e-01 5.230000000000000204e-01 5.889999999999999680e-01 5.280000000000000249e-01 5.470000000000000417e-01 6.069999999999999840e-01 5.460000000000000409e-01 6.360000000000000098e-01 6.049999999999999822e-01 6.400000000000000133e-01 6.310000000000000053e-01 5.999999999999999778e-01 5.859999999999999654e-01 5.400000000000000355e-01 5.450000000000000400e-01 5.789999999999999591e-01 6.109999999999999876e-01 5.310000000000000275e-01 5.110000000000000098e-01 5.150000000000000133e-01 5.560000000000000497e-01 5.410000000000000364e-01 5.280000000000000249e-01 5.130000000000000115e-01 5.320000000000000284e-01 5.130000000000000115e-01 4.849999999999999867e-01 5.240000000000000213e-01 5.090000000000000080e-01 5.430000000000000382e-01 5.839999999999999636e-01 6.850000000000000533e-01 2.810000000000000275e-01 6.300000000000000044e-01 6.380000000000000115e-01 6.520000000000000240e-01 6.280000000000000027e-01 6.390000000000000124e-01 6.099999999999999867e-01 5.989999999999999769e-01 6.610000000000000320e-01 6.830000000000000515e-01 6.340000000000000080e-01 6.380000000000000115e-01 7.239999999999999769e-01 6.540000000000000258e-01 6.730000000000000426e-01 6.099999999999999867e-01 6.710000000000000409e-01 7.650000000000000133e-01 7.840000000000000302e-01 7.289999999999999813e-01 2.530000000000000027e-01 5.729999999999999538e-01 6.239999999999999991e-01 7.289999999999999813e-01 4.500000000000000111e-01 7.079999999999999627e-01 7.109999999999999654e-01 7.680000000000000160e-01 7.379999999999999893e-01 4.500000000000000111e-01 5.020000000000000018e-01 5.210000000000000187e-01 5.759999999999999565e-01 5.600000000000000533e-01 3.370000000000000218e-01 4.079999999999999738e-01 3.430000000000000271e-01 2.800000000000000266e-01 2.340000000000000135e-01 2.790000000000000258e-01 3.230000000000000093e-01 3.820000000000000062e-01 4.179999999999999827e-01 3.810000000000000053e-01 2.919999999999999818e-01 2.610000000000000098e-01 2.399999999999999911e-01 3.910000000000000142e-01 4.299999999999999933e-01 3.019999999999999907e-01 3.380000000000000226e-01 2.489999999999999991e-01 2.230000000000000038e-01 3.119999999999999996e-01 3.210000000000000075e-01 3.649999999999999911e-01 2.810000000000000275e-01 3.519999999999999796e-01 3.250000000000000111e-01 3.479999999999999760e-01 2.939999999999999836e-01 2.640000000000000124e-01 3.469999999999999751e-01 2.829999999999999738e-01 3.780000000000000027e-01 4.729999999999999760e-01 6.310000000000000053e-01 6.550000000000000266e-01 6.870000000000000551e-01 5.600000000000000533e-01
1.200000000000000000e+01 5.090000000000000080e-01 4.540000000000000147e-01 5.450000000000000400e-01 1.459999999999999909e-01 1.539999999999999980e-01 1.479999999999999927e-01 1.479999999999999927e-01 1.469999999999999918e-01 1.559999999999999998e-01 1.509999999999999953e-01 1.489999999999999936e-01 1.499999999999999944e-01 1.670000000000000095e-01 1.529999999999999971e-01 1.489999999999999936e-01 1.419999999999999873e-01 1.419999999999999873e-01 1.539999999999999980e-01 1.519999999999999962e-01 1.390000000000000124e-01 1.370000000000000107e-01 1.419999999999999873e-01 1.519999999999999962e-01 1.429999999999999882e-01 1.499999999999999944e-01 1.539999999999999980e-01 2.889999999999999791e-01 2.280000000000000082e-01 2.079999999999999905e-01 2.919999999999999818e-01 6.019999999999999796e-01 1.580000000000000016e-01 1.519999999999999962e-01 1.489999999999999936e-01 1.499999999999999944e-01 4.789999999999999813e-01 5.090000000000000080e-01 6.139999999999999902e-01 5.550000000000000488e-01 4.909999999999999920e-01 4.530000000000000138e-01 3.980000000000000204e-01 5.699999999999999512e-01 5.190000000000000169e-01 5.649999999999999467e-01 6.199999999999999956e-01 6.159999999999999920e-01 5.570000000000000506e-01 4.799999999999999822e-01 5.460000000000000409e-01 5.989999999999999769e-01 6.340000000000000080e-01 4.490000000000000102e-01 5.999999999999999778e-01 6.440000000000000169e-01 7.249999999999999778e-01 5.689999999999999503e-01 6.209999999999999964e-01 5.420000000000000373e-01 6.029999999999999805e-01 5.600000000000000533e-01 5.430000000000000382e-01 6.640000000000000346e-01 4.929999999999999938e-01 8.489999999999999769e-01 6.969999999999999529e-01 7.279999999999999805e-01 7.109999999999999654e-01 8.050000000000000488e-01 8.369999999999999662e-01 8.539999999999999813e-01 8.910000000000000142e-01 8.100000000000000533e-01 8.030000000000000471e-01 6.870000000000000551e-01 7.259999999999999787e-01 6.430000000000000160e-01 6.320000000000000062e-01 5.520000000000000462e-01 5.779999999999999583e-01 5.060000000000000053e-01 5.550000000000000488e-01 4.989999999999999991e-01 5.230000000000000204e-01 5.620000000000000551e-01 4.769999999999999796e-01 5.600000000000000533e-01 5.829999999999999627e-01 5.210000000000000187e-01 4.540000000000000147e-01 5.200000000000000178e-01 6.199999999999999956e-01 5.160000000000000142e-01 6.600000000000000311e-01 5.540000000000000480e-01 1.499999999999999944e-01 1.489999999999999936e-01 1.499999999999999944e-01 1.459999999999999909e-01 1.419999999999999873e-01 1.499999999999999944e-01 1.519999999999999962e-01 1.330000000000000071e-01 1.449999999999999900e-01 1.469999999999999918e-01 1.370000000000000107e-01 1.469999999999999918e-01 1.469999999999999918e-01 1.479999999999999927e-01 1.479999999999999927e-01 1.340000000000000080e-01 1.469999999999999918e-01 1.409999999999999865e-01 1.419999999999999873e-01 1.449999999999999900e-01 1.419999999999999873e-01 1.499999999999999944e-01 1.400000000000000133e-01 1.449999999999999900e-01 1.489999999999999936e-01 1.459999999999999909e-01 1.489999999999999936e-01 1.469999999999999918e-01 1.499999999999999944e-01 1.549999999999999989e-01 1.449999999999999900e-01 1.459999999999999909e-01 1.549999999999999989e-01 1.469999999999999918e-01 1.489999999999999936e-01 1.439999999999999891e-01 1.489999999999999936e-01 1.499999999999999944e-01 1.459999999999999909e-01 1.360000000000000098e-01 1.489999999999999936e-01 1.610000000000000042e-01 1.489999999999999936e-01 1.469999999999999918e-01 1.439999999999999891e-01 1.469999999999999918e-01 1.459999999999999909e-01 1.409999999999999865e-01 1.360000000000000098e-01 1.499999999999999944e-01 1.509999999999999953e-01 1.499999999999999944e-01 1.439999999999999891e-01 1.429999999999999882e-01 1.429999999999999882e-01 1.469999999999999918e-01 1.439999999999999891e-01 1.489999999999999936e-01 1.419999999999999873e-01 1.439999999999999891e-01 1.429999999999999882e-01 1.449999999999999900e-01 1.400000000000000133e-01 1.469999999999999918e-01 1.429999999999999882e-01 1.580000000000000016e-01 1.539999999999999980e-01 1.439999999999999891e-01 1.499999999999999944e-01
1.300000000000000000e+01 4.400000000000000022e-01 4.219999999999999862e-01 3.539999999999999813e-01 5.669999999999999485e-01 2.550000000000000044e-01 2.710000000000000187e-01 2.929999999999999827e-01 2.810000000000000275e-01 2.069999999999999896e-01 2.700000000000000178e-01 4.699999999999999734e-01 4.779999999999999805e-01 5.480000000000000426e-01 4.729999999999999760e-01 7.560000000000000053e-01 4.299999999999999933e-01 4.460000000000000075e-01 3.960000000000000187e-01 5.160000000000000142e-01 5.250000000000000222e-01 3.150000000000000022e-01 2.379999999999999893e-01 5.100000000000000089e-01 5.879999999999999671e-01 8.110000000000000542e-01 5.240000000000000213e-01 7.049999999999999600e-01 5.430000000000000382e-01 7.870000000000000329e-01 8.619999999999999885e-01 8.589999999999999858e-01 4.309999999999999942e-01 5.600000000000000533e-01 3.810000000000000053e-01 5.689999999999999503e-01 2.610000000000000098e-01 2.690000000000000169e-01 2.439999999999999947e-01 2.300000000000000100e-01 2.479999999999999982e-01 2.680000000000000160e-01 2.260000000000000064e-01 2.640000000000000124e-01 2.389999999999999902e-01 2.449999999999999956e-01 2.750000000000000222e-01 2.790000000000000258e-01 2.580000000000000071e-01 2.119999999999999940e-01 2.849999999999999756e-01 2.479999999999999982e-01 2.730000000000000204e-01 3.699999999999999956e-01 2.240000000000000047e-01 2.740000000000000213e-01 2.829999999999999738e-01 2.369999999999999885e-01 2.119999999999999940e-01 2.280000000000000082e-01 2.879999999999999782e-01 2.640000000000000124e-01 2.310000000000000109e-01 4.799999999999999822e-01 5.520000000000000462e-01 5.879999999999999671e-01 5.430000000000000382e-01 4.989999999999999991e-01 6.640000000000000346e-01 6.280000000000000027e-01 6.530000000000000249e-01 5.979999999999999760e-01 5.889999999999999680e-01 4.899999999999999911e-01 5.190000000000000169e-01 5.699999999999999512e-01 5.130000000000000115e-01 2.560000000000000053e-01 2.690000000000000169e-01 2.570000000000000062e-01 2.260000000000000064e-01 2.169999999999999984e-01 2.260000000000000064e-01 2.429999999999999938e-01 2.419999999999999929e-01 2.500000000000000000e-01 2.359999999999999876e-01 2.260000000000000064e-01 2.780000000000000249e-01 2.670000000000000151e-01 2.030000000000000138e-01 2.089999999999999913e-01 3.009999999999999898e-01 2.500000000000000000e-01 2.790000000000000258e-01 2.119999999999999940e-01 2.630000000000000115e-01 2.330000000000000127e-01 3.250000000000000111e-01 3.140000000000000013e-01 2.969999999999999862e-01 3.059999999999999942e-01 2.399999999999999911e-01 2.469999999999999973e-01 2.260000000000000064e-01 1.990000000000000102e-01 3.360000000000000209e-01 2.780000000000000249e-01 2.419999999999999929e-01 2.819999999999999729e-01 5.649999999999999467e-01 5.370000000000000329e-01 5.759999999999999565e-01 5.909999999999999698e-01 5.759999999999999565e-01 5.949999999999999734e-01 4.819999999999999840e-01 5.510000000000000453e-01 5.729999999999999538e-01 6.280000000000000027e-01 5.370000000000000329e-01 5.360000000000000320e-01 5.420000000000000373e-01 5.350000000000000311e-01 5.350000000000000311e-01 4.169999999999999818e-01 5.160000000000000142e-01 5.350000000000000311e-01 5.610000000000000542e-01 3.689999999999999947e-01 5.140000000000000124e-01 5.729999999999999538e-01 5.260000000000000231e-01 5.759999999999999565e-01 5.310000000000000275e-01 5.110000000000000098e-01 2.760000000000000231e-01 4.159999999999999809e-01 5.550000000000000488e-01 2.939999999999999836e-01 4.699999999999999734e-01 5.430000000000000382e-01 5.480000000000000426e-01 5.490000000000000435e-01 5.380000000000000338e-01 5.250000000000000222e-01 5.849999999999999645e-01 3.980000000000000204e-01 3.810000000000000053e-01 4.650000000000000244e-01 4.219999999999999862e-01 4.050000000000000266e-01 4.209999999999999853e-01 4.329999999999999960e-01 3.940000000000000169e-01 4.450000000000000067e-01 5.300000000000000266e-01 5.600000000000000533e-01 5.520000000000000462e-01 3.870000000000000107e-01 1.769999999999999907e-01 3.059999999999999942e-01 1.960000000000000075e-01 2.290000000000000091e-01 7.870000000000000329e-01
1.400000000000000000e+01 1.940000000000000058e-01 2.010000000000000120e-01 4.540000000000000147e-01 8.790000000000000036e-01 6.520000000000000240e-01 6.500000000000000222e-01 7.389999999999999902e-01 7.239999999999999769e-01 6.750000000000000444e-01 6.939999999999999503e-01 8.689999999999999947e-01 9.469999999999999529e-01 8.699999999999999956e-01 8.589999999999999858e-01 1.177999999999999936e+00 9.220000000000000417e-01 9.180000000000000382e-01 7.730000000000000204e-01 8.579999999999999849e-01 9.469999999999999529e-01 8.100000000000000533e-01 6.169999999999999929e-01 9.160000000000000364e-01 9.989999999999999991e-01 1.181000000000000050e+00 9.869999999999999885e-01 1.054999999999999938e+00 8.239999999999999547e-01 1.094999999999999973e+00 1.183000000000000052e+00 1.165999999999999925e+00 8.229999999999999538e-01 9.459999999999999520e-01 7.890000000000000346e-01 9.639999999999999680e-01 4.939999999999999947e-01 4.989999999999999991e-01 5.560000000000000497e-01 5.100000000000000089e-01 6.139999999999999902e-01 5.819999999999999618e-01 5.160000000000000142e-01 5.949999999999999734e-01 4.779999999999999805e-01 5.320000000000000284e-01 5.350000000000000311e-01 5.250000000000000222e-01 3.009999999999999898e-01 2.520000000000000018e-01 2.399999999999999911e-01 2.959999999999999853e-01 3.689999999999999947e-01 4.620000000000000218e-01 3.509999999999999787e-01 4.239999999999999880e-01 3.890000000000000124e-01 3.930000000000000160e-01 3.810000000000000053e-01 4.889999999999999902e-01 3.649999999999999911e-01 3.130000000000000004e-01 3.689999999999999947e-01 2.680000000000000160e-01 2.660000000000000142e-01 2.570000000000000062e-01 2.210000000000000020e-01 2.349999999999999867e-01 3.099999999999999978e-01 2.919999999999999818e-01 3.350000000000000200e-01 3.089999999999999969e-01 2.949999999999999845e-01 2.220000000000000029e-01 2.240000000000000047e-01 3.049999999999999933e-01 3.840000000000000080e-01 4.650000000000000244e-01 3.069999999999999951e-01 5.989999999999999769e-01 4.590000000000000191e-01 5.230000000000000204e-01 4.709999999999999742e-01 5.150000000000000133e-01 5.759999999999999565e-01 5.050000000000000044e-01 5.030000000000000027e-01 5.230000000000000204e-01 5.140000000000000124e-01 4.480000000000000093e-01 2.079999999999999905e-01 2.020000000000000129e-01 2.560000000000000053e-01 2.010000000000000120e-01 2.790000000000000258e-01 3.479999999999999760e-01 5.779999999999999583e-01 5.600000000000000533e-01 6.340000000000000080e-01 5.979999999999999760e-01 5.759999999999999565e-01 5.759999999999999565e-01 5.500000000000000444e-01 5.789999999999999591e-01 5.659999999999999476e-01 5.120000000000000107e-01 6.360000000000000098e-01 6.810000000000000497e-01 5.659999999999999476e-01 6.029999999999999805e-01 6.780000000000000471e-01 6.179999999999999938e-01 6.159999999999999920e-01 6.270000000000000018e-01 6.350000000000000089e-01 6.530000000000000249e-01 6.290000000000000036e-01 6.320000000000000062e-01 7.089999999999999636e-01 6.430000000000000160e-01 7.159999999999999698e-01 6.830000000000000515e-01 6.159999999999999920e-01 7.379999999999999893e-01 6.800000000000000488e-01 6.600000000000000311e-01 6.560000000000000275e-01 6.630000000000000338e-01 6.820000000000000506e-01 6.530000000000000249e-01 6.760000000000000453e-01 6.370000000000000107e-01 6.139999999999999902e-01 6.820000000000000506e-01 6.580000000000000293e-01 7.520000000000000018e-01 7.309999999999999831e-01 7.489999999999999991e-01 7.029999999999999583e-01 6.939999999999999503e-01 6.570000000000000284e-01 6.350000000000000089e-01 6.480000000000000204e-01 6.899999999999999467e-01 6.370000000000000107e-01 6.330000000000000071e-01 6.470000000000000195e-01 7.239999999999999769e-01 7.319999999999999840e-01 6.730000000000000426e-01 6.860000000000000542e-01 7.079999999999999627e-01 7.249999999999999778e-01 6.860000000000000542e-01 7.500000000000000000e-01 6.830000000000000515e-01 6.810000000000000497e-01 7.139999999999999680e-01 7.179999999999999716e-01 5.879999999999999671e-01 5.959999999999999742e-01 5.699999999999999512e-01 5.110000000000000098e-01 5.410000000000000364e-01 9.100000000000000311e-01
1.500000000000000000e+01 3.280000000000000138e-01 2.869999999999999774e-01 6.129999999999999893e-01 7.179999999999999716e-01 7.269999999999999796e-01 6.460000000000000187e-01 8.219999999999999529e-01 7.890000000000000346e-01 7.730000000000000204e-01 7.119999999999999662e-01 7.129999999999999671e-01 5.919999999999999707e-01 5.879999999999999671e-01 5.480000000000000426e-01 8.389999999999999680e-01 6.650000000000000355e-01 6.830000000000000515e-01 5.949999999999999734e-01 7.229999999999999760e-01 5.639999999999999458e-01 7.930000000000000382e-01 6.740000000000000435e-01 8.669999999999999929e-01 5.510000000000000453e-01 7.730000000000000204e-01 8.299999999999999600e-01 7.409999999999999920e-01 5.400000000000000355e-01 7.369999999999999885e-01 7.600000000000000089e-01 6.989999999999999547e-01 6.700000000000000400e-01 1.084000000000000075e+00 6.700000000000000400e-01 5.090000000000000080e-01 7.950000000000000400e-01 7.610000000000000098e-01 8.379999999999999671e-01 7.510000000000000009e-01 8.090000000000000524e-01 6.929999999999999494e-01 6.079999999999999849e-01 4.089999999999999747e-01 7.409999999999999920e-01 6.640000000000000346e-01 6.360000000000000098e-01 7.650000000000000133e-01 5.759999999999999565e-01 5.440000000000000391e-01 5.759999999999999565e-01 6.019999999999999796e-01 5.530000000000000471e-01 6.480000000000000204e-01 5.130000000000000115e-01 6.899999999999999467e-01 6.089999999999999858e-01 6.139999999999999902e-01 6.590000000000000302e-01 7.399999999999999911e-01 5.809999999999999609e-01 6.229999999999999982e-01 5.919999999999999707e-01 2.500000000000000000e-01 2.290000000000000091e-01 2.439999999999999947e-01 3.639999999999999902e-01 2.280000000000000082e-01 2.359999999999999876e-01 3.639999999999999902e-01 3.990000000000000213e-01 4.179999999999999827e-01 3.320000000000000173e-01 3.330000000000000182e-01 2.770000000000000240e-01 5.290000000000000258e-01 5.060000000000000053e-01 7.369999999999999885e-01 4.819999999999999840e-01 8.760000000000000009e-01 7.429999999999999938e-01 7.489999999999999991e-01 7.329999999999999849e-01 8.179999999999999494e-01 7.660000000000000142e-01 7.299999999999999822e-01 7.289999999999999813e-01 7.469999999999999973e-01 7.630000000000000115e-01 6.600000000000000311e-01 5.050000000000000044e-01 5.310000000000000275e-01 5.739999999999999547e-01 5.340000000000000302e-01 6.039999999999999813e-01 6.420000000000000151e-01 2.250000000000000056e-01 2.310000000000000109e-01 3.130000000000000004e-01 2.720000000000000195e-01 3.300000000000000155e-01 2.899999999999999800e-01 3.930000000000000160e-01 3.489999999999999769e-01 3.659999999999999920e-01 3.370000000000000218e-01 3.970000000000000195e-01 3.750000000000000000e-01 5.060000000000000053e-01 2.630000000000000115e-01 2.230000000000000038e-01 2.570000000000000062e-01 2.800000000000000266e-01 3.009999999999999898e-01 2.530000000000000027e-01 2.570000000000000062e-01 2.369999999999999885e-01 2.000000000000000111e-01 2.250000000000000056e-01 2.220000000000000029e-01 2.379999999999999893e-01 2.640000000000000124e-01 2.879999999999999782e-01 3.509999999999999787e-01 2.340000000000000135e-01 2.119999999999999940e-01 2.089999999999999913e-01 2.300000000000000100e-01 2.479999999999999982e-01 2.399999999999999911e-01 2.610000000000000098e-01 2.580000000000000071e-01 2.819999999999999729e-01 2.590000000000000080e-01 2.429999999999999938e-01 2.469999999999999973e-01 4.530000000000000138e-01 3.750000000000000000e-01 2.780000000000000249e-01 3.190000000000000058e-01 2.510000000000000009e-01 2.610000000000000098e-01 2.999999999999999889e-01 2.999999999999999889e-01 2.409999999999999920e-01 2.469999999999999973e-01 2.500000000000000000e-01 3.220000000000000084e-01 3.340000000000000191e-01 2.240000000000000047e-01 2.770000000000000240e-01 2.439999999999999947e-01 2.560000000000000053e-01 2.250000000000000056e-01 2.979999999999999871e-01 2.089999999999999913e-01 2.340000000000000135e-01 2.899999999999999800e-01 2.889999999999999791e-01 2.200000000000000011e-01 2.919999999999999818e-01 4.889999999999999902e-01 5.330000000000000293e-01 3.400000000000000244e-01 5.010000000000000009e-01
1.600000000000000000e+01 4.869999999999999885e-01 6.270000000000000018e-01 7.950000000000000400e-01 2.530000000000000027e-01 1.058999999999999941e+00 1.032999999999999918e+00 1.165999999999999925e+00 1.143999999999999906e+00 1.153000000000000025e+00 1.098999999999999977e+00 1.098999999999999977e+00 1.104999999999999982e+00 8.960000000000000187e-01 9.529999999999999583e-01 1.018000000000000016e+00 1.205999999999999961e+00 8.820000000000000062e-01 8.110000000000000542e-01 8.639999999999999902e-01 9.479999999999999538e-01 1.187000000000000055e+00 9.739999999999999769e-01 1.292000000000000037e+00 1.064000000000000057e+00 1.229999999999999982e+00 1.322000000000000064e+00 1.274000000000000021e+00 1.028000000000000025e+00 1.254000000000000004e+00 1.272000000000000020e+00 1.187999999999999945e+00 1.092999999999999972e+00 1.370000000000000107e+00 1.086999999999999966e+00 8.379999999999999671e-01 7.920000000000000373e-01 7.670000000000000151e-01 8.110000000000000542e-01 8.050000000000000488e-01 6.029999999999999805e-01 8.379999999999999671e-01 6.800000000000000488e-01 7.820000000000000284e-01 7.059999999999999609e-01 8.000000000000000444e-01 7.630000000000000115e-01 8.219999999999999529e-01 5.989999999999999769e-01 6.790000000000000480e-01 6.840000000000000524e-01 5.620000000000000551e-01 6.360000000000000098e-01 5.799999999999999600e-01 5.480000000000000426e-01 6.049999999999999822e-01 5.789999999999999591e-01 6.149999999999999911e-01 5.899999999999999689e-01 5.020000000000000018e-01 5.909999999999999698e-01 6.360000000000000098e-01 5.989999999999999769e-01 5.699999999999999512e-01 5.520000000000000462e-01 5.500000000000000444e-01 6.810000000000000497e-01 5.560000000000000497e-01 6.830000000000000515e-01 6.590000000000000302e-01 6.820000000000000506e-01 6.450000000000000178e-01 5.699999999999999512e-01 5.460000000000000409e-01 5.600000000000000533e-01 6.340000000000000080e-01 7.820000000000000284e-01 8.419999999999999707e-01 5.420000000000000373e-01 7.650000000000000133e-01 8.040000000000000480e-01 7.850000000000000311e-01 7.590000000000000080e-01 7.329999999999999849e-01 7.680000000000000160e-01 7.580000000000000071e-01 6.939999999999999503e-01 7.770000000000000240e-01 7.840000000000000302e-01 6.290000000000000036e-01 5.390000000000000346e-01 6.370000000000000107e-01 6.490000000000000213e-01 6.099999999999999867e-01 5.779999999999999583e-01 5.979999999999999760e-01 2.039999999999999869e-01 1.769999999999999907e-01 2.250000000000000056e-01 2.500000000000000000e-01 1.980000000000000093e-01 2.369999999999999885e-01 2.220000000000000029e-01 2.320000000000000118e-01 2.230000000000000038e-01 2.089999999999999913e-01 2.520000000000000018e-01 2.489999999999999991e-01 2.210000000000000020e-01 2.210000000000000020e-01 2.169999999999999984e-01 2.290000000000000091e-01 2.089999999999999913e-01 2.179999999999999993e-01 2.290000000000000091e-01 2.310000000000000109e-01 2.330000000000000127e-01 2.540000000000000036e-01 2.389999999999999902e-01 2.169999999999999984e-01 2.489999999999999991e-01 2.210000000000000020e-01 2.059999999999999887e-01 2.530000000000000027e-01 2.419999999999999929e-01 2.270000000000000073e-01 2.270000000000000073e-01 1.930000000000000049e-01 2.149999999999999967e-01 2.089999999999999913e-01 2.059999999999999887e-01 2.099999999999999922e-01 2.039999999999999869e-01 2.330000000000000127e-01 2.179999999999999993e-01 2.409999999999999920e-01 2.290000000000000091e-01 2.220000000000000029e-01 2.099999999999999922e-01 2.340000000000000135e-01 2.280000000000000082e-01 2.049999999999999878e-01 2.179999999999999993e-01 2.449999999999999956e-01 2.210000000000000020e-01 2.349999999999999867e-01 2.500000000000000000e-01 2.169999999999999984e-01 2.179999999999999993e-01 2.049999999999999878e-01 2.010000000000000120e-01 1.920000000000000040e-01 2.200000000000000011e-01 2.369999999999999885e-01 2.099999999999999922e-01 2.190000000000000002e-01 2.210000000000000020e-01 2.550000000000000044e-01 2.059999999999999887e-01 2.210000000000000020e-01 2.349999999999999867e-01 2.349999999999999867e-01 1.980000000000000093e-01 2.149999999999999967e-01 6.840000000000000524e-01
1.700000000000000000e+01 2.680000000000000160e-01 5.470000000000000417e-01 5.090000000000000080e-01 6.939999999999999503e-01 1.177000000000000046e+00 1.169999999999999929e+00 1.161000000000000032e+00 1.131999999999999895e+00 1.086999999999999966e+00 1.175999999999999934e+00 1.336999999999999966e+00 1.280000000000000027e+00 1.300999999999999934e+00 1.247000000000000108e+00 1.481999999999999984e+00 1.461000000000000076e+00 1.320000000000000062e+00 1.151000000000000023e+00 1.278999999999999915e+00 1.308999999999999941e+00 1.250000000000000000e+00 1.028999999999999915e+00 1.318999999999999950e+00 1.308000000000000052e+00 1.481999999999999984e+00 1.405999999999999917e+00 1.443999999999999950e+00 1.235000000000000098e+00 1.489000000000000101e+00 1.493000000000000105e+00 1.409999999999999920e+00 1.306000000000000050e+00 1.247999999999999998e+00 1.229999999999999982e+00 1.143999999999999906e+00 4.719999999999999751e-01 3.910000000000000142e-01 4.939999999999999947e-01 4.119999999999999774e-01 4.989999999999999991e-01 4.510000000000000120e-01 5.390000000000000346e-01 5.160000000000000142e-01 4.719999999999999751e-01 5.410000000000000364e-01 5.699999999999999512e-01 5.829999999999999627e-01 2.800000000000000266e-01 3.529999999999999805e-01 3.160000000000000031e-01 2.399999999999999911e-01 2.489999999999999991e-01 2.550000000000000044e-01 2.630000000000000115e-01 2.489999999999999991e-01 2.550000000000000044e-01 3.099999999999999978e-01 2.620000000000000107e-01 2.190000000000000002e-01 2.500000000000000000e-01 2.489999999999999991e-01 2.270000000000000073e-01 4.779999999999999805e-01 4.799999999999999822e-01 4.789999999999999813e-01 4.739999999999999769e-01 4.239999999999999880e-01 4.979999999999999982e-01 5.240000000000000213e-01 5.460000000000000409e-01 4.789999999999999813e-01 4.819999999999999840e-01 2.969999999999999862e-01 4.400000000000000022e-01 2.540000000000000036e-01 5.819999999999999618e-01 5.070000000000000062e-01 2.469999999999999973e-01 4.219999999999999862e-01 4.119999999999999774e-01 5.080000000000000071e-01 6.300000000000000044e-01 2.800000000000000266e-01 5.030000000000000027e-01 5.080000000000000071e-01 4.199999999999999845e-01 4.879999999999999893e-01 4.959999999999999964e-01 2.999999999999999889e-01 2.510000000000000009e-01 2.369999999999999885e-01 2.730000000000000204e-01 2.590000000000000080e-01 2.510000000000000009e-01 2.819999999999999729e-01 4.269999999999999907e-01 4.709999999999999742e-01 5.300000000000000266e-01 4.670000000000000262e-01 5.020000000000000018e-01 4.490000000000000102e-01 4.570000000000000173e-01 4.759999999999999787e-01 4.570000000000000173e-01 5.000000000000000000e-01 5.510000000000000453e-01 4.099999999999999756e-01 4.520000000000000129e-01 5.430000000000000382e-01 4.829999999999999849e-01 5.540000000000000480e-01 5.010000000000000009e-01 5.490000000000000435e-01 4.369999999999999996e-01 5.000000000000000000e-01 5.380000000000000338e-01 5.100000000000000089e-01 6.109999999999999876e-01 4.949999999999999956e-01 4.979999999999999982e-01 5.520000000000000462e-01 5.150000000000000133e-01 5.689999999999999503e-01 6.059999999999999831e-01 5.500000000000000444e-01 5.949999999999999734e-01 5.150000000000000133e-01 4.979999999999999982e-01 5.390000000000000346e-01 5.170000000000000151e-01 5.560000000000000497e-01 5.150000000000000133e-01 5.270000000000000240e-01 5.460000000000000409e-01 6.019999999999999796e-01 5.080000000000000071e-01 5.580000000000000515e-01 5.110000000000000098e-01 5.270000000000000240e-01 5.610000000000000542e-01 4.809999999999999831e-01 5.520000000000000462e-01 5.899999999999999689e-01 5.170000000000000151e-01 5.170000000000000151e-01 5.580000000000000515e-01 4.709999999999999742e-01 5.050000000000000044e-01 4.510000000000000120e-01 4.849999999999999867e-01 5.629999999999999449e-01 4.570000000000000173e-01 4.749999999999999778e-01 5.390000000000000346e-01 4.480000000000000093e-01 5.520000000000000462e-01 5.340000000000000302e-01 5.250000000000000222e-01 4.759999999999999787e-01 5.310000000000000275e-01 5.639999999999999458e-01 4.959999999999999964e-01 5.090000000000000080e-01 1.088000000000000078e+00
1.800000000000000000e+01 4.510000000000000120e-01 3.430000000000000271e-01 2.479999999999999982e-01 8.870000000000000107e-01 1.072999999999999954e+00 1.048999999999999932e+00 7.680000000000000160e-01 9.939999999999999947e-01 1.000000000000000000e+00 8.930000000000000160e-01 1.197999999999999954e+00 1.068999999999999950e+00 1.032999999999999918e+00 1.014000000000000012e+00 1.302999999999999936e+00 1.185999999999999943e+00 1.153000000000000025e+00 1.177999999999999936e+00 1.157000000000000028e+00 1.203999999999999959e+00 1.155999999999999917e+00 1.010000000000000009e+00 1.058000000000000052e+00 1.066000000000000059e+00 1.165000000000000036e+00 9.789999999999999813e-01 9.919999999999999929e-01 9.859999999999999876e-01 1.221000000000000085e+00 1.088999999999999968e+00 1.231999999999999984e+00 1.080000000000000071e+00 1.078000000000000069e+00 9.879999999999999893e-01 9.679999999999999716e-01 6.640000000000000346e-01 7.239999999999999769e-01 7.570000000000000062e-01 6.919999999999999485e-01 7.530000000000000027e-01 5.629999999999999449e-01 5.520000000000000462e-01 6.500000000000000222e-01 6.320000000000000062e-01 5.180000000000000160e-01 6.219999999999999973e-01 5.719999999999999529e-01 5.689999999999999503e-01 6.029999999999999805e-01 4.759999999999999787e-01 2.849999999999999756e-01 2.349999999999999867e-01 2.159999999999999976e-01 2.409999999999999920e-01 2.819999999999999729e-01 3.089999999999999969e-01 2.139999999999999958e-01 2.129999999999999949e-01 2.949999999999999845e-01 2.560000000000000053e-01 2.149999999999999967e-01 2.550000000000000044e-01 2.129999999999999949e-01 2.510000000000000009e-01 2.210000000000000020e-01 2.630000000000000115e-01 2.489999999999999991e-01 2.359999999999999876e-01 2.320000000000000118e-01 2.540000000000000036e-01 2.710000000000000187e-01 2.570000000000000062e-01 2.429999999999999938e-01 2.630000000000000115e-01 2.159999999999999976e-01 2.839999999999999747e-01 3.960000000000000187e-01 2.469999999999999973e-01 7.259999999999999787e-01 6.879999999999999449e-01 8.139999999999999458e-01 7.409999999999999920e-01 5.340000000000000302e-01 4.440000000000000058e-01 4.939999999999999947e-01 5.360000000000000320e-01 5.120000000000000107e-01 5.510000000000000453e-01 2.039999999999999869e-01 2.190000000000000002e-01 3.459999999999999742e-01 2.399999999999999911e-01 2.800000000000000266e-01 5.699999999999999512e-01 6.159999999999999920e-01 5.979999999999999760e-01 6.149999999999999911e-01 5.610000000000000542e-01 6.400000000000000133e-01 5.779999999999999583e-01 5.829999999999999627e-01 5.430000000000000382e-01 5.570000000000000506e-01 5.939999999999999725e-01 6.189999999999999947e-01 5.719999999999999529e-01 6.380000000000000115e-01 6.119999999999999885e-01 6.490000000000000213e-01 5.759999999999999565e-01 5.410000000000000364e-01 5.420000000000000373e-01 5.829999999999999627e-01 5.639999999999999458e-01 5.510000000000000453e-01 6.049999999999999822e-01 5.739999999999999547e-01 6.069999999999999840e-01 5.849999999999999645e-01 5.819999999999999618e-01 6.019999999999999796e-01 5.669999999999999485e-01 6.600000000000000311e-01 5.629999999999999449e-01 5.689999999999999503e-01 5.470000000000000417e-01 5.120000000000000107e-01 5.649999999999999467e-01 5.849999999999999645e-01 5.400000000000000355e-01 5.739999999999999547e-01 5.210000000000000187e-01 5.160000000000000142e-01 5.659999999999999476e-01 6.410000000000000142e-01 5.669999999999999485e-01 5.620000000000000551e-01 5.789999999999999591e-01 5.749999999999999556e-01 5.819999999999999618e-01 5.350000000000000311e-01 5.969999999999999751e-01 6.169999999999999929e-01 4.540000000000000147e-01 5.789999999999999591e-01 5.560000000000000497e-01 6.239999999999999991e-01 6.209999999999999964e-01 5.320000000000000284e-01 5.819999999999999618e-01 5.839999999999999636e-01 5.859999999999999654e-01 5.869999999999999662e-01 5.490000000000000435e-01 5.689999999999999503e-01 6.069999999999999840e-01 6.009999999999999787e-01 5.879999999999999671e-01 5.130000000000000115e-01 5.879999999999999671e-01 6.260000000000000009e-01 5.899999999999999689e-01 6.620000000000000329e-01 1.127000000000000002e+00
1.900000000000000000e+01 7.940000000000000391e-01 6.939999999999999503e-01 5.170000000000000151e-01 5.590000000000000524e-01 1.312000000000000055e+00 1.274000000000000021e+00 1.078999999999999959e+00 1.278000000000000025e+00 1.239999999999999991e+00 1.183000000000000052e+00 1.131000000000000005e+00 1.161000000000000032e+00 8.960000000000000187e-01 8.169999999999999485e-01 9.859999999999999876e-01 9.310000000000000497e-01 8.860000000000000098e-01 9.979999999999999982e-01 7.119999999999999662e-01 1.256000000000000005e+00 1.306000000000000050e+00 1.000000000000000000e+00 1.330000000000000071e+00 1.106000000000000094e+00 1.338000000000000078e+00 1.258999999999999897e+00 1.243000000000000105e+00 1.195999999999999952e+00 1.370000000000000107e+00 1.252999999999999892e+00 1.302000000000000046e+00 1.272999999999999909e+00 1.459999999999999964e+00 1.209000000000000075e+00 7.880000000000000338e-01 9.350000000000000533e-01 9.140000000000000346e-01 1.042999999999999927e+00 9.639999999999999680e-01 1.028999999999999915e+00 8.790000000000000036e-01 8.419999999999999707e-01 9.569999999999999618e-01 9.230000000000000426e-01 9.120000000000000329e-01 9.809999999999999831e-01 9.419999999999999485e-01 8.159999999999999476e-01 9.050000000000000266e-01 7.850000000000000311e-01 5.889999999999999680e-01 5.570000000000000506e-01 5.490000000000000435e-01 5.210000000000000187e-01 5.799999999999999600e-01 5.570000000000000506e-01 5.220000000000000195e-01 5.120000000000000107e-01 6.029999999999999805e-01 5.580000000000000515e-01 5.530000000000000471e-01 5.410000000000000364e-01 5.679999999999999494e-01 5.130000000000000115e-01 5.160000000000000142e-01 5.350000000000000311e-01 5.020000000000000018e-01 5.120000000000000107e-01 5.380000000000000338e-01 5.629999999999999449e-01 4.600000000000000200e-01 4.979999999999999982e-01 4.839999999999999858e-01 5.709999999999999520e-01 5.470000000000000417e-01 5.879999999999999671e-01 6.510000000000000231e-01 5.150000000000000133e-01 9.459999999999999520e-01 9.110000000000000320e-01 1.018000000000000016e+00 9.170000000000000373e-01 7.900000000000000355e-01 7.640000000000000124e-01 8.000000000000000444e-01 8.619999999999999885e-01 8.319999999999999618e-01 8.559999999999999831e-01 5.260000000000000231e-01 5.390000000000000346e-01 6.340000000000000080e-01 6.480000000000000204e-01 6.039999999999999813e-01 8.299999999999999600e-01 7.900000000000000355e-01 3.079999999999999960e-01 2.469999999999999973e-01 2.409999999999999920e-01 2.869999999999999774e-01 2.089999999999999913e-01 2.200000000000000011e-01 1.990000000000000102e-01 2.630000000000000115e-01 1.960000000000000075e-01 2.760000000000000231e-01 2.550000000000000044e-01 2.620000000000000107e-01 2.580000000000000071e-01 2.770000000000000240e-01 3.009999999999999898e-01 2.469999999999999973e-01 2.089999999999999913e-01 2.340000000000000135e-01 2.590000000000000080e-01 2.620000000000000107e-01 2.469999999999999973e-01 2.969999999999999862e-01 2.399999999999999911e-01 2.869999999999999774e-01 2.530000000000000027e-01 2.260000000000000064e-01 2.230000000000000038e-01 2.909999999999999809e-01 2.650000000000000133e-01 2.099999999999999922e-01 2.129999999999999949e-01 2.359999999999999876e-01 2.290000000000000091e-01 2.459999999999999964e-01 2.240000000000000047e-01 2.119999999999999940e-01 2.030000000000000138e-01 2.500000000000000000e-01 2.230000000000000038e-01 2.999999999999999889e-01 2.720000000000000195e-01 2.620000000000000107e-01 2.379999999999999893e-01 2.620000000000000107e-01 2.340000000000000135e-01 2.089999999999999913e-01 2.240000000000000047e-01 2.520000000000000018e-01 2.800000000000000266e-01 2.520000000000000018e-01 2.510000000000000009e-01 2.610000000000000098e-01 2.849999999999999756e-01 2.280000000000000082e-01 2.449999999999999956e-01 2.290000000000000091e-01 2.610000000000000098e-01 2.650000000000000133e-01 2.320000000000000118e-01 2.340000000000000135e-01 2.700000000000000178e-01 2.300000000000000100e-01 2.369999999999999885e-01 2.310000000000000109e-01 2.469999999999999973e-01 2.270000000000000073e-01 2.459999999999999964e-01 2.500000000000000000e-01 1.042000000000000037e+00
2.000000000000000000e+01 5.140000000000000124e-01 7.530000000000000027e-01 5.270000000000000240e-01 4.069999999999999729e-01 1.542000000000000037e+00 1.508999999999999897e+00 1.344000000000000083e+00 1.578000000000000069e+00 1.554999999999999938e+00 1.471000000000000085e+00 1.546000000000000041e+00 1.485000000000000098e+00 1.084000000000000075e+00 1.143000000000000016e+00 1.286999999999999922e+00 1.231000000000000094e+00 1.016999999999999904e+00 1.393000000000000016e+00 9.949999999999999956e-01 1.584999999999999964e+00 1.647000000000000020e+00 1.328999999999999959e+00 1.608000000000000096e+00 1.447000000000000064e+00 1.683000000000000052e+00 1.528999999999999915e+00 1.500000000000000000e+00 1.485999999999999988e+00 1.687000000000000055e+00 1.558000000000000052e+00 1.647999999999999909e+00 1.566999999999999948e+00 1.637999999999999901e+00 1.510999999999999899e+00 1.185999999999999943e+00 6.919999999999999485e-01 6.029999999999999805e-01 8.659999999999999920e-01 8.840000000000000080e-01 6.530000000000000249e-01 7.820000000000000284e-01 7.770000000000000240e-01 6.530000000000000249e-01 7.359999999999999876e-01 8.409999999999999698e-01 8.149999999999999467e-01 8.589999999999999858e-01 7.169999999999999707e-01 9.180000000000000382e-01 6.770000000000000462e-01 5.500000000000000444e-01 6.350000000000000089e-01 5.330000000000000293e-01 5.759999999999999565e-01 6.260000000000000009e-01 5.300000000000000266e-01 5.919999999999999707e-01 5.330000000000000293e-01 4.600000000000000200e-01 4.909999999999999920e-01 6.059999999999999831e-01 5.300000000000000266e-01 6.610000000000000320e-01 6.480000000000000204e-01 6.740000000000000435e-01 6.660000000000000364e-01 6.089999999999999858e-01 7.670000000000000151e-01 7.169999999999999707e-01 8.010000000000000453e-01 5.979999999999999760e-01 6.420000000000000151e-01 6.850000000000000533e-01 6.089999999999999858e-01 5.819999999999999618e-01 6.830000000000000515e-01 6.780000000000000471e-01 5.869999999999999662e-01 6.929999999999999494e-01 6.879999999999999449e-01 6.949999999999999512e-01 5.490000000000000435e-01 5.769999999999999574e-01 6.179999999999999938e-01 6.860000000000000542e-01 7.329999999999999849e-01 6.330000000000000071e-01 6.690000000000000391e-01 5.669999999999999485e-01 5.949999999999999734e-01 4.739999999999999769e-01 7.910000000000000364e-01 6.119999999999999885e-01 5.250000000000000222e-01 4.789999999999999813e-01 2.099999999999999922e-01 2.720000000000000195e-01 2.399999999999999911e-01 1.620000000000000051e-01 2.330000000000000127e-01 2.069999999999999896e-01 2.580000000000000071e-01 2.280000000000000082e-01 2.270000000000000073e-01 2.059999999999999887e-01 2.069999999999999896e-01 2.500000000000000000e-01 2.760000000000000231e-01 1.940000000000000058e-01 2.349999999999999867e-01 2.340000000000000135e-01 2.129999999999999949e-01 2.419999999999999929e-01 3.019999999999999907e-01 2.810000000000000275e-01 2.590000000000000080e-01 2.829999999999999738e-01 2.159999999999999976e-01 2.500000000000000000e-01 3.019999999999999907e-01 2.869999999999999774e-01 2.670000000000000151e-01 2.560000000000000053e-01 2.839999999999999747e-01 2.240000000000000047e-01 3.250000000000000111e-01 2.399999999999999911e-01 2.230000000000000038e-01 2.999999999999999889e-01 2.479999999999999982e-01 2.059999999999999887e-01 2.169999999999999984e-01 2.590000000000000080e-01 2.099999999999999922e-01 2.510000000000000009e-01 2.570000000000000062e-01 2.740000000000000213e-01 2.220000000000000029e-01 2.449999999999999956e-01 2.620000000000000107e-01 2.069999999999999896e-01 2.740000000000000213e-01 2.790000000000000258e-01 2.469999999999999973e-01 2.530000000000000027e-01 2.449999999999999956e-01 2.220000000000000029e-01 2.419999999999999929e-01 2.119999999999999940e-01 2.359999999999999876e-01 2.359999999999999876e-01 2.230000000000000038e-01 2.280000000000000082e-01 2.620000000000000107e-01 2.740000000000000213e-01 2.879999999999999782e-01 1.920000000000000040e-01 2.280000000000000082e-01 3.150000000000000022e-01 2.000000000000000111e-01 1.859999999999999987e-01 1.799999999999999933e-01 1.749999999999999889e-01 1.304999999999999938e+00
2.100000000000000000e+01 1.499999999999999944e-01 1.409999999999999865e-01 1.439999999999999891e-01 7.489999999999999991e-01 1.433000000000000052e+00 1.411000000000000032e+00 9.709999999999999742e-01 1.514999999999999902e+00 1.278999999999999915e+00 1.276000000000000023e+00 1.612999999999999989e+00 1.590999999999999970e+00 1.461999999999999966e+00 1.362000000000000099e+00 1.554000000000000048e+00 1.481000000000000094e+00 1.459000000000000075e+00 1.590999999999999970e+00 1.290000000000000036e+00 1.461999999999999966e+00 1.481999999999999984e+00 1.241000000000000103e+00 1.403999999999999915e+00 1.489000000000000101e+00 1.604999999999999982e+00 1.368000000000000105e+00 1.199000000000000066e+00 1.502999999999999892e+00 1.435000000000000053e+00 1.443999999999999950e+00 1.649999999999999911e+00 1.522000000000000020e+00 1.358999999999999986e+00 1.280999999999999917e+00 1.377999999999999892e+00 3.890000000000000124e-01 2.680000000000000160e-01 3.860000000000000098e-01 4.400000000000000022e-01 3.280000000000000138e-01 2.520000000000000018e-01 1.739999999999999880e-01 2.149999999999999967e-01 3.140000000000000013e-01 2.760000000000000231e-01 4.829999999999999849e-01 4.000000000000000222e-01 2.129999999999999949e-01 2.610000000000000098e-01 2.089999999999999913e-01 3.220000000000000084e-01 2.680000000000000160e-01 1.439999999999999891e-01 1.449999999999999900e-01 1.630000000000000060e-01 1.400000000000000133e-01 1.539999999999999980e-01 2.290000000000000091e-01 1.559999999999999998e-01 1.570000000000000007e-01 1.580000000000000016e-01 1.419999999999999873e-01 1.390000000000000124e-01 1.529999999999999971e-01 1.390000000000000124e-01 1.499999999999999944e-01 1.479999999999999927e-01 1.400000000000000133e-01 1.519999999999999962e-01 1.469999999999999918e-01 1.429999999999999882e-01 1.409999999999999865e-01 1.519999999999999962e-01 1.449999999999999900e-01 1.650000000000000078e-01 1.529999999999999971e-01 1.459999999999999909e-01 1.370000000000000107e-01 1.590000000000000024e-01 1.449999999999999900e-01 1.610000000000000042e-01 1.719999999999999862e-01 1.729999999999999871e-01 1.479999999999999927e-01 2.190000000000000002e-01 2.069999999999999896e-01 2.479999999999999982e-01 2.190000000000000002e-01 2.459999999999999964e-01 1.519999999999999962e-01 1.439999999999999891e-01 1.439999999999999891e-01 1.499999999999999944e-01 1.499999999999999944e-01 1.509999999999999953e-01 5.480000000000000426e-01 6.079999999999999849e-01 5.629999999999999449e-01 5.600000000000000533e-01 5.929999999999999716e-01 5.220000000000000195e-01 5.969999999999999751e-01 5.490000000000000435e-01 5.490000000000000435e-01 5.649999999999999467e-01 5.410000000000000364e-01 5.550000000000000488e-01 5.590000000000000524e-01 5.200000000000000178e-01 5.370000000000000329e-01 5.669999999999999485e-01 5.420000000000000373e-01 5.360000000000000320e-01 5.779999999999999583e-01 5.759999999999999565e-01 5.470000000000000417e-01 5.979999999999999760e-01 5.340000000000000302e-01 5.360000000000000320e-01 6.069999999999999840e-01 5.699999999999999512e-01 5.969999999999999751e-01 6.129999999999999893e-01 6.059999999999999831e-01 5.270000000000000240e-01 6.149999999999999911e-01 5.010000000000000009e-01 5.290000000000000258e-01 5.979999999999999760e-01 5.250000000000000222e-01 5.470000000000000417e-01 5.340000000000000302e-01 5.250000000000000222e-01 5.629999999999999449e-01 5.979999999999999760e-01 5.340000000000000302e-01 5.040000000000000036e-01 5.220000000000000195e-01 5.340000000000000302e-01 5.729999999999999538e-01 5.769999999999999574e-01 6.290000000000000036e-01 6.079999999999999849e-01 5.240000000000000213e-01 5.610000000000000542e-01 6.009999999999999787e-01 6.009999999999999787e-01 6.109999999999999876e-01 5.360000000000000320e-01 5.530000000000000471e-01 5.899999999999999689e-01 4.709999999999999742e-01 5.719999999999999529e-01 5.789999999999999591e-01 5.620000000000000551e-01 5.639999999999999458e-01 5.590000000000000524e-01 5.410000000000000364e-01 5.679999999999999494e-01 5.789999999999999591e-01 5.939999999999999725e-01 5.859999999999999654e-01 4.440000000000000058e-01 1.548000000000000043e+00
2.200000000000000000e+01 6.390000000000000124e-01 2.459999999999999964e-01 2.379999999999999893e-01 7.199999999999999734e-01 1.437999999999999945e+00 1.334000000000000075e+00 8.900000000000000133e-01 1.296999999999999931e+00 1.096000000000000085e+00 1.096000000000000085e+00 1.183000000000000052e+00 1.387999999999999901e+00 1.022999999999999909e+00 8.459999999999999742e-01 1.159999999999999920e+00 1.076000000000000068e+00 1.147000000000000020e+00 1.149999999999999911e+00 1.141000000000000014e+00 9.699999999999999734e-01 1.252000000000000002e+00 7.560000000000000053e-01 1.308000000000000052e+00 1.290999999999999925e+00 1.306999999999999940e+00 1.209000000000000075e+00 9.689999999999999725e-01 1.131999999999999895e+00 1.175000000000000044e+00 1.127999999999999892e+00 1.381000000000000005e+00 1.362999999999999989e+00 1.733999999999999986e+00 1.786000000000000032e+00 1.141999999999999904e+00 9.280000000000000471e-01 8.219999999999999529e-01 1.068000000000000060e+00 9.939999999999999947e-01 1.002000000000000002e+00 7.249999999999999778e-01 6.979999999999999538e-01 8.110000000000000542e-01 8.719999999999999973e-01 7.640000000000000124e-01 8.649999999999999911e-01 9.060000000000000275e-01 6.899999999999999467e-01 5.839999999999999636e-01 6.630000000000000338e-01 5.979999999999999760e-01 4.809999999999999831e-01 4.899999999999999911e-01 6.330000000000000071e-01 6.520000000000000240e-01 5.969999999999999751e-01 5.380000000000000338e-01 5.340000000000000302e-01 6.179999999999999938e-01 5.639999999999999458e-01 6.109999999999999876e-01 5.470000000000000417e-01 2.290000000000000091e-01 2.489999999999999991e-01 1.580000000000000016e-01 2.670000000000000151e-01 1.690000000000000113e-01 2.479999999999999982e-01 2.059999999999999887e-01 2.600000000000000089e-01 2.540000000000000036e-01 2.349999999999999867e-01 2.190000000000000002e-01 2.119999999999999940e-01 2.379999999999999893e-01 1.930000000000000049e-01 2.700000000000000178e-01 5.190000000000000169e-01 8.860000000000000098e-01 8.030000000000000471e-01 9.839999999999999858e-01 8.509999999999999787e-01 7.429999999999999938e-01 6.500000000000000222e-01 6.879999999999999449e-01 6.660000000000000364e-01 7.009999999999999565e-01 7.169999999999999707e-01 4.729999999999999760e-01 6.440000000000000169e-01 6.560000000000000275e-01 6.280000000000000027e-01 5.080000000000000071e-01 6.360000000000000098e-01 8.249999999999999556e-01 6.280000000000000027e-01 6.290000000000000036e-01 5.629999999999999449e-01 5.879999999999999671e-01 5.360000000000000320e-01 6.410000000000000142e-01 5.919999999999999707e-01 5.210000000000000187e-01 5.839999999999999636e-01 5.250000000000000222e-01 4.799999999999999822e-01 5.080000000000000071e-01 5.979999999999999760e-01 4.769999999999999796e-01 5.999999999999999778e-01 5.110000000000000098e-01 4.729999999999999760e-01 5.200000000000000178e-01 6.400000000000000133e-01 3.950000000000000178e-01 5.370000000000000329e-01 3.140000000000000013e-01 2.590000000000000080e-01 5.230000000000000204e-01 6.540000000000000258e-01 5.929999999999999716e-01 6.149999999999999911e-01 6.089999999999999858e-01 5.370000000000000329e-01 6.119999999999999885e-01 5.180000000000000160e-01 5.889999999999999680e-01 6.079999999999999849e-01 5.620000000000000551e-01 5.260000000000000231e-01 5.629999999999999449e-01 5.719999999999999529e-01 5.929999999999999716e-01 5.689999999999999503e-01 5.979999999999999760e-01 5.590000000000000524e-01 5.250000000000000222e-01 5.260000000000000231e-01 5.989999999999999769e-01 3.350000000000000200e-01 5.889999999999999680e-01 6.350000000000000089e-01 5.799999999999999600e-01 5.739999999999999547e-01 6.149999999999999911e-01 5.330000000000000293e-01 6.810000000000000497e-01 6.199999999999999956e-01 4.869999999999999885e-01 6.219999999999999973e-01 5.200000000000000178e-01 4.809999999999999831e-01 5.400000000000000355e-01 5.150000000000000133e-01 2.119999999999999940e-01 2.710000000000000187e-01 3.810000000000000053e-01 2.550000000000000044e-01 4.739999999999999769e-01 6.440000000000000169e-01 5.719999999999999529e-01 6.630000000000000338e-01 5.979999999999999760e-01 1.272999999999999909e+00
2.300000000000000000e+01 5.520000000000000462e-01 5.160000000000000142e-01 5.510000000000000453e-01 1.449999999999999900e-01 1.758999999999999897e+00 1.383000000000000007e+00 1.356999999999999984e+00 1.560999999999999943e+00 1.526999999999999913e+00 1.445999999999999952e+00 1.554999999999999938e+00 1.671999999999999931e+00 9.280000000000000471e-01 8.139999999999999458e-01 9.869999999999999885e-01 9.469999999999999529e-01 8.010000000000000453e-01 1.344999999999999973e+00 6.470000000000000195e-01 1.151000000000000023e+00 1.520999999999999908e+00 1.185000000000000053e+00 1.770000000000000018e+00 1.368000000000000105e+00 1.473999999999999977e+00 1.633000000000000007e+00 1.463000000000000078e+00 1.534999999999999920e+00 1.522000000000000020e+00 1.499000000000000110e+00 1.848000000000000087e+00 1.854999999999999982e+00 1.927999999999999936e+00 2.144000000000000128e+00 1.358999999999999986e+00 1.078000000000000069e+00 9.789999999999999813e-01 1.149000000000000021e+00 1.247999999999999998e+00 1.076000000000000068e+00 9.729999999999999760e-01 9.759999999999999787e-01 9.919999999999999929e-01 1.040999999999999925e+00 1.032999999999999918e+00 1.159000000000000030e+00 1.165000000000000036e+00 9.260000000000000453e-01 9.370000000000000551e-01 9.479999999999999538e-01 8.659999999999999920e-01 8.629999999999999893e-01 8.030000000000000471e-01 8.689999999999999947e-01 9.170000000000000373e-01 8.549999999999999822e-01 7.890000000000000346e-01 7.910000000000000364e-01 8.980000000000000204e-01 8.110000000000000542e-01 8.810000000000000053e-01 8.239999999999999547e-01 5.530000000000000471e-01 5.160000000000000142e-01 4.729999999999999760e-01 5.839999999999999636e-01 4.829999999999999849e-01 6.959999999999999520e-01 5.789999999999999591e-01 6.700000000000000400e-01 5.789999999999999591e-01 6.189999999999999947e-01 5.799999999999999600e-01 4.520000000000000129e-01 5.819999999999999618e-01 5.729999999999999538e-01 5.969999999999999751e-01 8.100000000000000533e-01 8.399999999999999689e-01 1.046000000000000041e+00 1.050000000000000044e+00 8.070000000000000506e-01 9.809999999999999831e-01 9.569999999999999618e-01 8.960000000000000187e-01 9.609999999999999654e-01 6.600000000000000311e-01 9.170000000000000373e-01 7.660000000000000142e-01 8.750000000000000000e-01 8.910000000000000142e-01 9.819999999999999840e-01 7.990000000000000435e-01 8.379999999999999671e-01 9.569999999999999618e-01 1.469999999999999918e-01 1.559999999999999998e-01 1.340000000000000080e-01 1.509999999999999953e-01 1.539999999999999980e-01 1.409999999999999865e-01 1.360000000000000098e-01 1.509999999999999953e-01 1.429999999999999882e-01 1.509999999999999953e-01 1.459999999999999909e-01 1.390000000000000124e-01 1.409999999999999865e-01 1.529999999999999971e-01 1.439999999999999891e-01 1.479999999999999927e-01 1.489999999999999936e-01 1.429999999999999882e-01 1.479999999999999927e-01 1.559999999999999998e-01 1.429999999999999882e-01 1.610000000000000042e-01 1.489999999999999936e-01 1.539999999999999980e-01 1.400000000000000133e-01 1.469999999999999918e-01 1.429999999999999882e-01 1.509999999999999953e-01 1.499999999999999944e-01 1.360000000000000098e-01 1.439999999999999891e-01 1.449999999999999900e-01 1.400000000000000133e-01 1.370000000000000107e-01 1.429999999999999882e-01 1.439999999999999891e-01 1.429999999999999882e-01 1.419999999999999873e-01 1.409999999999999865e-01 1.360000000000000098e-01 1.439999999999999891e-01 1.409999999999999865e-01 1.419999999999999873e-01 1.439999999999999891e-01 1.419999999999999873e-01 1.469999999999999918e-01 1.419999999999999873e-01 1.429999999999999882e-01 1.350000000000000089e-01 1.439999999999999891e-01 1.439999999999999891e-01 1.469999999999999918e-01 1.419999999999999873e-01 1.419999999999999873e-01 1.459999999999999909e-01 1.419999999999999873e-01 1.439999999999999891e-01 1.320000000000000062e-01 1.330000000000000071e-01 1.479999999999999927e-01 1.459999999999999909e-01 1.400000000000000133e-01 1.459999999999999909e-01 1.449999999999999900e-01 1.409999999999999865e-01 1.409999999999999865e-01 1.469999999999999918e-01 1.509999999999999953e-01 1.195000000000000062e+00
2.400000000000000000e+01 2.510000000000000009e-01 5.989999999999999769e-01 3.069999999999999951e-01 6.109999999999999876e-01 2.051000000000000156e+00 1.947999999999999954e+00 1.495000000000000107e+00 1.856999999999999984e+00 1.804999999999999938e+00 1.739999999999999991e+00 1.850999999999999979e+00 1.973999999999999977e+00 1.546999999999999931e+00 1.352999999999999980e+00 1.506000000000000005e+00 1.500999999999999890e+00 1.552999999999999936e+00 1.695999999999999952e+00 1.322000000000000064e+00 1.473000000000000087e+00 1.842000000000000082e+00 1.471999999999999975e+00 1.969999999999999973e+00 1.907999999999999918e+00 1.969999999999999973e+00 1.875999999999999890e+00 1.709999999999999964e+00 1.842000000000000082e+00 1.818999999999999950e+00 1.756999999999999895e+00 1.457000000000000073e+00 1.725999999999999979e+00 2.408999999999999808e+00 2.051000000000000156e+00 9.180000000000000382e-01 6.600000000000000311e-01 5.170000000000000151e-01 6.460000000000000187e-01 5.230000000000000204e-01 5.739999999999999547e-01 3.569999999999999840e-01 5.999999999999999778e-01 3.970000000000000195e-01 3.659999999999999920e-01 4.919999999999999929e-01 4.939999999999999947e-01 4.319999999999999951e-01 5.150000000000000133e-01 6.720000000000000417e-01 7.459999999999999964e-01 6.089999999999999858e-01 8.189999999999999503e-01 4.500000000000000111e-01 6.390000000000000124e-01 4.060000000000000275e-01 4.309999999999999942e-01 4.359999999999999987e-01 4.299999999999999933e-01 4.819999999999999840e-01 6.300000000000000044e-01 6.490000000000000213e-01 5.819999999999999618e-01 5.320000000000000284e-01 5.110000000000000098e-01 4.969999999999999973e-01 5.180000000000000160e-01 4.719999999999999751e-01 6.919999999999999485e-01 7.309999999999999831e-01 8.050000000000000488e-01 6.840000000000000524e-01 6.260000000000000009e-01 6.280000000000000027e-01 4.739999999999999769e-01 3.549999999999999822e-01 6.949999999999999512e-01 5.440000000000000391e-01 5.460000000000000409e-01 2.059999999999999887e-01 3.489999999999999769e-01 3.290000000000000147e-01 3.250000000000000111e-01 5.360000000000000320e-01 4.169999999999999818e-01 2.750000000000000222e-01 3.150000000000000022e-01 2.760000000000000231e-01 1.920000000000000040e-01 6.430000000000000160e-01 2.479999999999999982e-01 5.580000000000000515e-01 7.119999999999999662e-01 3.469999999999999751e-01 3.619999999999999885e-01 3.190000000000000058e-01 4.570000000000000173e-01 6.929999999999999494e-01 4.329999999999999960e-01 4.640000000000000235e-01 5.120000000000000107e-01 5.010000000000000009e-01 4.590000000000000191e-01 4.650000000000000244e-01 4.450000000000000067e-01 4.030000000000000249e-01 5.180000000000000160e-01 4.719999999999999751e-01 4.279999999999999916e-01 4.410000000000000031e-01 5.629999999999999449e-01 5.719999999999999529e-01 5.669999999999999485e-01 5.629999999999999449e-01 7.209999999999999742e-01 5.969999999999999751e-01 5.919999999999999707e-01 6.410000000000000142e-01 5.749999999999999556e-01 6.840000000000000524e-01 4.859999999999999876e-01 3.529999999999999805e-01 3.810000000000000053e-01 4.969999999999999973e-01 3.280000000000000138e-01 2.459999999999999964e-01 2.039999999999999869e-01 2.109999999999999931e-01 2.760000000000000231e-01 3.240000000000000102e-01 2.449999999999999956e-01 2.020000000000000129e-01 2.330000000000000127e-01 2.740000000000000213e-01 2.839999999999999747e-01 2.409999999999999920e-01 2.409999999999999920e-01 2.760000000000000231e-01 2.530000000000000027e-01 2.640000000000000124e-01 1.849999999999999978e-01 2.989999999999999880e-01 2.580000000000000071e-01 2.359999999999999876e-01 2.630000000000000115e-01 2.479999999999999982e-01 2.510000000000000009e-01 2.999999999999999889e-01 1.809999999999999942e-01 2.780000000000000249e-01 2.640000000000000124e-01 2.479999999999999982e-01 1.930000000000000049e-01 2.469999999999999973e-01 2.540000000000000036e-01 2.520000000000000018e-01 2.909999999999999809e-01 2.640000000000000124e-01 2.680000000000000160e-01 1.940000000000000058e-01 4.620000000000000218e-01 4.480000000000000093e-01 2.610000000000000098e-01 2.389999999999999902e-01 1.852000000000000091e+00
2.500000000000000000e+01 4.069999999999999729e-01 3.150000000000000022e-01 2.620000000000000107e-01 6.540000000000000258e-01 2.104000000000000092e+00 1.971999999999999975e+00 1.201999999999999957e+00 1.822000000000000064e+00 1.562999999999999945e+00 1.625999999999999890e+00 1.790000000000000036e+00 2.044000000000000039e+00 1.639000000000000012e+00 1.459000000000000075e+00 1.647000000000000020e+00 1.592999999999999972e+00 1.667999999999999927e+00 1.764999999999999902e+00 1.584999999999999964e+00 1.294000000000000039e+00 1.766000000000000014e+00 1.443999999999999950e+00 1.872999999999999998e+00 1.915999999999999925e+00 1.923000000000000043e+00 1.818000000000000060e+00 1.580999999999999961e+00 1.810000000000000053e+00 1.395999999999999908e+00 1.435000000000000053e+00 2.056000000000000050e+00 2.200000000000000178e+00 2.556999999999999940e+00 2.617999999999999883e+00 1.558999999999999941e+00 8.399999999999999689e-01 7.840000000000000302e-01 8.239999999999999547e-01 7.710000000000000187e-01 7.830000000000000293e-01 7.780000000000000249e-01 6.540000000000000258e-01 7.580000000000000071e-01 8.289999999999999591e-01 7.500000000000000000e-01 8.149999999999999467e-01 7.349999999999999867e-01 7.389999999999999902e-01 7.199999999999999734e-01 8.409999999999999698e-01 7.089999999999999636e-01 7.149999999999999689e-01 7.299999999999999822e-01 5.510000000000000453e-01 5.410000000000000364e-01 5.500000000000000444e-01 5.989999999999999769e-01 4.670000000000000262e-01 4.759999999999999787e-01 4.839999999999999858e-01 4.520000000000000129e-01 5.000000000000000000e-01 2.020000000000000129e-01 2.419999999999999929e-01 1.950000000000000067e-01 2.310000000000000109e-01 2.149999999999999967e-01 4.719999999999999751e-01 5.430000000000000382e-01 5.490000000000000435e-01 5.030000000000000027e-01 4.420000000000000040e-01 4.490000000000000102e-01 2.099999999999999922e-01 2.780000000000000249e-01 4.919999999999999929e-01 4.269999999999999907e-01 7.239999999999999769e-01 7.469999999999999973e-01 5.460000000000000409e-01 7.550000000000000044e-01 7.099999999999999645e-01 7.590000000000000080e-01 7.650000000000000133e-01 7.760000000000000231e-01 7.319999999999999840e-01 7.239999999999999769e-01 7.770000000000000240e-01 4.410000000000000031e-01 5.450000000000000400e-01 6.979999999999999538e-01 7.019999999999999574e-01 7.049999999999999600e-01 4.789999999999999813e-01 6.470000000000000195e-01 7.920000000000000373e-01 7.750000000000000222e-01 7.790000000000000258e-01 8.349999999999999645e-01 6.590000000000000302e-01 7.079999999999999627e-01 7.560000000000000053e-01 6.029999999999999805e-01 6.290000000000000036e-01 6.830000000000000515e-01 5.999999999999999778e-01 6.290000000000000036e-01 7.630000000000000115e-01 6.540000000000000258e-01 8.489999999999999769e-01 7.219999999999999751e-01 5.350000000000000311e-01 5.040000000000000036e-01 6.410000000000000142e-01 5.629999999999999449e-01 5.540000000000000480e-01 6.250000000000000000e-01 5.749999999999999556e-01 7.319999999999999840e-01 7.980000000000000426e-01 7.630000000000000115e-01 7.750000000000000222e-01 7.700000000000000178e-01 5.819999999999999618e-01 5.390000000000000346e-01 5.130000000000000115e-01 5.250000000000000222e-01 5.410000000000000364e-01 6.250000000000000000e-01 5.849999999999999645e-01 5.340000000000000302e-01 5.050000000000000044e-01 5.280000000000000249e-01 6.209999999999999964e-01 5.370000000000000329e-01 5.490000000000000435e-01 5.380000000000000338e-01 5.649999999999999467e-01 5.749999999999999556e-01 4.939999999999999947e-01 6.440000000000000169e-01 5.759999999999999565e-01 5.290000000000000258e-01 5.839999999999999636e-01 6.450000000000000178e-01 5.939999999999999725e-01 6.540000000000000258e-01 5.859999999999999654e-01 6.179999999999999938e-01 5.590000000000000524e-01 6.159999999999999920e-01 5.610000000000000542e-01 6.089999999999999858e-01 5.340000000000000302e-01 5.620000000000000551e-01 5.719999999999999529e-01 5.330000000000000293e-01 5.390000000000000346e-01 5.140000000000000124e-01 7.129999999999999671e-01 5.819999999999999618e-01 6.969999999999999529e-01 5.699999999999999512e-01 1.903000000000000025e+00
2.600000000000000000e+01 5.669999999999999485e-01 2.839999999999999747e-01 4.540000000000000147e-01 2.510000000000000009e-01 1.679000000000000048e+00 1.691000000000000059e+00 1.344000000000000083e+00 1.401999999999999913e+00 1.447000000000000064e+00 1.143000000000000016e+00 1.368000000000000105e+00 1.588999999999999968e+00 1.209999999999999964e+00 9.799999999999999822e-01 1.124000000000000110e+00 1.145000000000000018e+00 1.320000000000000062e+00 1.403000000000000025e+00 1.310000000000000053e+00 8.319999999999999618e-01 1.274000000000000021e+00 1.098000000000000087e+00 1.643999999999999906e+00 1.594000000000000083e+00 1.540000000000000036e+00 1.534999999999999920e+00 1.443000000000000060e+00 1.733999999999999986e+00 1.241999999999999993e+00 1.451000000000000068e+00 2.254000000000000004e+00 2.552000000000000046e+00 2.831999999999999851e+00 2.815999999999999837e+00 1.766000000000000014e+00 1.149999999999999911e+00 1.096999999999999975e+00 1.104999999999999982e+00 1.092999999999999972e+00 1.090999999999999970e+00 1.030000000000000027e+00 9.350000000000000533e-01 1.082000000000000073e+00 1.088999999999999968e+00 9.519999999999999574e-01 1.028000000000000025e+00 1.064000000000000057e+00 1.008000000000000007e+00 9.779999999999999805e-01 1.110000000000000098e+00 9.809999999999999831e-01 7.810000000000000275e-01 9.350000000000000533e-01 7.429999999999999938e-01 7.920000000000000373e-01 7.560000000000000053e-01 8.629999999999999893e-01 7.169999999999999707e-01 7.449999999999999956e-01 5.859999999999999654e-01 6.340000000000000080e-01 7.700000000000000178e-01 3.900000000000000133e-01 2.760000000000000231e-01 2.230000000000000038e-01 3.820000000000000062e-01 2.369999999999999885e-01 6.029999999999999805e-01 5.530000000000000471e-01 4.959999999999999964e-01 5.889999999999999680e-01 5.669999999999999485e-01 4.119999999999999774e-01 3.509999999999999787e-01 5.160000000000000142e-01 4.149999999999999800e-01 5.260000000000000231e-01 8.020000000000000462e-01 1.008999999999999897e+00 8.559999999999999831e-01 1.044000000000000039e+00 1.008999999999999897e+00 9.230000000000000426e-01 9.310000000000000497e-01 9.849999999999999867e-01 9.240000000000000435e-01 9.429999999999999494e-01 1.000999999999999890e+00 6.450000000000000178e-01 8.050000000000000488e-01 7.870000000000000329e-01 9.619999999999999662e-01 8.930000000000000160e-01 7.670000000000000151e-01 9.679999999999999716e-01 5.220000000000000195e-01 2.290000000000000091e-01 3.370000000000000218e-01 4.139999999999999791e-01 2.409999999999999920e-01 3.039999999999999925e-01 3.079999999999999960e-01 2.330000000000000127e-01 2.439999999999999947e-01 2.419999999999999929e-01 2.810000000000000275e-01 2.489999999999999991e-01 2.949999999999999845e-01 2.210000000000000020e-01 2.889999999999999791e-01 2.109999999999999931e-01 2.909999999999999809e-01 2.169999999999999984e-01 2.230000000000000038e-01 2.349999999999999867e-01 2.280000000000000082e-01 2.330000000000000127e-01 2.409999999999999920e-01 2.379999999999999893e-01 4.969999999999999973e-01 5.380000000000000338e-01 2.760000000000000231e-01 2.780000000000000249e-01 2.359999999999999876e-01 2.819999999999999729e-01 2.520000000000000018e-01 3.910000000000000142e-01 3.240000000000000102e-01 3.049999999999999933e-01 3.290000000000000147e-01 3.820000000000000062e-01 4.699999999999999734e-01 5.340000000000000302e-01 3.860000000000000098e-01 2.839999999999999747e-01 2.800000000000000266e-01 3.200000000000000067e-01 2.959999999999999853e-01 2.700000000000000178e-01 2.989999999999999880e-01 4.889999999999999902e-01 4.239999999999999880e-01 5.120000000000000107e-01 5.969999999999999751e-01 5.370000000000000329e-01 4.909999999999999920e-01 3.290000000000000147e-01 2.819999999999999729e-01 2.660000000000000142e-01 4.630000000000000226e-01 3.109999999999999987e-01 2.869999999999999774e-01 3.230000000000000093e-01 2.550000000000000044e-01 2.429999999999999938e-01 2.290000000000000091e-01 2.369999999999999885e-01 2.389999999999999902e-01 2.839999999999999747e-01 2.640000000000000124e-01 2.859999999999999765e-01 4.590000000000000191e-01 3.130000000000000004e-01 1.544000000000000039e+00
2.700000000000000000e+01 2.630000000000000115e-01 5.789999999999999591e-01 6.720000000000000417e-01 1.910000000000000031e-01 2.121999999999999886e+00 2.204000000000000181e+00 1.584999999999999964e+00 1.885000000000000009e+00 1.891999999999999904e+00 1.665000000000000036e+00 1.875000000000000000e+00 2.077999999999999847e+00 1.649000000000000021e+00 1.308000000000000052e+00 1.487000000000000099e+00 1.546999999999999931e+00 1.520000000000000018e+00 1.836000000000000076e+00 1.405999999999999917e+00 1.189000000000000057e+00 1.786999999999999922e+00 1.576999999999999957e+00 2.137999999999999901e+00 2.088000000000000078e+00 2.024000000000000021e+00 2.020999999999999908e+00 1.977999999999999980e+00 2.024000000000000021e+00 1.584000000000000075e+00 1.856000000000000094e+00 2.262000000000000011e+00 2.763999999999999790e+00 2.971999999999999975e+00 2.741999999999999993e+00 2.047000000000000153e+00 9.649999999999999689e-01 9.699999999999999734e-01 8.739999999999999991e-01 1.022000000000000020e+00 9.240000000000000435e-01 7.810000000000000275e-01 9.599999999999999645e-01 9.709999999999999742e-01 8.750000000000000000e-01 8.900000000000000133e-01 9.000000000000000222e-01 9.639999999999999680e-01 1.016000000000000014e+00 1.000999999999999890e+00 1.135999999999999899e+00 9.419999999999999485e-01 9.489999999999999547e-01 9.180000000000000382e-01 9.050000000000000266e-01 8.429999999999999716e-01 8.940000000000000169e-01 8.830000000000000071e-01 8.319999999999999618e-01 8.719999999999999973e-01 8.279999999999999583e-01 7.710000000000000187e-01 8.679999999999999938e-01 6.470000000000000195e-01 5.430000000000000382e-01 5.540000000000000480e-01 6.239999999999999991e-01 4.789999999999999813e-01 6.380000000000000115e-01 9.939999999999999947e-01 9.010000000000000231e-01 9.350000000000000533e-01 8.659999999999999920e-01 7.389999999999999902e-01 6.169999999999999929e-01 6.600000000000000311e-01 8.199999999999999512e-01 6.840000000000000524e-01 4.989999999999999991e-01 7.049999999999999600e-01 6.660000000000000364e-01 7.530000000000000027e-01 8.189999999999999503e-01 7.790000000000000258e-01 8.100000000000000533e-01 8.289999999999999591e-01 8.030000000000000471e-01 6.069999999999999840e-01 8.389999999999999680e-01 8.279999999999999583e-01 6.630000000000000338e-01 3.920000000000000151e-01 7.650000000000000133e-01 6.099999999999999867e-01 7.740000000000000213e-01 9.749999999999999778e-01 4.079999999999999738e-01 4.199999999999999845e-01 3.639999999999999902e-01 3.699999999999999956e-01 2.169999999999999984e-01 2.469999999999999973e-01 2.889999999999999791e-01 2.119999999999999940e-01 2.780000000000000249e-01 3.559999999999999831e-01 2.839999999999999747e-01 4.769999999999999796e-01 3.910000000000000142e-01 4.159999999999999809e-01 5.210000000000000187e-01 4.119999999999999774e-01 4.149999999999999800e-01 4.759999999999999787e-01 4.020000000000000240e-01 3.890000000000000124e-01 4.580000000000000182e-01 4.540000000000000147e-01 3.760000000000000009e-01 3.140000000000000013e-01 3.140000000000000013e-01 3.320000000000000173e-01 2.889999999999999791e-01 2.220000000000000029e-01 2.399999999999999911e-01 2.459999999999999964e-01 2.570000000000000062e-01 2.200000000000000011e-01 2.439999999999999947e-01 2.270000000000000073e-01 2.829999999999999738e-01 2.740000000000000213e-01 2.800000000000000266e-01 2.680000000000000160e-01 3.130000000000000004e-01 2.550000000000000044e-01 2.439999999999999947e-01 2.670000000000000151e-01 2.530000000000000027e-01 2.760000000000000231e-01 2.260000000000000064e-01 3.099999999999999978e-01 2.510000000000000009e-01 2.389999999999999902e-01 2.459999999999999964e-01 2.369999999999999885e-01 2.580000000000000071e-01 2.280000000000000082e-01 2.630000000000000115e-01 2.869999999999999774e-01 3.360000000000000209e-01 3.619999999999999885e-01 2.720000000000000195e-01 3.880000000000000115e-01 2.829999999999999738e-01 2.600000000000000089e-01 2.129999999999999949e-01 2.300000000000000100e-01 2.190000000000000002e-01 2.399999999999999911e-01 2.049999999999999878e-01 2.760000000000000231e-01 3.150000000000000022e-01 2.650000000000000133e-01 1.975999999999999979e+00
2.800000000000000000e+01 2.429999999999999938e-01 4.000000000000000222e-01 2.290000000000000091e-01 5.220000000000000195e-01 2.387999999999999901e+00 1.814999999999999947e+00 1.163000000000000034e+00 2.105999999999999872e+00 1.877000000000000002e+00 1.850000000000000089e+00 2.031000000000000139e+00 2.327999999999999847e+00 1.927000000000000046e+00 1.643000000000000016e+00 1.780999999999999917e+00 1.828000000000000069e+00 1.945999999999999952e+00 2.088000000000000078e+00 1.780999999999999917e+00 1.459999999999999964e+00 2.039000000000000146e+00 1.760999999999999899e+00 2.309000000000000163e+00 2.313000000000000167e+00 2.269000000000000128e+00 2.065999999999999837e+00 2.015000000000000124e+00 2.169000000000000039e+00 1.272999999999999909e+00 2.079000000000000181e+00 2.633000000000000007e+00 3.047000000000000153e+00 2.677999999999999936e+00 2.818999999999999950e+00 1.556999999999999940e+00 3.449999999999999734e-01 4.400000000000000022e-01 4.199999999999999845e-01 3.960000000000000187e-01 4.000000000000000222e-01 4.759999999999999787e-01 3.810000000000000053e-01 2.919999999999999818e-01 4.060000000000000275e-01 3.270000000000000129e-01 3.790000000000000036e-01 3.200000000000000067e-01 4.709999999999999742e-01 4.229999999999999871e-01 5.899999999999999689e-01 4.299999999999999933e-01 4.989999999999999991e-01 4.149999999999999800e-01 4.249999999999999889e-01 3.609999999999999876e-01 3.840000000000000080e-01 3.569999999999999840e-01 2.919999999999999818e-01 3.280000000000000138e-01 3.240000000000000102e-01 2.810000000000000275e-01 3.420000000000000262e-01 5.450000000000000400e-01 5.470000000000000417e-01 5.749999999999999556e-01 5.310000000000000275e-01 4.640000000000000235e-01 2.580000000000000071e-01 6.490000000000000213e-01 5.909999999999999698e-01 5.440000000000000391e-01 5.929999999999999716e-01 6.740000000000000435e-01 6.300000000000000044e-01 3.089999999999999969e-01 4.729999999999999760e-01 1.900000000000000022e-01 2.510000000000000009e-01 2.520000000000000018e-01 1.920000000000000040e-01 3.190000000000000058e-01 4.030000000000000249e-01 4.119999999999999774e-01 4.349999999999999978e-01 4.279999999999999916e-01 3.940000000000000169e-01 3.900000000000000133e-01 4.079999999999999738e-01 3.679999999999999938e-01 2.849999999999999756e-01 3.780000000000000027e-01 3.820000000000000062e-01 3.579999999999999849e-01 3.659999999999999920e-01 4.189999999999999836e-01 8.110000000000000542e-01 7.229999999999999760e-01 6.800000000000000488e-01 6.780000000000000471e-01 5.030000000000000027e-01 5.729999999999999538e-01 5.040000000000000036e-01 4.329999999999999960e-01 5.749999999999999556e-01 6.510000000000000231e-01 5.859999999999999654e-01 6.159999999999999920e-01 7.449999999999999956e-01 6.780000000000000471e-01 8.719999999999999973e-01 6.179999999999999938e-01 6.019999999999999796e-01 6.199999999999999956e-01 6.560000000000000275e-01 5.530000000000000471e-01 5.899999999999999689e-01 6.420000000000000151e-01 5.340000000000000302e-01 6.979999999999999538e-01 6.109999999999999876e-01 6.610000000000000320e-01 6.189999999999999947e-01 6.239999999999999991e-01 5.929999999999999716e-01 5.500000000000000444e-01 5.310000000000000275e-01 5.070000000000000062e-01 5.679999999999999494e-01 5.669999999999999485e-01 5.799999999999999600e-01 5.010000000000000009e-01 5.060000000000000053e-01 5.659999999999999476e-01 6.820000000000000506e-01 4.319999999999999951e-01 5.400000000000000355e-01 5.170000000000000151e-01 5.140000000000000124e-01 5.929999999999999716e-01 4.630000000000000226e-01 6.420000000000000151e-01 5.290000000000000258e-01 5.420000000000000373e-01 4.979999999999999982e-01 5.869999999999999662e-01 5.620000000000000551e-01 6.290000000000000036e-01 6.059999999999999831e-01 6.550000000000000266e-01 6.149999999999999911e-01 6.610000000000000320e-01 6.730000000000000426e-01 6.959999999999999520e-01 5.849999999999999645e-01 5.799999999999999600e-01 5.600000000000000533e-01 5.170000000000000151e-01 5.030000000000000027e-01 4.979999999999999982e-01 5.110000000000000098e-01 6.079999999999999849e-01 5.789999999999999591e-01 5.330000000000000293e-01 2.245999999999999996e+00
2.900000000000000000e+01 4.169999999999999818e-01 3.180000000000000049e-01 3.099999999999999978e-01 5.869999999999999662e-01 2.192000000000000171e+00 1.754000000000000004e+00 1.092999999999999972e+00 1.879000000000000004e+00 1.683999999999999941e+00 1.467000000000000082e+00 1.641000000000000014e+00 2.044000000000000039e+00 1.743000000000000105e+00 1.604999999999999982e+00 1.606000000000000094e+00 1.758000000000000007e+00 1.772000000000000020e+00 1.745999999999999996e+00 1.860999999999999988e+00 1.157000000000000028e+00 1.774999999999999911e+00 1.566000000000000059e+00 2.003000000000000114e+00 2.048999999999999932e+00 2.036999999999999922e+00 1.733000000000000096e+00 1.768000000000000016e+00 2.263999999999999790e+00 1.594999999999999973e+00 1.889000000000000012e+00 2.974000000000000199e+00 3.174999999999999822e+00 3.071000000000000174e+00 3.329000000000000181e+00 1.955000000000000071e+00 7.349999999999999867e-01 6.209999999999999964e-01 6.350000000000000089e-01 6.690000000000000391e-01 6.450000000000000178e-01 6.490000000000000213e-01 4.630000000000000226e-01 6.680000000000000382e-01 7.680000000000000160e-01 5.500000000000000444e-01 5.590000000000000524e-01 6.390000000000000124e-01 6.830000000000000515e-01 4.899999999999999911e-01 8.030000000000000471e-01 7.339999999999999858e-01 5.020000000000000018e-01 5.100000000000000089e-01 4.769999999999999796e-01 5.160000000000000142e-01 4.749999999999999778e-01 5.869999999999999662e-01 4.809999999999999831e-01 5.080000000000000071e-01 3.569999999999999840e-01 3.840000000000000080e-01 4.969999999999999973e-01 4.789999999999999813e-01 2.510000000000000009e-01 3.729999999999999982e-01 4.919999999999999929e-01 2.600000000000000089e-01 2.349999999999999867e-01 5.649999999999999467e-01 4.520000000000000129e-01 5.580000000000000515e-01 5.300000000000000266e-01 5.060000000000000053e-01 5.130000000000000115e-01 5.070000000000000062e-01 4.959999999999999964e-01 5.460000000000000409e-01 6.149999999999999911e-01 7.249999999999999778e-01 6.620000000000000329e-01 6.939999999999999503e-01 6.899999999999999467e-01 5.340000000000000302e-01 4.979999999999999982e-01 5.819999999999999618e-01 4.819999999999999840e-01 6.650000000000000355e-01 6.899999999999999467e-01 4.359999999999999987e-01 4.500000000000000111e-01 6.169999999999999929e-01 4.919999999999999929e-01 5.150000000000000133e-01 6.430000000000000160e-01 6.959999999999999520e-01 8.419999999999999707e-01 7.159999999999999698e-01 6.550000000000000266e-01 6.670000000000000373e-01 6.199999999999999956e-01 6.879999999999999449e-01 5.709999999999999520e-01 5.769999999999999574e-01 5.210000000000000187e-01 4.969999999999999973e-01 6.310000000000000053e-01 3.180000000000000049e-01 4.570000000000000173e-01 4.329999999999999960e-01 5.729999999999999538e-01 3.290000000000000147e-01 2.760000000000000231e-01 2.690000000000000169e-01 3.180000000000000049e-01 2.520000000000000018e-01 2.680000000000000160e-01 2.889999999999999791e-01 2.389999999999999902e-01 5.270000000000000240e-01 7.169999999999999707e-01 8.110000000000000542e-01 6.909999999999999476e-01 7.369999999999999885e-01 6.790000000000000480e-01 7.429999999999999938e-01 7.870000000000000329e-01 6.999999999999999556e-01 7.119999999999999662e-01 6.840000000000000524e-01 8.369999999999999662e-01 7.810000000000000275e-01 7.690000000000000169e-01 8.169999999999999485e-01 6.209999999999999964e-01 6.830000000000000515e-01 7.079999999999999627e-01 6.879999999999999449e-01 6.300000000000000044e-01 6.039999999999999813e-01 6.939999999999999503e-01 7.489999999999999991e-01 7.610000000000000098e-01 7.850000000000000311e-01 7.740000000000000213e-01 8.770000000000000018e-01 8.010000000000000453e-01 8.299999999999999600e-01 7.369999999999999885e-01 7.840000000000000302e-01 8.760000000000000009e-01 8.349999999999999645e-01 7.429999999999999938e-01 9.190000000000000391e-01 7.139999999999999680e-01 6.560000000000000275e-01 6.700000000000000400e-01 7.259999999999999787e-01 7.239999999999999769e-01 7.059999999999999609e-01 6.670000000000000373e-01 7.780000000000000249e-01 6.790000000000000480e-01 6.899999999999999467e-01 2.132000000000000117e+00
3.000000000000000000e+01 6.909999999999999476e-01 6.500000000000000222e-01 6.740000000000000435e-01 2.260000000000000064e-01 2.124000000000000110e+00 2.057999999999999829e+00 1.508000000000000007e+00 2.084999999999999964e+00 1.947000000000000064e+00 1.594999999999999973e+00 1.826999999999999957e+00 2.123000000000000220e+00 1.473000000000000087e+00 1.499000000000000110e+00 1.481000000000000094e+00 1.653000000000000025e+00 1.695999999999999952e+00 1.862999999999999989e+00 1.548999999999999932e+00 9.469999999999999529e-01 1.808999999999999941e+00 1.756999999999999895e+00 2.255999999999999783e+00 2.174999999999999822e+00 2.067000000000000171e+00 2.052000000000000046e+00 1.971000000000000085e+00 2.318000000000000060e+00 1.885999999999999899e+00 2.088000000000000078e+00 2.996999999999999886e+00 3.307999999999999829e+00 3.387999999999999901e+00 3.295999999999999819e+00 1.679000000000000048e+00 9.559999999999999609e-01 8.920000000000000151e-01 7.680000000000000160e-01 8.599999999999999867e-01 9.439999999999999503e-01 8.850000000000000089e-01 7.489999999999999991e-01 8.850000000000000089e-01 9.989999999999999991e-01 8.239999999999999547e-01 8.060000000000000497e-01 9.160000000000000364e-01 8.549999999999999822e-01 4.550000000000000155e-01 1.131000000000000005e+00 1.018000000000000016e+00 7.009999999999999565e-01 8.439999999999999725e-01 7.159999999999999698e-01 9.120000000000000329e-01 8.269999999999999574e-01 8.719999999999999973e-01 8.549999999999999822e-01 8.840000000000000080e-01 7.219999999999999751e-01 7.359999999999999876e-01 8.120000000000000551e-01 5.809999999999999609e-01 5.220000000000000195e-01 6.929999999999999494e-01 8.199999999999999512e-01 2.839999999999999747e-01 3.930000000000000160e-01 8.659999999999999920e-01 7.640000000000000124e-01 8.529999999999999805e-01 7.389999999999999902e-01 5.410000000000000364e-01 5.360000000000000320e-01 6.149999999999999911e-01 7.229999999999999760e-01 7.590000000000000080e-01 7.309999999999999831e-01 8.329999999999999627e-01 7.720000000000000195e-01 7.780000000000000249e-01 8.120000000000000551e-01 7.830000000000000293e-01 8.149999999999999467e-01 8.509999999999999787e-01 7.890000000000000346e-01 7.429999999999999938e-01 8.539999999999999813e-01 7.149999999999999689e-01 6.039999999999999813e-01 5.550000000000000488e-01 6.169999999999999929e-01 6.049999999999999822e-01 7.369999999999999885e-01 8.199999999999999512e-01 4.010000000000000231e-01 2.760000000000000231e-01 2.670000000000000151e-01 2.700000000000000178e-01 2.300000000000000100e-01 3.569999999999999840e-01 2.540000000000000036e-01 2.429999999999999938e-01 2.240000000000000047e-01 2.389999999999999902e-01 2.459999999999999964e-01 2.260000000000000064e-01 2.469999999999999973e-01 2.449999999999999956e-01 3.410000000000000253e-01 1.559999999999999998e-01 2.810000000000000275e-01 2.700000000000000178e-01 2.710000000000000187e-01 2.399999999999999911e-01 2.459999999999999964e-01 2.459999999999999964e-01 2.149999999999999967e-01 2.600000000000000089e-01 3.519999999999999796e-01 4.380000000000000004e-01 3.340000000000000191e-01 4.650000000000000244e-01 4.369999999999999996e-01 4.279999999999999916e-01 4.169999999999999818e-01 3.739999999999999991e-01 3.539999999999999813e-01 3.140000000000000013e-01 5.140000000000000124e-01 5.230000000000000204e-01 4.949999999999999956e-01 5.130000000000000115e-01 2.819999999999999729e-01 4.050000000000000266e-01 5.110000000000000098e-01 4.480000000000000093e-01 4.640000000000000235e-01 4.819999999999999840e-01 3.150000000000000022e-01 4.909999999999999920e-01 4.789999999999999813e-01 5.290000000000000258e-01 5.250000000000000222e-01 5.020000000000000018e-01 5.160000000000000142e-01 5.010000000000000009e-01 3.940000000000000169e-01 6.119999999999999885e-01 6.039999999999999813e-01 5.709999999999999520e-01 5.160000000000000142e-01 5.580000000000000515e-01 5.480000000000000426e-01 4.689999999999999725e-01 5.280000000000000249e-01 5.470000000000000417e-01 4.779999999999999805e-01 5.060000000000000053e-01 2.730000000000000204e-01 5.610000000000000542e-01 2.819999999999999729e-01 2.800000000000000266e-01 2.162999999999999812e+00
3.100000000000000000e+01 3.980000000000000204e-01 6.089999999999999858e-01 6.470000000000000195e-01 4.650000000000000244e-01 2.535000000000000142e+00 2.157000000000000028e+00 1.625000000000000000e+00 2.383000000000000007e+00 2.273000000000000131e+00 1.923999999999999932e+00 2.108999999999999986e+00 2.487999999999999989e+00 1.893999999999999906e+00 1.812000000000000055e+00 1.772000000000000020e+00 2.043000000000000149e+00 2.012999999999999901e+00 2.185999999999999943e+00 1.830000000000000071e+00 1.318999999999999950e+00 2.177999999999999936e+00 2.055000000000000160e+00 2.515000000000000124e+00 2.487000000000000099e+00 2.419999999999999929e+00 2.306999999999999940e+00 2.230999999999999872e+00 2.661000000000000032e+00 2.112000000000000099e+00 2.362000000000000099e+00 3.233000000000000096e+00 3.717999999999999972e+00 3.634999999999999787e+00 3.342999999999999972e+00 1.731999999999999984e+00 5.879999999999999671e-01 6.009999999999999787e-01 5.570000000000000506e-01 5.520000000000000462e-01 6.250000000000000000e-01 5.859999999999999654e-01 7.019999999999999574e-01 5.250000000000000222e-01 7.860000000000000320e-01 7.099999999999999645e-01 6.460000000000000187e-01 5.919999999999999707e-01 7.239999999999999769e-01 6.029999999999999805e-01 8.960000000000000187e-01 7.920000000000000373e-01 7.660000000000000142e-01 7.520000000000000018e-01 6.760000000000000453e-01 7.870000000000000329e-01 7.840000000000000302e-01 7.800000000000000266e-01 7.139999999999999680e-01 5.580000000000000515e-01 6.860000000000000542e-01 6.019999999999999796e-01 5.739999999999999547e-01 7.079999999999999627e-01 7.389999999999999902e-01 6.820000000000000506e-01 7.780000000000000249e-01 5.819999999999999618e-01 3.679999999999999938e-01 6.480000000000000204e-01 6.500000000000000222e-01 6.530000000000000249e-01 6.239999999999999991e-01 7.119999999999999662e-01 7.249999999999999778e-01 4.590000000000000191e-01 4.530000000000000138e-01 4.919999999999999929e-01 4.440000000000000058e-01 5.120000000000000107e-01 3.400000000000000244e-01 3.410000000000000253e-01 4.550000000000000155e-01 4.339999999999999969e-01 5.290000000000000258e-01 5.470000000000000417e-01 5.370000000000000329e-01 4.249999999999999889e-01 4.470000000000000084e-01 5.160000000000000142e-01 3.649999999999999911e-01 4.789999999999999813e-01 3.300000000000000155e-01 3.150000000000000022e-01 5.040000000000000036e-01 4.739999999999999769e-01 6.730000000000000426e-01 5.969999999999999751e-01 4.349999999999999978e-01 5.669999999999999485e-01 3.489999999999999769e-01 3.499999999999999778e-01 3.380000000000000226e-01 2.389999999999999902e-01 6.260000000000000009e-01 5.769999999999999574e-01 5.570000000000000506e-01 5.460000000000000409e-01 5.510000000000000453e-01 5.879999999999999671e-01 6.440000000000000169e-01 4.789999999999999813e-01 5.929999999999999716e-01 5.849999999999999645e-01 6.280000000000000027e-01 5.300000000000000266e-01 5.450000000000000400e-01 5.769999999999999574e-01 5.320000000000000284e-01 5.540000000000000480e-01 6.470000000000000195e-01 5.779999999999999583e-01 5.600000000000000533e-01 5.729999999999999538e-01 5.809999999999999609e-01 6.420000000000000151e-01 6.169999999999999929e-01 6.079999999999999849e-01 6.069999999999999840e-01 5.819999999999999618e-01 6.989999999999999547e-01 7.610000000000000098e-01 7.640000000000000124e-01 7.039999999999999591e-01 5.510000000000000453e-01 6.099999999999999867e-01 7.289999999999999813e-01 6.250000000000000000e-01 6.979999999999999538e-01 7.449999999999999956e-01 6.520000000000000240e-01 7.269999999999999796e-01 5.620000000000000551e-01 6.999999999999999556e-01 6.969999999999999529e-01 6.280000000000000027e-01 7.459999999999999964e-01 7.039999999999999591e-01 6.229999999999999982e-01 7.950000000000000400e-01 6.780000000000000471e-01 7.530000000000000027e-01 7.109999999999999654e-01 7.980000000000000426e-01 5.040000000000000036e-01 6.610000000000000320e-01 7.109999999999999654e-01 7.800000000000000266e-01 6.989999999999999547e-01 6.290000000000000036e-01 5.240000000000000213e-01 3.890000000000000124e-01 3.750000000000000000e-01 2.859999999999999765e-01 2.221000000000000085e+00
3.200000000000000000e+01 1.429999999999999882e-01 1.499999999999999944e-01 1.390000000000000124e-01 7.389999999999999902e-01 2.688000000000000167e+00 1.643999999999999906e+00 1.084000000000000075e+00 2.487999999999999989e+00 1.997000000000000108e+00 1.907999999999999918e+00 1.705999999999999961e+00 2.494000000000000217e+00 1.897999999999999909e+00 1.897999999999999909e+00 1.747999999999999998e+00 1.925000000000000044e+00 2.039000000000000146e+00 2.069999999999999840e+00 2.089999999999999858e+00 1.550000000000000044e+00 2.220000000000000195e+00 1.721000000000000085e+00 2.000999999999999890e+00 2.460999999999999854e+00 2.374000000000000110e+00 1.808000000000000052e+00 1.840999999999999970e+00 2.508000000000000007e+00 1.560999999999999943e+00 2.757000000000000117e+00 3.577999999999999847e+00 3.944999999999999840e+00 3.814000000000000057e+00 3.451000000000000068e+00 1.794000000000000039e+00 1.439999999999999891e-01 1.449999999999999900e-01 1.429999999999999882e-01 1.449999999999999900e-01 1.409999999999999865e-01 1.429999999999999882e-01 1.449999999999999900e-01 1.429999999999999882e-01 1.509999999999999953e-01 1.419999999999999873e-01 1.479999999999999927e-01 1.449999999999999900e-01 1.479999999999999927e-01 1.519999999999999962e-01 1.340000000000000080e-01 1.400000000000000133e-01 1.449999999999999900e-01 1.400000000000000133e-01 1.449999999999999900e-01 1.350000000000000089e-01 1.390000000000000124e-01 1.390000000000000124e-01 1.519999999999999962e-01 1.439999999999999891e-01 1.469999999999999918e-01 1.449999999999999900e-01 1.469999999999999918e-01 1.459999999999999909e-01 1.509999999999999953e-01 1.449999999999999900e-01 1.479999999999999927e-01 1.419999999999999873e-01 1.409999999999999865e-01 1.469999999999999918e-01 1.400000000000000133e-01 1.459999999999999909e-01 1.419999999999999873e-01 1.419999999999999873e-01 1.429999999999999882e-01 1.449999999999999900e-01 1.509999999999999953e-01 1.519999999999999962e-01 1.459999999999999909e-01 1.380000000000000115e-01 1.499999999999999944e-01 1.479999999999999927e-01 1.489999999999999936e-01 1.519999999999999962e-01 1.340000000000000080e-01 1.459999999999999909e-01 1.479999999999999927e-01 1.479999999999999927e-01 1.419999999999999873e-01 1.380000000000000115e-01 1.340000000000000080e-01 1.449999999999999900e-01 1.390000000000000124e-01 1.499999999999999944e-01 1.360000000000000098e-01 1.489999999999999936e-01 9.529999999999999583e-01 8.840000000000000080e-01 7.199999999999999734e-01 8.309999999999999609e-01 5.959999999999999742e-01 6.480000000000000204e-01 5.849999999999999645e-01 5.020000000000000018e-01 7.670000000000000151e-01 7.439999999999999947e-01 7.429999999999999938e-01 6.899999999999999467e-01 7.139999999999999680e-01 7.670000000000000151e-01 7.159999999999999698e-01 5.410000000000000364e-01 6.260000000000000009e-01 6.360000000000000098e-01 6.480000000000000204e-01 6.099999999999999867e-01 6.580000000000000293e-01 6.370000000000000107e-01 5.949999999999999734e-01 7.059999999999999609e-01 9.170000000000000373e-01 9.040000000000000258e-01 8.589999999999999858e-01 8.770000000000000018e-01 9.030000000000000249e-01 9.000000000000000222e-01 9.000000000000000222e-01 8.830000000000000071e-01 8.940000000000000169e-01 8.489999999999999769e-01 9.789999999999999813e-01 9.789999999999999813e-01 1.014999999999999902e+00 9.569999999999999618e-01 8.050000000000000488e-01 8.990000000000000213e-01 9.389999999999999458e-01 8.539999999999999813e-01 9.140000000000000346e-01 8.349999999999999645e-01 7.820000000000000284e-01 8.559999999999999831e-01 8.739999999999999991e-01 9.839999999999999858e-01 9.190000000000000391e-01 9.130000000000000338e-01 8.699999999999999956e-01 9.729999999999999760e-01 9.330000000000000515e-01 9.459999999999999520e-01 9.889999999999999902e-01 9.929999999999999938e-01 9.719999999999999751e-01 9.879999999999999893e-01 7.840000000000000302e-01 9.679999999999999716e-01 1.008000000000000007e+00 1.036000000000000032e+00 1.006000000000000005e+00 9.549999999999999600e-01 7.179999999999999716e-01 5.649999999999999467e-01 5.839999999999999636e-01 5.210000000000000187e-01 1.788999999999999924e+00
3.300000000000000000e+01 3.900000000000000133e-01 2.399999999999999911e-01 3.230000000000000093e-01 8.339999999999999636e-01 2.903000000000000025e+00 1.788999999999999924e+00 1.582000000000000073e+00 2.669000000000000039e+00 2.419999999999999929e+00 2.107000000000000206e+00 2.350999999999999979e+00 2.552999999999999936e+00 1.875000000000000000e+00 1.830000000000000071e+00 1.701000000000000068e+00 1.995000000000000107e+00 2.036999999999999922e+00 2.043000000000000149e+00 2.330000000000000071e+00 1.881000000000000005e+00 2.693000000000000060e+00 2.100000000000000089e+00 2.226999999999999869e+00 2.156000000000000139e+00 2.081999999999999851e+00 2.615000000000000213e+00 2.537999999999999812e+00 3.214999999999999858e+00 2.306000000000000050e+00 2.391999999999999904e+00 3.559000000000000163e+00 3.628000000000000114e+00 3.470000000000000195e+00 3.093999999999999861e+00 2.234999999999999876e+00 2.700000000000000178e-01 3.099999999999999978e-01 2.859999999999999765e-01 2.939999999999999836e-01 3.649999999999999911e-01 3.430000000000000271e-01 2.710000000000000187e-01 3.109999999999999987e-01 3.780000000000000027e-01 2.839999999999999747e-01 3.150000000000000022e-01 3.599999999999999867e-01 3.260000000000000120e-01 3.029999999999999916e-01 5.530000000000000471e-01 4.989999999999999991e-01 3.479999999999999760e-01 4.560000000000000164e-01 2.740000000000000213e-01 5.570000000000000506e-01 5.030000000000000027e-01 5.320000000000000284e-01 4.600000000000000200e-01 5.220000000000000195e-01 4.769999999999999796e-01 2.210000000000000020e-01 2.210000000000000020e-01 2.909999999999999809e-01 6.159999999999999920e-01 4.299999999999999933e-01 5.749999999999999556e-01 4.799999999999999822e-01 5.180000000000000160e-01 5.400000000000000355e-01 4.839999999999999858e-01 4.319999999999999951e-01 4.939999999999999947e-01 2.320000000000000118e-01 2.240000000000000047e-01 4.919999999999999929e-01 3.870000000000000107e-01 5.000000000000000000e-01 5.570000000000000506e-01 2.560000000000000053e-01 2.449999999999999956e-01 2.349999999999999867e-01 2.449999999999999956e-01 2.210000000000000020e-01 2.790000000000000258e-01 4.189999999999999836e-01 4.079999999999999738e-01 1.749999999999999889e-01 2.999999999999999889e-01 2.399999999999999911e-01 3.150000000000000022e-01 2.389999999999999902e-01 4.879999999999999893e-01 3.549999999999999822e-01 4.139999999999999791e-01 5.050000000000000044e-01 7.069999999999999618e-01 5.679999999999999494e-01 6.310000000000000053e-01 5.260000000000000231e-01 6.029999999999999805e-01 6.550000000000000266e-01 5.649999999999999467e-01 4.349999999999999978e-01 5.020000000000000018e-01 5.190000000000000169e-01 3.190000000000000058e-01 4.209999999999999853e-01 2.700000000000000178e-01 4.229999999999999871e-01 2.660000000000000142e-01 1.759999999999999898e-01 3.439999999999999725e-01 3.039999999999999925e-01 3.699999999999999956e-01 3.140000000000000013e-01 2.069999999999999896e-01 2.020000000000000129e-01 3.750000000000000000e-01 2.230000000000000038e-01 3.689999999999999947e-01 5.739999999999999547e-01 3.669999999999999929e-01 4.249999999999999889e-01 5.270000000000000240e-01 5.560000000000000497e-01 5.470000000000000417e-01 5.739999999999999547e-01 5.320000000000000284e-01 5.620000000000000551e-01 6.029999999999999805e-01 5.060000000000000053e-01 6.079999999999999849e-01 5.120000000000000107e-01 4.859999999999999876e-01 5.450000000000000400e-01 4.259999999999999898e-01 4.060000000000000275e-01 4.580000000000000182e-01 3.589999999999999858e-01 2.190000000000000002e-01 2.610000000000000098e-01 4.510000000000000120e-01 4.159999999999999809e-01 3.360000000000000209e-01 5.290000000000000258e-01 3.150000000000000022e-01 5.010000000000000009e-01 5.580000000000000515e-01 4.020000000000000240e-01 5.669999999999999485e-01 5.310000000000000275e-01 5.020000000000000018e-01 4.680000000000000271e-01 6.229999999999999982e-01 5.100000000000000089e-01 4.869999999999999885e-01 5.080000000000000071e-01 5.679999999999999494e-01 7.670000000000000151e-01 3.679999999999999938e-01 5.719999999999999529e-01 6.640000000000000346e-01 5.799999999999999600e-01 2.460999999999999854e+00
3.400000000000000000e+01 5.779999999999999583e-01 1.479999999999999927e-01 1.469999999999999918e-01 7.640000000000000124e-01 2.096000000000000085e+00 1.469999999999999973e+00 1.945999999999999952e+00 1.955000000000000071e+00 2.198999999999999844e+00 2.016999999999999904e+00 1.973000000000000087e+00 2.051000000000000156e+00 1.362999999999999989e+00 1.338000000000000078e+00 1.199999999999999956e+00 1.443000000000000060e+00 1.451999999999999957e+00 1.661000000000000032e+00 1.737000000000000099e+00 1.334000000000000075e+00 2.414000000000000146e+00 1.518999999999999906e+00 2.482000000000000206e+00 2.556000000000000050e+00 2.314999999999999947e+00 2.406000000000000139e+00 2.134999999999999787e+00 3.309000000000000163e+00 2.278999999999999915e+00 2.539000000000000146e+00 3.795999999999999819e+00 3.483999999999999986e+00 3.218999999999999861e+00 3.181000000000000050e+00 2.599000000000000199e+00 1.519999999999999962e-01 1.549999999999999989e-01 1.710000000000000131e-01 1.409999999999999865e-01 1.509999999999999953e-01 1.409999999999999865e-01 1.479999999999999927e-01 1.419999999999999873e-01 1.449999999999999900e-01 1.519999999999999962e-01 1.479999999999999927e-01 1.380000000000000115e-01 1.509999999999999953e-01 1.380000000000000115e-01 1.529999999999999971e-01 1.610000000000000042e-01 1.580000000000000016e-01 1.390000000000000124e-01 1.449999999999999900e-01 1.419999999999999873e-01 1.719999999999999862e-01 1.600000000000000033e-01 1.519999999999999962e-01 1.610000000000000042e-01 1.469999999999999918e-01 1.479999999999999927e-01 1.539999999999999980e-01 1.449999999999999900e-01 1.539999999999999980e-01 1.479999999999999927e-01 1.439999999999999891e-01 1.559999999999999998e-01 1.439999999999999891e-01 1.439999999999999891e-01 1.350000000000000089e-01 1.429999999999999882e-01 1.519999999999999962e-01 1.600000000000000033e-01 1.459999999999999909e-01 1.459999999999999909e-01 1.459999999999999909e-01 1.459999999999999909e-01 1.590000000000000024e-01 1.390000000000000124e-01 1.610000000000000042e-01 2.129999999999999949e-01 1.519999999999999962e-01 1.419999999999999873e-01 1.559999999999999998e-01 1.559999999999999998e-01 1.489999999999999936e-01 1.680000000000000104e-01 1.529999999999999971e-01 1.469999999999999918e-01 1.409999999999999865e-01 1.489999999999999936e-01 1.590000000000000024e-01 1.600000000000000033e-01 1.409999999999999865e-01 1.429999999999999882e-01 1.320000000000000062e-01 1.360000000000000098e-01 1.409999999999999865e-01 1.499999999999999944e-01 1.419999999999999873e-01 1.469999999999999918e-01 1.479999999999999927e-01 1.400000000000000133e-01 1.499999999999999944e-01 1.499999999999999944e-01 1.330000000000000071e-01 1.340000000000000080e-01 1.350000000000000089e-01 1.459999999999999909e-01 1.449999999999999900e-01 1.489999999999999936e-01 1.429999999999999882e-01 1.509999999999999953e-01 1.499999999999999944e-01 1.459999999999999909e-01 1.419999999999999873e-01 1.489999999999999936e-01 1.469999999999999918e-01 1.419999999999999873e-01 1.409999999999999865e-01 1.499999999999999944e-01 1.489999999999999936e-01 1.429999999999999882e-01 1.429999999999999882e-01 1.429999999999999882e-01 1.390000000000000124e-01 1.429999999999999882e-01 1.469999999999999918e-01 1.469999999999999918e-01 1.449999999999999900e-01 1.419999999999999873e-01 1.400000000000000133e-01 1.409999999999999865e-01 1.390000000000000124e-01 1.459999999999999909e-01 1.449999999999999900e-01 1.449999999999999900e-01 1.459999999999999909e-01 1.429999999999999882e-01 1.390000000000000124e-01 1.390000000000000124e-01 1.419999999999999873e-01 1.439999999999999891e-01 1.409999999999999865e-01 1.429999999999999882e-01 1.419999999999999873e-01 1.459999999999999909e-01 1.409999999999999865e-01 1.479999999999999927e-01 1.449999999999999900e-01 1.439999999999999891e-01 1.509999999999999953e-01 1.390000000000000124e-01 1.380000000000000115e-01 1.439999999999999891e-01 1.400000000000000133e-01 1.380000000000000115e-01 1.400000000000000133e-01 1.499999999999999944e-01 1.390000000000000124e-01 1.570000000000000007e-01 1.409999999999999865e-01 1.499999999999999944e-01 2.294000000000000039e+00
3.500000000000000000e+01 8.070000000000000506e-01 6.039999999999999813e-01 7.109999999999999654e-01 1.125999999999999890e+00 2.677000000000000046e+00 1.770000000000000018e+00 2.301000000000000156e+00 2.649999999999999911e+00 2.623000000000000220e+00 2.555000000000000160e+00 2.286999999999999922e+00 2.141000000000000014e+00 1.524000000000000021e+00 1.413000000000000034e+00 1.429000000000000048e+00 1.703000000000000069e+00 1.602999999999999980e+00 1.439000000000000057e+00 1.935000000000000053e+00 1.586000000000000076e+00 2.927000000000000046e+00 2.129000000000000004e+00 2.686999999999999833e+00 2.467000000000000082e+00 2.322000000000000064e+00 2.371999999999999886e+00 1.820999999999999952e+00 2.802000000000000046e+00 1.802999999999999936e+00 2.786999999999999922e+00 4.182000000000000384e+00 3.822000000000000064e+00 3.491999999999999993e+00 3.789000000000000146e+00 2.775999999999999801e+00 2.240000000000000047e-01 2.660000000000000142e-01 4.430000000000000049e-01 2.859999999999999765e-01 2.119999999999999940e-01 2.760000000000000231e-01 4.279999999999999916e-01 4.719999999999999751e-01 4.430000000000000049e-01 3.659999999999999920e-01 3.739999999999999991e-01 3.059999999999999942e-01 3.039999999999999925e-01 4.470000000000000084e-01 4.299999999999999933e-01 4.490000000000000102e-01 3.019999999999999907e-01 2.730000000000000204e-01 5.350000000000000311e-01 5.809999999999999609e-01 4.470000000000000084e-01 5.819999999999999618e-01 3.850000000000000089e-01 5.779999999999999583e-01 4.859999999999999876e-01 6.290000000000000036e-01 5.899999999999999689e-01 4.089999999999999747e-01 5.120000000000000107e-01 3.629999999999999893e-01 6.169999999999999929e-01 5.370000000000000329e-01 5.719999999999999529e-01 5.979999999999999760e-01 5.430000000000000382e-01 5.909999999999999698e-01 6.700000000000000400e-01 6.530000000000000249e-01 6.109999999999999876e-01 5.839999999999999636e-01 4.689999999999999725e-01 3.489999999999999769e-01 5.540000000000000480e-01 2.300000000000000100e-01 2.119999999999999940e-01 2.379999999999999893e-01 2.580000000000000071e-01 2.210000000000000020e-01 4.660000000000000253e-01 6.360000000000000098e-01 4.620000000000000218e-01 2.200000000000000011e-01 2.770000000000000240e-01 3.059999999999999942e-01 1.910000000000000031e-01 3.059999999999999942e-01 2.949999999999999845e-01 6.280000000000000027e-01 7.099999999999999645e-01 5.410000000000000364e-01 7.530000000000000027e-01 8.080000000000000515e-01 7.780000000000000249e-01 8.070000000000000506e-01 8.349999999999999645e-01 7.690000000000000169e-01 8.329999999999999627e-01 8.080000000000000515e-01 7.730000000000000204e-01 7.680000000000000160e-01 7.810000000000000275e-01 8.010000000000000453e-01 7.760000000000000231e-01 7.670000000000000151e-01 7.680000000000000160e-01 7.479999999999999982e-01 7.099999999999999645e-01 7.950000000000000400e-01 8.539999999999999813e-01 7.349999999999999867e-01 5.849999999999999645e-01 7.510000000000000009e-01 8.149999999999999467e-01 7.560000000000000053e-01 7.389999999999999902e-01 7.690000000000000169e-01 7.850000000000000311e-01 7.389999999999999902e-01 7.650000000000000133e-01 7.189999999999999725e-01 7.720000000000000195e-01 8.070000000000000506e-01 7.950000000000000400e-01 7.630000000000000115e-01 7.670000000000000151e-01 7.980000000000000426e-01 7.409999999999999920e-01 7.219999999999999751e-01 7.720000000000000195e-01 7.049999999999999600e-01 8.030000000000000471e-01 7.920000000000000373e-01 7.950000000000000400e-01 8.489999999999999769e-01 8.199999999999999512e-01 8.309999999999999609e-01 8.040000000000000480e-01 8.539999999999999813e-01 7.930000000000000382e-01 7.670000000000000151e-01 8.120000000000000551e-01 7.790000000000000258e-01 7.670000000000000151e-01 8.100000000000000533e-01 8.159999999999999476e-01 8.229999999999999538e-01 8.080000000000000515e-01 7.089999999999999636e-01 7.530000000000000027e-01 7.279999999999999805e-01 7.239999999999999769e-01 7.359999999999999876e-01 6.850000000000000533e-01 7.710000000000000187e-01 6.219999999999999973e-01 2.500000000000000000e-01 3.109999999999999987e-01 2.139999999999999958e-01 2.080000000000000071e+00
3.600000000000000000e+01 1.082999999999999963e+00 6.660000000000000364e-01 6.500000000000000222e-01 9.160000000000000364e-01 2.537999999999999812e+00 2.208000000000000185e+00 2.512999999999999901e+00 2.976999999999999869e+00 2.959999999999999964e+00 2.911999999999999922e+00 2.721000000000000085e+00 2.060000000000000053e+00 1.334000000000000075e+00 1.084000000000000075e+00 1.290000000000000036e+00 1.631999999999999895e+00 1.600999999999999979e+00 1.288000000000000034e+00 1.893000000000000016e+00 1.635999999999999899e+00 2.870000000000000107e+00 2.269000000000000128e+00 2.693000000000000060e+00 2.669000000000000039e+00 2.383000000000000007e+00 2.049999999999999822e+00 1.689000000000000057e+00 3.200000000000000178e+00 2.318999999999999950e+00 2.753000000000000114e+00 3.994000000000000217e+00 3.827999999999999847e+00 3.427999999999999936e+00 4.006999999999999673e+00 3.123000000000000220e+00 3.539999999999999813e-01 2.399999999999999911e-01 3.890000000000000124e-01 4.779999999999999805e-01 2.600000000000000089e-01 2.909999999999999809e-01 4.969999999999999973e-01 3.649999999999999911e-01 4.339999999999999969e-01 1.859999999999999987e-01 3.729999999999999982e-01 2.200000000000000011e-01 2.800000000000000266e-01 1.769999999999999907e-01 3.669999999999999929e-01 2.889999999999999791e-01 3.519999999999999796e-01 2.459999999999999964e-01 3.170000000000000040e-01 3.180000000000000049e-01 2.449999999999999956e-01 2.169999999999999984e-01 2.580000000000000071e-01 3.330000000000000182e-01 2.520000000000000018e-01 5.060000000000000053e-01 4.909999999999999920e-01 4.169999999999999818e-01 2.520000000000000018e-01 2.079999999999999905e-01 5.230000000000000204e-01 5.400000000000000355e-01 7.269999999999999796e-01 7.900000000000000355e-01 7.960000000000000409e-01 8.649999999999999911e-01 9.130000000000000338e-01 8.120000000000000551e-01 7.069999999999999618e-01 7.129999999999999671e-01 5.869999999999999662e-01 4.099999999999999756e-01 7.119999999999999662e-01 3.400000000000000244e-01 3.549999999999999822e-01 2.999999999999999889e-01 2.839999999999999747e-01 2.750000000000000222e-01 2.069999999999999896e-01 3.840000000000000080e-01 2.879999999999999782e-01 3.599999999999999867e-01 3.320000000000000173e-01 2.580000000000000071e-01 1.829999999999999960e-01 2.159999999999999976e-01 3.639999999999999902e-01 5.999999999999999778e-01 6.979999999999999538e-01 4.699999999999999734e-01 6.360000000000000098e-01 6.919999999999999485e-01 7.209999999999999742e-01 8.120000000000000551e-01 7.479999999999999982e-01 8.020000000000000462e-01 7.880000000000000338e-01 7.640000000000000124e-01 6.089999999999999858e-01 6.490000000000000213e-01 7.520000000000000018e-01 5.759999999999999565e-01 7.349999999999999867e-01 6.400000000000000133e-01 4.630000000000000226e-01 6.179999999999999938e-01 4.859999999999999876e-01 5.160000000000000142e-01 7.540000000000000036e-01 7.179999999999999716e-01 7.540000000000000036e-01 7.489999999999999991e-01 8.050000000000000488e-01 7.159999999999999698e-01 7.289999999999999813e-01 7.139999999999999680e-01 6.570000000000000284e-01 6.580000000000000293e-01 6.540000000000000258e-01 6.600000000000000311e-01 5.719999999999999529e-01 6.009999999999999787e-01 7.059999999999999609e-01 6.830000000000000515e-01 6.690000000000000391e-01 6.820000000000000506e-01 6.229999999999999982e-01 6.019999999999999796e-01 6.620000000000000329e-01 6.320000000000000062e-01 6.330000000000000071e-01 6.710000000000000409e-01 6.730000000000000426e-01 6.979999999999999538e-01 6.810000000000000497e-01 5.580000000000000515e-01 7.149999999999999689e-01 7.670000000000000151e-01 7.299999999999999822e-01 6.099999999999999867e-01 6.820000000000000506e-01 7.880000000000000338e-01 7.630000000000000115e-01 6.899999999999999467e-01 7.530000000000000027e-01 7.960000000000000409e-01 6.199999999999999956e-01 5.819999999999999618e-01 5.939999999999999725e-01 6.390000000000000124e-01 7.169999999999999707e-01 8.239999999999999547e-01 6.570000000000000284e-01 7.720000000000000195e-01 6.790000000000000480e-01 5.949999999999999734e-01 6.460000000000000187e-01 5.669999999999999485e-01 1.792000000000000037e+00
3.700000000000000000e+01 1.493999999999999995e+00 9.000000000000000222e-01 9.020000000000000240e-01 5.490000000000000435e-01 2.009999999999999787e+00 2.119000000000000217e+00 2.850000000000000089e+00 2.584000000000000075e+00 2.524000000000000021e+00 2.931000000000000050e+00 2.572999999999999954e+00 1.864999999999999991e+00 1.010000000000000009e+00 7.309999999999999831e-01 1.030999999999999917e+00 1.421999999999999931e+00 1.368000000000000105e+00 1.066000000000000059e+00 1.576999999999999957e+00 1.419999999999999929e+00 2.354000000000000092e+00 2.278000000000000025e+00 2.947999999999999954e+00 2.709999999999999964e+00 2.379999999999999893e+00 1.879999999999999893e+00 1.522000000000000020e+00 3.168000000000000149e+00 2.427000000000000046e+00 2.918000000000000149e+00 4.238000000000000433e+00 3.807999999999999829e+00 3.608999999999999986e+00 4.307999999999999829e+00 3.128000000000000114e+00 2.020000000000000129e-01 2.099999999999999922e-01 1.960000000000000075e-01 2.399999999999999911e-01 1.739999999999999880e-01 2.359999999999999876e-01 1.970000000000000084e-01 1.859999999999999987e-01 1.960000000000000075e-01 1.880000000000000004e-01 2.039999999999999869e-01 1.960000000000000075e-01 2.139999999999999958e-01 1.880000000000000004e-01 1.970000000000000084e-01 1.759999999999999898e-01 2.290000000000000091e-01 2.069999999999999896e-01 1.839999999999999969e-01 2.069999999999999896e-01 1.700000000000000122e-01 1.759999999999999898e-01 2.010000000000000120e-01 2.300000000000000100e-01 2.030000000000000138e-01 2.280000000000000082e-01 2.349999999999999867e-01 2.550000000000000044e-01 2.290000000000000091e-01 3.220000000000000084e-01 3.639999999999999902e-01 2.839999999999999747e-01 3.539999999999999813e-01 6.680000000000000382e-01 7.379999999999999893e-01 6.959999999999999520e-01 8.030000000000000471e-01 9.829999999999999849e-01 8.780000000000000027e-01 9.080000000000000293e-01 4.680000000000000271e-01 6.129999999999999893e-01 7.199999999999999734e-01 1.779999999999999916e-01 1.940000000000000058e-01 2.089999999999999913e-01 1.950000000000000067e-01 1.839999999999999969e-01 1.829999999999999960e-01 2.059999999999999887e-01 1.829999999999999960e-01 2.290000000000000091e-01 2.500000000000000000e-01 1.930000000000000049e-01 2.190000000000000002e-01 4.739999999999999769e-01 2.819999999999999729e-01 3.699999999999999956e-01 2.439999999999999947e-01 2.530000000000000027e-01 2.179999999999999993e-01 2.510000000000000009e-01 2.780000000000000249e-01 3.069999999999999951e-01 2.780000000000000249e-01 2.929999999999999827e-01 2.819999999999999729e-01 2.210000000000000020e-01 2.119999999999999940e-01 2.330000000000000127e-01 2.670000000000000151e-01 2.690000000000000169e-01 2.320000000000000118e-01 2.570000000000000062e-01 2.610000000000000098e-01 2.320000000000000118e-01 2.369999999999999885e-01 2.730000000000000204e-01 2.550000000000000044e-01 2.099999999999999922e-01 2.379999999999999893e-01 2.780000000000000249e-01 2.750000000000000222e-01 3.029999999999999916e-01 2.919999999999999818e-01 2.200000000000000011e-01 1.779999999999999916e-01 2.270000000000000073e-01 2.630000000000000115e-01 2.000000000000000111e-01 2.330000000000000127e-01 2.000000000000000111e-01 2.620000000000000107e-01 2.660000000000000142e-01 2.330000000000000127e-01 2.389999999999999902e-01 2.280000000000000082e-01 2.340000000000000135e-01 2.369999999999999885e-01 2.340000000000000135e-01 2.359999999999999876e-01 2.320000000000000118e-01 2.169999999999999984e-01 2.750000000000000222e-01 2.320000000000000118e-01 2.510000000000000009e-01 2.800000000000000266e-01 2.200000000000000011e-01 3.079999999999999960e-01 2.250000000000000056e-01 2.190000000000000002e-01 2.330000000000000127e-01 2.310000000000000109e-01 2.419999999999999929e-01 2.330000000000000127e-01 2.700000000000000178e-01 2.330000000000000127e-01 2.089999999999999913e-01 2.439999999999999947e-01 3.119999999999999996e-01 2.939999999999999836e-01 3.420000000000000262e-01 2.550000000000000044e-01 2.700000000000000178e-01 2.640000000000000124e-01 2.710000000000000187e-01 5.250000000000000222e-01 3.840000000000000080e-01 1.852999999999999980e+00
3.800000000000000000e+01 1.770000000000000018e+00 1.213000000000000078e+00 5.270000000000000240e-01 4.149999999999999800e-01 1.907999999999999918e+00 2.089999999999999858e+00 3.085999999999999854e+00 2.246999999999999886e+00 2.245999999999999996e+00 2.603000000000000203e+00 2.148000000000000131e+00 1.437999999999999945e+00 5.899999999999999689e-01 5.060000000000000053e-01 8.080000000000000515e-01 8.159999999999999476e-01 8.369999999999999662e-01 7.329999999999999849e-01 1.165999999999999925e+00 1.032999999999999918e+00 2.137000000000000011e+00 2.089999999999999858e+00 2.979999999999999982e+00 2.100999999999999979e+00 2.092000000000000082e+00 2.120999999999999996e+00 1.282999999999999918e+00 3.033999999999999808e+00 1.877999999999999892e+00 2.548999999999999932e+00 3.846999999999999975e+00 3.307999999999999829e+00 3.411999999999999922e+00 4.350999999999999979e+00 3.307999999999999829e+00 2.169999999999999984e-01 2.109999999999999931e-01 2.220000000000000029e-01 1.890000000000000013e-01 2.429999999999999938e-01 2.139999999999999958e-01 2.250000000000000056e-01 2.200000000000000011e-01 2.359999999999999876e-01 2.320000000000000118e-01 2.220000000000000029e-01 2.240000000000000047e-01 1.749999999999999889e-01 2.220000000000000029e-01 1.620000000000000051e-01 2.240000000000000047e-01 2.169999999999999984e-01 2.049999999999999878e-01 2.010000000000000120e-01 2.020000000000000129e-01 1.700000000000000122e-01 1.990000000000000102e-01 2.149999999999999967e-01 2.169999999999999984e-01 2.200000000000000011e-01 2.379999999999999893e-01 2.119999999999999940e-01 2.149999999999999967e-01 3.260000000000000120e-01 3.559999999999999831e-01 6.600000000000000311e-01 6.119999999999999885e-01 8.179999999999999494e-01 1.030000000000000027e+00 1.042000000000000037e+00 1.151999999999999913e+00 1.181999999999999940e+00 1.137999999999999901e+00 1.114000000000000101e+00 1.185000000000000053e+00 7.129999999999999671e-01 8.980000000000000204e-01 1.183000000000000052e+00 1.990000000000000102e-01 2.010000000000000120e-01 2.200000000000000011e-01 2.330000000000000127e-01 2.039999999999999869e-01 2.220000000000000029e-01 2.330000000000000127e-01 2.069999999999999896e-01 2.169999999999999984e-01 2.540000000000000036e-01 2.500000000000000000e-01 4.550000000000000155e-01 6.700000000000000400e-01 5.090000000000000080e-01 4.889999999999999902e-01 5.140000000000000124e-01 4.640000000000000235e-01 2.630000000000000115e-01 4.749999999999999778e-01 5.560000000000000497e-01 5.180000000000000160e-01 5.759999999999999565e-01 5.150000000000000133e-01 3.539999999999999813e-01 5.440000000000000391e-01 6.310000000000000053e-01 6.870000000000000551e-01 3.679999999999999938e-01 5.550000000000000488e-01 5.779999999999999583e-01 3.840000000000000080e-01 5.560000000000000497e-01 5.290000000000000258e-01 3.900000000000000133e-01 4.470000000000000084e-01 4.349999999999999978e-01 2.300000000000000100e-01 2.439999999999999947e-01 3.729999999999999982e-01 4.849999999999999867e-01 2.859999999999999765e-01 3.059999999999999942e-01 5.080000000000000071e-01 3.870000000000000107e-01 2.419999999999999929e-01 3.109999999999999987e-01 2.710000000000000187e-01 2.680000000000000160e-01 3.280000000000000138e-01 4.139999999999999791e-01 5.030000000000000027e-01 4.010000000000000231e-01 2.839999999999999747e-01 2.610000000000000098e-01 2.270000000000000073e-01 2.630000000000000115e-01 2.280000000000000082e-01 2.680000000000000160e-01 3.099999999999999978e-01 3.870000000000000107e-01 4.119999999999999774e-01 4.279999999999999916e-01 5.070000000000000062e-01 4.169999999999999818e-01 4.919999999999999929e-01 4.020000000000000240e-01 2.949999999999999845e-01 4.189999999999999836e-01 4.789999999999999813e-01 3.619999999999999885e-01 4.109999999999999765e-01 4.289999999999999925e-01 5.130000000000000115e-01 4.219999999999999862e-01 3.270000000000000129e-01 4.610000000000000209e-01 2.660000000000000142e-01 3.099999999999999978e-01 2.690000000000000169e-01 2.469999999999999973e-01 2.849999999999999756e-01 2.220000000000000029e-01 2.379999999999999893e-01 1.880000000000000004e-01 2.010000000000000120e-01 1.971999999999999975e+00
3.900000000000000000e+01 1.965000000000000080e+00 1.385000000000000009e+00 9.719999999999999751e-01 5.040000000000000036e-01 2.291999999999999815e+00 2.128000000000000114e+00 2.567000000000000171e+00 2.448999999999999844e+00 2.754999999999999893e+00 2.567000000000000171e+00 2.354999999999999982e+00 1.552999999999999936e+00 5.010000000000000009e-01 5.260000000000000231e-01 2.650000000000000133e-01 9.340000000000000524e-01 1.006999999999999895e+00 1.016000000000000014e+00 9.599999999999999645e-01 1.018000000000000016e+00 2.358000000000000096e+00 2.318000000000000060e+00 2.755999999999999783e+00 1.985000000000000098e+00 1.905999999999999917e+00 2.230999999999999872e+00 1.330000000000000071e+00 2.854999999999999982e+00 1.794000000000000039e+00 2.322000000000000064e+00 3.615000000000000213e+00 3.055000000000000160e+00 2.972999999999999865e+00 3.964999999999999858e+00 3.303999999999999826e+00 1.789999999999999925e-01 2.079999999999999905e-01 1.960000000000000075e-01 2.020000000000000129e-01 1.749999999999999889e-01 1.980000000000000093e-01 1.849999999999999978e-01 1.700000000000000122e-01 1.739999999999999880e-01 2.129999999999999949e-01 1.789999999999999925e-01 1.839999999999999969e-01 1.880000000000000004e-01 1.869999999999999996e-01 2.030000000000000138e-01 2.179999999999999993e-01 1.789999999999999925e-01 2.039999999999999869e-01 1.739999999999999880e-01 1.819999999999999951e-01 1.600000000000000033e-01 1.869999999999999996e-01 1.849999999999999978e-01 2.159999999999999976e-01 1.859999999999999987e-01 3.519999999999999796e-01 4.299999999999999933e-01 7.209999999999999742e-01 8.619999999999999885e-01 9.559999999999999609e-01 1.056999999999999940e+00 9.499999999999999556e-01 1.000000000000000000e+00 8.960000000000000187e-01 9.589999999999999636e-01 1.030000000000000027e+00 1.187000000000000055e+00 1.360000000000000098e+00 1.161999999999999922e+00 1.435999999999999943e+00 1.221999999999999975e+00 1.320000000000000062e+00 9.080000000000000293e-01 1.739999999999999880e-01 1.900000000000000022e-01 1.890000000000000013e-01 2.109999999999999931e-01 1.799999999999999933e-01 1.829999999999999960e-01 1.789999999999999925e-01 1.950000000000000067e-01 1.960000000000000075e-01 2.010000000000000120e-01 2.039999999999999869e-01 2.959999999999999853e-01 2.949999999999999845e-01 2.590000000000000080e-01 2.680000000000000160e-01 2.919999999999999818e-01 2.449999999999999956e-01 5.340000000000000302e-01 6.620000000000000329e-01 8.489999999999999769e-01 6.730000000000000426e-01 8.379999999999999671e-01 8.439999999999999725e-01 7.920000000000000373e-01 8.309999999999999609e-01 8.399999999999999689e-01 7.870000000000000329e-01 7.199999999999999734e-01 5.190000000000000169e-01 5.849999999999999645e-01 5.240000000000000213e-01 4.530000000000000138e-01 3.420000000000000262e-01 3.860000000000000098e-01 2.979999999999999871e-01 6.019999999999999796e-01 6.169999999999999929e-01 7.379999999999999893e-01 7.860000000000000320e-01 7.229999999999999760e-01 6.320000000000000062e-01 7.189999999999999725e-01 8.649999999999999911e-01 6.850000000000000533e-01 6.129999999999999893e-01 6.939999999999999503e-01 6.780000000000000471e-01 6.879999999999999449e-01 7.590000000000000080e-01 8.149999999999999467e-01 7.600000000000000089e-01 7.530000000000000027e-01 7.269999999999999796e-01 6.280000000000000027e-01 5.520000000000000462e-01 6.949999999999999512e-01 6.899999999999999467e-01 6.640000000000000346e-01 6.899999999999999467e-01 7.349999999999999867e-01 6.280000000000000027e-01 5.390000000000000346e-01 6.420000000000000151e-01 7.029999999999999583e-01 8.820000000000000062e-01 7.880000000000000338e-01 6.570000000000000284e-01 8.459999999999999742e-01 8.609999999999999876e-01 8.459999999999999742e-01 7.970000000000000417e-01 8.030000000000000471e-01 8.589999999999999858e-01 6.710000000000000409e-01 6.530000000000000249e-01 6.159999999999999920e-01 6.770000000000000462e-01 6.640000000000000346e-01 8.739999999999999991e-01 7.069999999999999618e-01 7.429999999999999938e-01 7.439999999999999947e-01 5.779999999999999583e-01 3.410000000000000253e-01 4.000000000000000222e-01 1.760000000000000009e+00
4.000000000000000000e+01 2.230999999999999872e+00 1.719999999999999973e+00 1.314999999999999947e+00 7.309999999999999831e-01 2.681999999999999940e+00 2.681999999999999940e+00 3.217000000000000082e+00 2.595000000000000195e+00 2.737000000000000099e+00 3.403999999999999915e+00 2.974000000000000199e+00 1.310999999999999943e+00 7.159999999999999698e-01 8.970000000000000195e-01 6.620000000000000329e-01 8.569999999999999840e-01 9.499999999999999556e-01 1.199000000000000066e+00 1.247000000000000108e+00 5.450000000000000400e-01 2.971999999999999975e+00 3.013999999999999790e+00 3.245000000000000107e+00 2.767999999999999794e+00 2.367999999999999883e+00 2.258999999999999897e+00 2.193999999999999950e+00 3.255999999999999783e+00 2.632000000000000117e+00 3.105999999999999872e+00 4.200999999999999623e+00 3.742999999999999883e+00 3.440999999999999837e+00 3.749000000000000110e+00 3.705000000000000071e+00 1.930000000000000049e-01 1.950000000000000067e-01 1.759999999999999898e-01 2.030000000000000138e-01 1.839999999999999969e-01 2.929999999999999827e-01 1.920000000000000040e-01 1.769999999999999907e-01 2.030000000000000138e-01 2.230000000000000038e-01 2.240000000000000047e-01 2.190000000000000002e-01 1.719999999999999862e-01 1.719999999999999862e-01 1.849999999999999978e-01 1.769999999999999907e-01 2.419999999999999929e-01 1.990000000000000102e-01 3.420000000000000262e-01 3.469999999999999751e-01 3.099999999999999978e-01 3.549999999999999822e-01 3.549999999999999822e-01 2.570000000000000062e-01 4.349999999999999978e-01 2.670000000000000151e-01 2.829999999999999738e-01 4.040000000000000258e-01 8.159999999999999476e-01 8.469999999999999751e-01 8.930000000000000160e-01 9.360000000000000542e-01 1.292999999999999927e+00 1.389000000000000012e+00 1.268999999999999906e+00 1.502999999999999892e+00 1.530000000000000027e+00 1.546000000000000041e+00 1.540999999999999925e+00 1.620999999999999996e+00 1.247999999999999998e+00 1.264000000000000012e+00 1.320000000000000062e+00 1.809999999999999942e-01 1.759999999999999898e-01 1.950000000000000067e-01 1.869999999999999996e-01 1.890000000000000013e-01 1.960000000000000075e-01 1.779999999999999916e-01 1.849999999999999978e-01 3.719999999999999973e-01 3.360000000000000209e-01 1.690000000000000113e-01 2.500000000000000000e-01 2.610000000000000098e-01 2.889999999999999791e-01 1.869999999999999996e-01 2.049999999999999878e-01 3.810000000000000053e-01 9.479999999999999538e-01 7.660000000000000142e-01 8.719999999999999973e-01 8.369999999999999662e-01 6.640000000000000346e-01 7.960000000000000409e-01 7.630000000000000115e-01 9.000000000000000222e-01 5.649999999999999467e-01 4.929999999999999938e-01 2.999999999999999889e-01 4.199999999999999845e-01 5.460000000000000409e-01 2.750000000000000222e-01 5.260000000000000231e-01 2.530000000000000027e-01 4.510000000000000120e-01 2.349999999999999867e-01 2.139999999999999958e-01 3.160000000000000031e-01 4.729999999999999760e-01 6.660000000000000364e-01 5.560000000000000497e-01 7.710000000000000187e-01 8.679999999999999938e-01 7.940000000000000391e-01 6.959999999999999520e-01 5.170000000000000151e-01 4.929999999999999938e-01 7.530000000000000027e-01 6.320000000000000062e-01 6.370000000000000107e-01 5.200000000000000178e-01 6.680000000000000382e-01 5.310000000000000275e-01 7.510000000000000009e-01 6.470000000000000195e-01 6.410000000000000142e-01 7.209999999999999742e-01 6.969999999999999529e-01 6.580000000000000293e-01 6.840000000000000524e-01 7.970000000000000417e-01 5.949999999999999734e-01 4.219999999999999862e-01 4.219999999999999862e-01 2.849999999999999756e-01 6.650000000000000355e-01 4.550000000000000155e-01 6.550000000000000266e-01 7.379999999999999893e-01 6.820000000000000506e-01 6.939999999999999503e-01 4.219999999999999862e-01 7.019999999999999574e-01 4.109999999999999765e-01 4.010000000000000231e-01 3.400000000000000244e-01 4.299999999999999933e-01 3.760000000000000009e-01 2.879999999999999782e-01 5.699999999999999512e-01 4.020000000000000240e-01 6.580000000000000293e-01 6.969999999999999529e-01 2.829999999999999738e-01 2.179999999999999993e-01 2.179999999999999993e-01 1.302999999999999936e+00
4.100000000000000000e+01 2.468999999999999861e+00 1.903000000000000025e+00 1.542999999999999927e+00 6.440000000000000169e-01 3.161999999999999922e+00 3.012999999999999901e+00 3.619000000000000217e+00 2.931999999999999940e+00 3.001999999999999780e+00 3.603000000000000203e+00 3.347999999999999865e+00 1.540000000000000036e+00 5.400000000000000355e-01 7.459999999999999964e-01 4.949999999999999956e-01 5.380000000000000338e-01 7.239999999999999769e-01 8.860000000000000098e-01 8.980000000000000204e-01 5.620000000000000551e-01 3.448999999999999844e+00 3.258999999999999897e+00 3.487999999999999989e+00 3.115000000000000213e+00 2.774999999999999911e+00 2.686999999999999833e+00 2.387999999999999901e+00 3.029999999999999805e+00 2.782000000000000028e+00 3.178999999999999826e+00 4.038000000000000256e+00 3.779999999999999805e+00 3.250999999999999890e+00 3.407000000000000028e+00 3.645999999999999908e+00 2.379999999999999893e-01 2.149999999999999967e-01 5.020000000000000018e-01 5.300000000000000266e-01 4.640000000000000235e-01 2.310000000000000109e-01 1.869999999999999996e-01 2.700000000000000178e-01 5.350000000000000311e-01 5.669999999999999485e-01 5.490000000000000435e-01 6.019999999999999796e-01 4.839999999999999858e-01 5.090000000000000080e-01 5.440000000000000391e-01 4.909999999999999920e-01 5.969999999999999751e-01 5.390000000000000346e-01 5.460000000000000409e-01 5.230000000000000204e-01 5.799999999999999600e-01 6.159999999999999920e-01 4.530000000000000138e-01 5.090000000000000080e-01 7.319999999999999840e-01 6.029999999999999805e-01 6.979999999999999538e-01 7.199999999999999734e-01 1.108000000000000096e+00 9.549999999999999600e-01 9.080000000000000293e-01 8.149999999999999467e-01 1.060999999999999943e+00 1.080000000000000071e+00 9.579999999999999627e-01 1.096999999999999975e+00 1.135000000000000009e+00 1.149000000000000021e+00 1.185000000000000053e+00 1.254000000000000004e+00 1.151999999999999913e+00 1.145000000000000018e+00 9.719999999999999751e-01 2.949999999999999845e-01 2.650000000000000133e-01 2.389999999999999902e-01 2.179999999999999993e-01 3.459999999999999742e-01 2.810000000000000275e-01 5.110000000000000098e-01 5.240000000000000213e-01 5.060000000000000053e-01 5.280000000000000249e-01 3.320000000000000173e-01 3.109999999999999987e-01 2.740000000000000213e-01 2.500000000000000000e-01 2.929999999999999827e-01 2.210000000000000020e-01 2.179999999999999993e-01 9.779999999999999805e-01 1.098999999999999977e+00 1.189000000000000057e+00 1.219000000000000083e+00 1.032999999999999918e+00 1.276999999999999913e+00 1.175000000000000044e+00 1.187000000000000055e+00 9.399999999999999467e-01 7.990000000000000435e-01 7.540000000000000036e-01 4.989999999999999991e-01 4.680000000000000271e-01 3.320000000000000173e-01 4.520000000000000129e-01 1.990000000000000102e-01 2.059999999999999887e-01 1.960000000000000075e-01 6.129999999999999893e-01 7.199999999999999734e-01 7.620000000000000107e-01 7.900000000000000355e-01 7.510000000000000009e-01 7.359999999999999876e-01 9.829999999999999849e-01 5.310000000000000275e-01 4.430000000000000049e-01 3.350000000000000200e-01 2.570000000000000062e-01 4.879999999999999893e-01 3.150000000000000022e-01 3.509999999999999787e-01 3.739999999999999991e-01 3.729999999999999982e-01 2.700000000000000178e-01 4.149999999999999800e-01 3.330000000000000182e-01 3.210000000000000075e-01 4.640000000000000235e-01 4.949999999999999956e-01 4.309999999999999942e-01 4.620000000000000218e-01 5.240000000000000213e-01 3.679999999999999938e-01 2.899999999999999800e-01 2.109999999999999931e-01 2.359999999999999876e-01 4.779999999999999805e-01 2.580000000000000071e-01 3.579999999999999849e-01 5.250000000000000222e-01 4.769999999999999796e-01 4.660000000000000253e-01 2.330000000000000127e-01 4.269999999999999907e-01 3.190000000000000058e-01 2.210000000000000020e-01 1.910000000000000031e-01 2.119999999999999940e-01 2.230000000000000038e-01 2.819999999999999729e-01 4.189999999999999836e-01 2.389999999999999902e-01 4.729999999999999760e-01 9.619999999999999662e-01 6.390000000000000124e-01 6.440000000000000169e-01 6.810000000000000497e-01 1.151000000000000023e+00
4.200000000000000000e+01 2.720000000000000195e+00 2.013999999999999790e+00 1.937000000000000055e+00 2.099999999999999922e-01 3.367999999999999883e+00 3.083000000000000185e+00 3.617999999999999883e+00 2.701999999999999957e+00 3.246999999999999886e+00 3.644000000000000128e+00 2.939000000000000057e+00 1.447000000000000064e+00 5.669999999999999485e-01 7.510000000000000009e-01 7.149999999999999689e-01 4.610000000000000209e-01 4.709999999999999742e-01 6.630000000000000338e-01 6.640000000000000346e-01 2.330000000000000127e-01 3.601999999999999869e+00 3.004000000000000004e+00 3.342000000000000082e+00 3.107000000000000206e+00 2.875000000000000000e+00 2.835999999999999854e+00 2.229000000000000092e+00 2.736000000000000210e+00 2.513999999999999790e+00 2.906000000000000139e+00 3.693000000000000060e+00 3.323999999999999844e+00 3.000999999999999890e+00 3.104999999999999982e+00 3.692000000000000171e+00 3.950000000000000178e-01 2.149999999999999967e-01 3.990000000000000213e-01 4.219999999999999862e-01 4.670000000000000262e-01 2.089999999999999913e-01 2.489999999999999991e-01 2.790000000000000258e-01 4.909999999999999920e-01 4.299999999999999933e-01 4.490000000000000102e-01 4.289999999999999925e-01 4.769999999999999796e-01 5.450000000000000400e-01 4.949999999999999956e-01 4.410000000000000031e-01 3.940000000000000169e-01 4.620000000000000218e-01 6.199999999999999956e-01 7.189999999999999725e-01 6.979999999999999538e-01 7.489999999999999991e-01 6.099999999999999867e-01 7.259999999999999787e-01 5.320000000000000284e-01 7.600000000000000089e-01 7.880000000000000338e-01 7.790000000000000258e-01 1.026000000000000023e+00 9.050000000000000266e-01 1.189000000000000057e+00 1.106000000000000094e+00 8.699999999999999956e-01 7.740000000000000213e-01 7.489999999999999991e-01 9.340000000000000524e-01 1.030999999999999917e+00 1.114000000000000101e+00 1.016000000000000014e+00 1.233000000000000096e+00 1.270999999999999908e+00 1.358999999999999986e+00 7.399999999999999911e-01 4.309999999999999942e-01 3.900000000000000133e-01 3.390000000000000235e-01 3.529999999999999805e-01 4.239999999999999880e-01 2.359999999999999876e-01 3.609999999999999876e-01 3.810000000000000053e-01 5.040000000000000036e-01 4.020000000000000240e-01 2.590000000000000080e-01 2.109999999999999931e-01 2.979999999999999871e-01 1.970000000000000084e-01 3.079999999999999960e-01 2.049999999999999878e-01 2.240000000000000047e-01 1.294999999999999929e+00 1.187999999999999945e+00 1.358000000000000096e+00 1.334999999999999964e+00 1.060999999999999943e+00 1.193999999999999950e+00 1.143999999999999906e+00 1.433999999999999941e+00 7.800000000000000266e-01 6.850000000000000533e-01 6.939999999999999503e-01 5.270000000000000240e-01 5.420000000000000373e-01 3.300000000000000155e-01 6.079999999999999849e-01 3.539999999999999813e-01 2.359999999999999876e-01 3.980000000000000204e-01 3.629999999999999893e-01 3.930000000000000160e-01 6.660000000000000364e-01 5.280000000000000249e-01 7.730000000000000204e-01 3.380000000000000226e-01 5.160000000000000142e-01 2.670000000000000151e-01 4.859999999999999876e-01 4.079999999999999738e-01 2.129999999999999949e-01 2.349999999999999867e-01 1.819999999999999951e-01 2.000000000000000111e-01 1.950000000000000067e-01 2.149999999999999967e-01 1.990000000000000102e-01 3.280000000000000138e-01 2.660000000000000142e-01 2.710000000000000187e-01 2.550000000000000044e-01 3.599999999999999867e-01 3.130000000000000004e-01 3.099999999999999978e-01 3.509999999999999787e-01 2.750000000000000222e-01 2.710000000000000187e-01 2.730000000000000204e-01 2.419999999999999929e-01 3.360000000000000209e-01 2.459999999999999964e-01 2.919999999999999818e-01 2.600000000000000089e-01 2.330000000000000127e-01 2.300000000000000100e-01 2.039999999999999869e-01 2.479999999999999982e-01 2.489999999999999991e-01 1.970000000000000084e-01 2.369999999999999885e-01 1.829999999999999960e-01 2.310000000000000109e-01 1.960000000000000075e-01 2.720000000000000195e-01 2.310000000000000109e-01 4.839999999999999858e-01 8.599999999999999867e-01 5.600000000000000533e-01 4.179999999999999827e-01 4.239999999999999880e-01 8.100000000000000533e-01
4.300000000000000000e+01 2.452999999999999847e+00 1.979999999999999982e+00 1.955000000000000071e+00 1.439999999999999891e-01 3.072999999999999954e+00 2.890000000000000124e+00 3.293000000000000149e+00 2.798999999999999932e+00 3.575000000000000178e+00 3.946000000000000174e+00 3.350000000000000089e+00 1.756999999999999895e+00 6.019999999999999796e-01 6.919999999999999485e-01 2.429999999999999938e-01 1.539999999999999980e-01 1.439999999999999891e-01 1.459999999999999909e-01 1.519999999999999962e-01 1.390000000000000124e-01 3.266000000000000014e+00 2.662999999999999812e+00 2.726999999999999869e+00 2.999000000000000110e+00 2.932999999999999829e+00 2.810000000000000053e+00 2.020000000000000018e+00 2.128000000000000114e+00 2.142999999999999794e+00 2.411000000000000032e+00 3.330999999999999961e+00 3.113999999999999879e+00 2.099000000000000199e+00 3.044999999999999929e+00 3.040000000000000036e+00 6.870000000000000551e-01 4.839999999999999858e-01 7.930000000000000382e-01 5.460000000000000409e-01 7.119999999999999662e-01 4.400000000000000022e-01 4.580000000000000182e-01 6.019999999999999796e-01 6.390000000000000124e-01 7.640000000000000124e-01 7.890000000000000346e-01 7.560000000000000053e-01 6.750000000000000444e-01 8.219999999999999529e-01 7.880000000000000338e-01 7.610000000000000098e-01 7.099999999999999645e-01 8.189999999999999503e-01 9.220000000000000417e-01 9.240000000000000435e-01 9.749999999999999778e-01 9.879999999999999893e-01 7.870000000000000329e-01 3.619999999999999885e-01 7.530000000000000027e-01 8.599999999999999867e-01 8.790000000000000036e-01 9.629999999999999671e-01 1.129000000000000004e+00 9.240000000000000435e-01 7.980000000000000426e-01 1.046000000000000041e+00 9.549999999999999600e-01 6.149999999999999911e-01 5.600000000000000533e-01 7.259999999999999787e-01 7.069999999999999618e-01 8.020000000000000462e-01 7.870000000000000329e-01 8.159999999999999476e-01 1.419000000000000039e+00 1.360000000000000098e+00 5.290000000000000258e-01 7.329999999999999849e-01 6.520000000000000240e-01 6.189999999999999947e-01 6.360000000000000098e-01 6.520000000000000240e-01 4.500000000000000111e-01 5.540000000000000480e-01 7.650000000000000133e-01 6.410000000000000142e-01 6.850000000000000533e-01 2.439999999999999947e-01 2.119999999999999940e-01 2.859999999999999765e-01 2.760000000000000231e-01 2.419999999999999929e-01 3.190000000000000058e-01 1.350000000000000089e-01 1.487999999999999989e+00 1.231000000000000094e+00 1.506000000000000005e+00 1.447999999999999954e+00 1.177999999999999936e+00 1.137000000000000011e+00 1.137999999999999901e+00 1.403999999999999915e+00 1.066999999999999948e+00 9.389999999999999458e-01 7.059999999999999609e-01 8.329999999999999627e-01 8.289999999999999591e-01 6.079999999999999849e-01 8.579999999999999849e-01 6.260000000000000009e-01 5.560000000000000497e-01 6.209999999999999964e-01 4.199999999999999845e-01 4.859999999999999876e-01 9.889999999999999902e-01 8.199999999999999512e-01 1.040999999999999925e+00 4.899999999999999911e-01 3.300000000000000155e-01 6.490000000000000213e-01 7.940000000000000391e-01 7.199999999999999734e-01 5.010000000000000009e-01 6.410000000000000142e-01 4.879999999999999893e-01 5.060000000000000053e-01 5.250000000000000222e-01 5.570000000000000506e-01 4.939999999999999947e-01 6.740000000000000435e-01 7.209999999999999742e-01 6.919999999999999485e-01 7.249999999999999778e-01 8.199999999999999512e-01 7.199999999999999734e-01 7.800000000000000266e-01 7.339999999999999858e-01 7.019999999999999574e-01 5.779999999999999583e-01 5.030000000000000027e-01 4.979999999999999982e-01 7.349999999999999867e-01 5.430000000000000382e-01 6.800000000000000488e-01 5.959999999999999742e-01 6.250000000000000000e-01 6.229999999999999982e-01 4.949999999999999956e-01 6.119999999999999885e-01 4.939999999999999947e-01 5.510000000000000453e-01 4.959999999999999964e-01 5.450000000000000400e-01 4.789999999999999813e-01 5.649999999999999467e-01 6.710000000000000409e-01 5.160000000000000142e-01 7.800000000000000266e-01 8.369999999999999662e-01 1.479999999999999927e-01 1.469999999999999918e-01 1.479999999999999927e-01 3.330000000000000182e-01
4.400000000000000000e+01 2.116999999999999993e+00 1.451000000000000068e+00 1.528000000000000025e+00 2.010000000000000120e-01 3.196000000000000174e+00 3.157999999999999918e+00 3.432999999999999829e+00 2.447999999999999954e+00 3.236000000000000210e+00 3.520999999999999908e+00 2.903000000000000025e+00 1.590000000000000080e+00 8.369999999999999662e-01 1.082000000000000073e+00 9.579999999999999627e-01 7.219999999999999751e-01 5.769999999999999574e-01 6.370000000000000107e-01 2.710000000000000187e-01 3.890000000000000124e-01 3.330000000000000071e+00 2.790999999999999925e+00 3.250999999999999890e+00 2.730999999999999872e+00 2.718999999999999861e+00 2.677999999999999936e+00 2.039000000000000146e+00 2.482000000000000206e+00 1.975000000000000089e+00 2.487000000000000099e+00 3.056999999999999940e+00 2.915999999999999925e+00 2.680000000000000160e+00 3.217999999999999972e+00 3.758999999999999897e+00 6.590000000000000302e-01 6.179999999999999938e-01 6.510000000000000231e-01 6.540000000000000258e-01 7.299999999999999822e-01 6.250000000000000000e-01 6.059999999999999831e-01 7.009999999999999565e-01 7.860000000000000320e-01 7.249999999999999778e-01 6.840000000000000524e-01 7.530000000000000027e-01 6.879999999999999449e-01 6.770000000000000462e-01 7.139999999999999680e-01 6.570000000000000284e-01 7.379999999999999893e-01 5.819999999999999618e-01 4.879999999999999893e-01 5.350000000000000311e-01 6.410000000000000142e-01 5.859999999999999654e-01 4.480000000000000093e-01 6.969999999999999529e-01 1.141999999999999904e+00 1.002999999999999892e+00 1.084000000000000075e+00 1.131999999999999895e+00 1.129999999999999893e+00 1.078000000000000069e+00 1.385999999999999899e+00 1.495999999999999996e+00 1.030000000000000027e+00 6.850000000000000533e-01 7.389999999999999902e-01 6.430000000000000160e-01 8.479999999999999760e-01 1.072999999999999954e+00 8.439999999999999725e-01 1.213999999999999968e+00 1.643000000000000016e+00 1.671999999999999931e+00 4.600000000000000200e-01 6.440000000000000169e-01 6.790000000000000480e-01 6.229999999999999982e-01 5.729999999999999538e-01 6.999999999999999556e-01 6.380000000000000115e-01 6.470000000000000195e-01 6.450000000000000178e-01 6.139999999999999902e-01 7.019999999999999574e-01 6.460000000000000187e-01 3.649999999999999911e-01 5.709999999999999520e-01 5.849999999999999645e-01 6.360000000000000098e-01 5.839999999999999636e-01 5.799999999999999600e-01 1.179000000000000048e+00 1.197999999999999954e+00 1.500999999999999890e+00 1.643999999999999906e+00 1.433999999999999941e+00 1.570999999999999952e+00 1.518999999999999906e+00 1.798999999999999932e+00 1.270000000000000018e+00 1.151000000000000023e+00 9.539999999999999591e-01 7.610000000000000098e-01 8.820000000000000062e-01 5.610000000000000542e-01 7.540000000000000036e-01 6.169999999999999929e-01 5.819999999999999618e-01 5.330000000000000293e-01 8.090000000000000524e-01 8.960000000000000187e-01 9.709999999999999742e-01 9.759999999999999787e-01 9.250000000000000444e-01 8.940000000000000169e-01 1.056999999999999940e+00 8.780000000000000027e-01 6.580000000000000293e-01 6.870000000000000551e-01 6.660000000000000364e-01 8.239999999999999547e-01 5.380000000000000338e-01 5.120000000000000107e-01 5.570000000000000506e-01 5.350000000000000311e-01 4.769999999999999796e-01 4.590000000000000191e-01 8.289999999999999591e-01 6.580000000000000293e-01 7.429999999999999938e-01 5.490000000000000435e-01 5.879999999999999671e-01 4.799999999999999822e-01 5.629999999999999449e-01 5.190000000000000169e-01 2.530000000000000027e-01 4.600000000000000200e-01 5.779999999999999583e-01 6.630000000000000338e-01 6.790000000000000480e-01 8.409999999999999698e-01 5.829999999999999627e-01 4.219999999999999862e-01 3.459999999999999742e-01 3.400000000000000244e-01 4.349999999999999978e-01 3.150000000000000022e-01 3.669999999999999929e-01 6.380000000000000115e-01 2.869999999999999774e-01 5.659999999999999476e-01 7.129999999999999671e-01 4.989999999999999991e-01 6.770000000000000462e-01 4.299999999999999933e-01 1.286999999999999922e+00 5.160000000000000142e-01 3.509999999999999787e-01 4.060000000000000275e-01 4.480000000000000093e-01
4.500000000000000000e+01 2.313000000000000167e+00 1.512000000000000011e+00 1.905000000000000027e+00 1.439999999999999891e-01 3.071000000000000174e+00 2.810999999999999943e+00 3.218999999999999861e+00 2.271999999999999797e+00 2.790000000000000036e+00 3.112999999999999989e+00 2.471000000000000085e+00 1.445000000000000062e+00 6.999999999999999556e-01 1.116000000000000103e+00 1.006000000000000005e+00 8.890000000000000124e-01 6.850000000000000533e-01 8.189999999999999503e-01 7.560000000000000053e-01 3.629999999999999893e-01 3.192000000000000171e+00 2.789000000000000146e+00 3.221000000000000085e+00 2.615000000000000213e+00 2.430000000000000160e+00 2.478000000000000203e+00 1.943999999999999950e+00 2.823999999999999844e+00 2.321000000000000174e+00 2.786999999999999922e+00 3.503000000000000114e+00 3.286999999999999922e+00 2.974000000000000199e+00 3.548000000000000043e+00 3.697999999999999954e+00 1.459999999999999909e-01 1.529999999999999971e-01 1.549999999999999989e-01 1.499999999999999944e-01 1.429999999999999882e-01 6.870000000000000551e-01 4.759999999999999787e-01 3.699999999999999956e-01 6.680000000000000382e-01 1.499999999999999944e-01 1.580000000000000016e-01 1.459999999999999909e-01 1.630000000000000060e-01 1.509999999999999953e-01 1.409999999999999865e-01 1.479999999999999927e-01 1.350000000000000089e-01 3.260000000000000120e-01 5.270000000000000240e-01 2.780000000000000249e-01 3.160000000000000031e-01 4.149999999999999800e-01 2.330000000000000127e-01 9.060000000000000275e-01 8.279999999999999583e-01 1.088999999999999968e+00 1.012999999999999901e+00 9.949999999999999956e-01 1.405999999999999917e+00 1.276999999999999913e+00 1.602000000000000091e+00 1.362000000000000099e+00 1.229000000000000092e+00 1.054999999999999938e+00 1.082999999999999963e+00 1.118999999999999995e+00 1.276000000000000023e+00 1.471999999999999975e+00 1.247999999999999998e+00 1.528000000000000025e+00 1.635999999999999899e+00 1.764000000000000012e+00 9.230000000000000426e-01 1.940000000000000058e-01 1.400000000000000133e-01 1.489999999999999936e-01 1.439999999999999891e-01 1.489999999999999936e-01 1.640000000000000069e-01 1.439999999999999891e-01 1.459999999999999909e-01 1.380000000000000115e-01 1.459999999999999909e-01 1.600000000000000033e-01 1.449999999999999900e-01 1.439999999999999891e-01 1.419999999999999873e-01 1.419999999999999873e-01 1.400000000000000133e-01 1.449999999999999900e-01 1.344000000000000083e+00 1.471000000000000085e+00 1.179000000000000048e+00 1.266999999999999904e+00 1.423999999999999932e+00 1.691999999999999948e+00 1.665999999999999925e+00 1.612000000000000099e+00 8.790000000000000036e-01 1.044999999999999929e+00 1.120999999999999996e+00 7.500000000000000000e-01 5.150000000000000133e-01 5.250000000000000222e-01 5.070000000000000062e-01 2.720000000000000195e-01 2.449999999999999956e-01 2.330000000000000127e-01 2.379999999999999893e-01 4.450000000000000067e-01 3.390000000000000235e-01 3.760000000000000009e-01 2.149999999999999967e-01 3.340000000000000191e-01 5.669999999999999485e-01 4.099999999999999756e-01 1.429999999999999882e-01 1.590000000000000024e-01 1.509999999999999953e-01 1.469999999999999918e-01 1.489999999999999936e-01 1.529999999999999971e-01 1.429999999999999882e-01 1.640000000000000069e-01 1.439999999999999891e-01 1.479999999999999927e-01 3.719999999999999973e-01 3.579999999999999849e-01 1.449999999999999900e-01 1.640000000000000069e-01 1.590000000000000024e-01 1.489999999999999936e-01 1.719999999999999862e-01 1.459999999999999909e-01 1.429999999999999882e-01 1.400000000000000133e-01 1.509999999999999953e-01 1.499999999999999944e-01 1.479999999999999927e-01 1.350000000000000089e-01 1.469999999999999918e-01 1.479999999999999927e-01 1.370000000000000107e-01 1.499999999999999944e-01 1.419999999999999873e-01 1.469999999999999918e-01 1.439999999999999891e-01 1.400000000000000133e-01 1.400000000000000133e-01 1.449999999999999900e-01 1.449999999999999900e-01 1.499999999999999944e-01 1.439999999999999891e-01 1.419999999999999873e-01 1.629000000000000004e+00 7.840000000000000302e-01 8.669999999999999929e-01 8.739999999999999991e-01 9.300000000000000488e-01
4.600000000000000000e+01 2.338999999999999968e+00 1.959000000000000075e+00 2.165000000000000036e+00 4.490000000000000102e-01 2.833000000000000185e+00 2.572000000000000064e+00 3.045999999999999819e+00 2.712000000000000188e+00 3.286999999999999922e+00 3.732000000000000206e+00 3.283999999999999808e+00 2.182999999999999829e+00 1.094999999999999973e+00 9.499999999999999556e-01 4.739999999999999769e-01 8.439999999999999725e-01 9.210000000000000409e-01 1.352000000000000091e+00 1.060999999999999943e+00 7.119999999999999662e-01 3.008000000000000007e+00 2.466000000000000192e+00 2.725999999999999979e+00 2.630999999999999783e+00 2.472999999999999865e+00 2.362999999999999989e+00 1.616000000000000103e+00 2.498000000000000220e+00 1.862000000000000099e+00 2.384999999999999787e+00 3.274000000000000021e+00 2.959000000000000075e+00 2.740000000000000213e+00 3.524000000000000021e+00 3.169999999999999929e+00 8.810000000000000053e-01 9.629999999999999671e-01 9.549999999999999600e-01 8.219999999999999529e-01 8.930000000000000160e-01 7.520000000000000018e-01 1.038999999999999924e+00 9.569999999999999618e-01 8.439999999999999725e-01 9.669999999999999707e-01 9.589999999999999636e-01 9.379999999999999449e-01 7.820000000000000284e-01 9.290000000000000480e-01 8.930000000000000160e-01 9.350000000000000533e-01 9.050000000000000266e-01 9.469999999999999529e-01 1.106000000000000094e+00 9.849999999999999867e-01 1.078000000000000069e+00 1.080000000000000071e+00 9.419999999999999485e-01 9.210000000000000409e-01 6.840000000000000524e-01 1.129000000000000004e+00 1.284000000000000030e+00 1.312999999999999945e+00 1.485000000000000098e+00 1.387000000000000011e+00 1.149000000000000021e+00 1.282999999999999918e+00 1.368999999999999995e+00 9.659999999999999698e-01 9.270000000000000462e-01 1.213000000000000078e+00 1.102000000000000091e+00 1.014999999999999902e+00 1.141000000000000014e+00 1.072000000000000064e+00 1.707999999999999963e+00 1.534000000000000030e+00 1.044999999999999929e+00 1.012000000000000011e+00 7.850000000000000311e-01 8.599999999999999867e-01 8.840000000000000080e-01 7.419999999999999929e-01 7.199999999999999734e-01 7.560000000000000053e-01 9.240000000000000435e-01 9.399999999999999467e-01 8.139999999999999458e-01 4.879999999999999893e-01 4.550000000000000155e-01 6.149999999999999911e-01 3.639999999999999902e-01 3.860000000000000098e-01 3.049999999999999933e-01 5.580000000000000515e-01 1.776999999999999913e+00 1.661000000000000032e+00 1.951999999999999957e+00 1.961999999999999966e+00 1.625999999999999890e+00 1.562000000000000055e+00 1.594999999999999973e+00 1.800999999999999934e+00 1.260000000000000009e+00 1.252000000000000002e+00 1.147999999999999909e+00 1.183000000000000052e+00 1.125999999999999890e+00 8.569999999999999840e-01 1.078999999999999959e+00 9.070000000000000284e-01 7.790000000000000258e-01 9.210000000000000409e-01 6.560000000000000275e-01 7.640000000000000124e-01 8.800000000000000044e-01 7.199999999999999734e-01 7.840000000000000302e-01 7.319999999999999840e-01 5.629999999999999449e-01 5.320000000000000284e-01 4.349999999999999978e-01 3.739999999999999991e-01 6.959999999999999520e-01 6.700000000000000400e-01 5.020000000000000018e-01 4.749999999999999778e-01 3.990000000000000213e-01 5.150000000000000133e-01 4.869999999999999885e-01 4.349999999999999978e-01 5.240000000000000213e-01 5.799999999999999600e-01 6.570000000000000284e-01 8.149999999999999467e-01 7.920000000000000373e-01 7.680000000000000160e-01 7.369999999999999885e-01 7.880000000000000338e-01 5.460000000000000409e-01 6.330000000000000071e-01 3.980000000000000204e-01 5.080000000000000071e-01 5.000000000000000000e-01 5.819999999999999618e-01 2.530000000000000027e-01 4.989999999999999991e-01 5.510000000000000453e-01 3.579999999999999849e-01 6.069999999999999840e-01 3.850000000000000089e-01 4.259999999999999898e-01 5.250000000000000222e-01 5.999999999999999778e-01 5.100000000000000089e-01 5.190000000000000169e-01 5.939999999999999725e-01 5.030000000000000027e-01 6.069999999999999840e-01 1.288999999999999924e+00 1.185000000000000053e+00 9.719999999999999751e-01 9.100000000000000311e-01 5.859999999999999654e-01
4.700000000000000000e+01 2.001999999999999780e+00 1.808000000000000052e+00 1.881999999999999895e+00 7.069999999999999618e-01 2.759999999999999787e+00 2.721999999999999975e+00 2.980999999999999872e+00 2.523000000000000131e+00 3.170999999999999819e+00 3.456999999999999851e+00 3.295999999999999819e+00 2.270000000000000018e+00 1.413000000000000034e+00 1.433999999999999941e+00 9.949999999999999956e-01 1.381999999999999895e+00 1.342000000000000082e+00 1.469999999999999973e+00 1.344999999999999973e+00 9.909999999999999920e-01 2.891000000000000014e+00 2.330999999999999961e+00 2.791999999999999815e+00 2.454000000000000181e+00 2.426000000000000156e+00 2.274999999999999911e+00 1.447999999999999954e+00 2.698999999999999844e+00 2.095000000000000195e+00 2.516000000000000014e+00 3.028000000000000025e+00 2.911000000000000032e+00 2.653000000000000025e+00 3.415999999999999925e+00 3.325000000000000178e+00 1.118000000000000105e+00 1.070999999999999952e+00 1.189999999999999947e+00 1.118999999999999995e+00 1.122000000000000108e+00 1.012000000000000011e+00 1.086000000000000076e+00 1.215999999999999970e+00 1.270999999999999908e+00 1.127999999999999892e+00 1.169000000000000039e+00 1.163999999999999924e+00 1.034000000000000030e+00 1.120999999999999996e+00 1.161000000000000032e+00 1.195999999999999952e+00 1.120999999999999996e+00 1.098000000000000087e+00 1.312999999999999945e+00 1.177999999999999936e+00 1.272999999999999909e+00 1.300999999999999934e+00 1.207999999999999963e+00 1.239999999999999991e+00 1.217999999999999972e+00 1.556000000000000050e+00 1.548999999999999932e+00 1.518999999999999906e+00 1.695999999999999952e+00 1.530000000000000027e+00 1.574999999999999956e+00 1.695999999999999952e+00 1.530000000000000027e+00 1.233000000000000096e+00 1.227000000000000091e+00 1.199999999999999956e+00 1.342999999999999972e+00 1.425999999999999934e+00 1.270999999999999908e+00 1.473000000000000087e+00 2.003000000000000114e+00 1.951999999999999957e+00 9.200000000000000400e-01 1.235999999999999988e+00 1.157999999999999918e+00 1.078999999999999959e+00 1.084000000000000075e+00 9.849999999999999867e-01 9.919999999999999929e-01 1.036999999999999922e+00 1.189000000000000057e+00 1.149000000000000021e+00 1.054999999999999938e+00 8.739999999999999991e-01 7.810000000000000275e-01 9.829999999999999849e-01 1.004000000000000004e+00 9.989999999999999991e-01 6.229999999999999982e-01 8.609999999999999876e-01 1.866000000000000103e+00 1.844000000000000083e+00 2.088000000000000078e+00 2.116999999999999993e+00 1.814000000000000057e+00 1.923000000000000043e+00 1.872999999999999998e+00 2.083000000000000185e+00 1.633999999999999897e+00 1.554999999999999938e+00 1.310999999999999943e+00 1.417999999999999927e+00 1.348999999999999977e+00 1.050000000000000044e+00 1.336999999999999966e+00 1.092000000000000082e+00 1.014000000000000012e+00 1.084000000000000075e+00 9.240000000000000435e-01 1.108999999999999986e+00 1.191999999999999948e+00 1.175000000000000044e+00 1.068999999999999950e+00 1.102000000000000091e+00 9.579999999999999627e-01 9.809999999999999831e-01 8.810000000000000053e-01 9.789999999999999813e-01 9.330000000000000515e-01 9.529999999999999583e-01 7.700000000000000178e-01 7.309999999999999831e-01 7.489999999999999991e-01 7.600000000000000089e-01 7.670000000000000151e-01 7.980000000000000426e-01 9.709999999999999742e-01 8.950000000000000178e-01 9.889999999999999902e-01 9.320000000000000506e-01 9.889999999999999902e-01 9.669999999999999707e-01 9.449999999999999512e-01 9.479999999999999538e-01 5.879999999999999671e-01 8.970000000000000195e-01 8.239999999999999547e-01 9.569999999999999618e-01 9.100000000000000311e-01 1.012000000000000011e+00 5.849999999999999645e-01 7.780000000000000249e-01 8.219999999999999529e-01 8.339999999999999636e-01 7.790000000000000258e-01 7.029999999999999583e-01 8.050000000000000488e-01 7.439999999999999947e-01 7.570000000000000062e-01 7.029999999999999583e-01 8.840000000000000080e-01 9.010000000000000231e-01 8.559999999999999831e-01 6.650000000000000355e-01 1.657999999999999918e+00 1.366000000000000103e+00 1.199000000000000066e+00 1.356000000000000094e+00 7.139999999999999680e-01
4.800000000000000000e+01 1.766000000000000014e+00 1.334000000000000075e+00 1.497999999999999998e+00 3.820000000000000062e-01 2.611000000000000210e+00 2.387000000000000011e+00 2.616999999999999993e+00 2.031000000000000139e+00 2.684000000000000163e+00 3.083000000000000185e+00 2.777000000000000135e+00 1.975999999999999979e+00 1.491000000000000103e+00 1.661999999999999922e+00 1.270999999999999908e+00 1.713999999999999968e+00 1.689999999999999947e+00 1.709999999999999964e+00 1.725000000000000089e+00 1.258999999999999897e+00 2.754000000000000004e+00 2.431999999999999940e+00 3.055000000000000160e+00 2.148000000000000131e+00 2.149999999999999911e+00 2.024000000000000021e+00 1.294999999999999929e+00 2.672000000000000153e+00 2.124000000000000110e+00 2.140000000000000124e+00 2.778999999999999915e+00 2.729000000000000092e+00 2.379999999999999893e+00 3.286000000000000032e+00 3.266999999999999904e+00 8.840000000000000080e-01 7.289999999999999813e-01 8.639999999999999902e-01 7.700000000000000178e-01 9.370000000000000551e-01 1.243000000000000105e+00 1.084000000000000075e+00 1.185999999999999943e+00 1.245000000000000107e+00 8.639999999999999902e-01 6.810000000000000497e-01 7.700000000000000178e-01 8.139999999999999458e-01 6.250000000000000000e-01 7.229999999999999760e-01 8.709999999999999964e-01 7.550000000000000044e-01 6.510000000000000231e-01 9.539999999999999591e-01 9.439999999999999503e-01 1.012999999999999901e+00 1.040999999999999925e+00 9.659999999999999698e-01 1.481000000000000094e+00 1.288999999999999924e+00 1.570999999999999952e+00 1.542999999999999927e+00 1.574999999999999956e+00 1.735999999999999988e+00 1.760000000000000009e+00 1.854999999999999982e+00 1.836000000000000076e+00 1.633999999999999897e+00 1.405000000000000027e+00 1.435999999999999943e+00 1.354000000000000092e+00 1.459999999999999964e+00 1.719000000000000083e+00 1.433000000000000052e+00 1.806999999999999940e+00 2.180000000000000160e+00 2.233000000000000096e+00 1.096000000000000085e+00 9.619999999999999662e-01 8.549999999999999822e-01 9.919999999999999929e-01 6.470000000000000195e-01 6.530000000000000249e-01 7.990000000000000435e-01 8.589999999999999858e-01 9.859999999999999876e-01 6.620000000000000329e-01 8.239999999999999547e-01 9.449999999999999512e-01 8.259999999999999565e-01 8.890000000000000124e-01 9.769999999999999796e-01 1.157999999999999918e+00 7.329999999999999849e-01 9.280000000000000471e-01 1.782000000000000028e+00 1.810999999999999943e+00 1.776000000000000023e+00 2.073999999999999844e+00 2.013999999999999790e+00 2.157999999999999918e+00 2.092999999999999972e+00 2.339999999999999858e+00 1.721999999999999975e+00 1.715000000000000080e+00 1.524000000000000021e+00 1.135999999999999899e+00 1.262999999999999901e+00 9.489999999999999547e-01 1.137999999999999901e+00 6.570000000000000284e-01 7.950000000000000400e-01 6.179999999999999938e-01 8.080000000000000515e-01 1.316999999999999948e+00 8.850000000000000089e-01 7.710000000000000187e-01 6.059999999999999831e-01 9.270000000000000462e-01 9.889999999999999902e-01 9.020000000000000240e-01 5.580000000000000515e-01 5.530000000000000471e-01 8.080000000000000515e-01 8.649999999999999911e-01 7.520000000000000018e-01 6.919999999999999485e-01 7.319999999999999840e-01 6.690000000000000391e-01 7.299999999999999822e-01 4.849999999999999867e-01 6.730000000000000426e-01 5.530000000000000471e-01 6.850000000000000533e-01 5.140000000000000124e-01 5.659999999999999476e-01 5.530000000000000471e-01 5.230000000000000204e-01 6.830000000000000515e-01 3.340000000000000191e-01 8.189999999999999503e-01 6.610000000000000320e-01 6.109999999999999876e-01 5.959999999999999742e-01 6.510000000000000231e-01 5.370000000000000329e-01 5.070000000000000062e-01 4.869999999999999885e-01 5.709999999999999520e-01 2.500000000000000000e-01 2.730000000000000204e-01 2.359999999999999876e-01 2.800000000000000266e-01 4.759999999999999787e-01 2.949999999999999845e-01 7.009999999999999565e-01 6.590000000000000302e-01 6.740000000000000435e-01 2.439999999999999947e-01 1.697999999999999954e+00 1.622999999999999998e+00 1.564999999999999947e+00 1.639999999999999902e+00 9.799999999999999822e-01
4.900000000000000000e+01 2.120999999999999996e+00 1.778000000000000025e+00 1.864999999999999991e+00 2.349999999999999867e-01 2.165999999999999925e+00 2.100000000000000089e+00 2.494000000000000217e+00 2.075000000000000178e+00 2.571000000000000174e+00 3.269000000000000128e+00 3.249000000000000110e+00 2.334000000000000075e+00 1.403000000000000025e+00 1.596000000000000085e+00 1.219999999999999973e+00 1.667999999999999927e+00 1.862000000000000099e+00 1.745000000000000107e+00 1.842999999999999972e+00 1.457999999999999963e+00 2.307999999999999829e+00 1.923000000000000043e+00 2.616000000000000103e+00 1.822000000000000064e+00 1.693999999999999950e+00 1.643000000000000016e+00 1.245999999999999996e+00 2.240000000000000213e+00 1.979999999999999982e+00 1.842999999999999972e+00 2.319999999999999840e+00 2.267999999999999794e+00 1.891999999999999904e+00 2.940999999999999837e+00 2.799999999999999822e+00 9.909999999999999920e-01 9.290000000000000480e-01 1.131000000000000005e+00 1.080000000000000071e+00 1.008999999999999897e+00 1.286999999999999922e+00 1.282000000000000028e+00 1.250999999999999890e+00 1.320000000000000062e+00 1.112999999999999989e+00 1.064999999999999947e+00 9.989999999999999991e-01 1.026999999999999913e+00 7.840000000000000302e-01 1.052000000000000046e+00 8.790000000000000036e-01 9.080000000000000293e-01 8.880000000000000115e-01 1.155999999999999917e+00 8.810000000000000053e-01 9.819999999999999840e-01 1.139999999999999902e+00 9.300000000000000488e-01 1.046000000000000041e+00 9.629999999999999671e-01 1.554999999999999938e+00 1.556000000000000050e+00 1.701000000000000068e+00 2.009999999999999787e+00 1.945999999999999952e+00 1.792999999999999927e+00 1.487999999999999989e+00 1.870999999999999996e+00 1.618000000000000105e+00 1.647999999999999909e+00 1.620000000000000107e+00 1.750000000000000000e+00 1.762000000000000011e+00 1.665999999999999925e+00 1.796999999999999931e+00 2.174999999999999822e+00 2.141000000000000014e+00 1.328999999999999959e+00 9.220000000000000417e-01 9.020000000000000240e-01 1.072999999999999954e+00 9.659999999999999698e-01 6.310000000000000053e-01 8.519999999999999796e-01 9.419999999999999485e-01 1.122000000000000108e+00 9.839999999999999858e-01 9.919999999999999929e-01 8.279999999999999583e-01 5.819999999999999618e-01 6.059999999999999831e-01 7.139999999999999680e-01 7.690000000000000169e-01 5.310000000000000275e-01 6.199999999999999956e-01 2.104000000000000092e+00 2.137000000000000011e+00 1.981999999999999984e+00 2.230999999999999872e+00 2.125000000000000000e+00 2.244000000000000217e+00 2.024000000000000021e+00 2.317000000000000171e+00 1.522999999999999909e+00 1.703999999999999959e+00 1.651000000000000023e+00 1.415999999999999925e+00 1.155999999999999917e+00 1.108999999999999986e+00 9.799999999999999822e-01 8.279999999999999583e-01 6.860000000000000542e-01 4.969999999999999973e-01 5.550000000000000488e-01 9.220000000000000417e-01 8.129999999999999449e-01 6.560000000000000275e-01 7.520000000000000018e-01 8.569999999999999840e-01 4.279999999999999916e-01 4.769999999999999796e-01 5.010000000000000009e-01 4.309999999999999942e-01 7.990000000000000435e-01 6.320000000000000062e-01 3.340000000000000191e-01 5.699999999999999512e-01 4.369999999999999996e-01 6.919999999999999485e-01 5.130000000000000115e-01 6.450000000000000178e-01 6.199999999999999956e-01 5.859999999999999654e-01 2.439999999999999947e-01 4.799999999999999822e-01 6.540000000000000258e-01 6.820000000000000506e-01 5.789999999999999591e-01 5.919999999999999707e-01 5.729999999999999538e-01 6.830000000000000515e-01 3.270000000000000129e-01 2.530000000000000027e-01 2.280000000000000082e-01 2.640000000000000124e-01 3.370000000000000218e-01 2.320000000000000118e-01 2.439999999999999947e-01 2.869999999999999774e-01 2.320000000000000118e-01 2.260000000000000064e-01 2.869999999999999774e-01 2.369999999999999885e-01 3.410000000000000253e-01 2.139999999999999958e-01 5.130000000000000115e-01 4.349999999999999978e-01 3.019999999999999907e-01 2.810000000000000275e-01 1.475999999999999979e+00 1.502999999999999892e+00 1.502000000000000002e+00 1.399000000000000021e+00 1.205999999999999961e+00
5.000000000000000000e+01 1.955000000000000071e+00 2.001999999999999780e+00 1.963000000000000078e+00 5.659999999999999476e-01 1.953999999999999959e+00 2.523000000000000131e+00 2.577999999999999847e+00 2.549999999999999822e+00 3.104999999999999982e+00 3.278999999999999915e+00 3.265000000000000124e+00 2.483000000000000096e+00 1.874000000000000110e+00 1.979999999999999982e+00 1.697999999999999954e+00 2.132000000000000117e+00 2.193999999999999950e+00 2.156000000000000139e+00 2.197999999999999954e+00 1.766000000000000014e+00 2.206999999999999851e+00 1.788000000000000034e+00 2.299999999999999822e+00 2.168000000000000149e+00 2.055000000000000160e+00 1.911999999999999922e+00 1.334000000000000075e+00 2.221999999999999975e+00 1.713999999999999968e+00 2.108000000000000096e+00 2.705999999999999961e+00 2.674999999999999822e+00 2.153999999999999915e+00 2.851999999999999869e+00 2.902000000000000135e+00 1.423000000000000043e+00 1.306999999999999940e+00 1.445999999999999952e+00 1.421999999999999931e+00 1.427000000000000046e+00 1.237000000000000099e+00 1.614999999999999991e+00 1.667999999999999927e+00 1.647000000000000020e+00 1.455999999999999961e+00 1.336999999999999966e+00 1.350999999999999979e+00 1.405999999999999917e+00 1.199999999999999956e+00 1.419000000000000039e+00 1.379999999999999893e+00 1.326999999999999957e+00 1.250000000000000000e+00 1.520999999999999908e+00 1.391000000000000014e+00 1.409000000000000030e+00 1.532000000000000028e+00 1.360999999999999988e+00 1.489000000000000101e+00 1.354999999999999982e+00 1.891000000000000014e+00 1.895000000000000018e+00 1.933000000000000052e+00 1.913999999999999924e+00 1.703000000000000069e+00 1.754999999999999893e+00 1.806999999999999940e+00 1.842000000000000082e+00 1.217000000000000082e+00 1.457000000000000073e+00 1.306999999999999940e+00 1.247000000000000108e+00 1.203999999999999959e+00 1.018000000000000016e+00 1.574999999999999956e+00 2.343999999999999861e+00 2.027000000000000135e+00 1.352000000000000091e+00 1.397000000000000020e+00 1.288000000000000034e+00 1.344999999999999973e+00 1.276999999999999913e+00 1.165000000000000036e+00 1.227999999999999980e+00 1.258999999999999897e+00 1.471000000000000085e+00 1.306000000000000050e+00 1.385000000000000009e+00 7.820000000000000284e-01 4.530000000000000138e-01 6.169999999999999929e-01 6.550000000000000266e-01 7.720000000000000195e-01 8.519999999999999796e-01 7.710000000000000187e-01 2.307999999999999829e+00 2.224000000000000199e+00 2.395000000000000018e+00 2.495999999999999996e+00 2.241000000000000103e+00 2.274000000000000021e+00 2.241999999999999993e+00 2.411999999999999922e+00 1.457000000000000073e+00 1.838000000000000078e+00 1.550999999999999934e+00 1.752000000000000002e+00 1.620000000000000107e+00 1.387000000000000011e+00 1.502999999999999892e+00 1.243999999999999995e+00 1.183999999999999941e+00 9.779999999999999805e-01 8.760000000000000009e-01 8.950000000000000178e-01 1.070999999999999952e+00 1.022000000000000020e+00 1.074999999999999956e+00 1.250999999999999890e+00 8.120000000000000551e-01 8.579999999999999849e-01 9.120000000000000329e-01 8.629999999999999893e-01 1.203000000000000069e+00 1.118999999999999995e+00 6.889999999999999458e-01 9.000000000000000222e-01 8.519999999999999796e-01 1.076999999999999957e+00 1.004000000000000004e+00 8.810000000000000053e-01 6.909999999999999476e-01 7.419999999999999929e-01 4.440000000000000058e-01 7.089999999999999636e-01 1.096000000000000085e+00 1.133000000000000007e+00 9.300000000000000488e-01 1.056000000000000050e+00 8.449999999999999734e-01 1.046999999999999931e+00 3.539999999999999813e-01 4.829999999999999849e-01 4.869999999999999885e-01 6.079999999999999849e-01 4.349999999999999978e-01 5.400000000000000355e-01 5.600000000000000533e-01 6.009999999999999787e-01 5.160000000000000142e-01 5.580000000000000515e-01 7.399999999999999911e-01 5.679999999999999494e-01 7.359999999999999876e-01 5.570000000000000506e-01 7.369999999999999885e-01 8.439999999999999725e-01 7.479999999999999982e-01 5.949999999999999734e-01 1.052999999999999936e+00 8.129999999999999449e-01 7.650000000000000133e-01 8.729999999999999982e-01 1.114999999999999991e+00
5.100000000000000000e+01 1.747000000000000108e+00 1.743000000000000105e+00 1.614999999999999991e+00 7.850000000000000311e-01 2.451999999999999957e+00 2.335999999999999854e+00 2.512999999999999901e+00 2.748000000000000220e+00 3.115000000000000213e+00 3.278000000000000025e+00 3.263999999999999790e+00 2.532999999999999918e+00 2.120000000000000107e+00 2.228000000000000203e+00 1.979000000000000092e+00 2.262000000000000011e+00 2.358000000000000096e+00 2.384999999999999787e+00 2.326999999999999957e+00 1.810000000000000053e+00 2.567000000000000171e+00 2.434000000000000163e+00 2.903000000000000025e+00 2.056000000000000050e+00 2.148000000000000131e+00 1.909999999999999920e+00 1.723000000000000087e+00 2.605999999999999872e+00 2.129000000000000004e+00 2.198999999999999844e+00 2.866999999999999993e+00 2.857000000000000206e+00 2.466000000000000192e+00 2.898000000000000131e+00 3.318000000000000060e+00 1.532999999999999918e+00 1.415999999999999925e+00 1.602999999999999980e+00 1.453999999999999959e+00 1.566000000000000059e+00 1.667999999999999927e+00 1.741000000000000103e+00 1.790000000000000036e+00 1.810000000000000053e+00 1.564000000000000057e+00 1.399999999999999911e+00 1.423999999999999932e+00 1.497000000000000108e+00 1.266999999999999904e+00 1.387000000000000011e+00 1.481999999999999984e+00 1.413000000000000034e+00 1.322999999999999954e+00 1.651000000000000023e+00 1.544000000000000039e+00 1.554999999999999938e+00 1.701000000000000068e+00 1.566999999999999948e+00 1.705000000000000071e+00 1.606999999999999984e+00 2.120000000000000107e+00 2.133000000000000007e+00 2.137999999999999901e+00 2.293000000000000149e+00 2.121999999999999886e+00 2.067000000000000171e+00 2.115000000000000213e+00 2.126999999999999780e+00 1.671000000000000041e+00 1.616999999999999993e+00 1.687999999999999945e+00 1.663000000000000034e+00 1.733999999999999986e+00 1.431999999999999940e+00 1.939999999999999947e+00 2.581999999999999851e+00 2.415000000000000036e+00 1.425000000000000044e+00 1.532000000000000028e+00 1.433000000000000052e+00 1.612000000000000099e+00 1.276000000000000023e+00 1.304000000000000048e+00 1.423000000000000043e+00 1.364000000000000101e+00 1.618999999999999995e+00 1.344999999999999973e+00 1.493000000000000105e+00 1.350000000000000089e+00 8.489999999999999769e-01 1.118000000000000105e+00 1.215000000000000080e+00 1.227000000000000091e+00 1.068000000000000060e+00 1.227999999999999980e+00 2.366999999999999993e+00 2.314999999999999947e+00 2.470000000000000195e+00 2.704000000000000181e+00 2.423999999999999932e+00 2.498000000000000220e+00 2.524000000000000021e+00 2.696000000000000174e+00 2.146999999999999797e+00 2.150999999999999801e+00 1.927000000000000046e+00 1.824999999999999956e+00 1.752999999999999892e+00 1.489000000000000101e+00 1.604999999999999982e+00 1.256000000000000005e+00 1.356999999999999984e+00 1.112999999999999989e+00 1.237000000000000099e+00 1.463000000000000078e+00 1.096000000000000085e+00 1.092000000000000082e+00 1.060000000000000053e+00 1.538999999999999924e+00 1.058000000000000052e+00 1.157000000000000028e+00 1.124000000000000110e+00 1.114999999999999991e+00 1.403999999999999915e+00 1.284000000000000030e+00 1.002999999999999892e+00 1.187999999999999945e+00 1.108999999999999986e+00 1.032999999999999918e+00 1.177999999999999936e+00 1.048000000000000043e+00 1.272999999999999909e+00 1.320000000000000062e+00 9.649999999999999689e-01 1.102999999999999980e+00 1.199000000000000066e+00 1.235999999999999988e+00 1.076000000000000068e+00 1.296000000000000041e+00 9.589999999999999636e-01 1.250000000000000000e+00 7.760000000000000231e-01 8.780000000000000027e-01 8.120000000000000551e-01 8.209999999999999520e-01 8.569999999999999840e-01 9.120000000000000329e-01 9.659999999999999698e-01 1.052000000000000046e+00 9.060000000000000275e-01 5.500000000000000444e-01 9.030000000000000249e-01 7.560000000000000053e-01 1.112999999999999989e+00 7.740000000000000213e-01 1.167999999999999927e+00 9.949999999999999956e-01 1.046000000000000041e+00 6.550000000000000266e-01 9.659999999999999698e-01 1.078999999999999959e+00 1.082999999999999963e+00 9.110000000000000320e-01 7.339999999999999858e-01
5.200000000000000000e+01 1.622000000000000108e+00 1.562999999999999945e+00 1.375999999999999890e+00 4.169999999999999818e-01 2.213999999999999968e+00 2.446000000000000174e+00 2.060999999999999943e+00 2.923999999999999932e+00 3.111000000000000210e+00 3.144000000000000128e+00 2.972999999999999865e+00 2.225000000000000089e+00 2.161999999999999922e+00 2.088000000000000078e+00 2.113999999999999879e+00 2.376999999999999780e+00 2.342999999999999972e+00 2.634999999999999787e+00 2.323999999999999844e+00 1.834000000000000075e+00 2.088000000000000078e+00 1.957999999999999963e+00 2.902000000000000135e+00 1.524999999999999911e+00 1.671000000000000041e+00 1.520999999999999908e+00 1.848999999999999977e+00 2.503000000000000114e+00 2.067000000000000171e+00 1.739000000000000101e+00 2.363999999999999879e+00 2.375000000000000000e+00 2.068000000000000060e+00 2.714999999999999858e+00 3.257000000000000117e+00 1.213999999999999968e+00 1.199000000000000066e+00 1.534999999999999920e+00 1.467000000000000082e+00 1.552999999999999936e+00 1.729000000000000092e+00 1.417000000000000037e+00 1.622999999999999998e+00 1.699999999999999956e+00 1.356999999999999984e+00 1.328000000000000069e+00 1.322000000000000064e+00 1.260999999999999899e+00 9.789999999999999813e-01 1.020000000000000018e+00 1.122000000000000108e+00 1.100999999999999979e+00 1.042999999999999927e+00 1.473000000000000087e+00 1.274999999999999911e+00 1.290999999999999925e+00 1.473999999999999977e+00 1.389999999999999902e+00 1.502000000000000002e+00 1.594000000000000083e+00 2.096999999999999975e+00 1.981999999999999984e+00 1.985999999999999988e+00 2.371999999999999886e+00 2.346999999999999975e+00 2.279999999999999805e+00 2.037999999999999812e+00 2.283999999999999808e+00 1.931000000000000050e+00 1.921999999999999931e+00 1.945000000000000062e+00 1.975999999999999979e+00 1.985999999999999988e+00 1.725000000000000089e+00 2.173999999999999932e+00 2.809000000000000163e+00 2.637999999999999901e+00 1.641000000000000014e+00 1.292999999999999927e+00 1.258999999999999897e+00 1.391999999999999904e+00 9.360000000000000542e-01 8.980000000000000204e-01 1.106000000000000094e+00 1.229999999999999982e+00 1.459000000000000075e+00 1.062999999999999945e+00 1.231999999999999984e+00 1.411000000000000032e+00 8.739999999999999991e-01 1.102000000000000091e+00 1.169999999999999929e+00 1.368999999999999995e+00 8.129999999999999449e-01 7.960000000000000409e-01 2.479999999999999982e+00 2.411999999999999922e+00 2.363999999999999879e+00 2.505999999999999783e+00 2.607000000000000206e+00 2.697000000000000064e+00 2.672000000000000153e+00 2.919000000000000039e+00 2.028999999999999915e+00 2.008000000000000007e+00 2.020000000000000018e+00 1.429000000000000048e+00 1.439999999999999947e+00 1.328999999999999959e+00 1.229000000000000092e+00 1.092999999999999972e+00 9.070000000000000284e-01 6.069999999999999840e-01 9.160000000000000364e-01 1.066999999999999948e+00 6.109999999999999876e-01 7.720000000000000195e-01 6.640000000000000346e-01 1.066000000000000059e+00 9.409999999999999476e-01 7.850000000000000311e-01 7.510000000000000009e-01 7.590000000000000080e-01 9.769999999999999796e-01 7.820000000000000284e-01 7.319999999999999840e-01 8.339999999999999636e-01 7.279999999999999805e-01 5.240000000000000213e-01 8.619999999999999885e-01 6.670000000000000373e-01 1.151999999999999913e+00 9.839999999999999858e-01 1.076000000000000068e+00 9.310000000000000497e-01 8.900000000000000133e-01 7.680000000000000160e-01 7.319999999999999840e-01 9.769999999999999796e-01 9.280000000000000471e-01 1.433999999999999941e+00 8.800000000000000044e-01 1.088999999999999968e+00 9.330000000000000515e-01 1.054000000000000048e+00 1.153000000000000025e+00 1.245000000000000107e+00 1.231999999999999984e+00 1.300999999999999934e+00 1.181000000000000050e+00 7.660000000000000142e-01 1.201000000000000068e+00 1.036999999999999922e+00 1.387000000000000011e+00 1.058999999999999941e+00 1.441000000000000059e+00 1.219999999999999973e+00 1.316000000000000059e+00 9.499999999999999556e-01 1.223000000000000087e+00 1.344999999999999973e+00 1.304999999999999938e+00 9.569999999999999618e-01 3.089999999999999969e-01
5.300000000000000000e+01 2.044000000000000039e+00 2.016999999999999904e+00 1.852000000000000091e+00 2.439999999999999947e-01 2.065999999999999837e+00 2.569999999999999840e+00 2.432999999999999829e+00 3.241999999999999993e+00 3.483999999999999986e+00 3.593999999999999861e+00 3.490000000000000213e+00 2.773000000000000131e+00 2.535000000000000142e+00 2.553999999999999826e+00 2.388999999999999790e+00 2.681999999999999940e+00 2.668000000000000149e+00 2.847999999999999865e+00 2.560999999999999943e+00 2.120999999999999996e+00 2.144000000000000128e+00 1.949999999999999956e+00 2.451000000000000068e+00 1.770999999999999908e+00 1.594000000000000083e+00 1.580000000000000071e+00 1.570000000000000062e+00 2.087000000000000188e+00 1.975000000000000089e+00 1.727000000000000091e+00 2.398000000000000131e+00 2.366000000000000103e+00 1.909999999999999920e+00 2.375000000000000000e+00 3.228000000000000203e+00 1.637000000000000011e+00 1.562999999999999945e+00 1.776000000000000023e+00 1.675000000000000044e+00 1.645999999999999908e+00 1.834000000000000075e+00 1.844999999999999973e+00 1.931000000000000050e+00 1.945000000000000062e+00 1.721999999999999975e+00 1.622000000000000108e+00 1.675000000000000044e+00 1.641999999999999904e+00 1.362000000000000099e+00 1.475999999999999979e+00 1.493999999999999995e+00 1.524000000000000021e+00 1.467000000000000082e+00 1.788999999999999924e+00 1.433000000000000052e+00 1.600999999999999979e+00 1.792999999999999927e+00 1.604999999999999982e+00 1.427999999999999936e+00 1.643999999999999906e+00 2.209000000000000075e+00 2.160000000000000142e+00 2.346000000000000085e+00 2.650999999999999801e+00 2.403999999999999915e+00 2.036000000000000032e+00 2.007000000000000117e+00 2.318999999999999950e+00 1.810000000000000053e+00 2.017999999999999794e+00 1.915999999999999925e+00 1.935000000000000053e+00 1.778999999999999915e+00 1.685999999999999943e+00 2.003000000000000114e+00 2.741999999999999993e+00 2.379000000000000004e+00 1.826999999999999957e+00 1.574999999999999956e+00 1.518999999999999906e+00 1.719999999999999973e+00 1.381999999999999895e+00 1.175000000000000044e+00 1.522000000000000020e+00 1.538000000000000034e+00 1.778000000000000025e+00 1.477000000000000091e+00 1.610000000000000098e+00 1.447999999999999954e+00 6.179999999999999938e-01 7.640000000000000124e-01 9.579999999999999627e-01 9.909999999999999920e-01 9.889999999999999902e-01 7.449999999999999956e-01 2.694999999999999840e+00 2.708000000000000185e+00 2.693999999999999950e+00 2.771999999999999797e+00 2.702999999999999847e+00 2.745000000000000107e+00 2.520999999999999908e+00 2.754000000000000004e+00 2.036999999999999922e+00 2.379999999999999893e+00 2.197000000000000064e+00 1.925000000000000044e+00 1.782000000000000028e+00 1.625999999999999890e+00 1.576999999999999957e+00 1.530999999999999917e+00 1.110000000000000098e+00 9.200000000000000400e-01 8.090000000000000524e-01 8.890000000000000124e-01 6.380000000000000115e-01 5.889999999999999680e-01 5.969999999999999751e-01 1.086999999999999966e+00 5.779999999999999583e-01 7.540000000000000036e-01 6.840000000000000524e-01 6.760000000000000453e-01 1.237000000000000099e+00 9.180000000000000382e-01 8.159999999999999476e-01 8.040000000000000480e-01 6.640000000000000346e-01 9.160000000000000364e-01 1.092999999999999972e+00 1.012999999999999901e+00 9.519999999999999574e-01 8.419999999999999707e-01 9.779999999999999805e-01 1.163999999999999924e+00 1.252999999999999892e+00 1.054999999999999938e+00 9.909999999999999920e-01 8.659999999999999920e-01 1.032000000000000028e+00 1.374000000000000110e+00 8.339999999999999636e-01 1.090999999999999970e+00 1.072999999999999954e+00 1.141000000000000014e+00 9.599999999999999645e-01 1.014999999999999902e+00 1.084000000000000075e+00 9.949999999999999956e-01 9.379999999999999449e-01 9.689999999999999725e-01 1.239999999999999991e+00 1.173000000000000043e+00 1.274999999999999911e+00 1.096000000000000085e+00 1.247000000000000108e+00 1.387000000000000011e+00 1.211000000000000076e+00 1.102000000000000091e+00 1.417999999999999927e+00 1.274999999999999911e+00 1.415000000000000036e+00 1.336000000000000076e+00 6.820000000000000506e-01
5.400000000000000000e+01 1.693999999999999950e+00 1.800999999999999934e+00 1.671000000000000041e+00 6.179999999999999938e-01 2.434000000000000163e+00 2.686999999999999833e+00 2.726999999999999869e+00 3.158999999999999808e+00 3.544999999999999929e+00 3.738999999999999879e+00 3.668000000000000149e+00 2.926000000000000156e+00 2.400999999999999801e+00 2.615000000000000213e+00 2.197999999999999954e+00 2.593999999999999861e+00 2.662999999999999812e+00 2.633999999999999897e+00 2.769000000000000128e+00 2.261000000000000121e+00 2.435999999999999943e+00 2.314000000000000057e+00 2.600999999999999979e+00 2.092999999999999972e+00 2.004999999999999893e+00 1.723999999999999977e+00 1.808999999999999941e+00 2.376999999999999780e+00 2.290999999999999925e+00 2.055000000000000160e+00 2.701000000000000068e+00 2.665999999999999925e+00 2.254000000000000004e+00 2.483000000000000096e+00 3.654999999999999805e+00 1.877999999999999892e+00 1.790000000000000036e+00 2.031000000000000139e+00 1.824999999999999956e+00 1.895999999999999908e+00 1.967999999999999972e+00 2.144000000000000128e+00 2.172000000000000153e+00 2.184000000000000163e+00 1.941999999999999948e+00 1.860000000000000098e+00 1.868999999999999995e+00 1.909000000000000030e+00 1.612999999999999989e+00 1.695000000000000062e+00 1.778999999999999915e+00 1.770999999999999908e+00 1.701999999999999957e+00 2.037999999999999812e+00 1.754999999999999893e+00 1.872000000000000108e+00 2.072999999999999954e+00 1.866999999999999993e+00 1.808999999999999941e+00 1.907999999999999918e+00 2.459999999999999964e+00 2.431000000000000050e+00 2.508000000000000007e+00 2.551000000000000156e+00 2.373000000000000220e+00 2.036999999999999922e+00 2.285000000000000142e+00 2.214999999999999858e+00 1.532000000000000028e+00 1.703999999999999959e+00 1.558000000000000052e+00 1.659000000000000030e+00 1.489999999999999991e+00 1.254999999999999893e+00 1.941000000000000059e+00 2.762000000000000011e+00 2.450000000000000178e+00 1.745000000000000107e+00 1.879999999999999893e+00 1.804000000000000048e+00 2.011000000000000121e+00 1.614999999999999991e+00 1.483000000000000096e+00 1.760000000000000009e+00 1.786000000000000032e+00 2.020000000000000018e+00 1.665000000000000036e+00 1.874000000000000110e+00 1.641999999999999904e+00 8.439999999999999725e-01 1.014999999999999902e+00 1.195999999999999952e+00 1.155999999999999917e+00 1.203999999999999959e+00 9.639999999999999680e-01 2.983999999999999986e+00 2.962000000000000188e+00 3.015000000000000124e+00 3.125000000000000000e+00 3.056000000000000050e+00 3.087000000000000188e+00 2.797000000000000153e+00 3.145999999999999908e+00 2.454000000000000181e+00 2.577999999999999847e+00 2.225000000000000089e+00 2.138999999999999790e+00 2.081999999999999851e+00 1.927999999999999936e+00 1.858999999999999986e+00 1.665000000000000036e+00 1.455999999999999961e+00 1.243999999999999995e+00 1.205000000000000071e+00 1.241999999999999993e+00 9.609999999999999654e-01 8.129999999999999449e-01 9.010000000000000231e-01 1.399000000000000021e+00 9.499999999999999556e-01 1.064999999999999947e+00 1.060000000000000053e+00 1.066999999999999948e+00 1.520000000000000018e+00 1.330999999999999961e+00 1.131999999999999895e+00 1.209999999999999964e+00 1.032999999999999918e+00 1.233000000000000096e+00 1.427000000000000046e+00 1.348999999999999977e+00 1.338000000000000078e+00 1.245999999999999996e+00 1.165000000000000036e+00 1.403000000000000025e+00 1.491999999999999993e+00 1.348000000000000087e+00 1.268999999999999906e+00 1.278999999999999915e+00 1.375000000000000000e+00 1.580999999999999961e+00 9.330000000000000515e-01 1.054000000000000048e+00 9.819999999999999840e-01 1.086000000000000076e+00 6.949999999999999512e-01 9.809999999999999831e-01 1.024000000000000021e+00 8.449999999999999734e-01 1.046000000000000041e+00 8.439999999999999725e-01 8.489999999999999769e-01 9.110000000000000320e-01 1.076000000000000068e+00 9.789999999999999813e-01 9.699999999999999734e-01 1.090999999999999970e+00 9.649999999999999689e-01 8.940000000000000169e-01 1.006999999999999895e+00 8.169999999999999485e-01 9.559999999999999609e-01 9.200000000000000400e-01 2.250000000000000056e-01
5.500000000000000000e+01 1.389999999999999902e+00 1.437000000000000055e+00 1.229000000000000092e+00 8.469999999999999751e-01 2.616000000000000103e+00 3.112999999999999989e+00 2.850000000000000089e+00 2.823999999999999844e+00 3.112000000000000099e+00 3.351999999999999869e+00 3.322999999999999954e+00 2.375000000000000000e+00 2.301000000000000156e+00 2.318000000000000060e+00 2.148000000000000131e+00 2.591000000000000192e+00 2.761000000000000121e+00 2.717999999999999972e+00 2.879999999999999893e+00 2.153999999999999915e+00 2.629999999999999893e+00 2.375999999999999890e+00 2.537999999999999812e+00 1.846000000000000085e+00 2.104999999999999982e+00 1.447999999999999954e+00 2.048000000000000043e+00 2.399000000000000021e+00 2.362999999999999989e+00 1.727000000000000091e+00 2.444999999999999840e+00 2.330999999999999961e+00 2.039000000000000146e+00 2.568999999999999950e+00 3.561999999999999833e+00 1.745000000000000107e+00 1.610000000000000098e+00 2.153000000000000025e+00 1.991000000000000103e+00 2.104999999999999982e+00 2.241999999999999993e+00 2.036000000000000032e+00 2.266000000000000014e+00 2.301000000000000156e+00 1.879999999999999893e+00 1.858000000000000096e+00 1.832999999999999963e+00 1.790999999999999925e+00 1.530999999999999917e+00 1.548999999999999932e+00 1.741000000000000103e+00 1.731000000000000094e+00 1.703999999999999959e+00 2.096000000000000085e+00 1.874000000000000110e+00 1.931000000000000050e+00 2.130999999999999783e+00 2.036999999999999922e+00 1.985000000000000098e+00 2.160000000000000142e+00 2.682999999999999829e+00 2.496999999999999886e+00 2.392999999999999794e+00 2.750000000000000000e+00 2.736000000000000210e+00 2.504999999999999893e+00 2.533999999999999808e+00 2.689999999999999947e+00 1.991000000000000103e+00 2.130999999999999783e+00 2.023000000000000131e+00 2.068999999999999950e+00 1.981000000000000094e+00 1.723000000000000087e+00 2.391000000000000014e+00 3.188000000000000167e+00 2.866999999999999993e+00 1.997000000000000108e+00 2.011000000000000121e+00 1.784999999999999920e+00 2.016000000000000014e+00 1.421999999999999931e+00 1.528000000000000025e+00 1.574999999999999956e+00 1.786000000000000032e+00 2.009999999999999787e+00 1.250000000000000000e+00 1.790999999999999925e+00 1.889999999999999902e+00 1.135000000000000009e+00 1.328999999999999959e+00 1.491999999999999993e+00 1.516999999999999904e+00 1.181000000000000050e+00 9.090000000000000302e-01 2.935999999999999943e+00 3.028999999999999915e+00 2.875000000000000000e+00 3.104999999999999982e+00 3.039000000000000146e+00 3.251999999999999780e+00 3.138999999999999790e+00 3.375000000000000000e+00 2.500000000000000000e+00 2.592000000000000082e+00 2.523000000000000131e+00 1.933000000000000052e+00 2.004999999999999893e+00 1.729999999999999982e+00 1.624000000000000110e+00 1.383999999999999897e+00 1.260000000000000009e+00 1.201999999999999957e+00 1.250000000000000000e+00 1.205999999999999961e+00 9.130000000000000338e-01 8.229999999999999538e-01 8.269999999999999574e-01 1.314000000000000057e+00 1.189999999999999947e+00 1.201999999999999957e+00 1.197000000000000064e+00 1.245999999999999996e+00 1.169000000000000039e+00 1.330999999999999961e+00 1.282999999999999918e+00 1.276000000000000023e+00 1.219999999999999973e+00 1.155999999999999917e+00 1.243000000000000105e+00 1.235000000000000098e+00 1.516999999999999904e+00 1.491000000000000103e+00 1.469999999999999973e+00 1.546000000000000041e+00 1.451999999999999957e+00 1.334999999999999964e+00 1.381000000000000005e+00 1.431000000000000050e+00 1.465000000000000080e+00 1.856000000000000094e+00 1.223000000000000087e+00 1.421999999999999931e+00 1.383999999999999897e+00 1.411000000000000032e+00 1.173000000000000043e+00 1.427000000000000046e+00 1.471000000000000085e+00 1.348999999999999977e+00 1.441999999999999948e+00 1.157000000000000028e+00 1.358000000000000096e+00 1.344000000000000083e+00 1.499000000000000110e+00 1.344000000000000083e+00 1.497000000000000108e+00 1.596999999999999975e+00 1.495999999999999996e+00 1.193999999999999950e+00 9.379999999999999449e-01 1.195000000000000062e+00 1.084999999999999964e+00 8.289999999999999591e-01 2.550000000000000044e-01
5.600000000000000000e+01 1.665000000000000036e+00 1.733999999999999986e+00 1.534999999999999920e+00 5.150000000000000133e-01 2.939000000000000057e+00 3.307999999999999829e+00 3.126999999999999780e+00 3.315999999999999837e+00 3.559000000000000163e+00 3.745000000000000107e+00 3.560999999999999943e+00 2.742999999999999883e+00 2.710999999999999854e+00 2.717999999999999972e+00 2.605999999999999872e+00 2.995999999999999996e+00 3.012000000000000011e+00 3.120999999999999996e+00 2.963999999999999968e+00 2.468999999999999861e+00 2.874000000000000110e+00 2.732000000000000206e+00 2.942000000000000171e+00 2.302000000000000046e+00 2.388999999999999790e+00 1.987000000000000099e+00 2.318999999999999950e+00 2.630999999999999783e+00 2.798999999999999932e+00 1.973999999999999977e+00 2.803999999999999826e+00 2.708000000000000185e+00 2.388999999999999790e+00 2.561999999999999833e+00 3.286000000000000032e+00 1.907999999999999918e+00 1.872000000000000108e+00 2.115000000000000213e+00 2.157999999999999918e+00 2.008000000000000007e+00 2.274000000000000021e+00 1.961000000000000076e+00 2.250000000000000000e+00 2.346999999999999975e+00 2.027000000000000135e+00 1.987999999999999989e+00 2.029999999999999805e+00 1.893999999999999906e+00 1.713999999999999968e+00 1.631000000000000005e+00 1.745000000000000107e+00 1.816000000000000059e+00 1.800999999999999934e+00 2.125000000000000000e+00 1.705000000000000071e+00 1.875999999999999890e+00 1.846999999999999975e+00 1.971999999999999975e+00 1.713000000000000078e+00 2.068000000000000060e+00 2.701999999999999957e+00 2.573999999999999844e+00 2.475000000000000089e+00 3.071000000000000174e+00 2.903000000000000025e+00 2.494000000000000217e+00 2.482000000000000206e+00 2.822000000000000064e+00 2.257000000000000117e+00 2.350999999999999979e+00 2.273000000000000131e+00 2.323999999999999844e+00 2.213999999999999968e+00 1.991000000000000103e+00 2.496999999999999886e+00 3.214999999999999858e+00 2.870000000000000107e+00 2.240000000000000213e+00 1.927000000000000046e+00 1.836000000000000076e+00 2.028000000000000025e+00 1.610999999999999988e+00 1.425000000000000044e+00 1.739999999999999991e+00 1.874000000000000110e+00 2.160000000000000142e+00 1.620000000000000107e+00 1.870000000000000107e+00 1.790999999999999925e+00 1.090000000000000080e+00 1.195999999999999952e+00 1.276999999999999913e+00 1.399999999999999911e+00 7.760000000000000231e-01 5.679999999999999494e-01 3.157999999999999918e+00 3.012000000000000011e+00 2.729999999999999982e+00 2.766999999999999904e+00 2.592999999999999972e+00 2.849000000000000199e+00 2.774000000000000021e+00 2.951000000000000068e+00 2.273000000000000131e+00 2.649000000000000021e+00 2.642999999999999794e+00 1.999000000000000110e+00 1.915000000000000036e+00 1.681999999999999940e+00 1.518999999999999906e+00 1.502999999999999892e+00 1.203000000000000069e+00 9.379999999999999449e-01 8.760000000000000009e-01 8.339999999999999636e-01 4.490000000000000102e-01 3.669999999999999929e-01 3.689999999999999947e-01 9.909999999999999920e-01 7.940000000000000391e-01 7.910000000000000364e-01 8.579999999999999849e-01 8.539999999999999813e-01 9.200000000000000400e-01 1.034999999999999920e+00 1.141000000000000014e+00 9.879999999999999893e-01 9.130000000000000338e-01 9.859999999999999876e-01 9.030000000000000249e-01 1.040999999999999925e+00 1.247999999999999998e+00 1.205000000000000071e+00 1.516999999999999904e+00 1.538999999999999924e+00 1.447000000000000064e+00 1.288999999999999924e+00 1.326999999999999957e+00 1.092000000000000082e+00 1.362000000000000099e+00 1.872999999999999998e+00 1.338000000000000078e+00 1.552999999999999936e+00 1.524999999999999911e+00 1.584000000000000075e+00 1.393000000000000016e+00 1.485000000000000098e+00 1.534999999999999920e+00 1.312999999999999945e+00 1.312999999999999945e+00 1.348000000000000087e+00 1.546000000000000041e+00 1.578000000000000069e+00 1.707000000000000073e+00 1.554000000000000048e+00 1.643000000000000016e+00 1.776999999999999913e+00 1.651000000000000023e+00 1.473000000000000087e+00 1.433999999999999941e+00 1.453000000000000069e+00 1.459000000000000075e+00 1.300000000000000044e+00 6.820000000000000506e-01
5.700000000000000000e+01 1.723999999999999977e+00 1.768999999999999906e+00 1.675999999999999934e+00 7.540000000000000036e-01 3.101999999999999869e+00 3.206999999999999851e+00 3.236000000000000210e+00 3.524000000000000021e+00 3.818999999999999950e+00 4.016000000000000014e+00 3.879999999999999893e+00 3.051000000000000156e+00 2.923000000000000043e+00 3.015000000000000124e+00 2.783999999999999808e+00 3.049999999999999822e+00 3.075000000000000178e+00 3.125999999999999890e+00 3.156000000000000139e+00 2.698999999999999844e+00 3.129999999999999893e+00 3.028000000000000025e+00 3.198999999999999844e+00 2.462000000000000188e+00 2.532000000000000028e+00 2.099000000000000199e+00 2.282999999999999918e+00 2.766000000000000014e+00 2.766000000000000014e+00 2.326999999999999957e+00 3.061999999999999833e+00 2.982000000000000206e+00 2.657999999999999918e+00 2.708000000000000185e+00 3.544999999999999929e+00 2.218999999999999861e+00 2.126999999999999780e+00 2.350999999999999979e+00 2.119000000000000217e+00 2.192000000000000171e+00 2.286000000000000032e+00 2.323999999999999844e+00 2.490000000000000213e+00 2.580999999999999961e+00 2.278999999999999915e+00 2.226999999999999869e+00 2.262000000000000011e+00 2.217000000000000082e+00 1.939999999999999947e+00 1.975000000000000089e+00 2.089999999999999858e+00 2.083000000000000185e+00 2.044000000000000039e+00 2.366999999999999993e+00 1.937999999999999945e+00 2.138999999999999790e+00 2.160000000000000142e+00 2.194999999999999840e+00 1.977999999999999980e+00 2.109999999999999876e+00 2.795999999999999819e+00 2.790000000000000036e+00 2.843999999999999861e+00 3.000000000000000000e+00 2.717999999999999972e+00 2.238999999999999879e+00 2.326999999999999957e+00 2.451000000000000068e+00 1.999000000000000110e+00 2.245000000000000107e+00 1.937999999999999945e+00 2.091000000000000192e+00 1.887000000000000011e+00 1.756999999999999895e+00 2.100000000000000089e+00 2.834000000000000075e+00 2.660000000000000142e+00 2.283999999999999808e+00 2.161999999999999922e+00 2.120999999999999996e+00 2.309000000000000163e+00 1.903999999999999915e+00 1.655999999999999917e+00 2.077999999999999847e+00 2.141999999999999904e+00 2.387000000000000011e+00 1.903999999999999915e+00 2.148000000000000131e+00 1.828000000000000069e+00 9.220000000000000417e-01 1.010999999999999899e+00 1.062999999999999945e+00 1.231999999999999984e+00 8.549999999999999822e-01 5.819999999999999618e-01 3.483999999999999986e+00 3.427999999999999936e+00 3.044000000000000039e+00 2.778999999999999915e+00 2.638999999999999790e+00 3.113999999999999879e+00 2.729000000000000092e+00 3.044999999999999929e+00 2.370000000000000107e+00 2.967999999999999972e+00 2.721000000000000085e+00 2.379000000000000004e+00 2.293000000000000149e+00 2.043000000000000149e+00 1.923000000000000043e+00 1.872999999999999998e+00 1.417999999999999927e+00 1.185999999999999943e+00 1.133000000000000007e+00 6.450000000000000178e-01 7.169999999999999707e-01 5.230000000000000204e-01 6.989999999999999547e-01 8.139999999999999458e-01 7.019999999999999574e-01 8.739999999999999991e-01 8.629999999999999893e-01 7.600000000000000089e-01 1.266999999999999904e+00 1.276000000000000023e+00 1.294000000000000039e+00 1.163999999999999924e+00 9.549999999999999600e-01 1.161000000000000032e+00 1.229000000000000092e+00 1.314999999999999947e+00 1.419000000000000039e+00 1.241999999999999993e+00 1.495999999999999996e+00 1.754000000000000004e+00 1.756999999999999895e+00 1.562000000000000055e+00 1.578999999999999959e+00 1.360000000000000098e+00 1.580000000000000071e+00 1.969999999999999973e+00 1.441999999999999948e+00 1.203999999999999959e+00 1.161999999999999922e+00 1.290999999999999925e+00 1.118999999999999995e+00 1.072999999999999954e+00 1.173999999999999932e+00 8.050000000000000488e-01 1.143999999999999906e+00 9.759999999999999787e-01 1.084999999999999964e+00 1.086000000000000076e+00 1.038999999999999924e+00 8.950000000000000178e-01 1.014999999999999902e+00 1.221999999999999975e+00 1.122000000000000108e+00 1.405000000000000027e+00 1.493000000000000105e+00 8.940000000000000169e-01 1.308000000000000052e+00 1.346000000000000085e+00 5.310000000000000275e-01
5.800000000000000000e+01 1.201999999999999957e+00 1.397000000000000020e+00 1.326999999999999957e+00 1.044999999999999929e+00 3.204000000000000181e+00 3.370000000000000107e+00 3.326999999999999957e+00 3.244000000000000217e+00 3.656000000000000139e+00 3.939000000000000057e+00 3.955000000000000071e+00 2.955000000000000071e+00 2.741999999999999993e+00 2.841000000000000192e+00 2.416999999999999815e+00 2.854000000000000092e+00 3.200000000000000178e+00 3.000000000000000000e+00 3.355999999999999872e+00 2.729999999999999982e+00 3.188000000000000167e+00 2.963999999999999968e+00 3.065999999999999837e+00 1.991000000000000103e+00 2.637000000000000011e+00 1.564000000000000057e+00 2.309000000000000163e+00 2.737000000000000099e+00 2.443999999999999950e+00 2.190999999999999837e+00 2.685999999999999943e+00 2.588000000000000078e+00 2.451000000000000068e+00 2.955999999999999961e+00 3.870999999999999996e+00 2.366999999999999993e+00 2.174999999999999822e+00 2.482000000000000206e+00 2.295999999999999819e+00 2.486000000000000210e+00 2.556000000000000050e+00 2.579000000000000181e+00 2.744000000000000217e+00 2.791999999999999815e+00 2.468999999999999861e+00 2.423000000000000043e+00 2.427999999999999936e+00 2.375999999999999890e+00 2.057999999999999829e+00 2.103000000000000203e+00 2.238999999999999879e+00 2.257000000000000117e+00 2.218999999999999861e+00 2.580999999999999961e+00 2.189000000000000057e+00 2.383000000000000007e+00 2.399000000000000021e+00 2.423000000000000043e+00 2.274999999999999911e+00 2.503000000000000114e+00 3.044000000000000039e+00 3.013999999999999790e+00 3.016999999999999904e+00 3.156000000000000139e+00 2.866000000000000103e+00 2.475000000000000089e+00 2.830000000000000071e+00 2.636000000000000121e+00 2.129999999999999893e+00 2.342999999999999972e+00 1.848000000000000087e+00 2.044999999999999929e+00 1.973000000000000087e+00 1.687999999999999945e+00 2.205999999999999961e+00 3.346999999999999975e+00 3.027000000000000135e+00 2.068000000000000060e+00 2.398000000000000131e+00 2.362999999999999989e+00 2.512000000000000011e+00 2.016000000000000014e+00 1.909000000000000030e+00 2.115000000000000213e+00 2.233999999999999986e+00 2.216000000000000192e+00 1.683999999999999941e+00 2.021999999999999797e+00 2.210999999999999854e+00 1.342000000000000082e+00 1.447999999999999954e+00 1.622000000000000108e+00 1.701000000000000068e+00 1.161999999999999922e+00 9.899999999999999911e-01 3.424999999999999822e+00 3.455000000000000071e+00 3.334999999999999964e+00 3.164000000000000146e+00 3.084000000000000075e+00 3.375000000000000000e+00 3.242999999999999883e+00 3.447999999999999954e+00 2.783999999999999808e+00 3.116999999999999993e+00 3.015000000000000124e+00 2.475999999999999979e+00 2.426000000000000156e+00 1.965999999999999970e+00 2.140000000000000124e+00 1.858999999999999986e+00 1.610000000000000098e+00 1.500999999999999890e+00 1.459999999999999964e+00 1.318999999999999950e+00 9.829999999999999849e-01 8.389999999999999680e-01 8.860000000000000098e-01 1.072000000000000064e+00 1.201000000000000068e+00 1.284999999999999920e+00 1.227999999999999980e+00 1.151000000000000023e+00 1.449999999999999956e+00 1.288000000000000034e+00 1.262999999999999901e+00 1.296999999999999931e+00 1.260999999999999899e+00 1.407999999999999918e+00 1.439999999999999947e+00 1.592999999999999972e+00 1.707999999999999963e+00 1.657000000000000028e+00 1.693000000000000060e+00 1.963000000000000078e+00 1.967999999999999972e+00 1.792000000000000037e+00 1.812000000000000055e+00 1.622999999999999998e+00 1.848999999999999977e+00 2.184000000000000163e+00 1.506999999999999895e+00 1.159000000000000030e+00 1.195000000000000062e+00 1.393000000000000016e+00 1.310000000000000053e+00 1.604999999999999982e+00 1.554999999999999938e+00 1.338000000000000078e+00 1.576000000000000068e+00 1.401000000000000023e+00 1.338000000000000078e+00 1.157999999999999918e+00 1.389000000000000012e+00 1.217000000000000082e+00 1.413999999999999924e+00 1.625000000000000000e+00 1.377000000000000002e+00 1.616999999999999993e+00 9.759999999999999787e-01 9.360000000000000542e-01 9.310000000000000497e-01 9.499999999999999556e-01 1.489999999999999936e-01
5.900000000000000000e+01 1.177000000000000046e+00 1.370999999999999996e+00 1.191000000000000059e+00 9.499999999999999556e-01 3.109999999999999876e+00 3.637000000000000011e+00 3.515000000000000124e+00 3.334000000000000075e+00 3.592999999999999972e+00 3.757000000000000117e+00 3.710999999999999854e+00 2.613999999999999879e+00 2.843999999999999861e+00 2.744000000000000217e+00 2.765000000000000124e+00 3.101999999999999869e+00 3.240000000000000213e+00 3.306000000000000050e+00 3.419000000000000039e+00 2.767999999999999794e+00 3.190999999999999837e+00 2.834999999999999964e+00 2.959000000000000075e+00 2.592999999999999972e+00 2.697999999999999954e+00 1.993000000000000105e+00 2.650999999999999801e+00 2.988999999999999879e+00 2.934000000000000163e+00 2.181999999999999940e+00 2.962000000000000188e+00 2.758999999999999897e+00 2.565999999999999837e+00 3.064999999999999947e+00 3.579000000000000181e+00 2.178999999999999826e+00 1.959000000000000075e+00 2.585999999999999854e+00 2.556000000000000050e+00 2.520000000000000018e+00 2.646999999999999797e+00 2.301000000000000156e+00 2.700000000000000178e+00 2.733000000000000096e+00 2.380999999999999783e+00 2.338000000000000078e+00 2.333000000000000185e+00 2.266000000000000014e+00 1.995999999999999996e+00 1.814000000000000057e+00 2.067000000000000171e+00 2.164000000000000146e+00 2.145000000000000018e+00 2.261000000000000121e+00 2.073999999999999844e+00 2.301000000000000156e+00 2.225999999999999979e+00 2.257000000000000117e+00 2.144000000000000128e+00 2.584999999999999964e+00 3.165000000000000036e+00 2.922000000000000153e+00 2.741999999999999993e+00 3.370999999999999996e+00 3.232000000000000206e+00 2.907999999999999918e+00 2.958000000000000185e+00 3.133999999999999897e+00 2.521999999999999797e+00 2.702999999999999847e+00 2.428999999999999826e+00 2.568999999999999950e+00 2.406000000000000139e+00 2.173000000000000043e+00 2.818000000000000060e+00 3.595000000000000195e+00 3.314000000000000057e+00 2.616999999999999993e+00 2.330000000000000071e+00 2.185000000000000053e+00 2.358999999999999986e+00 1.836000000000000076e+00 1.937999999999999945e+00 1.846000000000000085e+00 2.120000000000000107e+00 2.378000000000000114e+00 1.624000000000000110e+00 2.044000000000000039e+00 2.173999999999999932e+00 1.247999999999999998e+00 1.292000000000000037e+00 1.276999999999999913e+00 1.897000000000000020e+00 7.760000000000000231e-01 6.470000000000000195e-01 2.951000000000000068e+00 3.076999999999999957e+00 2.970000000000000195e+00 2.857000000000000206e+00 2.911000000000000032e+00 3.126999999999999780e+00 3.109999999999999876e+00 3.341000000000000192e+00 2.572000000000000064e+00 2.834000000000000075e+00 2.959999999999999964e+00 1.987999999999999989e+00 1.977000000000000091e+00 1.481000000000000094e+00 1.776999999999999913e+00 1.330000000000000071e+00 1.159999999999999920e+00 1.094999999999999973e+00 1.006999999999999895e+00 8.389999999999999680e-01 6.870000000000000551e-01 6.019999999999999796e-01 6.169999999999999929e-01 8.760000000000000009e-01 1.282999999999999918e+00 1.143000000000000016e+00 9.689999999999999725e-01 1.048999999999999932e+00 9.350000000000000533e-01 8.499999999999999778e-01 8.559999999999999831e-01 8.120000000000000551e-01 9.280000000000000471e-01 1.054999999999999938e+00 9.889999999999999902e-01 1.161000000000000032e+00 1.806000000000000050e+00 1.705999999999999961e+00 2.000000000000000000e+00 1.967000000000000082e+00 1.848999999999999977e+00 1.739000000000000101e+00 1.762000000000000011e+00 1.612999999999999989e+00 1.862999999999999989e+00 2.341000000000000192e+00 1.768999999999999906e+00 1.868999999999999995e+00 1.806999999999999940e+00 1.937999999999999945e+00 1.606000000000000094e+00 1.899000000000000021e+00 1.951999999999999957e+00 1.641000000000000014e+00 1.729000000000000092e+00 1.727000000000000091e+00 1.741000000000000103e+00 1.705000000000000071e+00 1.834999999999999964e+00 1.729000000000000092e+00 1.850000000000000089e+00 2.021999999999999797e+00 1.862000000000000099e+00 1.701999999999999957e+00 1.312000000000000055e+00 1.395999999999999908e+00 1.350000000000000089e+00 1.300000000000000044e+00 5.779999999999999583e-01
6.000000000000000000e+01 1.542999999999999927e+00 1.635000000000000009e+00 1.536999999999999922e+00 1.549999999999999989e-01 3.438000000000000167e+00 3.577999999999999847e+00 3.593999999999999861e+00 3.751999999999999780e+00 4.003999999999999559e+00 4.216999999999999638e+00 4.027000000000000135e+00 3.051000000000000156e+00 3.237000000000000099e+00 3.202999999999999847e+00 3.084000000000000075e+00 3.482000000000000206e+00 3.592999999999999972e+00 3.607000000000000206e+00 3.604999999999999982e+00 3.061999999999999833e+00 3.494000000000000217e+00 3.250999999999999890e+00 3.408999999999999808e+00 2.822000000000000064e+00 2.987999999999999989e+00 2.311999999999999833e+00 2.806000000000000050e+00 3.241000000000000103e+00 3.254999999999999893e+00 2.556999999999999940e+00 3.331999999999999851e+00 3.185000000000000053e+00 2.858000000000000096e+00 2.873000000000000220e+00 3.388999999999999790e+00 2.261000000000000121e+00 2.411000000000000032e+00 2.327999999999999847e+00 2.387999999999999901e+00 2.427000000000000046e+00 2.771999999999999797e+00 2.390000000000000124e+00 2.670999999999999819e+00 2.923999999999999932e+00 2.544000000000000039e+00 2.589999999999999858e+00 2.501999999999999780e+00 2.121999999999999886e+00 2.245000000000000107e+00 1.838999999999999968e+00 2.266999999999999904e+00 2.455000000000000071e+00 2.398000000000000131e+00 2.319999999999999840e+00 2.035000000000000142e+00 2.190999999999999837e+00 2.226999999999999869e+00 2.228000000000000203e+00 1.846000000000000085e+00 2.375999999999999890e+00 3.028999999999999915e+00 2.919000000000000039e+00 2.849000000000000199e+00 3.250000000000000000e+00 3.071000000000000174e+00 2.541999999999999815e+00 2.495000000000000107e+00 2.891000000000000014e+00 2.451000000000000068e+00 2.726999999999999869e+00 2.540999999999999925e+00 2.726999999999999869e+00 2.548999999999999932e+00 2.306000000000000050e+00 2.557999999999999829e+00 3.334000000000000075e+00 2.911999999999999922e+00 2.762999999999999901e+00 2.150999999999999801e+00 2.056999999999999940e+00 2.161000000000000032e+00 2.186999999999999833e+00 1.991999999999999993e+00 2.258000000000000007e+00 2.451999999999999957e+00 2.726999999999999869e+00 2.073999999999999844e+00 2.416999999999999815e+00 2.008999999999999897e+00 6.520000000000000240e-01 1.084000000000000075e+00 1.008999999999999897e+00 1.280999999999999917e+00 4.129999999999999782e-01 1.489999999999999936e-01 3.133999999999999897e+00 3.430000000000000160e+00 2.763999999999999790e+00 2.500999999999999890e+00 2.322000000000000064e+00 2.839999999999999858e+00 2.728000000000000203e+00 2.896999999999999797e+00 2.592999999999999972e+00 3.109999999999999876e+00 3.096000000000000085e+00 2.387000000000000011e+00 2.076000000000000068e+00 1.915999999999999925e+00 1.770999999999999908e+00 1.794000000000000039e+00 1.082000000000000073e+00 8.820000000000000062e-01 9.070000000000000284e-01 5.639999999999999458e-01 1.680000000000000104e-01 3.609999999999999876e-01 5.080000000000000071e-01 2.139999999999999958e-01 6.999999999999999556e-01 6.009999999999999787e-01 3.739999999999999991e-01 3.619999999999999885e-01 9.869999999999999885e-01 9.050000000000000266e-01 7.810000000000000275e-01 7.920000000000000373e-01 5.510000000000000453e-01 7.730000000000000204e-01 9.519999999999999574e-01 1.241000000000000103e+00 1.514999999999999902e+00 1.719999999999999973e+00 1.901000000000000023e+00 1.816000000000000059e+00 1.766999999999999904e+00 1.598000000000000087e+00 1.745999999999999996e+00 1.266000000000000014e+00 1.612999999999999989e+00 2.400999999999999801e+00 1.889000000000000012e+00 1.590999999999999970e+00 1.600000000000000089e+00 1.941000000000000059e+00 1.766000000000000014e+00 1.673000000000000043e+00 1.643999999999999906e+00 1.286999999999999922e+00 1.497000000000000108e+00 1.564000000000000057e+00 1.598999999999999977e+00 1.604999999999999982e+00 1.649999999999999911e+00 1.620999999999999996e+00 1.570000000000000062e+00 1.747999999999999998e+00 1.675999999999999934e+00 2.028999999999999915e+00 1.586000000000000076e+00 1.552000000000000046e+00 1.655000000000000027e+00 1.701000000000000068e+00 5.500000000000000444e-01
6.100000000000000000e+01 1.235000000000000098e+00 1.324999999999999956e+00 1.534000000000000030e+00 8.940000000000000169e-01 3.717000000000000082e+00 3.705000000000000071e+00 3.680000000000000160e+00 3.795999999999999819e+00 4.166000000000000369e+00 4.391000000000000014e+00 4.346000000000000085e+00 3.286999999999999922e+00 3.274000000000000021e+00 3.362000000000000099e+00 2.900999999999999801e+00 3.301000000000000156e+00 3.628000000000000114e+00 3.370000000000000107e+00 3.773000000000000131e+00 3.149000000000000021e+00 3.672000000000000153e+00 3.454000000000000181e+00 3.596000000000000085e+00 2.811999999999999833e+00 3.153000000000000025e+00 2.294000000000000039e+00 2.680000000000000160e+00 3.346999999999999975e+00 2.996999999999999886e+00 2.791999999999999815e+00 3.517999999999999794e+00 3.424999999999999822e+00 3.168000000000000149e+00 3.363999999999999879e+00 4.033999999999999808e+00 2.710999999999999854e+00 2.600000000000000089e+00 2.939000000000000057e+00 2.676000000000000156e+00 2.769000000000000128e+00 2.895999999999999908e+00 2.822999999999999954e+00 3.041999999999999815e+00 3.133999999999999897e+00 2.854000000000000092e+00 2.819999999999999840e+00 2.837000000000000188e+00 2.745999999999999996e+00 2.515000000000000124e+00 2.330000000000000071e+00 2.633000000000000007e+00 2.668000000000000149e+00 2.625999999999999890e+00 2.899000000000000021e+00 2.459000000000000075e+00 2.634999999999999787e+00 2.645000000000000018e+00 2.781000000000000139e+00 2.524000000000000021e+00 2.898000000000000131e+00 3.319999999999999840e+00 3.346000000000000085e+00 3.318000000000000060e+00 3.520000000000000018e+00 3.060000000000000053e+00 2.669999999999999929e+00 2.964999999999999858e+00 2.793000000000000149e+00 2.513999999999999790e+00 2.701999999999999957e+00 2.158999999999999808e+00 2.439999999999999947e+00 2.173000000000000043e+00 1.981999999999999984e+00 2.375999999999999890e+00 3.452999999999999847e+00 3.192000000000000171e+00 2.201000000000000068e+00 2.712000000000000188e+00 2.645999999999999908e+00 2.745000000000000107e+00 2.427000000000000046e+00 2.226999999999999869e+00 2.541999999999999815e+00 2.718999999999999861e+00 2.987000000000000099e+00 2.245999999999999996e+00 2.681000000000000050e+00 2.476999999999999869e+00 1.350000000000000089e+00 1.516999999999999904e+00 1.689000000000000057e+00 1.445999999999999952e+00 1.072999999999999954e+00 8.359999999999999654e-01 3.275999999999999801e+00 3.553999999999999826e+00 3.262999999999999901e+00 2.862000000000000099e+00 2.986000000000000210e+00 3.141000000000000014e+00 3.244000000000000217e+00 3.273000000000000131e+00 3.032000000000000028e+00 3.431000000000000050e+00 3.415999999999999925e+00 2.661000000000000032e+00 2.492999999999999883e+00 2.120999999999999996e+00 2.311999999999999833e+00 2.032000000000000028e+00 1.538000000000000034e+00 1.493999999999999995e+00 1.487999999999999989e+00 1.304999999999999938e+00 9.689999999999999725e-01 8.689999999999999947e-01 9.070000000000000284e-01 6.820000000000000506e-01 8.900000000000000133e-01 1.106999999999999984e+00 8.709999999999999964e-01 7.429999999999999938e-01 1.332000000000000073e+00 1.173999999999999932e+00 1.100000000000000089e+00 1.211000000000000076e+00 1.062000000000000055e+00 1.215999999999999970e+00 1.463999999999999968e+00 1.776999999999999913e+00 1.957000000000000073e+00 1.862999999999999989e+00 1.977000000000000091e+00 2.362000000000000099e+00 2.326999999999999957e+00 2.177000000000000046e+00 2.216000000000000192e+00 1.828000000000000069e+00 2.145999999999999908e+00 2.583000000000000185e+00 1.850999999999999979e+00 1.346000000000000085e+00 1.352000000000000091e+00 1.530999999999999917e+00 1.477000000000000091e+00 1.637999999999999901e+00 1.752999999999999892e+00 1.433999999999999941e+00 1.707000000000000073e+00 1.425000000000000044e+00 1.491999999999999993e+00 1.372000000000000108e+00 1.504000000000000004e+00 1.411999999999999922e+00 1.586000000000000076e+00 1.800999999999999934e+00 1.469999999999999973e+00 2.024000000000000021e+00 1.328999999999999959e+00 1.231999999999999984e+00 1.310999999999999943e+00 1.314999999999999947e+00 2.469999999999999973e-01
6.200000000000000000e+01 8.609999999999999876e-01 1.008000000000000007e+00 1.060999999999999943e+00 1.084999999999999964e+00 3.399000000000000021e+00 3.802999999999999936e+00 3.866999999999999993e+00 3.315999999999999837e+00 3.741999999999999993e+00 3.955999999999999961e+00 4.041000000000000369e+00 2.963999999999999968e+00 2.906000000000000139e+00 2.708000000000000185e+00 2.964999999999999858e+00 3.306999999999999940e+00 3.468999999999999861e+00 3.330999999999999961e+00 3.931000000000000050e+00 3.194999999999999840e+00 3.500000000000000000e+00 3.120000000000000107e+00 3.113999999999999879e+00 2.786000000000000032e+00 2.899000000000000021e+00 1.905000000000000027e+00 2.934000000000000163e+00 3.427999999999999936e+00 2.911000000000000032e+00 2.528000000000000025e+00 3.213999999999999968e+00 2.853000000000000203e+00 3.056000000000000050e+00 3.584000000000000075e+00 4.147000000000000242e+00 2.770999999999999908e+00 2.357000000000000206e+00 3.100999999999999979e+00 3.065999999999999837e+00 2.962000000000000188e+00 3.055000000000000160e+00 2.906000000000000139e+00 3.232000000000000206e+00 3.326999999999999957e+00 2.955000000000000071e+00 2.919999999999999929e+00 2.882000000000000117e+00 2.540999999999999925e+00 2.451999999999999957e+00 2.434000000000000163e+00 2.549999999999999822e+00 2.758999999999999897e+00 2.673000000000000043e+00 2.818000000000000060e+00 2.637000000000000011e+00 2.786000000000000032e+00 2.761000000000000121e+00 2.830000000000000071e+00 2.611000000000000210e+00 3.216000000000000192e+00 3.536999999999999922e+00 3.335999999999999854e+00 3.177999999999999936e+00 3.814999999999999947e+00 3.291999999999999815e+00 3.044000000000000039e+00 3.281000000000000139e+00 3.383999999999999897e+00 2.725000000000000089e+00 2.730999999999999872e+00 2.564999999999999947e+00 2.511000000000000121e+00 2.564000000000000057e+00 2.330999999999999961e+00 2.744000000000000217e+00 3.827999999999999847e+00 3.722999999999999865e+00 2.501999999999999780e+00 2.878000000000000114e+00 2.807999999999999829e+00 2.919999999999999929e+00 2.338000000000000078e+00 2.458000000000000185e+00 2.168000000000000149e+00 2.729999999999999982e+00 2.958000000000000185e+00 1.802000000000000046e+00 2.373000000000000220e+00 2.576000000000000068e+00 1.544000000000000039e+00 1.637999999999999901e+00 1.784999999999999920e+00 2.023000000000000131e+00 1.225000000000000089e+00 1.064999999999999947e+00 2.763999999999999790e+00 3.228000000000000203e+00 2.987999999999999989e+00 2.649000000000000021e+00 3.123000000000000220e+00 3.051000000000000156e+00 3.146999999999999797e+00 3.021999999999999797e+00 2.983000000000000096e+00 2.971000000000000085e+00 3.145000000000000018e+00 2.358999999999999986e+00 2.487000000000000099e+00 1.566999999999999948e+00 2.309000000000000163e+00 1.735999999999999988e+00 1.381999999999999895e+00 1.520000000000000018e+00 1.564999999999999947e+00 1.370000000000000107e+00 8.780000000000000027e-01 7.039999999999999591e-01 8.040000000000000480e-01 8.739999999999999991e-01 1.393999999999999906e+00 1.310000000000000053e+00 8.359999999999999654e-01 9.679999999999999716e-01 1.304999999999999938e+00 9.939999999999999947e-01 9.819999999999999840e-01 1.181999999999999940e+00 1.215000000000000080e+00 1.274999999999999911e+00 1.491999999999999993e+00 1.598000000000000087e+00 2.189000000000000057e+00 2.180000000000000160e+00 2.399000000000000021e+00 2.544999999999999929e+00 2.463999999999999968e+00 2.318000000000000060e+00 2.351999999999999869e+00 2.108000000000000096e+00 2.375000000000000000e+00 2.790999999999999925e+00 2.233000000000000096e+00 1.949000000000000066e+00 1.941999999999999948e+00 2.125999999999999890e+00 1.891000000000000014e+00 2.097999999999999865e+00 2.180000000000000160e+00 1.816999999999999948e+00 2.020000000000000018e+00 1.953999999999999959e+00 1.931999999999999940e+00 1.848999999999999977e+00 1.917000000000000037e+00 1.854999999999999982e+00 2.052000000000000046e+00 2.251999999999999780e+00 2.087000000000000188e+00 2.249000000000000110e+00 9.979999999999999982e-01 9.270000000000000462e-01 9.729999999999999760e-01 9.539999999999999591e-01 1.960000000000000075e-01
6.300000000000000000e+01 1.086000000000000076e+00 1.280000000000000027e+00 1.264000000000000012e+00 6.610000000000000320e-01 3.791999999999999815e+00 4.251000000000000334e+00 4.131000000000000227e+00 3.874000000000000110e+00 4.142000000000000348e+00 4.399000000000000021e+00 4.062999999999999723e+00 3.020000000000000018e+00 3.504999999999999893e+00 3.206999999999999851e+00 3.302000000000000046e+00 3.704000000000000181e+00 3.886000000000000121e+00 3.873000000000000220e+00 4.032000000000000028e+00 3.464999999999999858e+00 3.858999999999999986e+00 3.480999999999999872e+00 3.414000000000000146e+00 3.205999999999999961e+00 3.349000000000000199e+00 2.492999999999999883e+00 3.194999999999999840e+00 3.609999999999999876e+00 3.516000000000000014e+00 2.447000000000000064e+00 3.472999999999999865e+00 3.302000000000000046e+00 3.064000000000000057e+00 3.313000000000000167e+00 3.681999999999999940e+00 2.576999999999999957e+00 2.681999999999999940e+00 3.064999999999999947e+00 3.152000000000000135e+00 2.866000000000000103e+00 3.166999999999999815e+00 2.795999999999999819e+00 3.141000000000000014e+00 3.334000000000000075e+00 3.133000000000000007e+00 3.048000000000000043e+00 3.040999999999999925e+00 2.670999999999999819e+00 2.657999999999999918e+00 1.991000000000000103e+00 2.376999999999999780e+00 2.669999999999999929e+00 2.737999999999999989e+00 2.428999999999999826e+00 2.408999999999999808e+00 2.516000000000000014e+00 2.436999999999999833e+00 2.447999999999999954e+00 2.439000000000000057e+00 2.976999999999999869e+00 3.612000000000000099e+00 3.470000000000000195e+00 3.689000000000000057e+00 4.113999999999999879e+00 3.721999999999999975e+00 3.338999999999999968e+00 3.339999999999999858e+00 3.581999999999999851e+00 3.048999999999999932e+00 3.282000000000000028e+00 2.891999999999999904e+00 3.083000000000000185e+00 2.908999999999999808e+00 2.669000000000000039e+00 3.116000000000000103e+00 3.964999999999999858e+00 3.750000000000000000e+00 3.092999999999999972e+00 2.765000000000000124e+00 2.371999999999999886e+00 2.608000000000000096e+00 2.464999999999999858e+00 2.383999999999999897e+00 2.415000000000000036e+00 2.587000000000000188e+00 2.907000000000000028e+00 2.105999999999999872e+00 2.636000000000000121e+00 2.442000000000000171e+00 1.066000000000000059e+00 1.129999999999999893e+00 1.326000000000000068e+00 1.903999999999999915e+00 7.520000000000000018e-01 6.209999999999999964e-01 2.641999999999999904e+00 2.911999999999999922e+00 2.613999999999999879e+00 2.311999999999999833e+00 2.568999999999999950e+00 2.583000000000000185e+00 2.680000000000000160e+00 2.612999999999999989e+00 2.600999999999999979e+00 3.209999999999999964e+00 3.157000000000000028e+00 2.079000000000000181e+00 2.141000000000000014e+00 1.657000000000000028e+00 2.237000000000000099e+00 1.570000000000000062e+00 9.509999999999999565e-01 1.034999999999999920e+00 9.879999999999999893e-01 8.990000000000000213e-01 4.010000000000000231e-01 2.359999999999999876e-01 2.359999999999999876e-01 4.359999999999999987e-01 8.800000000000000044e-01 8.629999999999999893e-01 4.490000000000000102e-01 4.630000000000000226e-01 8.329999999999999627e-01 5.380000000000000338e-01 5.220000000000000195e-01 6.730000000000000426e-01 6.730000000000000426e-01 7.319999999999999840e-01 1.108999999999999986e+00 1.221999999999999975e+00 2.068000000000000060e+00 2.201999999999999957e+00 2.615000000000000213e+00 2.696000000000000174e+00 2.423000000000000043e+00 2.379000000000000004e+00 2.438000000000000167e+00 2.056999999999999940e+00 2.470000000000000195e+00 2.966000000000000192e+00 2.423000000000000043e+00 2.232000000000000206e+00 2.197999999999999954e+00 2.338000000000000078e+00 2.120999999999999996e+00 2.181000000000000050e+00 2.185999999999999943e+00 1.987999999999999989e+00 2.008999999999999897e+00 2.120000000000000107e+00 2.149999999999999911e+00 2.093999999999999861e+00 2.176000000000000156e+00 2.096000000000000085e+00 2.248000000000000220e+00 2.451999999999999957e+00 2.251999999999999780e+00 2.303999999999999826e+00 1.580000000000000071e+00 1.522000000000000020e+00 1.707999999999999963e+00 1.574000000000000066e+00 5.270000000000000240e-01
6.400000000000000000e+01 1.217000000000000082e+00 1.264999999999999902e+00 1.645999999999999908e+00 5.839999999999999636e-01 4.075000000000000178e+00 4.168000000000000149e+00 4.269000000000000128e+00 4.200999999999999623e+00 4.490000000000000213e+00 4.753000000000000114e+00 4.485000000000000320e+00 3.363999999999999879e+00 3.758000000000000007e+00 3.573999999999999844e+00 3.520999999999999908e+00 3.942000000000000171e+00 4.160999999999999588e+00 4.003000000000000114e+00 4.112000000000000099e+00 3.658999999999999808e+00 4.057999999999999829e+00 3.765000000000000124e+00 3.839999999999999858e+00 3.395999999999999908e+00 3.579000000000000181e+00 2.722999999999999865e+00 3.248000000000000220e+00 3.782000000000000028e+00 3.681000000000000050e+00 2.995000000000000107e+00 3.847999999999999865e+00 3.676000000000000156e+00 3.439999999999999947e+00 3.581999999999999851e+00 3.876999999999999780e+00 2.709000000000000075e+00 2.934000000000000163e+00 3.257000000000000117e+00 3.277000000000000135e+00 2.983000000000000096e+00 3.177000000000000046e+00 3.004000000000000004e+00 3.214999999999999858e+00 3.714999999999999858e+00 3.483999999999999986e+00 3.407999999999999918e+00 3.387999999999999901e+00 2.910000000000000142e+00 2.919999999999999929e+00 2.274999999999999911e+00 2.878000000000000114e+00 2.998000000000000220e+00 3.011000000000000121e+00 2.761000000000000121e+00 2.548000000000000043e+00 2.678999999999999826e+00 2.704000000000000181e+00 2.755999999999999783e+00 2.712000000000000188e+00 3.056999999999999940e+00 3.642999999999999794e+00 3.632000000000000117e+00 3.924999999999999822e+00 4.120000000000000107e+00 3.786000000000000032e+00 3.221999999999999975e+00 3.120999999999999996e+00 3.407999999999999918e+00 3.032999999999999918e+00 3.229999999999999982e+00 2.790000000000000036e+00 2.895999999999999908e+00 2.689999999999999947e+00 2.653999999999999915e+00 2.777000000000000135e+00 3.803999999999999826e+00 3.613999999999999879e+00 3.087000000000000188e+00 2.902000000000000135e+00 2.685999999999999943e+00 2.696000000000000174e+00 2.835999999999999854e+00 2.448999999999999844e+00 2.813000000000000167e+00 2.838999999999999968e+00 3.317000000000000171e+00 2.583000000000000185e+00 2.928999999999999826e+00 2.228000000000000203e+00 1.036999999999999922e+00 1.120999999999999996e+00 1.532999999999999918e+00 1.564000000000000057e+00 6.410000000000000142e-01 5.779999999999999583e-01 3.182999999999999829e+00 3.334999999999999964e+00 2.823999999999999844e+00 2.339999999999999858e+00 2.595000000000000195e+00 2.576999999999999957e+00 2.845000000000000195e+00 2.906000000000000139e+00 2.894000000000000128e+00 3.673000000000000043e+00 3.637000000000000011e+00 2.588999999999999968e+00 2.624000000000000110e+00 2.112000000000000099e+00 2.599000000000000199e+00 2.061999999999999833e+00 1.316000000000000059e+00 1.274000000000000021e+00 1.074999999999999956e+00 1.094999999999999973e+00 7.610000000000000098e-01 4.670000000000000262e-01 6.690000000000000391e-01 2.590000000000000080e-01 8.169999999999999485e-01 6.929999999999999494e-01 5.000000000000000000e-01 5.000000000000000000e-01 9.759999999999999787e-01 7.570000000000000062e-01 7.720000000000000195e-01 1.149999999999999911e+00 9.839999999999999858e-01 9.899999999999999911e-01 1.506000000000000005e+00 1.627000000000000002e+00 2.145000000000000018e+00 2.234999999999999876e+00 2.462000000000000188e+00 2.713000000000000078e+00 2.693999999999999950e+00 2.636000000000000121e+00 2.677000000000000046e+00 2.056000000000000050e+00 2.459000000000000075e+00 3.124000000000000110e+00 2.509999999999999787e+00 1.979000000000000092e+00 2.020999999999999908e+00 2.153999999999999915e+00 2.133000000000000007e+00 1.929000000000000048e+00 1.852000000000000091e+00 1.772000000000000020e+00 1.854000000000000092e+00 1.915999999999999925e+00 1.973000000000000087e+00 1.879999999999999893e+00 2.031000000000000139e+00 1.959000000000000075e+00 2.149999999999999911e+00 2.557999999999999829e+00 1.925999999999999934e+00 2.537999999999999812e+00 1.465999999999999970e+00 1.504999999999999893e+00 1.316999999999999948e+00 1.247000000000000108e+00 5.360000000000000320e-01
6.500000000000000000e+01 9.699999999999999734e-01 9.050000000000000266e-01 1.185999999999999943e+00 9.989999999999999991e-01 4.190999999999999837e+00 4.200999999999999623e+00 4.126999999999999780e+00 4.214999999999999858e+00 4.519999999999999574e+00 4.844000000000000306e+00 4.737000000000000099e+00 3.218999999999999861e+00 3.567000000000000171e+00 3.505999999999999783e+00 3.200000000000000178e+00 3.814999999999999947e+00 4.261000000000000121e+00 3.898000000000000131e+00 4.461000000000000298e+00 3.529999999999999805e+00 4.176999999999999602e+00 3.895999999999999908e+00 3.841000000000000192e+00 3.357000000000000206e+00 3.641999999999999904e+00 2.495000000000000107e+00 3.080999999999999961e+00 3.838000000000000078e+00 3.612999999999999989e+00 3.224000000000000199e+00 3.887999999999999901e+00 3.782000000000000028e+00 3.661000000000000032e+00 3.884999999999999787e+00 4.347000000000000419e+00 3.181999999999999940e+00 3.084000000000000075e+00 3.354999999999999982e+00 3.282999999999999918e+00 3.270999999999999908e+00 3.440999999999999837e+00 3.357000000000000206e+00 3.587000000000000188e+00 3.754999999999999893e+00 3.592000000000000082e+00 3.547000000000000153e+00 3.517999999999999794e+00 3.233999999999999986e+00 3.067000000000000171e+00 2.630999999999999783e+00 3.126999999999999780e+00 3.200000000000000178e+00 3.206999999999999851e+00 3.116999999999999993e+00 2.954000000000000181e+00 3.088000000000000078e+00 3.065999999999999837e+00 3.093999999999999861e+00 3.031000000000000139e+00 3.520999999999999908e+00 4.072000000000000064e+00 3.946000000000000174e+00 3.774999999999999911e+00 3.939999999999999947e+00 3.712000000000000188e+00 3.099000000000000199e+00 3.351999999999999869e+00 3.310999999999999943e+00 3.061999999999999833e+00 3.067000000000000171e+00 2.608999999999999986e+00 2.983000000000000096e+00 2.599000000000000199e+00 2.508000000000000007e+00 2.626999999999999780e+00 4.246000000000000441e+00 3.460999999999999854e+00 3.512000000000000011e+00 3.246999999999999886e+00 3.049999999999999822e+00 3.116000000000000103e+00 2.709000000000000075e+00 2.849000000000000199e+00 3.003000000000000114e+00 3.210999999999999854e+00 3.508000000000000007e+00 2.751999999999999780e+00 3.197000000000000064e+00 2.547000000000000153e+00 1.477000000000000091e+00 1.616000000000000103e+00 2.000000000000000000e+00 2.033999999999999808e+00 1.165000000000000036e+00 1.054999999999999938e+00 3.116000000000000103e+00 3.232000000000000206e+00 3.049999999999999822e+00 2.500999999999999890e+00 3.096000000000000085e+00 2.975999999999999979e+00 3.103000000000000203e+00 3.149999999999999911e+00 3.188000000000000167e+00 3.628000000000000114e+00 3.887999999999999901e+00 2.722999999999999865e+00 2.850000000000000089e+00 2.067000000000000171e+00 2.770000000000000018e+00 2.132000000000000117e+00 1.608999999999999986e+00 1.618000000000000105e+00 1.512000000000000011e+00 1.415999999999999925e+00 8.679999999999999938e-01 7.189999999999999725e-01 8.850000000000000089e-01 7.359999999999999876e-01 1.268999999999999906e+00 1.167999999999999927e+00 7.109999999999999654e-01 9.449999999999999512e-01 1.354000000000000092e+00 1.086999999999999966e+00 1.070999999999999952e+00 1.415999999999999925e+00 1.326000000000000068e+00 1.397999999999999909e+00 1.776999999999999913e+00 1.937999999999999945e+00 2.597999999999999865e+00 2.455000000000000071e+00 2.430000000000000160e+00 2.867999999999999883e+00 2.886000000000000121e+00 2.745999999999999996e+00 2.793000000000000149e+00 2.419999999999999929e+00 2.737999999999999989e+00 3.115000000000000213e+00 2.278000000000000025e+00 2.037999999999999812e+00 2.068000000000000060e+00 2.246999999999999886e+00 2.045999999999999819e+00 2.081999999999999851e+00 2.072000000000000064e+00 1.901000000000000023e+00 2.257000000000000117e+00 2.013999999999999790e+00 2.092999999999999972e+00 1.979999999999999982e+00 1.991000000000000103e+00 1.957000000000000073e+00 2.314999999999999947e+00 2.765000000000000124e+00 2.232000000000000206e+00 2.584000000000000075e+00 8.339999999999999636e-01 8.499999999999999778e-01 1.173000000000000043e+00 9.939999999999999947e-01 3.290000000000000147e-01
6.600000000000000000e+01 6.079999999999999849e-01 7.920000000000000373e-01 1.020000000000000018e+00 1.122000000000000108e+00 4.472000000000000419e+00 4.665000000000000036e+00 4.695999999999999730e+00 4.378999999999999559e+00 4.714999999999999858e+00 4.878000000000000114e+00 4.722000000000000419e+00 3.665000000000000036e+00 3.741999999999999993e+00 3.254999999999999893e+00 3.354999999999999982e+00 3.826000000000000068e+00 4.280000000000000249e+00 4.049999999999999822e+00 4.503000000000000114e+00 3.588999999999999968e+00 4.541000000000000369e+00 4.113000000000000433e+00 3.919000000000000039e+00 3.818000000000000060e+00 3.863999999999999879e+00 2.999000000000000110e+00 3.666999999999999815e+00 4.195000000000000284e+00 3.907999999999999918e+00 3.032999999999999918e+00 4.315999999999999837e+00 4.080000000000000071e+00 3.762999999999999901e+00 3.956999999999999851e+00 4.583000000000000185e+00 3.494000000000000217e+00 3.512000000000000011e+00 3.802999999999999936e+00 3.767999999999999794e+00 3.587000000000000188e+00 3.729000000000000092e+00 3.488999999999999879e+00 3.770000000000000018e+00 3.717000000000000082e+00 3.313000000000000167e+00 3.379999999999999893e+00 3.182999999999999829e+00 3.254000000000000004e+00 3.164000000000000146e+00 2.593999999999999861e+00 2.726999999999999869e+00 3.334999999999999964e+00 3.255999999999999783e+00 3.020000000000000018e+00 3.109999999999999876e+00 3.076999999999999957e+00 3.067000000000000171e+00 3.052999999999999936e+00 3.346999999999999975e+00 3.911999999999999922e+00 4.384000000000000341e+00 4.304000000000000270e+00 3.879000000000000004e+00 4.245000000000000107e+00 4.059999999999999609e+00 3.446000000000000174e+00 3.809000000000000163e+00 3.903000000000000025e+00 3.575000000000000178e+00 3.709000000000000075e+00 2.960999999999999854e+00 3.156000000000000139e+00 3.170999999999999819e+00 3.048000000000000043e+00 3.092999999999999972e+00 4.020999999999999908e+00 3.697000000000000064e+00 2.979999999999999982e+00 3.444999999999999840e+00 2.975999999999999979e+00 3.031000000000000139e+00 3.258999999999999897e+00 3.072999999999999954e+00 3.241999999999999993e+00 3.362000000000000099e+00 3.835999999999999854e+00 3.245000000000000107e+00 3.688000000000000167e+00 2.658999999999999808e+00 1.407000000000000028e+00 1.350999999999999979e+00 2.056999999999999940e+00 2.286999999999999922e+00 1.108999999999999986e+00 1.048999999999999932e+00 2.593999999999999861e+00 2.951000000000000068e+00 2.528000000000000025e+00 1.985000000000000098e+00 2.802999999999999936e+00 2.621999999999999886e+00 2.583000000000000185e+00 2.646999999999999797e+00 2.870000000000000107e+00 3.536000000000000032e+00 3.745999999999999996e+00 2.573999999999999844e+00 2.725000000000000089e+00 1.822999999999999954e+00 3.128000000000000114e+00 2.154999999999999805e+00 1.707000000000000073e+00 1.536000000000000032e+00 1.421999999999999931e+00 1.221000000000000085e+00 6.189999999999999947e-01 8.139999999999999458e-01 1.006000000000000005e+00 7.029999999999999583e-01 1.100999999999999979e+00 1.108000000000000096e+00 5.769999999999999574e-01 8.399999999999999689e-01 1.463999999999999968e+00 9.010000000000000231e-01 1.131999999999999895e+00 1.443999999999999950e+00 1.572999999999999954e+00 1.633999999999999897e+00 2.121999999999999886e+00 2.197999999999999954e+00 2.807999999999999829e+00 2.281000000000000139e+00 3.043000000000000149e+00 3.246999999999999886e+00 3.245999999999999996e+00 3.144000000000000128e+00 3.124000000000000110e+00 2.774000000000000021e+00 3.007000000000000117e+00 3.544999999999999929e+00 2.750999999999999890e+00 2.460999999999999854e+00 2.560999999999999943e+00 2.685999999999999943e+00 2.539000000000000146e+00 2.658999999999999808e+00 2.612000000000000099e+00 2.359999999999999876e+00 2.515000000000000124e+00 2.395000000000000018e+00 2.515000000000000124e+00 2.395999999999999908e+00 2.470000000000000195e+00 2.399999999999999911e+00 2.744000000000000217e+00 3.109999999999999876e+00 2.549999999999999822e+00 3.040000000000000036e+00 8.419999999999999707e-01 9.529999999999999583e-01 1.651999999999999913e+00 1.320999999999999952e+00 6.280000000000000027e-01
6.700000000000000000e+01 8.369999999999999662e-01 1.124000000000000110e+00 1.431000000000000050e+00 8.780000000000000027e-01 4.471000000000000085e+00 4.591000000000000192e+00 4.815999999999999837e+00 4.325000000000000178e+00 4.687000000000000277e+00 4.839000000000000412e+00 5.024000000000000021e+00 3.476999999999999869e+00 4.203000000000000291e+00 3.706999999999999851e+00 3.782999999999999918e+00 4.219000000000000306e+00 4.594999999999999751e+00 4.384999999999999787e+00 4.826999999999999957e+00 4.052999999999999936e+00 4.621000000000000441e+00 4.078000000000000291e+00 3.967999999999999972e+00 3.919999999999999929e+00 4.102999999999999758e+00 2.857000000000000206e+00 3.846999999999999975e+00 4.206000000000000405e+00 4.068999999999999950e+00 3.305000000000000160e+00 4.339999999999999858e+00 4.083000000000000185e+00 3.954000000000000181e+00 4.301999999999999602e+00 4.812000000000000277e+00 3.810999999999999943e+00 3.826999999999999957e+00 4.089999999999999858e+00 4.126999999999999780e+00 3.898000000000000131e+00 4.149000000000000021e+00 3.910000000000000142e+00 4.181000000000000050e+00 3.645000000000000018e+00 3.732000000000000206e+00 3.593999999999999861e+00 3.595000000000000195e+00 3.338000000000000078e+00 3.257000000000000117e+00 3.049999999999999822e+00 3.068000000000000060e+00 3.209000000000000075e+00 3.053999999999999826e+00 3.061999999999999833e+00 3.024000000000000021e+00 3.156000000000000139e+00 3.064000000000000057e+00 3.084999999999999964e+00 3.500000000000000000e+00 3.974000000000000199e+00 4.591000000000000192e+00 4.517000000000000348e+00 4.312999999999999723e+00 4.549999999999999822e+00 4.243999999999999773e+00 3.584999999999999964e+00 3.978000000000000203e+00 3.762999999999999901e+00 3.733000000000000096e+00 3.595000000000000195e+00 2.728000000000000203e+00 2.815999999999999837e+00 3.313000000000000167e+00 3.240000000000000213e+00 2.935000000000000053e+00 4.315999999999999837e+00 3.943000000000000060e+00 3.177000000000000046e+00 3.823999999999999844e+00 3.400999999999999801e+00 3.490000000000000213e+00 3.251999999999999780e+00 3.353000000000000203e+00 3.480999999999999872e+00 3.388999999999999790e+00 3.817000000000000171e+00 3.335999999999999854e+00 3.536999999999999922e+00 2.438000000000000167e+00 1.374000000000000110e+00 1.697000000000000064e+00 2.529999999999999805e+00 2.581999999999999851e+00 1.526999999999999913e+00 1.258999999999999897e+00 2.741000000000000103e+00 2.802000000000000046e+00 2.870000000000000107e+00 2.375000000000000000e+00 3.153999999999999915e+00 3.096000000000000085e+00 2.971000000000000085e+00 3.013999999999999790e+00 3.384999999999999787e+00 3.803999999999999826e+00 4.136999999999999567e+00 2.790999999999999925e+00 3.148000000000000131e+00 2.220000000000000195e+00 2.802999999999999936e+00 2.037999999999999812e+00 1.814999999999999947e+00 1.877999999999999892e+00 1.828999999999999959e+00 1.719999999999999973e+00 1.104999999999999982e+00 1.068999999999999950e+00 9.919999999999999929e-01 1.147999999999999909e+00 1.618999999999999995e+00 1.372999999999999998e+00 9.949999999999999956e-01 1.153999999999999915e+00 1.862000000000000099e+00 1.401999999999999913e+00 1.443000000000000060e+00 1.572999999999999954e+00 1.806999999999999940e+00 1.905000000000000027e+00 2.258000000000000007e+00 2.322000000000000064e+00 3.075000000000000178e+00 2.576999999999999957e+00 3.161000000000000032e+00 3.486000000000000210e+00 3.408999999999999808e+00 3.286999999999999922e+00 3.314000000000000057e+00 2.974000000000000199e+00 3.212000000000000188e+00 3.599000000000000199e+00 2.767999999999999794e+00 2.680000000000000160e+00 2.640000000000000124e+00 2.870000000000000107e+00 2.661999999999999922e+00 2.932999999999999829e+00 2.874000000000000110e+00 2.692000000000000171e+00 2.794000000000000039e+00 2.721999999999999975e+00 2.782999999999999918e+00 2.680000000000000160e+00 2.517999999999999794e+00 2.415000000000000036e+00 2.759999999999999787e+00 3.230999999999999872e+00 2.705000000000000071e+00 3.036999999999999922e+00 1.381000000000000005e+00 1.437999999999999945e+00 1.703999999999999959e+00 1.215000000000000080e+00 3.270000000000000129e-01
6.800000000000000000e+01 8.459999999999999742e-01 1.000999999999999890e+00 1.227999999999999980e+00 8.739999999999999991e-01 4.304999999999999716e+00 4.357000000000000206e+00 4.559999999999999609e+00 4.203000000000000291e+00 4.519999999999999574e+00 4.847999999999999865e+00 5.113000000000000433e+00 3.452999999999999847e+00 4.581999999999999851e+00 3.947999999999999954e+00 3.883000000000000007e+00 4.363999999999999879e+00 4.774000000000000021e+00 4.519999999999999574e+00 4.985999999999999766e+00 4.028999999999999915e+00 4.424000000000000377e+00 4.060999999999999943e+00 4.008000000000000007e+00 3.685000000000000053e+00 3.907000000000000028e+00 2.728000000000000203e+00 3.576000000000000068e+00 4.067999999999999616e+00 3.879999999999999893e+00 3.447000000000000064e+00 4.129999999999999893e+00 3.951999999999999957e+00 4.043999999999999595e+00 4.435999999999999943e+00 4.820999999999999730e+00 4.121000000000000441e+00 4.190999999999999837e+00 4.479000000000000092e+00 4.493999999999999773e+00 4.299999999999999822e+00 4.504999999999999893e+00 4.134999999999999787e+00 4.360000000000000320e+00 3.721000000000000085e+00 3.763999999999999790e+00 3.697000000000000064e+00 3.686999999999999833e+00 3.323999999999999844e+00 3.279999999999999805e+00 3.274000000000000021e+00 3.072000000000000064e+00 3.168000000000000149e+00 3.213000000000000078e+00 3.232000000000000206e+00 3.126999999999999780e+00 3.275999999999999801e+00 3.196000000000000174e+00 3.322999999999999954e+00 3.504000000000000004e+00 3.915999999999999925e+00 4.333000000000000185e+00 4.190999999999999837e+00 4.221000000000000085e+00 4.384000000000000341e+00 3.988999999999999879e+00 3.403999999999999915e+00 3.939000000000000057e+00 3.619000000000000217e+00 3.709999999999999964e+00 3.436999999999999833e+00 2.620000000000000107e+00 2.568999999999999950e+00 3.294000000000000039e+00 3.317000000000000171e+00 2.857000000000000206e+00 4.253999999999999559e+00 4.216999999999999638e+00 3.326000000000000068e+00 4.126000000000000334e+00 3.725000000000000089e+00 3.775999999999999801e+00 3.390000000000000124e+00 3.725999999999999979e+00 3.786000000000000032e+00 3.527000000000000135e+00 3.914000000000000146e+00 3.487000000000000099e+00 3.451999999999999957e+00 2.379000000000000004e+00 1.415000000000000036e+00 1.987000000000000099e+00 2.454000000000000181e+00 2.721000000000000085e+00 1.641999999999999904e+00 1.415999999999999925e+00 3.051000000000000156e+00 3.120000000000000107e+00 3.142999999999999794e+00 2.597999999999999865e+00 3.495000000000000107e+00 3.314000000000000057e+00 3.165000000000000036e+00 3.309000000000000163e+00 3.507000000000000117e+00 3.509999999999999787e+00 3.904999999999999805e+00 2.785000000000000142e+00 3.120999999999999996e+00 2.081999999999999851e+00 2.467999999999999972e+00 1.806999999999999940e+00 1.483999999999999986e+00 1.536000000000000032e+00 1.715999999999999970e+00 1.941000000000000059e+00 1.328000000000000069e+00 1.278000000000000025e+00 1.225000000000000089e+00 1.447999999999999954e+00 1.852000000000000091e+00 1.756000000000000005e+00 1.375000000000000000e+00 1.556999999999999940e+00 1.947999999999999954e+00 1.570999999999999952e+00 1.604000000000000092e+00 1.528999999999999915e+00 1.995000000000000107e+00 1.983999999999999986e+00 2.334999999999999964e+00 2.295999999999999819e+00 2.972999999999999865e+00 2.838999999999999968e+00 2.955999999999999961e+00 3.238999999999999879e+00 3.117999999999999883e+00 2.964999999999999858e+00 2.975000000000000089e+00 2.706999999999999851e+00 2.875000000000000000e+00 3.369000000000000217e+00 2.455999999999999961e+00 2.362999999999999989e+00 2.290999999999999925e+00 2.547000000000000153e+00 2.346999999999999975e+00 2.625000000000000000e+00 2.565999999999999837e+00 2.423000000000000043e+00 2.573999999999999844e+00 2.412999999999999812e+00 2.419999999999999929e+00 2.338000000000000078e+00 2.411000000000000032e+00 2.345000000000000195e+00 2.536000000000000032e+00 2.850999999999999979e+00 2.540999999999999925e+00 2.685000000000000053e+00 1.550000000000000044e+00 1.711999999999999966e+00 1.723000000000000087e+00 1.270999999999999908e+00 2.720000000000000195e-01
6.900000000000000000e+01 4.799999999999999822e-01 5.799999999999999600e-01 8.970000000000000195e-01 1.207000000000000073e+00 4.171000000000000263e+00 4.227999999999999758e+00 4.315000000000000391e+00 4.270999999999999908e+00 4.583999999999999631e+00 4.966999999999999638e+00 5.349999999999999645e+00 3.794999999999999929e+00 4.764999999999999680e+00 4.301000000000000156e+00 4.141000000000000014e+00 4.565000000000000391e+00 5.014000000000000234e+00 4.770999999999999908e+00 5.294999999999999929e+00 3.983999999999999986e+00 4.405000000000000249e+00 4.174000000000000377e+00 4.102000000000000313e+00 3.672000000000000153e+00 3.831999999999999851e+00 2.548999999999999932e+00 3.230999999999999872e+00 4.040000000000000036e+00 3.771999999999999797e+00 3.673999999999999932e+00 4.160999999999999588e+00 3.979000000000000092e+00 3.968999999999999861e+00 4.378999999999999559e+00 4.775999999999999801e+00 4.310999999999999943e+00 4.459999999999999964e+00 4.690999999999999837e+00 4.769999999999999574e+00 4.541000000000000369e+00 4.578999999999999737e+00 4.435999999999999943e+00 4.625000000000000000e+00 3.865000000000000213e+00 4.012999999999999901e+00 3.968999999999999861e+00 3.873000000000000220e+00 3.370999999999999996e+00 3.440999999999999837e+00 3.330000000000000071e+00 3.047000000000000153e+00 3.178999999999999826e+00 3.270000000000000018e+00 3.427000000000000046e+00 3.173999999999999932e+00 3.286000000000000032e+00 3.351999999999999869e+00 3.470000000000000195e+00 3.605999999999999872e+00 3.797000000000000153e+00 3.935000000000000053e+00 3.806999999999999940e+00 4.339000000000000412e+00 4.402000000000000135e+00 3.996999999999999886e+00 3.398000000000000131e+00 3.713999999999999968e+00 3.204000000000000181e+00 3.728000000000000203e+00 3.330000000000000071e+00 2.572000000000000064e+00 2.354000000000000092e+00 3.403000000000000025e+00 3.482000000000000206e+00 2.833000000000000185e+00 4.145999999999999908e+00 4.578000000000000291e+00 3.466000000000000192e+00 4.080000000000000071e+00 3.842999999999999972e+00 3.943999999999999950e+00 3.721000000000000085e+00 4.036999999999999922e+00 3.926000000000000156e+00 3.729000000000000092e+00 4.168999999999999595e+00 3.795999999999999819e+00 3.495999999999999996e+00 2.482000000000000206e+00 1.554000000000000048e+00 2.186999999999999833e+00 2.513999999999999790e+00 2.853000000000000203e+00 1.683999999999999941e+00 1.292000000000000037e+00 2.983999999999999986e+00 2.908999999999999808e+00 3.134999999999999787e+00 2.698999999999999844e+00 3.392999999999999794e+00 3.232000000000000206e+00 3.329000000000000181e+00 3.213000000000000078e+00 3.174999999999999822e+00 3.168000000000000149e+00 3.634999999999999787e+00 2.399000000000000021e+00 2.669000000000000039e+00 1.647999999999999909e+00 2.314000000000000057e+00 1.433999999999999941e+00 1.387000000000000011e+00 1.415999999999999925e+00 1.520000000000000018e+00 2.283999999999999808e+00 1.665999999999999925e+00 1.489999999999999991e+00 1.401000000000000023e+00 1.522000000000000020e+00 2.004999999999999893e+00 1.798000000000000043e+00 1.342000000000000082e+00 1.512000000000000011e+00 1.758999999999999897e+00 1.433999999999999941e+00 1.358999999999999986e+00 1.574000000000000066e+00 1.806000000000000050e+00 1.625000000000000000e+00 1.967999999999999972e+00 1.979999999999999982e+00 2.726999999999999869e+00 2.773000000000000131e+00 2.604000000000000092e+00 3.005999999999999783e+00 2.951000000000000068e+00 2.781000000000000139e+00 2.790000000000000036e+00 2.608000000000000096e+00 2.621999999999999886e+00 3.060999999999999943e+00 2.142999999999999794e+00 2.024000000000000021e+00 1.967000000000000082e+00 2.270999999999999908e+00 2.107000000000000206e+00 2.286000000000000032e+00 2.277000000000000135e+00 2.109999999999999876e+00 2.315999999999999837e+00 2.271999999999999797e+00 2.213999999999999968e+00 2.125999999999999890e+00 2.225999999999999979e+00 2.117999999999999883e+00 2.258999999999999897e+00 2.478000000000000203e+00 2.346999999999999975e+00 2.283999999999999808e+00 1.534000000000000030e+00 1.739999999999999991e+00 1.735999999999999988e+00 1.437999999999999945e+00 1.900000000000000022e-01
7.000000000000000000e+01 5.090000000000000080e-01 8.980000000000000204e-01 8.020000000000000462e-01 1.086999999999999966e+00 4.336000000000000298e+00 4.365000000000000213e+00 4.418999999999999595e+00 4.524000000000000021e+00 4.822000000000000064e+00 5.238000000000000433e+00 5.623999999999999666e+00 3.516000000000000014e+00 4.397999999999999687e+00 3.890000000000000124e+00 3.728000000000000203e+00 4.243999999999999773e+00 4.814000000000000057e+00 4.352000000000000313e+00 4.902999999999999581e+00 3.411000000000000032e+00 4.701999999999999957e+00 4.410999999999999588e+00 4.355000000000000426e+00 4.046000000000000263e+00 4.110000000000000320e+00 2.845000000000000195e+00 3.529999999999999805e+00 4.378000000000000114e+00 4.027000000000000135e+00 3.990000000000000213e+00 4.290000000000000036e+00 4.299999999999999822e+00 4.365000000000000213e+00 4.750000000000000000e+00 5.169999999999999929e+00 3.761000000000000121e+00 3.894000000000000128e+00 4.150999999999999801e+00 4.291000000000000369e+00 4.261999999999999567e+00 4.016000000000000014e+00 4.520999999999999908e+00 4.815000000000000391e+00 3.988999999999999879e+00 4.182000000000000384e+00 4.123999999999999666e+00 4.033999999999999808e+00 3.483999999999999986e+00 3.478000000000000203e+00 3.512999999999999901e+00 3.214999999999999858e+00 3.035000000000000142e+00 3.144000000000000128e+00 2.959999999999999964e+00 2.916999999999999815e+00 2.971999999999999975e+00 3.069999999999999840e+00 2.995000000000000107e+00 3.285000000000000142e+00 3.548000000000000043e+00 3.811999999999999833e+00 3.669999999999999929e+00 4.315999999999999837e+00 4.386999999999999567e+00 4.123000000000000220e+00 3.448999999999999844e+00 3.834000000000000075e+00 3.116000000000000103e+00 3.798999999999999932e+00 3.488999999999999879e+00 2.700000000000000178e+00 2.568999999999999950e+00 3.572000000000000064e+00 3.572000000000000064e+00 3.137000000000000011e+00 4.179000000000000270e+00 4.756999999999999673e+00 3.865000000000000213e+00 3.504999999999999893e+00 3.291999999999999815e+00 3.458000000000000185e+00 3.915999999999999925e+00 3.648000000000000131e+00 3.786999999999999922e+00 3.725999999999999979e+00 4.326999999999999957e+00 3.732000000000000206e+00 3.737999999999999989e+00 2.737000000000000099e+00 1.975999999999999979e+00 2.338000000000000078e+00 2.532999999999999918e+00 3.232000000000000206e+00 1.594999999999999973e+00 1.120999999999999996e+00 3.201999999999999957e+00 3.164000000000000146e+00 3.463999999999999968e+00 3.107000000000000206e+00 3.492999999999999883e+00 3.511000000000000121e+00 3.500999999999999890e+00 3.471000000000000085e+00 3.350999999999999979e+00 2.960999999999999854e+00 3.685999999999999943e+00 2.629999999999999893e+00 2.575000000000000178e+00 1.683999999999999941e+00 2.261000000000000121e+00 1.538999999999999924e+00 1.566000000000000059e+00 1.495999999999999996e+00 1.881999999999999895e+00 2.056000000000000050e+00 1.314999999999999947e+00 1.086000000000000076e+00 1.179000000000000048e+00 1.070000000000000062e+00 1.491999999999999993e+00 1.489000000000000101e+00 1.274000000000000021e+00 1.264000000000000012e+00 1.750000000000000000e+00 1.465999999999999970e+00 1.449999999999999956e+00 1.566999999999999948e+00 1.534000000000000030e+00 1.731999999999999984e+00 1.832000000000000073e+00 1.949999999999999956e+00 2.302000000000000046e+00 2.241000000000000103e+00 2.201000000000000068e+00 2.491999999999999993e+00 2.450000000000000178e+00 2.285000000000000142e+00 2.327999999999999847e+00 2.129999999999999893e+00 2.342999999999999972e+00 2.737999999999999989e+00 1.860999999999999988e+00 1.683999999999999941e+00 1.665999999999999925e+00 1.848000000000000087e+00 1.752000000000000002e+00 1.999000000000000110e+00 2.001999999999999780e+00 1.747999999999999998e+00 2.047000000000000153e+00 1.846000000000000085e+00 1.778999999999999915e+00 1.671999999999999931e+00 1.766999999999999904e+00 1.705999999999999961e+00 1.858000000000000096e+00 2.141999999999999904e+00 1.945999999999999952e+00 1.919000000000000039e+00 1.643000000000000016e+00 1.622000000000000108e+00 1.943000000000000060e+00 1.564000000000000057e+00 2.650000000000000133e-01
7.100000000000000000e+01 8.020000000000000462e-01 1.131000000000000005e+00 9.569999999999999618e-01 6.860000000000000542e-01 4.693999999999999950e+00 4.706000000000000405e+00 4.844000000000000306e+00 4.583999999999999631e+00 4.977999999999999758e+00 5.246000000000000441e+00 5.453999999999999737e+00 3.470000000000000195e+00 4.262999999999999901e+00 3.583000000000000185e+00 3.495999999999999996e+00 4.112000000000000099e+00 4.628000000000000114e+00 4.214000000000000412e+00 4.703000000000000291e+00 3.436999999999999833e+00 4.907000000000000028e+00 4.403999999999999915e+00 4.453999999999999737e+00 4.169999999999999929e+00 4.357999999999999652e+00 3.108999999999999986e+00 3.867999999999999883e+00 4.573999999999999844e+00 4.288999999999999702e+00 3.741000000000000103e+00 4.538000000000000256e+00 4.451999999999999957e+00 4.415000000000000036e+00 4.631999999999999673e+00 5.274000000000000021e+00 3.896999999999999797e+00 3.990000000000000213e+00 4.256999999999999673e+00 4.187000000000000277e+00 4.091999999999999638e+00 4.084999999999999964e+00 4.121000000000000441e+00 4.573999999999999844e+00 3.817000000000000171e+00 3.971000000000000085e+00 3.899000000000000021e+00 3.967000000000000082e+00 3.674999999999999822e+00 3.620000000000000107e+00 3.600000000000000089e+00 3.428999999999999826e+00 3.426000000000000156e+00 3.238999999999999879e+00 3.277000000000000135e+00 3.192000000000000171e+00 3.193000000000000060e+00 3.375000000000000000e+00 3.141999999999999904e+00 3.576999999999999957e+00 4.020999999999999908e+00 4.229000000000000092e+00 4.174000000000000377e+00 4.423000000000000043e+00 4.682999999999999829e+00 4.312999999999999723e+00 3.700000000000000178e+00 4.141000000000000014e+00 3.625000000000000000e+00 3.928999999999999826e+00 3.790999999999999925e+00 3.029999999999999805e+00 2.892999999999999794e+00 3.596000000000000085e+00 3.568999999999999950e+00 3.286999999999999922e+00 4.559000000000000163e+00 5.179999999999999716e+00 3.644000000000000128e+00 3.629000000000000004e+00 3.338000000000000078e+00 3.519000000000000128e+00 3.552999999999999936e+00 3.645999999999999908e+00 3.890000000000000124e+00 3.744000000000000217e+00 4.089999999999999858e+00 3.641999999999999904e+00 3.867999999999999883e+00 2.795999999999999819e+00 1.657999999999999918e+00 2.001999999999999780e+00 2.120000000000000107e+00 3.123000000000000220e+00 1.657000000000000028e+00 1.008999999999999897e+00 2.770000000000000018e+00 2.931000000000000050e+00 3.349000000000000199e+00 3.009999999999999787e+00 3.512000000000000011e+00 3.274999999999999911e+00 3.253000000000000114e+00 3.170999999999999819e+00 3.047000000000000153e+00 3.201999999999999957e+00 3.774000000000000021e+00 2.984999999999999876e+00 2.982000000000000206e+00 1.516000000000000014e+00 2.230999999999999872e+00 1.393999999999999906e+00 1.407999999999999918e+00 1.495999999999999996e+00 1.693999999999999950e+00 2.245999999999999996e+00 1.862000000000000099e+00 1.639999999999999902e+00 1.673000000000000043e+00 1.475000000000000089e+00 1.852000000000000091e+00 1.893000000000000016e+00 1.758999999999999897e+00 1.685999999999999943e+00 1.806000000000000050e+00 1.741000000000000103e+00 1.538999999999999924e+00 1.820000000000000062e+00 1.776999999999999913e+00 1.749000000000000110e+00 1.905999999999999917e+00 1.911000000000000032e+00 2.467999999999999972e+00 2.298000000000000043e+00 2.064999999999999947e+00 2.583000000000000185e+00 2.322999999999999954e+00 2.201999999999999957e+00 2.242999999999999883e+00 2.210999999999999854e+00 2.036000000000000032e+00 2.373000000000000220e+00 1.600000000000000089e+00 1.681000000000000050e+00 1.500999999999999890e+00 1.840999999999999970e+00 1.705999999999999961e+00 1.709999999999999964e+00 1.655999999999999917e+00 1.556000000000000050e+00 1.721000000000000085e+00 1.622000000000000108e+00 1.568000000000000060e+00 1.516000000000000014e+00 1.556000000000000050e+00 1.485999999999999988e+00 1.578000000000000069e+00 1.921999999999999931e+00 1.647000000000000020e+00 1.754999999999999893e+00 1.925999999999999934e+00 1.933999999999999941e+00 2.145999999999999908e+00 1.677000000000000046e+00 7.119999999999999662e-01
7.200000000000000000e+01 6.270000000000000018e-01 7.890000000000000346e-01 8.299999999999999600e-01 1.129000000000000004e+00 4.605999999999999872e+00 4.658000000000000362e+00 4.612000000000000099e+00 4.583999999999999631e+00 4.895999999999999908e+00 5.201999999999999957e+00 5.301999999999999602e+00 3.829000000000000181e+00 4.769999999999999574e+00 4.059000000000000163e+00 4.019999999999999574e+00 4.588000000000000078e+00 5.059999999999999609e+00 4.737000000000000099e+00 5.206999999999999851e+00 3.822999999999999954e+00 4.687999999999999723e+00 4.323999999999999844e+00 4.307000000000000384e+00 3.827999999999999847e+00 4.116999999999999993e+00 3.009999999999999787e+00 3.555000000000000160e+00 4.366999999999999993e+00 4.065000000000000391e+00 3.600999999999999979e+00 4.383000000000000007e+00 4.190000000000000391e+00 4.065000000000000391e+00 4.152000000000000135e+00 4.700000000000000178e+00 4.386000000000000121e+00 4.485000000000000320e+00 4.716999999999999638e+00 4.660000000000000142e+00 4.535999999999999588e+00 4.567000000000000171e+00 4.315000000000000391e+00 4.605000000000000426e+00 4.179000000000000270e+00 4.038000000000000256e+00 3.972999999999999865e+00 3.907000000000000028e+00 3.678999999999999826e+00 3.599000000000000199e+00 3.754000000000000004e+00 3.375000000000000000e+00 3.650999999999999801e+00 3.682999999999999829e+00 3.612999999999999989e+00 3.544000000000000039e+00 3.693000000000000060e+00 3.660000000000000142e+00 3.607000000000000206e+00 3.935000000000000053e+00 4.246999999999999886e+00 4.173000000000000043e+00 4.269999999999999574e+00 4.679999999999999716e+00 4.815999999999999837e+00 4.363000000000000433e+00 3.849000000000000199e+00 4.317000000000000171e+00 3.693999999999999950e+00 4.070999999999999730e+00 3.822000000000000064e+00 2.873000000000000220e+00 2.842000000000000082e+00 3.734999999999999876e+00 3.640000000000000124e+00 3.095000000000000195e+00 4.676000000000000156e+00 5.378000000000000114e+00 4.206000000000000405e+00 4.107999999999999652e+00 3.835999999999999854e+00 3.943000000000000060e+00 3.515000000000000124e+00 4.054000000000000270e+00 4.105000000000000426e+00 3.665999999999999925e+00 4.086000000000000298e+00 3.712000000000000188e+00 3.911000000000000032e+00 2.689999999999999947e+00 2.112999999999999989e+00 2.564000000000000057e+00 2.613999999999999879e+00 3.585999999999999854e+00 1.377000000000000002e+00 5.959999999999999742e-01 3.141000000000000014e+00 3.446000000000000174e+00 3.814000000000000057e+00 3.448999999999999844e+00 4.008000000000000007e+00 3.672000000000000153e+00 3.744000000000000217e+00 3.625999999999999890e+00 3.505999999999999783e+00 2.959999999999999964e+00 3.754000000000000004e+00 3.404999999999999805e+00 3.141000000000000014e+00 1.838999999999999968e+00 2.704000000000000181e+00 1.893999999999999906e+00 1.929000000000000048e+00 1.929000000000000048e+00 2.157000000000000028e+00 1.905000000000000027e+00 1.516000000000000014e+00 1.421999999999999931e+00 1.556000000000000050e+00 1.584000000000000075e+00 1.522999999999999909e+00 1.562999999999999945e+00 1.568999999999999950e+00 1.514000000000000012e+00 1.703000000000000069e+00 1.870000000000000107e+00 1.721000000000000085e+00 1.822000000000000064e+00 1.627999999999999892e+00 1.594000000000000083e+00 1.661000000000000032e+00 1.570000000000000062e+00 2.129999999999999893e+00 1.985000000000000098e+00 1.594000000000000083e+00 2.132000000000000117e+00 2.061999999999999833e+00 1.961000000000000076e+00 1.957000000000000073e+00 1.832000000000000073e+00 1.683000000000000052e+00 2.028000000000000025e+00 1.425999999999999934e+00 1.264000000000000012e+00 1.106999999999999984e+00 1.635999999999999899e+00 1.249000000000000110e+00 1.179000000000000048e+00 1.155000000000000027e+00 1.215000000000000080e+00 1.256999999999999895e+00 1.350999999999999979e+00 1.372000000000000108e+00 1.252999999999999892e+00 1.272999999999999909e+00 1.302000000000000046e+00 1.207999999999999963e+00 1.546000000000000041e+00 1.320999999999999952e+00 1.348000000000000087e+00 1.995000000000000107e+00 2.212000000000000188e+00 2.134999999999999787e+00 1.838000000000000078e+00 7.800000000000000266e-01
7.300000000000000000e+01 4.219999999999999862e-01 7.489999999999999991e-01 4.989999999999999991e-01 1.415000000000000036e+00 4.698000000000000398e+00 4.703999999999999737e+00 4.692000000000000171e+00 4.866999999999999993e+00 5.189000000000000057e+00 5.527000000000000135e+00 5.761000000000000121e+00 4.110999999999999766e+00 4.910999999999999588e+00 4.282000000000000028e+00 4.134999999999999787e+00 4.759000000000000341e+00 5.339999999999999858e+00 4.833999999999999631e+00 5.376999999999999780e+00 3.672000000000000153e+00 4.988000000000000433e+00 4.738999999999999879e+00 4.655000000000000249e+00 4.224999999999999645e+00 4.399000000000000021e+00 3.164000000000000146e+00 3.839999999999999858e+00 4.647000000000000242e+00 4.365999999999999659e+00 4.057000000000000384e+00 4.703999999999999737e+00 4.549000000000000377e+00 4.519000000000000128e+00 4.596000000000000085e+00 5.144999999999999574e+00 4.437000000000000277e+00 4.621999999999999886e+00 4.887999999999999901e+00 4.967999999999999972e+00 4.775000000000000355e+00 4.631000000000000227e+00 4.766000000000000014e+00 5.041000000000000369e+00 4.443999999999999950e+00 4.477999999999999758e+00 4.419999999999999929e+00 4.386000000000000121e+00 4.116999999999999993e+00 4.028999999999999915e+00 3.976999999999999869e+00 3.579000000000000181e+00 3.726999999999999869e+00 3.783999999999999808e+00 3.571000000000000174e+00 3.608000000000000096e+00 3.685999999999999943e+00 3.770000000000000018e+00 3.640000000000000124e+00 3.980999999999999872e+00 4.113999999999999879e+00 3.894000000000000128e+00 3.964999999999999858e+00 4.871000000000000441e+00 4.964000000000000412e+00 4.549999999999999822e+00 3.996999999999999886e+00 4.394000000000000128e+00 3.479000000000000092e+00 4.283999999999999808e+00 3.983999999999999986e+00 3.193000000000000060e+00 3.027000000000000135e+00 4.027000000000000135e+00 4.054000000000000270e+00 3.391000000000000014e+00 4.738000000000000433e+00 5.137999999999999901e+00 4.100999999999999979e+00 4.238999999999999879e+00 3.971999999999999975e+00 4.094000000000000306e+00 4.001000000000000334e+00 4.336000000000000298e+00 4.301000000000000156e+00 4.067000000000000171e+00 4.431000000000000050e+00 4.163999999999999702e+00 4.126999999999999780e+00 3.049999999999999822e+00 1.899999999999999911e+00 2.516999999999999904e+00 2.294999999999999929e+00 3.479999999999999982e+00 1.344999999999999973e+00 9.010000000000000231e-01 3.133000000000000007e+00 3.390000000000000124e+00 3.859999999999999876e+00 3.451000000000000068e+00 3.762000000000000011e+00 3.577999999999999847e+00 3.630999999999999783e+00 3.623000000000000220e+00 3.540000000000000036e+00 2.845000000000000195e+00 3.766000000000000014e+00 3.545999999999999819e+00 3.238999999999999879e+00 1.778999999999999915e+00 2.790999999999999925e+00 1.969999999999999973e+00 2.185000000000000053e+00 2.251999999999999780e+00 2.508000000000000007e+00 2.095000000000000195e+00 2.069999999999999840e+00 1.715999999999999970e+00 1.699999999999999956e+00 1.774999999999999911e+00 1.953999999999999959e+00 1.911999999999999922e+00 1.808999999999999941e+00 1.689999999999999947e+00 2.017999999999999794e+00 2.125000000000000000e+00 1.719999999999999973e+00 1.874000000000000110e+00 1.711000000000000076e+00 1.572999999999999954e+00 1.778999999999999915e+00 1.546000000000000041e+00 2.028999999999999915e+00 1.933000000000000052e+00 1.804000000000000048e+00 2.115000000000000213e+00 1.907000000000000028e+00 1.671000000000000041e+00 1.776999999999999913e+00 2.116000000000000103e+00 1.512999999999999901e+00 1.832000000000000073e+00 1.379000000000000004e+00 1.487000000000000099e+00 1.312000000000000055e+00 1.334000000000000075e+00 1.231999999999999984e+00 1.167000000000000037e+00 1.141000000000000014e+00 1.155000000000000027e+00 1.272999999999999909e+00 1.296999999999999931e+00 1.334999999999999964e+00 1.272000000000000020e+00 1.157000000000000028e+00 1.145000000000000018e+00 1.225000000000000089e+00 1.403999999999999915e+00 1.252999999999999892e+00 1.153999999999999915e+00 2.087000000000000188e+00 2.266999999999999904e+00 2.366999999999999993e+00 2.017999999999999794e+00 5.649999999999999467e-01
7.400000000000000000e+01 6.650000000000000355e-01 9.170000000000000373e-01 5.240000000000000213e-01 9.220000000000000417e-01 4.942000000000000171e+00 4.926999999999999602e+00 4.910999999999999588e+00 5.094000000000000306e+00 5.405000000000000249e+00 5.753999999999999559e+00 5.908000000000000362e+00 4.059000000000000163e+00 4.459999999999999964e+00 3.947999999999999954e+00 3.653999999999999915e+00 4.301000000000000156e+00 5.174999999999999822e+00 4.434000000000000163e+00 4.892999999999999794e+00 3.213999999999999968e+00 5.266000000000000014e+00 5.027000000000000135e+00 4.932999999999999829e+00 4.493000000000000327e+00 4.684000000000000163e+00 3.390000000000000124e+00 4.060999999999999943e+00 4.921999999999999709e+00 4.605000000000000426e+00 4.251999999999999780e+00 4.988999999999999879e+00 4.810999999999999943e+00 4.762999999999999901e+00 4.868999999999999773e+00 5.405000000000000249e+00 4.517000000000000348e+00 4.730999999999999872e+00 4.900000000000000355e+00 5.016000000000000014e+00 4.939000000000000057e+00 4.123000000000000220e+00 4.528999999999999915e+00 5.118000000000000327e+00 4.378999999999999559e+00 4.543000000000000149e+00 4.485999999999999766e+00 4.479000000000000092e+00 4.264000000000000234e+00 4.139999999999999680e+00 4.076999999999999957e+00 3.811999999999999833e+00 3.529999999999999805e+00 3.357000000000000206e+00 3.152000000000000135e+00 3.228000000000000203e+00 3.310999999999999943e+00 3.466000000000000192e+00 3.160000000000000142e+00 3.684000000000000163e+00 4.105999999999999872e+00 4.078000000000000291e+00 4.092999999999999972e+00 4.897000000000000242e+00 4.950000000000000178e+00 4.724999999999999645e+00 4.014999999999999680e+00 4.485000000000000320e+00 3.588000000000000078e+00 4.410000000000000142e+00 4.174999999999999822e+00 3.322000000000000064e+00 3.232000000000000206e+00 4.078000000000000291e+00 3.995999999999999996e+00 3.665999999999999925e+00 4.842999999999999972e+00 4.943999999999999950e+00 3.677000000000000046e+00 4.418999999999999595e+00 4.214000000000000412e+00 4.379999999999999893e+00 4.270999999999999908e+00 4.756000000000000227e+00 4.309999999999999609e+00 4.121999999999999886e+00 4.456000000000000405e+00 4.299999999999999822e+00 4.431000000000000050e+00 3.383000000000000007e+00 1.768000000000000016e+00 2.428999999999999826e+00 2.100000000000000089e+00 3.208000000000000185e+00 1.469000000000000083e+00 9.599999999999999645e-01 2.827999999999999847e+00 3.039000000000000146e+00 3.536999999999999922e+00 3.298000000000000043e+00 3.442000000000000171e+00 3.396999999999999797e+00 3.451000000000000068e+00 3.394000000000000128e+00 3.097999999999999865e+00 2.349000000000000199e+00 3.564000000000000057e+00 3.696000000000000174e+00 3.540000000000000036e+00 1.750999999999999890e+00 2.698999999999999844e+00 2.209000000000000075e+00 2.508000000000000007e+00 2.375999999999999890e+00 2.516999999999999904e+00 1.889999999999999902e+00 2.254000000000000004e+00 1.844000000000000083e+00 1.947000000000000064e+00 1.860000000000000098e+00 2.303999999999999826e+00 2.160000000000000142e+00 2.188000000000000167e+00 1.957000000000000073e+00 2.092000000000000082e+00 2.093999999999999861e+00 1.608999999999999986e+00 1.669999999999999929e+00 1.572999999999999954e+00 1.580000000000000071e+00 1.475999999999999979e+00 1.558000000000000052e+00 1.915999999999999925e+00 1.874000000000000110e+00 1.715999999999999970e+00 1.909999999999999920e+00 1.677000000000000046e+00 1.443999999999999950e+00 1.643999999999999906e+00 1.975000000000000089e+00 1.366999999999999993e+00 1.370000000000000107e+00 9.949999999999999956e-01 1.328000000000000069e+00 1.411000000000000032e+00 1.195000000000000062e+00 1.092000000000000082e+00 1.197000000000000064e+00 1.151000000000000023e+00 1.080999999999999961e+00 1.191999999999999948e+00 1.163000000000000034e+00 1.120999999999999996e+00 1.050000000000000044e+00 1.030000000000000027e+00 8.930000000000000160e-01 7.970000000000000417e-01 1.197999999999999954e+00 9.639999999999999680e-01 8.479999999999999760e-01 2.217000000000000082e+00 2.213999999999999968e+00 2.617999999999999883e+00 2.137999999999999901e+00 5.620000000000000551e-01
7.500000000000000000e+01 7.259999999999999787e-01 8.399999999999999689e-01 8.279999999999999583e-01 8.199999999999999512e-01 5.115999999999999659e+00 5.165000000000000036e+00 5.206000000000000405e+00 5.075999999999999623e+00 5.434999999999999609e+00 5.628000000000000114e+00 5.424999999999999822e+00 3.899999999999999911e+00 4.695999999999999730e+00 3.741000000000000103e+00 3.802999999999999936e+00 4.408999999999999808e+00 5.092999999999999972e+00 4.628999999999999559e+00 5.142999999999999794e+00 3.495999999999999996e+00 5.246999999999999886e+00 4.886000000000000121e+00 4.833999999999999631e+00 4.378999999999999559e+00 4.605999999999999872e+00 3.579000000000000181e+00 4.243999999999999773e+00 4.923000000000000043e+00 4.663999999999999702e+00 3.746999999999999886e+00 4.913000000000000256e+00 4.642999999999999794e+00 4.458000000000000185e+00 4.530999999999999694e+00 5.192000000000000171e+00 4.727000000000000313e+00 5.097999999999999865e+00 5.360999999999999766e+00 5.487000000000000099e+00 5.139000000000000234e+00 4.554999999999999716e+00 4.366999999999999993e+00 4.945000000000000284e+00 4.384999999999999787e+00 4.246000000000000441e+00 4.214999999999999858e+00 4.139000000000000234e+00 3.935999999999999943e+00 3.960999999999999854e+00 4.091999999999999638e+00 3.959000000000000075e+00 3.983000000000000096e+00 3.758000000000000007e+00 3.580000000000000071e+00 3.576000000000000068e+00 3.592000000000000082e+00 3.879000000000000004e+00 3.576999999999999957e+00 4.113000000000000433e+00 4.509999999999999787e+00 4.373999999999999666e+00 4.458000000000000185e+00 4.921000000000000263e+00 5.267000000000000348e+00 4.932000000000000384e+00 4.336999999999999744e+00 4.764000000000000234e+00 3.968999999999999861e+00 4.514000000000000234e+00 4.272000000000000242e+00 3.430000000000000160e+00 3.387999999999999901e+00 4.169999999999999929e+00 4.035000000000000142e+00 3.641000000000000014e+00 5.115000000000000213e+00 5.416999999999999815e+00 4.041999999999999815e+00 4.442999999999999616e+00 4.371000000000000441e+00 4.472999999999999865e+00 4.432000000000000384e+00 4.751000000000000334e+00 4.256000000000000227e+00 4.040000000000000036e+00 4.544999999999999929e+00 4.277999999999999581e+00 4.277999999999999581e+00 3.229999999999999982e+00 1.953999999999999959e+00 2.404999999999999805e+00 2.249000000000000110e+00 3.148000000000000131e+00 1.387999999999999901e+00 7.690000000000000169e-01 3.297000000000000153e+00 3.527000000000000135e+00 3.955000000000000071e+00 3.615000000000000213e+00 3.910000000000000142e+00 3.830999999999999961e+00 3.906000000000000139e+00 3.846999999999999975e+00 3.545999999999999819e+00 2.717000000000000082e+00 3.652000000000000135e+00 3.854000000000000092e+00 3.362999999999999989e+00 2.048000000000000043e+00 2.814000000000000057e+00 2.333000000000000185e+00 2.597999999999999865e+00 2.456999999999999851e+00 2.987999999999999989e+00 2.107000000000000206e+00 2.415999999999999925e+00 2.044999999999999929e+00 2.306000000000000050e+00 2.109999999999999876e+00 2.338999999999999968e+00 2.250999999999999890e+00 2.148000000000000131e+00 1.997999999999999998e+00 2.229000000000000092e+00 2.108000000000000096e+00 1.629000000000000004e+00 1.752999999999999892e+00 1.691999999999999948e+00 1.808000000000000052e+00 1.850000000000000089e+00 1.754000000000000004e+00 2.012999999999999901e+00 1.961999999999999966e+00 2.012000000000000011e+00 2.055000000000000160e+00 2.112000000000000099e+00 1.818000000000000060e+00 2.051000000000000156e+00 2.436999999999999833e+00 1.772999999999999909e+00 1.681999999999999940e+00 1.487000000000000099e+00 1.725999999999999979e+00 1.760999999999999899e+00 1.596000000000000085e+00 1.387999999999999901e+00 1.296999999999999931e+00 1.391000000000000014e+00 1.306000000000000050e+00 1.504999999999999893e+00 1.485000000000000098e+00 1.554000000000000048e+00 1.520999999999999908e+00 1.374000000000000110e+00 1.336000000000000076e+00 1.133000000000000007e+00 1.362999999999999989e+00 1.254999999999999893e+00 1.308000000000000052e+00 2.463999999999999968e+00 2.551000000000000156e+00 2.676000000000000156e+00 2.325000000000000178e+00 3.930000000000000160e-01
7.600000000000000000e+01 3.220000000000000084e-01 5.000000000000000000e-01 5.360000000000000320e-01 1.229999999999999982e+00 4.980999999999999872e+00 4.980000000000000426e+00 4.913999999999999702e+00 5.163999999999999702e+00 5.565000000000000391e+00 5.759000000000000341e+00 5.741999999999999993e+00 4.325999999999999623e+00 5.081000000000000405e+00 4.256000000000000227e+00 4.270999999999999908e+00 4.847000000000000419e+00 5.551000000000000156e+00 5.062999999999999723e+00 5.527999999999999581e+00 3.733999999999999986e+00 5.177999999999999936e+00 4.815999999999999837e+00 4.876999999999999780e+00 4.320000000000000284e+00 4.524000000000000021e+00 3.487999999999999989e+00 4.083999999999999631e+00 4.769999999999999574e+00 4.474000000000000199e+00 4.073000000000000398e+00 4.774000000000000021e+00 4.708000000000000185e+00 4.535000000000000142e+00 4.391000000000000014e+00 5.009000000000000341e+00 4.894999999999999574e+00 5.014999999999999680e+00 5.363000000000000433e+00 5.317999999999999616e+00 5.129999999999999893e+00 4.818999999999999950e+00 4.815999999999999837e+00 5.261999999999999567e+00 4.772999999999999687e+00 4.613999999999999879e+00 4.527000000000000135e+00 4.538000000000000256e+00 4.291000000000000369e+00 4.230999999999999872e+00 4.318999999999999950e+00 3.919999999999999929e+00 4.142000000000000348e+00 4.025999999999999801e+00 3.826000000000000068e+00 3.903999999999999915e+00 3.990000000000000213e+00 4.139999999999999680e+00 3.902000000000000135e+00 4.376000000000000334e+00 4.479000000000000092e+00 4.080000000000000071e+00 4.174000000000000377e+00 5.282000000000000028e+00 5.421999999999999709e+00 4.947000000000000064e+00 4.432999999999999829e+00 4.863000000000000433e+00 3.830000000000000071e+00 4.634999999999999787e+00 4.389000000000000234e+00 3.438000000000000167e+00 3.443999999999999950e+00 4.371000000000000441e+00 4.267000000000000348e+00 3.617999999999999883e+00 5.120000000000000107e+00 5.575999999999999623e+00 4.189000000000000057e+00 4.594000000000000306e+00 4.381000000000000227e+00 4.466000000000000192e+00 4.506999999999999673e+00 4.809999999999999609e+00 4.608999999999999986e+00 4.277000000000000135e+00 4.759000000000000341e+00 4.256999999999999673e+00 4.533999999999999808e+00 3.371999999999999886e+00 1.943999999999999950e+00 2.229000000000000092e+00 2.430000000000000160e+00 3.150999999999999801e+00 1.461999999999999966e+00 8.399999999999999689e-01 3.504000000000000004e+00 3.766000000000000014e+00 4.208999999999999631e+00 3.870000000000000107e+00 4.149000000000000021e+00 3.991999999999999993e+00 4.041999999999999815e+00 4.011999999999999567e+00 3.846000000000000085e+00 2.951999999999999957e+00 3.875999999999999890e+00 3.771999999999999797e+00 3.298000000000000043e+00 2.261000000000000121e+00 3.209999999999999964e+00 2.666999999999999815e+00 2.978000000000000203e+00 2.644000000000000128e+00 3.087000000000000188e+00 2.329000000000000181e+00 2.685999999999999943e+00 2.241999999999999993e+00 2.492999999999999883e+00 2.475999999999999979e+00 2.701000000000000068e+00 2.528000000000000025e+00 2.439000000000000057e+00 2.257000000000000117e+00 2.323999999999999844e+00 2.326999999999999957e+00 1.955999999999999961e+00 2.088000000000000078e+00 2.027000000000000135e+00 1.955000000000000071e+00 2.120999999999999996e+00 1.927999999999999936e+00 2.270999999999999908e+00 2.193000000000000060e+00 2.206999999999999851e+00 2.309000000000000163e+00 2.338000000000000078e+00 2.052000000000000046e+00 2.254999999999999893e+00 2.580000000000000071e+00 1.971000000000000085e+00 1.991000000000000103e+00 1.657999999999999918e+00 1.846000000000000085e+00 1.733000000000000096e+00 1.749000000000000110e+00 1.512999999999999901e+00 1.530000000000000027e+00 1.493000000000000105e+00 1.497000000000000108e+00 1.657000000000000028e+00 1.683000000000000052e+00 1.723000000000000087e+00 1.669000000000000039e+00 1.627999999999999892e+00 1.556999999999999940e+00 1.393999999999999906e+00 1.679000000000000048e+00 1.534999999999999920e+00 1.514999999999999902e+00 2.524999999999999911e+00 2.730999999999999872e+00 2.734999999999999876e+00 2.463000000000000078e+00 4.450000000000000067e-01
7.700000000000000000e+01 3.300000000000000155e-01 4.699999999999999734e-01 2.179999999999999993e-01 1.389999999999999902e+00 5.158000000000000362e+00 5.004999999999999893e+00 4.780000000000000249e+00 5.477999999999999758e+00 5.812999999999999723e+00 6.105000000000000426e+00 6.043000000000000149e+00 4.551999999999999602e+00 4.998000000000000220e+00 4.415000000000000036e+00 4.152999999999999581e+00 4.790000000000000036e+00 5.692999999999999616e+00 5.073999999999999844e+00 5.411999999999999922e+00 3.347999999999999865e+00 5.373999999999999666e+00 5.203999999999999737e+00 5.216000000000000192e+00 4.668999999999999595e+00 4.801999999999999602e+00 3.620000000000000107e+00 4.288999999999999702e+00 5.115000000000000213e+00 4.788999999999999702e+00 4.386999999999999567e+00 5.177999999999999936e+00 5.057999999999999829e+00 4.895999999999999908e+00 4.700999999999999623e+00 5.434000000000000163e+00 4.980000000000000426e+00 4.823999999999999844e+00 4.971000000000000085e+00 5.036999999999999922e+00 5.310999999999999943e+00 4.572000000000000064e+00 5.105000000000000426e+00 5.528999999999999915e+00 4.980000000000000426e+00 4.900999999999999801e+00 4.817000000000000171e+00 4.796000000000000263e+00 4.626000000000000334e+00 4.525000000000000355e+00 4.400000000000000355e+00 4.107999999999999652e+00 3.966000000000000192e+00 3.866999999999999993e+00 3.452999999999999847e+00 3.568000000000000060e+00 3.551000000000000156e+00 3.774999999999999911e+00 3.677999999999999936e+00 4.060999999999999943e+00 4.163000000000000256e+00 3.857000000000000206e+00 3.841000000000000192e+00 5.469000000000000306e+00 5.379999999999999893e+00 5.131000000000000227e+00 4.471000000000000085e+00 4.894999999999999574e+00 3.783999999999999808e+00 4.883000000000000007e+00 4.687000000000000277e+00 3.770000000000000018e+00 3.556999999999999940e+00 4.637999999999999901e+00 4.527000000000000135e+00 4.009000000000000341e+00 5.022999999999999687e+00 5.182000000000000384e+00 3.609999999999999876e+00 4.628999999999999559e+00 4.392999999999999794e+00 4.570999999999999730e+00 4.581000000000000405e+00 4.799999999999999822e+00 4.849999999999999645e+00 4.519000000000000128e+00 5.153999999999999915e+00 4.610999999999999766e+00 4.900000000000000355e+00 3.744000000000000217e+00 2.362000000000000099e+00 2.681999999999999940e+00 2.629999999999999893e+00 3.374000000000000110e+00 1.776999999999999913e+00 1.223000000000000087e+00 3.196000000000000174e+00 3.322999999999999954e+00 4.062000000000000277e+00 3.681000000000000050e+00 3.766999999999999904e+00 3.709000000000000075e+00 3.721999999999999975e+00 3.737999999999999989e+00 3.424999999999999822e+00 2.927999999999999936e+00 3.604000000000000092e+00 4.121999999999999886e+00 3.650999999999999801e+00 2.141000000000000014e+00 3.146999999999999797e+00 2.813000000000000167e+00 2.943999999999999950e+00 2.791999999999999815e+00 2.749000000000000110e+00 2.408999999999999808e+00 2.774000000000000021e+00 2.390000000000000124e+00 2.593999999999999861e+00 2.479000000000000092e+00 2.717999999999999972e+00 2.859999999999999876e+00 2.766999999999999904e+00 2.556999999999999940e+00 2.629000000000000004e+00 2.544999999999999929e+00 2.189000000000000057e+00 2.310000000000000053e+00 2.222999999999999865e+00 2.065999999999999837e+00 1.977999999999999980e+00 1.991999999999999993e+00 2.488999999999999879e+00 2.376999999999999780e+00 2.213000000000000078e+00 2.523000000000000131e+00 2.132000000000000117e+00 2.043000000000000149e+00 2.120000000000000107e+00 2.371999999999999886e+00 1.846000000000000085e+00 2.029999999999999805e+00 1.383999999999999897e+00 1.987000000000000099e+00 1.645999999999999908e+00 1.679000000000000048e+00 1.709000000000000075e+00 1.669000000000000039e+00 1.653000000000000025e+00 1.554999999999999938e+00 1.620000000000000107e+00 1.473000000000000087e+00 1.370999999999999996e+00 1.316999999999999948e+00 1.358000000000000096e+00 1.485999999999999988e+00 1.375000000000000000e+00 1.699000000000000066e+00 1.499000000000000110e+00 1.457000000000000073e+00 2.414000000000000146e+00 2.734999999999999876e+00 2.972999999999999865e+00 2.600000000000000089e+00 8.719999999999999973e-01
7.800000000000000000e+01 6.790000000000000480e-01 8.319999999999999618e-01 6.520000000000000240e-01 9.320000000000000506e-01 5.434000000000000163e+00 5.431000000000000050e+00 5.293999999999999595e+00 5.658000000000000362e+00 5.980999999999999872e+00 6.166999999999999815e+00 5.945000000000000284e+00 4.336999999999999744e+00 4.820999999999999730e+00 4.041000000000000369e+00 3.880999999999999783e+00 4.482999999999999652e+00 5.477999999999999758e+00 4.849000000000000199e+00 5.128999999999999559e+00 3.165000000000000036e+00 5.719999999999999751e+00 5.368999999999999773e+00 5.363000000000000433e+00 4.850999999999999979e+00 5.105000000000000426e+00 3.952999999999999847e+00 4.594000000000000306e+00 5.352999999999999758e+00 5.064000000000000057e+00 4.326999999999999957e+00 5.403999999999999915e+00 5.243999999999999773e+00 5.057000000000000384e+00 4.703999999999999737e+00 5.602000000000000313e+00 5.195999999999999730e+00 5.314000000000000057e+00 5.421999999999999709e+00 5.490999999999999659e+00 5.549999999999999822e+00 4.573999999999999844e+00 4.788000000000000256e+00 5.469000000000000306e+00 4.735000000000000320e+00 4.727000000000000313e+00 4.727000000000000313e+00 4.618000000000000327e+00 4.397000000000000242e+00 4.509999999999999787e+00 4.573999999999999844e+00 4.376999999999999780e+00 4.355999999999999872e+00 3.895999999999999908e+00 3.633999999999999897e+00 3.690999999999999837e+00 3.686999999999999833e+00 3.883999999999999897e+00 3.693000000000000060e+00 4.293999999999999595e+00 4.615000000000000213e+00 4.347999999999999865e+00 4.363000000000000433e+00 5.455000000000000071e+00 5.564000000000000057e+00 5.363999999999999879e+00 4.735999999999999766e+00 5.174000000000000377e+00 4.136000000000000121e+00 4.996000000000000441e+00 4.940999999999999837e+00 3.975000000000000089e+00 3.803999999999999826e+00 4.750000000000000000e+00 4.525000000000000355e+00 4.091999999999999638e+00 5.429000000000000270e+00 5.493999999999999773e+00 3.830000000000000071e+00 4.998000000000000220e+00 4.785999999999999588e+00 4.926000000000000156e+00 4.788000000000000256e+00 5.158999999999999808e+00 4.918999999999999595e+00 4.506999999999999673e+00 5.099999999999999645e+00 4.527999999999999581e+00 4.863999999999999879e+00 3.884999999999999787e+00 2.536000000000000032e+00 2.904999999999999805e+00 2.975999999999999979e+00 3.774999999999999911e+00 1.903000000000000025e+00 1.290000000000000036e+00 3.499000000000000110e+00 3.673999999999999932e+00 4.169999999999999929e+00 3.987000000000000099e+00 4.112000000000000099e+00 4.089999999999999858e+00 4.081999999999999851e+00 4.081000000000000405e+00 3.505999999999999783e+00 3.007000000000000117e+00 3.681000000000000050e+00 4.326999999999999957e+00 3.887999999999999901e+00 2.403000000000000025e+00 3.357000000000000206e+00 2.842000000000000082e+00 2.850000000000000089e+00 2.724000000000000199e+00 3.103000000000000203e+00 2.451000000000000068e+00 2.899000000000000021e+00 2.394000000000000128e+00 2.822999999999999954e+00 2.475000000000000089e+00 2.547000000000000153e+00 2.794999999999999929e+00 2.575000000000000178e+00 2.569999999999999840e+00 2.765000000000000124e+00 2.676000000000000156e+00 2.178999999999999826e+00 2.204000000000000181e+00 2.241999999999999993e+00 2.177000000000000046e+00 2.130999999999999783e+00 2.176000000000000156e+00 2.611000000000000210e+00 2.455000000000000071e+00 2.391000000000000014e+00 2.607000000000000206e+00 2.326000000000000068e+00 2.089999999999999858e+00 2.378000000000000114e+00 2.567000000000000171e+00 2.065999999999999837e+00 2.056000000000000050e+00 1.812999999999999945e+00 2.238999999999999879e+00 1.963000000000000078e+00 1.957000000000000073e+00 1.935999999999999943e+00 1.802999999999999936e+00 1.752000000000000002e+00 1.762000000000000011e+00 1.770000000000000018e+00 1.774999999999999911e+00 1.725999999999999979e+00 1.667000000000000037e+00 1.610000000000000098e+00 1.493999999999999995e+00 1.379999999999999893e+00 1.524999999999999911e+00 1.550999999999999934e+00 1.473999999999999977e+00 2.740000000000000213e+00 2.926000000000000156e+00 3.160000000000000142e+00 2.775999999999999801e+00 7.459999999999999964e-01
7.900000000000000000e+01 6.350000000000000089e-01 6.330000000000000071e-01 7.479999999999999982e-01 7.930000000000000382e-01 5.429999999999999716e+00 5.506999999999999673e+00 5.357999999999999652e+00 5.435999999999999943e+00 5.685999999999999943e+00 5.698000000000000398e+00 5.349999999999999645e+00 4.338000000000000078e+00 4.942999999999999616e+00 3.987999999999999989e+00 3.998000000000000220e+00 4.788999999999999702e+00 5.637999999999999901e+00 4.987000000000000099e+00 5.320000000000000284e+00 3.258999999999999897e+00 5.421000000000000263e+00 4.878000000000000114e+00 5.139999999999999680e+00 4.525000000000000355e+00 4.783999999999999808e+00 3.891000000000000014e+00 4.503999999999999559e+00 4.966000000000000192e+00 4.759000000000000341e+00 3.702999999999999847e+00 4.809999999999999609e+00 4.775000000000000355e+00 4.490000000000000213e+00 4.054000000000000270e+00 4.918999999999999595e+00 5.104000000000000092e+00 5.485999999999999766e+00 5.665000000000000036e+00 5.738999999999999879e+00 5.365000000000000213e+00 4.972000000000000419e+00 4.459999999999999964e+00 5.157000000000000028e+00 4.711000000000000298e+00 4.511000000000000121e+00 4.500000000000000000e+00 4.330000000000000071e+00 4.264000000000000234e+00 4.152999999999999581e+00 4.333999999999999631e+00 4.214999999999999858e+00 4.360000000000000320e+00 4.208000000000000185e+00 3.987000000000000099e+00 4.062999999999999723e+00 4.091999999999999638e+00 4.269000000000000128e+00 4.062000000000000277e+00 4.612000000000000099e+00 4.860999999999999766e+00 4.538999999999999702e+00 4.511000000000000121e+00 5.336999999999999744e+00 5.681000000000000050e+00 5.323999999999999844e+00 4.764999999999999680e+00 5.267999999999999794e+00 4.363999999999999879e+00 4.934000000000000163e+00 4.503999999999999559e+00 3.572999999999999954e+00 3.907000000000000028e+00 4.355999999999999872e+00 4.136000000000000121e+00 3.552000000000000046e+00 5.621000000000000441e+00 5.788999999999999702e+00 4.158999999999999808e+00 4.876000000000000334e+00 4.935999999999999943e+00 4.754999999999999893e+00 4.775999999999999801e+00 5.363000000000000433e+00 4.517000000000000348e+00 4.373999999999999666e+00 4.865999999999999659e+00 4.097000000000000419e+00 4.722000000000000419e+00 3.581999999999999851e+00 2.712000000000000188e+00 2.717999999999999972e+00 2.948999999999999844e+00 3.665000000000000036e+00 1.596999999999999975e+00 1.024000000000000021e+00 3.782999999999999918e+00 3.972999999999999865e+00 4.493999999999999773e+00 4.232999999999999652e+00 4.389000000000000234e+00 4.389000000000000234e+00 4.370000000000000107e+00 4.341000000000000192e+00 3.894000000000000128e+00 3.225000000000000089e+00 4.017999999999999794e+00 3.762999999999999901e+00 3.229000000000000092e+00 2.646999999999999797e+00 3.345000000000000195e+00 2.829000000000000181e+00 2.924999999999999822e+00 2.697999999999999954e+00 3.387000000000000011e+00 2.662999999999999812e+00 3.089999999999999858e+00 2.668000000000000149e+00 2.916999999999999815e+00 2.641000000000000014e+00 2.676000000000000156e+00 2.165000000000000036e+00 1.969999999999999973e+00 2.097999999999999865e+00 2.734999999999999876e+00 2.646999999999999797e+00 2.044000000000000039e+00 2.387000000000000011e+00 2.396999999999999797e+00 2.402000000000000135e+00 2.427999999999999936e+00 2.338999999999999968e+00 2.545999999999999819e+00 2.576999999999999957e+00 2.633000000000000007e+00 2.617999999999999883e+00 2.609999999999999876e+00 2.354999999999999982e+00 2.608000000000000096e+00 2.906000000000000139e+00 2.319999999999999840e+00 2.177999999999999936e+00 2.004000000000000004e+00 2.214999999999999858e+00 2.156000000000000139e+00 2.169000000000000039e+00 1.925999999999999934e+00 1.961000000000000076e+00 1.975000000000000089e+00 1.921000000000000041e+00 2.095000000000000195e+00 2.104999999999999982e+00 2.004999999999999893e+00 1.941999999999999948e+00 1.915000000000000036e+00 1.794000000000000039e+00 1.745999999999999996e+00 1.911000000000000032e+00 1.830000000000000071e+00 1.758000000000000007e+00 3.025999999999999801e+00 3.148000000000000131e+00 2.998000000000000220e+00 2.845000000000000195e+00 5.360000000000000320e-01
8.000000000000000000e+01 1.469999999999999918e-01 1.419999999999999873e-01 1.350000000000000089e-01 1.425000000000000044e+00 4.971000000000000085e+00 5.086999999999999744e+00 5.036999999999999922e+00 5.719000000000000306e+00 6.269999999999999574e+00 6.403999999999999915e+00 6.025999999999999801e+00 4.788999999999999702e+00 5.423000000000000043e+00 4.591999999999999638e+00 4.466999999999999638e+00 5.065999999999999837e+00 6.054000000000000270e+00 5.371999999999999886e+00 5.650999999999999801e+00 3.362999999999999989e+00 5.288999999999999702e+00 4.897999999999999687e+00 5.533000000000000362e+00 4.850999999999999979e+00 4.793000000000000149e+00 3.987000000000000099e+00 4.464999999999999858e+00 5.227000000000000313e+00 4.791000000000000369e+00 4.379999999999999893e+00 4.915000000000000036e+00 4.889999999999999680e+00 4.860000000000000320e+00 4.115999999999999659e+00 4.996999999999999886e+00 5.538999999999999702e+00 5.059999999999999609e+00 5.375000000000000000e+00 5.258000000000000007e+00 5.608999999999999986e+00 5.091000000000000192e+00 5.163999999999999702e+00 5.809000000000000163e+00 5.174000000000000377e+00 5.064000000000000057e+00 4.990999999999999659e+00 4.956999999999999851e+00 4.722999999999999865e+00 4.693999999999999950e+00 4.959999999999999964e+00 4.221000000000000085e+00 4.423000000000000043e+00 4.365000000000000213e+00 4.070999999999999730e+00 3.855999999999999872e+00 3.859999999999999876e+00 4.272999999999999687e+00 4.081000000000000405e+00 4.758000000000000007e+00 4.392000000000000348e+00 3.791999999999999815e+00 3.696000000000000174e+00 5.863999999999999879e+00 6.019999999999999574e+00 5.610999999999999766e+00 4.730999999999999872e+00 5.472000000000000419e+00 4.121000000000000441e+00 4.833000000000000185e+00 4.652000000000000135e+00 3.878000000000000114e+00 3.879999999999999893e+00 4.961999999999999744e+00 4.878000000000000114e+00 3.935999999999999943e+00 5.495000000000000107e+00 5.458000000000000185e+00 3.880999999999999783e+00 4.958999999999999631e+00 4.402999999999999581e+00 4.783999999999999808e+00 4.852999999999999758e+00 4.857000000000000206e+00 4.751999999999999780e+00 4.655000000000000249e+00 5.073999999999999844e+00 4.775000000000000355e+00 5.152999999999999581e+00 4.011999999999999567e+00 2.486000000000000210e+00 2.845000000000000195e+00 2.798000000000000043e+00 3.306999999999999940e+00 2.045999999999999819e+00 1.451999999999999957e+00 3.833000000000000185e+00 3.818000000000000060e+00 4.586000000000000298e+00 4.299999999999999822e+00 4.381999999999999673e+00 4.333999999999999631e+00 4.333000000000000185e+00 4.389999999999999680e+00 3.878000000000000114e+00 3.459999999999999964e+00 4.142999999999999794e+00 4.129999999999999893e+00 3.809000000000000163e+00 2.681999999999999940e+00 3.674999999999999822e+00 3.241000000000000103e+00 3.418000000000000149e+00 3.262000000000000011e+00 3.404999999999999805e+00 2.874000000000000110e+00 3.248000000000000220e+00 2.837000000000000188e+00 3.115000000000000213e+00 2.923000000000000043e+00 3.190999999999999837e+00 2.862000000000000099e+00 2.661000000000000032e+00 2.833000000000000185e+00 2.920999999999999819e+00 2.704000000000000181e+00 2.342000000000000082e+00 2.543000000000000149e+00 2.478000000000000203e+00 2.531000000000000139e+00 2.584000000000000075e+00 2.511000000000000121e+00 2.904999999999999805e+00 2.789000000000000146e+00 2.706999999999999851e+00 2.935000000000000053e+00 2.734999999999999876e+00 2.520999999999999908e+00 2.710999999999999854e+00 2.899999999999999911e+00 2.462000000000000188e+00 2.491999999999999993e+00 2.033999999999999808e+00 2.358000000000000096e+00 2.134999999999999787e+00 2.257000000000000117e+00 2.148000000000000131e+00 2.112999999999999989e+00 2.097999999999999865e+00 2.047000000000000153e+00 2.208000000000000185e+00 2.052000000000000046e+00 1.995000000000000107e+00 1.955999999999999961e+00 1.997999999999999998e+00 2.000000000000000000e+00 1.903000000000000025e+00 2.137000000000000011e+00 2.049999999999999822e+00 1.973000000000000087e+00 2.775999999999999801e+00 3.250999999999999890e+00 3.275999999999999801e+00 2.950000000000000178e+00 1.380000000000000115e-01
8.100000000000000000e+01 6.530000000000000249e-01 5.789999999999999591e-01 5.260000000000000231e-01 1.235000000000000098e+00 5.634000000000000341e+00 5.551999999999999602e+00 5.238999999999999879e+00 6.033999999999999808e+00 6.491999999999999993e+00 6.615000000000000213e+00 6.266000000000000014e+00 4.855000000000000426e+00 5.445999999999999730e+00 4.450000000000000178e+00 4.275999999999999801e+00 4.886999999999999567e+00 6.070000000000000284e+00 5.157000000000000028e+00 5.458999999999999631e+00 3.056000000000000050e+00 5.834999999999999964e+00 5.650999999999999801e+00 5.818999999999999950e+00 5.221000000000000085e+00 5.391000000000000014e+00 4.288999999999999702e+00 4.871999999999999886e+00 5.665000000000000036e+00 5.322000000000000064e+00 4.695000000000000284e+00 5.516000000000000014e+00 5.570999999999999730e+00 5.341000000000000192e+00 4.759999999999999787e+00 5.661999999999999922e+00 5.786999999999999922e+00 5.187000000000000277e+00 5.440000000000000391e+00 5.243999999999999773e+00 5.934999999999999609e+00 4.674000000000000377e+00 5.283000000000000362e+00 5.945999999999999730e+00 5.171999999999999709e+00 5.125000000000000000e+00 5.198999999999999844e+00 5.070999999999999730e+00 4.908999999999999808e+00 4.979000000000000092e+00 5.121999999999999886e+00 4.626000000000000334e+00 4.658999999999999808e+00 4.474000000000000199e+00 4.115000000000000213e+00 3.928999999999999826e+00 4.024000000000000021e+00 4.344999999999999751e+00 4.241999999999999993e+00 4.650999999999999801e+00 4.600999999999999979e+00 4.097999999999999865e+00 4.112000000000000099e+00 6.001999999999999780e+00 5.883000000000000007e+00 5.714999999999999858e+00 5.025000000000000355e+00 5.314000000000000057e+00 4.541999999999999815e+00 5.391000000000000014e+00 5.288999999999999702e+00 4.317999999999999616e+00 4.160999999999999588e+00 5.214000000000000412e+00 5.024000000000000021e+00 4.456000000000000405e+00 5.458000000000000185e+00 5.286999999999999922e+00 3.572999999999999954e+00 5.399000000000000021e+00 5.089999999999999858e+00 5.325000000000000178e+00 5.179999999999999716e+00 5.690999999999999837e+00 5.477000000000000313e+00 5.150000000000000355e+00 5.530999999999999694e+00 4.774000000000000021e+00 5.129999999999999893e+00 4.195000000000000284e+00 2.755999999999999783e+00 3.136000000000000121e+00 3.237999999999999989e+00 3.902000000000000135e+00 2.330000000000000071e+00 1.782999999999999918e+00 3.661000000000000032e+00 3.447000000000000064e+00 4.141000000000000014e+00 4.062000000000000277e+00 4.195000000000000284e+00 4.270999999999999908e+00 4.264999999999999680e+00 4.253000000000000114e+00 3.358000000000000096e+00 3.392999999999999794e+00 3.927000000000000046e+00 4.546999999999999709e+00 4.145999999999999908e+00 2.677000000000000046e+00 3.694999999999999840e+00 3.224000000000000199e+00 3.295999999999999819e+00 3.153000000000000025e+00 3.206999999999999851e+00 2.900999999999999801e+00 3.418000000000000149e+00 2.790999999999999925e+00 3.255999999999999783e+00 2.871999999999999886e+00 2.950000000000000178e+00 3.121999999999999886e+00 2.878000000000000114e+00 3.040000000000000036e+00 3.173000000000000043e+00 3.124000000000000110e+00 2.670999999999999819e+00 2.660000000000000142e+00 2.641000000000000014e+00 2.560000000000000053e+00 2.376999999999999780e+00 2.572000000000000064e+00 3.126999999999999780e+00 2.882000000000000117e+00 2.688000000000000167e+00 3.063000000000000167e+00 2.634999999999999787e+00 2.484999999999999876e+00 2.750000000000000000e+00 2.733999999999999986e+00 2.354999999999999982e+00 2.455999999999999961e+00 2.166999999999999815e+00 2.608000000000000096e+00 2.363999999999999879e+00 2.286000000000000032e+00 2.322999999999999954e+00 2.209000000000000075e+00 2.214999999999999858e+00 2.032999999999999918e+00 2.202999999999999847e+00 1.995999999999999996e+00 1.822000000000000064e+00 1.754000000000000004e+00 1.947000000000000064e+00 1.838000000000000078e+00 1.703000000000000069e+00 1.870000000000000107e+00 1.917000000000000037e+00 1.826000000000000068e+00 2.733000000000000096e+00 3.278000000000000025e+00 3.561999999999999833e+00 3.197000000000000064e+00 7.520000000000000018e-01
8.200000000000000000e+01 8.409999999999999698e-01 5.919999999999999707e-01 8.269999999999999574e-01 9.569999999999999618e-01 5.953000000000000291e+00 5.905000000000000249e+00 5.706999999999999851e+00 6.102999999999999758e+00 6.317000000000000171e+00 6.293000000000000149e+00 5.945000000000000284e+00 4.331999999999999851e+00 5.536999999999999922e+00 4.586000000000000298e+00 4.086999999999999744e+00 4.711999999999999744e+00 5.985999999999999766e+00 4.910999999999999588e+00 5.248000000000000220e+00 2.508000000000000007e+00 6.187999999999999723e+00 5.725999999999999979e+00 5.562999999999999723e+00 4.945999999999999730e+00 5.285999999999999588e+00 4.506999999999999673e+00 5.134999999999999787e+00 5.790000000000000036e+00 5.450999999999999623e+00 4.381000000000000227e+00 5.375000000000000000e+00 5.527000000000000135e+00 4.953999999999999737e+00 4.397999999999999687e+00 5.496000000000000441e+00 5.556000000000000050e+00 5.493000000000000327e+00 5.892000000000000348e+00 5.719999999999999751e+00 6.107000000000000206e+00 4.934999999999999609e+00 4.889000000000000234e+00 5.854000000000000092e+00 4.852999999999999758e+00 4.716000000000000192e+00 4.785999999999999588e+00 4.636000000000000121e+00 4.527999999999999581e+00 4.879999999999999893e+00 5.012999999999999901e+00 4.871999999999999886e+00 4.967999999999999972e+00 4.870000000000000107e+00 4.503000000000000114e+00 4.224000000000000199e+00 4.229000000000000092e+00 4.746999999999999886e+00 4.591000000000000192e+00 5.070999999999999730e+00 5.131000000000000227e+00 4.557000000000000384e+00 4.557999999999999829e+00 5.833999999999999631e+00 5.783000000000000362e+00 5.814000000000000057e+00 5.099999999999999645e+00 5.684999999999999609e+00 4.613000000000000433e+00 5.410000000000000142e+00 5.423000000000000043e+00 4.416000000000000369e+00 4.283999999999999808e+00 5.157000000000000028e+00 4.871000000000000441e+00 4.432999999999999829e+00 5.801999999999999602e+00 5.336999999999999744e+00 3.608999999999999986e+00 5.477999999999999758e+00 5.334999999999999964e+00 5.418999999999999595e+00 5.440000000000000391e+00 5.785999999999999588e+00 5.105000000000000426e+00 4.660000000000000142e+00 5.264999999999999680e+00 4.250000000000000000e+00 4.626999999999999780e+00 3.710999999999999854e+00 3.084999999999999964e+00 3.307999999999999829e+00 3.379000000000000004e+00 4.131000000000000227e+00 2.209000000000000075e+00 1.497000000000000108e+00 4.038000000000000256e+00 3.967999999999999972e+00 4.567000000000000171e+00 4.504999999999999893e+00 4.636999999999999567e+00 4.658000000000000362e+00 4.644000000000000128e+00 4.621999999999999886e+00 3.774000000000000021e+00 3.524999999999999911e+00 4.217999999999999972e+00 4.504999999999999893e+00 3.811999999999999833e+00 3.028000000000000025e+00 3.823999999999999844e+00 3.126999999999999780e+00 3.269000000000000128e+00 3.021999999999999797e+00 3.616000000000000103e+00 3.024000000000000021e+00 3.560999999999999943e+00 2.991999999999999993e+00 3.350999999999999979e+00 2.903000000000000025e+00 2.951999999999999957e+00 2.722999999999999865e+00 2.338999999999999968e+00 2.527000000000000135e+00 3.156000000000000139e+00 3.148000000000000131e+00 2.509999999999999787e+00 2.708000000000000185e+00 2.813000000000000167e+00 2.794000000000000039e+00 2.733999999999999986e+00 2.770999999999999908e+00 3.013999999999999790e+00 2.967999999999999972e+00 3.019000000000000128e+00 3.112999999999999989e+00 2.975000000000000089e+00 2.689000000000000057e+00 3.001999999999999780e+00 3.091000000000000192e+00 2.658999999999999808e+00 2.575000000000000178e+00 2.435999999999999943e+00 2.778000000000000025e+00 2.588999999999999968e+00 2.592999999999999972e+00 2.488999999999999879e+00 2.241000000000000103e+00 2.242999999999999883e+00 2.301000000000000156e+00 2.237000000000000099e+00 2.228000000000000203e+00 2.201000000000000068e+00 2.137000000000000011e+00 2.012000000000000011e+00 1.758000000000000007e+00 1.921000000000000041e+00 1.897000000000000020e+00 1.901000000000000023e+00 1.979999999999999982e+00 3.177999999999999936e+00 3.451000000000000068e+00 3.568000000000000060e+00 3.400999999999999801e+00 7.820000000000000284e-01
8.300000000000000000e+01 2.899999999999999800e-01 2.580000000000000071e-01 6.620000000000000329e-01 1.338999999999999968e+00 5.796000000000000263e+00 5.911999999999999922e+00 5.801999999999999602e+00 6.373000000000000220e+00 6.727999999999999758e+00 6.708000000000000185e+00 6.272000000000000242e+00 4.594000000000000306e+00 5.368000000000000327e+00 4.400999999999999801e+00 3.846000000000000085e+00 4.698000000000000398e+00 5.769000000000000128e+00 4.796000000000000263e+00 5.195000000000000284e+00 2.750999999999999890e+00 6.080000000000000071e+00 5.727000000000000313e+00 5.628999999999999559e+00 5.049000000000000377e+00 5.209999999999999964e+00 4.432000000000000384e+00 4.852999999999999758e+00 5.482999999999999652e+00 5.102000000000000313e+00 4.503999999999999559e+00 5.040000000000000036e+00 5.312999999999999723e+00 4.979000000000000092e+00 3.982000000000000206e+00 5.009999999999999787e+00 5.682999999999999829e+00 5.339000000000000412e+00 5.852999999999999758e+00 5.697000000000000064e+00 5.913000000000000256e+00 5.373000000000000220e+00 5.269999999999999574e+00 6.001999999999999780e+00 5.197000000000000064e+00 5.113999999999999879e+00 4.982999999999999652e+00 5.017000000000000348e+00 4.887999999999999901e+00 5.062000000000000277e+00 5.089999999999999858e+00 4.565999999999999837e+00 4.940000000000000391e+00 4.988000000000000433e+00 4.495000000000000107e+00 4.089999999999999858e+00 4.001000000000000334e+00 4.485000000000000320e+00 4.312999999999999723e+00 5.205000000000000071e+00 5.267999999999999794e+00 4.756999999999999673e+00 4.753000000000000114e+00 5.349000000000000199e+00 5.783000000000000362e+00 5.684999999999999609e+00 5.105999999999999872e+00 5.458000000000000185e+00 4.538999999999999702e+00 5.243999999999999773e+00 5.105000000000000426e+00 4.131999999999999673e+00 4.144999999999999574e+00 4.685999999999999943e+00 4.333000000000000185e+00 4.094999999999999751e+00 6.019000000000000128e+00 5.777000000000000135e+00 4.025000000000000355e+00 5.288000000000000256e+00 5.431000000000000050e+00 5.131000000000000227e+00 5.655999999999999694e+00 5.589999999999999858e+00 4.584999999999999964e+00 4.501000000000000334e+00 4.913000000000000256e+00 3.954000000000000181e+00 4.274000000000000021e+00 3.629999999999999893e+00 2.702999999999999847e+00 3.126999999999999780e+00 3.075000000000000178e+00 3.592000000000000082e+00 1.752000000000000002e+00 1.354999999999999982e+00 4.285000000000000142e+00 4.155999999999999694e+00 4.810999999999999943e+00 4.740000000000000213e+00 4.873999999999999666e+00 4.844999999999999751e+00 4.833000000000000185e+00 4.849999999999999645e+00 4.059999999999999609e+00 3.858999999999999986e+00 4.482999999999999652e+00 4.336000000000000298e+00 3.705000000000000071e+00 3.190999999999999837e+00 4.141000000000000014e+00 3.572999999999999954e+00 3.669000000000000039e+00 3.525999999999999801e+00 3.853000000000000203e+00 3.270999999999999908e+00 3.641999999999999904e+00 3.242999999999999883e+00 3.411999999999999922e+00 3.245999999999999996e+00 3.291999999999999815e+00 2.833000000000000185e+00 2.592999999999999972e+00 2.645999999999999908e+00 3.037999999999999812e+00 2.859999999999999876e+00 2.234999999999999876e+00 2.755999999999999783e+00 2.821000000000000174e+00 2.966000000000000192e+00 2.996999999999999886e+00 2.952999999999999847e+00 3.275999999999999801e+00 3.233999999999999986e+00 3.198999999999999844e+00 3.189000000000000057e+00 3.185000000000000053e+00 2.943999999999999950e+00 3.174999999999999822e+00 3.358000000000000096e+00 2.891999999999999904e+00 2.826000000000000068e+00 2.528999999999999915e+00 2.810000000000000053e+00 2.568000000000000060e+00 2.605999999999999872e+00 2.513999999999999790e+00 2.564999999999999947e+00 2.580000000000000071e+00 2.545999999999999819e+00 2.620999999999999996e+00 2.564000000000000057e+00 2.444999999999999840e+00 2.380999999999999783e+00 2.407000000000000028e+00 2.209999999999999964e+00 2.248000000000000220e+00 2.345000000000000195e+00 2.309000000000000163e+00 2.290000000000000036e+00 3.327999999999999847e+00 3.721999999999999975e+00 3.329000000000000181e+00 3.246999999999999886e+00 4.329999999999999960e-01
8.400000000000000000e+01 8.010000000000000453e-01 2.439999999999999947e-01 4.689999999999999725e-01 1.518000000000000016e+00 6.014999999999999680e+00 5.956999999999999851e+00 5.697000000000000064e+00 6.552999999999999936e+00 6.964999999999999858e+00 6.974999999999999645e+00 6.568999999999999950e+00 4.913000000000000256e+00 5.033999999999999808e+00 4.096000000000000085e+00 3.833000000000000185e+00 4.533999999999999808e+00 5.580000000000000071e+00 4.799999999999999822e+00 5.102000000000000313e+00 3.016999999999999904e+00 6.230000000000000426e+00 6.035000000000000142e+00 6.187000000000000277e+00 5.464999999999999858e+00 5.706000000000000405e+00 4.666000000000000369e+00 5.161999999999999922e+00 5.907000000000000028e+00 5.524000000000000021e+00 4.878000000000000114e+00 5.578999999999999737e+00 5.790000000000000036e+00 5.467999999999999972e+00 4.570000000000000284e+00 5.602000000000000313e+00 6.041000000000000369e+00 5.399000000000000021e+00 5.876999999999999780e+00 5.724999999999999645e+00 6.427999999999999936e+00 5.607000000000000206e+00 5.294999999999999929e+00 5.745000000000000107e+00 5.200000000000000178e+00 5.238999999999999879e+00 5.147999999999999687e+00 5.072000000000000064e+00 4.993999999999999773e+00 5.261999999999999567e+00 5.645999999999999908e+00 5.078000000000000291e+00 5.163000000000000256e+00 5.038999999999999702e+00 4.610999999999999766e+00 4.267999999999999794e+00 4.200000000000000178e+00 4.873999999999999666e+00 4.581999999999999851e+00 5.482000000000000206e+00 5.163999999999999702e+00 4.573999999999999844e+00 4.562999999999999723e+00 5.825999999999999623e+00 6.291000000000000369e+00 5.830000000000000071e+00 5.634000000000000341e+00 6.024000000000000021e+00 4.958999999999999631e+00 5.570999999999999730e+00 5.315999999999999837e+00 4.469999999999999751e+00 4.519999999999999574e+00 4.820999999999999730e+00 4.573000000000000398e+00 4.264000000000000234e+00 6.517000000000000348e+00 6.116999999999999993e+00 4.309999999999999609e+00 5.416000000000000369e+00 5.187000000000000277e+00 5.243000000000000327e+00 5.711999999999999744e+00 5.543000000000000149e+00 4.958000000000000185e+00 4.865000000000000213e+00 5.251000000000000334e+00 4.634999999999999787e+00 4.772999999999999687e+00 3.992999999999999883e+00 3.080000000000000071e+00 3.580999999999999961e+00 3.619000000000000217e+00 3.875000000000000000e+00 1.901000000000000023e+00 1.663000000000000034e+00 4.221000000000000085e+00 3.839999999999999858e+00 4.597000000000000419e+00 4.673000000000000043e+00 4.753000000000000114e+00 4.831999999999999851e+00 4.783999999999999808e+00 4.846000000000000085e+00 3.924999999999999822e+00 3.971000000000000085e+00 4.671999999999999709e+00 4.876000000000000334e+00 4.197000000000000064e+00 3.234999999999999876e+00 4.315999999999999837e+00 3.794000000000000039e+00 3.862000000000000099e+00 3.720000000000000195e+00 3.875999999999999890e+00 3.439000000000000057e+00 3.818000000000000060e+00 3.391000000000000014e+00 3.734999999999999876e+00 3.486000000000000210e+00 3.525999999999999801e+00 3.258999999999999897e+00 2.935999999999999943e+00 3.137999999999999901e+00 3.539000000000000146e+00 3.467000000000000082e+00 2.870000000000000107e+00 3.210999999999999854e+00 3.208000000000000185e+00 3.157000000000000028e+00 3.041999999999999815e+00 3.087000000000000188e+00 3.528999999999999915e+00 3.439000000000000057e+00 3.317000000000000171e+00 3.549999999999999822e+00 3.241999999999999993e+00 3.076999999999999957e+00 3.270000000000000018e+00 3.315999999999999837e+00 2.959000000000000075e+00 3.037999999999999812e+00 2.592000000000000082e+00 3.000999999999999890e+00 2.766000000000000014e+00 2.834000000000000075e+00 2.734999999999999876e+00 2.688000000000000167e+00 2.681999999999999940e+00 2.630999999999999783e+00 2.748000000000000220e+00 2.556999999999999940e+00 2.470000000000000195e+00 2.414000000000000146e+00 2.513999999999999790e+00 2.402000000000000135e+00 2.447999999999999954e+00 2.600999999999999979e+00 2.504999999999999893e+00 2.463000000000000078e+00 3.383000000000000007e+00 3.810000000000000053e+00 3.774999999999999911e+00 3.585999999999999854e+00 1.022999999999999909e+00
8.500000000000000000e+01 1.042999999999999927e+00 4.989999999999999991e-01 7.269999999999999796e-01 1.199999999999999956e+00 6.230000000000000426e+00 6.174999999999999822e+00 5.858999999999999986e+00 6.594000000000000306e+00 6.844999999999999751e+00 6.894999999999999574e+00 6.535999999999999588e+00 4.668999999999999595e+00 5.065999999999999837e+00 4.073999999999999844e+00 3.753000000000000114e+00 4.261000000000000121e+00 5.488999999999999879e+00 4.544999999999999929e+00 4.876999999999999780e+00 2.686999999999999833e+00 6.421999999999999709e+00 6.246999999999999886e+00 6.187999999999999723e+00 5.684999999999999609e+00 5.937000000000000277e+00 4.884999999999999787e+00 5.442999999999999616e+00 6.171000000000000263e+00 5.785000000000000142e+00 4.902999999999999581e+00 5.801000000000000156e+00 6.049000000000000377e+00 5.522000000000000242e+00 4.735000000000000320e+00 5.775999999999999801e+00 6.184000000000000163e+00 5.144999999999999574e+00 5.589999999999999858e+00 5.572000000000000064e+00 6.713000000000000078e+00 5.897999999999999687e+00 5.514999999999999680e+00 5.966000000000000192e+00 5.530999999999999694e+00 5.631999999999999673e+00 5.480999999999999872e+00 5.375000000000000000e+00 5.283000000000000362e+00 5.546000000000000263e+00 6.001000000000000334e+00 5.331999999999999851e+00 5.304000000000000270e+00 5.032000000000000028e+00 4.697000000000000064e+00 4.392000000000000348e+00 4.312999999999999723e+00 4.791999999999999815e+00 4.508000000000000007e+00 5.435999999999999943e+00 5.142999999999999794e+00 4.687000000000000277e+00 4.682000000000000384e+00 5.977000000000000313e+00 6.440999999999999837e+00 5.955000000000000071e+00 5.801000000000000156e+00 6.189000000000000057e+00 5.200999999999999623e+00 5.722999999999999865e+00 5.427999999999999936e+00 4.636999999999999567e+00 4.701999999999999957e+00 4.886999999999999567e+00 4.642999999999999794e+00 4.378000000000000114e+00 6.613999999999999879e+00 6.371999999999999886e+00 4.711000000000000298e+00 5.432000000000000384e+00 4.958999999999999631e+00 5.214000000000000412e+00 5.522999999999999687e+00 5.346000000000000085e+00 4.993999999999999773e+00 4.908000000000000362e+00 5.323000000000000398e+00 4.762999999999999901e+00 5.001000000000000334e+00 4.237000000000000099e+00 3.125000000000000000e+00 3.777000000000000135e+00 3.875999999999999890e+00 3.995999999999999996e+00 1.967000000000000082e+00 1.739999999999999991e+00 4.174000000000000377e+00 3.843999999999999861e+00 4.410999999999999588e+00 4.628000000000000114e+00 4.812000000000000277e+00 4.892000000000000348e+00 4.863999999999999879e+00 4.817999999999999616e+00 3.644000000000000128e+00 3.939000000000000057e+00 4.727000000000000313e+00 4.942999999999999616e+00 4.344999999999999751e+00 3.367999999999999883e+00 4.407000000000000028e+00 3.591000000000000192e+00 3.733000000000000096e+00 3.479999999999999982e+00 3.865000000000000213e+00 3.443000000000000060e+00 4.009999999999999787e+00 3.487000000000000099e+00 3.891000000000000014e+00 3.249000000000000110e+00 3.362000000000000099e+00 3.165999999999999925e+00 2.846999999999999975e+00 3.056999999999999940e+00 3.706999999999999851e+00 3.698999999999999844e+00 3.057999999999999829e+00 3.212000000000000188e+00 3.286999999999999922e+00 3.204000000000000181e+00 3.076999999999999957e+00 3.153000000000000025e+00 3.595000000000000195e+00 3.508000000000000007e+00 3.463000000000000078e+00 3.843999999999999861e+00 3.383000000000000007e+00 3.250000000000000000e+00 3.467999999999999972e+00 3.330000000000000071e+00 3.032999999999999918e+00 3.015000000000000124e+00 2.846999999999999975e+00 3.229999999999999982e+00 2.971000000000000085e+00 2.984999999999999876e+00 2.915999999999999925e+00 2.693000000000000060e+00 2.757000000000000117e+00 2.728000000000000203e+00 2.701999999999999957e+00 2.680000000000000160e+00 2.537999999999999812e+00 2.442000000000000171e+00 2.479999999999999982e+00 2.177000000000000046e+00 2.470000000000000195e+00 2.551000000000000156e+00 2.387999999999999901e+00 2.420999999999999819e+00 3.274999999999999911e+00 3.710999999999999854e+00 3.624000000000000110e+00 3.444999999999999840e+00 1.052999999999999936e+00
8.600000000000000000e+01 8.880000000000000115e-01 5.060000000000000053e-01 6.400000000000000133e-01 1.026000000000000023e+00 6.445999999999999730e+00 6.426000000000000156e+00 6.120000000000000107e+00 6.762999999999999901e+00 7.008000000000000007e+00 6.988999999999999879e+00 6.509999999999999787e+00 4.506999999999999673e+00 5.184999999999999609e+00 4.198999999999999844e+00 3.463000000000000078e+00 4.253000000000000114e+00 5.326999999999999957e+00 4.339999999999999858e+00 4.684999999999999609e+00 2.519000000000000128e+00 6.647000000000000242e+00 6.416000000000000369e+00 6.139000000000000234e+00 5.682999999999999829e+00 5.958999999999999631e+00 5.064000000000000057e+00 5.589000000000000412e+00 6.253999999999999559e+00 5.839999999999999858e+00 4.863999999999999879e+00 5.517999999999999794e+00 6.051000000000000156e+00 5.352999999999999758e+00 4.405000000000000249e+00 5.761999999999999567e+00 6.149000000000000021e+00 5.342999999999999972e+00 5.780000000000000249e+00 5.756000000000000227e+00 6.493000000000000327e+00 5.812000000000000277e+00 5.775999999999999801e+00 6.208000000000000185e+00 5.644000000000000128e+00 5.807999999999999829e+00 5.666000000000000369e+00 5.575999999999999623e+00 5.573000000000000398e+00 5.839000000000000412e+00 6.099999999999999645e+00 5.501000000000000334e+00 5.562000000000000277e+00 5.349000000000000199e+00 4.777999999999999581e+00 4.556000000000000050e+00 4.427999999999999936e+00 4.910000000000000142e+00 4.724000000000000199e+00 5.487000000000000099e+00 5.152999999999999581e+00 4.386999999999999567e+00 4.443999999999999950e+00 6.349000000000000199e+00 6.698999999999999844e+00 6.341999999999999638e+00 6.035999999999999588e+00 6.552999999999999936e+00 5.341999999999999638e+00 6.080000000000000071e+00 5.823000000000000398e+00 4.926000000000000156e+00 4.982000000000000206e+00 5.323000000000000398e+00 5.080000000000000071e+00 4.785999999999999588e+00 6.375000000000000000e+00 6.099999999999999645e+00 4.426000000000000156e+00 5.552999999999999936e+00 5.206999999999999851e+00 5.400999999999999801e+00 5.498999999999999666e+00 5.586000000000000298e+00 5.391000000000000014e+00 5.275000000000000355e+00 5.685999999999999943e+00 5.112000000000000099e+00 5.286999999999999922e+00 4.472000000000000419e+00 3.298999999999999932e+00 3.999000000000000110e+00 4.110999999999999766e+00 4.240000000000000213e+00 2.039000000000000146e+00 1.870000000000000107e+00 4.511999999999999567e+00 4.200999999999999623e+00 4.799000000000000377e+00 4.974999999999999645e+00 5.131999999999999673e+00 5.192999999999999616e+00 5.136999999999999567e+00 5.182000000000000384e+00 4.056000000000000050e+00 4.176000000000000156e+00 4.860999999999999766e+00 4.868000000000000327e+00 4.504999999999999893e+00 3.597999999999999865e+00 4.549999999999999822e+00 3.782000000000000028e+00 3.971000000000000085e+00 3.710999999999999854e+00 4.144999999999999574e+00 3.681999999999999940e+00 4.158999999999999808e+00 3.645000000000000018e+00 3.992999999999999883e+00 3.543000000000000149e+00 3.539000000000000146e+00 2.926000000000000156e+00 2.783999999999999808e+00 2.948999999999999844e+00 3.616000000000000103e+00 3.649999999999999911e+00 2.955000000000000071e+00 3.439999999999999947e+00 3.446000000000000174e+00 3.423000000000000043e+00 3.335999999999999854e+00 3.379999999999999893e+00 3.661000000000000032e+00 3.592999999999999972e+00 3.725999999999999979e+00 4.152999999999999581e+00 3.658999999999999808e+00 3.568000000000000060e+00 3.697000000000000064e+00 3.698999999999999844e+00 3.287999999999999812e+00 3.306999999999999940e+00 3.041999999999999815e+00 3.423000000000000043e+00 3.132000000000000117e+00 3.176000000000000156e+00 3.088000000000000078e+00 2.943999999999999950e+00 2.932999999999999829e+00 2.991999999999999993e+00 2.928999999999999826e+00 2.923000000000000043e+00 2.806999999999999940e+00 2.693999999999999950e+00 2.716000000000000192e+00 2.383999999999999897e+00 2.560999999999999943e+00 2.662999999999999812e+00 2.563000000000000167e+00 2.660000000000000142e+00 3.138999999999999790e+00 3.883999999999999897e+00 3.684000000000000163e+00 3.596999999999999975e+00 8.189999999999999503e-01
8.700000000000000000e+01 5.989999999999999769e-01 1.930000000000000049e-01 1.890000000000000013e-01 1.185999999999999943e+00 6.261000000000000121e+00 6.253999999999999559e+00 6.057000000000000384e+00 6.958999999999999631e+00 7.261000000000000121e+00 7.250000000000000000e+00 6.775000000000000355e+00 4.753999999999999559e+00 4.818999999999999950e+00 3.805000000000000160e+00 3.310999999999999943e+00 4.294999999999999929e+00 5.169999999999999929e+00 4.402000000000000135e+00 4.679000000000000270e+00 2.819999999999999840e+00 6.567000000000000171e+00 6.378999999999999559e+00 6.339000000000000412e+00 5.660000000000000142e+00 6.062000000000000277e+00 5.022000000000000242e+00 5.442000000000000171e+00 6.323000000000000398e+00 5.748000000000000220e+00 5.096000000000000085e+00 5.573000000000000398e+00 6.086000000000000298e+00 5.536999999999999922e+00 4.408999999999999808e+00 5.676000000000000156e+00 6.235999999999999766e+00 5.641000000000000014e+00 6.086000000000000298e+00 6.065999999999999837e+00 6.589000000000000412e+00 5.620000000000000107e+00 5.543999999999999595e+00 5.841000000000000192e+00 5.152000000000000135e+00 5.368999999999999773e+00 5.285999999999999588e+00 5.216000000000000192e+00 5.250000000000000000e+00 5.567000000000000171e+00 5.599000000000000199e+00 5.291000000000000369e+00 5.464000000000000412e+00 5.469999999999999751e+00 4.918999999999999595e+00 4.618999999999999773e+00 4.522000000000000242e+00 5.149000000000000021e+00 4.967999999999999972e+00 5.631999999999999673e+00 5.136999999999999567e+00 4.498999999999999666e+00 4.490000000000000213e+00 6.035000000000000142e+00 6.461000000000000298e+00 6.160000000000000142e+00 5.812000000000000277e+00 6.294999999999999929e+00 4.919999999999999929e+00 5.636000000000000121e+00 5.389999999999999680e+00 4.490000000000000213e+00 4.538000000000000256e+00 5.179000000000000270e+00 5.012999999999999901e+00 4.445999999999999730e+00 6.081000000000000405e+00 5.802999999999999936e+00 4.070999999999999730e+00 5.793999999999999595e+00 5.471000000000000085e+00 5.642999999999999794e+00 5.748999999999999666e+00 5.724000000000000199e+00 5.277000000000000135e+00 5.232999999999999652e+00 5.687000000000000277e+00 4.722000000000000419e+00 4.966000000000000192e+00 4.280999999999999694e+00 3.329000000000000181e+00 3.846000000000000085e+00 3.838000000000000078e+00 4.386999999999999567e+00 2.208000000000000185e+00 2.076000000000000068e+00 4.544999999999999929e+00 4.112000000000000099e+00 4.891000000000000014e+00 5.059999999999999609e+00 5.157000000000000028e+00 5.046999999999999709e+00 5.160000000000000142e+00 5.201999999999999957e+00 4.139000000000000234e+00 4.413000000000000256e+00 5.081000000000000405e+00 5.020999999999999908e+00 4.655999999999999694e+00 3.745999999999999996e+00 4.665000000000000036e+00 4.067999999999999616e+00 4.224000000000000199e+00 3.976999999999999869e+00 4.309999999999999609e+00 3.880999999999999783e+00 4.219999999999999751e+00 3.783999999999999808e+00 4.123999999999999666e+00 3.797000000000000153e+00 3.799999999999999822e+00 3.172000000000000153e+00 3.028000000000000025e+00 3.193999999999999950e+00 3.811999999999999833e+00 3.608999999999999986e+00 3.020999999999999908e+00 3.604999999999999982e+00 3.472999999999999865e+00 3.607000000000000206e+00 3.512000000000000011e+00 3.564999999999999947e+00 3.882000000000000117e+00 3.814000000000000057e+00 3.902000000000000135e+00 3.814999999999999947e+00 3.665999999999999925e+00 3.584000000000000075e+00 3.890000000000000124e+00 3.689999999999999947e+00 3.400999999999999801e+00 3.504000000000000004e+00 3.080999999999999961e+00 3.221999999999999975e+00 3.232000000000000206e+00 3.282000000000000028e+00 3.084999999999999964e+00 3.157999999999999918e+00 3.154999999999999805e+00 3.035000000000000142e+00 3.174999999999999822e+00 2.928999999999999826e+00 2.831999999999999851e+00 2.806000000000000050e+00 2.890000000000000124e+00 2.624000000000000110e+00 2.790000000000000036e+00 2.858999999999999986e+00 2.838000000000000078e+00 2.851999999999999869e+00 2.755999999999999783e+00 4.003000000000000114e+00 3.431000000000000050e+00 3.512999999999999901e+00 4.500000000000000111e-01
8.800000000000000000e+01 6.780000000000000471e-01 2.500000000000000000e-01 3.489999999999999769e-01 1.276000000000000023e+00 6.426999999999999602e+00 6.267000000000000348e+00 5.873000000000000220e+00 7.059999999999999609e+00 7.400999999999999801e+00 7.333000000000000185e+00 7.012999999999999901e+00 4.889999999999999680e+00 4.467999999999999972e+00 3.422000000000000153e+00 3.354999999999999982e+00 3.988999999999999879e+00 4.985000000000000320e+00 4.251000000000000334e+00 4.524000000000000021e+00 2.826999999999999957e+00 6.634999999999999787e+00 6.482000000000000206e+00 6.591000000000000192e+00 6.017999999999999794e+00 6.264999999999999680e+00 5.206999999999999851e+00 5.445000000000000284e+00 6.514999999999999680e+00 6.065999999999999837e+00 5.331999999999999851e+00 5.900000000000000355e+00 6.363999999999999879e+00 5.831000000000000405e+00 4.738999999999999879e+00 6.019000000000000128e+00 6.536999999999999922e+00 5.642999999999999794e+00 5.876000000000000334e+00 5.876999999999999780e+00 6.923000000000000043e+00 5.988999999999999879e+00 5.211999999999999744e+00 5.496000000000000441e+00 5.224999999999999645e+00 5.099999999999999645e+00 5.001999999999999780e+00 4.948000000000000398e+00 4.889999999999999680e+00 5.362000000000000099e+00 5.727999999999999758e+00 5.307999999999999829e+00 5.310999999999999943e+00 5.129999999999999893e+00 5.137999999999999901e+00 4.597000000000000419e+00 4.628999999999999559e+00 5.277999999999999581e+00 4.828999999999999737e+00 5.873000000000000220e+00 5.501000000000000334e+00 4.818999999999999950e+00 4.868000000000000327e+00 6.245000000000000107e+00 6.078000000000000291e+00 6.076999999999999957e+00 5.576999999999999957e+00 6.466999999999999638e+00 5.149000000000000021e+00 5.895999999999999908e+00 5.871999999999999886e+00 4.918000000000000149e+00 4.847999999999999865e+00 5.548000000000000043e+00 5.370000000000000107e+00 4.881999999999999673e+00 5.857000000000000206e+00 5.419999999999999929e+00 3.887999999999999901e+00 5.863000000000000433e+00 5.692999999999999616e+00 5.921000000000000263e+00 5.945999999999999730e+00 6.025000000000000355e+00 5.277000000000000135e+00 5.206000000000000405e+00 5.759999999999999787e+00 4.753999999999999559e+00 4.988999999999999879e+00 4.264999999999999680e+00 3.370999999999999996e+00 3.751999999999999780e+00 3.717999999999999972e+00 4.168999999999999595e+00 2.325000000000000178e+00 2.217000000000000082e+00 4.041999999999999815e+00 3.544000000000000039e+00 4.261000000000000121e+00 4.602999999999999758e+00 4.753000000000000114e+00 4.698000000000000398e+00 4.823000000000000398e+00 4.786999999999999922e+00 4.089999999999999858e+00 4.267000000000000348e+00 5.102999999999999758e+00 5.299000000000000377e+00 4.573000000000000398e+00 3.661000000000000032e+00 4.626000000000000334e+00 4.092999999999999972e+00 4.320000000000000284e+00 3.892999999999999794e+00 4.038000000000000256e+00 3.943999999999999950e+00 4.437000000000000277e+00 3.918000000000000149e+00 4.184999999999999609e+00 3.757000000000000117e+00 3.943999999999999950e+00 3.414000000000000146e+00 3.265000000000000124e+00 3.474000000000000199e+00 4.083000000000000185e+00 3.944999999999999840e+00 3.318000000000000060e+00 3.696000000000000174e+00 3.686999999999999833e+00 3.500000000000000000e+00 3.391999999999999904e+00 3.386000000000000121e+00 4.070999999999999730e+00 3.991999999999999993e+00 3.557999999999999829e+00 3.956999999999999851e+00 3.798000000000000043e+00 3.673000000000000043e+00 3.935000000000000053e+00 3.664000000000000146e+00 3.373000000000000220e+00 3.463000000000000078e+00 3.161999999999999922e+00 3.478000000000000203e+00 3.297000000000000153e+00 3.349000000000000199e+00 3.313000000000000167e+00 3.084000000000000075e+00 3.240000000000000213e+00 3.105999999999999872e+00 3.226999999999999869e+00 2.927000000000000046e+00 2.851999999999999869e+00 2.713000000000000078e+00 2.959999999999999964e+00 2.684000000000000163e+00 2.924999999999999822e+00 3.080999999999999961e+00 2.927000000000000046e+00 2.962000000000000188e+00 2.814999999999999947e+00 3.621999999999999886e+00 2.932999999999999829e+00 2.939999999999999947e+00 7.610000000000000098e-01
8.900000000000000000e+01 9.330000000000000515e-01 6.889999999999999458e-01 6.790000000000000480e-01 8.579999999999999849e-01 6.786999999999999922e+00 6.698999999999999844e+00 6.336000000000000298e+00 7.174999999999999822e+00 7.233999999999999986e+00 7.250000000000000000e+00 6.666999999999999815e+00 4.451999999999999957e+00 4.873000000000000220e+00 3.540999999999999925e+00 3.193000000000000060e+00 3.797000000000000153e+00 4.823999999999999844e+00 3.972999999999999865e+00 4.256000000000000227e+00 2.387000000000000011e+00 6.993000000000000327e+00 6.854000000000000092e+00 6.440999999999999837e+00 6.182000000000000384e+00 6.437000000000000277e+00 5.480999999999999872e+00 5.891000000000000014e+00 6.735000000000000320e+00 6.266000000000000014e+00 5.096000000000000085e+00 5.841000000000000192e+00 6.145999999999999908e+00 5.682000000000000384e+00 4.596000000000000085e+00 6.153999999999999915e+00 6.514000000000000234e+00 5.581000000000000405e+00 5.847000000000000419e+00 5.767999999999999794e+00 6.666999999999999815e+00 6.147000000000000242e+00 5.759999999999999787e+00 6.065999999999999837e+00 5.700999999999999623e+00 5.657000000000000028e+00 5.511999999999999567e+00 5.426000000000000156e+00 5.453000000000000291e+00 5.977000000000000313e+00 6.195000000000000284e+00 5.809999999999999609e+00 5.830000000000000071e+00 5.575000000000000178e+00 5.248999999999999666e+00 4.980999999999999872e+00 4.911999999999999922e+00 5.237000000000000099e+00 4.982999999999999652e+00 5.883000000000000007e+00 5.535000000000000142e+00 4.652000000000000135e+00 4.724000000000000199e+00 6.610000000000000320e+00 6.748000000000000220e+00 6.620000000000000107e+00 6.152999999999999581e+00 6.842999999999999972e+00 5.439000000000000057e+00 6.275000000000000355e+00 6.102999999999999758e+00 5.121999999999999886e+00 5.141000000000000014e+00 5.775000000000000355e+00 5.556000000000000050e+00 5.166000000000000369e+00 6.211999999999999744e+00 5.767000000000000348e+00 4.214999999999999858e+00 5.650000000000000355e+00 5.546999999999999709e+00 5.697000000000000064e+00 5.559999999999999609e+00 5.831999999999999851e+00 5.796999999999999709e+00 5.682999999999999829e+00 6.219999999999999751e+00 5.270999999999999908e+00 5.477999999999999758e+00 4.743999999999999773e+00 3.763999999999999790e+00 4.304000000000000270e+00 4.277999999999999581e+00 4.584999999999999964e+00 2.472999999999999865e+00 2.088999999999999968e+00 4.538000000000000256e+00 4.120000000000000107e+00 4.775000000000000355e+00 5.030000000000000249e+00 5.323999999999999844e+00 5.224000000000000199e+00 5.336999999999999744e+00 5.158999999999999808e+00 4.208000000000000185e+00 4.509000000000000341e+00 5.245000000000000107e+00 5.134999999999999787e+00 4.921000000000000263e+00 4.000000000000000000e+00 4.934999999999999609e+00 3.932999999999999829e+00 4.328999999999999737e+00 3.839999999999999858e+00 4.448999999999999844e+00 4.067999999999999616e+00 4.642000000000000348e+00 4.091999999999999638e+00 4.456999999999999851e+00 3.761000000000000121e+00 3.746999999999999886e+00 3.076999999999999957e+00 3.012999999999999901e+00 3.257000000000000117e+00 3.887000000000000011e+00 4.062999999999999723e+00 3.371999999999999886e+00 3.854999999999999982e+00 3.884999999999999787e+00 3.815999999999999837e+00 3.661999999999999922e+00 3.759999999999999787e+00 4.105000000000000426e+00 4.016000000000000014e+00 4.028999999999999915e+00 4.466000000000000192e+00 4.131000000000000227e+00 4.019999999999999574e+00 4.169999999999999929e+00 3.987000000000000099e+00 3.697000000000000064e+00 3.754000000000000004e+00 3.451000000000000068e+00 3.790000000000000036e+00 3.572000000000000064e+00 3.592999999999999972e+00 3.525999999999999801e+00 3.274000000000000021e+00 3.274999999999999911e+00 3.229999999999999982e+00 3.229999999999999982e+00 3.281000000000000139e+00 3.117999999999999883e+00 2.978000000000000203e+00 3.077999999999999847e+00 2.504999999999999893e+00 2.843999999999999861e+00 2.970000000000000195e+00 2.862999999999999989e+00 3.036999999999999922e+00 3.334999999999999964e+00 3.569999999999999840e+00 3.411999999999999922e+00 3.311999999999999833e+00 1.058999999999999941e+00
9.000000000000000000e+01 5.709999999999999520e-01 6.380000000000000115e-01 4.580000000000000182e-01 8.479999999999999760e-01 6.932999999999999829e+00 6.858999999999999986e+00 6.560999999999999943e+00 7.376000000000000334e+00 7.485000000000000320e+00 7.525000000000000355e+00 6.727000000000000313e+00 4.508000000000000007e+00 4.793999999999999595e+00 3.616999999999999993e+00 2.888999999999999790e+00 3.911999999999999922e+00 4.732999999999999652e+00 3.886000000000000121e+00 4.158000000000000362e+00 2.488999999999999879e+00 7.081999999999999851e+00 6.980000000000000426e+00 6.426999999999999602e+00 6.099000000000000199e+00 6.445999999999999730e+00 5.597000000000000419e+00 5.985000000000000320e+00 6.841999999999999638e+00 6.171000000000000263e+00 5.222999999999999865e+00 5.517999999999999794e+00 5.815000000000000391e+00 5.528999999999999915e+00 4.304999999999999716e+00 6.048000000000000043e+00 6.370000000000000107e+00 5.842999999999999972e+00 6.211000000000000298e+00 6.128000000000000114e+00 6.350999999999999979e+00 5.886999999999999567e+00 6.008000000000000007e+00 5.975999999999999979e+00 5.567000000000000171e+00 5.668000000000000149e+00 5.448999999999999844e+00 5.461000000000000298e+00 5.532000000000000028e+00 6.017999999999999794e+00 5.990999999999999659e+00 5.753999999999999559e+00 5.959999999999999964e+00 5.875000000000000000e+00 5.341999999999999638e+00 5.086000000000000298e+00 4.972000000000000419e+00 5.459999999999999964e+00 5.288000000000000256e+00 5.919999999999999929e+00 5.421000000000000263e+00 4.432000000000000384e+00 4.573000000000000398e+00 6.641000000000000014e+00 6.886999999999999567e+00 6.596000000000000085e+00 6.290000000000000036e+00 6.514999999999999680e+00 5.121999999999999886e+00 5.846000000000000085e+00 5.685999999999999943e+00 4.695000000000000284e+00 4.866999999999999993e+00 5.532000000000000028e+00 5.328999999999999737e+00 4.887999999999999901e+00 5.884999999999999787e+00 5.709999999999999964e+00 3.959999999999999964e+00 5.966000000000000192e+00 5.567999999999999616e+00 5.697000000000000064e+00 5.679999999999999716e+00 5.647000000000000242e+00 5.762999999999999901e+00 5.785999999999999588e+00 6.131999999999999673e+00 5.009999999999999787e+00 5.298000000000000043e+00 4.730999999999999872e+00 3.777000000000000135e+00 4.378000000000000114e+00 4.334999999999999964e+00 4.830000000000000071e+00 2.611000000000000210e+00 1.977000000000000091e+00 4.798000000000000043e+00 4.387999999999999901e+00 5.041000000000000369e+00 5.342999999999999972e+00 5.565000000000000391e+00 5.483999999999999986e+00 5.596000000000000085e+00 5.501999999999999780e+00 4.560999999999999943e+00 4.748999999999999666e+00 5.447000000000000064e+00 5.099000000000000199e+00 5.094999999999999751e+00 4.192999999999999616e+00 5.144000000000000128e+00 4.245000000000000107e+00 4.576999999999999957e+00 4.179999999999999716e+00 4.685999999999999943e+00 4.278999999999999915e+00 4.751999999999999780e+00 4.200999999999999623e+00 4.546999999999999709e+00 4.062999999999999723e+00 4.022999999999999687e+00 3.020000000000000018e+00 3.052000000000000046e+00 3.233000000000000096e+00 3.870999999999999996e+00 3.910000000000000142e+00 3.309000000000000163e+00 3.869000000000000217e+00 3.996999999999999886e+00 4.012999999999999901e+00 3.918000000000000149e+00 3.978000000000000203e+00 4.219999999999999751e+00 4.163000000000000256e+00 4.280000000000000249e+00 4.416999999999999815e+00 4.232000000000000206e+00 4.032000000000000028e+00 4.320000000000000284e+00 4.214999999999999858e+00 3.869000000000000217e+00 3.927000000000000046e+00 3.640000000000000124e+00 3.834000000000000075e+00 3.680000000000000160e+00 3.758000000000000007e+00 3.662999999999999812e+00 3.525999999999999801e+00 3.519000000000000128e+00 3.548000000000000043e+00 3.471000000000000085e+00 3.487999999999999989e+00 3.363999999999999879e+00 3.229000000000000092e+00 3.318000000000000060e+00 2.789000000000000146e+00 2.988999999999999879e+00 3.111000000000000210e+00 3.107000000000000206e+00 3.263999999999999790e+00 3.096999999999999975e+00 3.805000000000000160e+00 3.600999999999999979e+00 3.656000000000000139e+00 1.022000000000000020e+00
9.100000000000000000e+01 3.200000000000000067e-01 2.000000000000000111e-01 2.059999999999999887e-01 1.177000000000000046e+00 6.934000000000000163e+00 6.777000000000000135e+00 6.416000000000000369e+00 7.548000000000000043e+00 7.756000000000000227e+00 7.791000000000000369e+00 7.097999999999999865e+00 4.897000000000000242e+00 4.439000000000000057e+00 3.278000000000000025e+00 2.923000000000000043e+00 3.778000000000000025e+00 4.594000000000000306e+00 3.886000000000000121e+00 4.153999999999999915e+00 2.817000000000000171e+00 7.065999999999999837e+00 7.086999999999999744e+00 6.780999999999999694e+00 6.322000000000000064e+00 6.645999999999999908e+00 5.519999999999999574e+00 5.935999999999999943e+00 6.980000000000000426e+00 6.323000000000000398e+00 5.543999999999999595e+00 5.828999999999999737e+00 6.073999999999999844e+00 5.903999999999999915e+00 4.669999999999999929e+00 6.293999999999999595e+00 6.690000000000000391e+00 6.104000000000000092e+00 6.466999999999999638e+00 6.363000000000000433e+00 6.639999999999999680e+00 6.083999999999999631e+00 5.737000000000000099e+00 5.533999999999999808e+00 5.286999999999999922e+00 5.214000000000000412e+00 5.051999999999999602e+00 4.998000000000000220e+00 5.097999999999999865e+00 5.825000000000000178e+00 5.711999999999999744e+00 5.660000000000000142e+00 5.758000000000000007e+00 5.854000000000000092e+00 5.540000000000000036e+00 5.193999999999999950e+00 5.099000000000000199e+00 5.724999999999999645e+00 5.514999999999999680e+00 6.193999999999999950e+00 5.737000000000000099e+00 4.798000000000000043e+00 4.894999999999999574e+00 6.487000000000000099e+00 6.474999999999999645e+00 6.501999999999999780e+00 5.988999999999999879e+00 6.270999999999999908e+00 4.943999999999999950e+00 5.878999999999999559e+00 5.730999999999999872e+00 4.698999999999999844e+00 4.634000000000000341e+00 5.644999999999999574e+00 5.559000000000000163e+00 4.899000000000000021e+00 5.666999999999999815e+00 5.381000000000000227e+00 3.649999999999999911e+00 6.251000000000000334e+00 5.926000000000000156e+00 6.104000000000000092e+00 6.008000000000000007e+00 6.019999999999999574e+00 5.653999999999999915e+00 5.701999999999999957e+00 6.033000000000000362e+00 4.799000000000000377e+00 4.977000000000000313e+00 4.625000000000000000e+00 3.851999999999999869e+00 4.160999999999999588e+00 4.121000000000000441e+00 4.828999999999999737e+00 2.830999999999999961e+00 2.414000000000000146e+00 4.568999999999999950e+00 4.032000000000000028e+00 4.751000000000000334e+00 5.192000000000000171e+00 5.466000000000000192e+00 5.253000000000000114e+00 5.322000000000000064e+00 5.315000000000000391e+00 4.693999999999999950e+00 4.935999999999999943e+00 5.650999999999999801e+00 5.463000000000000078e+00 5.261000000000000121e+00 4.331999999999999851e+00 5.291999999999999815e+00 4.519000000000000128e+00 4.807999999999999829e+00 4.394999999999999574e+00 4.570999999999999730e+00 4.464000000000000412e+00 4.884000000000000341e+00 4.366999999999999993e+00 4.727999999999999758e+00 4.224000000000000199e+00 4.285000000000000142e+00 3.411000000000000032e+00 3.430000000000000160e+00 3.605999999999999872e+00 4.235999999999999766e+00 4.168999999999999595e+00 3.553999999999999826e+00 4.107999999999999652e+00 4.112000000000000099e+00 4.200999999999999623e+00 4.094000000000000306e+00 4.120000000000000107e+00 4.504999999999999893e+00 4.405000000000000249e+00 4.322000000000000064e+00 4.376999999999999780e+00 4.331999999999999851e+00 4.171999999999999709e+00 4.490000000000000213e+00 4.238000000000000433e+00 4.012999999999999901e+00 4.076999999999999957e+00 3.762999999999999901e+00 3.879999999999999893e+00 3.777000000000000135e+00 3.884999999999999787e+00 3.765000000000000124e+00 3.650999999999999801e+00 3.734999999999999876e+00 3.616000000000000103e+00 3.716000000000000192e+00 3.543000000000000149e+00 3.470000000000000195e+00 3.313000000000000167e+00 3.475000000000000089e+00 3.071000000000000174e+00 3.293000000000000149e+00 3.378000000000000114e+00 3.347999999999999865e+00 3.470000000000000195e+00 2.883000000000000007e+00 3.612000000000000099e+00 3.173999999999999932e+00 3.361000000000000210e+00 1.100999999999999979e+00
9.200000000000000000e+01 2.330000000000000127e-01 2.560000000000000053e-01 2.909999999999999809e-01 1.207999999999999963e+00 7.128999999999999559e+00 6.865999999999999659e+00 6.399000000000000021e+00 7.589000000000000412e+00 7.741999999999999993e+00 7.740000000000000213e+00 7.081999999999999851e+00 4.730000000000000426e+00 4.099000000000000199e+00 3.044999999999999929e+00 3.111000000000000210e+00 3.422000000000000153e+00 4.379999999999999893e+00 3.733999999999999986e+00 3.943000000000000060e+00 2.662999999999999812e+00 7.294999999999999929e+00 7.278999999999999915e+00 6.963000000000000078e+00 6.557000000000000384e+00 6.862000000000000099e+00 5.855999999999999872e+00 6.238000000000000433e+00 7.168000000000000149e+00 6.581000000000000405e+00 5.604000000000000092e+00 6.078999999999999737e+00 6.198000000000000398e+00 6.123999999999999666e+00 4.897999999999999687e+00 6.528999999999999915e+00 6.950999999999999623e+00 5.963000000000000078e+00 6.198999999999999844e+00 6.104000000000000092e+00 6.673000000000000043e+00 6.394000000000000128e+00 5.647000000000000242e+00 5.663000000000000256e+00 5.581000000000000405e+00 5.317999999999999616e+00 5.206999999999999851e+00 5.102000000000000313e+00 5.269000000000000128e+00 6.041000000000000369e+00 6.078999999999999737e+00 5.996000000000000441e+00 5.948999999999999844e+00 5.953999999999999737e+00 5.655999999999999694e+00 5.325000000000000178e+00 5.288000000000000256e+00 5.676999999999999602e+00 5.336000000000000298e+00 6.363000000000000433e+00 5.980999999999999872e+00 5.073000000000000398e+00 5.152999999999999581e+00 6.745000000000000107e+00 6.567000000000000171e+00 6.738000000000000433e+00 6.036999999999999922e+00 6.616999999999999993e+00 5.291000000000000369e+00 6.250000000000000000e+00 6.115000000000000213e+00 5.086000000000000298e+00 4.924000000000000377e+00 5.985000000000000320e+00 5.834999999999999964e+00 5.272000000000000242e+00 5.732000000000000206e+00 5.197000000000000064e+00 3.736000000000000210e+00 6.009000000000000341e+00 6.070000000000000284e+00 6.173000000000000043e+00 6.056000000000000050e+00 6.227999999999999758e+00 5.884999999999999787e+00 5.733999999999999986e+00 6.309000000000000163e+00 5.216000000000000192e+00 5.310999999999999943e+00 4.929999999999999716e+00 4.089000000000000412e+00 4.088000000000000078e+00 4.447000000000000064e+00 4.826999999999999957e+00 2.923000000000000043e+00 2.491000000000000103e+00 4.222000000000000419e+00 3.814999999999999947e+00 4.450999999999999623e+00 4.905999999999999694e+00 5.216999999999999638e+00 5.091999999999999638e+00 5.070000000000000284e+00 4.974999999999999645e+00 4.514000000000000234e+00 4.939000000000000057e+00 5.695000000000000284e+00 5.682000000000000384e+00 5.391000000000000014e+00 4.379999999999999893e+00 5.262999999999999901e+00 4.341999999999999638e+00 4.772000000000000242e+00 4.155000000000000249e+00 4.480999999999999872e+00 4.508000000000000007e+00 5.086000000000000298e+00 4.533999999999999808e+00 4.825000000000000178e+00 4.081000000000000405e+00 4.200999999999999623e+00 3.384999999999999787e+00 3.463999999999999968e+00 3.734999999999999876e+00 4.395999999999999908e+00 4.416999999999999815e+00 3.795999999999999819e+00 4.248000000000000220e+00 4.259999999999999787e+00 4.155000000000000249e+00 3.951999999999999957e+00 4.067999999999999616e+00 4.682999999999999829e+00 4.599999999999999645e+00 4.250000000000000000e+00 4.714000000000000412e+00 4.543000000000000149e+00 4.394000000000000128e+00 4.666999999999999815e+00 4.224999999999999645e+00 4.121999999999999886e+00 4.187000000000000277e+00 3.907999999999999918e+00 4.144000000000000128e+00 3.991000000000000103e+00 3.954000000000000181e+00 3.934000000000000163e+00 3.704000000000000181e+00 3.645000000000000018e+00 3.625000000000000000e+00 3.637000000000000011e+00 3.508999999999999897e+00 3.407000000000000028e+00 3.290000000000000036e+00 3.415000000000000036e+00 2.938000000000000167e+00 3.289000000000000146e+00 3.447000000000000064e+00 3.371999999999999886e+00 3.432999999999999829e+00 3.186999999999999833e+00 3.257000000000000117e+00 3.015000000000000124e+00 3.001999999999999780e+00 1.239000000000000101e+00
9.300000000000000000e+01 6.959999999999999520e-01 6.770000000000000462e-01 6.949999999999999512e-01 9.220000000000000417e-01 7.357999999999999652e+00 7.217999999999999972e+00 6.889000000000000234e+00 7.881000000000000227e+00 7.796000000000000263e+00 7.748999999999999666e+00 6.857000000000000206e+00 4.387999999999999901e+00 4.584999999999999964e+00 3.173999999999999932e+00 3.053999999999999826e+00 3.269000000000000128e+00 4.294999999999999929e+00 3.608000000000000096e+00 3.850000000000000089e+00 2.214999999999999858e+00 7.516000000000000014e+00 7.575999999999999623e+00 6.891000000000000014e+00 6.647000000000000242e+00 6.961999999999999744e+00 6.049999999999999822e+00 6.464999999999999858e+00 7.362000000000000099e+00 6.716999999999999638e+00 5.570000000000000284e+00 5.849000000000000199e+00 5.897999999999999687e+00 6.000000000000000000e+00 4.839000000000000412e+00 6.623999999999999666e+00 6.889999999999999680e+00 6.184000000000000163e+00 6.267999999999999794e+00 6.222000000000000419e+00 6.336000000000000298e+00 6.464999999999999858e+00 6.128000000000000114e+00 6.035000000000000142e+00 5.931000000000000050e+00 5.636000000000000121e+00 5.458999999999999631e+00 5.410999999999999588e+00 5.589999999999999858e+00 6.397000000000000242e+00 6.227000000000000313e+00 6.128000000000000114e+00 6.280000000000000249e+00 6.197000000000000064e+00 5.830000000000000071e+00 5.607999999999999652e+00 5.527999999999999581e+00 5.883000000000000007e+00 5.511999999999999567e+00 6.491999999999999993e+00 6.022999999999999687e+00 4.788000000000000256e+00 5.123999999999999666e+00 7.097999999999999865e+00 6.969000000000000306e+00 7.025000000000000355e+00 6.498999999999999666e+00 6.679999999999999716e+00 5.312000000000000277e+00 6.147000000000000242e+00 6.094999999999999751e+00 5.064000000000000057e+00 4.966999999999999638e+00 6.078999999999999737e+00 5.899000000000000021e+00 5.386000000000000121e+00 5.782000000000000028e+00 5.540000000000000036e+00 3.899000000000000021e+00 6.064000000000000057e+00 5.967999999999999972e+00 5.916000000000000369e+00 5.839999999999999858e+00 6.048000000000000043e+00 6.203000000000000291e+00 6.158999999999999808e+00 6.597000000000000419e+00 5.302999999999999936e+00 5.511999999999999567e+00 5.064000000000000057e+00 4.115000000000000213e+00 4.384000000000000341e+00 4.665000000000000036e+00 5.155000000000000249e+00 3.080999999999999961e+00 2.629999999999999893e+00 4.761999999999999567e+00 4.328000000000000291e+00 4.993999999999999773e+00 5.323999999999999844e+00 5.748000000000000220e+00 5.568999999999999950e+00 5.556000000000000050e+00 5.459999999999999964e+00 4.532000000000000028e+00 5.288999999999999702e+00 5.860000000000000320e+00 5.628000000000000114e+00 5.674999999999999822e+00 4.610000000000000320e+00 5.551999999999999602e+00 4.599000000000000199e+00 5.035000000000000142e+00 4.527000000000000135e+00 4.942999999999999616e+00 4.740999999999999659e+00 5.251999999999999780e+00 4.738000000000000433e+00 5.065000000000000391e+00 4.483999999999999986e+00 4.216999999999999638e+00 3.041999999999999815e+00 3.309000000000000163e+00 3.490000000000000213e+00 4.197000000000000064e+00 4.477000000000000313e+00 3.817000000000000171e+00 4.453000000000000291e+00 4.544999999999999929e+00 4.556000000000000050e+00 4.397000000000000242e+00 4.416999999999999815e+00 4.810999999999999943e+00 4.878999999999999559e+00 4.671999999999999709e+00 4.889999999999999680e+00 4.785999999999999588e+00 4.567000000000000171e+00 4.838000000000000078e+00 4.573000000000000398e+00 4.331999999999999851e+00 4.477000000000000313e+00 4.145999999999999908e+00 4.360999999999999766e+00 4.181000000000000050e+00 4.238999999999999879e+00 4.157000000000000028e+00 3.946000000000000174e+00 3.875000000000000000e+00 3.994000000000000217e+00 3.908999999999999808e+00 3.874000000000000110e+00 3.750000000000000000e+00 3.653999999999999915e+00 3.685000000000000053e+00 3.140000000000000124e+00 3.387999999999999901e+00 3.415999999999999925e+00 3.414000000000000146e+00 3.721999999999999975e+00 3.434000000000000163e+00 2.996999999999999886e+00 3.509999999999999787e+00 3.515000000000000124e+00 1.467999999999999972e+00
9.400000000000000000e+01 1.010999999999999899e+00 8.780000000000000027e-01 7.550000000000000044e-01 7.379999999999999893e-01 7.309999999999999609e+00 7.185999999999999943e+00 6.754999999999999893e+00 7.487000000000000099e+00 7.355999999999999872e+00 7.328000000000000291e+00 6.171999999999999709e+00 3.596000000000000085e+00 4.402999999999999581e+00 3.109999999999999876e+00 2.899999999999999911e+00 2.879000000000000004e+00 4.160999999999999588e+00 3.779999999999999805e+00 3.875999999999999890e+00 2.200000000000000178e+00 7.488999999999999879e+00 7.288999999999999702e+00 6.383000000000000007e+00 6.269000000000000128e+00 6.658000000000000362e+00 5.876000000000000334e+00 6.365999999999999659e+00 7.043000000000000149e+00 6.434999999999999609e+00 5.224000000000000199e+00 5.839000000000000412e+00 6.025000000000000355e+00 5.650000000000000355e+00 4.809000000000000163e+00 6.556000000000000050e+00 6.211000000000000298e+00 5.607999999999999652e+00 5.876999999999999780e+00 5.793000000000000149e+00 5.991999999999999993e+00 5.910999999999999588e+00 6.185999999999999943e+00 6.269999999999999574e+00 5.964000000000000412e+00 5.844000000000000306e+00 5.695000000000000284e+00 5.597999999999999865e+00 5.770999999999999908e+00 6.395999999999999908e+00 6.296000000000000263e+00 6.020999999999999908e+00 6.129999999999999893e+00 5.881999999999999673e+00 5.304000000000000270e+00 5.092999999999999972e+00 5.041000000000000369e+00 5.256999999999999673e+00 5.086000000000000298e+00 5.839999999999999858e+00 5.400000000000000355e+00 4.357999999999999652e+00 4.533999999999999808e+00 7.432000000000000384e+00 7.011999999999999567e+00 7.083000000000000185e+00 6.402999999999999581e+00 6.684000000000000163e+00 5.522999999999999687e+00 6.155999999999999694e+00 6.068999999999999950e+00 5.304999999999999716e+00 5.248000000000000220e+00 6.195000000000000284e+00 5.972000000000000419e+00 5.581999999999999851e+00 6.075000000000000178e+00 5.700000000000000178e+00 4.136999999999999567e+00 5.616999999999999993e+00 5.402000000000000135e+00 5.459999999999999964e+00 5.193999999999999950e+00 5.549000000000000377e+00 5.947000000000000064e+00 5.871000000000000441e+00 6.291000000000000369e+00 5.368000000000000327e+00 5.730000000000000426e+00 5.014999999999999680e+00 3.704000000000000181e+00 4.046000000000000263e+00 4.910000000000000142e+00 5.485000000000000320e+00 3.116999999999999993e+00 2.540999999999999925e+00 4.854000000000000092e+00 4.535000000000000142e+00 5.123000000000000220e+00 5.583000000000000185e+00 5.695000000000000284e+00 5.620000000000000107e+00 5.535000000000000142e+00 5.391000000000000014e+00 4.383000000000000007e+00 5.455000000000000071e+00 5.649000000000000021e+00 5.416999999999999815e+00 5.625000000000000000e+00 4.552999999999999936e+00 5.262999999999999901e+00 4.049000000000000377e+00 4.620000000000000107e+00 4.105999999999999872e+00 4.649000000000000021e+00 4.429000000000000270e+00 4.924999999999999822e+00 4.402000000000000135e+00 4.692000000000000171e+00 4.001000000000000334e+00 3.696000000000000174e+00 2.817000000000000171e+00 2.940999999999999837e+00 3.205000000000000071e+00 3.818999999999999950e+00 4.121999999999999886e+00 3.317000000000000171e+00 3.858000000000000096e+00 4.035999999999999588e+00 4.153999999999999915e+00 3.857000000000000206e+00 3.826999999999999957e+00 4.014999999999999680e+00 4.166000000000000369e+00 4.238000000000000433e+00 4.839999999999999858e+00 4.426000000000000156e+00 4.243000000000000327e+00 4.453999999999999737e+00 4.370000000000000107e+00 3.956999999999999851e+00 3.867999999999999883e+00 3.736000000000000210e+00 4.160000000000000142e+00 3.903999999999999915e+00 3.690999999999999837e+00 3.910000000000000142e+00 3.400999999999999801e+00 3.250999999999999890e+00 3.443000000000000060e+00 3.218999999999999861e+00 3.382000000000000117e+00 3.270999999999999908e+00 3.343999999999999861e+00 3.201000000000000068e+00 2.661000000000000032e+00 2.966000000000000192e+00 3.001999999999999780e+00 2.960999999999999854e+00 3.286999999999999922e+00 3.717999999999999972e+00 3.021999999999999797e+00 2.914000000000000146e+00 3.071000000000000174e+00 1.602000000000000091e+00
9.500000000000000000e+01 6.350000000000000089e-01 5.719999999999999529e-01 4.000000000000000222e-01 6.909999999999999476e-01 7.314000000000000057e+00 7.280000000000000249e+00 7.091000000000000192e+00 7.645999999999999908e+00 7.241999999999999993e+00 7.227999999999999758e+00 6.267000000000000348e+00 3.990000000000000213e+00 4.285000000000000142e+00 3.112000000000000099e+00 3.285000000000000142e+00 3.326000000000000068e+00 4.472999999999999865e+00 4.008000000000000007e+00 4.258000000000000007e+00 1.979000000000000092e+00 7.399000000000000021e+00 7.315999999999999837e+00 6.475999999999999979e+00 6.304999999999999716e+00 6.690999999999999837e+00 5.923000000000000043e+00 6.403999999999999915e+00 7.078999999999999737e+00 6.472999999999999865e+00 4.983999999999999986e+00 5.583999999999999631e+00 5.556000000000000050e+00 5.567999999999999616e+00 4.878000000000000114e+00 6.445000000000000284e+00 6.985999999999999766e+00 5.783000000000000362e+00 5.894000000000000128e+00 5.844000000000000306e+00 6.589000000000000412e+00 6.775000000000000355e+00 5.855000000000000426e+00 6.078999999999999737e+00 6.152000000000000135e+00 5.562999999999999723e+00 5.551999999999999602e+00 5.371999999999999886e+00 5.565000000000000391e+00 6.397999999999999687e+00 6.647000000000000242e+00 6.485999999999999766e+00 6.559999999999999609e+00 6.011000000000000121e+00 5.918000000000000149e+00 5.756000000000000227e+00 5.568999999999999950e+00 5.533000000000000362e+00 5.001000000000000334e+00 6.522999999999999687e+00 6.094000000000000306e+00 5.051000000000000156e+00 5.267000000000000348e+00 6.886000000000000121e+00 7.522999999999999687e+00 7.336999999999999744e+00 6.963000000000000078e+00 7.275000000000000355e+00 5.064000000000000057e+00 5.799999999999999822e+00 5.666000000000000369e+00 4.900999999999999801e+00 4.983999999999999986e+00 5.660000000000000142e+00 5.423000000000000043e+00 5.113000000000000433e+00 6.294999999999999929e+00 5.996000000000000441e+00 4.248000000000000220e+00 5.517999999999999794e+00 5.708000000000000185e+00 5.693999999999999950e+00 5.947000000000000064e+00 6.139999999999999680e+00 6.578999999999999737e+00 6.459999999999999964e+00 7.054999999999999716e+00 5.892000000000000348e+00 6.216000000000000192e+00 5.384999999999999787e+00 4.036999999999999922e+00 4.503999999999999559e+00 4.836999999999999744e+00 5.100999999999999979e+00 3.028000000000000025e+00 2.309000000000000163e+00 4.456000000000000405e+00 4.102000000000000313e+00 4.721000000000000085e+00 5.182999999999999829e+00 5.376999999999999780e+00 5.179999999999999716e+00 5.123000000000000220e+00 4.996000000000000441e+00 4.086000000000000298e+00 5.064000000000000057e+00 6.184999999999999609e+00 5.923000000000000043e+00 6.100999999999999979e+00 4.647999999999999687e+00 5.647999999999999687e+00 4.594999999999999751e+00 4.794999999999999929e+00 4.416999999999999815e+00 5.051000000000000156e+00 4.508000000000000007e+00 4.883000000000000007e+00 4.304999999999999716e+00 4.671999999999999709e+00 4.378999999999999559e+00 4.067999999999999616e+00 2.701000000000000068e+00 2.833000000000000185e+00 3.081999999999999851e+00 3.754000000000000004e+00 3.875999999999999890e+00 3.185999999999999943e+00 3.814999999999999947e+00 3.982000000000000206e+00 4.067000000000000171e+00 4.424999999999999822e+00 4.272000000000000242e+00 4.631000000000000227e+00 4.676999999999999602e+00 4.866999999999999993e+00 4.918999999999999595e+00 4.559000000000000163e+00 4.336000000000000298e+00 4.522000000000000242e+00 4.516000000000000014e+00 4.261000000000000121e+00 4.205000000000000071e+00 3.915999999999999925e+00 4.052999999999999936e+00 3.874000000000000110e+00 3.911000000000000032e+00 3.875999999999999890e+00 3.789000000000000146e+00 3.688000000000000167e+00 3.810000000000000053e+00 3.587000000000000188e+00 3.702999999999999847e+00 3.697000000000000064e+00 3.666999999999999815e+00 3.561999999999999833e+00 2.841000000000000192e+00 2.918000000000000149e+00 3.045999999999999819e+00 3.225999999999999979e+00 3.253000000000000114e+00 3.303999999999999826e+00 2.637999999999999901e+00 3.749000000000000110e+00 3.548000000000000043e+00 1.864000000000000101e+00
9.600000000000000000e+01 1.469999999999999918e-01 1.350000000000000089e-01 1.499999999999999944e-01 1.509999999999999953e-01 7.046000000000000263e+00 7.089999999999999858e+00 7.102999999999999758e+00 7.115999999999999659e+00 6.605000000000000426e+00 6.833999999999999631e+00 5.628999999999999559e+00 3.625000000000000000e+00 3.725000000000000089e+00 2.807999999999999829e+00 2.701000000000000068e+00 3.556000000000000050e+00 4.738999999999999879e+00 4.413999999999999702e+00 4.658999999999999808e+00 2.424999999999999822e+00 7.240999999999999659e+00 7.086000000000000298e+00 6.056000000000000050e+00 5.974000000000000199e+00 6.166000000000000369e+00 5.621999999999999886e+00 6.312000000000000277e+00 6.581999999999999851e+00 6.165000000000000036e+00 4.602999999999999758e+00 5.621999999999999886e+00 5.705000000000000071e+00 5.160999999999999588e+00 4.525000000000000355e+00 6.133000000000000007e+00 6.386000000000000121e+00 5.443999999999999950e+00 5.185999999999999943e+00 5.099000000000000199e+00 6.439000000000000057e+00 6.551000000000000156e+00 5.807000000000000384e+00 6.637999999999999901e+00 5.966000000000000192e+00 5.740000000000000213e+00 5.434000000000000163e+00 5.464000000000000412e+00 5.581999999999999851e+00 6.272999999999999687e+00 6.777999999999999581e+00 6.687999999999999723e+00 6.166999999999999815e+00 5.429000000000000270e+00 5.705000000000000071e+00 5.185999999999999943e+00 5.161999999999999922e+00 5.160999999999999588e+00 4.783999999999999808e+00 6.187000000000000277e+00 5.814000000000000057e+00 4.990999999999999659e+00 5.129999999999999893e+00 6.878999999999999559e+00 7.535000000000000142e+00 7.222000000000000419e+00 6.673000000000000043e+00 7.347000000000000419e+00 5.426000000000000156e+00 5.972000000000000419e+00 5.923000000000000043e+00 5.309999999999999609e+00 5.455000000000000071e+00 6.078000000000000291e+00 5.934000000000000163e+00 5.501999999999999780e+00 5.839999999999999858e+00 6.253000000000000114e+00 4.113000000000000433e+00 5.020999999999999908e+00 5.158000000000000362e+00 5.134999999999999787e+00 5.317000000000000171e+00 5.493000000000000327e+00 6.355999999999999872e+00 5.950999999999999623e+00 6.865000000000000213e+00 5.653999999999999915e+00 5.769999999999999574e+00 5.394000000000000128e+00 4.511000000000000121e+00 4.828999999999999737e+00 4.967999999999999972e+00 5.051000000000000156e+00 2.658999999999999808e+00 2.237000000000000099e+00 4.075999999999999623e+00 3.782000000000000028e+00 4.527000000000000135e+00 4.825999999999999623e+00 5.131000000000000227e+00 4.980000000000000426e+00 5.043000000000000149e+00 4.988000000000000433e+00 3.955000000000000071e+00 4.780999999999999694e+00 5.633000000000000007e+00 5.666999999999999815e+00 5.575999999999999623e+00 4.557999999999999829e+00 5.163999999999999702e+00 4.165000000000000036e+00 4.320000000000000284e+00 4.049000000000000377e+00 4.868000000000000327e+00 4.238000000000000433e+00 4.562999999999999723e+00 4.038999999999999702e+00 4.384000000000000341e+00 4.121999999999999886e+00 3.374000000000000110e+00 2.170999999999999819e+00 2.149000000000000021e+00 2.357000000000000206e+00 3.228000000000000203e+00 3.676000000000000156e+00 2.934000000000000163e+00 3.619000000000000217e+00 3.794999999999999929e+00 3.837000000000000188e+00 3.918000000000000149e+00 3.769000000000000128e+00 3.995000000000000107e+00 4.272999999999999687e+00 4.415000000000000036e+00 4.679000000000000270e+00 4.320000000000000284e+00 4.125000000000000000e+00 4.304999999999999716e+00 4.403999999999999915e+00 4.070000000000000284e+00 3.918000000000000149e+00 3.697999999999999954e+00 3.891999999999999904e+00 3.693999999999999950e+00 3.435999999999999943e+00 3.713000000000000078e+00 3.322999999999999954e+00 3.119000000000000217e+00 3.487000000000000099e+00 3.201000000000000068e+00 3.341000000000000192e+00 3.359999999999999876e+00 3.366999999999999993e+00 3.403000000000000025e+00 2.440999999999999837e+00 2.382000000000000117e+00 2.346000000000000085e+00 2.634999999999999787e+00 2.920999999999999819e+00 3.202999999999999847e+00 2.665999999999999925e+00 3.899999999999999911e+00 3.930000000000000160e+00 1.923999999999999932e+00
[truncated: 181,501 more chars]
