# Supplementary material for: Elevated concentrations cause upright alpha-synuclein conformation at lipid interfaces
Source: Nat Commun. 2023 Sep 18;14:5731. doi: 10.1038/s41467-023-39843-1 (PMC10507035; doi:10.1038/s41467-023-39843-1)
Supplement: Supplementary file 3 — Source Data [file 41467_2023_39843_MOESM3_ESM.zip › Source Data file/FigureS1/LKa14-CalibrationData_xvals.txt]

1516.937
1520.856
1524.775
1528.694
1532.613
1536.532
1540.451
1544.370
1548.289
1552.208
1556.127
1560.045
1563.964
1567.883
1571.802
1575.721
1579.640
1583.559
1587.478
1591.397
1595.316
1599.235
1603.154
1607.072
1610.991
1614.910
1618.829
1622.748
1626.667
1630.586
1634.505
1638.424
1642.343
1646.262
1650.181
1654.1	
1658.018
1661.937
1665.856
1669.775
1673.694
1677.613
1681.532
1685.451
1689.370
1693.289
1697.208
1701.127
1705.045
1708.964
1712.883
1716.802
1720.721
1724.640
1728.559
1732.478
1736.397
1740.316
1744.235
1748.154
1752.072
1755.991
