# Supplementary material for: Elevated concentrations cause upright alpha-synuclein conformation at lipid interfaces
Source: Nat Commun. 2023 Sep 18;14:5731. doi: 10.1038/s41467-023-39843-1 (PMC10507035; doi:10.1038/s41467-023-39843-1)
Supplement: Supplementary file 3 — Source Data [file 41467_2023_39843_MOESM3_ESM.zip › Source Data file/FigureS1/LKa14-CalibrationData_ppp.txt]

0.51539111
0.51232825
0.41399341
0.63731258
0.40597226
0.35217317
0.49547253
0.73470863
0.81879644
0.75804212
0.49547218
0.23166496
0.44512594
0.5435438
0.49444969
0.3556042
0.23573387
0.45775935
0.64156799
0.53088171
0.36266647
0.5157284
0.57801986
0.61839662
0.59886238
0.62148676
1.02314365
1.36719418
1.45343972
1.55663535
1.92923752
2.50387787
2.66548747
3.54264919
4.84121495
5.53630331
5.22549942
4.67256132
4.067768
3.3857816
2.09467822
1.53804309
1.61802561
1.78538104
1.44950685
0.72950045
1.08906105
1.12588943
0.74022682
0.79952003
0.86051652
0.83707397
0.72966287
0.56192805
0.42396218
0.34837602
0.35180469
0.35462906
0.25615627
0.3910506
0.29205105
0.23419848
