# Supplementary material for: Elevated concentrations cause upright alpha-synuclein conformation at lipid interfaces
Source: Nat Commun. 2023 Sep 18;14:5731. doi: 10.1038/s41467-023-39843-1 (PMC10507035; doi:10.1038/s41467-023-39843-1)
Supplement: Supplementary file 3 — Source Data [file 41467_2023_39843_MOESM3_ESM.zip › Source Data file/FigureS12/figS12_highLPR_rss_s7_r2.txt]

0.000000000000000000e+00 2.220701999999999998e+01
5.000000000000000278e-02 5.693900000000000183e+00
1.000000000000000056e-01 3.486959999999999837e+00
1.499999999999999944e-01 2.144210000000000171e+00
2.000000000000000111e-01 5.205709999999999837e+00
2.500000000000000000e-01 4.623350000000000293e+00
2.999999999999999889e-01 1.629948999999999870e+01
3.499999999999999778e-01 3.101230000000000153e+00
4.000000000000000222e-01 1.077724000000000082e+01
4.500000000000000111e-01 7.566270000000000273e+00
5.000000000000000000e-01 2.036323000000000150e+01
5.500000000000000444e-01 6.243730000000000224e+00
5.999999999999999778e-01 1.150799999999999912e+01
6.500000000000000222e-01 5.879269999999999996e+00
6.999999999999999556e-01 9.696070000000000633e+00
7.500000000000000000e-01 1.640720999999999918e+01
8.000000000000000444e-01 4.876229999999999620e+00
8.499999999999999778e-01 1.239852999999999916e+01
9.000000000000000222e-01 1.163516000000000084e+01
9.499999999999999556e-01 1.370082999999999984e+01
1.000000000000000000e+00 4.402639999999999887e+00
1.050000000000000044e+00 1.172705000000000020e+01
1.100000000000000089e+00 8.636710000000000775e+00
1.149999999999999911e+00 7.865000000000000213e+00
1.199999999999999956e+00 1.105026999999999937e+01
1.250000000000000000e+00 2.551130000000000120e+00
1.300000000000000044e+00 5.898390000000000022e+00
1.350000000000000089e+00 3.831850000000000200e+00
1.399999999999999911e+00 5.130110000000000170e+00
1.449999999999999956e+00 1.290072999999999936e+01
1.500000000000000000e+00 8.670719999999999317e+00
1.550000000000000044e+00 3.804840000000000000e+00
1.600000000000000089e+00 1.586123000000000083e+01
1.649999999999999911e+00 6.337379999999999569e+00
1.699999999999999956e+00 5.558939999999999770e+00
1.750000000000000000e+00 4.309359999999999857e+00
1.800000000000000044e+00 5.738129999999999953e+00
1.850000000000000089e+00 4.341580000000000439e+00
1.899999999999999911e+00 1.649287999999999954e+01
1.949999999999999956e+00 2.344118999999999886e+01
2.000000000000000000e+00 1.736755000000000138e+01
2.049999999999999822e+00 1.850040999999999869e+01
2.100000000000000089e+00 1.330110999999999954e+01
2.149999999999999911e+00 2.275903999999999883e+01
2.200000000000000178e+00 2.409797000000000011e+01
2.250000000000000000e+00 2.904939999999999856e+01
2.299999999999999822e+00 1.219781000000000049e+01
2.350000000000000089e+00 2.639836000000000027e+01
2.399999999999999911e+00 7.908319999999999794e+00
2.450000000000000178e+00 6.908050000000000246e+00
2.500000000000000000e+00 7.649840000000000195e+00
2.549999999999999822e+00 1.749227000000000132e+01
2.600000000000000089e+00 1.257717000000000063e+01
2.649999999999999911e+00 4.005434000000000339e+01
2.700000000000000178e+00 7.461402999999999963e+01
2.750000000000000000e+00 4.638380999999999688e+01
2.799999999999999822e+00 3.607515000000000072e+01
2.850000000000000089e+00 2.286780999999999864e+01
2.899999999999999911e+00 5.646880499999999756e+02
2.950000000000000178e+00 2.321680999999999884e+01
3.000000000000000000e+00 4.659279999999999866e+00
3.049999999999999822e+00 1.643906000000000134e+01
3.100000000000000089e+00 3.603714999999999691e+01
3.149999999999999911e+00 3.408729000000000298e+01
3.200000000000000178e+00 1.580128000000000021e+01
3.250000000000000000e+00 3.078660999999999959e+01
3.299999999999999822e+00 1.793565999999999860e+01
3.350000000000000089e+00 1.857467000000000112e+01
3.399999999999999911e+00 1.064869999999999983e+01
3.450000000000000178e+00 3.999463000000000079e+01
3.500000000000000000e+00 9.728450000000000486e+00
3.549999999999999822e+00 2.429685999999999879e+01
3.600000000000000089e+00 8.142250000000000654e+00
3.649999999999999911e+00 2.123119000000000156e+01
3.700000000000000178e+00 1.491178999999999988e+01
3.750000000000000000e+00 6.370079999999999742e+00
3.799999999999999822e+00 6.011250000000000426e+00
3.850000000000000089e+00 1.997257000000000104e+01
3.899999999999999911e+00 9.814519999999999911e+00
3.950000000000000178e+00 1.277970000000000006e+01
4.000000000000000000e+00 8.048450000000000770e+00
4.049999999999999822e+00 1.828630000000000067e+01
4.099999999999999645e+00 9.673959999999999226e+00
4.150000000000000355e+00 5.000936000000000092e+01
4.200000000000000178e+00 3.330803000000000225e+01
4.250000000000000000e+00 1.017862000000000045e+01
4.299999999999999822e+00 2.286150999999999911e+01
4.349999999999999645e+00 1.486725999999999992e+01
4.400000000000000355e+00 2.197242999999999924e+01
4.450000000000000178e+00 1.536916000000000082e+01
4.500000000000000000e+00 1.324070999999999998e+01
4.549999999999999822e+00 3.557399000000000200e+01
4.599999999999999645e+00 8.527749999999999275e+00
4.650000000000000355e+00 2.568797999999999959e+01
4.700000000000000178e+00 2.823759000000000086e+01
4.750000000000000000e+00 4.279026999999999958e+01
4.799999999999999822e+00 1.126421999999999990e+01
4.849999999999999645e+00 4.324994999999999834e+01
4.900000000000000355e+00 4.009367000000000303e+01
4.950000000000000178e+00 2.639527000000000001e+01
5.000000000000000000e+00 4.096193000000000239e+01
5.049999999999999822e+00 2.875888000000000133e+01
5.099999999999999645e+00 2.431257000000000090e+01
5.150000000000000355e+00 3.474130999999999858e+01
5.200000000000000178e+00 8.017731999999999459e+01
5.250000000000000000e+00 2.085305999999999926e+01
5.299999999999999822e+00 9.248720000000000496e+00
5.349999999999999645e+00 4.100748000000000104e+01
5.400000000000000355e+00 1.059397000000000055e+01
5.450000000000000178e+00 9.342340000000000089e+00
5.500000000000000000e+00 1.462674999999999947e+01
5.549999999999999822e+00 4.461196999999999946e+01
5.599999999999999645e+00 1.881224999999999881e+01
5.650000000000000355e+00 1.515723000000000020e+01
5.700000000000000178e+00 3.501827999999999719e+01
5.750000000000000000e+00 1.462955999999999968e+01
5.799999999999999822e+00 2.393043000000000120e+01
5.849999999999999645e+00 5.568270000000000053e+00
5.900000000000000355e+00 1.120034000000000063e+01
5.950000000000000178e+00 2.191563999999999979e+01
6.000000000000000000e+00 3.008386000000000138e+01
6.049999999999999822e+00 7.732000000000000206e+00
6.099999999999999645e+00 2.099058000000000135e+01
6.150000000000000355e+00 2.256314000000000064e+01
6.200000000000000178e+00 1.075956000000000046e+01
6.250000000000000000e+00 6.502220000000000333e+00
6.299999999999999822e+00 2.468788999999999945e+01
6.349999999999999645e+00 2.014106999999999914e+01
6.400000000000000355e+00 3.007395999999999958e+01
6.450000000000000178e+00 1.319687000000000054e+01
6.500000000000000000e+00 6.622180000000000177e+00
6.549999999999999822e+00 8.716279999999999362e+00
6.599999999999999645e+00 3.493292000000000286e+01
6.650000000000000355e+00 1.055395000000000039e+01
6.700000000000000178e+00 2.575808999999999926e+01
6.750000000000000000e+00 4.281512000000000029e+01
6.799999999999999822e+00 2.387659999999999894e+00
6.849999999999999645e+00 1.468524000000000029e+01
6.900000000000000355e+00 9.823050000000000281e+00
6.950000000000000178e+00 3.046794999999999831e+01
7.000000000000000000e+00 1.687262000000000128e+01
7.049999999999999822e+00 9.721769999999999357e+00
7.099999999999999645e+00 2.594288999999999845e+01
7.150000000000000355e+00 2.217859999999999943e+01
7.200000000000000178e+00 1.409362999999999921e+01
7.250000000000000000e+00 4.039016999999999769e+01
7.299999999999999822e+00 1.577548999999999957e+01
7.349999999999999645e+00 2.074971000000000032e+01
7.400000000000000355e+00 1.755144999999999911e+01
7.450000000000000178e+00 2.956568000000000040e+01
7.500000000000000000e+00 3.595812999999999704e+01
7.549999999999999822e+00 2.556315999999999988e+01
7.599999999999999645e+00 1.188315000000000055e+01
7.650000000000000355e+00 3.102806999999999960e+01
7.700000000000000178e+00 2.736820000000000164e+01
7.750000000000000000e+00 2.184108000000000160e+01
7.799999999999999822e+00 9.307610000000000383e+00
7.849999999999999645e+00 1.860006999999999877e+01
7.900000000000000355e+00 1.511675999999999931e+01
7.950000000000000178e+00 3.832189000000000334e+01
8.000000000000000000e+00 1.471988999999999947e+01
8.050000000000000711e+00 2.710073999999999828e+01
8.099999999999999645e+00 7.541140000000000398e+00
8.150000000000000355e+00 2.478896999999999906e+01
8.199999999999999289e+00 2.212621000000000038e+01
8.250000000000000000e+00 9.946350000000000691e+00
8.300000000000000711e+00 3.885828999999999667e+01
8.349999999999999645e+00 3.207410999999999746e+01
8.400000000000000355e+00 1.736796000000000006e+01
8.449999999999999289e+00 1.448377999999999943e+01
8.500000000000000000e+00 1.990115000000000123e+01
8.550000000000000711e+00 8.581490000000000506e+00
8.599999999999999645e+00 2.938514999999999944e+01
8.650000000000000355e+00 2.739943999999999846e+01
8.699999999999999289e+00 9.454869999999999663e+00
8.750000000000000000e+00 1.355782999999999916e+01
8.800000000000000711e+00 2.478403000000000134e+01
8.849999999999999645e+00 8.236039999999999139e+00
8.900000000000000355e+00 2.291565999999999903e+01
8.949999999999999289e+00 1.400379000000000040e+01
9.000000000000000000e+00 2.638185000000000002e+01
9.050000000000000711e+00 3.613573000000000235e+01
9.099999999999999645e+00 9.271839999999999193e+00
9.150000000000000355e+00 1.040595000000000070e+01
9.199999999999999289e+00 1.420748000000000033e+01
9.250000000000000000e+00 2.117654999999999887e+01
9.300000000000000711e+00 1.605633999999999872e+01
9.349999999999999645e+00 1.919133000000000067e+01
9.400000000000000355e+00 1.200173999999999985e+01
9.449999999999999289e+00 7.492569999999999730e+00
9.500000000000000000e+00 1.427890999999999977e+01
9.550000000000000711e+00 5.229709999999999859e+00
9.599999999999999645e+00 1.098084000000000060e+01
9.650000000000000355e+00 9.833310000000000883e+00
9.699999999999999289e+00 7.426160000000000316e+00
9.750000000000000000e+00 2.811069999999999958e+00
9.800000000000000711e+00 1.594195999999999991e+01
9.849999999999999645e+00 2.676977000000000118e+01
9.900000000000000355e+00 1.402571000000000012e+01
9.949999999999999289e+00 5.676989999999999981e+00
1.000000000000000000e+01 1.712592000000000070e+01
1.005000000000000071e+01 1.871909000000000134e+01
1.009999999999999964e+01 1.084116999999999997e+01
1.015000000000000036e+01 1.310601999999999911e+01
1.019999999999999929e+01 6.460899999999999643e+00
1.025000000000000000e+01 7.425880000000000258e+00
1.030000000000000071e+01 3.156175999999999959e+01
1.034999999999999964e+01 2.349050000000000082e+01
1.040000000000000036e+01 6.409080000000000332e+00
1.044999999999999929e+01 1.237465000000000082e+01
1.050000000000000000e+01 7.420399999999999885e+00
1.055000000000000071e+01 6.347719999999999807e+00
1.059999999999999964e+01 1.524377999999999922e+01
1.065000000000000036e+01 6.502749999999999808e+00
1.069999999999999929e+01 1.476188999999999929e+01
1.075000000000000000e+01 2.531854999999999833e+01
1.080000000000000071e+01 4.497480000000000366e+00
1.084999999999999964e+01 1.404598000000000013e+01
1.090000000000000036e+01 5.635040000000000049e+00
1.094999999999999929e+01 2.230576999999999899e+01
1.100000000000000000e+01 8.500609999999999999e+00
1.105000000000000071e+01 1.707119000000000142e+01
1.109999999999999964e+01 9.184870000000000090e+00
1.115000000000000036e+01 1.019472000000000023e+01
1.119999999999999929e+01 6.182470000000000354e+00
1.125000000000000000e+01 8.702239999999999753e+00
1.130000000000000071e+01 1.430094000000000065e+01
1.134999999999999964e+01 2.243790000000000173e+00
1.140000000000000036e+01 2.986418000000000106e+01
1.144999999999999929e+01 6.727780000000000094e+00
1.150000000000000000e+01 2.017955999999999861e+01
1.155000000000000071e+01 9.216079999999999828e+00
1.159999999999999964e+01 2.209196000000000026e+01
1.165000000000000036e+01 9.149449999999999861e+00
1.169999999999999929e+01 1.355677000000000021e+01
1.175000000000000000e+01 7.372830000000000439e+00
1.180000000000000071e+01 1.683538599999999974e+02
1.184999999999999964e+01 9.421459999999999724e+00
1.190000000000000036e+01 1.344843000000000011e+01
1.194999999999999929e+01 2.781610999999999834e+01
1.200000000000000000e+01 1.528688099999999963e+02
1.205000000000000071e+01 6.173828000000000316e+01
1.209999999999999964e+01 2.213307999999999964e+01
1.215000000000000036e+01 3.529430000000000067e+00
1.219999999999999929e+01 9.385229999999999961e+00
1.225000000000000000e+01 4.918580000000000396e+00
1.230000000000000071e+01 9.217829999999999302e+00
1.234999999999999964e+01 1.430371000000000095e+02
1.240000000000000036e+01 1.040069000000000088e+01
1.244999999999999929e+01 2.936942000000000164e+01
1.250000000000000000e+01 1.656898099999999943e+02
1.255000000000000071e+01 8.665879999999999583e+00
1.259999999999999964e+01 1.901666000000000167e+01
1.265000000000000036e+01 1.432404999999999973e+01
1.269999999999999929e+01 3.215739999999999821e+00
1.275000000000000000e+01 2.483978000000000108e+01
1.280000000000000071e+01 8.586040000000000560e+00
1.284999999999999964e+01 5.125309999999999810e+00
1.290000000000000036e+01 1.445209000000000010e+01
1.294999999999999929e+01 5.541549999999999976e+00
1.300000000000000000e+01 1.419556000000000040e+01
1.305000000000000071e+01 8.241279999999999717e+00
1.309999999999999964e+01 9.132189999999999586e+00
1.315000000000000036e+01 1.574135000000000062e+01
1.319999999999999929e+01 1.597747999999999990e+01
1.325000000000000000e+01 1.797606000000000037e+01
1.330000000000000071e+01 1.379452999999999996e+01
1.334999999999999964e+01 2.048966000000000065e+01
1.340000000000000036e+01 7.317915000000000703e+01
1.344999999999999929e+01 2.822081000000000017e+01
1.350000000000000000e+01 1.215784999999999982e+01
1.355000000000000071e+01 1.000322000000000067e+01
1.359999999999999964e+01 8.322129999999999583e+00
1.365000000000000036e+01 9.561799999999999855e+00
1.369999999999999929e+01 1.085612000000000066e+01
1.375000000000000000e+01 3.369312000000000040e+01
1.380000000000000071e+01 1.754787999999999926e+01
1.384999999999999964e+01 1.094652999999999921e+01
1.390000000000000036e+01 5.069639999999999702e+00
1.394999999999999929e+01 1.728558999999999912e+01
1.400000000000000000e+01 6.259059999999999846e+00
1.405000000000000071e+01 1.918527999999999878e+01
1.409999999999999964e+01 4.407060000000000421e+00
1.415000000000000036e+01 1.411195000000000022e+01
1.419999999999999929e+01 7.332130000000000258e+00
1.425000000000000000e+01 2.322552999999999912e+01
1.430000000000000071e+01 4.888770000000000060e+00
1.434999999999999964e+01 1.280169000000000068e+01
1.440000000000000036e+01 6.205440000000000289e+00
1.444999999999999929e+01 1.459176000000000073e+01
1.450000000000000000e+01 2.281850999999999985e+01
1.455000000000000071e+01 8.997460000000000235e+00
1.459999999999999964e+01 2.592154000000000025e+01
1.465000000000000036e+01 3.236146000000000100e+01
1.469999999999999929e+01 1.886560000000000059e+01
1.475000000000000000e+01 1.691715999999999909e+01
1.480000000000000071e+01 1.144647999999999932e+01
1.484999999999999964e+01 4.680450000000000443e+00
1.490000000000000036e+01 9.985419999999999519e+00
1.494999999999999929e+01 1.740651000000000082e+01
1.500000000000000000e+01 8.955049999999999955e+00
1.505000000000000071e+01 1.523695000000000022e+01
1.509999999999999964e+01 3.347959999999999781e+01
1.515000000000000036e+01 6.800300000000000011e+00
1.519999999999999929e+01 2.106380000000000052e+01
1.525000000000000000e+01 2.347074999999999889e+01
1.530000000000000071e+01 6.146569999999999645e+00
1.534999999999999964e+01 2.857029999999999959e+00
1.540000000000000036e+01 1.797867000000000104e+01
1.544999999999999929e+01 4.843600000000000350e+00
1.550000000000000000e+01 9.426069999999999283e+00
1.555000000000000071e+01 1.189010000000000034e+01
1.559999999999999964e+01 3.153039999999999843e+00
1.565000000000000036e+01 1.193009999999999948e+01
1.569999999999999929e+01 1.179574000000000034e+01
1.575000000000000000e+01 5.883259999999999934e+00
1.580000000000000071e+01 3.620568000000000097e+01
1.584999999999999964e+01 2.334827999999999903e+01
1.590000000000000036e+01 5.564359999999999751e+00
1.594999999999999929e+01 5.517960000000000420e+00
1.600000000000000000e+01 4.068990000000000329e+00
1.605000000000000071e+01 4.975380000000000358e+00
1.610000000000000142e+01 7.368960000000000399e+00
1.614999999999999858e+01 1.006209999999999916e+01
1.619999999999999929e+01 7.350909999999999833e+00
1.625000000000000000e+01 3.765169999999999906e+00
1.630000000000000071e+01 2.864688999999999908e+01
1.635000000000000142e+01 3.836530000000000218e+00
1.639999999999999858e+01 1.509164999999999957e+01
1.644999999999999929e+01 7.582729999999999748e+00
1.650000000000000000e+01 4.792493000000000336e+01
1.655000000000000071e+01 3.564699000000000240e+01
1.660000000000000142e+01 1.095373999999999981e+01
1.664999999999999858e+01 3.639180000000000348e+01
1.669999999999999929e+01 2.219888999999999868e+01
1.675000000000000000e+01 2.244435000000000002e+01
1.680000000000000071e+01 7.420630000000000059e+00
1.685000000000000142e+01 8.407012000000000285e+01
1.689999999999999858e+01 3.815225000000000222e+01
1.694999999999999929e+01 1.162612999999999985e+01
1.700000000000000000e+01 1.642466999999999899e+01
1.705000000000000071e+01 6.547410000000000174e+00
1.710000000000000142e+01 2.060586999999999875e+02
1.714999999999999858e+01 3.487507000000000090e+01
1.719999999999999929e+01 1.849558999999999997e+01
1.725000000000000000e+01 2.331354999999999933e+01
1.730000000000000071e+01 3.878023000000000309e+01
1.735000000000000142e+01 2.567086000000000112e+01
1.739999999999999858e+01 2.958125000000000071e+01
1.744999999999999929e+01 5.373582999999999998e+01
1.750000000000000000e+01 9.084519999999999484e+00
1.755000000000000071e+01 4.245700999999999681e+01
1.760000000000000142e+01 8.518029999999999546e+00
1.764999999999999858e+01 2.078732000000000113e+01
1.769999999999999929e+01 7.150369999999999671e+00
1.775000000000000000e+01 2.359960999999999842e+01
1.780000000000000071e+01 1.313888000000000034e+01
1.785000000000000142e+01 1.900427000000000177e+01
1.789999999999999858e+01 7.496229999999999727e+00
1.794999999999999929e+01 9.519920000000000826e+00
1.800000000000000000e+01 3.023136999999999830e+01
1.805000000000000071e+01 8.763075999999999510e+01
1.810000000000000142e+01 3.112491999999999948e+01
1.814999999999999858e+01 9.262300999999999362e+01
1.819999999999999929e+01 4.101545999999999736e+01
1.825000000000000000e+01 4.677429000000000059e+01
1.830000000000000071e+01 1.620031000000000176e+01
1.835000000000000142e+01 1.077711000000000041e+01
1.839999999999999858e+01 1.854207999999999856e+01
1.844999999999999929e+01 2.391301999999999950e+01
1.850000000000000000e+01 2.796625999999999834e+01
1.855000000000000071e+01 4.938721000000000316e+01
1.860000000000000142e+01 9.277960000000000207e+00
1.864999999999999858e+01 4.057513000000000147e+01
1.869999999999999929e+01 1.000875599999999963e+02
1.875000000000000000e+01 1.534493999999999936e+01
1.880000000000000071e+01 2.228942999999999941e+01
1.885000000000000142e+01 3.144915999999999912e+01
1.889999999999999858e+01 7.973600000000000421e+01
1.894999999999999929e+01 1.071582899999999938e+02
1.900000000000000000e+01 5.800836999999999932e+01
1.905000000000000071e+01 4.683760999999999797e+01
1.910000000000000142e+01 1.541934000000000005e+01
1.914999999999999858e+01 1.171984999999999921e+01
1.919999999999999929e+01 3.581248000000000076e+01
1.925000000000000000e+01 2.687710999999999828e+01
1.930000000000000071e+01 5.498319999999999652e+00
1.935000000000000142e+01 2.759360000000000035e+00
1.939999999999999858e+01 2.565777999999999892e+01
1.944999999999999929e+01 3.909129000000000076e+01
1.950000000000000000e+01 2.091890000000000072e+01
1.955000000000000071e+01 4.614941999999999922e+01
1.960000000000000142e+01 2.936310100000000034e+02
1.964999999999999858e+01 5.066783000000000214e+01
1.969999999999999929e+01 1.533279300000000092e+02
1.975000000000000000e+01 5.635159999999999769e+01
1.980000000000000071e+01 4.484288000000000096e+01
1.985000000000000142e+01 2.112963999999999842e+01
1.989999999999999858e+01 5.778710000000000235e+00
1.994999999999999929e+01 4.970177999999999940e+01
2.000000000000000000e+01 2.924238000000000071e+01
2.005000000000000071e+01 1.887671999999999883e+01
2.010000000000000142e+01 8.514329999999999288e+00
2.014999999999999858e+01 2.586144000000000176e+01
2.019999999999999929e+01 1.208315999999999946e+01
2.025000000000000000e+01 2.781065999999999860e+01
2.030000000000000071e+01 9.357710000000000861e+00
2.035000000000000142e+01 9.143929999999999225e+00
2.039999999999999858e+01 1.974036999999999864e+01
2.044999999999999929e+01 2.187592000000000070e+01
2.050000000000000000e+01 5.934779999999999944e+00
2.055000000000000071e+01 1.694405000000000072e+01
2.060000000000000142e+01 2.278240999999999872e+01
2.064999999999999858e+01 6.531716000000000122e+01
2.069999999999999929e+01 1.860730999999999824e+01
2.075000000000000000e+01 1.445434000000000019e+01
2.080000000000000071e+01 2.119625999999999877e+01
2.085000000000000142e+01 7.412840000000000096e+00
2.089999999999999858e+01 8.610049999999999315e+00
2.094999999999999929e+01 6.452890000000000015e+00
2.100000000000000000e+01 1.828235000000000099e+01
2.105000000000000071e+01 6.816379999999999661e+00
2.110000000000000142e+01 1.713463000000000136e+01
2.114999999999999858e+01 7.618009999999999948e+00
2.119999999999999929e+01 6.943559999999999732e+00
2.125000000000000000e+01 1.393782000000000032e+01
2.130000000000000071e+01 1.472284999999999933e+01
2.135000000000000142e+01 1.131101999999999919e+01
2.139999999999999858e+01 9.903493000000000279e+01
2.144999999999999929e+01 7.658009999999999984e+00
2.150000000000000000e+01 1.038156000000000034e+01
2.155000000000000071e+01 2.444033999999999907e+01
2.160000000000000142e+01 8.802939999999999543e+00
2.164999999999999858e+01 2.221133000000000024e+01
2.169999999999999929e+01 3.957180000000000142e+00
2.175000000000000000e+01 4.175110000000000099e+00
2.180000000000000071e+01 1.879910999999999888e+01
2.185000000000000142e+01 1.694434000000000040e+01
2.189999999999999858e+01 1.282493000000000016e+01
2.194999999999999929e+01 1.292625999999999920e+01
2.200000000000000000e+01 4.760578999999999894e+01
2.205000000000000071e+01 1.821621999999999986e+01
2.210000000000000142e+01 8.828580000000000538e+00
2.214999999999999858e+01 3.346529999999999916e+01
2.219999999999999929e+01 2.082238999999999862e+01
2.225000000000000000e+01 3.821844000000000108e+01
2.230000000000000071e+01 1.018356999999999957e+01
2.235000000000000142e+01 4.390747999999999962e+01
2.239999999999999858e+01 1.791000999999999976e+01
2.244999999999999929e+01 2.715930000000000177e+01
2.250000000000000000e+01 2.633315999999999946e+01
2.255000000000000071e+01 9.302939999999999543e+00
2.260000000000000142e+01 2.968161999999999878e+01
2.264999999999999858e+01 7.274239999999999817e+00
2.269999999999999929e+01 6.029303000000000168e+01
2.275000000000000000e+01 1.969606999999999886e+01
2.280000000000000071e+01 5.994369999999999976e+00
2.285000000000000142e+01 2.070095999999999847e+01
2.289999999999999858e+01 1.001628000000000007e+01
2.294999999999999929e+01 1.099573999999999963e+01
2.300000000000000000e+01 5.189829999999999721e+00
2.305000000000000071e+01 7.048879999999999590e+00
2.310000000000000142e+01 6.309610000000000163e+00
2.314999999999999858e+01 1.804747000000000057e+01
2.319999999999999929e+01 2.433915000000000006e+01
2.325000000000000000e+01 1.374726000000000070e+01
2.330000000000000071e+01 5.891110000000000291e+00
2.335000000000000142e+01 1.825482999999999834e+01
2.339999999999999858e+01 5.824690000000000367e+00
2.344999999999999929e+01 1.620104999999999862e+01
2.350000000000000000e+01 6.028970000000000162e+00
2.355000000000000071e+01 5.122279999999999944e+00
2.360000000000000142e+01 2.137688999999999950e+01
2.364999999999999858e+01 1.692036999999999836e+01
2.369999999999999929e+01 5.834800000000000431e+00
2.375000000000000000e+01 7.181540000000000035e+00
2.380000000000000071e+01 7.786050000000000360e+00
2.385000000000000142e+01 2.523499999999999854e+00
2.389999999999999858e+01 3.082549999999999901e+00
2.394999999999999929e+01 9.966710000000000846e+00
2.400000000000000000e+01 2.346779000000000082e+01
2.405000000000000071e+01 1.611409000000000091e+01
2.410000000000000142e+01 7.121500000000000163e+00
2.414999999999999858e+01 8.030570000000000874e+00
2.419999999999999929e+01 4.384470000000000312e+00
2.425000000000000000e+01 1.393770999999999916e+01
2.430000000000000071e+01 2.905144999999999911e+01
2.435000000000000142e+01 1.017619999999999969e+01
2.439999999999999858e+01 5.462900000000000311e+00
2.444999999999999929e+01 7.837699999999999889e+00
2.450000000000000000e+01 7.932929999999999815e+00
2.455000000000000071e+01 6.998470000000000191e+00
2.460000000000000142e+01 1.888181000000000154e+01
2.464999999999999858e+01 6.052069999999999617e+00
2.469999999999999929e+01 1.895899000000000001e+01
2.475000000000000000e+01 7.912589999999999790e+00
2.480000000000000071e+01 5.202910000000000146e+00
2.485000000000000142e+01 1.525731000000000037e+01
2.489999999999999858e+01 1.302476000000000056e+01
2.494999999999999929e+01 1.824107000000000056e+01
2.500000000000000000e+01 4.607700000000000351e+00
2.505000000000000071e+01 6.156830000000000247e+00
2.510000000000000142e+01 1.288646999999999920e+01
2.514999999999999858e+01 2.873540000000000205e+00
2.519999999999999929e+01 5.288619999999999877e+00
2.525000000000000000e+01 7.006120000000000125e+00
2.530000000000000071e+01 3.327342999999999762e+01
2.535000000000000142e+01 9.521300000000000097e+00
2.539999999999999858e+01 1.427985999999999933e+01
2.544999999999999929e+01 2.225482999999999834e+01
2.550000000000000000e+01 1.300484999999999935e+01
2.555000000000000071e+01 1.812809000000000026e+01
2.560000000000000142e+01 1.540206000000000053e+01
2.564999999999999858e+01 1.498887000000000036e+01
2.569999999999999929e+01 1.193232000000000070e+01
2.575000000000000000e+01 1.333056000000000019e+01
2.580000000000000071e+01 7.620650000000000368e+00
2.585000000000000142e+01 9.292260000000000630e+00
2.589999999999999858e+01 4.366920000000000357e+00
2.594999999999999929e+01 6.541030000000000122e+00
2.600000000000000000e+01 2.397926999999999964e+01
2.605000000000000071e+01 1.123963000000000001e+01
2.610000000000000142e+01 1.095130999999999943e+01
2.614999999999999858e+01 5.832679999999999865e+00
2.619999999999999929e+01 1.764299000000000106e+01
2.625000000000000000e+01 1.021118000000000059e+01
2.630000000000000071e+01 1.840093999999999852e+01
2.635000000000000142e+01 4.469439999999999635e+00
2.639999999999999858e+01 4.638119999999999798e+00
2.644999999999999929e+01 6.416350000000000442e+00
2.650000000000000000e+01 4.831439999999999735e+00
2.655000000000000071e+01 4.061259999999999870e+00
2.660000000000000142e+01 6.764179999999999637e+00
2.664999999999999858e+01 4.496319999999999872e+00
2.669999999999999929e+01 2.866899999999999782e+00
2.675000000000000000e+01 4.381780000000000008e+00
2.680000000000000071e+01 3.869699999999999918e+00
2.685000000000000142e+01 1.584933999999999976e+01
2.689999999999999858e+01 4.774379999999999846e+00
2.694999999999999929e+01 1.261585000000000001e+01
2.700000000000000000e+01 5.818380000000000329e+00
2.705000000000000071e+01 3.553139999999999965e+00
2.710000000000000142e+01 1.160271000000000008e+01
2.714999999999999858e+01 7.395290000000000141e+00
2.719999999999999929e+01 6.573159999999999670e+00
2.725000000000000000e+01 9.445520000000000138e+00
2.730000000000000071e+01 4.105260000000000353e+00
2.735000000000000142e+01 9.459649999999999892e+00
2.739999999999999858e+01 1.068938999999999950e+01
2.744999999999999929e+01 2.408679999999999932e+00
2.750000000000000000e+01 1.223619000000000057e+01
2.755000000000000071e+01 3.450193000000000154e+01
2.760000000000000142e+01 7.091479999999999784e+00
2.764999999999999858e+01 1.641990000000000061e+00
2.769999999999999929e+01 1.709872999999999976e+01
2.775000000000000000e+01 1.189264999999999972e+01
2.780000000000000071e+01 4.605629999999999669e+00
2.785000000000000142e+01 8.043229999999999436e+00
2.789999999999999858e+01 1.934420000000000028e+00
2.794999999999999929e+01 2.286006000000000071e+01
2.800000000000000000e+01 1.258029999999999937e+01
2.805000000000000071e+01 1.700521000000000171e+01
2.810000000000000142e+01 1.727899999999999991e+00
2.814999999999999858e+01 1.010571000000000019e+01
2.819999999999999929e+01 6.070660000000000167e+00
2.825000000000000000e+01 3.850750000000000117e+00
2.830000000000000071e+01 4.318939999999999557e+00
2.835000000000000142e+01 1.946725999999999956e+01
2.839999999999999858e+01 2.810626999999999853e+01
2.844999999999999929e+01 1.654260000000000019e+01
2.850000000000000000e+01 2.530562000000000111e+01
2.855000000000000071e+01 1.546266999999999925e+01
2.860000000000000142e+01 8.483969999999999345e+00
2.864999999999999858e+01 1.496367000000000047e+01
2.869999999999999929e+01 1.376504000000000083e+01
2.875000000000000000e+01 3.354043999999999670e+01
2.880000000000000071e+01 1.604172000000000153e+01
2.885000000000000142e+01 7.113299999999999734e+00
2.889999999999999858e+01 1.861144000000000176e+01
2.894999999999999929e+01 7.432710000000000150e+00
2.900000000000000000e+01 3.148230999999999824e+01
2.905000000000000071e+01 2.631569999999999965e+01
2.910000000000000142e+01 3.144583000000000084e+01
2.914999999999999858e+01 1.614007000000000147e+01
2.919999999999999929e+01 2.758659000000000106e+01
2.925000000000000000e+01 2.683290999999999826e+01
2.930000000000000071e+01 1.734763999999999839e+01
2.935000000000000142e+01 1.305189000000000021e+01
2.939999999999999858e+01 1.045631999999999984e+01
2.944999999999999929e+01 1.752489999999999881e+01
2.950000000000000000e+01 3.616154000000000224e+01
2.955000000000000071e+01 1.019642999999999944e+01
2.960000000000000142e+01 4.343912999999999869e+01
2.964999999999999858e+01 1.276104999999999912e+01
2.969999999999999929e+01 2.509012999999999849e+01
2.975000000000000000e+01 1.643308999999999997e+01
2.980000000000000071e+01 1.411335000000000051e+01
2.985000000000000142e+01 3.797240000000000038e+01
2.989999999999999858e+01 8.409280000000000754e+00
2.994999999999999929e+01 5.440062999999999960e+01
3.000000000000000000e+01 7.279349999999999987e+00
3.005000000000000071e+01 7.301849999999999952e+00
3.010000000000000142e+01 3.714153000000000304e+01
3.014999999999999858e+01 4.070817999999999870e+01
3.019999999999999929e+01 2.649881999999999849e+01
3.025000000000000000e+01 2.145560000000000134e+00
3.030000000000000071e+01 1.158081999999999923e+01
3.035000000000000142e+01 5.814790000000000347e+00
3.039999999999999858e+01 1.115701999999999927e+01
3.044999999999999929e+01 2.882950999999999908e+01
3.050000000000000000e+01 4.503054000000000201e+01
3.055000000000000071e+01 9.264739999999999753e+00
3.060000000000000142e+01 3.280172999999999917e+01
3.064999999999999858e+01 1.091816999999999993e+01
3.069999999999999929e+01 2.660894000000000048e+01
3.075000000000000000e+01 6.393489999999999895e+00
3.080000000000000071e+01 5.921450000000000102e+00
3.085000000000000142e+01 2.421610000000000085e+01
3.089999999999999858e+01 7.300919999999999632e+00
3.094999999999999929e+01 4.549649999999999750e+00
3.100000000000000000e+01 1.198854000000000042e+01
3.105000000000000071e+01 7.734130000000000393e+00
3.110000000000000142e+01 1.826898999999999873e+01
3.114999999999999858e+01 2.902881000000000000e+01
3.119999999999999929e+01 8.986179999999999168e+00
3.125000000000000000e+01 5.298725000000000307e+01
3.130000000000000071e+01 2.861670000000000158e+01
3.135000000000000142e+01 3.325256000000000256e+01
3.139999999999999858e+01 1.586688999999999972e+01
3.144999999999999929e+01 1.365949999999999953e+01
3.150000000000000000e+01 4.017363000000000284e+01
3.155000000000000071e+01 2.222989999999999799e+00
3.160000000000000142e+01 1.151096000000000075e+01
3.164999999999999858e+01 5.001750000000000362e+00
3.169999999999999929e+01 6.724779999999999980e+00
3.175000000000000000e+01 6.767850000000000144e+00
3.180000000000000071e+01 3.042670999999999992e+01
3.185000000000000142e+01 1.144441999999999915e+01
3.189999999999999858e+01 2.932458000000000098e+01
3.194999999999999929e+01 4.605179999999999829e+00
3.200000000000000000e+01 7.995269999999999655e+00
3.204999999999999716e+01 9.818559999999999732e+00
3.210000000000000142e+01 1.906630000000000047e+00
3.214999999999999858e+01 3.566739999999999799e+00
3.220000000000000284e+01 7.351659999999999862e+00
3.225000000000000000e+01 4.900599999999999845e+00
3.229999999999999716e+01 1.181466999999999956e+01
3.235000000000000142e+01 1.177218000000000053e+01
3.239999999999999858e+01 6.760810000000000208e+00
3.245000000000000284e+01 3.542030000000000012e+00
3.250000000000000000e+01 2.263320999999999827e+01
3.254999999999999716e+01 1.298546999999999940e+01
3.260000000000000142e+01 5.968969999999999665e+00
3.264999999999999858e+01 1.020396999999999998e+01
3.270000000000000284e+01 1.198574999999999946e+01
3.275000000000000000e+01 4.577390000000000292e+00
3.279999999999999716e+01 8.567170000000000840e+00
3.285000000000000142e+01 1.285342999999999947e+01
3.289999999999999858e+01 2.149379999999999846e+00
3.295000000000000284e+01 7.553040000000000198e+00
3.300000000000000000e+01 1.758081999999999923e+01
3.304999999999999716e+01 1.331905000000000072e+01
3.310000000000000142e+01 8.910399999999999210e+00
3.314999999999999858e+01 6.698669999999999902e+00
3.320000000000000284e+01 7.479169999999999874e+00
3.325000000000000000e+01 6.442969999999999864e+00
3.329999999999999716e+01 9.822169999999999845e+00
3.335000000000000142e+01 1.907314999999999827e+01
3.339999999999999858e+01 1.760833999999999833e+01
3.345000000000000284e+01 9.503920000000000812e+00
3.350000000000000000e+01 6.304899999999999949e+00
3.354999999999999716e+01 4.449880000000000280e+00
3.360000000000000142e+01 3.483270000000000088e+00
3.364999999999999858e+01 1.058474000000000004e+01
3.370000000000000284e+01 1.922909999999999897e+01
3.375000000000000000e+01 1.331446000000000041e+01
3.379999999999999716e+01 9.034250000000000114e+00
3.385000000000000142e+01 1.183118999999999943e+01
3.389999999999999858e+01 1.094014999999999915e+01
3.395000000000000284e+01 1.202194000000000074e+01
3.400000000000000000e+01 8.217679999999999652e+00
3.404999999999999716e+01 1.580715999999999966e+01
3.410000000000000142e+01 7.061720000000000219e+00
3.414999999999999858e+01 9.144700000000000273e+00
3.420000000000000284e+01 3.209600000000000009e+00
3.425000000000000000e+01 7.968250000000000277e+00
3.429999999999999716e+01 6.485509999999999664e+00
3.435000000000000142e+01 1.412841000000000058e+01
3.439999999999999858e+01 1.645080000000000098e+00
3.445000000000000284e+01 1.120665999999999940e+01
3.450000000000000000e+01 7.618310000000000137e+00
3.454999999999999716e+01 6.522029999999999994e+00
3.460000000000000142e+01 7.325899999999999856e+00
3.464999999999999858e+01 5.650599999999999845e+00
3.470000000000000284e+01 3.290579999999999838e+00
3.475000000000000000e+01 1.147733999999999988e+01
3.479999999999999716e+01 3.434219999999999828e+00
3.485000000000000142e+01 9.920310000000000628e+00
3.489999999999999858e+01 8.800990000000000535e+00
3.495000000000000284e+01 5.951570000000000249e+00
3.500000000000000000e+01 1.811066999999999894e+01
3.504999999999999716e+01 8.660479999999999734e+00
3.510000000000000142e+01 2.299932000000000087e+01
3.514999999999999858e+01 8.536860000000000781e+00
3.520000000000000284e+01 8.893100000000000449e+00
3.525000000000000000e+01 8.775570000000000093e+00
3.529999999999999716e+01 4.867720000000000269e+00
3.535000000000000142e+01 4.415680000000000049e+00
3.539999999999999858e+01 1.419087999999999994e+01
3.545000000000000284e+01 9.092560000000000642e+00
3.550000000000000000e+01 6.877239999999999576e+00
3.554999999999999716e+01 7.754229999999999734e+00
3.560000000000000142e+01 4.512129999999999974e+00
3.564999999999999858e+01 1.108065000000000033e+01
3.570000000000000284e+01 9.759040000000000603e+00
3.575000000000000000e+01 1.351280999999999999e+01
3.579999999999999716e+01 1.615633000000000052e+01
3.585000000000000142e+01 9.398099999999999454e+00
3.589999999999999858e+01 1.178223000000000020e+01
3.595000000000000284e+01 1.221770000000000067e+01
3.600000000000000000e+01 7.970880000000000187e+00
3.604999999999999716e+01 8.170510000000000161e+00
3.610000000000000142e+01 1.908509999999999929e+00
3.614999999999999858e+01 8.957000000000000739e+00
3.620000000000000284e+01 7.669069999999999609e+00
3.625000000000000000e+01 4.091870000000000118e+00
3.629999999999999716e+01 4.940820000000000434e+00
3.635000000000000142e+01 2.111316000000000059e+01
3.639999999999999858e+01 1.347502000000000066e+01
3.645000000000000284e+01 1.960877999999999943e+01
3.650000000000000000e+01 9.065659999999999386e+00
3.654999999999999716e+01 9.550800000000000622e+00
3.660000000000000142e+01 1.940305000000000035e+01
3.664999999999999858e+01 9.324550000000000338e+00
3.670000000000000284e+01 1.719998000000000005e+01
3.675000000000000000e+01 2.386043000000000092e+01
3.679999999999999716e+01 5.869040000000000035e+00
3.685000000000000142e+01 3.825330000000000119e+00
3.689999999999999858e+01 3.530660000000000132e+00
3.695000000000000284e+01 4.767629999999999590e+00
3.700000000000000000e+01 1.560605999999999938e+01
3.704999999999999716e+01 9.809730000000000061e+00
3.710000000000000142e+01 8.460269999999999513e+00
3.714999999999999858e+01 1.545594999999999963e+01
3.720000000000000284e+01 1.923899000000000115e+01
3.725000000000000000e+01 1.479426999999999914e+01
3.729999999999999716e+01 2.453815000000000168e+01
3.735000000000000142e+01 1.726160000000000139e+01
3.739999999999999858e+01 1.125741000000000014e+01
3.745000000000000284e+01 1.182737000000000016e+01
3.750000000000000000e+01 1.216544000000000025e+01
3.754999999999999716e+01 3.279479999999999951e+00
3.760000000000000142e+01 4.661719999999999864e+00
3.764999999999999858e+01 9.582440000000000069e+00
3.770000000000000284e+01 5.320909999999999584e+00
3.775000000000000000e+01 9.313169999999999504e+00
3.779999999999999716e+01 3.017180000000000195e+00
3.785000000000000142e+01 9.684260000000000090e+00
3.789999999999999858e+01 4.887590000000000323e+00
3.795000000000000284e+01 1.264264999999999972e+01
3.800000000000000000e+01 6.955350000000000144e+00
3.804999999999999716e+01 1.488682000000000016e+01
3.810000000000000142e+01 5.720369999999999955e+00
3.814999999999999858e+01 1.304515999999999920e+01
3.820000000000000284e+01 3.564169999999999838e+00
3.825000000000000000e+01 3.208930000000000060e+00
3.829999999999999716e+01 6.170469999999999899e+00
3.835000000000000142e+01 4.179920000000000080e+00
3.839999999999999858e+01 2.176097999999999999e+01
3.845000000000000284e+01 2.576971999999999952e+01
3.850000000000000000e+01 5.174459999999999837e+00
3.854999999999999716e+01 1.163725999999999949e+01
3.860000000000000142e+01 1.031921999999999962e+01
3.864999999999999858e+01 9.649509999999999366e+00
3.870000000000000284e+01 1.144355000000000011e+01
3.875000000000000000e+01 2.847090999999999994e+01
3.879999999999999716e+01 4.412230000000000096e+00
3.885000000000000142e+01 5.397979999999999556e+00
3.889999999999999858e+01 2.341964000000000112e+01
3.895000000000000284e+01 9.499879999999999214e+00
3.900000000000000000e+01 1.742764000000000024e+01
3.904999999999999716e+01 1.717182000000000031e+01
3.910000000000000142e+01 1.108333000000000013e+01
3.914999999999999858e+01 1.260185000000000066e+01
3.920000000000000284e+01 7.359440000000000204e+00
3.925000000000000000e+01 1.934069999999999823e+01
3.929999999999999716e+01 6.536439999999999806e+00
3.935000000000000142e+01 2.223617000000000132e+01
3.939999999999999858e+01 1.985827000000000098e+01
3.945000000000000284e+01 5.686270000000000380e+00
3.950000000000000000e+01 2.256492000000000075e+01
3.954999999999999716e+01 1.406680000000000064e+01
3.960000000000000142e+01 8.895450000000000301e+00
3.964999999999999858e+01 1.036842000000000041e+01
3.970000000000000284e+01 7.136420000000000208e+00
3.975000000000000000e+01 7.212850000000000428e+00
3.979999999999999716e+01 3.612729999999999997e+00
3.985000000000000142e+01 1.153578000000000081e+01
3.989999999999999858e+01 2.111104999999999876e+01
3.995000000000000284e+01 8.348430000000000462e+00
4.000000000000000000e+01 1.473678999999999917e+01
4.004999999999999716e+01 6.283680000000000376e+00
4.010000000000000142e+01 9.829209999999999781e+00
4.014999999999999858e+01 8.665469999999999118e+00
4.020000000000000284e+01 5.569779999999999731e+00
4.025000000000000000e+01 3.070906000000000091e+01
4.029999999999999716e+01 6.700249999999999595e+00
4.035000000000000142e+01 7.697470000000000034e+00
4.039999999999999858e+01 5.036679999999999602e+00
4.045000000000000284e+01 1.675411000000000072e+01
4.050000000000000000e+01 8.013560000000000016e+00
4.054999999999999716e+01 1.231216000000000044e+01
4.060000000000000142e+01 1.481542999999999921e+01
4.064999999999999858e+01 4.141700000000000159e+00
4.070000000000000284e+01 7.728640000000000398e+00
4.075000000000000000e+01 5.800180000000000113e+00
4.079999999999999716e+01 3.357509999999999994e+00
4.085000000000000142e+01 1.516627000000000081e+01
4.089999999999999858e+01 1.053134000000000015e+01
4.095000000000000284e+01 5.573649999999999771e+00
4.100000000000000000e+01 2.767219000000000051e+01
4.104999999999999716e+01 1.185749999999999993e+01
4.110000000000000142e+01 6.728720000000000034e+00
4.114999999999999858e+01 6.205090000000000217e+00
4.120000000000000284e+01 1.610778000000000176e+01
4.125000000000000000e+01 1.527272999999999925e+01
4.129999999999999716e+01 1.303264000000000067e+01
4.135000000000000142e+01 3.720849999999999991e+00
4.139999999999999858e+01 7.242090000000000138e+00
4.145000000000000284e+01 1.705552000000000135e+01
4.150000000000000000e+01 1.452251000000000047e+01
4.154999999999999716e+01 5.005480000000000373e+00
4.160000000000000142e+01 9.150320000000000675e+00
4.164999999999999858e+01 1.363920000000000021e+00
4.170000000000000284e+01 2.468337000000000003e+01
4.175000000000000000e+01 6.974779999999999980e+00
4.179999999999999716e+01 1.204729999999999990e+01
4.185000000000000142e+01 5.050069999999999837e+00
4.189999999999999858e+01 1.444949999999999957e+00
4.195000000000000284e+01 8.295759999999999579e+00
4.200000000000000000e+01 3.441260000000000208e+00
4.204999999999999716e+01 3.791809999999999903e+00
4.210000000000000142e+01 9.585309999999999775e+00
4.214999999999999858e+01 4.218020000000000103e+00
4.220000000000000284e+01 4.461540000000000283e+00
4.225000000000000000e+01 9.004759999999999209e+00
4.229999999999999716e+01 1.000731999999999999e+01
4.235000000000000142e+01 7.285580000000000389e+00
4.239999999999999858e+01 3.463855999999999824e+01
4.245000000000000284e+01 4.212699999999999889e+00
4.250000000000000000e+01 6.169929999999999914e+00
4.254999999999999716e+01 8.364560000000000883e+00
4.260000000000000142e+01 2.436720000000000219e+00
4.264999999999999858e+01 8.804800000000000182e+00
4.270000000000000284e+01 7.068388000000000204e+01
4.275000000000000000e+01 2.262513999999999825e+01
4.279999999999999716e+01 1.437092999999999954e+01
4.285000000000000142e+01 7.881680000000000241e+00
4.289999999999999858e+01 3.703990000000000116e+00
4.295000000000000284e+01 1.693259000000000114e+01
4.300000000000000000e+01 9.130839999999999179e+00
4.304999999999999716e+01 1.313789000000000051e+01
4.310000000000000142e+01 1.923640999999999934e+01
4.314999999999999858e+01 1.570087000000000010e+01
4.320000000000000284e+01 2.927360000000000184e+00
4.325000000000000000e+01 1.761392000000000024e+01
4.329999999999999716e+01 2.242575000000000074e+01
4.335000000000000142e+01 6.778089999999999726e+00
4.339999999999999858e+01 3.533030000000000115e+01
4.345000000000000284e+01 1.494027999999999956e+01
4.350000000000000000e+01 2.762890000000000068e+00
4.354999999999999716e+01 7.217435999999999297e+01
4.360000000000000142e+01 2.006484999999999985e+01
4.364999999999999858e+01 1.551331000000000060e+01
4.370000000000000284e+01 1.086424000000000056e+01
4.375000000000000000e+01 3.417425999999999675e+01
4.379999999999999716e+01 5.235560000000000436e+00
4.385000000000000142e+01 7.892509999999999692e+00
4.389999999999999858e+01 1.125097000000000058e+01
4.395000000000000284e+01 3.238047999999999860e+01
4.400000000000000000e+01 4.182719999999999771e+00
4.404999999999999716e+01 1.847878000000000043e+01
4.410000000000000142e+01 2.288560999999999979e+01
4.414999999999999858e+01 2.108800000000000097e+01
4.420000000000000284e+01 1.216150000000000020e+01
4.425000000000000000e+01 5.606810000000000294e+00
4.429999999999999716e+01 1.604085999999999856e+01
4.435000000000000142e+01 2.003275000000000006e+01
4.439999999999999858e+01 4.679960000000000342e+00
4.445000000000000284e+01 6.116990000000000371e+00
4.450000000000000000e+01 1.035934999999999917e+01
4.454999999999999716e+01 7.696889999999999787e+00
4.460000000000000142e+01 6.498109999999999609e+00
4.464999999999999858e+01 4.426079999999999792e+00
4.470000000000000284e+01 3.273011999999999944e+01
4.475000000000000000e+01 1.393416000000000032e+01
4.479999999999999716e+01 7.135620000000000296e+00
4.485000000000000142e+01 1.771931000000000012e+01
4.489999999999999858e+01 2.807393000000000072e+01
4.495000000000000284e+01 4.601277000000000328e+01
4.500000000000000000e+01 2.450288000000000110e+01
4.504999999999999716e+01 1.686382000000000048e+01
4.510000000000000142e+01 2.079710999999999999e+01
4.514999999999999858e+01 2.408601000000000170e+01
4.520000000000000284e+01 1.769490000000000052e+01
4.525000000000000000e+01 1.950379999999999825e+01
4.529999999999999716e+01 3.055839999999999890e+00
4.535000000000000142e+01 1.077097999999999978e+01
4.539999999999999858e+01 3.944999999999999840e+00
4.545000000000000284e+01 5.816519999999999690e+00
4.550000000000000000e+01 3.364030000000000076e+00
4.554999999999999716e+01 2.009359999999999857e+01
4.560000000000000142e+01 2.054484000000000066e+01
4.564999999999999858e+01 4.352079999999999949e+00
4.570000000000000284e+01 5.883709999999999773e+00
4.575000000000000000e+01 1.623904999999999887e+01
4.579999999999999716e+01 9.577769999999999229e+00
4.585000000000000142e+01 1.205917999999999957e+01
4.589999999999999858e+01 2.270334000000000074e+01
4.595000000000000284e+01 8.834479999999999222e+00
4.600000000000000000e+01 5.260040000000000049e+00
4.604999999999999716e+01 8.140520000000000422e+00
4.610000000000000142e+01 6.615630000000000344e+00
4.614999999999999858e+01 1.186928999999999945e+01
4.620000000000000284e+01 3.573339999999999961e+00
4.625000000000000000e+01 1.644732000000000127e+01
4.629999999999999716e+01 2.638520000000000199e+00
4.635000000000000142e+01 7.084139999999999660e+00
4.639999999999999858e+01 2.376720999999999862e+01
4.645000000000000284e+01 1.370073999999999970e+01
4.650000000000000000e+01 9.905260000000000176e+00
4.654999999999999716e+01 8.680989999999999540e+00
4.660000000000000142e+01 2.757858999999999838e+01
4.664999999999999858e+01 1.569515999999999956e+01
4.670000000000000284e+01 3.731210000000000093e+01
4.675000000000000000e+01 1.031193499999999972e+02
4.679999999999999716e+01 2.514441000000000059e+01
4.685000000000000142e+01 1.695563999999999893e+01
4.689999999999999858e+01 2.970729000000000042e+01
4.695000000000000284e+01 1.783885000000000076e+01
4.700000000000000000e+01 3.937861000000000189e+01
4.704999999999999716e+01 9.658149999999999125e+00
4.710000000000000142e+01 1.012949000000000055e+01
4.714999999999999858e+01 4.211929999999999730e+00
4.720000000000000284e+01 4.704030999999999807e+01
4.725000000000000000e+01 8.053543999999999414e+01
4.729999999999999716e+01 4.095900000000000318e+00
4.735000000000000142e+01 2.787433000000000050e+01
4.739999999999999858e+01 5.578730000000000189e+00
4.745000000000000284e+01 5.145529999999999937e+00
4.750000000000000000e+01 1.133339999999999925e+01
4.754999999999999716e+01 1.525609499999999912e+02
4.760000000000000142e+01 3.540876000000000090e+01
4.764999999999999858e+01 4.148859999999999992e+00
4.770000000000000284e+01 1.274205000000000076e+01
4.775000000000000000e+01 1.909789999999999921e+01
4.779999999999999716e+01 7.483110999999999535e+01
4.785000000000000142e+01 1.533088569999999891e+03
4.789999999999999858e+01 1.048046000000000078e+01
4.795000000000000284e+01 3.110544000000000153e+01
4.800000000000000000e+01 2.008849000000000018e+01
4.804999999999999716e+01 8.210710000000000619e+00
4.810000000000000142e+01 1.268546000000000085e+01
4.814999999999999858e+01 1.815296999999999983e+01
4.820000000000000284e+01 5.967679999999999652e+00
4.825000000000000000e+01 7.969509999999999650e+00
4.829999999999999716e+01 1.406628000000000078e+01
4.835000000000000142e+01 1.416070000000000029e+01
4.839999999999999858e+01 1.755505000000000138e+01
4.845000000000000284e+01 9.581550000000000011e+00
4.850000000000000000e+01 4.316329000000000349e+01
4.854999999999999716e+01 7.189040000000000319e+00
4.860000000000000142e+01 2.160566999999999993e+01
4.864999999999999858e+01 1.038138999999999967e+01
4.870000000000000284e+01 7.537440000000000140e+00
4.875000000000000000e+01 2.329748000000000019e+01
4.879999999999999716e+01 1.062975999999999921e+01
4.885000000000000142e+01 8.318089999999999762e+00
4.889999999999999858e+01 1.642673999999999879e+01
4.895000000000000284e+01 1.794255000000000067e+01
4.900000000000000000e+01 2.299284000000000106e+01
4.904999999999999716e+01 1.204096000000000011e+01
4.910000000000000142e+01 2.296552000000000149e+01
4.914999999999999858e+01 1.929523000000000010e+01
4.920000000000000284e+01 1.759498999999999924e+01
4.925000000000000000e+01 1.051647999999999961e+01
4.929999999999999716e+01 1.090788000000000046e+01
4.935000000000000142e+01 1.045872999999999919e+01
4.939999999999999858e+01 1.757038000000000011e+01
4.945000000000000284e+01 4.221799999999999997e+00
4.950000000000000000e+01 2.783109999999999928e+01
4.954999999999999716e+01 2.082007000000000119e+01
4.960000000000000142e+01 5.662519999999999776e+00
4.964999999999999858e+01 1.766982000000000141e+01
4.970000000000000284e+01 1.565403000000000056e+01
4.975000000000000000e+01 4.979379999999999917e+00
4.979999999999999716e+01 3.300759999999999916e+00
4.985000000000000142e+01 8.716670000000000584e+00
4.989999999999999858e+01 5.355959999999999610e+00
4.995000000000000284e+01 6.491530000000000022e+00
5.000000000000000000e+01 9.759999999999999787e+00
5.004999999999999716e+01 1.213380000000000081e+01
5.010000000000000142e+01 3.112521999999999878e+01
5.014999999999999858e+01 1.578370999999999924e+01
5.020000000000000284e+01 9.540430000000000632e+00
5.025000000000000000e+01 9.475346000000000402e+01
5.029999999999999716e+01 1.561674000000000007e+01
5.035000000000000142e+01 1.127248799999999989e+02
5.039999999999999858e+01 1.269339000000000084e+01
5.045000000000000284e+01 1.027033999999999914e+01
5.050000000000000000e+01 1.473142499999999870e+02
5.054999999999999716e+01 7.138410000000000366e+00
5.060000000000000142e+01 9.483290000000000219e+00
5.064999999999999858e+01 1.889712000000000103e+01
5.070000000000000284e+01 1.109980000000000011e+01
5.075000000000000000e+01 1.096172999999999931e+01
5.079999999999999716e+01 1.832958999999999961e+01
5.085000000000000142e+01 1.143014999999999937e+01
5.089999999999999858e+01 1.033014000000000010e+01
5.095000000000000284e+01 7.494340000000000224e+00
5.100000000000000000e+01 1.394363000000000063e+01
5.104999999999999716e+01 6.212790000000000035e+00
5.110000000000000142e+01 1.918328999999999951e+01
5.114999999999999858e+01 1.513378999999999941e+01
5.120000000000000284e+01 4.746909999999999741e+00
5.125000000000000000e+01 3.672779999999999934e+00
5.129999999999999716e+01 6.031150000000000233e+00
5.135000000000000142e+01 5.787670000000000314e+00
5.139999999999999858e+01 3.816940000000000222e+00
5.145000000000000284e+01 8.544779999999999376e+00
5.150000000000000000e+01 8.279040000000000177e+00
5.154999999999999716e+01 3.051730000000000054e+00
5.160000000000000142e+01 4.887270000000000003e+00
5.164999999999999858e+01 1.430489000000000033e+01
5.170000000000000284e+01 5.990610000000000213e+00
5.175000000000000000e+01 1.184834999999999994e+01
5.179999999999999716e+01 5.944049999999999834e+00
5.185000000000000142e+01 7.208700000000000330e+00
5.189999999999999858e+01 1.201730000000000054e+01
5.195000000000000284e+01 1.158351000000000042e+01
5.200000000000000000e+01 6.010589999999999655e+00
5.204999999999999716e+01 6.908109999999999751e+00
5.210000000000000142e+01 2.481928999999999874e+01
5.214999999999999858e+01 3.088198999999999828e+01
5.220000000000000284e+01 6.089500000000000135e+00
5.225000000000000000e+01 8.469649999999999679e+00
5.229999999999999716e+01 1.665928999999999860e+01
5.235000000000000142e+01 1.866034000000000148e+01
5.239999999999999858e+01 1.005188000000000059e+01
5.245000000000000284e+01 1.599305000000000021e+01
5.250000000000000000e+01 6.099660000000000082e+00
5.254999999999999716e+01 6.877150000000000318e+00
5.260000000000000142e+01 1.625200999999999851e+01
5.264999999999999858e+01 5.923370000000000246e+00
5.270000000000000284e+01 6.970060000000000144e+00
5.275000000000000000e+01 6.381499999999999950e+00
5.279999999999999716e+01 1.391886000000000045e+01
5.285000000000000142e+01 1.047932999999999915e+01
5.289999999999999858e+01 1.837019000000000091e+01
5.295000000000000284e+01 6.868999999999999773e+00
5.300000000000000000e+01 1.320139999999999958e+01
5.304999999999999716e+01 7.765010000000000190e+00
5.310000000000000142e+01 6.328590000000000160e+00
5.314999999999999858e+01 9.410069999999999268e+00
5.320000000000000284e+01 1.411910999999999916e+01
5.325000000000000000e+01 1.171155000000000079e+01
5.329999999999999716e+01 7.557890000000000441e+00
5.335000000000000142e+01 8.809990000000000876e+00
5.339999999999999858e+01 4.231290000000000440e+00
5.345000000000000284e+01 1.325616999999999912e+01
5.350000000000000000e+01 6.391289999999999694e+00
5.354999999999999716e+01 6.701200000000000045e+00
5.360000000000000142e+01 8.499169999999999447e+00
5.364999999999999858e+01 4.538660000000000139e+00
5.370000000000000284e+01 1.233004000000000033e+01
5.375000000000000000e+01 7.930060000000000109e+00
5.379999999999999716e+01 3.853139999999999787e+00
5.385000000000000142e+01 1.064503999999999984e+01
5.389999999999999858e+01 5.113260000000000360e+00
5.395000000000000284e+01 2.145550000000000068e+00
5.400000000000000000e+01 2.461493000000000109e+01
5.404999999999999716e+01 7.863909999999999734e+00
5.410000000000000142e+01 1.046294999999999931e+01
5.414999999999999858e+01 1.228372000000000064e+01
5.420000000000000284e+01 4.016189999999999927e+00
5.425000000000000000e+01 7.267870000000000275e+00
5.429999999999999716e+01 1.676325999999999894e+01
5.435000000000000142e+01 6.586319999999999730e+00
5.439999999999999858e+01 5.613679999999999559e+00
5.445000000000000284e+01 2.805508999999999986e+01
5.450000000000000000e+01 7.685279999999999667e+00
5.454999999999999716e+01 1.864020999999999972e+01
5.460000000000000142e+01 2.412313999999999936e+01
5.464999999999999858e+01 6.046219999999999928e+00
5.470000000000000284e+01 1.951845000000000141e+01
5.475000000000000000e+01 2.551959999999999784e+00
5.479999999999999716e+01 1.037561000000000000e+01
5.485000000000000142e+01 1.141962999999999973e+01
5.489999999999999858e+01 1.935838000000000036e+01
5.495000000000000284e+01 8.563579999999999970e+00
5.500000000000000000e+01 7.328710000000000058e+00
5.504999999999999716e+01 1.539560999999999957e+01
5.510000000000000142e+01 1.745473000000000141e+01
5.514999999999999858e+01 1.513556999999999952e+01
5.520000000000000284e+01 4.807190000000000296e+00
5.525000000000000000e+01 1.499086999999999925e+01
5.529999999999999716e+01 2.659652000000000172e+01
5.535000000000000142e+01 2.770491000000000170e+01
5.539999999999999858e+01 3.302967999999999904e+01
5.545000000000000284e+01 2.626842999999999861e+01
5.550000000000000000e+01 1.000174999999999947e+01
5.554999999999999716e+01 2.222503999999999991e+01
5.560000000000000142e+01 5.380919999999999703e+00
5.564999999999999858e+01 2.709888000000000119e+01
5.570000000000000284e+01 2.841933999999999827e+01
5.575000000000000000e+01 4.164030999999999949e+01
5.579999999999999716e+01 1.107756000000000007e+01
5.585000000000000142e+01 2.225008000000000052e+01
5.589999999999999858e+01 2.091564999999999941e+01
5.595000000000000284e+01 1.164376999999999995e+01
5.600000000000000000e+01 1.280192000000000085e+01
5.604999999999999716e+01 2.481769999999999854e+01
5.610000000000000142e+01 2.733999999999999986e+01
5.614999999999999858e+01 1.260579000000000072e+01
5.620000000000000284e+01 1.829489999999999839e+01
5.625000000000000000e+01 3.212877999999999901e+01
5.629999999999999716e+01 2.342633999999999972e+01
5.635000000000000142e+01 2.328553000000000139e+01
5.639999999999999858e+01 3.174599999999999866e+01
5.645000000000000284e+01 1.600545999999999935e+01
5.650000000000000000e+01 9.537679999999999936e+00
5.654999999999999716e+01 1.128824000000000005e+01
5.660000000000000142e+01 3.775999999999999801e+01
5.664999999999999858e+01 6.854261999999999944e+01
5.670000000000000284e+01 7.463320000000000398e+00
5.675000000000000000e+01 1.296740999999999921e+01
5.679999999999999716e+01 5.560408999999999935e+01
5.685000000000000142e+01 1.520232999999999990e+01
5.689999999999999858e+01 1.431758999999999915e+01
5.695000000000000284e+01 1.569063000000000052e+01
5.700000000000000000e+01 1.760498000000000118e+01
5.704999999999999716e+01 2.091772999999999882e+01
5.710000000000000142e+01 7.014730000000000132e+00
5.714999999999999858e+01 1.094608999999999988e+01
5.720000000000000284e+01 6.015930000000000000e+00
5.725000000000000000e+01 2.088426000000000116e+01
5.729999999999999716e+01 1.355771000000000015e+01
5.735000000000000142e+01 8.861629999999999896e+00
5.739999999999999858e+01 4.290049999999999919e+00
5.745000000000000284e+01 1.364109000000000016e+01
5.750000000000000000e+01 3.101546000000000092e+01
5.754999999999999716e+01 1.216610999999999976e+01
5.760000000000000142e+01 6.007089999999999819e+00
5.764999999999999858e+01 8.789020000000000721e+00
5.770000000000000284e+01 2.709690000000000154e+01
5.775000000000000000e+01 6.746030000000000193e+00
5.779999999999999716e+01 6.025850000000000151e+00
5.785000000000000142e+01 1.433980999999999995e+01
5.789999999999999858e+01 1.346929000000000087e+01
5.795000000000000284e+01 5.943010000000000126e+00
5.800000000000000000e+01 1.419260000000000055e+01
5.804999999999999716e+01 1.403824000000000005e+01
5.810000000000000142e+01 8.793089999999999407e+00
5.814999999999999858e+01 3.210972999999999900e+01
5.820000000000000284e+01 9.223050000000000637e+00
5.825000000000000000e+01 2.659191999999999823e+01
5.829999999999999716e+01 1.362254000000000076e+01
5.835000000000000142e+01 2.828132000000000090e+01
5.839999999999999858e+01 4.497160000000000046e+00
5.845000000000000284e+01 1.299474999999999980e+01
5.850000000000000000e+01 2.000566999999999851e+01
5.854999999999999716e+01 1.492478999999999978e+01
5.860000000000000142e+01 2.058952000000000027e+01
5.864999999999999858e+01 7.430810000000000137e+00
5.870000000000000284e+01 1.526898000000000089e+01
5.875000000000000000e+01 1.046167999999999942e+01
5.879999999999999716e+01 2.567755000000000010e+01
5.885000000000000142e+01 2.319697999999999993e+01
5.889999999999999858e+01 1.090808999999999962e+01
5.895000000000000284e+01 1.029582000000000086e+01
5.900000000000000000e+01 3.595911999999999864e+01
5.904999999999999716e+01 2.549842999999999904e+01
5.910000000000000142e+01 1.192402000000000051e+01
5.914999999999999858e+01 1.519369999999999976e+01
5.920000000000000284e+01 1.483013000000000048e+01
5.925000000000000000e+01 1.221945999999999977e+01
5.929999999999999716e+01 2.110410999999999859e+01
5.935000000000000142e+01 6.021429999999999616e+00
5.939999999999999858e+01 1.647983999999999938e+01
5.945000000000000284e+01 9.726689999999999614e+00
5.950000000000000000e+01 7.735699999999999577e+00
5.954999999999999716e+01 6.720049999999999635e+00
5.960000000000000142e+01 1.445227000000000039e+01
5.964999999999999858e+01 1.821478000000000108e+01
5.970000000000000284e+01 2.638196999999999903e+01
5.975000000000000000e+01 2.577216999999999913e+01
5.979999999999999716e+01 2.544536000000000087e+01
5.985000000000000142e+01 2.197249000000000052e+01
5.989999999999999858e+01 1.253261999999999965e+01
5.995000000000000284e+01 1.890080999999999989e+01
6.000000000000000000e+01 5.532029999999999781e+00
6.004999999999999716e+01 1.317580000000000062e+01
6.010000000000000142e+01 5.042220000000000368e+00
6.014999999999999858e+01 2.542663999999999902e+01
6.020000000000000284e+01 8.045510000000000161e+00
6.025000000000000000e+01 1.882207000000000008e+01
6.029999999999999716e+01 5.406060000000000088e+00
6.035000000000000142e+01 8.088540000000000063e+00
6.039999999999999858e+01 7.993789999999999729e+00
6.045000000000000284e+01 2.888728000000000051e+01
6.050000000000000000e+01 2.028444999999999965e+01
6.054999999999999716e+01 1.336434999999999995e+01
6.060000000000000142e+01 9.720399999999999707e+00
6.064999999999999858e+01 2.483287999999999940e+01
6.070000000000000284e+01 1.879095999999999833e+01
6.075000000000000000e+01 4.233640000000000292e+00
6.079999999999999716e+01 2.643209999999999837e+00
6.085000000000000142e+01 1.002899000000000029e+01
6.089999999999999858e+01 7.027890000000000192e+00
6.095000000000000284e+01 4.827519999999999811e+00
6.100000000000000000e+01 5.079299999999999926e+00
6.104999999999999716e+01 7.720480000000000231e+00
6.110000000000000142e+01 1.311580999999999975e+01
6.114999999999999858e+01 2.325353000000000137e+01
6.120000000000000284e+01 1.448263000000000034e+01
6.125000000000000000e+01 1.397916000000000025e+01
6.129999999999999716e+01 1.039409000000000027e+01
6.135000000000000142e+01 9.370799999999999130e+00
6.139999999999999858e+01 2.663685999999999865e+01
6.145000000000000284e+01 1.118942000000000014e+01
6.150000000000000000e+01 1.457408000000000037e+01
6.154999999999999716e+01 1.567793999999999954e+01
6.160000000000000142e+01 1.021998999999999924e+01
6.164999999999999858e+01 2.697231999999999985e+01
6.170000000000000284e+01 1.153722999999999921e+01
6.175000000000000000e+01 1.412645999999999979e+01
6.179999999999999716e+01 9.312260000000000204e+00
6.185000000000000142e+01 1.179880999999999958e+01
6.189999999999999858e+01 1.857244000000000028e+01
6.195000000000000284e+01 8.979749999999999233e+00
6.200000000000000000e+01 1.365554999999999986e+01
6.204999999999999716e+01 1.098875999999999920e+01
6.210000000000000142e+01 1.438873000000000069e+01
6.214999999999999858e+01 2.169425000000000026e+01
6.220000000000000284e+01 1.858655999999999864e+01
6.225000000000000000e+01 7.169929999999999914e+00
6.229999999999999716e+01 8.230470000000000397e+00
6.235000000000000142e+01 1.207643999999999984e+01
6.239999999999999858e+01 8.180450000000000443e+00
6.245000000000000284e+01 1.258951000000000064e+01
6.250000000000000000e+01 5.966310000000000002e+00
6.254999999999999716e+01 9.470530000000000115e+00
6.260000000000000142e+01 2.767100000000000115e+00
6.264999999999999858e+01 1.375897999999999932e+01
6.270000000000000284e+01 2.430218999999999951e+01
6.275000000000000000e+01 1.224944999999999951e+01
6.279999999999999716e+01 2.685412000000000177e+01
6.285000000000000142e+01 2.008228000000000080e+01
6.289999999999999858e+01 4.628409999999999691e+00
6.295000000000000284e+01 7.680670000000000108e+00
6.300000000000000000e+01 1.791390000000000171e+01
6.304999999999999716e+01 8.702690000000000481e+00
6.310000000000000142e+01 1.407676000000000016e+01
6.314999999999999858e+01 2.285634999999999906e+01
6.320000000000000284e+01 1.300193999999999939e+01
6.325000000000000000e+01 2.546233000000000146e+01
6.329999999999999716e+01 3.180421000000000120e+01
6.335000000000000142e+01 5.938893999999999807e+01
6.339999999999999858e+01 3.480489000000000033e+01
6.345000000000000284e+01 8.112629999999999342e+00
6.350000000000000000e+01 1.751513999999999882e+01
6.354999999999999716e+01 1.716551000000000116e+01
6.360000000000000142e+01 2.238126000000000104e+01
6.364999999999999858e+01 1.960311000000000092e+01
6.370000000000000284e+01 5.257334999999999781e+01
6.375000000000000000e+01 1.522165999999999997e+01
6.379999999999999716e+01 3.782155999999999807e+01
6.385000000000000142e+01 2.344000000000000128e+01
6.389999999999999858e+01 1.383830399999999941e+02
6.395000000000000284e+01 2.644256000000000029e+01
6.400000000000000000e+01 2.679232999999999976e+01
6.404999999999999716e+01 7.507399999999999629e+00
6.409999999999999432e+01 1.248717000000000077e+01
6.415000000000000568e+01 6.199770000000000003e+00
6.420000000000000284e+01 1.990018999999999849e+01
6.425000000000000000e+01 3.562734999999999985e+01
6.429999999999999716e+01 2.759421999999999997e+01
6.434999999999999432e+01 1.962741000000000113e+01
6.440000000000000568e+01 4.090373999999999910e+01
6.445000000000000284e+01 2.243086999999999875e+01
6.450000000000000000e+01 1.203879000000000055e+01
6.454999999999999716e+01 1.266939999999999955e+01
6.459999999999999432e+01 4.864410000000000345e+00
6.465000000000000568e+01 2.000030999999999892e+01
6.470000000000000284e+01 1.268155999999999928e+01
6.475000000000000000e+01 1.546193000000000062e+01
6.479999999999999716e+01 2.687083000000000155e+01
6.484999999999999432e+01 3.402712999999999965e+01
6.490000000000000568e+01 1.100742999999999938e+01
6.495000000000000284e+01 2.653471000000000046e+01
6.500000000000000000e+01 1.948623999999999867e+01
6.504999999999999716e+01 1.520730999999999966e+01
6.509999999999999432e+01 1.631725000000000136e+01
6.515000000000000568e+01 7.502360000000000362e+00
6.520000000000000284e+01 8.113899999999999224e+00
6.525000000000000000e+01 9.157980000000000231e+00
6.529999999999999716e+01 7.184120000000000061e+00
6.534999999999999432e+01 7.637349999999999639e+00
6.540000000000000568e+01 2.071238999999999919e+01
6.545000000000000284e+01 5.672080000000000233e+00
6.550000000000000000e+01 1.147437000000000040e+01
6.554999999999999716e+01 1.142378000000000071e+01
6.559999999999999432e+01 6.322119999999999962e+00
6.565000000000000568e+01 2.616412000000000049e+01
6.570000000000000284e+01 9.123029999999999973e+00
6.575000000000000000e+01 5.956140000000000434e+00
6.579999999999999716e+01 8.126030000000000086e+00
6.584999999999999432e+01 3.421209000000000344e+01
6.590000000000000568e+01 8.812400000000000233e+00
6.595000000000000284e+01 4.549179999999999779e+00
6.600000000000000000e+01 2.541391000000000133e+01
6.604999999999999716e+01 7.357579999999999565e+00
6.609999999999999432e+01 1.113147000000000020e+01
6.615000000000000568e+01 6.765200000000000102e+00
6.620000000000000284e+01 3.272737999999999658e+01
6.625000000000000000e+01 8.528169999999999362e+00
6.629999999999999716e+01 1.051276000000000010e+01
6.634999999999999432e+01 1.481603999999999921e+01
6.640000000000000568e+01 1.051079000000000008e+01
6.645000000000000284e+01 2.228751000000000104e+01
6.650000000000000000e+01 1.205185999999999957e+01
6.654999999999999716e+01 1.618945000000000078e+01
6.659999999999999432e+01 2.776752000000000109e+01
6.665000000000000568e+01 1.655246999999999957e+01
6.670000000000000284e+01 1.034939999999999927e+01
6.675000000000000000e+01 1.952432999999999907e+01
6.679999999999999716e+01 1.368989000000000011e+01
6.684999999999999432e+01 1.120988000000000007e+01
6.690000000000000568e+01 1.427439000000000036e+01
6.695000000000000284e+01 1.515358999999999945e+01
6.700000000000000000e+01 4.268142999999999887e+01
6.704999999999999716e+01 1.001951999999999998e+01
6.709999999999999432e+01 8.894239999999999924e+00
6.715000000000000568e+01 1.584389000000000003e+01
6.720000000000000284e+01 2.634683000000000064e+01
6.725000000000000000e+01 2.895110999999999990e+01
6.729999999999999716e+01 1.610100999999999871e+01
6.734999999999999432e+01 2.347520000000000095e+01
6.740000000000000568e+01 3.012657000000000096e+01
6.745000000000000284e+01 1.200697000000000081e+01
6.750000000000000000e+01 9.801569999999999894e+00
6.754999999999999716e+01 8.458320000000000505e+00
6.759999999999999432e+01 9.315350000000000463e+00
6.765000000000000568e+01 8.739689999999999515e+00
6.770000000000000284e+01 3.479719999999999658e+01
6.775000000000000000e+01 6.379819999999999602e+00
6.779999999999999716e+01 9.765240000000000364e+00
6.784999999999999432e+01 2.977340999999999838e+01
6.790000000000000568e+01 1.401876999999999995e+01
6.795000000000000284e+01 2.300135999999999825e+01
6.800000000000000000e+01 1.116309000000000040e+01
6.804999999999999716e+01 2.688979000000000141e+01
6.809999999999999432e+01 4.765430000000000277e+00
6.815000000000000568e+01 2.973833000000000126e+01
6.820000000000000284e+01 2.022063999999999950e+01
6.825000000000000000e+01 2.246793999999999869e+01
6.829999999999999716e+01 2.614489999999999981e+01
6.834999999999999432e+01 4.299439999999999884e+01
6.840000000000000568e+01 2.583124000000000109e+01
6.845000000000000284e+01 1.342259999999999920e+01
6.850000000000000000e+01 2.872344999999999970e+01
6.854999999999999716e+01 3.769998999999999967e+01
6.859999999999999432e+01 7.447110000000000340e+00
6.865000000000000568e+01 4.591020000000000323e+00
6.870000000000000284e+01 2.378822999999999865e+01
6.875000000000000000e+01 2.697633000000000081e+01
6.879999999999999716e+01 5.600209999999999688e+00
6.884999999999999432e+01 7.695780000000000065e+00
6.890000000000000568e+01 2.450115999999999872e+01
6.895000000000000284e+01 9.427659999999999485e+00
6.900000000000000000e+01 8.841630000000000322e+00
6.904999999999999716e+01 3.094162000000000035e+01
6.909999999999999432e+01 2.357798000000000016e+01
6.915000000000000568e+01 2.941594999999999871e+01
6.920000000000000284e+01 2.643500999999999834e+01
6.925000000000000000e+01 1.143168999999999969e+01
6.929999999999999716e+01 7.673720000000000319e+00
6.934999999999999432e+01 8.167049999999999699e+00
6.940000000000000568e+01 2.329831000000000074e+01
6.945000000000000284e+01 2.721912999999999982e+01
6.950000000000000000e+01 8.433680000000000732e+00
6.954999999999999716e+01 1.158309000000000033e+01
6.959999999999999432e+01 3.823673999999999751e+01
6.965000000000000568e+01 3.878437999999999874e+01
6.970000000000000284e+01 1.658117999999999981e+01
6.975000000000000000e+01 1.978584000000000032e+01
6.979999999999999716e+01 3.133137999999999934e+01
6.984999999999999432e+01 2.774843999999999866e+01
6.990000000000000568e+01 3.681994000000000256e+01
6.995000000000000284e+01 6.295939999999999870e+00
7.000000000000000000e+01 1.094299999999999962e+01
7.004999999999999716e+01 5.701632000000000033e+01
7.009999999999999432e+01 1.830280000000000129e+01
7.015000000000000568e+01 1.931801000000000101e+01
7.020000000000000284e+01 8.986209999999999809e+00
7.025000000000000000e+01 2.575763999999999854e+01
7.029999999999999716e+01 1.913036999999999921e+01
7.034999999999999432e+01 1.104137000000000057e+01
7.040000000000000568e+01 1.527763999999999989e+01
7.045000000000000284e+01 1.994700999999999880e+01
7.050000000000000000e+01 3.257397000000000276e+01
7.054999999999999716e+01 2.258729999999999905e+01
7.059999999999999432e+01 1.219102999999999959e+01
7.065000000000000568e+01 1.269136999999999915e+01
7.070000000000000284e+01 4.060942000000000007e+01
7.075000000000000000e+01 1.051609999999999978e+01
7.079999999999999716e+01 5.368949999999999889e+00
7.084999999999999432e+01 2.883258999999999972e+01
7.090000000000000568e+01 3.564007999999999754e+01
7.095000000000000284e+01 2.287749000000000166e+01
7.100000000000000000e+01 1.776539000000000001e+01
7.104999999999999716e+01 9.870810000000000528e+00
7.109999999999999432e+01 6.573590000000000266e+00
7.115000000000000568e+01 4.612760999999999711e+01
7.120000000000000284e+01 1.419973000000000063e+01
7.125000000000000000e+01 2.468080000000000140e+01
7.129999999999999716e+01 7.973080000000000389e+00
7.134999999999999432e+01 1.614279000000000153e+01
7.140000000000000568e+01 2.133449999999999847e+00
7.145000000000000284e+01 3.173292999999999964e+01
7.150000000000000000e+01 3.061986999999999881e+01
7.154999999999999716e+01 1.310929999999999929e+01
7.159999999999999432e+01 2.084084999999999965e+01
7.165000000000000568e+01 2.570346999999999937e+01
7.170000000000000284e+01 2.875431999999999988e+01
7.175000000000000000e+01 1.068487000000000009e+01
7.179999999999999716e+01 8.705080000000000595e+00
7.184999999999999432e+01 2.341385000000000005e+01
7.190000000000000568e+01 4.280569999999999986e+00
7.195000000000000284e+01 1.339969999999999928e+01
7.200000000000000000e+01 2.052780999999999878e+01
7.204999999999999716e+01 6.382060000000000066e+00
7.209999999999999432e+01 3.193499999999999872e+01
7.215000000000000568e+01 3.256985999999999848e+01
7.220000000000000284e+01 5.970720000000000027e+00
7.225000000000000000e+01 3.181826999999999828e+01
7.229999999999999716e+01 1.213982999999999990e+01
7.234999999999999432e+01 8.683299999999999130e+00
7.240000000000000568e+01 2.808624000000000009e+01
7.245000000000000284e+01 1.122655999999999921e+01
7.250000000000000000e+01 2.282272999999999996e+01
7.254999999999999716e+01 2.215659000000000134e+01
7.259999999999999432e+01 7.747160000000000046e+00
7.265000000000000568e+01 1.494698999999999955e+01
7.270000000000000284e+01 3.159814000000000078e+01
7.275000000000000000e+01 1.704623000000000133e+01
7.279999999999999716e+01 1.235852000000000039e+01
7.284999999999999432e+01 1.423342000000000063e+01
7.290000000000000568e+01 3.834680000000000089e+00
7.295000000000000284e+01 3.246609999999999996e+00
7.300000000000000000e+01 9.431839999999999336e+00
7.304999999999999716e+01 1.533107000000000042e+01
7.309999999999999432e+01 3.237131000000000114e+01
7.315000000000000568e+01 5.399149999999999672e+00
7.320000000000000284e+01 1.255710999999999977e+01
7.325000000000000000e+01 4.431070000000000064e+00
7.329999999999999716e+01 8.729050000000000864e+00
7.334999999999999432e+01 2.921919000000000111e+01
7.340000000000000568e+01 2.801330000000000098e+01
7.345000000000000284e+01 1.011595999999999940e+01
7.350000000000000000e+01 2.230856999999999957e+01
7.354999999999999716e+01 1.929730999999999952e+01
7.359999999999999432e+01 6.825389999999999624e+00
7.365000000000000568e+01 1.444612000000000052e+01
7.370000000000000284e+01 4.141740000000000421e+00
7.375000000000000000e+01 1.645727000000000118e+01
7.379999999999999716e+01 9.558630000000000848e+00
7.384999999999999432e+01 2.866590000000000060e+01
7.390000000000000568e+01 1.389634000000000036e+01
7.395000000000000284e+01 7.353790000000000049e+00
7.400000000000000000e+01 1.460968000000000089e+01
7.404999999999999716e+01 1.669691999999999865e+01
7.409999999999999432e+01 1.102665999999999968e+01
7.415000000000000568e+01 6.934770000000000323e+00
7.420000000000000284e+01 4.653150000000000119e+00
7.425000000000000000e+01 1.003525999999999918e+01
7.429999999999999716e+01 2.156991999999999976e+01
7.434999999999999432e+01 1.428129999999999988e+01
7.440000000000000568e+01 8.762069999999999581e+00
7.445000000000000284e+01 7.127690000000000303e+00
7.450000000000000000e+01 7.447449999999999903e+00
7.454999999999999716e+01 3.782599999999999962e+00
7.459999999999999432e+01 3.029570000000000096e+00
7.465000000000000568e+01 7.419310000000000294e+00
7.470000000000000284e+01 4.316410000000000302e+00
7.475000000000000000e+01 4.665589999999999904e+00
7.479999999999999716e+01 6.705809999999999604e+00
7.484999999999999432e+01 1.056306000000000012e+01
7.490000000000000568e+01 1.461321000000000048e+01
7.495000000000000284e+01 1.171987999999999985e+01
7.500000000000000000e+01 1.899521000000000015e+01
7.504999999999999716e+01 2.903954999999999842e+01
7.509999999999999432e+01 8.407659999999999911e+00
7.515000000000000568e+01 2.225013999999999825e+01
7.520000000000000284e+01 2.171760000000000090e+01
7.525000000000000000e+01 3.911690000000000111e+00
7.529999999999999716e+01 1.412118000000000073e+01
7.534999999999999432e+01 3.266350000000000087e+00
7.540000000000000568e+01 9.951399999999999579e+00
7.545000000000000284e+01 3.101809999999999956e+00
7.550000000000000000e+01 8.003080000000000638e+00
7.554999999999999716e+01 4.660829999999999806e+00
7.559999999999999432e+01 1.754224999999999923e+01
7.565000000000000568e+01 4.728629999999999889e+00
7.570000000000000284e+01 1.827949999999999964e+00
7.575000000000000000e+01 4.942590000000000039e+00
7.579999999999999716e+01 2.709429999999999783e+00
7.584999999999999432e+01 1.069866000000000028e+01
7.590000000000000568e+01 7.434330000000000105e+00
7.595000000000000284e+01 1.251111000000000040e+01
7.600000000000000000e+01 1.420262999999999920e+01
7.604999999999999716e+01 2.037069999999999936e+00
7.609999999999999432e+01 7.711490000000000400e+00
7.615000000000000568e+01 7.732859999999999623e+00
7.620000000000000284e+01 4.357549999999999812e+00
7.625000000000000000e+01 8.777449999999999974e+00
7.629999999999999716e+01 1.344994999999999941e+01
7.634999999999999432e+01 1.866128000000000142e+01
7.640000000000000568e+01 1.655807000000000073e+01
7.645000000000000284e+01 2.538472000000000151e+01
7.650000000000000000e+01 1.876094000000000150e+01
7.654999999999999716e+01 3.999870000000000037e+00
7.659999999999999432e+01 1.628014999999999901e+01
7.665000000000000568e+01 2.148389999999999844e+01
7.670000000000000284e+01 3.847319999999999851e+00
7.675000000000000000e+01 5.699869999999999770e+00
7.679999999999999716e+01 1.913260000000000005e+01
7.684999999999999432e+01 5.525159999999999627e+00
7.690000000000000568e+01 1.489436000000000071e+01
7.695000000000000284e+01 2.179129999999999967e+01
7.700000000000000000e+01 2.991272000000000020e+01
7.704999999999999716e+01 5.855199999999999960e+00
7.709999999999999432e+01 5.876229999999999620e+00
7.715000000000000568e+01 5.820500000000000007e+00
7.720000000000000284e+01 5.094820000000000348e+00
7.725000000000000000e+01 1.863562999999999903e+01
7.729999999999999716e+01 3.276577000000000339e+01
7.734999999999999432e+01 2.574399999999999800e+00
7.740000000000000568e+01 5.247449999999999726e+00
7.745000000000000284e+01 3.512719999999999843e+00
7.750000000000000000e+01 1.791659999999999897e+01
7.754999999999999716e+01 4.529749999999999943e+00
7.759999999999999432e+01 1.329528999999999961e+01
7.765000000000000568e+01 5.362260000000000026e+00
7.770000000000000284e+01 8.701000000000000512e+00
7.775000000000000000e+01 8.498509999999999565e+00
7.779999999999999716e+01 1.957100000000000151e+01
7.784999999999999432e+01 2.433926999999999907e+01
7.790000000000000568e+01 7.426009999999999778e+00
7.795000000000000284e+01 1.845954000000000050e+01
7.800000000000000000e+01 1.541554999999999964e+01
7.804999999999999716e+01 2.457311999999999941e+01
7.809999999999999432e+01 1.537832000000000043e+01
7.815000000000000568e+01 1.623143999999999920e+01
7.820000000000000284e+01 4.948010000000000019e+00
7.825000000000000000e+01 1.532436000000000043e+01
7.829999999999999716e+01 7.319950000000000401e+00
7.834999999999999432e+01 1.960349000000000075e+01
7.840000000000000568e+01 2.421099999999999852e+01
7.845000000000000284e+01 3.450439999999999952e+00
7.850000000000000000e+01 5.412130000000000329e+00
7.854999999999999716e+01 4.891740000000000421e+00
7.859999999999999432e+01 6.217579999999999885e+00
7.865000000000000568e+01 9.515420000000000655e+00
7.870000000000000284e+01 9.768689999999999429e+00
7.875000000000000000e+01 6.382530000000000037e+00
7.879999999999999716e+01 1.688533999999999935e+01
7.884999999999999432e+01 4.470919999999999561e+00
7.890000000000000568e+01 9.374779999999999447e+00
7.895000000000000284e+01 7.105749999999999567e+00
7.900000000000000000e+01 2.149309999999999832e+01
7.904999999999999716e+01 2.267764000000000024e+01
7.909999999999999432e+01 1.948753999999999920e+01
7.915000000000000568e+01 2.809300999999999959e+01
7.920000000000000284e+01 3.884729999999999794e+00
7.925000000000000000e+01 3.022219999999999906e+00
7.929999999999999716e+01 3.165379000000000076e+01
7.934999999999999432e+01 4.460980000000000167e+00
7.940000000000000568e+01 8.128429999999999822e+00
7.945000000000000284e+01 1.808102999999999838e+01
7.950000000000000000e+01 7.279620000000000424e+00
7.954999999999999716e+01 1.308592999999999940e+01
7.959999999999999432e+01 2.008770000000000167e+00
7.965000000000000568e+01 1.686892999999999887e+01
7.970000000000000284e+01 3.016876999999999853e+01
7.975000000000000000e+01 1.583341000000000065e+01
7.979999999999999716e+01 1.084848999999999997e+01
7.984999999999999432e+01 2.629090000000000149e+00
7.990000000000000568e+01 1.237645999999999979e+01
7.995000000000000284e+01 1.694369000000000014e+01
8.000000000000000000e+01 1.877749999999999986e+01
8.004999999999999716e+01 4.264936000000000149e+01
8.009999999999999432e+01 1.176168000000000013e+01
8.015000000000000568e+01 1.139559000000000033e+01
8.020000000000000284e+01 4.433769999999999989e+00
8.025000000000000000e+01 1.138899999999999935e+01
8.029999999999999716e+01 1.717180000000000106e+01
8.034999999999999432e+01 1.615283000000000158e+01
8.040000000000000568e+01 2.928106999999999971e+01
8.045000000000000284e+01 2.873142999999999958e+01
8.050000000000000000e+01 1.683350000000000080e+01
8.054999999999999716e+01 2.673862000000000094e+01
8.059999999999999432e+01 9.214819999999999567e+00
8.065000000000000568e+01 7.387749999999999595e+00
8.070000000000000284e+01 7.750350000000000072e+00
8.075000000000000000e+01 1.844102000000000174e+01
8.079999999999999716e+01 4.884619999999999962e+00
8.084999999999999432e+01 2.930665000000000120e+01
8.090000000000000568e+01 3.636140000000000327e+01
8.095000000000000284e+01 2.253709999999999880e+00
8.100000000000000000e+01 2.090687000000000140e+01
8.104999999999999716e+01 2.774941000000000102e+01
8.109999999999999432e+01 2.736487999999999943e+01
8.115000000000000568e+01 1.468795000000000073e+01
8.120000000000000284e+01 2.514970999999999890e+01
8.125000000000000000e+01 9.921359999999999957e+00
8.129999999999999716e+01 2.295102999999999938e+01
8.134999999999999432e+01 1.161938999999999922e+01
8.140000000000000568e+01 2.616043000000000163e+01
8.145000000000000284e+01 1.545148999999999972e+01
8.150000000000000000e+01 7.534570000000000434e+00
8.154999999999999716e+01 2.147515999999999892e+01
8.159999999999999432e+01 3.469850000000000101e+00
8.165000000000000568e+01 1.416510000000000069e+01
8.170000000000000284e+01 2.230844000000000094e+01
8.175000000000000000e+01 2.503051999999999921e+01
8.179999999999999716e+01 9.632479999999999265e+00
8.184999999999999432e+01 1.874089999999999989e+01
8.190000000000000568e+01 8.243000000000000327e+00
8.195000000000000284e+01 2.229928999999999917e+01
8.200000000000000000e+01 2.648614999999999853e+01
8.204999999999999716e+01 2.018878000000000128e+01
8.209999999999999432e+01 2.231307999999999936e+01
8.215000000000000568e+01 1.876971999999999952e+01
8.220000000000000284e+01 2.138588999999999984e+01
8.225000000000000000e+01 2.576172000000000040e+01
8.229999999999999716e+01 6.829159999999999897e+00
8.234999999999999432e+01 1.610819000000000045e+01
8.240000000000000568e+01 1.798041999999999874e+01
8.245000000000000284e+01 2.333629999999999871e+00
8.250000000000000000e+01 3.253309999999999924e+00
8.254999999999999716e+01 1.189550000000000018e+01
8.259999999999999432e+01 9.417089999999999961e+00
8.265000000000000568e+01 1.054166000000000025e+01
8.270000000000000284e+01 2.834146000000000143e+01
8.275000000000000000e+01 1.211265000000000036e+01
8.279999999999999716e+01 1.045894999999999975e+01
8.284999999999999432e+01 1.902441999999999922e+01
8.290000000000000568e+01 3.027965000000000018e+01
8.295000000000000284e+01 1.415400999999999954e+01
8.300000000000000000e+01 2.800588000000000122e+01
8.304999999999999716e+01 2.984349999999999881e+01
8.309999999999999432e+01 2.981928999999999874e+01
8.315000000000000568e+01 1.154151000000000060e+01
8.320000000000000284e+01 2.604327999999999932e+01
8.325000000000000000e+01 1.735849999999999937e+01
8.329999999999999716e+01 3.555874000000000024e+01
8.334999999999999432e+01 7.367040000000000255e+00
8.340000000000000568e+01 1.309666999999999959e+01
8.345000000000000284e+01 1.829138999999999982e+01
8.350000000000000000e+01 5.009850000000000136e+00
8.354999999999999716e+01 3.553437999999999874e+01
8.359999999999999432e+01 2.979446000000000083e+01
8.365000000000000568e+01 2.538391999999999982e+01
8.370000000000000284e+01 1.600960999999999856e+01
8.375000000000000000e+01 2.030874000000000024e+01
8.379999999999999716e+01 3.300050999999999846e+01
8.384999999999999432e+01 1.481859999999999999e+01
8.390000000000000568e+01 2.198746999999999829e+01
8.395000000000000284e+01 2.052551000000000059e+01
8.400000000000000000e+01 4.201190000000000424e+00
8.404999999999999716e+01 3.564309999999999867e+00
8.409999999999999432e+01 7.021379999999999733e+00
8.415000000000000568e+01 2.063213000000000008e+01
8.420000000000000284e+01 7.756929999999999659e+00
8.425000000000000000e+01 2.034376999999999924e+01
8.429999999999999716e+01 2.365239000000000047e+01
8.434999999999999432e+01 1.090081999999999951e+01
8.440000000000000568e+01 8.149169999999999803e+00
8.445000000000000284e+01 7.213680000000000092e+00
8.450000000000000000e+01 5.937949999999999839e+00
8.454999999999999716e+01 1.020437000000000083e+01
8.459999999999999432e+01 1.266431000000000040e+01
8.465000000000000568e+01 2.124936999999999898e+01
8.470000000000000284e+01 7.036229999999999762e+00
8.475000000000000000e+01 1.026229000000000013e+01
8.479999999999999716e+01 2.108267000000000024e+01
8.484999999999999432e+01 2.222709000000000046e+01
8.490000000000000568e+01 4.002909999999999968e+00
8.495000000000000284e+01 3.147045999999999921e+01
8.500000000000000000e+01 3.555467999999999762e+01
8.504999999999999716e+01 2.761351000000000155e+01
8.509999999999999432e+01 1.088249000000000066e+01
8.515000000000000568e+01 3.734243000000000023e+01
8.520000000000000284e+01 7.826480000000000103e+00
8.525000000000000000e+01 8.127330000000000609e+00
8.529999999999999716e+01 1.392102000000000039e+01
8.534999999999999432e+01 3.419527999999999679e+01
8.540000000000000568e+01 1.717899999999999849e+01
8.545000000000000284e+01 4.320754000000000161e+01
8.550000000000000000e+01 2.556418000000000035e+01
8.554999999999999716e+01 2.663391000000000020e+01
8.559999999999999432e+01 7.447879999999999612e+00
8.565000000000000568e+01 2.098468000000000089e+01
8.570000000000000284e+01 1.935733000000000104e+01
8.575000000000000000e+01 5.042329999999999757e+00
8.579999999999999716e+01 1.743402999999999992e+01
8.584999999999999432e+01 1.259797000000000011e+01
8.590000000000000568e+01 6.440394000000000574e+01
8.595000000000000284e+01 1.725119000000000113e+01
8.600000000000000000e+01 1.205837000000000003e+01
8.604999999999999716e+01 6.687079999999999913e+00
8.609999999999999432e+01 1.557426000000000066e+01
8.615000000000000568e+01 4.352640000000000065e+00
8.620000000000000284e+01 7.325560000000000294e+00
8.625000000000000000e+01 9.634199999999999875e+00
8.629999999999999716e+01 2.086373999999999995e+01
8.634999999999999432e+01 1.019703999999999944e+01
8.640000000000000568e+01 1.065253000000000050e+01
8.645000000000000284e+01 1.543904999999999994e+01
8.650000000000000000e+01 2.410166999999999859e+01
8.654999999999999716e+01 2.645469999999999899e+01
8.659999999999999432e+01 2.347046999999999883e+01
8.665000000000000568e+01 4.104361000000000104e+01
8.670000000000000284e+01 3.315579000000000320e+01
8.675000000000000000e+01 5.924140000000000406e+00
8.679999999999999716e+01 1.261351999999999940e+01
8.684999999999999432e+01 8.860179999999999723e+00
8.690000000000000568e+01 4.468672000000000111e+01
8.695000000000000284e+01 2.732490999999999914e+01
8.700000000000000000e+01 1.526290000000000013e+01
8.704999999999999716e+01 2.389266999999999896e+01
8.709999999999999432e+01 4.210936000000000234e+01
8.715000000000000568e+01 7.611860000000000070e+00
8.720000000000000284e+01 1.324102000000000068e+01
8.725000000000000000e+01 5.952689999999999593e+00
8.729999999999999716e+01 7.808080000000000354e+00
8.734999999999999432e+01 6.116270000000000095e+00
8.740000000000000568e+01 2.001184999999999903e+01
8.745000000000000284e+01 2.220906000000000091e+01
8.750000000000000000e+01 8.578810000000000713e+00
8.754999999999999716e+01 8.404170000000000584e+00
8.759999999999999432e+01 1.607394999999999996e+01
8.765000000000000568e+01 3.063184000000000040e+01
8.770000000000000284e+01 2.534647000000000006e+01
8.775000000000000000e+01 7.480500000000000149e+00
8.779999999999999716e+01 5.184540000000000148e+00
8.784999999999999432e+01 1.405181999999999931e+01
8.790000000000000568e+01 6.295630000000000059e+00
8.795000000000000284e+01 4.557540000000000369e+00
8.800000000000000000e+01 1.978480000000000016e+00
8.804999999999999716e+01 9.519569999999999865e+00
8.809999999999999432e+01 3.657420000000000115e+00
8.815000000000000568e+01 2.084253000000000000e+01
8.820000000000000284e+01 1.366042999999999985e+01
8.825000000000000000e+01 1.722109000000000023e+01
8.829999999999999716e+01 2.503177000000000163e+01
8.834999999999999432e+01 5.534510000000000041e+00
8.840000000000000568e+01 1.258140999999999998e+01
8.845000000000000284e+01 6.600290000000000212e+00
8.850000000000000000e+01 1.337642999999999915e+01
8.854999999999999716e+01 8.527559999999999363e+00
8.859999999999999432e+01 1.743230000000000146e+01
8.865000000000000568e+01 1.510956999999999972e+01
8.870000000000000284e+01 9.585587999999999909e+01
8.875000000000000000e+01 1.689495000000000147e+01
8.879999999999999716e+01 1.091075000000000017e+01
8.884999999999999432e+01 1.183234999999999992e+01
8.890000000000000568e+01 7.804549999999999876e+00
8.895000000000000284e+01 1.618052000000000135e+01
8.900000000000000000e+01 1.958091999999999899e+01
8.904999999999999716e+01 1.348174000000000028e+01
8.909999999999999432e+01 9.681699999999999307e+00
8.915000000000000568e+01 8.946930000000000049e+00
8.920000000000000284e+01 1.420404000000000089e+01
8.925000000000000000e+01 7.619270000000000209e+00
8.929999999999999716e+01 1.886889999999999956e+00
8.934999999999999432e+01 8.545389999999999375e+00
8.940000000000000568e+01 2.060766999999999882e+01
8.945000000000000284e+01 1.210135999999999967e+01
8.950000000000000000e+01 1.773563000000000045e+01
8.954999999999999716e+01 2.244680999999999926e+01
8.959999999999999432e+01 5.916929999999999801e+00
8.965000000000000568e+01 1.363805999999999941e+01
8.970000000000000284e+01 1.964485000000000170e+01
8.975000000000000000e+01 1.993335000000000079e+01
8.979999999999999716e+01 8.170590000000000686e+00
8.984999999999999432e+01 2.499011000000000138e+01
8.990000000000000568e+01 3.279979999999999762e+01
8.995000000000000284e+01 2.893126000000000175e+01
9.000000000000000000e+01 3.542985000000000184e+01
9.004999999999999716e+01 4.134999999999999787e+00
9.009999999999999432e+01 1.405222999999999978e+01
9.015000000000000568e+01 3.349299999999999944e+00
9.020000000000000284e+01 5.793090000000000295e+00
9.025000000000000000e+01 6.247560000000000002e+00
9.029999999999999716e+01 2.740137999999999963e+01
9.034999999999999432e+01 1.943767000000000067e+01
9.040000000000000568e+01 5.508142000000000138e+01
9.045000000000000284e+01 1.125145000000000017e+01
9.050000000000000000e+01 2.967117999999999967e+01
9.054999999999999716e+01 1.611615000000000109e+01
9.059999999999999432e+01 7.536380000000000301e+00
9.065000000000000568e+01 2.092554000000000158e+01
9.070000000000000284e+01 1.662734000000000023e+01
9.075000000000000000e+01 2.561480999999999852e+01
9.079999999999999716e+01 1.266808999999999941e+01
9.084999999999999432e+01 5.072580000000000311e+00
9.090000000000000568e+01 2.226295000000000002e+01
9.095000000000000284e+01 1.147831000000000046e+01
9.100000000000000000e+01 1.371311999999999998e+01
9.104999999999999716e+01 8.275159999999999627e+00
9.109999999999999432e+01 2.307388999999999868e+01
9.115000000000000568e+01 7.790125999999999351e+01
9.120000000000000284e+01 1.231610000000000049e+01
9.125000000000000000e+01 8.885329999999999728e+00
9.129999999999999716e+01 4.554999999999999716e+00
9.134999999999999432e+01 6.562870000000000203e+00
9.140000000000000568e+01 2.009328000000000003e+01
9.145000000000000284e+01 1.666973000000000127e+01
9.150000000000000000e+01 7.040420000000000122e+00
9.154999999999999716e+01 7.817090000000000316e+00
9.159999999999999432e+01 9.056409999999999627e+00
9.165000000000000568e+01 7.363959999999999617e+00
9.170000000000000284e+01 2.378594000000000008e+01
9.175000000000000000e+01 1.484140999999999977e+01
9.179999999999999716e+01 6.564429999999999765e+00
9.184999999999999432e+01 1.210492999999999952e+01
9.190000000000000568e+01 2.504966999999999899e+01
9.195000000000000284e+01 8.588359999999999772e+00
9.200000000000000000e+01 3.508536000000000143e+01
9.204999999999999716e+01 8.517379999999999285e+00
9.209999999999999432e+01 1.699906999999999968e+01
9.215000000000000568e+01 8.934530000000000527e+00
9.220000000000000284e+01 2.322864999999999824e+01
9.225000000000000000e+01 4.466350000000000264e+00
9.229999999999999716e+01 6.298070000000000057e+00
9.234999999999999432e+01 2.529754000000000147e+01
9.240000000000000568e+01 5.317351099999999633e+02
9.245000000000000284e+01 1.924120999999999881e+01
9.250000000000000000e+01 2.767888999999999911e+01
9.254999999999999716e+01 1.615083999999999875e+01
9.259999999999999432e+01 4.692840000000000344e+00
9.265000000000000568e+01 6.995860000000000412e+00
9.270000000000000284e+01 1.308122999999999969e+01
9.275000000000000000e+01 1.137984999999999935e+01
9.279999999999999716e+01 6.976912000000000091e+01
9.284999999999999432e+01 8.153589999999999449e+00
9.290000000000000568e+01 9.337460000000000093e+00
9.295000000000000284e+01 5.686429999999999652e+00
9.300000000000000000e+01 3.889723000000000042e+01
9.304999999999999716e+01 1.239489999999999981e+01
9.309999999999999432e+01 7.601259999999999906e+00
9.315000000000000568e+01 6.598659999999999748e+00
9.320000000000000284e+01 4.636009999999999742e+00
9.325000000000000000e+01 1.281051000000000073e+01
9.329999999999999716e+01 7.825099999999999945e+00
9.334999999999999432e+01 2.272453000000000145e+01
9.340000000000000568e+01 6.175229999999999997e+00
9.345000000000000284e+01 2.163735000000000142e+01
9.350000000000000000e+01 4.858500000000000263e+00
9.354999999999999716e+01 9.151370000000000005e+00
9.359999999999999432e+01 6.328470000000000262e+00
9.365000000000000568e+01 9.025819999999999510e+00
9.370000000000000284e+01 1.655521999999999849e+01
9.375000000000000000e+01 5.583120000000000083e+00
9.379999999999999716e+01 3.132390000000000008e+00
9.384999999999999432e+01 8.293770000000000309e+00
9.390000000000000568e+01 1.568380999999999936e+01
9.395000000000000284e+01 2.344849999999999923e+01
9.400000000000000000e+01 2.516233000000000075e+01
9.404999999999999716e+01 6.465869999999999784e+00
9.409999999999999432e+01 3.019923000000000002e+01
9.415000000000000568e+01 4.232079999999999842e+00
9.420000000000000284e+01 2.691188999999999965e+01
9.425000000000000000e+01 1.878748999999999825e+01
9.429999999999999716e+01 1.046962500000000063e+02
9.434999999999999432e+01 1.508667999999999942e+01
9.440000000000000568e+01 4.326998999999999995e+01
9.445000000000000284e+01 1.575966000000000022e+01
9.450000000000000000e+01 1.088861700000000070e+02
9.454999999999999716e+01 3.416859999999999786e+00
9.459999999999999432e+01 1.176282900000000069e+02
9.465000000000000568e+01 2.496505000000000152e+01
9.470000000000000284e+01 2.461443999999999832e+01
9.475000000000000000e+01 4.083409999999999762e+00
9.479999999999999716e+01 8.071640000000000370e+00
9.484999999999999432e+01 1.024802799999999934e+02
9.490000000000000568e+01 2.685508000000000095e+01
9.495000000000000284e+01 2.615321000000000140e+01
9.500000000000000000e+01 3.313559000000000054e+01
9.504999999999999716e+01 2.400889000000000095e+01
9.509999999999999432e+01 6.887719999999999843e+00
9.515000000000000568e+01 1.591028999999999982e+01
9.520000000000000284e+01 4.113069999999999560e+00
9.525000000000000000e+01 8.951060000000000016e+00
9.529999999999999716e+01 2.115003000000000100e+01
9.534999999999999432e+01 5.713440000000000296e+00
9.540000000000000568e+01 2.209450999999999965e+01
9.545000000000000284e+01 1.577022999999999975e+01
9.550000000000000000e+01 1.446382000000000012e+01
9.554999999999999716e+01 2.140223999999999904e+01
9.559999999999999432e+01 3.345330000000000137e+00
9.565000000000000568e+01 1.508680000000000021e+01
9.570000000000000284e+01 1.009670999999999985e+01
9.575000000000000000e+01 3.337295999999999907e+01
9.579999999999999716e+01 1.208874999999999922e+01
9.584999999999999432e+01 3.787970000000000059e+00
9.590000000000000568e+01 1.685738999999999876e+01
9.595000000000000284e+01 1.403091000000000044e+01
9.600000000000000000e+01 7.872370000000000090e+00
9.604999999999999716e+01 1.715946999999999889e+01
9.609999999999999432e+01 2.100300000000000011e+01
9.615000000000000568e+01 3.275370000000000115e+00
9.620000000000000284e+01 1.169885999999999981e+01
9.625000000000000000e+01 4.000820000000000043e+00
9.629999999999999716e+01 7.078269999999999840e+00
9.634999999999999432e+01 1.910710999999999871e+01
9.640000000000000568e+01 2.963104999999999833e+01
9.645000000000000284e+01 3.748075000000000045e+01
9.650000000000000000e+01 2.756343000000000032e+01
9.654999999999999716e+01 2.193223000000000056e+01
9.659999999999999432e+01 1.967061999999999955e+01
9.665000000000000568e+01 2.932360999999999862e+01
9.670000000000000284e+01 3.340203999999999951e+01
9.675000000000000000e+01 1.540579999999999927e+01
9.679999999999999716e+01 2.035359000000000052e+01
9.684999999999999432e+01 2.225384999999999991e+01
9.690000000000000568e+01 1.041154000000000046e+01
9.695000000000000284e+01 2.603175999999999846e+01
9.700000000000000000e+01 2.126970999999999989e+01
9.704999999999999716e+01 3.301003000000000043e+01
9.709999999999999432e+01 1.403609999999999935e+01
9.715000000000000568e+01 1.034168000000000021e+01
9.720000000000000284e+01 7.221040000000000347e+00
9.725000000000000000e+01 2.291574999999999918e+01
9.729999999999999716e+01 3.674828000000000117e+01
9.734999999999999432e+01 6.392280000000000406e+00
9.740000000000000568e+01 3.032536999999999949e+01
9.745000000000000284e+01 3.632610999999999990e+01
9.750000000000000000e+01 4.984609999999999985e+00
9.754999999999999716e+01 2.948341999999999885e+01
9.759999999999999432e+01 8.814799999999999969e+00
9.765000000000000568e+01 2.854232000000000014e+01
9.770000000000000284e+01 2.833662999999999954e+01
9.775000000000000000e+01 1.869419999999999860e+01
9.779999999999999716e+01 2.222608999999999924e+01
9.784999999999999432e+01 2.472344999999999970e+01
9.790000000000000568e+01 9.819290000000000518e+00
9.795000000000000284e+01 8.042790000000000106e+00
9.800000000000000000e+01 1.184707000000000043e+01
9.804999999999999716e+01 9.645200000000000884e+00
9.809999999999999432e+01 2.541432000000000002e+01
9.815000000000000568e+01 2.983316999999999908e+01
9.820000000000000284e+01 9.960259999999999891e+00
9.825000000000000000e+01 5.033109999999999751e+00
9.829999999999999716e+01 9.433770000000000877e+00
9.834999999999999432e+01 1.651377000000000095e+01
9.840000000000000568e+01 2.273182999999999865e+01
9.845000000000000284e+01 2.797963000000000022e+01
9.850000000000000000e+01 3.603479000000000099e+01
9.854999999999999716e+01 2.839938000000000073e+01
9.859999999999999432e+01 6.800839999999999996e+00
9.865000000000000568e+01 1.827615000000000123e+01
9.870000000000000284e+01 2.701366000000000156e+01
9.875000000000000000e+01 6.597979999999999734e+00
9.879999999999999716e+01 1.862468000000000146e+01
9.884999999999999432e+01 8.761469999999999203e+00
9.890000000000000568e+01 2.623110000000000142e+01
9.895000000000000284e+01 1.335590000000000055e+00
9.900000000000000000e+01 8.596500000000000696e+00
9.904999999999999716e+01 1.376947999999999972e+01
9.909999999999999432e+01 2.896107999999999905e+01
9.915000000000000568e+01 7.210580000000000211e+00
9.920000000000000284e+01 1.362345000000000006e+01
9.925000000000000000e+01 1.769368000000000052e+01
9.929999999999999716e+01 1.139001000000000019e+01
9.934999999999999432e+01 2.367440000000000211e+00
9.940000000000000568e+01 1.377228000000000030e+01
9.945000000000000284e+01 2.613251999999999953e+01
9.950000000000000000e+01 4.235999999999999766e+00
9.954999999999999716e+01 2.398304999999999865e+01
9.959999999999999432e+01 7.748899999999999899e+00
9.965000000000000568e+01 1.690223999999999904e+01
9.970000000000000284e+01 3.893159999999999954e+00
9.975000000000000000e+01 2.304294000000000153e+01
9.979999999999999716e+01 7.379579999999999806e+00
9.984999999999999432e+01 1.359277999999999942e+01
9.990000000000000568e+01 2.681298999999999921e+01
9.995000000000000284e+01 1.082503999999999955e+01
1.000000000000000000e+02 4.579049999999999621e+00
1.000499999999999972e+02 2.865219999999999878e+00
1.000999999999999943e+02 2.064012999999999920e+01
1.001500000000000057e+02 1.318288000000000082e+01
1.002000000000000028e+02 1.218839000000000006e+01
1.002500000000000000e+02 7.639050000000000118e+00
1.002999999999999972e+02 2.191941999999999879e+01
1.003499999999999943e+02 2.318984000000000023e+01
1.004000000000000057e+02 1.588469000000000086e+01
1.004500000000000028e+02 4.926269999999999705e+00
1.005000000000000000e+02 5.351370000000000182e+00
1.005499999999999972e+02 1.582427999999999990e+01
1.005999999999999943e+02 7.431199999999999584e+00
1.006500000000000057e+02 1.788117000000000090e+01
1.007000000000000028e+02 1.425154999999999994e+01
1.007500000000000000e+02 9.800760000000000360e+00
1.007999999999999972e+02 9.409399999999999764e+00
1.008499999999999943e+02 9.312599999999999767e+00
1.009000000000000057e+02 1.614324999999999832e+01
1.009500000000000028e+02 1.298612999999999928e+01
1.010000000000000000e+02 6.822960000000000136e+00
1.010499999999999972e+02 8.816829999999999501e+00
1.010999999999999943e+02 1.396845000000000070e+01
1.011500000000000057e+02 2.081345999999999918e+01
1.012000000000000028e+02 2.263213999999999970e+01
1.012500000000000000e+02 9.781560000000000699e+00
1.012999999999999972e+02 2.341625000000000156e+01
1.013499999999999943e+02 5.393290000000000362e+00
1.014000000000000057e+02 6.113640000000000185e+00
1.014500000000000028e+02 1.368440999999999974e+01
1.015000000000000000e+02 4.636059999999999626e+00
1.015499999999999972e+02 1.693433999999999884e+01
1.015999999999999943e+02 1.843988999999999834e+01
1.016500000000000057e+02 6.047220000000000262e+00
1.017000000000000028e+02 6.081319999999999837e+00
1.017500000000000000e+02 1.465578000000000003e+01
1.017999999999999972e+02 6.590349999999999930e+00
1.018499999999999943e+02 7.462959999999999816e+00
1.019000000000000057e+02 4.309300000000000352e+00
1.019500000000000028e+02 7.256160000000000387e+00
1.020000000000000000e+02 1.980552000000000135e+01
1.020499999999999972e+02 1.417376999999999931e+01
1.020999999999999943e+02 2.901359000000000066e+01
1.021500000000000057e+02 6.053480000000000416e+00
1.022000000000000028e+02 1.750001999999999924e+01
1.022500000000000000e+02 1.694894999999999996e+01
1.022999999999999972e+02 1.536341000000000001e+01
1.023499999999999943e+02 6.280540000000000234e+00
1.024000000000000057e+02 1.885822999999999894e+01
1.024500000000000028e+02 1.706088000000000093e+01
1.025000000000000000e+02 2.322598999999999947e+01
1.025499999999999972e+02 1.356199999999999939e+01
1.025999999999999943e+02 5.299873000000000189e+01
1.026500000000000057e+02 3.403421000000000163e+01
1.027000000000000028e+02 8.328139999999999432e+00
1.027500000000000000e+02 1.261924999999999919e+01
1.027999999999999972e+02 5.915099999999999802e+00
1.028499999999999943e+02 2.776272000000000162e+01
1.029000000000000057e+02 1.490342000000000056e+01
1.029500000000000028e+02 1.122348999999999997e+01
1.030000000000000000e+02 5.151272000000000162e+01
1.030499999999999972e+02 1.218404999999999916e+01
1.030999999999999943e+02 3.152825999999999951e+01
1.031500000000000057e+02 1.499168000000000056e+01
1.032000000000000028e+02 1.865646999999999878e+01
1.032500000000000000e+02 1.394477999999999973e+01
1.032999999999999972e+02 8.497690000000000410e+00
1.033499999999999943e+02 1.493398999999999965e+01
1.034000000000000057e+02 2.052071000000000112e+01
1.034500000000000028e+02 1.151656000000000013e+01
1.035000000000000000e+02 2.455401000000000167e+01
1.035499999999999972e+02 5.886449999999999960e+00
1.035999999999999943e+02 1.942042999999999964e+01
1.036500000000000057e+02 1.057720999999999911e+01
1.037000000000000028e+02 3.789846000000000004e+01
1.037500000000000000e+02 1.224211000000000027e+01
1.037999999999999972e+02 2.189189999999999969e+01
1.038499999999999943e+02 9.375099999999999767e+00
1.039000000000000057e+02 6.457530000000000214e+00
1.039500000000000028e+02 5.958499999999999908e+00
1.040000000000000000e+02 2.717833999999999861e+01
1.040499999999999972e+02 8.818599999999999994e+00
1.040999999999999943e+02 7.118129999999999846e+00
1.041500000000000057e+02 7.436309999999999754e+00
1.042000000000000028e+02 1.173465000000000025e+01
1.042500000000000000e+02 1.906518000000000157e+01
1.042999999999999972e+02 3.765140000000000153e+00
1.043499999999999943e+02 1.582225999999999999e+01
1.044000000000000057e+02 5.372840000000000060e+00
1.044500000000000028e+02 2.717473000000000027e+01
1.045000000000000000e+02 2.142268999999999934e+01
1.045499999999999972e+02 5.596149999999999736e+00
1.045999999999999943e+02 5.020179999999999865e+00
1.046500000000000057e+02 3.385186000000000206e+01
1.047000000000000028e+02 1.371485000000000021e+01
1.047500000000000000e+02 1.472161000000000008e+01
1.047999999999999972e+02 1.180892000000000053e+01
1.048499999999999943e+02 9.606130000000000280e+00
1.049000000000000057e+02 1.752721000000000018e+01
1.049500000000000028e+02 2.049523999999999901e+01
1.050000000000000000e+02 7.110540000000000305e+00
1.050499999999999972e+02 7.831310000000000215e+00
1.050999999999999943e+02 8.234189999999999898e+00
1.051500000000000057e+02 9.058909999999999130e+00
1.052000000000000028e+02 1.433136999999999972e+01
1.052500000000000000e+02 1.001683000000000057e+01
1.052999999999999972e+02 1.073573000000000022e+01
1.053499999999999943e+02 1.587157999999999980e+01
1.054000000000000057e+02 6.479350000000000165e+00
1.054500000000000028e+02 2.684913999999999845e+01
1.055000000000000000e+02 9.737920000000000798e+00
1.055499999999999972e+02 1.180657000000000068e+01
1.055999999999999943e+02 1.186852000000000018e+01
1.056500000000000057e+02 9.899290000000000589e+00
1.057000000000000028e+02 1.051900000000000013e+01
1.057500000000000000e+02 2.946991999999999834e+01
1.057999999999999972e+02 3.355445999999999884e+01
1.058499999999999943e+02 1.862938000000000116e+01
1.059000000000000057e+02 2.176640000000000086e+01
1.059500000000000028e+02 6.429660000000000153e+00
1.060000000000000000e+02 2.031193999999999988e+01
1.060499999999999972e+02 1.009875000000000078e+01
1.060999999999999943e+02 1.003459999999999930e+01
1.061500000000000057e+02 4.473860000000000170e+00
1.062000000000000028e+02 2.829667999999999850e+01
1.062500000000000000e+02 6.330000000000000071e+00
1.062999999999999972e+02 1.556514999999999915e+01
1.063499999999999943e+02 1.364568000000000048e+01
1.064000000000000057e+02 2.019376000000000104e+01
1.064500000000000028e+02 1.912275999999999954e+01
1.065000000000000000e+02 9.506970000000000809e+00
1.065499999999999972e+02 7.083520000000000039e+00
1.065999999999999943e+02 5.453430000000000000e+00
1.066500000000000057e+02 1.195836000000000077e+01
1.067000000000000028e+02 9.044999999999999929e+00
1.067500000000000000e+02 3.174996000000000151e+01
1.067999999999999972e+02 6.572879999999999612e+00
1.068499999999999943e+02 2.353759000000000157e+01
1.069000000000000057e+02 5.382410000000000139e+00
1.069500000000000028e+02 2.817871999999999844e+01
1.070000000000000000e+02 1.813402999999999921e+01
1.070499999999999972e+02 5.970139999999999780e+00
1.070999999999999943e+02 9.724439999999999529e+00
1.071500000000000057e+02 2.695886000000000138e+01
1.072000000000000028e+02 2.529279000000000011e+01
1.072500000000000000e+02 1.822178999999999860e+01
1.072999999999999972e+02 2.292574000000000112e+01
1.073499999999999943e+02 1.449325999999999937e+01
1.074000000000000057e+02 2.391188000000000002e+01
1.074500000000000028e+02 8.756949999999999790e+00
1.075000000000000000e+02 1.896373000000000175e+01
1.075499999999999972e+02 2.228757999999999839e+01
1.075999999999999943e+02 2.391938000000000031e+01
1.076500000000000057e+02 2.274726000000000070e+01
1.077000000000000028e+02 3.666884000000000299e+01
1.077500000000000000e+02 2.458279999999999887e+01
1.077999999999999972e+02 1.940805999999999898e+01
1.078499999999999943e+02 1.413315000000000055e+01
1.079000000000000057e+02 1.009050000000000047e+01
1.079500000000000028e+02 1.930874999999999986e+01
1.080000000000000000e+02 1.041562000000000054e+01
1.080499999999999972e+02 1.650116999999999834e+01
1.080999999999999943e+02 1.643633000000000166e+01
1.081500000000000057e+02 2.227048999999999879e+01
1.082000000000000028e+02 1.125497999999999976e+01
1.082500000000000000e+02 3.389549000000000234e+01
1.082999999999999972e+02 3.128049999999999997e+00
1.083499999999999943e+02 1.221067999999999998e+01
1.084000000000000057e+02 3.488526000000000238e+01
1.084500000000000028e+02 1.859759999999999991e+01
1.085000000000000000e+02 1.955668000000000006e+01
1.085499999999999972e+02 1.668845999999999918e+01
1.085999999999999943e+02 2.283295999999999992e+01
1.086500000000000057e+02 1.807470999999999961e+01
1.087000000000000028e+02 1.562453999999999965e+01
1.087500000000000000e+02 4.705619999999999692e+00
1.087999999999999972e+02 1.758964999999999890e+01
1.088499999999999943e+02 2.394137999999999877e+01
1.089000000000000057e+02 4.348309999999999675e+00
1.089500000000000028e+02 3.586838999999999800e+01
1.090000000000000000e+02 2.340260999999999925e+01
1.090499999999999972e+02 3.766989999999999839e+00
1.090999999999999943e+02 1.376435000000000031e+01
1.091500000000000057e+02 2.775897000000000148e+01
1.092000000000000028e+02 2.259821000000000168e+01
1.092500000000000000e+02 3.105660999999999916e+01
1.092999999999999972e+02 3.492667999999999751e+01
1.093499999999999943e+02 2.790384999999999849e+01
1.094000000000000057e+02 2.984985999999999962e+01
1.094500000000000028e+02 2.514858999999999867e+01
1.095000000000000000e+02 8.772019999999999484e+00
1.095499999999999972e+02 3.379854999999999876e+01
1.095999999999999943e+02 2.123166000000000153e+01
1.096500000000000057e+02 2.857173999999999836e+01
1.097000000000000028e+02 4.954431000000000296e+01
1.097500000000000000e+02 2.636437000000000097e+01
1.097999999999999972e+02 6.998359999999999914e+00
1.098499999999999943e+02 3.186264999999999858e+01
1.099000000000000057e+02 2.627883999999999887e+01
1.099500000000000028e+02 3.021239999999999881e+01
1.100000000000000000e+02 1.712039000000000044e+01
1.100499999999999972e+02 1.561096000000000039e+01
1.100999999999999943e+02 2.465476999999999919e+01
1.101500000000000057e+02 2.842889999999999873e+01
1.102000000000000028e+02 3.220508000000000237e+01
1.102500000000000000e+02 3.824054999999999893e+01
1.102999999999999972e+02 3.412684000000000140e+01
1.103499999999999943e+02 1.072751000000000055e+01
1.104000000000000057e+02 1.219453999999999994e+01
1.104500000000000028e+02 1.743817999999999913e+01
1.105000000000000000e+02 1.593994999999999962e+01
1.105499999999999972e+02 1.969541999999999859e+01
1.105999999999999943e+02 4.064498999999999995e+01
1.106500000000000057e+02 3.361137000000000086e+01
1.107000000000000028e+02 3.887357999999999691e+01
1.107500000000000000e+02 5.261607999999999663e+01
1.107999999999999972e+02 3.351411999999999836e+01
1.108499999999999943e+02 2.929810000000000159e+01
1.109000000000000057e+02 2.432908000000000115e+01
1.109500000000000028e+02 2.221367000000000047e+01
1.110000000000000000e+02 2.753265999999999991e+01
1.110499999999999972e+02 1.726670000000000016e+01
1.110999999999999943e+02 2.338585000000000136e+01
1.111500000000000057e+02 1.201472000000000051e+01
1.112000000000000028e+02 8.928720000000000212e+00
1.112500000000000000e+02 6.545069999999999943e+00
1.112999999999999972e+02 2.671471999999999980e+01
1.113499999999999943e+02 1.100636000000000081e+01
1.114000000000000057e+02 8.988690000000000069e+00
1.114500000000000028e+02 1.139997999999999934e+01
1.115000000000000000e+02 4.576019999999999754e+00
1.115499999999999972e+02 2.726873000000000147e+01
1.115999999999999943e+02 7.571290000000000298e+00
1.116500000000000057e+02 6.976869999999999905e+00
1.117000000000000028e+02 8.462820000000000675e+00
1.117500000000000000e+02 6.468230000000000146e+00
1.117999999999999972e+02 1.071401999999999965e+01
1.118499999999999943e+02 4.789109999999999978e+00
1.119000000000000057e+02 7.076749999999999652e+00
1.119500000000000028e+02 1.373611999999999966e+01
1.120000000000000000e+02 1.040564999999999962e+01
1.120499999999999972e+02 8.775280000000000413e+00
1.120999999999999943e+02 1.815479999999999983e+00
1.121500000000000057e+02 7.200190000000000090e+00
1.122000000000000028e+02 2.008495999999999881e+01
1.122500000000000000e+02 1.720567000000000135e+01
1.122999999999999972e+02 1.987178000000000111e+01
1.123499999999999943e+02 1.522356000000000087e+01
1.124000000000000057e+02 7.392730000000000246e+00
1.124500000000000028e+02 1.251998000000000033e+01
1.125000000000000000e+02 3.208986000000000161e+01
1.125499999999999972e+02 1.469824000000000019e+01
1.125999999999999943e+02 1.452706000000000053e+01
1.126500000000000057e+02 1.377979000000000021e+01
1.127000000000000028e+02 7.753700000000000259e+00
1.127500000000000000e+02 3.138138000000000005e+01
1.127999999999999972e+02 1.857939999999999969e+01
1.128499999999999943e+02 2.809921999999999898e+01
1.129000000000000057e+02 2.251794999999999902e+01
1.129500000000000028e+02 1.891240000000000165e+01
1.130000000000000000e+02 1.088918999999999926e+01
1.130499999999999972e+02 1.159436999999999962e+01
1.130999999999999943e+02 1.615090000000000003e+01
1.131500000000000057e+02 1.751260999999999868e+01
1.132000000000000028e+02 1.124370000000000047e+01
1.132500000000000000e+02 1.727071000000000112e+01
1.132999999999999972e+02 9.563510000000000844e+00
1.133499999999999943e+02 1.689825000000000088e+01
1.134000000000000057e+02 2.228094000000000108e+01
1.134500000000000028e+02 2.954719000000000051e+01
1.135000000000000000e+02 1.843928000000000011e+01
1.135499999999999972e+02 2.545448000000000022e+01
1.135999999999999943e+02 4.718339000000000283e+01
1.136500000000000057e+02 2.563060000000000116e+01
1.137000000000000028e+02 9.737220000000000653e+00
1.137500000000000000e+02 2.833363999999999905e+01
1.137999999999999972e+02 2.881960000000000122e+01
1.138499999999999943e+02 2.897434000000000154e+01
1.139000000000000057e+02 2.058813999999999922e+01
1.139500000000000028e+02 2.080977999999999994e+01
1.140000000000000000e+02 1.535316000000000081e+01
1.140499999999999972e+02 2.435075000000000145e+01
1.140999999999999943e+02 1.766151999999999944e+01
1.141500000000000057e+02 2.357772999999999897e+01
1.142000000000000028e+02 2.320745000000000147e+01
1.142500000000000000e+02 5.591490000000000293e+00
1.142999999999999972e+02 7.045670000000000321e+00
1.143499999999999943e+02 1.866878000000000171e+01
1.144000000000000057e+02 5.342689000000000021e+01
1.144500000000000028e+02 1.244862000000000002e+01
1.145000000000000000e+02 2.175679999999999836e+01
1.145499999999999972e+02 1.499680000000000035e+01
1.145999999999999943e+02 2.901814999999999856e+01
1.146500000000000057e+02 2.222383999999999915e+01
1.147000000000000028e+02 3.133114000000000132e+01
1.147500000000000000e+02 1.232760999999999996e+01
1.147999999999999972e+02 2.977123999999999882e+01
1.148499999999999943e+02 7.552410000000000068e+00
1.149000000000000057e+02 3.586820000000000164e+01
1.149500000000000028e+02 3.018457900000000222e+02
1.150000000000000000e+02 1.068228000000000044e+01
1.150499999999999972e+02 2.675810999999999851e+01
1.150999999999999943e+02 1.844295999999999935e+01
1.151500000000000057e+02 2.338644000000000034e+01
1.152000000000000028e+02 3.466324999999999790e+01
1.152500000000000000e+02 1.605314999999999870e+01
1.152999999999999972e+02 4.395360000000000156e+00
1.153499999999999943e+02 2.681784999999999997e+01
1.154000000000000057e+02 3.474678000000000111e+01
1.154500000000000028e+02 2.740384999999999849e+01
1.155000000000000000e+02 3.072055999999999898e+01
1.155499999999999972e+02 2.442634999999999934e+01
1.155999999999999943e+02 2.362691999999999837e+01
1.156500000000000057e+02 1.324957000000000029e+01
1.157000000000000028e+02 3.344897999999999882e+01
1.157500000000000000e+02 1.448738999999999955e+01
1.157999999999999972e+02 4.187539000000000300e+01
1.158499999999999943e+02 3.134594999999999843e+01
1.159000000000000057e+02 1.160914000000000001e+01
1.159500000000000028e+02 1.431479000000000035e+01
1.160000000000000000e+02 2.048407999999999873e+01
1.160499999999999972e+02 1.022025000000000006e+01
1.160999999999999943e+02 1.374234000000000044e+01
1.161500000000000057e+02 6.543580000000000396e+00
1.162000000000000028e+02 3.217958000000000141e+01
1.162500000000000000e+02 4.464550000000000018e+00
1.162999999999999972e+02 3.767280000000000229e+01
1.163499999999999943e+02 6.776659999999999684e+00
1.164000000000000057e+02 2.760649000000000086e+01
1.164500000000000028e+02 5.141440000000000232e+00
1.165000000000000000e+02 2.200306000000000139e+01
1.165499999999999972e+02 8.357910000000000394e+00
1.165999999999999943e+02 2.873084000000000060e+01
1.166500000000000057e+02 6.861110000000000042e+00
1.167000000000000028e+02 1.409281999999999968e+01
1.167500000000000000e+02 3.447722999999999871e+01
1.167999999999999972e+02 2.275751999999999953e+01
1.168499999999999943e+02 1.616437000000000168e+01
1.169000000000000057e+02 9.854839999999999378e+00
1.169500000000000028e+02 2.216881000000000057e+01
1.170000000000000000e+02 4.408050000000000246e+00
1.170499999999999972e+02 1.400231999999999921e+01
1.170999999999999943e+02 3.118260000000000076e+01
1.171500000000000057e+02 3.888260999999999967e+01
1.172000000000000028e+02 2.212686000000000064e+01
1.172500000000000000e+02 3.509570000000000078e+01
1.172999999999999972e+02 2.090186999999999884e+01
1.173499999999999943e+02 1.619472000000000023e+01
1.174000000000000057e+02 1.276018999999999970e+01
1.174500000000000028e+02 2.971526000000000067e+01
1.175000000000000000e+02 1.534886000000000017e+01
1.175499999999999972e+02 8.762199999999999989e+00
1.175999999999999943e+02 2.321840999999999866e+01
1.176500000000000057e+02 6.260440000000000005e+00
1.177000000000000028e+02 3.424389000000000038e+01
1.177500000000000000e+02 2.736252999999999957e+01
1.177999999999999972e+02 4.412200000000000344e+00
1.178499999999999943e+02 7.259269999999999889e+00
1.179000000000000057e+02 2.792995000000000161e+01
1.179500000000000028e+02 5.198339999999999961e+00
1.180000000000000000e+02 1.220273000000000074e+01
1.180499999999999972e+02 1.266733999999999938e+01
1.180999999999999943e+02 1.542744000000000071e+01
1.181500000000000057e+02 3.729210000000000136e+00
1.182000000000000028e+02 8.141209999999999170e+00
1.182500000000000000e+02 1.526920999999999928e+01
1.182999999999999972e+02 2.464960999999999913e+01
1.183499999999999943e+02 1.635397999999999996e+01
1.184000000000000057e+02 1.618541000000000096e+01
1.184500000000000028e+02 2.783921000000000134e+01
1.185000000000000000e+02 1.405378999999999934e+01
1.185499999999999972e+02 9.099090000000000344e+00
1.185999999999999943e+02 1.247175000000000011e+01
1.186500000000000057e+02 1.328062000000000076e+01
1.187000000000000028e+02 2.551796999999999827e+01
1.187500000000000000e+02 2.162227999999999994e+01
1.187999999999999972e+02 1.849799000000000149e+01
1.188499999999999943e+02 2.174606999999999957e+01
1.189000000000000057e+02 7.510430000000000383e+00
1.189500000000000028e+02 3.070640000000000036e+00
1.190000000000000000e+02 9.065939999999999444e+00
1.190499999999999972e+02 1.228246000000000038e+01
1.190999999999999943e+02 3.326371000000000322e+01
1.191500000000000057e+02 1.680243000000000109e+01
1.192000000000000028e+02 2.156916999999999973e+01
1.192500000000000000e+02 3.147906000000000049e+01
1.192999999999999972e+02 1.098196000000000083e+01
1.193499999999999943e+02 3.249710999999999927e+01
1.194000000000000057e+02 2.366811999999999827e+01
1.194500000000000028e+02 3.007760999999999996e+01
1.195000000000000000e+02 3.017995000000000161e+01
1.195499999999999972e+02 1.973710000000000075e+00
1.195999999999999943e+02 2.051933999999999969e+01
1.196500000000000057e+02 2.365115000000000123e+01
1.197000000000000028e+02 2.042686000000000135e+01
1.197500000000000000e+02 2.229620999999999853e+01
1.197999999999999972e+02 8.092340000000000089e+00
1.198499999999999943e+02 2.575020999999999916e+01
1.199000000000000057e+02 2.749885000000000090e+01
1.199500000000000028e+02 1.254129999999999967e+01
1.200000000000000000e+02 1.819886999999999944e+01
1.200499999999999972e+02 1.338631999999999955e+01
1.200999999999999943e+02 2.693196999999999974e+01
1.201500000000000057e+02 1.728462000000000032e+01
1.202000000000000028e+02 1.298891000000000062e+01
1.202500000000000000e+02 9.581039999999999779e+00
1.202999999999999972e+02 2.602948999999999913e+01
1.203499999999999943e+02 7.968440000000000190e+00
1.204000000000000057e+02 1.405537999999999954e+01
1.204500000000000028e+02 4.528529999999999944e+00
1.205000000000000000e+02 2.178267999999999915e+01
1.205499999999999972e+02 1.205813999999999986e+01
1.205999999999999943e+02 3.638915000000000077e+01
1.206500000000000057e+02 1.629401999999999973e+01
1.207000000000000028e+02 3.556747000000000014e+01
1.207500000000000000e+02 2.528494999999999848e+01
1.207999999999999972e+02 3.361565999999999832e+01
1.208499999999999943e+02 3.662944999999999851e+01
1.209000000000000057e+02 3.812964999999999804e+01
1.209500000000000028e+02 1.808492999999999995e+01
1.210000000000000000e+02 2.346330999999999989e+01
1.210499999999999972e+02 1.517780999999999914e+01
1.210999999999999943e+02 2.412454999999999927e+01
1.211500000000000057e+02 6.229453999999999780e+01
1.212000000000000028e+02 1.000323199999999986e+02
1.212500000000000000e+02 3.221403999999999712e+01
1.212999999999999972e+02 5.002991000000000099e+01
1.213499999999999943e+02 1.188710000000000022e+01
1.214000000000000057e+02 1.226863999999999955e+01
1.214500000000000028e+02 1.009104999999999919e+01
1.215000000000000000e+02 1.420766000000000062e+01
1.215499999999999972e+02 3.189971999999999852e+01
1.215999999999999943e+02 2.489111000000000118e+01
1.216500000000000057e+02 2.750010000000000066e+00
1.217000000000000028e+02 1.790083999999999875e+01
1.217500000000000000e+02 1.420778999999999925e+01
1.217999999999999972e+02 8.712580000000000879e+00
1.218499999999999943e+02 3.512407999999999930e+01
1.219000000000000057e+02 2.088616000000000028e+01
1.219500000000000028e+02 6.555139999999999745e+00
1.220000000000000000e+02 2.386891999999999925e+01
1.220499999999999972e+02 1.703585999999999956e+01
1.220999999999999943e+02 3.914057999999999993e+01
1.221500000000000057e+02 1.139104999999999990e+02
1.222000000000000028e+02 4.658100000000000129e+00
1.222500000000000000e+02 3.626870999999999867e+01
1.222999999999999972e+02 3.897532000000000352e+01
1.223499999999999943e+02 8.862681999999999505e+01
1.224000000000000057e+02 6.424738000000000682e+01
1.224500000000000028e+02 3.134723999999999933e+01
1.225000000000000000e+02 3.065155999999999992e+01
1.225499999999999972e+02 5.035251999999999839e+02
1.225999999999999943e+02 3.980270999999999759e+01
1.226500000000000057e+02 2.914187000000000083e+01
1.227000000000000028e+02 1.356761000000000017e+01
1.227500000000000000e+02 2.993128000000000100e+01
1.227999999999999972e+02 1.057380000000000031e+01
1.228499999999999943e+02 1.630792999999999893e+01
1.229000000000000057e+02 1.871059999999999945e+01
1.229500000000000028e+02 7.706380000000000230e+00
1.230000000000000000e+02 3.586059999999999803e+00
1.230499999999999972e+02 1.989857999999999905e+01
1.230999999999999943e+02 1.745070000000000121e+01
1.231500000000000057e+02 1.215971000000000046e+01
1.232000000000000028e+02 1.785053999999999874e+01
1.232500000000000000e+02 1.516366999999999976e+01
1.232999999999999972e+02 1.388469000000000086e+01
1.233499999999999943e+02 4.450630000000000308e+00
1.234000000000000057e+02 1.899261999999999873e+01
1.234500000000000028e+02 1.017875000000000085e+01
1.235000000000000000e+02 2.087349999999999994e+01
1.235499999999999972e+02 2.032599000000000089e+01
1.235999999999999943e+02 1.579434999999999967e+01
1.236500000000000057e+02 1.813814999999999955e+01
1.237000000000000028e+02 6.379220000000000113e+00
1.237500000000000000e+02 8.299709999999999255e+00
1.237999999999999972e+02 2.190011000000000152e+01
1.238499999999999943e+02 1.996207000000000065e+01
1.239000000000000057e+02 3.116550000000000153e+01
1.239500000000000028e+02 3.135838999999999999e+01
1.240000000000000000e+02 1.331722000000000072e+01
1.240499999999999972e+02 1.909153999999999840e+01
1.240999999999999943e+02 1.645384999999999920e+01
1.241500000000000057e+02 3.206719999999999970e+01
1.242000000000000028e+02 2.431513999999999953e+01
1.242500000000000000e+02 1.772754000000000119e+01
1.242999999999999972e+02 5.423910000000000231e+00
1.243499999999999943e+02 1.834462999999999866e+01
1.244000000000000057e+02 1.501453000000000060e+01
1.244500000000000028e+02 1.934261000000000053e+01
1.245000000000000000e+02 2.162385000000000090e+01
1.245499999999999972e+02 6.149350000000000094e+00
1.245999999999999943e+02 1.666453999999999880e+01
1.246500000000000057e+02 1.367252000000000045e+01
1.247000000000000028e+02 8.079100000000000392e+00
1.247500000000000000e+02 2.630846999999999980e+01
1.247999999999999972e+02 1.484425000000000061e+01
1.248499999999999943e+02 1.167435000000000045e+01
1.249000000000000057e+02 5.773579999999999934e+00
1.249500000000000028e+02 1.356625999999999976e+01
1.250000000000000000e+02 9.487370000000000303e+00
1.250499999999999972e+02 1.434606999999999921e+01
1.250999999999999943e+02 2.650225000000000009e+01
1.251500000000000057e+02 1.910257000000000005e+01
1.252000000000000028e+02 3.095810000000000173e+00
1.252500000000000000e+02 5.340069999999999872e+00
1.252999999999999972e+02 6.635869999999999713e+00
1.253499999999999943e+02 6.871610000000000440e+00
1.254000000000000057e+02 2.375798999999999950e+01
1.254500000000000028e+02 2.738010000000000055e+00
1.255000000000000000e+02 1.449741000000000035e+01
1.255499999999999972e+02 1.468024999999999913e+01
1.255999999999999943e+02 1.539194999999999958e+01
1.256500000000000057e+02 6.843609999999999971e+00
1.257000000000000028e+02 2.938634000000000057e+01
1.257500000000000000e+02 4.205960000000000143e+00
1.257999999999999972e+02 4.765590000000000437e+00
1.258499999999999943e+02 2.222315000000000040e+01
1.259000000000000057e+02 7.326730000000000409e+00
1.259500000000000028e+02 7.282680000000000042e+00
1.260000000000000000e+02 1.832079999999999842e+01
1.260499999999999972e+02 6.999299999999999855e+00
1.260999999999999943e+02 2.444228000000000023e+01
1.261500000000000057e+02 7.197569999999999801e+00
1.262000000000000028e+02 2.368241000000000085e+01
1.262500000000000000e+02 1.804793000000000092e+01
1.262999999999999972e+02 4.117618000000000222e+01
1.263499999999999943e+02 3.519420000000000215e+01
1.264000000000000057e+02 2.215571999999999875e+01
1.264500000000000028e+02 2.259306000000000125e+01
1.265000000000000000e+02 1.169732999999999912e+01
1.265499999999999972e+02 4.126540000000000319e+00
1.265999999999999943e+02 2.090386000000000166e+01
1.266500000000000057e+02 1.319750999999999941e+01
1.267000000000000028e+02 9.440879999999999939e+00
1.267500000000000000e+02 9.570339999999999847e+00
1.267999999999999972e+02 1.202258999999999922e+01
1.268499999999999943e+02 6.810299999999999798e+00
1.269000000000000057e+02 1.828125000000000000e+01
1.269500000000000028e+02 2.150233000000000061e+01
1.270000000000000000e+02 7.262940000000000396e+00
1.270499999999999972e+02 6.975959999999999717e+00
1.270999999999999943e+02 2.629862999999999928e+01
1.271500000000000057e+02 3.977315000000000111e+01
1.272000000000000028e+02 2.779701000000000022e+01
1.272500000000000000e+02 2.882951999999999870e+01
1.272999999999999972e+02 1.229851000000000028e+01
1.273499999999999943e+02 3.282974000000000103e+01
1.274000000000000057e+02 3.968179999999999819e+00
1.274500000000000028e+02 9.884579999999999700e+00
1.275000000000000000e+02 7.434910000000000352e+00
1.275499999999999972e+02 2.057416999999999874e+01
1.275999999999999943e+02 1.712315999999999860e+01
1.276500000000000057e+02 1.892284000000000077e+01
1.277000000000000028e+02 7.002620000000000289e+00
1.277500000000000000e+02 1.977692000000000050e+01
1.277999999999999972e+02 1.035928999999999967e+01
1.278499999999999943e+02 3.136374999999999957e+01
1.279000000000000057e+02 9.635749999999999815e+00
1.279500000000000028e+02 1.422279999999999944e+01
1.280000000000000000e+02 2.055883000000000038e+01
1.280500000000000114e+02 2.832244999999999990e+01
1.280999999999999943e+02 1.541412000000000049e+01
1.281500000000000057e+02 2.763463000000000136e+01
1.281999999999999886e+02 5.168739999999999668e+00
1.282500000000000000e+02 1.961638999999999911e+01
1.283000000000000114e+02 1.656327999999999889e+01
1.283499999999999943e+02 2.433931000000000111e+01
1.284000000000000057e+02 2.158928999999999832e+01
1.284499999999999886e+02 1.888375999999999877e+01
1.285000000000000000e+02 6.454150000000000276e+00
1.285500000000000114e+02 1.509083000000000041e+01
1.285999999999999943e+02 2.079510000000000147e+01
1.286500000000000057e+02 1.933186999999999856e+01
1.286999999999999886e+02 1.005846000000000018e+01
1.287500000000000000e+02 2.104196999999999917e+01
1.288000000000000114e+02 2.494077000000000055e+01
1.288499999999999943e+02 5.195590000000000153e+00
1.289000000000000057e+02 1.400294000000000061e+01
1.289499999999999886e+02 3.565814999999999912e+01
1.290000000000000000e+02 2.848035000000000139e+01
1.290500000000000114e+02 2.167135000000000034e+01
1.290999999999999943e+02 2.213833999999999946e+01
1.291500000000000057e+02 2.294850999999999885e+01
1.291999999999999886e+02 2.259627000000000052e+01
1.292500000000000000e+02 1.882298000000000116e+01
1.293000000000000114e+02 1.814433000000000007e+01
1.293499999999999943e+02 2.212358000000000047e+01
1.294000000000000057e+02 2.415008999999999872e+01
1.294499999999999886e+02 2.160895999999999972e+01
1.295000000000000000e+02 4.588309999999999889e+01
1.295500000000000114e+02 1.067304000000000030e+01
1.295999999999999943e+02 2.940790000000000148e+01
1.296500000000000057e+02 1.451482999999999990e+01
1.296999999999999886e+02 2.622736000000000089e+01
1.297500000000000000e+02 1.279964000000000013e+01
1.298000000000000114e+02 6.322400000000000020e+00
1.298499999999999943e+02 5.868249999999999744e+00
1.299000000000000057e+02 3.946120000000000072e+00
1.299499999999999886e+02 8.767340000000000799e+00
1.300000000000000000e+02 8.129099999999999326e+00
1.300500000000000114e+02 1.044208000000000069e+01
1.300999999999999943e+02 1.657597000000000165e+01
1.301500000000000057e+02 2.293402999999999992e+01
1.301999999999999886e+02 8.658120000000000260e+00
1.302500000000000000e+02 3.242110000000000269e+01
1.303000000000000114e+02 8.777300000000000324e+00
1.303499999999999943e+02 2.285044999999999860e+01
1.304000000000000057e+02 1.199759000000000064e+01
1.304499999999999886e+02 1.779230000000000089e+01
1.305000000000000000e+02 2.531299999999999883e+01
1.305500000000000114e+02 3.348042999999999836e+01
1.305999999999999943e+02 1.940543999999999869e+01
1.306500000000000057e+02 1.393547000000000047e+01
1.306999999999999886e+02 1.536456000000000088e+01
1.307500000000000000e+02 2.042201000000000022e+01
1.308000000000000114e+02 3.222625000000000028e+01
1.308499999999999943e+02 5.442829999999999835e+00
1.309000000000000057e+02 3.330020999999999987e+01
1.309499999999999886e+02 9.500790000000000290e+00
1.310000000000000000e+02 3.295273000000000252e+01
1.310500000000000114e+02 2.716255999999999915e+01
1.310999999999999943e+02 5.829522999999999655e+01
1.311500000000000057e+02 1.277210999999999963e+01
1.311999999999999886e+02 1.057972999999999963e+01
1.312500000000000000e+02 3.517645999999999873e+01
1.313000000000000114e+02 5.992340000000000444e+00
1.313499999999999943e+02 9.689230000000000231e+00
1.314000000000000057e+02 1.068990999999999936e+01
1.314499999999999886e+02 9.427210000000000534e+00
1.315000000000000000e+02 2.193996999999999886e+01
1.315500000000000114e+02 1.108455000000000013e+01
1.315999999999999943e+02 4.301490000000000258e+00
1.316500000000000057e+02 1.502520999999999951e+01
1.316999999999999886e+02 1.147777999999999921e+01
1.317500000000000000e+02 1.140737999999999985e+01
1.318000000000000114e+02 3.236410000000000053e+01
1.318499999999999943e+02 9.423189999999999955e+00
1.319000000000000057e+02 1.704073999999999955e+01
1.319499999999999886e+02 1.296451000000000064e+01
1.320000000000000000e+02 2.635980999999999952e+01
1.320500000000000114e+02 1.205006999999999984e+01
1.320999999999999943e+02 1.515367999999999959e+01
1.321500000000000057e+02 2.015319999999999823e+01
1.321999999999999886e+02 2.878528999999999982e+01
1.322500000000000000e+02 5.971479999999999677e+00
1.323000000000000114e+02 7.050510000000000055e+00
1.323499999999999943e+02 1.626939000000000135e+01
1.324000000000000057e+02 2.050272000000000006e+01
1.324499999999999886e+02 2.666020000000000056e+00
1.325000000000000000e+02 1.646687999999999974e+01
1.325500000000000114e+02 2.635169000000000139e+01
1.325999999999999943e+02 1.192641000000000062e+01
1.326500000000000057e+02 1.479649000000000036e+01
1.326999999999999886e+02 6.559689999999999799e+00
1.327500000000000000e+02 1.503786000000000023e+01
1.328000000000000114e+02 7.108100000000000307e+00
1.328499999999999943e+02 1.681486999999999910e+01
1.329000000000000057e+02 3.696229999999999905e+00
1.329499999999999886e+02 8.616989999999999483e+00
1.330000000000000000e+02 1.561129000000000033e+01
1.330500000000000114e+02 2.489553000000000083e+01
1.330999999999999943e+02 1.518075999999999937e+01
1.331500000000000057e+02 1.809494000000000113e+01
1.331999999999999886e+02 1.033904000000000067e+01
1.332500000000000000e+02 1.784241000000000099e+01
1.333000000000000114e+02 3.070930000000000160e+00
1.333499999999999943e+02 2.991706999999999894e+01
1.334000000000000057e+02 1.956338999999999828e+01
1.334499999999999886e+02 1.641627000000000081e+01
1.335000000000000000e+02 1.686045000000000016e+01
1.335500000000000114e+02 2.413213000000000008e+01
1.335999999999999943e+02 3.949647000000000219e+01
1.336500000000000057e+02 2.096495000000000175e+01
1.336999999999999886e+02 1.625018000000000029e+01
1.337500000000000000e+02 2.014273000000000025e+01
1.338000000000000114e+02 3.222946999999999917e+01
1.338499999999999943e+02 1.921705000000000041e+01
1.339000000000000057e+02 7.833680000000000199e+00
1.339499999999999886e+02 2.071040999999999954e+01
1.340000000000000000e+02 3.370550999999999675e+01
1.340500000000000114e+02 6.783100000000000129e+00
1.340999999999999943e+02 1.974590999999999852e+01
1.341500000000000057e+02 3.603576999999999941e+01
1.341999999999999886e+02 3.811199999999999921e+00
1.342500000000000000e+02 1.920388000000000162e+01
1.343000000000000114e+02 2.876756999999999920e+01
1.343499999999999943e+02 3.265494999999999948e+01
1.344000000000000057e+02 2.661712999999999951e+01
1.344499999999999886e+02 2.604504000000000019e+01
1.345000000000000000e+02 4.302539999999999587e+00
1.345500000000000114e+02 2.028491000000000000e+01
1.345999999999999943e+02 1.622130000000000072e+00
1.346500000000000057e+02 7.407619999999999649e+00
1.346999999999999886e+02 1.138430999999999926e+01
1.347500000000000000e+02 1.064925000000000033e+01
1.348000000000000114e+02 1.489001999999999981e+01
1.348499999999999943e+02 7.582589999999999719e+00
1.349000000000000057e+02 1.015212000000000003e+01
1.349499999999999886e+02 4.802050000000000374e+00
1.350000000000000000e+02 9.379289999999999239e+00
1.350500000000000114e+02 1.286177999999999955e+01
1.350999999999999943e+02 8.249919999999999476e+00
1.351500000000000057e+02 2.401757999999999882e+01
1.351999999999999886e+02 2.022300999999999860e+01
1.352500000000000000e+02 2.593825000000000003e+01
1.353000000000000114e+02 2.700251000000000090e+01
1.353499999999999943e+02 5.235339999999999883e+00
1.354000000000000057e+02 9.555369999999999919e+00
1.354499999999999886e+02 2.907218999999999909e+01
1.355000000000000000e+02 3.179254999999999853e+01
1.355500000000000114e+02 1.840996000000000166e+01
1.355999999999999943e+02 7.207440000000000069e+00
1.356500000000000057e+02 1.085623000000000005e+01
1.356999999999999886e+02 8.668120000000000047e+00
1.357500000000000000e+02 5.865190000000000126e+00
1.358000000000000114e+02 1.220085000000000086e+01
1.358499999999999943e+02 2.343700000000000117e+01
1.359000000000000057e+02 2.681779999999999831e+00
1.359499999999999886e+02 5.691110000000000113e+00
1.360000000000000000e+02 1.993608000000000047e+01
1.360500000000000114e+02 4.144009999999999749e+00
1.360999999999999943e+02 3.288692000000000348e+01
1.361500000000000057e+02 2.197183000000000064e+01
1.361999999999999886e+02 2.343858000000000175e+01
1.362500000000000000e+02 1.969450000000000145e+01
1.363000000000000114e+02 9.604870000000000019e+00
1.363499999999999943e+02 2.376504999999999868e+01
1.364000000000000057e+02 1.812852000000000174e+01
1.364499999999999886e+02 1.514398000000000089e+01
1.365000000000000000e+02 7.275330000000000297e+00
1.365500000000000114e+02 1.768036999999999992e+01
1.365999999999999943e+02 2.253200999999999965e+01
1.366500000000000057e+02 1.498409000000000013e+01
1.366999999999999886e+02 1.421030999999999977e+01
1.367500000000000000e+02 9.623760000000000758e+00
1.368000000000000114e+02 5.713379999999999903e+00
1.368499999999999943e+02 1.225467000000000084e+01
1.369000000000000057e+02 8.470579999999999998e+00
1.369499999999999886e+02 8.006890000000000285e+00
1.370000000000000000e+02 2.314623999999999882e+01
1.370500000000000114e+02 1.469701000000000057e+01
1.370999999999999943e+02 3.142585000000000051e+01
1.371500000000000057e+02 1.448076000000000008e+01
1.371999999999999886e+02 2.938720999999999961e+01
1.372500000000000000e+02 8.804009999999999891e+00
1.373000000000000114e+02 5.263829999999999565e+00
1.373499999999999943e+02 3.403680000000000039e+00
1.374000000000000057e+02 8.909810000000000230e+00
1.374499999999999886e+02 1.342700999999999922e+01
1.375000000000000000e+02 1.432629999999999981e+01
1.375500000000000114e+02 2.351085000000000136e+01
1.375999999999999943e+02 9.438990000000000435e+00
1.376500000000000057e+02 1.393312000000000062e+01
1.376999999999999886e+02 2.545859000000000094e+01
1.377500000000000000e+02 1.733060000000000045e+01
1.378000000000000114e+02 9.961230000000000473e+00
1.378499999999999943e+02 8.676679999999999282e+00
1.379000000000000057e+02 9.585820000000000007e+00
1.379499999999999886e+02 1.020865000000000045e+01
1.380000000000000000e+02 1.726244000000000156e+01
1.380500000000000114e+02 1.837321999999999989e+01
1.380999999999999943e+02 4.343270000000000408e+00
1.381500000000000057e+02 4.298060000000000436e+00
1.381999999999999886e+02 5.170650000000000190e+00
1.382500000000000000e+02 1.934727000000000174e+01
1.383000000000000114e+02 3.291059999999999874e+00
1.383499999999999943e+02 2.038373999999999953e+01
1.384000000000000057e+02 1.380198000000000036e+01
1.384499999999999886e+02 1.631672999999999973e+01
1.385000000000000000e+02 1.529697999999999958e+01
1.385500000000000114e+02 1.571738999999999997e+01
1.385999999999999943e+02 2.091055000000000064e+01
1.386500000000000057e+02 2.949910000000000032e+00
1.386999999999999886e+02 1.420518000000000036e+01
1.387500000000000000e+02 1.846660999999999930e+01
1.388000000000000114e+02 1.169040999999999997e+01
1.388499999999999943e+02 6.026299999999999990e+00
1.389000000000000057e+02 1.217694000000000010e+01
1.389499999999999886e+02 5.411069999999999602e+00
1.390000000000000000e+02 1.599929999999999986e+01
1.390500000000000114e+02 1.771018000000000114e+01
1.390999999999999943e+02 1.421554000000000073e+01
1.391500000000000057e+02 6.139630000000000365e+00
1.391999999999999886e+02 1.654772000000000176e+01
1.392500000000000000e+02 1.703631999999999991e+01
1.393000000000000114e+02 2.752203000000000088e+01
1.393499999999999943e+02 5.836820000000000341e+00
1.394000000000000057e+02 2.316669999999999874e+01
1.394499999999999886e+02 5.291430000000000078e+00
1.395000000000000000e+02 3.154059999999999864e+00
1.395500000000000114e+02 5.372969999999999580e+00
1.395999999999999943e+02 4.998829999999999885e+00
1.396500000000000057e+02 1.448680000000000057e+01
1.396999999999999886e+02 4.689199999999999591e+00
1.397500000000000000e+02 1.447353999999999985e+01
1.398000000000000114e+02 6.844610000000000305e+00
1.398499999999999943e+02 1.423915000000000042e+01
1.399000000000000057e+02 4.065599999999999881e+00
1.399499999999999886e+02 3.852689999999999948e+00
1.400000000000000000e+02 2.699587999999999965e+01
1.400500000000000114e+02 2.166150999999999982e+01
1.400999999999999943e+02 1.728081999999999852e+01
1.401500000000000057e+02 1.825336000000000070e+01
1.401999999999999886e+02 2.605484999999999829e+01
1.402500000000000000e+02 2.359159000000000006e+01
1.403000000000000114e+02 2.250985999999999976e+01
1.403499999999999943e+02 1.669699999999999918e+01
1.404000000000000057e+02 2.045608000000000004e+01
1.404499999999999886e+02 1.278998999999999953e+01
1.405000000000000000e+02 1.091900000000000048e+01
1.405500000000000114e+02 1.411229999999999940e+01
1.405999999999999943e+02 8.937129999999999797e+00
1.406500000000000057e+02 1.221147999999999989e+01
1.406999999999999886e+02 1.242052999999999940e+01
1.407500000000000000e+02 3.476739999999999942e+00
1.408000000000000114e+02 7.207259999999999778e+00
1.408499999999999943e+02 2.055233000000000132e+01
1.409000000000000057e+02 2.495423999999999864e+01
1.409499999999999886e+02 5.008759999999999657e+00
1.410000000000000000e+02 8.894869999999999166e+00
1.410500000000000114e+02 2.558999000000000024e+01
1.410999999999999943e+02 8.027150000000000674e+00
1.411500000000000057e+02 6.834959999999999702e+00
1.411999999999999886e+02 1.979097000000000151e+01
1.412500000000000000e+02 2.604669000000000167e+01
1.413000000000000114e+02 3.361086000000000240e+01
1.413499999999999943e+02 2.348619000000000057e+01
1.414000000000000057e+02 9.252990000000000492e+00
1.414499999999999886e+02 1.172905000000000086e+01
1.415000000000000000e+02 7.817879999999999718e+00
1.415500000000000114e+02 6.278430000000000177e+00
1.415999999999999943e+02 1.085580999999999996e+01
1.416500000000000057e+02 2.020348999999999862e+01
1.416999999999999886e+02 1.780280000000000129e+01
1.417500000000000000e+02 1.569197999999999915e+01
1.418000000000000114e+02 2.256224999999999881e+01
1.418499999999999943e+02 1.070801999999999943e+01
1.419000000000000057e+02 1.703716999999999970e+01
1.419499999999999886e+02 2.257610999999999990e+01
1.420000000000000000e+02 2.087196000000000140e+01
1.420500000000000114e+02 2.511372000000000071e+01
1.420999999999999943e+02 7.724960000000000271e+00
1.421500000000000057e+02 1.017263999999999946e+01
1.421999999999999886e+02 3.004992000000000019e+01
1.422500000000000000e+02 1.752353000000000094e+01
1.423000000000000114e+02 1.708751000000000175e+01
1.423499999999999943e+02 2.984090000000000131e+01
1.424000000000000057e+02 1.596640000000000015e+01
1.424499999999999886e+02 1.024046000000000056e+01
1.425000000000000000e+02 2.341163999999999845e+01
1.425500000000000114e+02 2.409896000000000171e+01
1.425999999999999943e+02 2.783045999999999864e+01
1.426500000000000057e+02 6.015240000000000364e+00
1.426999999999999886e+02 1.569980999999999938e+01
1.427500000000000000e+02 1.919924999999999926e+01
1.428000000000000114e+02 1.843103999999999942e+01
1.428499999999999943e+02 1.524024000000000001e+01
1.429000000000000057e+02 2.782802999999999827e+01
1.429499999999999886e+02 2.003034999999999854e+01
1.430000000000000000e+02 1.931133000000000166e+01
1.430500000000000114e+02 9.139870000000000161e+00
1.430999999999999943e+02 1.575508999999999915e+01
1.431500000000000057e+02 1.818938999999999950e+01
1.431999999999999886e+02 2.166863999999999990e+01
1.432500000000000000e+02 1.312789000000000073e+01
1.433000000000000114e+02 1.096401999999999965e+01
1.433499999999999943e+02 1.544880000000000031e+01
1.434000000000000057e+02 1.425193999999999939e+01
1.434499999999999886e+02 9.474099999999999966e+00
1.435000000000000000e+02 1.310812999999999917e+01
1.435500000000000114e+02 1.044060999999999950e+01
1.435999999999999943e+02 2.609441999999999950e+01
1.436500000000000057e+02 2.609672000000000125e+01
1.436999999999999886e+02 9.248120000000000118e+00
1.437500000000000000e+02 9.347319999999999851e+00
1.438000000000000114e+02 1.547330999999999968e+01
1.438499999999999943e+02 2.759649999999999892e+01
1.439000000000000057e+02 7.542510000000000048e+00
1.439499999999999886e+02 2.258971999999999980e+01
1.440000000000000000e+02 1.929192000000000107e+01
1.440500000000000114e+02 2.260793999999999926e+01
1.440999999999999943e+02 6.780459999999999710e+00
1.441500000000000057e+02 8.824220000000000397e+00
1.441999999999999886e+02 1.052458000000000027e+01
1.442500000000000000e+02 1.575014000000000003e+01
1.443000000000000114e+02 2.386036000000000001e+01
1.443499999999999943e+02 6.187470000000000248e+00
1.444000000000000057e+02 1.276551000000000080e+01
1.444499999999999886e+02 2.952925000000000111e+01
1.445000000000000000e+02 2.111771999999999849e+01
1.445500000000000114e+02 2.979618999999999929e+01
1.445999999999999943e+02 2.259672000000000125e+01
1.446500000000000057e+02 1.640536000000000172e+01
1.446999999999999886e+02 8.022859999999999658e+00
1.447500000000000000e+02 8.001200000000000756e+00
1.448000000000000114e+02 1.382199999999999918e+01
1.448499999999999943e+02 1.172428999999999988e+01
1.449000000000000057e+02 1.051449000000000034e+01
1.449499999999999886e+02 3.887840000000000185e+00
1.450000000000000000e+02 2.278230999999999895e+01
1.450500000000000114e+02 3.534978999999999871e+01
1.450999999999999943e+02 3.152253999999999934e+01
1.451500000000000057e+02 4.960619999999999585e+00
1.451999999999999886e+02 1.645307999999999993e+01
1.452500000000000000e+02 1.974747999999999948e+01
1.453000000000000114e+02 4.900929999999999787e+00
1.453499999999999943e+02 1.296911000000000058e+01
1.454000000000000057e+02 1.503430000000000000e+01
1.454499999999999886e+02 2.761568000000000112e+01
1.455000000000000000e+02 2.012240999999999858e+01
1.455500000000000114e+02 1.341147999999999918e+01
1.455999999999999943e+02 3.143978999999999857e+01
1.456500000000000057e+02 6.403190000000000381e+00
1.456999999999999886e+02 1.232652999999999999e+01
1.457500000000000000e+02 2.608858000000000033e+01
1.458000000000000114e+02 1.491074000000000055e+01
1.458499999999999943e+02 1.977099000000000117e+01
1.459000000000000057e+02 1.090221000000000018e+01
1.459499999999999886e+02 2.121978000000000009e+01
1.460000000000000000e+02 2.169869999999999877e+01
1.460500000000000114e+02 3.334608000000000061e+01
1.460999999999999943e+02 1.683089000000000013e+01
1.461500000000000057e+02 6.517420000000000435e+00
1.461999999999999886e+02 2.925863000000000014e+01
1.462500000000000000e+02 2.852190999999999832e+01
1.463000000000000114e+02 1.757695000000000007e+01
1.463499999999999943e+02 7.317580000000000418e+00
1.464000000000000057e+02 2.663648999999999845e+01
1.464499999999999886e+02 2.805476000000000170e+01
1.465000000000000000e+02 2.007162999999999897e+01
1.465500000000000114e+02 9.177279999999999660e+00
1.465999999999999943e+02 9.411170000000000258e+00
1.466500000000000057e+02 6.578179999999999694e+00
1.466999999999999886e+02 3.304784999999999684e+01
1.467500000000000000e+02 7.818299999999999805e+00
1.468000000000000114e+02 2.390591999999999828e+01
1.468499999999999943e+02 1.367356999999999978e+01
1.469000000000000057e+02 1.467420000000000080e+01
1.469499999999999886e+02 8.041700000000000514e+00
1.470000000000000000e+02 1.625718000000000174e+01
1.470500000000000114e+02 1.242205000000000048e+01
1.470999999999999943e+02 7.827189999999999870e+00
1.471500000000000057e+02 2.292389999999999972e+01
1.471999999999999886e+02 5.753960000000000186e+00
1.472500000000000000e+02 8.014559999999999462e+00
1.473000000000000114e+02 1.666916000000000153e+01
1.473499999999999943e+02 1.319791000000000025e+01
1.474000000000000057e+02 5.084389999999999965e+00
1.474499999999999886e+02 2.246155999999999864e+01
1.475000000000000000e+02 1.075740000000000052e+01
1.475500000000000114e+02 2.307420000000000027e+00
1.475999999999999943e+02 6.862379999999999924e+00
1.476500000000000057e+02 1.988517999999999830e+01
1.476999999999999886e+02 2.794719999999999871e+01
1.477500000000000000e+02 2.663986999999999838e+01
1.478000000000000114e+02 2.392483999999999966e+01
1.478499999999999943e+02 3.012081999999999837e+01
1.479000000000000057e+02 1.406883999999999979e+01
1.479499999999999886e+02 1.248883000000000010e+01
1.480000000000000000e+02 1.425625999999999927e+01
1.480500000000000114e+02 1.898407999999999873e+01
1.480999999999999943e+02 1.633346999999999838e+01
1.481500000000000057e+02 3.054438999999999993e+01
1.481999999999999886e+02 2.229888000000000048e+01
1.482500000000000000e+02 2.397898999999999958e+01
1.483000000000000114e+02 1.121799000000000035e+01
1.483499999999999943e+02 1.802845999999999904e+01
1.484000000000000057e+02 1.631681999999999988e+01
1.484499999999999886e+02 1.847206999999999866e+01
1.485000000000000000e+02 1.512856000000000023e+01
1.485500000000000114e+02 1.551882999999999946e+01
1.485999999999999943e+02 2.132329000000000008e+01
1.486500000000000057e+02 2.734609000000000023e+01
1.486999999999999886e+02 2.100976999999999961e+01
1.487500000000000000e+02 2.061694999999999922e+01
1.488000000000000114e+02 1.695451999999999870e+01
1.488499999999999943e+02 2.143997999999999848e+01
1.489000000000000057e+02 1.208801000000000059e+01
1.489499999999999886e+02 5.610680000000000334e+00
1.490000000000000000e+02 1.262209999999999965e+01
1.490500000000000114e+02 1.297443999999999953e+01
1.490999999999999943e+02 1.382008000000000081e+01
1.491500000000000057e+02 1.583038999999999952e+01
1.491999999999999886e+02 1.795073000000000008e+01
1.492500000000000000e+02 1.521574999999999989e+01
1.493000000000000114e+02 1.575811000000000028e+01
1.493499999999999943e+02 1.102666999999999931e+01
1.494000000000000057e+02 1.803481000000000023e+01
1.494499999999999886e+02 8.070940000000000225e+00
1.495000000000000000e+02 1.981759999999999877e+01
1.495500000000000114e+02 2.455992000000000175e+01
1.495999999999999943e+02 1.947619999999999862e+01
1.496500000000000057e+02 1.500376999999999938e+01
1.496999999999999886e+02 7.582150000000000389e+00
1.497500000000000000e+02 1.576899000000000051e+01
1.498000000000000114e+02 2.211083999999999961e+01
1.498499999999999943e+02 2.470436000000000121e+01
1.499000000000000057e+02 8.356099999999999639e+00
1.499499999999999886e+02 3.290456999999999965e+01
1.500000000000000000e+02 9.468040000000000234e+00
