# Supplementary material for: Elevated concentrations cause upright alpha-synuclein conformation at lipid interfaces
Source: Nat Commun. 2023 Sep 18;14:5731. doi: 10.1038/s41467-023-39843-1 (PMC10507035; doi:10.1038/s41467-023-39843-1)
Supplement: Supplementary file 3 — Source Data [file 41467_2023_39843_MOESM3_ESM.zip › Source Data file/FigureS12/figS12_lowLPR_corr_s7_r1.txt]

0.000000000000000000e+00 nan
5.000000000000000278e-02 nan
1.000000000000000056e-01 nan
1.499999999999999944e-01 nan
2.000000000000000111e-01 nan
2.500000000000000000e-01 nan
2.999999999999999889e-01 nan
3.499999999999999778e-01 nan
4.000000000000000222e-01 nan
4.500000000000000111e-01 nan
5.000000000000000000e-01 nan
5.500000000000000444e-01 nan
5.999999999999999778e-01 nan
6.500000000000000222e-01 nan
6.999999999999999556e-01 nan
7.500000000000000000e-01 nan
8.000000000000000444e-01 nan
8.499999999999999778e-01 nan
9.000000000000000222e-01 nan
9.499999999999999556e-01 nan
1.000000000000000000e+00 nan
1.050000000000000044e+00 nan
1.100000000000000089e+00 nan
1.149999999999999911e+00 nan
1.199999999999999956e+00 nan
1.250000000000000000e+00 nan
1.300000000000000044e+00 nan
1.350000000000000089e+00 nan
1.399999999999999911e+00 nan
1.449999999999999956e+00 nan
1.500000000000000000e+00 nan
1.550000000000000044e+00 nan
1.600000000000000089e+00 nan
1.649999999999999911e+00 nan
1.699999999999999956e+00 nan
1.750000000000000000e+00 nan
1.800000000000000044e+00 nan
1.850000000000000089e+00 nan
1.899999999999999911e+00 nan
1.949999999999999956e+00 nan
2.000000000000000000e+00 nan
2.049999999999999822e+00 nan
2.100000000000000089e+00 nan
2.149999999999999911e+00 nan
2.200000000000000178e+00 nan
2.250000000000000000e+00 nan
2.299999999999999822e+00 nan
2.350000000000000089e+00 nan
2.399999999999999911e+00 nan
2.450000000000000178e+00 nan
2.500000000000000000e+00 nan
2.549999999999999822e+00 nan
2.600000000000000089e+00 nan
2.649999999999999911e+00 nan
2.700000000000000178e+00 nan
2.750000000000000000e+00 nan
2.799999999999999822e+00 nan
2.850000000000000089e+00 nan
2.899999999999999911e+00 nan
2.950000000000000178e+00 nan
3.000000000000000000e+00 nan
3.049999999999999822e+00 nan
3.100000000000000089e+00 nan
3.149999999999999911e+00 nan
3.200000000000000178e+00 nan
3.250000000000000000e+00 nan
3.299999999999999822e+00 nan
3.350000000000000089e+00 nan
3.399999999999999911e+00 nan
3.450000000000000178e+00 nan
3.500000000000000000e+00 nan
3.549999999999999822e+00 nan
3.600000000000000089e+00 nan
3.649999999999999911e+00 nan
3.700000000000000178e+00 nan
3.750000000000000000e+00 nan
3.799999999999999822e+00 nan
3.850000000000000089e+00 nan
3.899999999999999911e+00 nan
3.950000000000000178e+00 nan
4.000000000000000000e+00 nan
4.049999999999999822e+00 nan
4.099999999999999645e+00 nan
4.150000000000000355e+00 nan
4.200000000000000178e+00 nan
4.250000000000000000e+00 nan
4.299999999999999822e+00 nan
4.349999999999999645e+00 nan
4.400000000000000355e+00 nan
4.450000000000000178e+00 nan
4.500000000000000000e+00 nan
4.549999999999999822e+00 nan
4.599999999999999645e+00 nan
4.650000000000000355e+00 nan
4.700000000000000178e+00 nan
4.750000000000000000e+00 nan
4.799999999999999822e+00 nan
4.849999999999999645e+00 nan
4.900000000000000355e+00 nan
4.950000000000000178e+00 nan
5.000000000000000000e+00 nan
5.049999999999999822e+00 nan
5.099999999999999645e+00 nan
5.150000000000000355e+00 nan
5.200000000000000178e+00 nan
5.250000000000000000e+00 nan
5.299999999999999822e+00 nan
5.349999999999999645e+00 nan
5.400000000000000355e+00 nan
5.450000000000000178e+00 nan
5.500000000000000000e+00 nan
5.549999999999999822e+00 nan
5.599999999999999645e+00 nan
5.650000000000000355e+00 nan
5.700000000000000178e+00 nan
5.750000000000000000e+00 nan
5.799999999999999822e+00 nan
5.849999999999999645e+00 nan
5.900000000000000355e+00 nan
5.950000000000000178e+00 nan
6.000000000000000000e+00 nan
6.049999999999999822e+00 nan
6.099999999999999645e+00 nan
6.150000000000000355e+00 nan
6.200000000000000178e+00 nan
6.250000000000000000e+00 nan
6.299999999999999822e+00 nan
6.349999999999999645e+00 nan
6.400000000000000355e+00 nan
6.450000000000000178e+00 nan
6.500000000000000000e+00 nan
6.549999999999999822e+00 nan
6.599999999999999645e+00 nan
6.650000000000000355e+00 nan
6.700000000000000178e+00 nan
6.750000000000000000e+00 nan
6.799999999999999822e+00 nan
6.849999999999999645e+00 nan
6.900000000000000355e+00 nan
6.950000000000000178e+00 nan
7.000000000000000000e+00 nan
7.049999999999999822e+00 nan
7.099999999999999645e+00 nan
7.150000000000000355e+00 nan
7.200000000000000178e+00 nan
7.250000000000000000e+00 nan
7.299999999999999822e+00 nan
7.349999999999999645e+00 nan
7.400000000000000355e+00 nan
7.450000000000000178e+00 nan
7.500000000000000000e+00 nan
7.549999999999999822e+00 nan
7.599999999999999645e+00 nan
7.650000000000000355e+00 nan
7.700000000000000178e+00 nan
7.750000000000000000e+00 nan
7.799999999999999822e+00 nan
7.849999999999999645e+00 nan
7.900000000000000355e+00 nan
7.950000000000000178e+00 nan
8.000000000000000000e+00 nan
8.050000000000000711e+00 nan
8.099999999999999645e+00 nan
8.150000000000000355e+00 nan
8.199999999999999289e+00 nan
8.250000000000000000e+00 nan
8.300000000000000711e+00 nan
8.349999999999999645e+00 nan
8.400000000000000355e+00 nan
8.449999999999999289e+00 nan
8.500000000000000000e+00 nan
8.550000000000000711e+00 nan
8.599999999999999645e+00 nan
8.650000000000000355e+00 nan
8.699999999999999289e+00 nan
8.750000000000000000e+00 nan
8.800000000000000711e+00 nan
8.849999999999999645e+00 nan
8.900000000000000355e+00 nan
8.949999999999999289e+00 nan
9.000000000000000000e+00 nan
9.050000000000000711e+00 nan
9.099999999999999645e+00 nan
9.150000000000000355e+00 nan
9.199999999999999289e+00 nan
9.250000000000000000e+00 nan
9.300000000000000711e+00 nan
9.349999999999999645e+00 nan
9.400000000000000355e+00 nan
9.449999999999999289e+00 nan
9.500000000000000000e+00 nan
9.550000000000000711e+00 nan
9.599999999999999645e+00 nan
9.650000000000000355e+00 nan
9.699999999999999289e+00 nan
9.750000000000000000e+00 nan
9.800000000000000711e+00 nan
9.849999999999999645e+00 nan
9.900000000000000355e+00 nan
9.949999999999999289e+00 nan
1.000000000000000000e+01 nan
1.005000000000000071e+01 nan
1.009999999999999964e+01 nan
1.015000000000000036e+01 nan
1.019999999999999929e+01 nan
1.025000000000000000e+01 nan
1.030000000000000071e+01 nan
1.034999999999999964e+01 nan
1.040000000000000036e+01 nan
1.044999999999999929e+01 nan
1.050000000000000000e+01 nan
1.055000000000000071e+01 nan
1.059999999999999964e+01 nan
1.065000000000000036e+01 nan
1.069999999999999929e+01 nan
1.075000000000000000e+01 nan
1.080000000000000071e+01 nan
1.084999999999999964e+01 nan
1.090000000000000036e+01 nan
1.094999999999999929e+01 nan
1.100000000000000000e+01 nan
1.105000000000000071e+01 nan
1.109999999999999964e+01 nan
1.115000000000000036e+01 nan
1.119999999999999929e+01 nan
1.125000000000000000e+01 nan
1.130000000000000071e+01 nan
1.134999999999999964e+01 nan
1.140000000000000036e+01 nan
1.144999999999999929e+01 nan
1.150000000000000000e+01 nan
1.155000000000000071e+01 nan
1.159999999999999964e+01 nan
1.165000000000000036e+01 nan
1.169999999999999929e+01 nan
1.175000000000000000e+01 nan
1.180000000000000071e+01 nan
1.184999999999999964e+01 nan
1.190000000000000036e+01 nan
1.194999999999999929e+01 nan
1.200000000000000000e+01 nan
1.205000000000000071e+01 nan
1.209999999999999964e+01 nan
1.215000000000000036e+01 nan
1.219999999999999929e+01 nan
1.225000000000000000e+01 nan
1.230000000000000071e+01 nan
1.234999999999999964e+01 nan
1.240000000000000036e+01 nan
1.244999999999999929e+01 nan
1.250000000000000000e+01 nan
1.255000000000000071e+01 nan
1.259999999999999964e+01 nan
1.265000000000000036e+01 nan
1.269999999999999929e+01 nan
1.275000000000000000e+01 nan
1.280000000000000071e+01 nan
1.284999999999999964e+01 nan
1.290000000000000036e+01 nan
1.294999999999999929e+01 nan
1.300000000000000000e+01 nan
1.305000000000000071e+01 nan
1.309999999999999964e+01 nan
1.315000000000000036e+01 nan
1.319999999999999929e+01 nan
1.325000000000000000e+01 nan
1.330000000000000071e+01 nan
1.334999999999999964e+01 nan
1.340000000000000036e+01 nan
1.344999999999999929e+01 nan
1.350000000000000000e+01 nan
1.355000000000000071e+01 nan
1.359999999999999964e+01 nan
1.365000000000000036e+01 nan
1.369999999999999929e+01 nan
1.375000000000000000e+01 nan
1.380000000000000071e+01 nan
1.384999999999999964e+01 nan
1.390000000000000036e+01 nan
1.394999999999999929e+01 nan
1.400000000000000000e+01 nan
1.405000000000000071e+01 nan
1.409999999999999964e+01 nan
1.415000000000000036e+01 nan
1.419999999999999929e+01 nan
1.425000000000000000e+01 nan
1.430000000000000071e+01 nan
1.434999999999999964e+01 nan
1.440000000000000036e+01 nan
1.444999999999999929e+01 nan
1.450000000000000000e+01 nan
1.455000000000000071e+01 nan
1.459999999999999964e+01 nan
1.465000000000000036e+01 nan
1.469999999999999929e+01 nan
1.475000000000000000e+01 nan
1.480000000000000071e+01 nan
1.484999999999999964e+01 nan
1.490000000000000036e+01 nan
1.494999999999999929e+01 nan
1.500000000000000000e+01 nan
1.505000000000000071e+01 nan
1.509999999999999964e+01 nan
1.515000000000000036e+01 nan
1.519999999999999929e+01 nan
1.525000000000000000e+01 nan
1.530000000000000071e+01 nan
1.534999999999999964e+01 nan
1.540000000000000036e+01 nan
1.544999999999999929e+01 nan
1.550000000000000000e+01 nan
1.555000000000000071e+01 nan
1.559999999999999964e+01 nan
1.565000000000000036e+01 nan
1.569999999999999929e+01 nan
1.575000000000000000e+01 nan
1.580000000000000071e+01 nan
1.584999999999999964e+01 nan
1.590000000000000036e+01 nan
1.594999999999999929e+01 nan
1.600000000000000000e+01 nan
1.605000000000000071e+01 nan
1.610000000000000142e+01 nan
1.614999999999999858e+01 nan
1.619999999999999929e+01 nan
1.625000000000000000e+01 nan
1.630000000000000071e+01 nan
1.635000000000000142e+01 nan
1.639999999999999858e+01 nan
1.644999999999999929e+01 nan
1.650000000000000000e+01 nan
1.655000000000000071e+01 nan
1.660000000000000142e+01 nan
1.664999999999999858e+01 nan
1.669999999999999929e+01 nan
1.675000000000000000e+01 nan
1.680000000000000071e+01 nan
1.685000000000000142e+01 nan
1.689999999999999858e+01 nan
1.694999999999999929e+01 nan
1.700000000000000000e+01 nan
1.705000000000000071e+01 nan
1.710000000000000142e+01 nan
1.714999999999999858e+01 nan
1.719999999999999929e+01 nan
1.725000000000000000e+01 nan
1.730000000000000071e+01 nan
1.735000000000000142e+01 nan
1.739999999999999858e+01 nan
1.744999999999999929e+01 nan
1.750000000000000000e+01 nan
1.755000000000000071e+01 nan
1.760000000000000142e+01 nan
1.764999999999999858e+01 nan
1.769999999999999929e+01 nan
1.775000000000000000e+01 nan
1.780000000000000071e+01 nan
1.785000000000000142e+01 nan
1.789999999999999858e+01 nan
1.794999999999999929e+01 nan
1.800000000000000000e+01 nan
1.805000000000000071e+01 nan
1.810000000000000142e+01 nan
1.814999999999999858e+01 nan
1.819999999999999929e+01 nan
1.825000000000000000e+01 nan
1.830000000000000071e+01 nan
1.835000000000000142e+01 nan
1.839999999999999858e+01 nan
1.844999999999999929e+01 nan
1.850000000000000000e+01 nan
1.855000000000000071e+01 nan
1.860000000000000142e+01 nan
1.864999999999999858e+01 nan
1.869999999999999929e+01 nan
1.875000000000000000e+01 nan
1.880000000000000071e+01 nan
1.885000000000000142e+01 nan
1.889999999999999858e+01 nan
1.894999999999999929e+01 nan
1.900000000000000000e+01 nan
1.905000000000000071e+01 nan
1.910000000000000142e+01 nan
1.914999999999999858e+01 nan
1.919999999999999929e+01 nan
1.925000000000000000e+01 nan
1.930000000000000071e+01 nan
1.935000000000000142e+01 nan
1.939999999999999858e+01 nan
1.944999999999999929e+01 nan
1.950000000000000000e+01 nan
1.955000000000000071e+01 nan
1.960000000000000142e+01 nan
1.964999999999999858e+01 nan
1.969999999999999929e+01 nan
1.975000000000000000e+01 nan
1.980000000000000071e+01 nan
1.985000000000000142e+01 nan
1.989999999999999858e+01 nan
1.994999999999999929e+01 nan
2.000000000000000000e+01 nan
2.005000000000000071e+01 nan
2.010000000000000142e+01 nan
2.014999999999999858e+01 nan
2.019999999999999929e+01 nan
2.025000000000000000e+01 nan
2.030000000000000071e+01 nan
2.035000000000000142e+01 nan
2.039999999999999858e+01 nan
2.044999999999999929e+01 nan
2.050000000000000000e+01 nan
2.055000000000000071e+01 nan
2.060000000000000142e+01 nan
2.064999999999999858e+01 nan
2.069999999999999929e+01 nan
2.075000000000000000e+01 nan
2.080000000000000071e+01 nan
2.085000000000000142e+01 nan
2.089999999999999858e+01 nan
2.094999999999999929e+01 nan
2.100000000000000000e+01 nan
2.105000000000000071e+01 nan
2.110000000000000142e+01 nan
2.114999999999999858e+01 nan
2.119999999999999929e+01 nan
2.125000000000000000e+01 nan
2.130000000000000071e+01 nan
2.135000000000000142e+01 nan
2.139999999999999858e+01 nan
2.144999999999999929e+01 nan
2.150000000000000000e+01 nan
2.155000000000000071e+01 nan
2.160000000000000142e+01 nan
2.164999999999999858e+01 nan
2.169999999999999929e+01 nan
2.175000000000000000e+01 nan
2.180000000000000071e+01 nan
2.185000000000000142e+01 nan
2.189999999999999858e+01 nan
2.194999999999999929e+01 nan
2.200000000000000000e+01 nan
2.205000000000000071e+01 nan
2.210000000000000142e+01 nan
2.214999999999999858e+01 nan
2.219999999999999929e+01 nan
2.225000000000000000e+01 nan
2.230000000000000071e+01 nan
2.235000000000000142e+01 nan
2.239999999999999858e+01 nan
2.244999999999999929e+01 nan
2.250000000000000000e+01 nan
2.255000000000000071e+01 nan
2.260000000000000142e+01 nan
2.264999999999999858e+01 nan
2.269999999999999929e+01 nan
2.275000000000000000e+01 nan
2.280000000000000071e+01 nan
2.285000000000000142e+01 nan
2.289999999999999858e+01 nan
2.294999999999999929e+01 nan
2.300000000000000000e+01 nan
2.305000000000000071e+01 nan
2.310000000000000142e+01 nan
2.314999999999999858e+01 nan
2.319999999999999929e+01 nan
2.325000000000000000e+01 nan
2.330000000000000071e+01 nan
2.335000000000000142e+01 nan
2.339999999999999858e+01 nan
2.344999999999999929e+01 nan
2.350000000000000000e+01 nan
2.355000000000000071e+01 nan
2.360000000000000142e+01 nan
2.364999999999999858e+01 nan
2.369999999999999929e+01 nan
2.375000000000000000e+01 nan
2.380000000000000071e+01 nan
2.385000000000000142e+01 nan
2.389999999999999858e+01 nan
2.394999999999999929e+01 nan
2.400000000000000000e+01 nan
2.405000000000000071e+01 nan
2.410000000000000142e+01 nan
2.414999999999999858e+01 nan
2.419999999999999929e+01 nan
2.425000000000000000e+01 nan
2.430000000000000071e+01 nan
2.435000000000000142e+01 nan
2.439999999999999858e+01 nan
2.444999999999999929e+01 nan
2.450000000000000000e+01 nan
2.455000000000000071e+01 nan
2.460000000000000142e+01 nan
2.464999999999999858e+01 nan
2.469999999999999929e+01 nan
2.475000000000000000e+01 nan
2.480000000000000071e+01 nan
2.485000000000000142e+01 nan
2.489999999999999858e+01 nan
2.494999999999999929e+01 1.233374606764768566e-01
2.500000000000000000e+01 1.221925821064156481e-01
2.505000000000000071e+01 1.247185852912487958e-01
2.510000000000000142e+01 1.238433182803539562e-01
2.514999999999999858e+01 1.240313773137798337e-01
2.519999999999999929e+01 1.241638527292664579e-01
2.525000000000000000e+01 1.237599636491800159e-01
2.530000000000000071e+01 1.270407265495702986e-01
2.535000000000000142e+01 1.283457079200755191e-01
2.539999999999999858e+01 1.306637570280811955e-01
2.544999999999999929e+01 1.377536788680404078e-01
2.550000000000000000e+01 1.326086747543455124e-01
2.555000000000000071e+01 1.336655623828533479e-01
2.560000000000000142e+01 1.351480456632347393e-01
2.564999999999999858e+01 1.380196310528831460e-01
2.569999999999999929e+01 1.393069681497146328e-01
2.575000000000000000e+01 1.436540154848669204e-01
2.580000000000000071e+01 1.415929879692292837e-01
2.585000000000000142e+01 1.394643688467364917e-01
2.589999999999999858e+01 1.398758151998492072e-01
2.594999999999999929e+01 1.383368825763907906e-01
2.600000000000000000e+01 1.385871782767442717e-01
2.605000000000000071e+01 1.396894820939103832e-01
2.610000000000000142e+01 1.354283249129518418e-01
2.614999999999999858e+01 1.355517538294988278e-01
2.619999999999999929e+01 1.346955690234813152e-01
2.625000000000000000e+01 1.353019506818077256e-01
2.630000000000000071e+01 1.356113407859990960e-01
2.635000000000000142e+01 1.355875197829058132e-01
2.639999999999999858e+01 1.341534931357781235e-01
2.644999999999999929e+01 1.299573910293889412e-01
2.650000000000000000e+01 1.338269795879281909e-01
2.655000000000000071e+01 1.347793411410542208e-01
2.660000000000000142e+01 1.374683708954055339e-01
2.664999999999999858e+01 1.368668369016309838e-01
2.669999999999999929e+01 1.373202322087922478e-01
2.675000000000000000e+01 1.408872090727498749e-01
2.680000000000000071e+01 1.423592825901114356e-01
2.685000000000000142e+01 1.437271156789337034e-01
2.689999999999999858e+01 1.469473843854842976e-01
2.694999999999999929e+01 1.514826534587108420e-01
2.700000000000000000e+01 1.550874964266752976e-01
2.705000000000000071e+01 1.530196293106523275e-01
2.710000000000000142e+01 1.523467776243760674e-01
2.714999999999999858e+01 1.508058949788104175e-01
2.719999999999999929e+01 1.522616364179766313e-01
2.725000000000000000e+01 1.550558341956165265e-01
2.730000000000000071e+01 1.582604354295881199e-01
2.735000000000000142e+01 1.530955409369600950e-01
2.739999999999999858e+01 1.473101451200331813e-01
2.744999999999999929e+01 1.488171653467244837e-01
2.750000000000000000e+01 1.496366575682092637e-01
2.755000000000000071e+01 1.494489177109325495e-01
2.760000000000000142e+01 1.522054608519559371e-01
2.764999999999999858e+01 1.505143992729321978e-01
2.769999999999999929e+01 1.504015249986663805e-01
2.775000000000000000e+01 1.472740017982033800e-01
2.780000000000000071e+01 1.506848150588078472e-01
2.785000000000000142e+01 1.513415613418079564e-01
2.789999999999999858e+01 1.527610539708769699e-01
2.794999999999999929e+01 1.523258733987055136e-01
2.800000000000000000e+01 1.509192638966018463e-01
2.805000000000000071e+01 1.523409965994766968e-01
2.810000000000000142e+01 1.560876897149610087e-01
2.814999999999999858e+01 1.574916894013640989e-01
2.819999999999999929e+01 1.571776267797427851e-01
2.825000000000000000e+01 1.635765500386089089e-01
2.830000000000000071e+01 1.643980107230107734e-01
2.835000000000000142e+01 1.643555308319805119e-01
2.839999999999999858e+01 1.642055133029257374e-01
2.844999999999999929e+01 1.549259034190867690e-01
2.850000000000000000e+01 1.561892044691576276e-01
2.855000000000000071e+01 1.586651593502891588e-01
2.860000000000000142e+01 1.619816791040269988e-01
2.864999999999999858e+01 1.624106409280753893e-01
2.869999999999999929e+01 1.605852231266188812e-01
2.875000000000000000e+01 1.587022985976059286e-01
2.880000000000000071e+01 1.594895685550973830e-01
2.885000000000000142e+01 1.583153683822336455e-01
2.889999999999999858e+01 1.545189188396061952e-01
2.894999999999999929e+01 1.540653969874687390e-01
2.900000000000000000e+01 1.550437017547387220e-01
2.905000000000000071e+01 1.576331004959153070e-01
2.910000000000000142e+01 1.602524576036357673e-01
2.914999999999999858e+01 1.630022098401311681e-01
2.919999999999999929e+01 1.588895029735796771e-01
2.925000000000000000e+01 1.589142425277313697e-01
2.930000000000000071e+01 1.586500799784861804e-01
2.935000000000000142e+01 1.563384133849481938e-01
2.939999999999999858e+01 1.574743265198680076e-01
2.944999999999999929e+01 1.540644269370039510e-01
2.950000000000000000e+01 1.460800706794299908e-01
2.955000000000000071e+01 1.481962217508995538e-01
2.960000000000000142e+01 1.459327070095422230e-01
2.964999999999999858e+01 1.425106663066190715e-01
2.969999999999999929e+01 1.325027769517208021e-01
2.975000000000000000e+01 1.338201552895890989e-01
2.980000000000000071e+01 1.292839455367754131e-01
2.985000000000000142e+01 1.342752531115083137e-01
2.989999999999999858e+01 1.354744212135930159e-01
2.994999999999999929e+01 1.413285105640303407e-01
3.000000000000000000e+01 1.401792258768578825e-01
3.005000000000000071e+01 1.415939909502191840e-01
3.010000000000000142e+01 1.424147424128316131e-01
3.014999999999999858e+01 1.428959603650416244e-01
3.019999999999999929e+01 1.424629150430567481e-01
3.025000000000000000e+01 1.454180832462982631e-01
3.030000000000000071e+01 1.443005516905977170e-01
3.035000000000000142e+01 1.480436153859455151e-01
3.039999999999999858e+01 1.463114686688831156e-01
3.044999999999999929e+01 1.461469147598899176e-01
3.050000000000000000e+01 1.439590218735405380e-01
3.055000000000000071e+01 1.422215739583521377e-01
3.060000000000000142e+01 1.431059175564748653e-01
3.064999999999999858e+01 1.457956672044168345e-01
3.069999999999999929e+01 1.504853307259708672e-01
3.075000000000000000e+01 1.509896284009380751e-01
3.080000000000000071e+01 1.470684411441914863e-01
3.085000000000000142e+01 1.527844501101409402e-01
3.089999999999999858e+01 1.537175317866231739e-01
3.094999999999999929e+01 1.548160451893855205e-01
3.100000000000000000e+01 1.559199941249410082e-01
3.105000000000000071e+01 1.575834536593943846e-01
3.110000000000000142e+01 1.588375698361713939e-01
3.114999999999999858e+01 1.607722886644011029e-01
3.119999999999999929e+01 1.622205108631561143e-01
3.125000000000000000e+01 1.634973462938755506e-01
3.130000000000000071e+01 1.642515466012679781e-01
3.135000000000000142e+01 1.661252822864775769e-01
3.139999999999999858e+01 1.614401636053390821e-01
3.144999999999999929e+01 1.622518692824870268e-01
3.150000000000000000e+01 1.643988160585141134e-01
3.155000000000000071e+01 1.638552062434288914e-01
3.160000000000000142e+01 1.649909120741363255e-01
3.164999999999999858e+01 1.654950230592044103e-01
3.169999999999999929e+01 1.623523164106996375e-01
3.175000000000000000e+01 1.669001491233220724e-01
3.180000000000000071e+01 1.717761861764832976e-01
3.185000000000000142e+01 1.754733126204514881e-01
3.189999999999999858e+01 1.757262357800619956e-01
3.194999999999999929e+01 1.770976622657931820e-01
3.200000000000000000e+01 1.752954842186316697e-01
3.204999999999999716e+01 1.767114358964272658e-01
3.210000000000000142e+01 1.762213308921277144e-01
3.214999999999999858e+01 1.739520047022032612e-01
3.220000000000000284e+01 1.761453214803279099e-01
3.225000000000000000e+01 1.718350018227453035e-01
3.229999999999999716e+01 1.722927022100369798e-01
3.235000000000000142e+01 1.748715165034107621e-01
3.239999999999999858e+01 1.749226204015469355e-01
3.245000000000000284e+01 1.787163715292398314e-01
3.250000000000000000e+01 1.790081346910765425e-01
3.254999999999999716e+01 1.821758274836731140e-01
3.260000000000000142e+01 1.822482015856841109e-01
3.264999999999999858e+01 1.826241382560236104e-01
3.270000000000000284e+01 1.824034894605179591e-01
3.275000000000000000e+01 1.814709681418449905e-01
3.279999999999999716e+01 1.815980341620626604e-01
3.285000000000000142e+01 1.826683397464573255e-01
3.289999999999999858e+01 1.841330172570771195e-01
3.295000000000000284e+01 1.868173519902793511e-01
3.300000000000000000e+01 1.903056096629480165e-01
3.304999999999999716e+01 1.918984830027019306e-01
3.310000000000000142e+01 1.926627120055096065e-01
3.314999999999999858e+01 1.909927400619179094e-01
3.320000000000000284e+01 1.899082717303527124e-01
3.325000000000000000e+01 1.905140072566386400e-01
3.329999999999999716e+01 1.924775890729631400e-01
3.335000000000000142e+01 1.912266993697371575e-01
3.339999999999999858e+01 1.936322091946361956e-01
3.345000000000000284e+01 1.931460845261160908e-01
3.350000000000000000e+01 1.954454432879715597e-01
3.354999999999999716e+01 1.959806000437628037e-01
3.360000000000000142e+01 1.932442205712038841e-01
3.364999999999999858e+01 1.928803308739699407e-01
3.370000000000000284e+01 1.935266141090740688e-01
3.375000000000000000e+01 1.947408005290068300e-01
3.379999999999999716e+01 1.981824770800499347e-01
3.385000000000000142e+01 1.995160779634185255e-01
3.389999999999999858e+01 1.977696073681158573e-01
3.395000000000000284e+01 1.989569484618082806e-01
3.400000000000000000e+01 2.027145044525754669e-01
3.404999999999999716e+01 2.030526489124257761e-01
3.410000000000000142e+01 2.043297304302966744e-01
3.414999999999999858e+01 2.056790994748122492e-01
3.420000000000000284e+01 2.047044807003738365e-01
3.425000000000000000e+01 2.039484477713377764e-01
3.429999999999999716e+01 2.047249573271969214e-01
3.435000000000000142e+01 2.073786428011509808e-01
3.439999999999999858e+01 2.081084636092667139e-01
3.445000000000000284e+01 2.094924974966781150e-01
3.450000000000000000e+01 2.116271770583059986e-01
3.454999999999999716e+01 2.128558831562784859e-01
3.460000000000000142e+01 2.067413261512464628e-01
3.464999999999999858e+01 2.073357119767819667e-01
3.470000000000000284e+01 2.074893912833229714e-01
3.475000000000000000e+01 2.080828456896630096e-01
3.479999999999999716e+01 2.088229794551727803e-01
3.485000000000000142e+01 2.103573805470901337e-01
3.489999999999999858e+01 2.111806175661025686e-01
3.495000000000000284e+01 2.125245866687591745e-01
3.500000000000000000e+01 2.126828359077469477e-01
3.504999999999999716e+01 2.123400504655949539e-01
3.510000000000000142e+01 2.149618104675195540e-01
3.514999999999999858e+01 2.168614273236504908e-01
3.520000000000000284e+01 2.169972689337343053e-01
3.525000000000000000e+01 2.162691552630943426e-01
3.529999999999999716e+01 2.148969744458978925e-01
3.535000000000000142e+01 2.169048812898203560e-01
3.539999999999999858e+01 2.165987011721052791e-01
3.545000000000000284e+01 2.182304731197262926e-01
3.550000000000000000e+01 2.181957463336967884e-01
3.554999999999999716e+01 2.177518333056328859e-01
3.560000000000000142e+01 2.178025160740156563e-01
3.564999999999999858e+01 2.185621874528766995e-01
3.570000000000000284e+01 2.171030166834513331e-01
3.575000000000000000e+01 2.171437369507965287e-01
3.579999999999999716e+01 2.190932935891999334e-01
3.585000000000000142e+01 2.172525347984281541e-01
3.589999999999999858e+01 2.134557559367776525e-01
3.595000000000000284e+01 2.152520163065935743e-01
3.600000000000000000e+01 2.140119969892760599e-01
3.604999999999999716e+01 2.139605029499665467e-01
3.610000000000000142e+01 2.153658334671224028e-01
3.614999999999999858e+01 2.173006150763113487e-01
3.620000000000000284e+01 2.152136852345870044e-01
3.625000000000000000e+01 2.140893783078700319e-01
3.629999999999999716e+01 2.153031611750606533e-01
3.635000000000000142e+01 2.165584317901182165e-01
3.639999999999999858e+01 2.185819579407402569e-01
3.645000000000000284e+01 2.159124909258099412e-01
3.650000000000000000e+01 2.172087721193319554e-01
3.654999999999999716e+01 2.177461323641481650e-01
3.660000000000000142e+01 2.209712361291301108e-01
3.664999999999999858e+01 2.227172695040916528e-01
3.670000000000000284e+01 2.245235277541787478e-01
3.675000000000000000e+01 2.253414905985854366e-01
3.679999999999999716e+01 2.287252031883413306e-01
3.685000000000000142e+01 2.265564896750316970e-01
3.689999999999999858e+01 2.262961094301710052e-01
3.695000000000000284e+01 2.289958439570281834e-01
3.700000000000000000e+01 2.266752069291624594e-01
3.704999999999999716e+01 2.303242257186594866e-01
3.710000000000000142e+01 2.252855920420795410e-01
3.714999999999999858e+01 2.255121013227267268e-01
3.720000000000000284e+01 2.217717626264146258e-01
3.725000000000000000e+01 2.286457031186853173e-01
3.729999999999999716e+01 2.276677749104639159e-01
3.735000000000000142e+01 2.244951381624284703e-01
3.739999999999999858e+01 2.243721451953397950e-01
3.745000000000000284e+01 2.240490822060942078e-01
3.750000000000000000e+01 2.244238126341778217e-01
3.754999999999999716e+01 2.241481076808071737e-01
3.760000000000000142e+01 2.220819903156747155e-01
3.764999999999999858e+01 2.195451226273064382e-01
3.770000000000000284e+01 2.180072549189407127e-01
3.775000000000000000e+01 2.176863369282498739e-01
3.779999999999999716e+01 2.187529293038599776e-01
3.785000000000000142e+01 2.197072027996338495e-01
3.789999999999999858e+01 2.181591417209751971e-01
3.795000000000000284e+01 2.185990707263316679e-01
3.800000000000000000e+01 2.190959676797465394e-01
3.804999999999999716e+01 2.201417374903402446e-01
3.810000000000000142e+01 2.220894989661675034e-01
3.814999999999999858e+01 2.244485920396915579e-01
3.820000000000000284e+01 2.188713216209892121e-01
3.825000000000000000e+01 2.196886714594942780e-01
3.829999999999999716e+01 2.199270029531461834e-01
3.835000000000000142e+01 2.206185461316286234e-01
3.839999999999999858e+01 2.197540396827320774e-01
3.845000000000000284e+01 2.203050571268564406e-01
3.850000000000000000e+01 2.213718565371125546e-01
3.854999999999999716e+01 2.220364743376452010e-01
3.860000000000000142e+01 2.219879052883877157e-01
3.864999999999999858e+01 2.225975407047764421e-01
3.870000000000000284e+01 2.234915000393474793e-01
3.875000000000000000e+01 2.197258774914341850e-01
3.879999999999999716e+01 2.198052733413782822e-01
3.885000000000000142e+01 2.191959793238363874e-01
3.889999999999999858e+01 2.143157121353553018e-01
3.895000000000000284e+01 2.174758269061374261e-01
3.900000000000000000e+01 2.188690335648627583e-01
3.904999999999999716e+01 2.198691186277046961e-01
3.910000000000000142e+01 2.197734213299642192e-01
3.914999999999999858e+01 2.205557769554494507e-01
3.920000000000000284e+01 2.220049001823160839e-01
3.925000000000000000e+01 2.230355173648573552e-01
3.929999999999999716e+01 2.244623956672778253e-01
3.935000000000000142e+01 2.246412658861255962e-01
3.939999999999999858e+01 2.236746018109288248e-01
3.945000000000000284e+01 2.230582551034478167e-01
3.950000000000000000e+01 2.221321725114610846e-01
3.954999999999999716e+01 2.154600100566664012e-01
3.960000000000000142e+01 2.151941658540270363e-01
3.964999999999999858e+01 2.135710831184742531e-01
3.970000000000000284e+01 2.107826712384209544e-01
3.975000000000000000e+01 2.088200883518714357e-01
3.979999999999999716e+01 2.081607587356281430e-01
3.985000000000000142e+01 2.057754409635593751e-01
3.989999999999999858e+01 2.042279971139931705e-01
3.995000000000000284e+01 2.054291564441054208e-01
4.000000000000000000e+01 2.094435350625039050e-01
4.004999999999999716e+01 2.137165922718648470e-01
4.010000000000000142e+01 2.103113598005058593e-01
4.014999999999999858e+01 2.096382975134720161e-01
4.020000000000000284e+01 2.125090529514600535e-01
4.025000000000000000e+01 2.146428784168119275e-01
4.029999999999999716e+01 2.149795348741409540e-01
4.035000000000000142e+01 2.149121212543856629e-01
4.039999999999999858e+01 2.117801792227566038e-01
4.045000000000000284e+01 2.103623563585911294e-01
4.050000000000000000e+01 2.060650931747268488e-01
4.054999999999999716e+01 2.045139125087972742e-01
4.060000000000000142e+01 2.067916654572169999e-01
4.064999999999999858e+01 2.063941968523147763e-01
4.070000000000000284e+01 2.077316890409971750e-01
4.075000000000000000e+01 2.033927670292024481e-01
4.079999999999999716e+01 1.992880994678458140e-01
4.085000000000000142e+01 1.961937030966224849e-01
4.089999999999999858e+01 1.896678099900863668e-01
4.095000000000000284e+01 1.859380471512025734e-01
4.100000000000000000e+01 1.826788010905624482e-01
4.104999999999999716e+01 1.850097502173883579e-01
4.110000000000000142e+01 1.873156178055361554e-01
4.114999999999999858e+01 1.872504855459770634e-01
4.120000000000000284e+01 1.874623869668430587e-01
4.125000000000000000e+01 1.881347487231508075e-01
4.129999999999999716e+01 1.876074475457613355e-01
4.135000000000000142e+01 1.849234240508156046e-01
4.139999999999999858e+01 1.842410645849333617e-01
4.145000000000000284e+01 1.890506357663003234e-01
4.150000000000000000e+01 1.843934577623759785e-01
4.154999999999999716e+01 1.819119124698163337e-01
4.160000000000000142e+01 1.825948824306948270e-01
4.164999999999999858e+01 1.833459376341566860e-01
4.170000000000000284e+01 1.852171165523537333e-01
4.175000000000000000e+01 1.865962936691265839e-01
4.179999999999999716e+01 1.947443928716362516e-01
4.185000000000000142e+01 1.964806626203786655e-01
4.189999999999999858e+01 1.962938836647994956e-01
4.195000000000000284e+01 1.966135030958137686e-01
4.200000000000000000e+01 1.862482634630378553e-01
4.204999999999999716e+01 1.829229134601857432e-01
4.210000000000000142e+01 1.823721164571700804e-01
4.214999999999999858e+01 1.832477492539678343e-01
4.220000000000000284e+01 1.845547851292781150e-01
4.225000000000000000e+01 1.818099622896294509e-01
4.229999999999999716e+01 1.783624975060057738e-01
4.235000000000000142e+01 1.781770043533598691e-01
4.239999999999999858e+01 1.777388536779101191e-01
4.245000000000000284e+01 1.763286058652061838e-01
4.250000000000000000e+01 1.761279621070923618e-01
4.254999999999999716e+01 1.750230185245780501e-01
4.260000000000000142e+01 1.590369803192634712e-01
4.264999999999999858e+01 1.530411215252667489e-01
4.270000000000000284e+01 1.338958465923341112e-01
4.275000000000000000e+01 1.311065947878167770e-01
4.279999999999999716e+01 1.284867788355207874e-01
4.285000000000000142e+01 1.289349137976809334e-01
4.289999999999999858e+01 1.238674215530636002e-01
4.295000000000000284e+01 1.191651259392703527e-01
4.300000000000000000e+01 1.178310509183354698e-01
4.304999999999999716e+01 1.132649459573481648e-01
4.310000000000000142e+01 1.124613779876059011e-01
4.314999999999999858e+01 1.160413052345345697e-01
4.320000000000000284e+01 1.198434796168944688e-01
4.325000000000000000e+01 1.196032697781694160e-01
4.329999999999999716e+01 1.119956922451670750e-01
4.335000000000000142e+01 1.115904020991841245e-01
4.339999999999999858e+01 1.116080162631015449e-01
4.345000000000000284e+01 1.039584105945591114e-01
4.350000000000000000e+01 9.956619453253277852e-02
4.354999999999999716e+01 9.028547321698808525e-02
4.360000000000000142e+01 8.663030024365685200e-02
4.364999999999999858e+01 8.076594703119334417e-02
4.370000000000000284e+01 8.002868104110147374e-02
4.375000000000000000e+01 5.200046137450747147e-02
4.379999999999999716e+01 3.383992367970533460e-02
4.385000000000000142e+01 2.075479009846177211e-02
4.389999999999999858e+01 1.350886842429435339e-02
4.395000000000000284e+01 2.088211863679753297e-02
4.400000000000000000e+01 1.808809152334895157e-02
4.404999999999999716e+01 2.261262547355282621e-02
4.410000000000000142e+01 1.910762011892377932e-02
4.414999999999999858e+01 1.602668596670415654e-02
4.420000000000000284e+01 1.081275121235346880e-02
4.425000000000000000e+01 9.140307703492469432e-03
4.429999999999999716e+01 8.488133799491159176e-03
4.435000000000000142e+01 6.785824091618163773e-03
4.439999999999999858e+01 7.035453576844148509e-03
4.445000000000000284e+01 6.257334997043832725e-03
4.450000000000000000e+01 8.234870020783238015e-03
4.454999999999999716e+01 8.296377892722753972e-03
4.460000000000000142e+01 5.590552090694942810e-04
4.464999999999999858e+01 4.708096301278368728e-03
4.470000000000000284e+01 -8.715762548211829176e-04
4.475000000000000000e+01 -2.787917926905347614e-03
4.479999999999999716e+01 -3.375759412503303095e-03
4.485000000000000142e+01 -2.209472340595570496e-03
4.489999999999999858e+01 2.974543515045941725e-03
4.495000000000000284e+01 -1.896398015005330839e-03
4.500000000000000000e+01 -7.998408145609328979e-06
4.504999999999999716e+01 7.780044612153243959e-04
4.510000000000000142e+01 -2.848371760347758781e-05
4.514999999999999858e+01 -4.299742816034557262e-03
4.520000000000000284e+01 -2.594858681886009263e-03
4.525000000000000000e+01 -1.230703823738954830e-02
4.529999999999999716e+01 -1.235978470899779143e-02
4.535000000000000142e+01 -1.549491232517121765e-02
4.539999999999999858e+01 -2.068356629500813990e-02
4.545000000000000284e+01 -2.008963324955037252e-02
4.550000000000000000e+01 -2.123191981248943178e-02
4.554999999999999716e+01 -2.237637651402202971e-02
4.560000000000000142e+01 -2.417695126544661816e-02
4.564999999999999858e+01 -2.186483693241743353e-02
4.570000000000000284e+01 -2.058121688239085770e-02
4.575000000000000000e+01 -2.084312913430413569e-02
4.579999999999999716e+01 -2.493308873394742969e-02
4.585000000000000142e+01 -3.632439468579442415e-02
4.589999999999999858e+01 -4.906364048788734722e-02
4.595000000000000284e+01 -4.728760146730962705e-02
4.600000000000000000e+01 -4.339741359610441163e-02
4.604999999999999716e+01 -4.581168656062512695e-02
4.610000000000000142e+01 -6.011305350463874708e-02
4.614999999999999858e+01 -6.111227295662777226e-02
4.620000000000000284e+01 -7.361061232618608396e-02
4.625000000000000000e+01 -7.379673772437525536e-02
4.629999999999999716e+01 -8.713745349536383689e-02
4.635000000000000142e+01 -8.775592217958581853e-02
4.639999999999999858e+01 -8.563659070265942919e-02
4.645000000000000284e+01 -8.415233526632411032e-02
4.650000000000000000e+01 -8.054975616181256348e-02
4.654999999999999716e+01 -8.026534582514066596e-02
4.660000000000000142e+01 -7.717036242303132454e-02
4.664999999999999858e+01 -8.206865969891856405e-02
4.670000000000000284e+01 -9.581089592898524299e-02
4.675000000000000000e+01 -9.594133835612478345e-02
4.679999999999999716e+01 -1.000112929382505900e-01
4.685000000000000142e+01 -9.934129055430315769e-02
4.689999999999999858e+01 -1.075705938517038801e-01
4.695000000000000284e+01 -1.140278512041385944e-01
4.700000000000000000e+01 -1.134623156228826840e-01
4.704999999999999716e+01 -1.151664347605117072e-01
4.710000000000000142e+01 -1.148940128731341520e-01
4.714999999999999858e+01 -1.136294308425506716e-01
4.720000000000000284e+01 -1.109468161549575366e-01
4.725000000000000000e+01 -1.164657471334531458e-01
4.729999999999999716e+01 -1.149954244384928936e-01
4.735000000000000142e+01 -1.126058264774427858e-01
4.739999999999999858e+01 -1.119615993259962805e-01
4.745000000000000284e+01 -1.175949546354275871e-01
4.750000000000000000e+01 -1.166987663778348699e-01
4.754999999999999716e+01 -1.146489522905846103e-01
4.760000000000000142e+01 -1.221245411431079592e-01
4.764999999999999858e+01 -1.213897210713630742e-01
4.770000000000000284e+01 -1.194204183788199342e-01
4.775000000000000000e+01 -1.138509762765704120e-01
4.779999999999999716e+01 -1.198380684528875112e-01
4.785000000000000142e+01 -1.161464393139766127e-01
4.789999999999999858e+01 -1.146628275733578284e-01
4.795000000000000284e+01 -1.130639091690580078e-01
4.800000000000000000e+01 -1.150391018876378429e-01
4.804999999999999716e+01 -1.137976347658844617e-01
4.810000000000000142e+01 -1.098732529343420944e-01
4.814999999999999858e+01 -1.077814513946159791e-01
4.820000000000000284e+01 -1.048454833799727648e-01
4.825000000000000000e+01 -1.049308245054682842e-01
4.829999999999999716e+01 -1.037869789036364176e-01
4.835000000000000142e+01 -1.052237072432792436e-01
4.839999999999999858e+01 -1.043119592201580403e-01
4.845000000000000284e+01 -1.008998800758418579e-01
4.850000000000000000e+01 -9.713676719219703493e-02
4.854999999999999716e+01 -1.010808860836445444e-01
4.860000000000000142e+01 -9.895401513515277026e-02
4.864999999999999858e+01 -9.844564305928302228e-02
4.870000000000000284e+01 -9.916678188617149281e-02
4.875000000000000000e+01 -9.788338599768196813e-02
4.879999999999999716e+01 -9.551514439543898338e-02
4.885000000000000142e+01 -9.396144194989249077e-02
4.889999999999999858e+01 -9.107791642625713557e-02
4.895000000000000284e+01 -8.707908780742223964e-02
4.900000000000000000e+01 -8.789822601803314039e-02
4.904999999999999716e+01 -8.629466201513009971e-02
4.910000000000000142e+01 -8.498571401257558333e-02
4.914999999999999858e+01 -8.498410125215179189e-02
4.920000000000000284e+01 -8.738992191216188310e-02
4.925000000000000000e+01 -9.453686206330493003e-02
4.929999999999999716e+01 -9.507750141467695426e-02
4.935000000000000142e+01 -9.740602499861858443e-02
4.939999999999999858e+01 -9.836107308057401299e-02
4.945000000000000284e+01 -9.844330397135628297e-02
4.950000000000000000e+01 -1.005965296904962891e-01
4.954999999999999716e+01 -1.001401438203646244e-01
4.960000000000000142e+01 -9.738775490145755442e-02
4.964999999999999858e+01 -9.684368155521684562e-02
4.970000000000000284e+01 -9.922438929657689810e-02
4.975000000000000000e+01 -1.011209722474969014e-01
4.979999999999999716e+01 -9.889556557348305743e-02
4.985000000000000142e+01 -9.586890181286850110e-02
4.989999999999999858e+01 -9.577715867309929965e-02
4.995000000000000284e+01 -8.780296249553275201e-02
5.000000000000000000e+01 -8.398653364492357498e-02
5.004999999999999716e+01 -8.541400696036871576e-02
5.010000000000000142e+01 -8.117113277904772217e-02
5.014999999999999858e+01 -7.925777548499553238e-02
5.020000000000000284e+01 -7.664487451464323253e-02
5.025000000000000000e+01 -7.653456558968163570e-02
5.029999999999999716e+01 -7.570628006046749292e-02
5.035000000000000142e+01 -7.375883049506537503e-02
5.039999999999999858e+01 -8.210173235560479232e-02
5.045000000000000284e+01 -9.062982173323211321e-02
5.050000000000000000e+01 -8.313610146703710735e-02
5.054999999999999716e+01 -8.649047843492167764e-02
5.060000000000000142e+01 -8.668128840671919522e-02
5.064999999999999858e+01 -8.762435352464478799e-02
5.070000000000000284e+01 -8.464532390480103419e-02
5.075000000000000000e+01 -7.927315941512366737e-02
5.079999999999999716e+01 -7.844079000582344918e-02
5.085000000000000142e+01 -7.029677838230243003e-02
5.089999999999999858e+01 -6.641289111561173020e-02
5.095000000000000284e+01 -5.285586299871519733e-02
5.100000000000000000e+01 -5.252075363205707670e-02
5.104999999999999716e+01 -5.117334003236311685e-02
5.110000000000000142e+01 -5.132130380119628160e-02
5.114999999999999858e+01 -4.843123234377951641e-02
5.120000000000000284e+01 -4.366502752791025926e-02
5.125000000000000000e+01 -4.347970001265221568e-02
5.129999999999999716e+01 -4.178046934199116519e-02
5.135000000000000142e+01 -4.007525246877819552e-02
5.139999999999999858e+01 -4.074418596595711511e-02
5.145000000000000284e+01 -3.894077401028218227e-02
5.150000000000000000e+01 -4.273930687148039254e-02
5.154999999999999716e+01 -4.571272510240932674e-02
5.160000000000000142e+01 -4.369521690107398826e-02
5.164999999999999858e+01 -4.824137795249665989e-02
5.170000000000000284e+01 -4.398194551299646621e-02
5.175000000000000000e+01 -4.136766115251742232e-02
5.179999999999999716e+01 -3.926329619571074236e-02
5.185000000000000142e+01 -3.667660409562883972e-02
5.189999999999999858e+01 -3.582565731463267095e-02
5.195000000000000284e+01 -3.977250444705907051e-02
5.200000000000000000e+01 -3.888718500363669284e-02
5.204999999999999716e+01 -3.720066657073752697e-02
5.210000000000000142e+01 -3.832348151048495244e-02
5.214999999999999858e+01 -4.019198057632632215e-02
5.220000000000000284e+01 -3.677372061426544686e-02
5.225000000000000000e+01 -3.724712724561920346e-02
5.229999999999999716e+01 -3.716663515122710371e-02
5.235000000000000142e+01 -3.714714283245010296e-02
5.239999999999999858e+01 -3.931470044392391949e-02
5.245000000000000284e+01 -3.615563467085425309e-02
5.250000000000000000e+01 -3.625877326770070991e-02
5.254999999999999716e+01 -3.648706359375116642e-02
5.260000000000000142e+01 -3.736352240189074608e-02
5.264999999999999858e+01 -4.021239303185331765e-02
5.270000000000000284e+01 -4.235982987116577309e-02
5.275000000000000000e+01 -4.112677717674149275e-02
5.279999999999999716e+01 -4.177808662792031197e-02
5.285000000000000142e+01 -5.047892863930162483e-02
5.289999999999999858e+01 -5.104195241469736133e-02
5.295000000000000284e+01 -5.742993798642481024e-02
5.300000000000000000e+01 -5.595188472428587467e-02
5.304999999999999716e+01 -5.593571311954720349e-02
5.310000000000000142e+01 -5.437838375087702264e-02
5.314999999999999858e+01 -5.393413272059032620e-02
5.320000000000000284e+01 -5.295574017733829797e-02
5.325000000000000000e+01 -5.979000008806472505e-02
5.329999999999999716e+01 -5.980592169482369658e-02
5.335000000000000142e+01 -6.025948992681838534e-02
5.339999999999999858e+01 -5.997975145024880828e-02
5.345000000000000284e+01 -5.716973151692528871e-02
5.350000000000000000e+01 -5.690835787263940487e-02
5.354999999999999716e+01 -5.638331875696409035e-02
5.360000000000000142e+01 -5.765925498050469139e-02
5.364999999999999858e+01 -6.078258292937675084e-02
5.370000000000000284e+01 -6.469218730538969786e-02
5.375000000000000000e+01 -4.897996499152082461e-02
5.379999999999999716e+01 -5.059506443762461225e-02
5.385000000000000142e+01 -5.421469034393824882e-02
5.389999999999999858e+01 -5.200304855833209200e-02
5.395000000000000284e+01 -5.203489167034079654e-02
5.400000000000000000e+01 -5.695772919773541693e-02
5.404999999999999716e+01 -6.106237169616062638e-02
5.410000000000000142e+01 -5.658847037720429740e-02
5.414999999999999858e+01 -5.359232083735698815e-02
5.420000000000000284e+01 -5.239652148607175375e-02
5.425000000000000000e+01 -4.998771469718016336e-02
5.429999999999999716e+01 -4.971335204364834420e-02
5.435000000000000142e+01 -4.901708639968070658e-02
5.439999999999999858e+01 -4.454081466207727991e-02
5.445000000000000284e+01 -3.736722357244869758e-02
5.450000000000000000e+01 -3.494862920055964023e-02
5.454999999999999716e+01 -3.105141441512183215e-02
5.460000000000000142e+01 -2.783667873537149992e-02
5.464999999999999858e+01 -2.111716915096787869e-02
5.470000000000000284e+01 -1.286259467812969452e-02
5.475000000000000000e+01 -1.164740116127744966e-02
5.479999999999999716e+01 -9.677769777451173880e-03
5.485000000000000142e+01 -1.001407956072213924e-02
5.489999999999999858e+01 -9.974510176780604712e-03
5.495000000000000284e+01 -1.113057388250424280e-02
5.500000000000000000e+01 -1.302796466261030468e-02
5.504999999999999716e+01 -9.353827745984892236e-03
5.510000000000000142e+01 -8.858059801205831168e-05
5.514999999999999858e+01 1.090191743133864244e-03
5.520000000000000284e+01 6.213377922633041110e-03
5.525000000000000000e+01 3.609556350964555904e-03
5.529999999999999716e+01 4.505378399575950439e-03
5.535000000000000142e+01 6.351677294008564040e-03
5.539999999999999858e+01 9.208511902383302583e-03
5.545000000000000284e+01 1.010885807152058641e-02
5.550000000000000000e+01 9.211226381189215051e-03
5.554999999999999716e+01 8.640368317623657243e-03
5.560000000000000142e+01 1.230713273916190197e-02
5.564999999999999858e+01 1.317945803814386460e-02
5.570000000000000284e+01 9.243410108627860694e-03
5.575000000000000000e+01 1.108627340545831168e-02
5.579999999999999716e+01 1.192020861682208804e-02
5.585000000000000142e+01 1.490079893880525905e-02
5.589999999999999858e+01 1.315197534064451411e-02
5.595000000000000284e+01 1.596305939463290441e-02
5.600000000000000000e+01 2.334333552117365262e-02
5.604999999999999716e+01 3.021954808108009635e-02
5.610000000000000142e+01 2.937267793535582386e-02
5.614999999999999858e+01 2.853694767025850496e-02
5.620000000000000284e+01 1.741797516144992161e-02
5.625000000000000000e+01 1.827946242415703221e-02
5.629999999999999716e+01 1.906350607931559665e-02
5.635000000000000142e+01 1.910527840067352892e-02
5.639999999999999858e+01 1.997264483820069061e-02
5.645000000000000284e+01 1.607353846984130655e-02
5.650000000000000000e+01 1.215731868491811037e-02
5.654999999999999716e+01 1.035268351676187255e-02
5.660000000000000142e+01 7.978214301691094815e-03
5.664999999999999858e+01 7.550052944887161374e-03
5.670000000000000284e+01 8.511957680455945613e-03
5.675000000000000000e+01 9.193715406390500985e-03
5.679999999999999716e+01 6.165921729938293391e-03
5.685000000000000142e+01 4.624375561222726291e-03
5.689999999999999858e+01 5.461964183847779590e-03
5.695000000000000284e+01 7.679844112996986674e-03
5.700000000000000000e+01 9.080390410649648650e-03
5.704999999999999716e+01 1.192838983626384568e-02
5.710000000000000142e+01 -5.155251796980262619e-03
5.714999999999999858e+01 -4.530419160477260759e-03
5.720000000000000284e+01 -2.530079485850789903e-03
5.725000000000000000e+01 -4.219939136642554718e-03
5.729999999999999716e+01 1.897666718945394213e-03
5.735000000000000142e+01 2.704105649932218771e-03
5.739999999999999858e+01 2.822075398575768154e-03
5.745000000000000284e+01 6.163219832156770737e-03
5.750000000000000000e+01 5.173573886283879507e-03
5.754999999999999716e+01 3.988773538810112991e-03
5.760000000000000142e+01 5.893604954268188978e-03
5.764999999999999858e+01 9.831846279164101546e-03
5.770000000000000284e+01 2.353560261081363847e-02
5.775000000000000000e+01 2.864363231056400380e-02
5.779999999999999716e+01 2.855136866016168284e-02
5.785000000000000142e+01 3.118662577533365399e-02
5.789999999999999858e+01 3.302365992394990651e-02
5.795000000000000284e+01 3.241936561365707514e-02
5.800000000000000000e+01 3.035477757727693057e-02
5.804999999999999716e+01 2.879739356415397106e-02
5.810000000000000142e+01 2.957557621183961802e-02
5.814999999999999858e+01 2.739449855017035695e-02
5.820000000000000284e+01 3.608464564152891879e-02
5.825000000000000000e+01 3.605246157206012242e-02
5.829999999999999716e+01 3.733004630116575767e-02
5.835000000000000142e+01 4.294575857770766003e-02
5.839999999999999858e+01 5.140875844592200650e-02
5.845000000000000284e+01 5.552596915860114057e-02
5.850000000000000000e+01 5.451786551454295554e-02
5.854999999999999716e+01 5.466242602530393263e-02
5.860000000000000142e+01 5.585663644207595341e-02
5.864999999999999858e+01 6.161306830800111073e-02
5.870000000000000284e+01 6.304660931827978099e-02
5.875000000000000000e+01 6.229916885281945593e-02
5.879999999999999716e+01 6.104286486430500480e-02
5.885000000000000142e+01 6.881306709511869624e-02
5.889999999999999858e+01 6.613828115966628729e-02
5.895000000000000284e+01 6.903985771363824187e-02
5.900000000000000000e+01 6.538095530250759291e-02
5.904999999999999716e+01 6.308405213278323043e-02
5.910000000000000142e+01 6.318475198128879755e-02
5.914999999999999858e+01 6.447221009483440624e-02
5.920000000000000284e+01 6.365418705530927201e-02
5.925000000000000000e+01 6.533123283047256868e-02
5.929999999999999716e+01 6.529530257180064801e-02
5.935000000000000142e+01 6.506735561206836160e-02
5.939999999999999858e+01 6.700742341756732445e-02
5.945000000000000284e+01 6.836199470883268237e-02
5.950000000000000000e+01 7.012084416040756385e-02
5.954999999999999716e+01 7.013290468415900314e-02
5.960000000000000142e+01 7.208006869618462098e-02
5.964999999999999858e+01 7.191244336771150658e-02
5.970000000000000284e+01 7.181439294899157055e-02
5.975000000000000000e+01 7.234839763514086530e-02
5.979999999999999716e+01 7.519695156348463194e-02
5.985000000000000142e+01 7.344853406032819665e-02
5.989999999999999858e+01 7.094453185937167616e-02
5.995000000000000284e+01 7.052759684824354280e-02
6.000000000000000000e+01 7.179200990266676463e-02
6.004999999999999716e+01 7.120972573771171266e-02
6.010000000000000142e+01 6.953787708509077958e-02
6.014999999999999858e+01 7.076950947275237325e-02
6.020000000000000284e+01 6.967049024979735106e-02
6.025000000000000000e+01 7.086117511612670394e-02
6.029999999999999716e+01 6.972633726569260615e-02
6.035000000000000142e+01 6.918629140338615480e-02
6.039999999999999858e+01 6.908556913827339219e-02
6.045000000000000284e+01 6.781892990735327587e-02
6.050000000000000000e+01 7.015848387813147791e-02
6.054999999999999716e+01 7.083507333213108492e-02
6.060000000000000142e+01 7.267210896427504785e-02
6.064999999999999858e+01 7.184417169227909350e-02
6.070000000000000284e+01 7.542175066248543724e-02
6.075000000000000000e+01 7.341324361136813970e-02
6.079999999999999716e+01 7.264099985348465571e-02
6.085000000000000142e+01 7.353502527331913508e-02
6.089999999999999858e+01 6.851142081580155474e-02
6.095000000000000284e+01 6.860113305367136760e-02
6.100000000000000000e+01 6.721064308481430882e-02
6.104999999999999716e+01 6.757258249650090198e-02
6.110000000000000142e+01 6.178354011411939239e-02
6.114999999999999858e+01 5.983251795267689049e-02
6.120000000000000284e+01 5.938729569638862699e-02
6.125000000000000000e+01 5.337070092883389183e-02
6.129999999999999716e+01 4.666685395192950170e-02
6.135000000000000142e+01 4.120976036582791463e-02
6.139999999999999858e+01 3.792033237007012142e-02
6.145000000000000284e+01 3.669288773295170669e-02
6.150000000000000000e+01 3.289219674292890444e-02
6.154999999999999716e+01 3.048110863175700416e-02
6.160000000000000142e+01 3.088661942697365839e-02
6.164999999999999858e+01 2.500262478952273298e-02
6.170000000000000284e+01 2.442603012140691712e-02
6.175000000000000000e+01 2.329903779706636938e-02
6.179999999999999716e+01 2.462513484853048190e-02
6.185000000000000142e+01 2.512148124064483498e-02
6.189999999999999858e+01 2.299347378490933236e-02
6.195000000000000284e+01 1.826185953600431566e-02
6.200000000000000000e+01 1.727677063653950545e-02
6.204999999999999716e+01 1.302092773904425967e-02
6.210000000000000142e+01 1.550586654802579151e-02
6.214999999999999858e+01 1.503684199414312937e-02
6.220000000000000284e+01 1.543681086483957368e-02
6.225000000000000000e+01 6.864150708627380151e-03
6.229999999999999716e+01 5.282647427094858301e-03
6.235000000000000142e+01 -1.684274901667785068e-03
6.239999999999999858e+01 -2.606975920035854884e-03
6.245000000000000284e+01 -3.143010194953161588e-03
6.250000000000000000e+01 -6.182750994450848152e-04
6.254999999999999716e+01 -1.128796858193899027e-03
6.260000000000000142e+01 -8.135493208461610538e-04
6.264999999999999858e+01 -2.210736351743253919e-03
6.270000000000000284e+01 -4.396889127254175259e-03
6.275000000000000000e+01 -9.361283625039613573e-03
6.279999999999999716e+01 -1.005969602729543493e-02
6.285000000000000142e+01 -1.371380558018159279e-02
6.289999999999999858e+01 -1.715426866432276723e-02
6.295000000000000284e+01 -1.721293970096160128e-02
6.300000000000000000e+01 -1.878682367416437474e-02
6.304999999999999716e+01 -2.323436778324157112e-02
6.310000000000000142e+01 -2.569870585326380213e-02
6.314999999999999858e+01 -2.772939694387820814e-02
6.320000000000000284e+01 -2.665487034316139231e-02
6.325000000000000000e+01 -2.652846068304606786e-02
6.329999999999999716e+01 -2.857659753477162501e-02
6.335000000000000142e+01 -2.883104589582915350e-02
6.339999999999999858e+01 -2.938441463037225199e-02
6.345000000000000284e+01 -2.705265073020778760e-02
6.350000000000000000e+01 -2.644913302671672919e-02
6.354999999999999716e+01 -2.681747268098385456e-02
6.360000000000000142e+01 -2.794801891005135180e-02
6.364999999999999858e+01 -2.793840796496533177e-02
6.370000000000000284e+01 -2.735872583325606525e-02
6.375000000000000000e+01 -2.867644069683331076e-02
6.379999999999999716e+01 -2.995964523162570128e-02
6.385000000000000142e+01 -2.884303818493300434e-02
6.389999999999999858e+01 -2.701041869157333117e-02
6.395000000000000284e+01 -2.916844241186132558e-02
6.400000000000000000e+01 -3.121300774153649288e-02
6.404999999999999716e+01 -3.174144621861804683e-02
6.409999999999999432e+01 -3.288604053186191395e-02
6.415000000000000568e+01 -3.528293334788921987e-02
6.420000000000000284e+01 -3.510049151443395826e-02
6.425000000000000000e+01 -3.679011114036640634e-02
6.429999999999999716e+01 -3.824124478183012210e-02
6.434999999999999432e+01 -3.945568777549644801e-02
6.440000000000000568e+01 -4.337149219846132830e-02
6.445000000000000284e+01 -4.145201880638848396e-02
6.450000000000000000e+01 -4.199701360396446148e-02
6.454999999999999716e+01 -4.246782717490588804e-02
6.459999999999999432e+01 -4.210177440328790460e-02
6.465000000000000568e+01 -4.249234711432957334e-02
6.470000000000000284e+01 -4.214895693745370625e-02
6.475000000000000000e+01 -4.041994910804490998e-02
6.479999999999999716e+01 -4.090362766602164551e-02
6.484999999999999432e+01 -4.234016800789375951e-02
6.490000000000000568e+01 -4.244102886306890671e-02
6.495000000000000284e+01 -4.583753150070559584e-02
6.500000000000000000e+01 -4.219131975148087549e-02
6.504999999999999716e+01 -4.274592477794160461e-02
6.509999999999999432e+01 -4.361713333521877872e-02
6.515000000000000568e+01 -3.745463464583773799e-02
6.520000000000000284e+01 -3.677540180833466926e-02
6.525000000000000000e+01 -8.336787725789664497e-03
6.529999999999999716e+01 2.376995884780086672e-03
6.534999999999999432e+01 6.646474168236805001e-03
6.540000000000000568e+01 5.303754276988687996e-03
6.545000000000000284e+01 8.008369219273272707e-03
6.550000000000000000e+01 1.031661570474089011e-02
6.554999999999999716e+01 1.383544989817167906e-02
6.559999999999999432e+01 1.288691852931476804e-02
6.565000000000000568e+01 1.230200574111368038e-02
6.570000000000000284e+01 1.223529420203379146e-02
6.575000000000000000e+01 1.325585500231324203e-02
6.579999999999999716e+01 1.510343572020771651e-02
6.584999999999999432e+01 1.466897430556938532e-02
6.590000000000000568e+01 1.562587796206192300e-02
6.595000000000000284e+01 1.578323862143514097e-02
6.600000000000000000e+01 1.765526771855713273e-02
6.604999999999999716e+01 1.687372721452156180e-02
6.609999999999999432e+01 1.757188344015402776e-02
6.615000000000000568e+01 1.390997571759530586e-02
6.620000000000000284e+01 1.363475657333957335e-02
6.625000000000000000e+01 1.345935571465827277e-02
6.629999999999999716e+01 1.165102324552510886e-02
6.634999999999999432e+01 1.225370085411821471e-02
6.640000000000000568e+01 1.213055970625379586e-02
6.645000000000000284e+01 1.191292996057751602e-02
6.650000000000000000e+01 1.243208259845608038e-02
6.654999999999999716e+01 1.368150716605585036e-02
6.659999999999999432e+01 1.370771330791799476e-02
6.665000000000000568e+01 1.329537794148942347e-02
6.670000000000000284e+01 1.314783244374184007e-02
6.675000000000000000e+01 1.249588905402962066e-02
6.679999999999999716e+01 1.165063778578041484e-02
6.684999999999999432e+01 8.912180702122126513e-03
6.690000000000000568e+01 7.663006176948868736e-03
6.695000000000000284e+01 6.150471701550118582e-03
6.700000000000000000e+01 4.160864599659297274e-03
6.704999999999999716e+01 3.986664507783631989e-03
6.709999999999999432e+01 3.658350325803243642e-03
6.715000000000000568e+01 4.660109878806935162e-03
6.720000000000000284e+01 5.932377897666380427e-03
6.725000000000000000e+01 9.644680954222533331e-04
6.729999999999999716e+01 -3.789200895099776797e-03
6.734999999999999432e+01 -5.349908729055051146e-03
6.740000000000000568e+01 -5.884401781814835135e-03
6.745000000000000284e+01 -7.137129457221512256e-03
6.750000000000000000e+01 -6.489589085193672030e-03
6.754999999999999716e+01 -6.350747118955234020e-03
6.759999999999999432e+01 -6.134650394868585918e-03
6.765000000000000568e+01 -4.804186229647411550e-03
6.770000000000000284e+01 2.888324020220555104e-03
6.775000000000000000e+01 2.891002081448353859e-04
6.779999999999999716e+01 -1.326655185029956569e-03
6.784999999999999432e+01 -3.706357167135754856e-03
6.790000000000000568e+01 -1.056759384273976135e-03
6.795000000000000284e+01 -7.248793979822341872e-04
6.800000000000000000e+01 -6.167228464442364201e-04
6.804999999999999716e+01 -1.976962509109714532e-03
6.809999999999999432e+01 -3.024158110749991524e-03
6.815000000000000568e+01 -7.982548380179126796e-03
6.820000000000000284e+01 -7.850305628610030478e-03
6.825000000000000000e+01 -7.865111967924923522e-03
6.829999999999999716e+01 -6.287637547881697042e-03
6.834999999999999432e+01 -7.285614679625636303e-03
6.840000000000000568e+01 -8.754656452310362325e-03
6.845000000000000284e+01 -5.762528272165684355e-03
6.850000000000000000e+01 -5.352999551974942961e-03
6.854999999999999716e+01 -7.422590123852918116e-03
6.859999999999999432e+01 -6.465307461100654185e-03
6.865000000000000568e+01 -4.381836303878325345e-03
6.870000000000000284e+01 -3.327751324034945463e-03
6.875000000000000000e+01 -5.404118572512908898e-03
6.879999999999999716e+01 -3.264470960492385065e-03
6.884999999999999432e+01 2.878002273758743161e-04
6.890000000000000568e+01 1.310227973880831410e-03
6.895000000000000284e+01 -4.152944071962092311e-04
6.900000000000000000e+01 2.602917931623235318e-04
6.904999999999999716e+01 -3.001000431351239645e-03
6.909999999999999432e+01 -3.147357848382461003e-03
6.915000000000000568e+01 2.748705462855134370e-04
6.920000000000000284e+01 4.231208346149302555e-04
6.925000000000000000e+01 -1.242708786279976432e-04
6.929999999999999716e+01 -1.344418747969932954e-03
6.934999999999999432e+01 -2.027816445701568528e-03
6.940000000000000568e+01 -1.295864414991262361e-03
6.945000000000000284e+01 -3.600446712175714870e-03
6.950000000000000000e+01 -5.023098872706167894e-03
6.954999999999999716e+01 -8.373777961715053730e-03
6.959999999999999432e+01 -8.451334176772179810e-03
6.965000000000000568e+01 -9.071307597742580067e-03
6.970000000000000284e+01 -1.038411914062276238e-02
6.975000000000000000e+01 -1.170815272022879966e-02
6.979999999999999716e+01 -1.290523983686054157e-02
6.984999999999999432e+01 -1.266282231698534662e-02
6.990000000000000568e+01 -8.946080865420060618e-03
6.995000000000000284e+01 -6.796608723499494679e-03
7.000000000000000000e+01 -1.127442870445713452e-02
7.004999999999999716e+01 -1.085651237715542713e-02
7.009999999999999432e+01 -1.302690593116647561e-02
7.015000000000000568e+01 -7.281303322235341963e-03
7.020000000000000284e+01 -6.997054077336964904e-03
7.025000000000000000e+01 -3.020818389075613074e-03
7.029999999999999716e+01 -4.540865033489525221e-03
7.034999999999999432e+01 -3.555181797614701857e-03
7.040000000000000568e+01 -2.719035602522582029e-03
7.045000000000000284e+01 -4.405928929352615625e-03
7.050000000000000000e+01 -6.275786796814949303e-03
7.054999999999999716e+01 -6.123985875656618588e-03
7.059999999999999432e+01 -8.146083263895483734e-03
7.065000000000000568e+01 -7.804765308612268519e-03
7.070000000000000284e+01 -8.146021744973738765e-03
7.075000000000000000e+01 -7.607575292746532845e-03
7.079999999999999716e+01 -7.950451323319200278e-03
7.084999999999999432e+01 -7.462616391886713225e-03
7.090000000000000568e+01 -7.151808351176062138e-03
7.095000000000000284e+01 -7.122916832569842031e-03
7.100000000000000000e+01 -9.603492033549725429e-03
7.104999999999999716e+01 -9.328060214448426896e-03
7.109999999999999432e+01 -1.034370579803751793e-02
7.115000000000000568e+01 -1.366385242927484027e-02
7.120000000000000284e+01 -1.512021134109797250e-02
7.125000000000000000e+01 -1.426683163232862414e-02
7.129999999999999716e+01 -1.358828639935104506e-02
7.134999999999999432e+01 -1.407972031710094142e-02
7.140000000000000568e+01 -1.531640251286191072e-02
7.145000000000000284e+01 -1.621360037909086796e-02
7.150000000000000000e+01 -1.518263239551820819e-02
7.154999999999999716e+01 -1.455893481532183863e-02
7.159999999999999432e+01 -1.481456822866132270e-02
7.165000000000000568e+01 -1.888658174563840123e-02
7.170000000000000284e+01 -1.878488475625374188e-02
7.175000000000000000e+01 -1.878746165087325296e-02
7.179999999999999716e+01 -2.054298493547692880e-02
7.184999999999999432e+01 -2.066114549160504368e-02
7.190000000000000568e+01 -1.983530930970523604e-02
7.195000000000000284e+01 -1.758801911523457870e-02
7.200000000000000000e+01 -1.686438148204485662e-02
7.204999999999999716e+01 -1.468197036210034875e-02
7.209999999999999432e+01 -1.499549242200771265e-02
7.215000000000000568e+01 -1.722393494805374986e-02
7.220000000000000284e+01 -3.030768726829219731e-02
7.225000000000000000e+01 -3.064489516606798761e-02
7.229999999999999716e+01 -2.982476514834031533e-02
7.234999999999999432e+01 -2.968926040488142556e-02
7.240000000000000568e+01 -3.174532467634932215e-02
7.245000000000000284e+01 -3.048957935256701654e-02
7.250000000000000000e+01 -3.383687912010221316e-02
7.254999999999999716e+01 -3.683635291673002798e-02
7.259999999999999432e+01 -3.932168111871512522e-02
7.265000000000000568e+01 -5.029693471335611871e-02
7.270000000000000284e+01 -5.045876001572355968e-02
7.275000000000000000e+01 -5.019700020812551539e-02
7.279999999999999716e+01 -4.825899250425427084e-02
7.284999999999999432e+01 -4.880660210285212713e-02
7.290000000000000568e+01 -4.829792853857215601e-02
7.295000000000000284e+01 -5.107957297105779337e-02
7.300000000000000000e+01 -5.128389507432222494e-02
7.304999999999999716e+01 -5.227552285135343701e-02
7.309999999999999432e+01 -5.413546602232353205e-02
7.315000000000000568e+01 -5.377401150881006009e-02
7.320000000000000284e+01 -5.577023065958954667e-02
7.325000000000000000e+01 -5.695430715444774888e-02
7.329999999999999716e+01 -5.875993436129144099e-02
7.334999999999999432e+01 -5.893814329095539012e-02
7.340000000000000568e+01 -5.902439707482984299e-02
7.345000000000000284e+01 -5.980353224429266201e-02
7.350000000000000000e+01 -6.224645190093944236e-02
7.354999999999999716e+01 -6.325963684257983333e-02
7.359999999999999432e+01 -6.322532384127467486e-02
7.365000000000000568e+01 -6.338392179952927197e-02
7.370000000000000284e+01 -6.419535699797612738e-02
7.375000000000000000e+01 -6.319705359695329538e-02
7.379999999999999716e+01 -6.182111533530759706e-02
7.384999999999999432e+01 -6.361754005612169083e-02
7.390000000000000568e+01 -6.203295951438144579e-02
7.395000000000000284e+01 -6.260968795991123104e-02
7.400000000000000000e+01 -6.293118889608541322e-02
7.404999999999999716e+01 -6.403060478279355705e-02
7.409999999999999432e+01 -6.359235725649638182e-02
7.415000000000000568e+01 -6.405039258952777148e-02
7.420000000000000284e+01 -6.263733176154559490e-02
7.425000000000000000e+01 -6.007648579616890055e-02
7.429999999999999716e+01 -6.068474154900478645e-02
7.434999999999999432e+01 -5.911759868169159243e-02
7.440000000000000568e+01 -5.916106028880182416e-02
7.445000000000000284e+01 -5.994702769845928342e-02
7.450000000000000000e+01 -5.965121691086852640e-02
7.454999999999999716e+01 -6.142146361903048912e-02
7.459999999999999432e+01 -6.178823856960868194e-02
7.465000000000000568e+01 -6.361297151949502071e-02
7.470000000000000284e+01 -6.127572152885619322e-02
7.475000000000000000e+01 -6.174670423741872305e-02
7.479999999999999716e+01 -6.206273307220544488e-02
7.484999999999999432e+01 -6.534930122241977557e-02
7.490000000000000568e+01 -6.733778224332320761e-02
7.495000000000000284e+01 -6.732958009023332080e-02
7.500000000000000000e+01 -6.743125678430630932e-02
7.504999999999999716e+01 -6.701100189537687046e-02
7.509999999999999432e+01 -6.714565557149486386e-02
7.515000000000000568e+01 -6.893952163591378357e-02
7.520000000000000284e+01 -6.838111801700696990e-02
7.525000000000000000e+01 -6.968061886121920678e-02
7.529999999999999716e+01 -6.993569973534537187e-02
7.534999999999999432e+01 -7.046297103118098759e-02
7.540000000000000568e+01 -6.516345257560927917e-02
7.545000000000000284e+01 -6.408181943325051699e-02
7.550000000000000000e+01 -6.256183805251913643e-02
7.554999999999999716e+01 -6.143301746885533599e-02
7.559999999999999432e+01 -5.971912544066914491e-02
7.565000000000000568e+01 -5.804374469487075250e-02
7.570000000000000284e+01 -5.485656075303632639e-02
7.575000000000000000e+01 -5.398530228472391002e-02
7.579999999999999716e+01 -5.534202931056659419e-02
7.584999999999999432e+01 -5.475894872493568266e-02
7.590000000000000568e+01 -5.336988960988587466e-02
7.595000000000000284e+01 -5.480244092441602377e-02
7.600000000000000000e+01 -5.458255537993946666e-02
7.604999999999999716e+01 -5.416597484511103539e-02
7.609999999999999432e+01 -5.293218940866790956e-02
7.615000000000000568e+01 -5.099527417400730178e-02
7.620000000000000284e+01 -4.941494711159712810e-02
7.625000000000000000e+01 -4.990667476137410768e-02
7.629999999999999716e+01 -5.195774117045759422e-02
7.634999999999999432e+01 -4.960711515390844178e-02
7.640000000000000568e+01 -5.080401346261578105e-02
7.645000000000000284e+01 -5.194105482312338928e-02
7.650000000000000000e+01 -6.069244682442044569e-02
7.654999999999999716e+01 -5.513183498838719609e-02
7.659999999999999432e+01 -5.174062079816019177e-02
7.665000000000000568e+01 -4.919199592428319390e-02
7.670000000000000284e+01 -5.253153543723688285e-02
7.675000000000000000e+01 -5.074965952281994264e-02
7.679999999999999716e+01 -5.166152268069363479e-02
7.684999999999999432e+01 -5.133599228081050375e-02
7.690000000000000568e+01 -5.477579160113137807e-02
7.695000000000000284e+01 -5.359167695319314723e-02
7.700000000000000000e+01 -5.322394762678391705e-02
7.704999999999999716e+01 -5.294035511974642949e-02
7.709999999999999432e+01 -5.318958220587143015e-02
7.715000000000000568e+01 -5.205223783349616912e-02
7.720000000000000284e+01 -5.169452155780208946e-02
7.725000000000000000e+01 -5.150720778615013734e-02
7.729999999999999716e+01 -5.013535217553084788e-02
7.734999999999999432e+01 -4.550510929181504627e-02
7.740000000000000568e+01 -4.425785010343994547e-02
7.745000000000000284e+01 -4.609781300748656135e-02
7.750000000000000000e+01 -4.261103240153121113e-02
7.754999999999999716e+01 -4.135653271824160648e-02
7.759999999999999432e+01 -4.204811060778427395e-02
7.765000000000000568e+01 -4.130867580068272454e-02
7.770000000000000284e+01 -3.939596891468277740e-02
7.775000000000000000e+01 -3.915705602283788694e-02
7.779999999999999716e+01 -3.757961616604509059e-02
7.784999999999999432e+01 -3.684075743164065553e-02
7.790000000000000568e+01 -3.674765840465538114e-02
7.795000000000000284e+01 -3.688617450354542138e-02
7.800000000000000000e+01 -3.681554824114106200e-02
7.804999999999999716e+01 -3.698913176801134350e-02
7.809999999999999432e+01 -3.661005847065949143e-02
7.815000000000000568e+01 -3.753830838449144502e-02
7.820000000000000284e+01 -3.749687269043418952e-02
7.825000000000000000e+01 -3.512599832068143135e-02
7.829999999999999716e+01 -3.277352390538280924e-02
7.834999999999999432e+01 -3.105575878533053252e-02
7.840000000000000568e+01 -3.006903447177300751e-02
7.845000000000000284e+01 -2.868528923451309914e-02
7.850000000000000000e+01 -3.051889569612258740e-02
7.854999999999999716e+01 -2.852373416525366343e-02
7.859999999999999432e+01 -3.024873037475868734e-02
7.865000000000000568e+01 -2.578615437793050844e-02
7.870000000000000284e+01 -2.379524740283959355e-02
7.875000000000000000e+01 -2.518093123418241666e-02
7.879999999999999716e+01 -2.295512076497890908e-02
7.884999999999999432e+01 -2.083627550132317527e-02
7.890000000000000568e+01 -1.834738576348675029e-02
7.895000000000000284e+01 -1.763749205265608549e-02
7.900000000000000000e+01 -1.174050169654520040e-02
7.904999999999999716e+01 -1.142663900435158218e-02
7.909999999999999432e+01 -1.196454068700222167e-02
7.915000000000000568e+01 -1.185128635723672712e-02
7.920000000000000284e+01 -1.137973141362995204e-02
7.925000000000000000e+01 -1.042186544741400232e-02
7.929999999999999716e+01 -1.159583213866870882e-02
7.934999999999999432e+01 -9.465172487344969063e-03
7.940000000000000568e+01 -9.606740887973183596e-03
7.945000000000000284e+01 -9.801496169328318547e-03
7.950000000000000000e+01 -6.875366755934427844e-03
7.954999999999999716e+01 -8.269638194971630149e-03
7.959999999999999432e+01 -7.566576505382040241e-03
7.965000000000000568e+01 -7.896273676142328418e-03
7.970000000000000284e+01 -1.247653268898138088e-02
7.975000000000000000e+01 -1.076453297734877509e-02
7.979999999999999716e+01 -9.933356723136834224e-03
7.984999999999999432e+01 -1.107783907930587688e-02
7.990000000000000568e+01 -9.115433926373843129e-03
7.995000000000000284e+01 -9.464935579580231739e-03
8.000000000000000000e+01 -9.032331328892964292e-03
8.004999999999999716e+01 -9.250587160573316148e-03
8.009999999999999432e+01 -6.943418800493246154e-03
8.015000000000000568e+01 -5.894762325083281046e-03
8.020000000000000284e+01 -5.421231611167027023e-03
8.025000000000000000e+01 -5.362362992928194384e-03
8.029999999999999716e+01 -6.696443525226048257e-03
8.034999999999999432e+01 -7.215598665347325129e-03
8.040000000000000568e+01 -6.720164185568307941e-03
8.045000000000000284e+01 -5.949783736853130750e-03
8.050000000000000000e+01 -5.040147610290978374e-03
8.054999999999999716e+01 -6.287356207705537686e-03
8.059999999999999432e+01 -4.957381964239723077e-03
8.065000000000000568e+01 -4.433506648781294565e-03
8.070000000000000284e+01 -5.542790663294367044e-04
8.075000000000000000e+01 -1.997446254781657955e-03
8.079999999999999716e+01 -1.364872118596764834e-03
8.084999999999999432e+01 -1.130438990108812098e-03
8.090000000000000568e+01 7.518977439402863960e-05
8.095000000000000284e+01 -3.300066162798457377e-03
8.100000000000000000e+01 -4.967334268897443707e-03
8.104999999999999716e+01 -8.923624416311668958e-03
8.109999999999999432e+01 -6.343392257619897417e-03
8.115000000000000568e+01 -4.470704474647805259e-03
8.120000000000000284e+01 1.850528438038031350e-03
8.125000000000000000e+01 5.671458940404156121e-04
8.129999999999999716e+01 4.400060561366763746e-03
8.134999999999999432e+01 5.745467826129147491e-03
8.140000000000000568e+01 6.142699016663261645e-03
8.145000000000000284e+01 7.088926249114663528e-03
8.150000000000000000e+01 9.424152936148634183e-03
8.154999999999999716e+01 1.014632655346891024e-02
8.159999999999999432e+01 5.948368166218749586e-03
8.165000000000000568e+01 6.196587379636041282e-03
8.170000000000000284e+01 3.422370486175328394e-03
8.175000000000000000e+01 3.604592909237299379e-03
8.179999999999999716e+01 3.595272407271397647e-03
8.184999999999999432e+01 3.947681891780165965e-03
8.190000000000000568e+01 5.262366466227845485e-03
8.195000000000000284e+01 4.846389074503819339e-03
8.200000000000000000e+01 5.104803780661784120e-03
8.204999999999999716e+01 5.515558718275728224e-03
8.209999999999999432e+01 1.947670836437031053e-02
8.215000000000000568e+01 1.915116944976803792e-02
8.220000000000000284e+01 1.724525180022652357e-02
8.225000000000000000e+01 1.857982463803179926e-02
8.229999999999999716e+01 1.755913136062112884e-02
8.234999999999999432e+01 1.749088014800924407e-02
8.240000000000000568e+01 1.745243872050664113e-02
8.245000000000000284e+01 1.920104771924405554e-02
8.250000000000000000e+01 2.057604875566237945e-02
8.254999999999999716e+01 2.124735420129671495e-02
8.259999999999999432e+01 1.833322040806784070e-02
8.265000000000000568e+01 1.787129429223749746e-02
8.270000000000000284e+01 2.021829342208372043e-02
8.275000000000000000e+01 1.971476642930327858e-02
8.279999999999999716e+01 2.170872503535678164e-02
8.284999999999999432e+01 2.103673346610210673e-02
8.290000000000000568e+01 2.268376849766030878e-02
8.295000000000000284e+01 1.832844055204726694e-02
8.300000000000000000e+01 1.898968318109540976e-02
8.304999999999999716e+01 1.938212041191122656e-02
8.309999999999999432e+01 1.938791549015250748e-02
8.315000000000000568e+01 1.835613029715436884e-02
8.320000000000000284e+01 1.760361973419897336e-02
8.325000000000000000e+01 1.861794459685610706e-02
8.329999999999999716e+01 1.929830846247441653e-02
8.334999999999999432e+01 1.913051609592507710e-02
8.340000000000000568e+01 1.444504124758396076e-02
8.345000000000000284e+01 1.491702511979650127e-02
8.350000000000000000e+01 1.623773500863786787e-02
8.354999999999999716e+01 1.661635967095794961e-02
8.359999999999999432e+01 1.705159879967023395e-02
8.365000000000000568e+01 1.434586392640499648e-02
8.370000000000000284e+01 1.537386289366851448e-02
8.375000000000000000e+01 1.701756017438913610e-02
8.379999999999999716e+01 1.818543494625166762e-02
8.384999999999999432e+01 1.607322384042487312e-02
8.390000000000000568e+01 1.547040550716691047e-02
8.395000000000000284e+01 1.315376178650212724e-02
8.400000000000000000e+01 1.392273042897849457e-02
8.404999999999999716e+01 1.604336013199653480e-02
8.409999999999999432e+01 1.549464009251342797e-02
8.415000000000000568e+01 1.722064544118445673e-02
8.420000000000000284e+01 1.739643660709472989e-02
8.425000000000000000e+01 1.672647313446916709e-02
8.429999999999999716e+01 1.700771090647698255e-02
8.434999999999999432e+01 1.719849963516702912e-02
8.440000000000000568e+01 1.573740733707508499e-02
8.445000000000000284e+01 1.419522829217323943e-02
8.450000000000000000e+01 1.292978360731471439e-02
8.454999999999999716e+01 1.215826847464596128e-02
8.459999999999999432e+01 1.179392562845574428e-02
8.465000000000000568e+01 9.909251328963718242e-03
8.470000000000000284e+01 1.063600052183177012e-02
8.475000000000000000e+01 9.693858419367406762e-03
8.479999999999999716e+01 8.314911223634910420e-03
8.484999999999999432e+01 8.771503239146490744e-03
8.490000000000000568e+01 6.077438886382148346e-03
8.495000000000000284e+01 5.680421816393241806e-03
8.500000000000000000e+01 8.060858146830652410e-03
8.504999999999999716e+01 1.132448792597987898e-02
8.509999999999999432e+01 1.383291130885716883e-02
8.515000000000000568e+01 1.803256957476052566e-02
8.520000000000000284e+01 1.763023567598349592e-02
8.525000000000000000e+01 1.995160022797148186e-02
8.529999999999999716e+01 2.167025975211963121e-02
8.534999999999999432e+01 1.861305914975053960e-02
8.540000000000000568e+01 2.127733866316388819e-02
8.545000000000000284e+01 2.173307416887861401e-02
8.550000000000000000e+01 1.832090230267460762e-02
8.554999999999999716e+01 2.260280492416451292e-02
8.559999999999999432e+01 2.166870784370161437e-02
8.565000000000000568e+01 2.512402539426960082e-02
8.570000000000000284e+01 1.850976731811455889e-02
8.575000000000000000e+01 2.075668466659156067e-02
8.579999999999999716e+01 2.103085329907176948e-02
8.584999999999999432e+01 1.934250449786188361e-02
8.590000000000000568e+01 2.629129164150721676e-02
8.595000000000000284e+01 2.824333423874493890e-02
8.600000000000000000e+01 2.914169854817067959e-02
8.604999999999999716e+01 2.733070949530948257e-02
8.609999999999999432e+01 3.041757188260352934e-02
8.615000000000000568e+01 3.155699533438826448e-02
8.620000000000000284e+01 3.002795131482268245e-02
8.625000000000000000e+01 3.557483386855161273e-02
8.629999999999999716e+01 3.927630475624056122e-02
8.634999999999999432e+01 4.085228160942524361e-02
8.640000000000000568e+01 4.049439965974653555e-02
8.645000000000000284e+01 4.192535091959985472e-02
8.650000000000000000e+01 4.309123770871428616e-02
8.654999999999999716e+01 4.427896088058737994e-02
8.659999999999999432e+01 4.478298180544022788e-02
8.665000000000000568e+01 4.314867190402869174e-02
8.670000000000000284e+01 4.459040773458945728e-02
8.675000000000000000e+01 4.340701828371539006e-02
8.679999999999999716e+01 4.221313588556471763e-02
8.684999999999999432e+01 4.189711745247538810e-02
8.690000000000000568e+01 3.886515093767331508e-02
8.695000000000000284e+01 3.917617439603550411e-02
8.700000000000000000e+01 4.115968558835628177e-02
8.704999999999999716e+01 3.896297983420348582e-02
8.709999999999999432e+01 3.948648409343660792e-02
8.715000000000000568e+01 3.575630777121424630e-02
8.720000000000000284e+01 2.939178058385392978e-02
8.725000000000000000e+01 2.825456672488686760e-02
8.729999999999999716e+01 2.939599147993248590e-02
8.734999999999999432e+01 3.319174157389762764e-02
8.740000000000000568e+01 2.466987414671362872e-02
8.745000000000000284e+01 2.351158092954972953e-02
8.750000000000000000e+01 2.428958961989145793e-02
8.754999999999999716e+01 2.173266642707908508e-02
8.759999999999999432e+01 2.017407833494444525e-02
8.765000000000000568e+01 2.058122260104117834e-02
8.770000000000000284e+01 2.241335296926403806e-02
8.775000000000000000e+01 2.348494213452630153e-02
8.779999999999999716e+01 2.374818951282255119e-02
8.784999999999999432e+01 2.201689944346617994e-02
8.790000000000000568e+01 2.467025439014458935e-02
8.795000000000000284e+01 2.437786629724264173e-02
8.800000000000000000e+01 1.872965230769032402e-02
8.804999999999999716e+01 1.668037338385377003e-02
8.809999999999999432e+01 1.829178017968203715e-02
8.815000000000000568e+01 1.280605602179950113e-02
8.820000000000000284e+01 1.191012192352713592e-02
8.825000000000000000e+01 1.401850848980776276e-02
8.829999999999999716e+01 1.350416108301599055e-02
8.834999999999999432e+01 1.369475502073725856e-02
8.840000000000000568e+01 7.386703917969728549e-03
8.845000000000000284e+01 6.779123667648528223e-03
8.850000000000000000e+01 6.629043977317159754e-03
8.854999999999999716e+01 7.462843056451797484e-03
8.859999999999999432e+01 8.546725293016067815e-03
8.865000000000000568e+01 8.412927659908113129e-03
8.870000000000000284e+01 8.736039215988493714e-03
8.875000000000000000e+01 9.589772593757296681e-03
8.879999999999999716e+01 9.601416357969303275e-03
8.884999999999999432e+01 8.823398856600042292e-03
8.890000000000000568e+01 7.692958347950438168e-03
8.895000000000000284e+01 8.786094544249415869e-03
8.900000000000000000e+01 1.091400974502370821e-02
8.904999999999999716e+01 1.108802850179692497e-02
8.909999999999999432e+01 1.185162958164691534e-02
8.915000000000000568e+01 1.353259694001196327e-02
8.920000000000000284e+01 1.305132138502430872e-02
8.925000000000000000e+01 1.451548613298548132e-02
8.929999999999999716e+01 1.495601549555013350e-02
8.934999999999999432e+01 1.698794029087916449e-02
8.940000000000000568e+01 1.816270452900994870e-02
8.945000000000000284e+01 1.843909647618040965e-02
8.950000000000000000e+01 1.823845327849469428e-02
8.954999999999999716e+01 1.947037092604405814e-02
8.959999999999999432e+01 2.083787460008689613e-02
8.965000000000000568e+01 2.308156794594460118e-02
8.970000000000000284e+01 2.032315367033516243e-02
8.975000000000000000e+01 1.966930382413656017e-02
8.979999999999999716e+01 2.032910830696327276e-02
8.984999999999999432e+01 2.222173664483910113e-02
8.990000000000000568e+01 2.257537270846309355e-02
8.995000000000000284e+01 2.499901641110447575e-02
9.000000000000000000e+01 2.055136676151647634e-02
9.004999999999999716e+01 2.019494197558777474e-02
9.009999999999999432e+01 2.194255850562071980e-02
9.015000000000000568e+01 1.699142439365355917e-02
9.020000000000000284e+01 1.605402107246360968e-02
9.025000000000000000e+01 -1.058154014877532405e-02
9.029999999999999716e+01 -2.176520225135465669e-02
9.034999999999999432e+01 -2.700775218679864892e-02
9.040000000000000568e+01 -2.641668713929862938e-02
9.045000000000000284e+01 -2.818233713806579319e-02
9.050000000000000000e+01 -2.998867918419795622e-02
9.054999999999999716e+01 -3.266550251766222462e-02
9.059999999999999432e+01 -3.187479528349132507e-02
9.065000000000000568e+01 -2.941920371874849963e-02
9.070000000000000284e+01 -2.980485537386217548e-02
9.075000000000000000e+01 -2.738536923845211538e-02
9.079999999999999716e+01 -3.110996446747201286e-02
9.084999999999999432e+01 -3.095388865442396872e-02
9.090000000000000568e+01 -2.960611349460110647e-02
9.095000000000000284e+01 -2.924109297792548690e-02
9.100000000000000000e+01 -2.933288604243520017e-02
9.104999999999999716e+01 -2.808485349048833041e-02
9.109999999999999432e+01 -2.937326260857612420e-02
9.115000000000000568e+01 -2.484099276293409708e-02
9.120000000000000284e+01 -2.576358562176802799e-02
9.125000000000000000e+01 -2.691363979821109406e-02
9.129999999999999716e+01 -2.495616775090171366e-02
9.134999999999999432e+01 -2.287206999280035069e-02
9.140000000000000568e+01 -2.848564971972412582e-02
9.145000000000000284e+01 -3.984790832172696584e-02
9.150000000000000000e+01 -3.934715747365233329e-02
9.154999999999999716e+01 -4.156731550294710809e-02
9.159999999999999432e+01 -4.061616795760818188e-02
9.165000000000000568e+01 -4.587202114351005694e-02
9.170000000000000284e+01 -4.900079772752687080e-02
9.175000000000000000e+01 -4.994265430173930320e-02
9.179999999999999716e+01 -4.782705253357250746e-02
9.184999999999999432e+01 -5.277241133126130135e-02
9.190000000000000568e+01 -5.715314128964400081e-02
9.195000000000000284e+01 -6.091494528015631987e-02
9.200000000000000000e+01 -6.169885728785207829e-02
9.204999999999999716e+01 -6.140649012397104284e-02
9.209999999999999432e+01 -5.880743950600336722e-02
9.215000000000000568e+01 -5.975473012356199293e-02
9.220000000000000284e+01 -6.505283654682024463e-02
9.225000000000000000e+01 -6.234807143356024817e-02
9.229999999999999716e+01 -6.132927909233056724e-02
9.234999999999999432e+01 -6.014448094053769650e-02
9.240000000000000568e+01 -5.918771868344346182e-02
9.245000000000000284e+01 -7.245699103270383801e-02
9.250000000000000000e+01 -7.308081199841354181e-02
9.254999999999999716e+01 -7.315664503812317754e-02
9.259999999999999432e+01 -7.255405691400428070e-02
9.265000000000000568e+01 -7.263228665105789239e-02
9.270000000000000284e+01 -7.312405383264992953e-02
9.275000000000000000e+01 -7.179009166338505554e-02
9.279999999999999716e+01 -7.181920459649621113e-02
9.284999999999999432e+01 -6.961642377169231788e-02
9.290000000000000568e+01 -6.993644662012092617e-02
9.295000000000000284e+01 -6.828560420081787596e-02
9.300000000000000000e+01 -6.494195392438184555e-02
9.304999999999999716e+01 -6.340676220991574297e-02
9.309999999999999432e+01 -6.350225762417595343e-02
9.315000000000000568e+01 -6.029937173422499769e-02
9.320000000000000284e+01 -6.052978792023500088e-02
9.325000000000000000e+01 -6.078262799502011371e-02
9.329999999999999716e+01 -6.186807358850923699e-02
9.334999999999999432e+01 -6.047944301656613814e-02
9.340000000000000568e+01 -5.798862688207890442e-02
9.345000000000000284e+01 -5.805035087217369494e-02
9.350000000000000000e+01 -5.811593206503677667e-02
9.354999999999999716e+01 -5.685404372922851779e-02
9.359999999999999432e+01 -5.957050074750353669e-02
9.365000000000000568e+01 -5.888006419262697272e-02
9.370000000000000284e+01 -5.704830574311386265e-02
9.375000000000000000e+01 -5.448403369836252175e-02
9.379999999999999716e+01 -5.349452718946474949e-02
9.384999999999999432e+01 -5.139847837268751718e-02
9.390000000000000568e+01 -5.132239491669678133e-02
9.395000000000000284e+01 -5.109977311293895791e-02
9.400000000000000000e+01 -5.021015617312857976e-02
9.404999999999999716e+01 -4.904316630810395122e-02
9.409999999999999432e+01 -4.897195483056531601e-02
9.415000000000000568e+01 -4.839072707315519167e-02
9.420000000000000284e+01 -4.742641499488119139e-02
9.425000000000000000e+01 -4.621386318116676301e-02
9.429999999999999716e+01 -4.594855288854975128e-02
9.434999999999999432e+01 -4.435086821171786708e-02
9.440000000000000568e+01 -4.452857586873681245e-02
9.445000000000000284e+01 -4.309617106185657798e-02
9.450000000000000000e+01 -4.058022867662952615e-02
9.454999999999999716e+01 -3.808319473140997502e-02
9.459999999999999432e+01 -3.641169665469703304e-02
9.465000000000000568e+01 -3.616422233829192506e-02
9.470000000000000284e+01 -3.510372185229051339e-02
9.475000000000000000e+01 -3.333454153116098551e-02
9.479999999999999716e+01 -3.161743311737225115e-02
9.484999999999999432e+01 -3.145241205490003494e-02
9.490000000000000568e+01 -3.288560349609814110e-02
9.495000000000000284e+01 -3.518216186517982708e-02
9.500000000000000000e+01 -3.546860352014342965e-02
9.504999999999999716e+01 -3.572354108969796188e-02
9.509999999999999432e+01 -3.775840980737781710e-02
9.515000000000000568e+01 -4.046022057816669321e-02
9.520000000000000284e+01 -4.331608703619347495e-02
9.525000000000000000e+01 -4.410473740020361827e-02
9.529999999999999716e+01 -4.327020074139004135e-02
9.534999999999999432e+01 -4.640907550130470016e-02
9.540000000000000568e+01 -5.011652003272937250e-02
9.545000000000000284e+01 -5.254877759020267630e-02
9.550000000000000000e+01 -5.671648127013043106e-02
9.554999999999999716e+01 -5.612623729026221253e-02
9.559999999999999432e+01 -5.641950121575795701e-02
9.565000000000000568e+01 -5.600625864778199098e-02
9.570000000000000284e+01 -5.802327624859236754e-02
9.575000000000000000e+01 -5.701390409581350710e-02
9.579999999999999716e+01 -5.689732919785541604e-02
9.584999999999999432e+01 -5.648732483853567687e-02
9.590000000000000568e+01 -5.624941145930025671e-02
9.595000000000000284e+01 -5.548110535934712428e-02
9.600000000000000000e+01 -5.513875835771014228e-02
9.604999999999999716e+01 -5.423656956609945734e-02
9.609999999999999432e+01 -5.335971052960064576e-02
9.615000000000000568e+01 -5.314707428898135522e-02
9.620000000000000284e+01 -5.007837299689484739e-02
9.625000000000000000e+01 -5.093649907084675521e-02
9.629999999999999716e+01 -5.054565776417062339e-02
9.634999999999999432e+01 -4.943390266515500231e-02
9.640000000000000568e+01 -4.894441913222921658e-02
9.645000000000000284e+01 -4.826211161895447438e-02
9.650000000000000000e+01 -5.043052758526300750e-02
9.654999999999999716e+01 -5.145555502723035690e-02
9.659999999999999432e+01 -5.251751075079368059e-02
9.665000000000000568e+01 -5.307122584461373971e-02
9.670000000000000284e+01 -5.362726377286977653e-02
9.675000000000000000e+01 -6.395811794386371818e-02
9.679999999999999716e+01 -6.458258898478876076e-02
9.684999999999999432e+01 -6.537492156046301184e-02
9.690000000000000568e+01 -6.416918948707620030e-02
9.695000000000000284e+01 -6.591621964108405896e-02
9.700000000000000000e+01 -6.532262508064357043e-02
9.704999999999999716e+01 -6.610707389560140090e-02
9.709999999999999432e+01 -6.775392162974876176e-02
9.715000000000000568e+01 -6.680952077436275172e-02
9.720000000000000284e+01 -6.693890094155605097e-02
9.725000000000000000e+01 -6.747046634790479502e-02
9.729999999999999716e+01 -7.288288511190275931e-02
9.734999999999999432e+01 -7.251778886702778260e-02
9.740000000000000568e+01 -7.314892017166399474e-02
9.745000000000000284e+01 -7.161669045169825887e-02
9.750000000000000000e+01 -7.235991553014943511e-02
9.754999999999999716e+01 -7.567560879971360621e-02
9.759999999999999432e+01 -8.019516605050014402e-02
9.765000000000000568e+01 -8.232293559237963132e-02
9.770000000000000284e+01 -8.452157720723389722e-02
9.775000000000000000e+01 -8.429196472685294983e-02
9.779999999999999716e+01 -8.570173150140211749e-02
9.784999999999999432e+01 -8.624618443887210884e-02
9.790000000000000568e+01 -8.644787572126000352e-02
9.795000000000000284e+01 -8.488174661840808266e-02
9.800000000000000000e+01 -8.511121104009755634e-02
9.804999999999999716e+01 -8.435432413134942575e-02
9.809999999999999432e+01 -8.458135808503380870e-02
9.815000000000000568e+01 -8.346983987810684125e-02
9.820000000000000284e+01 -8.175069539443907685e-02
9.825000000000000000e+01 -8.380222513588370115e-02
9.829999999999999716e+01 -8.266181165131648856e-02
9.834999999999999432e+01 -8.377362844619111459e-02
9.840000000000000568e+01 -8.547848766824317490e-02
9.845000000000000284e+01 -8.544672926272174618e-02
9.850000000000000000e+01 -8.542861906389030702e-02
9.854999999999999716e+01 -8.427334793447190109e-02
9.859999999999999432e+01 -8.468558593119715483e-02
9.865000000000000568e+01 -8.440784332144307678e-02
9.870000000000000284e+01 -8.277044730050160670e-02
9.875000000000000000e+01 -8.291899620925179126e-02
9.879999999999999716e+01 -8.740556790497386319e-02
9.884999999999999432e+01 -8.860444811742014537e-02
9.890000000000000568e+01 -8.810486114951592007e-02
9.895000000000000284e+01 -8.639679189602374187e-02
9.900000000000000000e+01 -8.595117014761782803e-02
9.904999999999999716e+01 -8.601886054468448062e-02
9.909999999999999432e+01 -8.624727091299004555e-02
9.915000000000000568e+01 -8.538250538679943713e-02
9.920000000000000284e+01 -8.464281250165031634e-02
9.925000000000000000e+01 -8.579576592865494067e-02
9.929999999999999716e+01 -8.472563770180534248e-02
9.934999999999999432e+01 -8.708572648262995208e-02
9.940000000000000568e+01 -8.789414093505784620e-02
9.945000000000000284e+01 -8.711896972773520986e-02
9.950000000000000000e+01 -8.710049187158190598e-02
9.954999999999999716e+01 -8.853147546516465516e-02
9.959999999999999432e+01 -8.924592827984587085e-02
9.965000000000000568e+01 -9.002815921712610525e-02
9.970000000000000284e+01 -8.831459434531681307e-02
9.975000000000000000e+01 -8.769244325405367579e-02
9.979999999999999716e+01 -8.572672490927420175e-02
9.984999999999999432e+01 -8.543600899704636986e-02
9.990000000000000568e+01 -8.446423533989932952e-02
9.995000000000000284e+01 -8.324021202133397024e-02
1.000000000000000000e+02 -8.232151014383765064e-02
1.000499999999999972e+02 -8.392914551366130460e-02
1.000999999999999943e+02 -8.372684420521676885e-02
1.001500000000000057e+02 -8.311403416183194004e-02
1.002000000000000028e+02 -8.171364891374800765e-02
1.002500000000000000e+02 -7.998164843866495399e-02
1.002999999999999972e+02 -7.831132297280124499e-02
1.003499999999999943e+02 -7.582283807056564018e-02
1.004000000000000057e+02 -8.026591529227196375e-02
1.004500000000000028e+02 -8.138245732001440913e-02
1.005000000000000000e+02 -8.014795220516358898e-02
1.005499999999999972e+02 -7.797295001003810844e-02
1.005999999999999943e+02 -7.770435593823883658e-02
1.006500000000000057e+02 -7.777763287777392232e-02
1.007000000000000028e+02 -7.768436524892920192e-02
1.007500000000000000e+02 -7.740756821068796312e-02
1.007999999999999972e+02 -7.762919649928483323e-02
1.008499999999999943e+02 -7.777487985590961217e-02
1.009000000000000057e+02 -7.761831846946265490e-02
1.009500000000000028e+02 -7.579506576538627693e-02
1.010000000000000000e+02 -7.535438931844855304e-02
1.010499999999999972e+02 -7.354318768014232732e-02
1.010999999999999943e+02 -7.364091097393007934e-02
1.011500000000000057e+02 -7.307899655134873773e-02
1.012000000000000028e+02 -7.200481760935108222e-02
1.012500000000000000e+02 -7.165510797668336873e-02
1.012999999999999972e+02 -7.259195281914836151e-02
1.013499999999999943e+02 -6.758324439653486115e-02
1.014000000000000057e+02 -6.863843670738442593e-02
1.014500000000000028e+02 -6.947872006124169997e-02
1.015000000000000000e+02 -6.867147837699141832e-02
1.015499999999999972e+02 -6.744437526545751793e-02
1.015999999999999943e+02 -6.724402425064908428e-02
1.016500000000000057e+02 -6.772209721873499733e-02
1.017000000000000028e+02 -6.932187008494822278e-02
1.017500000000000000e+02 -6.906624955553233858e-02
1.017999999999999972e+02 -6.726160356548376018e-02
1.018499999999999943e+02 -6.723664980483626263e-02
1.019000000000000057e+02 -6.763964743834546822e-02
1.019500000000000028e+02 -6.598256985892493598e-02
1.020000000000000000e+02 -6.386959298423536269e-02
1.020499999999999972e+02 -6.308299154424613919e-02
1.020999999999999943e+02 -6.184897045475024058e-02
1.021500000000000057e+02 -6.158027932354433881e-02
1.022000000000000028e+02 -6.141389409476034900e-02
1.022500000000000000e+02 -6.050051982969466974e-02
1.022999999999999972e+02 -6.105282041793104464e-02
1.023499999999999943e+02 -6.208382976380407564e-02
1.024000000000000057e+02 -6.080633154300752602e-02
1.024500000000000028e+02 -5.995076210589302818e-02
1.025000000000000000e+02 -5.616596820864637463e-02
1.025499999999999972e+02 -5.510864805804531474e-02
1.025999999999999943e+02 -5.424734221312579874e-02
1.026500000000000057e+02 -5.734452845134525856e-02
1.027000000000000028e+02 -5.878316892404358146e-02
1.027500000000000000e+02 -5.874029359744906836e-02
1.027999999999999972e+02 -5.813658709705363248e-02
1.028499999999999943e+02 -5.581322079437714412e-02
1.029000000000000057e+02 -5.602925296130073507e-02
1.029500000000000028e+02 -5.445363883367042995e-02
1.030000000000000000e+02 -5.565052989728062893e-02
1.030499999999999972e+02 -5.345240068911712855e-02
1.030999999999999943e+02 -5.204893140252127293e-02
1.031500000000000057e+02 -5.027302894115451282e-02
1.032000000000000028e+02 -4.874401189544863566e-02
1.032500000000000000e+02 -4.872716304129752485e-02
1.032999999999999972e+02 -4.822875482902287680e-02
1.033499999999999943e+02 -4.899980983312381133e-02
1.034000000000000057e+02 -4.752272271501409295e-02
1.034500000000000028e+02 -4.664656391144102882e-02
1.035000000000000000e+02 -4.767843697824294263e-02
1.035499999999999972e+02 -4.799695382096007962e-02
1.035999999999999943e+02 -4.807234249301229473e-02
1.036500000000000057e+02 -4.632495013827431923e-02
1.037000000000000028e+02 -4.496000498131515893e-02
1.037500000000000000e+02 -4.436742159687504655e-02
1.037999999999999972e+02 -4.375125175303505587e-02
1.038499999999999943e+02 -4.450041414616452001e-02
1.039000000000000057e+02 -4.436576514914938180e-02
1.039500000000000028e+02 -4.363500541630496721e-02
1.040000000000000000e+02 -4.351115328211882516e-02
1.040499999999999972e+02 -4.185070307225014635e-02
1.040999999999999943e+02 -4.111395551805973464e-02
1.041500000000000057e+02 -4.212677770975145619e-02
1.042000000000000028e+02 -3.969742090089466158e-02
1.042500000000000000e+02 -3.830980316428284072e-02
1.042999999999999972e+02 -3.662629292791010766e-02
1.043499999999999943e+02 -3.496819833071509315e-02
1.044000000000000057e+02 -3.488073235957801083e-02
1.044500000000000028e+02 -3.166999515499763912e-02
1.045000000000000000e+02 -3.141816767756764467e-02
1.045499999999999972e+02 -3.240316935200333870e-02
1.045999999999999943e+02 -3.038565842060611533e-02
1.046500000000000057e+02 -3.014086557637064151e-02
1.047000000000000028e+02 -3.224137886807684761e-02
1.047500000000000000e+02 -3.163579595686357576e-02
1.047999999999999972e+02 -2.868474646707848408e-02
1.048499999999999943e+02 -3.057279575533228266e-02
1.049000000000000057e+02 -3.040621945553058716e-02
1.049500000000000028e+02 -3.041440623374373417e-02
1.050000000000000000e+02 -2.730065195190386346e-02
1.050499999999999972e+02 -2.604181615204552089e-02
1.050999999999999943e+02 -2.666506222466046364e-02
1.051500000000000057e+02 -2.492559617961872392e-02
1.052000000000000028e+02 -2.445036288679411016e-02
1.052500000000000000e+02 -2.357257309737798359e-02
1.052999999999999972e+02 -2.305165080354611498e-02
1.053499999999999943e+02 -2.056258669784323534e-02
1.054000000000000057e+02 -1.825813543316206003e-02
1.054500000000000028e+02 -1.748339440532549818e-02
1.055000000000000000e+02 -1.799490026011618671e-02
1.055499999999999972e+02 -1.751848020757523425e-02
1.055999999999999943e+02 -1.764586123650369043e-02
1.056500000000000057e+02 -1.719869239413957668e-02
1.057000000000000028e+02 -1.763513283923848901e-02
1.057500000000000000e+02 -1.774844392615912078e-02
1.057999999999999972e+02 -1.690647480782149145e-02
1.058499999999999943e+02 -1.625848196552686503e-02
1.059000000000000057e+02 -1.620834444072056374e-02
1.059500000000000028e+02 -1.598813825893273879e-02
1.060000000000000000e+02 -1.564963311109607638e-02
1.060499999999999972e+02 -1.595353839739769436e-02
1.060999999999999943e+02 -1.620995894908138640e-02
1.061500000000000057e+02 -1.470314402198767689e-02
1.062000000000000028e+02 -1.404990520662125798e-02
1.062500000000000000e+02 -1.322215060535268140e-02
1.062999999999999972e+02 -1.552845223126435130e-02
1.063499999999999943e+02 -1.451767926333127727e-02
1.064000000000000057e+02 -1.234777902550406904e-02
1.064500000000000028e+02 -8.557499881267274094e-03
1.065000000000000000e+02 -9.509724186921178837e-03
1.065499999999999972e+02 -9.235626759718224346e-03
1.065999999999999943e+02 -8.205890309866414184e-03
1.066500000000000057e+02 -8.001505806214398095e-03
1.067000000000000028e+02 -7.761498715261290655e-03
1.067500000000000000e+02 -6.783753592348925991e-03
1.067999999999999972e+02 -6.062878701785033575e-03
1.068499999999999943e+02 -6.154913890591083223e-03
1.069000000000000057e+02 -5.301814724532684028e-03
1.069500000000000028e+02 -6.681674643909668067e-03
1.070000000000000000e+02 -6.725531413579883752e-03
1.070499999999999972e+02 -7.254110429414623896e-03
1.070999999999999943e+02 -7.594625298975382459e-03
1.071500000000000057e+02 -7.610046714997148812e-03
1.072000000000000028e+02 -5.413993004931133383e-03
1.072500000000000000e+02 -3.733563452797150541e-03
1.072999999999999972e+02 -1.156087636952004899e-03
1.073499999999999943e+02 -2.650121310082294117e-03
1.074000000000000057e+02 -2.584993858113998535e-03
1.074500000000000028e+02 -2.494093210107456351e-03
1.075000000000000000e+02 -2.045510604738980630e-03
1.075499999999999972e+02 -7.223049791867305067e-04
1.075999999999999943e+02 3.023457306983211648e-04
1.076500000000000057e+02 6.281244966494149316e-04
1.077000000000000028e+02 1.929745739295059270e-03
1.077500000000000000e+02 3.222766772030459265e-03
1.077999999999999972e+02 3.756791484716390066e-03
1.078499999999999943e+02 6.153853235303883076e-03
1.079000000000000057e+02 7.867780296951341554e-03
1.079500000000000028e+02 8.328473911510151512e-03
1.080000000000000000e+02 8.262430549331678531e-03
1.080499999999999972e+02 7.065275355933671626e-03
1.080999999999999943e+02 4.893488632709915367e-03
1.081500000000000057e+02 4.938760964658277242e-03
1.082000000000000028e+02 5.111351574517915969e-03
1.082500000000000000e+02 5.454689746341482952e-03
1.082999999999999972e+02 8.860856168910923730e-03
1.083499999999999943e+02 1.133315214612691003e-02
1.084000000000000057e+02 1.094674728161553270e-02
1.084500000000000028e+02 9.819711396657288677e-03
1.085000000000000000e+02 9.909155496425358506e-03
1.085499999999999972e+02 1.177669032192191038e-02
1.085999999999999943e+02 1.249344294748307160e-02
1.086500000000000057e+02 1.449438170136194137e-02
1.087000000000000028e+02 1.485986570809371028e-02
1.087500000000000000e+02 1.451084667173702623e-02
1.087999999999999972e+02 1.447353531297455170e-02
1.088499999999999943e+02 1.436381090390477858e-02
1.089000000000000057e+02 1.362927075150163932e-02
1.089500000000000028e+02 1.308313506545831680e-02
1.090000000000000000e+02 1.252218474420645905e-02
1.090499999999999972e+02 1.262027334003801987e-02
1.090999999999999943e+02 1.221079126995694430e-02
1.091500000000000057e+02 1.132566009723401206e-02
1.092000000000000028e+02 1.265166268336398621e-02
1.092500000000000000e+02 1.226042758435439556e-02
1.092999999999999972e+02 1.253828228179191227e-02
1.093499999999999943e+02 1.297481724077784518e-02
1.094000000000000057e+02 1.313678073457713417e-02
1.094500000000000028e+02 1.319222874954755452e-02
1.095000000000000000e+02 1.147813514309447940e-02
1.095499999999999972e+02 9.657931413178779192e-03
1.095999999999999943e+02 9.273763388592566950e-03
1.096500000000000057e+02 7.986236542923259157e-03
1.097000000000000028e+02 9.040564624244315159e-03
1.097500000000000000e+02 8.405898159884368087e-03
1.097999999999999972e+02 7.888643218680321118e-03
1.098499999999999943e+02 3.859724719388234020e-03
1.099000000000000057e+02 3.225455858362764883e-03
1.099500000000000028e+02 4.436520950893159572e-03
1.100000000000000000e+02 3.016328058559300616e-03
1.100499999999999972e+02 -4.234172244751080319e-04
1.100999999999999943e+02 -1.164890196137697469e-03
1.101500000000000057e+02 -3.004348893797637466e-03
1.102000000000000028e+02 -3.183079049684470630e-03
1.102500000000000000e+02 -3.380072114953400556e-03
1.102999999999999972e+02 -6.173536646652429821e-03
1.103499999999999943e+02 -7.475653175778438318e-03
1.104000000000000057e+02 -9.491145683694853646e-03
1.104500000000000028e+02 -1.046501775709508114e-02
1.105000000000000000e+02 -1.084701337077077082e-02
1.105499999999999972e+02 -1.567639625196815684e-02
1.105999999999999943e+02 -1.666849637220476840e-02
1.106500000000000057e+02 -1.847935362811314874e-02
1.107000000000000028e+02 -1.548223072982755043e-02
1.107500000000000000e+02 -1.696982718900026665e-02
1.107999999999999972e+02 -1.616098260486743821e-02
1.108499999999999943e+02 -1.606180962477785773e-02
1.109000000000000057e+02 -1.977840793284907708e-02
1.109500000000000028e+02 -1.997541867388576489e-02
1.110000000000000000e+02 -1.975478583949918585e-02
1.110499999999999972e+02 -2.058123238452599230e-02
1.110999999999999943e+02 -2.280821621813517927e-02
1.111500000000000057e+02 -2.416513425629596146e-02
1.112000000000000028e+02 -2.439335706444175148e-02
1.112500000000000000e+02 -2.538040060359240610e-02
1.112999999999999972e+02 -2.515102572969396197e-02
1.113499999999999943e+02 -2.514308135952449119e-02
1.114000000000000057e+02 -2.636408820923252794e-02
1.114500000000000028e+02 -2.775912704273074405e-02
1.115000000000000000e+02 -2.844573212776165677e-02
1.115499999999999972e+02 -2.707343856008131641e-02
1.115999999999999943e+02 -2.814865362731365159e-02
1.116500000000000057e+02 -2.767567671896292714e-02
1.117000000000000028e+02 -2.786523129832556636e-02
1.117500000000000000e+02 -2.911506289043382448e-02
1.117999999999999972e+02 -2.925801856907539814e-02
1.118499999999999943e+02 -2.939547321173079444e-02
1.119000000000000057e+02 -2.886235978750043701e-02
1.119500000000000028e+02 -2.971413434805617385e-02
1.120000000000000000e+02 -2.996453753301457287e-02
1.120499999999999972e+02 -3.004111774715930924e-02
1.120999999999999943e+02 -3.282429268784168436e-02
1.121500000000000057e+02 -3.191720564308422187e-02
1.122000000000000028e+02 -3.158856499118105343e-02
1.122500000000000000e+02 -3.223624849439020446e-02
1.122999999999999972e+02 -3.407396576888489792e-02
1.123499999999999943e+02 -3.515333330646971260e-02
1.124000000000000057e+02 -3.583329237434259434e-02
1.124500000000000028e+02 -3.721575890495058131e-02
1.125000000000000000e+02 -3.676762696714142020e-02
1.125499999999999972e+02 -3.631118498558663643e-02
1.125999999999999943e+02 -3.669631781382366731e-02
1.126500000000000057e+02 -3.698983290518834816e-02
1.127000000000000028e+02 -3.695979539364556421e-02
1.127500000000000000e+02 -3.890354479139378902e-02
1.127999999999999972e+02 -3.963006323548952381e-02
1.128499999999999943e+02 -3.931729470171568125e-02
1.129000000000000057e+02 -3.980521523792467098e-02
1.129500000000000028e+02 -4.275298481636586462e-02
1.130000000000000000e+02 -4.090926865979914451e-02
1.130499999999999972e+02 -4.015238545042151830e-02
1.130999999999999943e+02 -4.308439176085492733e-02
1.131500000000000057e+02 -4.095718616804405049e-02
1.132000000000000028e+02 -4.118766963328554520e-02
1.132500000000000000e+02 -4.281783915143682478e-02
1.132999999999999972e+02 -4.200184723515804075e-02
1.133499999999999943e+02 -4.215087017347499826e-02
1.134000000000000057e+02 -4.143973479258229731e-02
1.134500000000000028e+02 -4.189196237720844290e-02
1.135000000000000000e+02 -4.237357364164681672e-02
1.135499999999999972e+02 -4.221606694986524549e-02
1.135999999999999943e+02 -4.399482900435594535e-02
1.136500000000000057e+02 -4.634999119616603491e-02
1.137000000000000028e+02 -4.734732330986460291e-02
1.137500000000000000e+02 -4.719772366998949142e-02
1.137999999999999972e+02 -4.786257002646912562e-02
1.138499999999999943e+02 -4.932770446136082454e-02
1.139000000000000057e+02 -4.993905773974557233e-02
1.139500000000000028e+02 -4.959063349808838506e-02
1.140000000000000000e+02 -5.039092918074455918e-02
1.140499999999999972e+02 -4.976203925073645340e-02
1.140999999999999943e+02 -4.929166487300096905e-02
1.141500000000000057e+02 -5.005007180074134282e-02
1.142000000000000028e+02 -4.698893885784348468e-02
1.142500000000000000e+02 -4.743037190895702665e-02
1.142999999999999972e+02 -4.864166909545806355e-02
1.143499999999999943e+02 -5.041189137755472394e-02
1.144000000000000057e+02 -5.109934164896942632e-02
1.144500000000000028e+02 -5.196677793019875008e-02
1.145000000000000000e+02 -5.317860998858629090e-02
1.145499999999999972e+02 -5.475661345631220589e-02
1.145999999999999943e+02 -5.666632334176489871e-02
1.146500000000000057e+02 -5.735515968597160869e-02
1.147000000000000028e+02 -5.763954063680116341e-02
1.147500000000000000e+02 -5.809885096941544425e-02
1.147999999999999972e+02 -5.803892969495432624e-02
1.148499999999999943e+02 -5.872157949998860899e-02
1.149000000000000057e+02 -5.847634790751331246e-02
1.149500000000000028e+02 -5.978898879148827894e-02
1.150000000000000000e+02 -6.010307150619206146e-02
1.150499999999999972e+02 -6.068342195144214163e-02
1.150999999999999943e+02 -6.227567100447192056e-02
1.151500000000000057e+02 -6.183890712650406962e-02
1.152000000000000028e+02 -6.281189053671988598e-02
1.152500000000000000e+02 -6.490059266491982060e-02
1.152999999999999972e+02 -6.556357633147194552e-02
1.153499999999999943e+02 -6.694278184843331647e-02
1.154000000000000057e+02 -6.749268993335551248e-02
1.154500000000000028e+02 -6.774646164794971559e-02
1.155000000000000000e+02 -6.758395783451945360e-02
1.155499999999999972e+02 -6.914980006671511692e-02
1.155999999999999943e+02 -7.168868882432721801e-02
1.156500000000000057e+02 -7.475717443475114743e-02
1.157000000000000028e+02 -7.478525858197877796e-02
1.157500000000000000e+02 -7.507160939210395789e-02
1.157999999999999972e+02 -7.342655774897910437e-02
1.158499999999999943e+02 -7.331138038827603176e-02
1.159000000000000057e+02 -7.411301926364285975e-02
1.159500000000000028e+02 -7.413976687974256630e-02
1.160000000000000000e+02 -7.372263618857148593e-02
1.160499999999999972e+02 -7.204882631057939191e-02
1.160999999999999943e+02 -7.241447385445172469e-02
1.161500000000000057e+02 -7.386676121955244867e-02
1.162000000000000028e+02 -7.372724086042263536e-02
1.162500000000000000e+02 -7.367223117041038494e-02
1.162999999999999972e+02 -7.461462860235201777e-02
1.163499999999999943e+02 -7.503684248604454432e-02
1.164000000000000057e+02 -7.061177702242088516e-02
1.164500000000000028e+02 -6.392678468566057037e-02
1.165000000000000000e+02 -6.368330601303638649e-02
1.165499999999999972e+02 -6.444525880662294037e-02
1.165999999999999943e+02 -6.544891499080825181e-02
1.166500000000000057e+02 -6.406284632251542377e-02
1.167000000000000028e+02 -6.323598917853781587e-02
1.167500000000000000e+02 -6.411935387726686031e-02
1.167999999999999972e+02 -6.084662901886396524e-02
1.168499999999999943e+02 -5.738317193983057118e-02
1.169000000000000057e+02 -5.623794248593875361e-02
1.169500000000000028e+02 -5.509347455187826176e-02
1.170000000000000000e+02 -5.434428810969956641e-02
1.170499999999999972e+02 -5.430555235207251696e-02
1.170999999999999943e+02 -5.753700810530453652e-02
1.171500000000000057e+02 -5.858273467593586720e-02
1.172000000000000028e+02 -5.755540671728011370e-02
1.172500000000000000e+02 -5.755383708934050380e-02
1.172999999999999972e+02 -5.588190936346919963e-02
1.173499999999999943e+02 -7.224800523106418570e-02
1.174000000000000057e+02 -7.277150373863346122e-02
1.174500000000000028e+02 -4.641987772851436517e-02
1.175000000000000000e+02 -4.681262614492939095e-02
1.175499999999999972e+02 -4.907271198658792744e-02
1.175999999999999943e+02 -5.080610976249552019e-02
1.176500000000000057e+02 -4.990419477133779813e-02
1.177000000000000028e+02 -4.976211058009371441e-02
1.177500000000000000e+02 -5.080413927047321837e-02
1.177999999999999972e+02 -5.182809860577565486e-02
1.178499999999999943e+02 -5.293197235860678390e-02
1.179000000000000057e+02 -5.763093690815176279e-02
1.179500000000000028e+02 -6.190502626542640496e-02
1.180000000000000000e+02 -6.525051067072969169e-02
1.180499999999999972e+02 -6.373078430179145160e-02
1.180999999999999943e+02 -6.588098603095680905e-02
1.181500000000000057e+02 -6.568690225793466508e-02
1.182000000000000028e+02 -5.951674619525963023e-02
1.182500000000000000e+02 -5.803495059170851039e-02
1.182999999999999972e+02 -5.617204291151537549e-02
1.183499999999999943e+02 -5.881584930292108743e-02
1.184000000000000057e+02 -6.192757808542587866e-02
1.184500000000000028e+02 -5.888406848171418018e-02
1.185000000000000000e+02 -5.926272590516376559e-02
1.185499999999999972e+02 -6.213058801061654979e-02
1.185999999999999943e+02 -6.031561878475893979e-02
1.186500000000000057e+02 -6.239224038750457169e-02
1.187000000000000028e+02 -6.041262005450928618e-02
1.187500000000000000e+02 -6.204343939366747940e-02
1.187999999999999972e+02 -5.935352209817511965e-02
1.188499999999999943e+02 -5.954143504791194891e-02
1.189000000000000057e+02 -6.069674639722979353e-02
1.189500000000000028e+02 -6.123253551190106780e-02
1.190000000000000000e+02 -6.343468228547272103e-02
1.190499999999999972e+02 -6.368405714389120675e-02
1.190999999999999943e+02 -6.175794537409795559e-02
1.191500000000000057e+02 -6.373638034028619725e-02
1.192000000000000028e+02 -6.634933004241681809e-02
1.192500000000000000e+02 -6.718085420654314188e-02
1.192999999999999972e+02 -6.742476837765531972e-02
1.193499999999999943e+02 -7.065751914141683854e-02
1.194000000000000057e+02 -7.316094634134147345e-02
1.194500000000000028e+02 -7.839722354217028288e-02
1.195000000000000000e+02 -7.660826674492951516e-02
1.195499999999999972e+02 -7.743203779959868804e-02
1.195999999999999943e+02 -8.374794501901772215e-02
1.196500000000000057e+02 -8.548699132266505962e-02
1.197000000000000028e+02 -8.675492145512454789e-02
1.197500000000000000e+02 -8.739149842594473583e-02
1.197999999999999972e+02 -9.604829443400748901e-02
1.198499999999999943e+02 -9.430745856947124472e-02
1.199000000000000057e+02 -9.495006815492533503e-02
1.199500000000000028e+02 -8.693651610783532935e-02
1.200000000000000000e+02 -8.840586832412852814e-02
1.200499999999999972e+02 -9.466269241071036122e-02
1.200999999999999943e+02 -9.046398946334115176e-02
1.201500000000000057e+02 -8.943909105447957197e-02
1.202000000000000028e+02 -1.869533427120970495e-02
1.202500000000000000e+02 -2.059380876079942510e-02
1.202999999999999972e+02 -2.241785935147716166e-02
1.203499999999999943e+02 -2.208903609921848005e-02
1.204000000000000057e+02 -2.059153807904041955e-02
1.204500000000000028e+02 -2.016852628884416299e-02
1.205000000000000000e+02 -2.402118591362596700e-02
1.205499999999999972e+02 -2.256144306742469477e-02
1.205999999999999943e+02 -2.141664876265433545e-02
1.206500000000000057e+02 -2.471602187605338730e-02
1.207000000000000028e+02 -2.112718323116365496e-02
1.207500000000000000e+02 -2.302716391621724770e-02
1.207999999999999972e+02 -2.146059387378560640e-02
1.208499999999999943e+02 -2.386631769309827469e-02
1.209000000000000057e+02 -2.530505116986238312e-02
1.209500000000000028e+02 -2.677253118320669853e-02
1.210000000000000000e+02 -2.864111474865806486e-02
1.210499999999999972e+02 -2.981940642692817306e-02
1.210999999999999943e+02 -3.211794926842374137e-02
1.211500000000000057e+02 -3.162894086665075238e-02
1.212000000000000028e+02 -3.756386624155915593e-02
1.212500000000000000e+02 -4.013461861009678250e-02
1.212999999999999972e+02 -4.197180826722664293e-02
1.213499999999999943e+02 -4.301571818332671632e-02
1.214000000000000057e+02 -4.258526654498530351e-02
1.214500000000000028e+02 -4.017557988928851381e-02
1.215000000000000000e+02 -3.804499943483095892e-02
1.215499999999999972e+02 -3.099414482204205373e-02
1.215999999999999943e+02 -2.951140483863503097e-02
1.216500000000000057e+02 -2.929265090960483237e-02
1.217000000000000028e+02 -2.939281666080252597e-02
1.217500000000000000e+02 -2.401540667389859621e-02
1.217999999999999972e+02 -2.395898239960593534e-02
1.218499999999999943e+02 -2.321137377290690210e-02
1.219000000000000057e+02 -2.551750527801144655e-02
1.219500000000000028e+02 -3.036677064737745846e-02
1.220000000000000000e+02 -3.386013930445797016e-02
1.220499999999999972e+02 -3.549706392968553226e-02
1.220999999999999943e+02 -3.612013662985307655e-02
1.221500000000000057e+02 -3.642802370649562971e-02
1.222000000000000028e+02 -3.651352517134540121e-02
1.222500000000000000e+02 -3.727345860206623257e-02
1.222999999999999972e+02 -3.733388679239249552e-02
1.223499999999999943e+02 -3.976251635667690798e-02
1.224000000000000057e+02 -3.865700417027058411e-02
1.224500000000000028e+02 -4.059018008745032130e-02
1.225000000000000000e+02 -4.569301766359099709e-02
1.225499999999999972e+02 -4.605862061860187956e-02
1.225999999999999943e+02 -4.211654576722834165e-02
1.226500000000000057e+02 -3.994752162940386903e-02
1.227000000000000028e+02 -3.783243288322678949e-02
1.227500000000000000e+02 -4.050645774693079765e-02
1.227999999999999972e+02 -3.673546242855563193e-02
1.228499999999999943e+02 -4.126864921394466507e-02
1.229000000000000057e+02 -4.548313287934079713e-02
1.229500000000000028e+02 -4.583247379276276373e-02
1.230000000000000000e+02 -4.308963791831823403e-02
1.230499999999999972e+02 -4.267379295625566699e-02
1.230999999999999943e+02 -4.597611337814776905e-02
1.231500000000000057e+02 -4.865803921385680741e-02
1.232000000000000028e+02 -5.074786111106756314e-02
1.232500000000000000e+02 -4.558393169243613041e-02
1.232999999999999972e+02 -4.215068944065645390e-02
1.233499999999999943e+02 -3.984177105979434808e-02
1.234000000000000057e+02 -3.933397272897468100e-02
1.234500000000000028e+02 -4.024030307823271008e-02
1.235000000000000000e+02 -4.100808442486460897e-02
1.235499999999999972e+02 -3.941477666613016351e-02
1.235999999999999943e+02 -4.035833670299074361e-02
1.236500000000000057e+02 -3.914115574690555516e-02
1.237000000000000028e+02 -3.969406410453497208e-02
1.237500000000000000e+02 -3.991596071355477116e-02
1.237999999999999972e+02 -3.531979071364961531e-02
1.238499999999999943e+02 -3.539500263985548983e-02
1.239000000000000057e+02 -3.124877808571404833e-02
1.239500000000000028e+02 -3.229482004116395605e-02
1.240000000000000000e+02 -3.034740903001063167e-02
1.240499999999999972e+02 -2.993438813273077356e-02
1.240999999999999943e+02 -3.217232608695557577e-02
1.241500000000000057e+02 -3.293653216921151039e-02
1.242000000000000028e+02 -3.422126857096334518e-02
1.242500000000000000e+02 -3.411236608611922794e-02
1.242999999999999972e+02 -3.569651860943749699e-02
1.243499999999999943e+02 -3.836383221851513009e-02
1.244000000000000057e+02 -3.032512947599567271e-02
1.244500000000000028e+02 -3.023833760715543759e-02
1.245000000000000000e+02 -2.803656552093014565e-02
1.245499999999999972e+02 -2.847386093401068838e-02
1.245999999999999943e+02 -2.597713154639136324e-02
1.246500000000000057e+02 -2.186416606608537413e-02
1.247000000000000028e+02 -2.193520323216968659e-02
1.247500000000000000e+02 -2.258590306032432979e-02
1.247999999999999972e+02 -2.353369072180239163e-02
1.248499999999999943e+02 -2.589670675388093535e-02
1.249000000000000057e+02 -2.543219119997644148e-02
1.249500000000000028e+02 -2.449790587302421233e-02
1.250000000000000000e+02 -2.270289639741714799e-02
1.250499999999999972e+02 -1.315128684260619824e-02
1.250999999999999943e+02 -1.288630120920280370e-02
1.251500000000000057e+02 -1.377599174394782480e-02
1.252000000000000028e+02 -1.531338076685507220e-02
1.252500000000000000e+02 -1.408266603775206252e-02
1.252999999999999972e+02 -1.297790622069888190e-02
1.253499999999999943e+02 -1.151759706924348342e-02
1.254000000000000057e+02 -9.865235527328316406e-03
1.254500000000000028e+02 -1.043432623865780430e-02
1.255000000000000000e+02 -6.397773470167419582e-03
1.255499999999999972e+02 -4.922434625548650911e-03
1.255999999999999943e+02 -3.130516469542899208e-03
1.256500000000000057e+02 -3.409835668433553683e-03
1.257000000000000028e+02 -1.334324412853229265e-03
1.257500000000000000e+02 5.424548872678583433e-03
1.257999999999999972e+02 6.076943870838439135e-03
1.258499999999999943e+02 6.791852266037049293e-03
1.259000000000000057e+02 4.642657763003492540e-03
1.259500000000000028e+02 5.156294587342136367e-03
1.260000000000000000e+02 9.748176209224562044e-03
1.260499999999999972e+02 9.320424060979054168e-03
1.260999999999999943e+02 1.158381358947602885e-02
1.261500000000000057e+02 1.296965465829655675e-02
1.262000000000000028e+02 1.522156802646430426e-02
1.262500000000000000e+02 2.271394822641566169e-02
1.262999999999999972e+02 2.975034691743923265e-02
1.263499999999999943e+02 2.922312710041593403e-02
1.264000000000000057e+02 2.691694547669267260e-02
1.264500000000000028e+02 3.033442176029403636e-02
1.265000000000000000e+02 2.964685194549085065e-02
1.265499999999999972e+02 2.747283145917404912e-02
1.265999999999999943e+02 2.879633701282687669e-02
1.266500000000000057e+02 2.805743311710930110e-02
1.267000000000000028e+02 2.683171806317743296e-02
1.267500000000000000e+02 2.457810980708416068e-02
1.267999999999999972e+02 2.491175171600925123e-02
1.268499999999999943e+02 2.498474895089069711e-02
1.269000000000000057e+02 2.573920486939769436e-02
1.269500000000000028e+02 2.574262882057585036e-02
1.270000000000000000e+02 2.390817998254458551e-02
1.270499999999999972e+02 2.513102982000127092e-02
1.270999999999999943e+02 2.254655586589764463e-02
1.271500000000000057e+02 1.964707817275443413e-02
1.272000000000000028e+02 2.034957023273367693e-02
1.272500000000000000e+02 1.791106536521831771e-02
1.272999999999999972e+02 1.880204351911762481e-02
1.273499999999999943e+02 1.948396516817900784e-02
1.274000000000000057e+02 2.194086320197749865e-02
1.274500000000000028e+02 2.155541967132064071e-02
1.275000000000000000e+02 1.937856150901391336e-02
1.275499999999999972e+02 1.841556133659921768e-02
1.275999999999999943e+02 1.897414334442110162e-02
1.276500000000000057e+02 1.855674671807844289e-02
1.277000000000000028e+02 1.568630920921086289e-02
1.277500000000000000e+02 1.115189749559516649e-02
1.277999999999999972e+02 1.438395094682945637e-02
1.278499999999999943e+02 8.809060536955737319e-03
1.279000000000000057e+02 1.135091221440198694e-02
1.279500000000000028e+02 1.222331797784794241e-02
1.280000000000000000e+02 1.313478348257435604e-02
1.280500000000000114e+02 1.239476047978832138e-02
1.280999999999999943e+02 1.164960031471649893e-02
1.281500000000000057e+02 1.042495976811485398e-02
1.281999999999999886e+02 9.464762333232979233e-03
1.282500000000000000e+02 1.028304230772040737e-02
1.283000000000000114e+02 1.213694978985276410e-02
1.283499999999999943e+02 9.095705833464190829e-03
1.284000000000000057e+02 7.854507012314996400e-03
1.284499999999999886e+02 2.347787121659014511e-03
1.285000000000000000e+02 8.148521700938167684e-04
1.285500000000000114e+02 -3.243162369838378193e-03
1.285999999999999943e+02 -4.000046867576676456e-03
1.286500000000000057e+02 -4.584153764128393906e-03
1.286999999999999886e+02 -6.504111245512844350e-03
1.287500000000000000e+02 -8.545055375464296124e-03
1.288000000000000114e+02 -1.036401072353401558e-02
1.288499999999999943e+02 -9.552717955726704874e-03
1.289000000000000057e+02 -5.993807592289997731e-03
1.289499999999999886e+02 -3.347654872659791472e-03
1.290000000000000000e+02 -1.666979037019239744e-03
1.290500000000000114e+02 -4.031902865390991908e-03
1.290999999999999943e+02 -2.601003476570853696e-03
1.291500000000000057e+02 -2.939594360114571210e-03
1.291999999999999886e+02 -5.217113329344687592e-03
1.292500000000000000e+02 -5.346920007671741512e-03
1.293000000000000114e+02 -7.013435135908884996e-03
1.293499999999999943e+02 -5.382418714866517469e-03
1.294000000000000057e+02 -5.962604818289157825e-04
1.294499999999999886e+02 -7.294810144274080843e-04
1.295000000000000000e+02 3.279499718452806752e-03
1.295500000000000114e+02 2.015020170055208375e-03
1.295999999999999943e+02 5.602195404953411867e-03
1.296500000000000057e+02 4.143363753431559930e-03
1.296999999999999886e+02 1.453150146813963865e-02
1.297500000000000000e+02 1.566273707614536728e-02
1.298000000000000114e+02 1.729549653428074166e-02
1.298499999999999943e+02 1.611403391682292643e-02
1.299000000000000057e+02 2.000455935197054114e-02
1.299499999999999886e+02 1.960562555956327571e-02
1.300000000000000000e+02 1.908492879829763733e-02
1.300500000000000114e+02 1.839056892302740748e-02
1.300999999999999943e+02 2.133389645692359768e-02
1.301500000000000057e+02 2.399763636058712193e-02
1.301999999999999886e+02 2.545354127040463932e-02
1.302500000000000000e+02 2.697577353610894346e-02
1.303000000000000114e+02 2.782012281320586644e-02
1.303499999999999943e+02 2.693818939765607601e-02
1.304000000000000057e+02 3.194819991503376061e-02
1.304499999999999886e+02 3.453393939997033424e-02
1.305000000000000000e+02 3.806470221068899984e-02
1.305500000000000114e+02 3.636829509055326121e-02
1.305999999999999943e+02 3.958199535558389742e-02
1.306500000000000057e+02 4.377337577972687660e-02
1.306999999999999886e+02 4.792038399242161406e-02
1.307500000000000000e+02 4.686660100863167255e-02
1.308000000000000114e+02 4.739943021854402944e-02
1.308499999999999943e+02 4.661430323674337073e-02
1.309000000000000057e+02 4.612877226460805613e-02
1.309499999999999886e+02 5.017701162874235732e-02
1.310000000000000000e+02 4.999469366299610223e-02
1.310500000000000114e+02 5.320741402769218337e-02
1.310999999999999943e+02 5.395326929738316485e-02
1.311500000000000057e+02 5.113119586045810488e-02
1.311999999999999886e+02 5.109249343149204620e-02
1.312500000000000000e+02 4.852943810018464643e-02
1.313000000000000114e+02 4.804987759297295324e-02
1.313499999999999943e+02 5.044643834394483412e-02
1.314000000000000057e+02 5.288591176105320729e-02
1.314499999999999886e+02 4.594981769119968473e-02
1.315000000000000000e+02 4.601677612518216554e-02
1.315500000000000114e+02 4.682367613792871863e-02
1.315999999999999943e+02 4.190720474091450681e-02
1.316500000000000057e+02 4.166599749723879503e-02
1.316999999999999886e+02 4.338803197520108706e-02
1.317500000000000000e+02 4.531875317867849196e-02
1.318000000000000114e+02 4.662545963060320958e-02
1.318499999999999943e+02 4.606308444666520202e-02
1.319000000000000057e+02 4.716420905592629692e-02
1.319499999999999886e+02 4.769030931713958560e-02
1.320000000000000000e+02 4.676321331166190948e-02
1.320500000000000114e+02 5.076528166443858986e-02
1.320999999999999943e+02 4.899022091461017331e-02
1.321500000000000057e+02 4.911690901176696267e-02
1.321999999999999886e+02 4.945101384537597261e-02
1.322500000000000000e+02 4.880229139206329614e-02
1.323000000000000114e+02 5.122322319426492188e-02
1.323499999999999943e+02 5.180123248571984890e-02
1.324000000000000057e+02 5.305547434975670801e-02
1.324499999999999886e+02 5.615598212638541614e-02
1.325000000000000000e+02 5.527608940355327460e-02
1.325500000000000114e+02 5.518413625602373168e-02
1.325999999999999943e+02 5.611912767573522948e-02
1.326500000000000057e+02 5.702371960397562001e-02
1.326999999999999886e+02 6.017700905752141477e-02
1.327500000000000000e+02 6.214460633854075600e-02
1.328000000000000114e+02 6.208570214885655858e-02
1.328499999999999943e+02 6.166204239251203006e-02
1.329000000000000057e+02 5.856190057375144919e-02
1.329499999999999886e+02 6.022874822461091182e-02
1.330000000000000000e+02 6.198462772717707597e-02
1.330500000000000114e+02 6.458280603363128480e-02
1.330999999999999943e+02 6.681346154321360364e-02
1.331500000000000057e+02 7.070629998950338224e-02
1.331999999999999886e+02 7.110829852669260653e-02
1.332500000000000000e+02 7.155296159597041017e-02
1.333000000000000114e+02 6.817553520507563247e-02
1.333499999999999943e+02 6.554463822640659021e-02
1.334000000000000057e+02 6.499427906853720571e-02
1.334499999999999886e+02 6.529161096218651095e-02
1.335000000000000000e+02 6.223311256810674930e-02
1.335500000000000114e+02 6.252771676472311524e-02
1.335999999999999943e+02 6.343149244118238828e-02
1.336500000000000057e+02 6.272587426017182943e-02
1.336999999999999886e+02 6.242039648878037333e-02
1.337500000000000000e+02 6.293576035374598421e-02
1.338000000000000114e+02 6.284993138482226904e-02
1.338499999999999943e+02 6.204494530439128713e-02
1.339000000000000057e+02 6.193374596787937919e-02
1.339499999999999886e+02 6.191575828074247917e-02
1.340000000000000000e+02 6.354339473823952811e-02
1.340500000000000114e+02 6.253162649273048823e-02
1.340999999999999943e+02 6.280589945009182329e-02
1.341500000000000057e+02 6.623501075704522900e-02
1.341999999999999886e+02 6.511957701637861862e-02
1.342500000000000000e+02 5.994010881515677430e-02
1.343000000000000114e+02 6.004324924144596037e-02
1.343499999999999943e+02 6.301232143971044475e-02
1.344000000000000057e+02 6.253268261435415698e-02
1.344499999999999886e+02 6.191373343358815007e-02
1.345000000000000000e+02 6.395357248156033347e-02
1.345500000000000114e+02 6.590843829010757660e-02
1.345999999999999943e+02 6.582779460979666653e-02
1.346500000000000057e+02 6.562696488501297554e-02
1.346999999999999886e+02 6.336905613911984758e-02
1.347500000000000000e+02 6.638510658455107349e-02
1.348000000000000114e+02 6.638903668028010852e-02
1.348499999999999943e+02 7.079933584491944487e-02
1.349000000000000057e+02 7.498497577901962197e-02
1.349499999999999886e+02 7.384230535764607639e-02
1.350000000000000000e+02 7.239664511734346386e-02
1.350500000000000114e+02 7.417096720685752154e-02
1.350999999999999943e+02 7.478519604697921042e-02
1.351500000000000057e+02 7.450902644046121515e-02
1.351999999999999886e+02 7.488982173370949125e-02
1.352500000000000000e+02 7.365471077985986936e-02
1.353000000000000114e+02 7.634101634009377024e-02
1.353499999999999943e+02 7.708310061615333830e-02
1.354000000000000057e+02 7.685638276823680837e-02
1.354499999999999886e+02 7.757270304729793620e-02
1.355000000000000000e+02 7.788915451038073978e-02
1.355500000000000114e+02 7.895770113590647177e-02
1.355999999999999943e+02 8.063898901185991008e-02
1.356500000000000057e+02 8.160460727715032614e-02
1.356999999999999886e+02 7.840142671435618160e-02
1.357500000000000000e+02 7.758668235480967179e-02
1.358000000000000114e+02 7.602936882395354423e-02
1.358499999999999943e+02 7.539484901205342759e-02
1.359000000000000057e+02 7.653133032694796334e-02
1.359499999999999886e+02 7.918215767843697628e-02
1.360000000000000000e+02 8.059642457917544356e-02
1.360500000000000114e+02 8.137882975144257458e-02
1.360999999999999943e+02 8.131992486705871825e-02
1.361500000000000057e+02 8.144012527152007241e-02
1.361999999999999886e+02 8.105888086660960334e-02
1.362500000000000000e+02 8.124661077375158746e-02
1.363000000000000114e+02 8.093667896045889099e-02
1.363499999999999943e+02 8.198404952256306555e-02
1.364000000000000057e+02 8.920719598731620403e-02
1.364499999999999886e+02 8.984803737823825187e-02
1.365000000000000000e+02 9.079016887544552605e-02
1.365500000000000114e+02 8.962529283494422017e-02
1.365999999999999943e+02 9.019802827182571425e-02
1.366500000000000057e+02 9.235345596410268754e-02
1.366999999999999886e+02 9.159798575773778206e-02
1.367500000000000000e+02 9.235190642715382370e-02
1.368000000000000114e+02 9.380765763509733846e-02
1.368499999999999943e+02 9.142967343639903099e-02
1.369000000000000057e+02 9.381265572341065950e-02
1.369499999999999886e+02 9.384303292244693118e-02
1.370000000000000000e+02 9.440816633993506790e-02
1.370500000000000114e+02 9.474516049787046201e-02
1.370999999999999943e+02 9.570255548201328510e-02
1.371500000000000057e+02 9.681896028263320408e-02
1.371999999999999886e+02 1.016902271414528991e-01
1.372500000000000000e+02 1.027569607578495275e-01
1.373000000000000114e+02 1.053977837138659474e-01
1.373499999999999943e+02 1.080700419784667854e-01
1.374000000000000057e+02 1.079364540175158926e-01
1.374499999999999886e+02 1.082191471379027464e-01
1.375000000000000000e+02 1.071255619877099774e-01
1.375500000000000114e+02 1.070147337393246162e-01
1.375999999999999943e+02 1.061203185899284862e-01
1.376500000000000057e+02 1.072925835600314903e-01
1.376999999999999886e+02 1.084185691828081083e-01
1.377500000000000000e+02 1.107354561651027192e-01
1.378000000000000114e+02 1.118930908117531653e-01
1.378499999999999943e+02 1.117412099198594605e-01
1.379000000000000057e+02 1.083466447429323465e-01
1.379499999999999886e+02 1.100969027917146625e-01
1.380000000000000000e+02 1.092739219961631064e-01
1.380500000000000114e+02 1.101295434103757853e-01
1.380999999999999943e+02 1.116365378841925049e-01
1.381500000000000057e+02 1.121382784896473861e-01
1.381999999999999886e+02 1.133182627889865596e-01
1.382500000000000000e+02 1.140988288792330607e-01
1.383000000000000114e+02 1.130238465129722591e-01
1.383499999999999943e+02 1.097290548203103677e-01
1.384000000000000057e+02 1.096578758857721381e-01
1.384499999999999886e+02 1.094797865765480271e-01
1.385000000000000000e+02 1.105334532832381728e-01
1.385500000000000114e+02 1.078524211819682360e-01
1.385999999999999943e+02 1.085695585958753318e-01
1.386500000000000057e+02 1.112041375754716788e-01
1.386999999999999886e+02 1.147898876712347138e-01
1.387500000000000000e+02 1.145271783263472620e-01
1.388000000000000114e+02 1.153599478142115914e-01
1.388499999999999943e+02 1.177316431663134738e-01
1.389000000000000057e+02 1.183570993917656550e-01
1.389499999999999886e+02 1.197088167584782342e-01
1.390000000000000000e+02 1.213942877570741014e-01
1.390500000000000114e+02 1.237000370171007640e-01
1.390999999999999943e+02 1.246621558858099083e-01
1.391500000000000057e+02 1.264537154864880941e-01
1.391999999999999886e+02 1.239592477941970083e-01
1.392500000000000000e+02 1.277624510419731185e-01
1.393000000000000114e+02 1.288178595493774670e-01
1.393499999999999943e+02 1.304272188346116967e-01
1.394000000000000057e+02 1.325676486512464558e-01
1.394499999999999886e+02 1.337461291348295278e-01
1.395000000000000000e+02 1.343713297978028909e-01
1.395500000000000114e+02 1.355603833379290801e-01
1.395999999999999943e+02 1.362221625054947927e-01
1.396500000000000057e+02 1.342792863252708635e-01
1.396999999999999886e+02 1.351268386770922703e-01
1.397500000000000000e+02 1.348059473630611182e-01
1.398000000000000114e+02 1.355186215917439096e-01
1.398499999999999943e+02 1.352072316688531228e-01
1.399000000000000057e+02 1.347096150280733262e-01
1.399499999999999886e+02 1.359976782613321333e-01
1.400000000000000000e+02 1.376434122796908743e-01
1.400500000000000114e+02 1.381247257024087183e-01
1.400999999999999943e+02 1.399681942216834396e-01
1.401500000000000057e+02 1.389996814936101943e-01
1.401999999999999886e+02 1.387551716536354618e-01
1.402500000000000000e+02 1.394837846317840691e-01
1.403000000000000114e+02 1.391726279199012872e-01
1.403499999999999943e+02 1.407473328615594654e-01
1.404000000000000057e+02 1.411478541880873683e-01
1.404499999999999886e+02 1.407892762610225279e-01
1.405000000000000000e+02 1.413324627928298494e-01
1.405500000000000114e+02 1.422511404220480613e-01
1.405999999999999943e+02 1.447440130848263451e-01
1.406500000000000057e+02 1.451061055925692289e-01
1.406999999999999886e+02 1.457599869077944310e-01
1.407500000000000000e+02 1.455184333701946831e-01
1.408000000000000114e+02 1.454198755647618801e-01
1.408499999999999943e+02 1.462050312395990204e-01
1.409000000000000057e+02 1.463483261931805834e-01
1.409499999999999886e+02 1.469334813421691865e-01
1.410000000000000000e+02 1.484863579062846162e-01
1.410500000000000114e+02 1.456495122655556140e-01
1.410999999999999943e+02 1.456723810691759879e-01
1.411500000000000057e+02 1.464394345801057762e-01
1.411999999999999886e+02 1.503977908035612487e-01
1.412500000000000000e+02 1.503115350474815703e-01
1.413000000000000114e+02 1.495529425511062105e-01
1.413499999999999943e+02 1.486801687459136379e-01
1.414000000000000057e+02 1.454525275000737583e-01
1.414499999999999886e+02 1.479534803024456502e-01
1.415000000000000000e+02 1.506578427862397818e-01
1.415500000000000114e+02 1.508248204124026659e-01
1.415999999999999943e+02 1.507174202086530579e-01
1.416500000000000057e+02 1.510430371420760920e-01
1.416999999999999886e+02 1.491677176373495395e-01
1.417500000000000000e+02 1.493501170679505941e-01
1.418000000000000114e+02 1.422871729577394606e-01
1.418499999999999943e+02 1.431539899057568954e-01
1.419000000000000057e+02 1.462498547455564346e-01
1.419499999999999886e+02 1.466901665690181766e-01
1.420000000000000000e+02 1.469931744423359221e-01
1.420500000000000114e+02 1.478633657723419370e-01
1.420999999999999943e+02 1.491350478159574056e-01
1.421500000000000057e+02 1.490652228296965587e-01
1.421999999999999886e+02 1.486428266239107066e-01
1.422500000000000000e+02 1.485889167219899554e-01
1.423000000000000114e+02 1.483373204427740621e-01
1.423499999999999943e+02 1.525206034085515028e-01
1.424000000000000057e+02 1.514848881484296139e-01
1.424499999999999886e+02 1.532482179121804344e-01
1.425000000000000000e+02 1.547745868305838157e-01
1.425500000000000114e+02 1.563732004408922571e-01
1.425999999999999943e+02 1.574136301056829335e-01
1.426500000000000057e+02 1.572617424884267534e-01
1.426999999999999886e+02 1.570618130975851012e-01
1.427500000000000000e+02 1.577916238273303629e-01
1.428000000000000114e+02 1.580340463377338245e-01
1.428499999999999943e+02 1.565351998254966848e-01
1.429000000000000057e+02 1.614208735333023392e-01
1.429499999999999886e+02 1.638853391723728570e-01
1.430000000000000000e+02 1.629176490092736629e-01
1.430500000000000114e+02 1.613682788781086175e-01
1.430999999999999943e+02 1.605315527379265195e-01
1.431500000000000057e+02 1.595171900621020489e-01
1.431999999999999886e+02 1.566012203615736731e-01
1.432500000000000000e+02 1.561797815049046911e-01
1.433000000000000114e+02 1.553482767014266186e-01
1.433499999999999943e+02 1.579633281363218844e-01
1.434000000000000057e+02 1.591289832681954675e-01
1.434499999999999886e+02 1.577678873765230305e-01
1.435000000000000000e+02 1.592012640560293013e-01
1.435500000000000114e+02 1.593641010529854296e-01
1.435999999999999943e+02 1.601717013008087664e-01
1.436500000000000057e+02 1.611680960657188577e-01
1.436999999999999886e+02 1.566996559045719106e-01
1.437500000000000000e+02 1.568573051865795875e-01
1.438000000000000114e+02 1.537593969051917475e-01
1.438499999999999943e+02 1.494991732403671003e-01
1.439000000000000057e+02 1.486027854526376368e-01
1.439499999999999886e+02 1.480248814683814973e-01
1.440000000000000000e+02 1.478304684161650950e-01
1.440500000000000114e+02 1.481899017530690921e-01
1.440999999999999943e+02 1.488147135662757914e-01
1.441500000000000057e+02 1.498559703738252258e-01
1.441999999999999886e+02 1.498527108726364077e-01
1.442500000000000000e+02 1.514287277628578454e-01
1.443000000000000114e+02 1.512526511508821281e-01
1.443499999999999943e+02 1.521327977048128333e-01
1.444000000000000057e+02 1.493480522151447443e-01
1.444499999999999886e+02 1.475915805837316463e-01
1.445000000000000000e+02 1.416903608293127725e-01
1.445500000000000114e+02 1.387938912669863523e-01
1.445999999999999943e+02 1.383371954839363316e-01
1.446500000000000057e+02 1.386977804652614887e-01
1.446999999999999886e+02 1.389743265681721296e-01
1.447500000000000000e+02 1.370874068647992272e-01
1.448000000000000114e+02 1.363759804408417875e-01
1.448499999999999943e+02 1.327631956271129177e-01
1.449000000000000057e+02 1.303668403953252009e-01
1.449499999999999886e+02 1.316121085059266116e-01
1.450000000000000000e+02 1.289951060646643277e-01
1.450500000000000114e+02 1.330679842324268558e-01
1.450999999999999943e+02 1.297721436249876237e-01
1.451500000000000057e+02 1.285551395172699618e-01
1.451999999999999886e+02 8.478015446507379538e-02
1.452500000000000000e+02 8.460380996183856916e-02
1.453000000000000114e+02 8.341030514077990565e-02
1.453499999999999943e+02 8.308908623016032780e-02
1.454000000000000057e+02 8.330538867338131703e-02
1.454499999999999886e+02 8.459416674416081472e-02
1.455000000000000000e+02 8.365732150300965453e-02
1.455500000000000114e+02 8.065619809308467725e-02
1.455999999999999943e+02 7.783602769691962131e-02
1.456500000000000057e+02 7.872614957428529514e-02
1.456999999999999886e+02 8.178625146969706328e-02
1.457500000000000000e+02 7.896459007151560017e-02
1.458000000000000114e+02 8.097593639885104777e-02
1.458499999999999943e+02 8.142048466575843579e-02
1.459000000000000057e+02 7.145690472852209152e-02
1.459499999999999886e+02 7.110016478773953374e-02
1.460000000000000000e+02 7.209748175759303490e-02
1.460500000000000114e+02 6.912419603371822152e-02
1.460999999999999943e+02 6.833688893294555255e-02
1.461500000000000057e+02 6.740708451823650138e-02
1.461999999999999886e+02 6.714461280984158897e-02
1.462500000000000000e+02 6.699034412488888424e-02
1.463000000000000114e+02 6.533528942825145291e-02
1.463499999999999943e+02 6.067009756544117921e-02
1.464000000000000057e+02 6.073056024594788993e-02
1.464499999999999886e+02 6.004248855228130205e-02
1.465000000000000000e+02 6.065336756129516976e-02
1.465500000000000114e+02 5.891460533025356938e-02
1.465999999999999943e+02 5.981022963635938133e-02
1.466500000000000057e+02 5.945860035868756610e-02
1.466999999999999886e+02 5.790151531961263559e-02
1.467500000000000000e+02 4.715366099835136687e-02
1.468000000000000114e+02 4.629423617483615500e-02
1.468499999999999943e+02 4.849005199312284714e-02
1.469000000000000057e+02 4.599066713766916670e-02
1.469499999999999886e+02 4.599627439856964622e-02
1.470000000000000000e+02 4.558766723373373214e-02
1.470500000000000114e+02 4.573845956079607838e-02
1.470999999999999943e+02 4.378723062632870061e-02
1.471500000000000057e+02 4.167802398593581370e-02
1.471999999999999886e+02 4.368704031935270737e-02
1.472500000000000000e+02 4.346139976989975284e-02
1.473000000000000114e+02 4.353902998656117990e-02
1.473499999999999943e+02 4.473047736806633895e-02
1.474000000000000057e+02 4.662183142544924080e-02
1.474499999999999886e+02 5.054143897515644274e-02
1.475000000000000000e+02 5.384575163065054987e-02
1.475500000000000114e+02 5.893883993749120254e-02
1.475999999999999943e+02 5.441228319675375097e-02
1.476500000000000057e+02 5.915948698375613629e-02
1.476999999999999886e+02 5.526287201168218061e-02
1.477500000000000000e+02 5.870044005003327570e-02
1.478000000000000114e+02 6.457547914500995356e-02
1.478499999999999943e+02 6.954454938733274638e-02
1.479000000000000057e+02 7.673202480098634259e-02
1.479499999999999886e+02 7.560122456188372864e-02
1.480000000000000000e+02 6.757208577440895758e-02
1.480500000000000114e+02 6.800715619640058940e-02
1.480999999999999943e+02 7.037072556765688880e-02
1.481500000000000057e+02 6.083814845102111790e-02
1.481999999999999886e+02 6.255068264349507301e-02
1.482500000000000000e+02 6.155705965936745377e-02
1.483000000000000114e+02 6.084185850678913710e-02
1.483499999999999943e+02 6.085970898510848631e-02
1.484000000000000057e+02 6.062949747969086783e-02
1.484499999999999886e+02 6.321217772855854122e-02
1.485000000000000000e+02 6.268427034571445733e-02
1.485500000000000114e+02 5.915044263497518801e-02
1.485999999999999943e+02 6.159367301919466131e-02
1.486500000000000057e+02 5.463193098014586940e-02
1.486999999999999886e+02 4.906538565797066709e-02
1.487500000000000000e+02 4.653022651138088300e-02
1.488000000000000114e+02 4.277025564384210471e-02
1.488499999999999943e+02 4.278812987010887497e-02
1.489000000000000057e+02 4.198869329985926990e-02
1.489499999999999886e+02 4.428226319271337530e-02
1.490000000000000000e+02 4.388064772811234998e-02
1.490500000000000114e+02 4.366610330358772218e-02
1.490999999999999943e+02 4.769488008633775145e-02
1.491500000000000057e+02 4.868323122740783604e-02
1.491999999999999886e+02 4.909451654650733021e-02
1.492500000000000000e+02 5.584393388542329556e-02
1.493000000000000114e+02 5.884977420113854385e-02
1.493499999999999943e+02 5.538705119240804053e-02
1.494000000000000057e+02 5.639176315287290631e-02
1.494499999999999886e+02 5.402657672755756951e-02
1.495000000000000000e+02 5.521532257947349420e-02
1.495500000000000114e+02 5.844096195524044191e-02
1.495999999999999943e+02 5.460727363507752313e-02
1.496500000000000057e+02 4.757982376184653056e-02
1.496999999999999886e+02 4.706687535604941325e-02
1.497500000000000000e+02 4.636309087494414755e-02
1.498000000000000114e+02 4.904940747602842127e-02
1.498499999999999943e+02 4.541390180400193405e-02
1.499000000000000057e+02 4.268230523511623575e-02
1.499499999999999886e+02 4.231361324539260893e-02
1.500000000000000000e+02 4.102245362258932077e-02
