# Supplementary material for: Elevated concentrations cause upright alpha-synuclein conformation at lipid interfaces
Source: Nat Commun. 2023 Sep 18;14:5731. doi: 10.1038/s41467-023-39843-1 (PMC10507035; doi:10.1038/s41467-023-39843-1)
Supplement: Supplementary file 3 — Source Data [file 41467_2023_39843_MOESM3_ESM.zip › Source Data file/FigureS12/figS12_highLPR_rss_s7_r1.txt]

0.000000000000000000e+00 2.220701999999999998e+01
5.000000000000000278e-02 7.911780000000000257e+00
1.000000000000000056e-01 1.373381999999999969e+01
1.499999999999999944e-01 9.259959999999999525e+00
2.000000000000000111e-01 8.333310000000000883e+00
2.500000000000000000e-01 1.640587000000000018e+01
2.999999999999999889e-01 1.018349000000000082e+01
3.499999999999999778e-01 1.460665000000000013e+01
4.000000000000000222e-01 2.246730000000000160e+01
4.500000000000000111e-01 1.242225000000000001e+01
5.000000000000000000e-01 6.168730000000000047e+00
5.500000000000000444e-01 1.163432000000000066e+01
5.999999999999999778e-01 4.830239999999999867e+00
6.500000000000000222e-01 1.106154000000000082e+01
6.999999999999999556e-01 2.032619000000000042e+01
7.500000000000000000e-01 2.629199999999999982e+00
8.000000000000000444e-01 1.853382999999999825e+01
8.499999999999999778e-01 1.685274000000000072e+01
9.000000000000000222e-01 5.333300000000000374e+00
9.499999999999999556e-01 9.258029999999999760e+00
1.000000000000000000e+00 1.290072999999999936e+01
1.050000000000000044e+00 5.065699999999999648e+00
1.100000000000000089e+00 1.034087000000000067e+01
1.149999999999999911e+00 7.840110000000000134e+00
1.199999999999999956e+00 1.187421999999999933e+01
1.250000000000000000e+00 3.070289999999999964e+00
1.300000000000000044e+00 2.405730000000000146e+00
1.350000000000000089e+00 6.047320000000000029e+00
1.399999999999999911e+00 8.833589999999999165e+00
1.449999999999999956e+00 5.588300000000000267e+00
1.500000000000000000e+00 2.278435999999999950e+01
1.550000000000000044e+00 3.406979999999999897e+00
1.600000000000000089e+00 7.184429999999999872e+00
1.649999999999999911e+00 3.818410000000000082e+00
1.699999999999999956e+00 9.386250000000000426e+00
1.750000000000000000e+00 2.775355000000000061e+01
1.800000000000000044e+00 1.660020000000000095e+01
1.850000000000000089e+00 6.103240000000000443e+00
1.899999999999999911e+00 9.400570000000000093e+00
1.949999999999999956e+00 3.639260000000000161e+00
2.000000000000000000e+00 5.468619999999999592e+00
2.049999999999999822e+00 1.075821000000000005e+01
2.100000000000000089e+00 1.150581000000000031e+01
2.149999999999999911e+00 1.795489999999999853e+01
2.200000000000000178e+00 1.458248999999999995e+01
2.250000000000000000e+00 1.061073999999999984e+01
2.299999999999999822e+00 3.837639999999999940e+00
2.350000000000000089e+00 9.519550000000000622e+00
2.399999999999999911e+00 2.523958999999999975e+01
2.450000000000000178e+00 3.002880000000000216e+00
2.500000000000000000e+00 3.942829999999999835e+00
2.549999999999999822e+00 2.664058999999999955e+01
2.600000000000000089e+00 8.361990000000000478e+00
2.649999999999999911e+00 9.964029999999999276e+00
2.700000000000000178e+00 1.271025000000000027e+01
2.750000000000000000e+00 1.982284999999999897e+01
2.799999999999999822e+00 5.761589999999999989e+00
2.850000000000000089e+00 1.027929999999999922e+01
2.899999999999999911e+00 5.061280000000000001e+00
2.950000000000000178e+00 1.168068000000000062e+01
3.000000000000000000e+00 7.742770000000000152e+00
3.049999999999999822e+00 1.042300999999999966e+01
3.100000000000000089e+00 6.425130000000000230e+00
3.149999999999999911e+00 6.056000000000000050e+00
3.200000000000000178e+00 3.408580000000000165e+00
3.250000000000000000e+00 3.484030000000000182e+00
3.299999999999999822e+00 5.023780000000000356e+00
3.350000000000000089e+00 6.343090000000000117e+00
3.399999999999999911e+00 1.047654999999999959e+01
3.450000000000000178e+00 5.836689999999999934e+00
3.500000000000000000e+00 5.764639999999999986e+00
3.549999999999999822e+00 7.080020000000000202e+00
3.600000000000000089e+00 8.368589999999999307e+00
3.649999999999999911e+00 6.928650000000000198e+00
3.700000000000000178e+00 1.335022000000000020e+01
3.750000000000000000e+00 2.142114000000000118e+01
3.799999999999999822e+00 6.795429999999999637e+00
3.850000000000000089e+00 5.238400000000000389e+00
3.899999999999999911e+00 6.945289999999999964e+00
3.950000000000000178e+00 1.609138000000000090e+01
4.000000000000000000e+00 5.527400000000000091e+00
4.049999999999999822e+00 9.402670000000000528e+00
4.099999999999999645e+00 5.264929999999999666e+00
4.150000000000000355e+00 8.094709999999999184e+00
4.200000000000000178e+00 1.938492000000000104e+01
4.250000000000000000e+00 1.595692000000000021e+01
4.299999999999999822e+00 1.807190999999999903e+01
4.349999999999999645e+00 3.008217000000000141e+01
4.400000000000000355e+00 7.874240000000000350e+00
4.450000000000000178e+00 5.794609999999999594e+00
4.500000000000000000e+00 3.369390000000000107e+00
4.549999999999999822e+00 2.676870000000000083e+00
4.599999999999999645e+00 1.825110000000000099e+01
4.650000000000000355e+00 9.365529999999999688e+00
4.700000000000000178e+00 9.583719999999999573e+00
4.750000000000000000e+00 7.769120000000000026e+00
4.799999999999999822e+00 2.935909999999999798e+00
4.849999999999999645e+00 1.025268999999999942e+01
4.900000000000000355e+00 1.162691000000000052e+01
4.950000000000000178e+00 1.897212999999999994e+01
5.000000000000000000e+00 3.764788000000000068e+01
5.049999999999999822e+00 1.513268000000000058e+01
5.099999999999999645e+00 1.002167999999999992e+01
5.150000000000000355e+00 8.943289999999999296e+00
5.200000000000000178e+00 1.239757999999999960e+01
5.250000000000000000e+00 1.683276000000000039e+01
5.299999999999999822e+00 6.238620000000000054e+00
5.349999999999999645e+00 4.788249999999999673e+00
5.400000000000000355e+00 1.462786999999999971e+01
5.450000000000000178e+00 1.056414999999999971e+01
5.500000000000000000e+00 1.333338000000000001e+01
5.549999999999999822e+00 1.978944999999999865e+01
5.599999999999999645e+00 1.141938999999999993e+01
5.650000000000000355e+00 6.656159999999999854e+00
5.700000000000000178e+00 4.649759999999999671e+00
5.750000000000000000e+00 7.530759999999999899e+00
5.799999999999999822e+00 2.057180999999999926e+01
5.849999999999999645e+00 1.624052000000000007e+01
5.900000000000000355e+00 4.701270000000000060e+00
5.950000000000000178e+00 3.670469999999999899e+00
6.000000000000000000e+00 1.763598999999999961e+01
6.049999999999999822e+00 6.934040000000000425e+00
6.099999999999999645e+00 1.473864999999999981e+01
6.150000000000000355e+00 1.273653999999999975e+01
6.200000000000000178e+00 1.236835999999999913e+01
6.250000000000000000e+00 1.148251999999999917e+01
6.299999999999999822e+00 1.093190000000000062e+01
6.349999999999999645e+00 9.839109999999999800e+00
6.400000000000000355e+00 7.801720000000000432e+00
6.450000000000000178e+00 1.464564000000000021e+01
6.500000000000000000e+00 1.111810000000000009e+01
6.549999999999999822e+00 5.793890000000000207e+00
6.599999999999999645e+00 1.336198000000000086e+01
6.650000000000000355e+00 7.240330000000000155e+00
6.700000000000000178e+00 1.661517999999999873e+01
6.750000000000000000e+00 1.822485999999999962e+01
6.799999999999999822e+00 1.646253000000000100e+01
6.849999999999999645e+00 1.566572999999999993e+01
6.900000000000000355e+00 1.022208000000000006e+01
6.950000000000000178e+00 5.643290000000000362e+00
7.000000000000000000e+00 1.149582000000000015e+01
7.049999999999999822e+00 1.377468000000000004e+01
7.099999999999999645e+00 1.617714000000000141e+01
7.150000000000000355e+00 2.413988000000000156e+01
7.200000000000000178e+00 7.903220000000000134e+00
7.250000000000000000e+00 3.847785999999999973e+01
7.299999999999999822e+00 1.701089999999999947e+01
7.349999999999999645e+00 1.465685000000000038e+01
7.400000000000000355e+00 5.969870000000000232e+00
7.450000000000000178e+00 2.885909999999999975e+00
7.500000000000000000e+00 7.547200000000000131e+00
7.549999999999999822e+00 7.459039999999999893e+00
7.599999999999999645e+00 1.047541000000000011e+01
7.650000000000000355e+00 1.263350999999999935e+01
7.700000000000000178e+00 1.167684000000000033e+01
7.750000000000000000e+00 6.390399999999999636e+00
7.799999999999999822e+00 1.189082999999999934e+01
7.849999999999999645e+00 1.951868999999999943e+01
7.900000000000000355e+00 2.508440999999999832e+01
7.950000000000000178e+00 3.778280000000000083e+00
8.000000000000000000e+00 1.224491000000000085e+01
8.050000000000000711e+00 1.063176999999999950e+01
8.099999999999999645e+00 5.719240000000000101e+00
8.150000000000000355e+00 9.006679999999999353e+00
8.199999999999999289e+00 8.864679999999999893e+00
8.250000000000000000e+00 1.158707000000000065e+01
8.300000000000000711e+00 2.402807999999999922e+01
8.349999999999999645e+00 1.408228000000000080e+01
8.400000000000000355e+00 6.919270000000000032e+00
8.449999999999999289e+00 2.271419999999999995e+00
8.500000000000000000e+00 8.381930000000000547e+00
8.550000000000000711e+00 3.876069999999999904e+00
8.599999999999999645e+00 1.145487999999999928e+01
8.650000000000000355e+00 6.216499999999999915e+00
8.699999999999999289e+00 6.248669999999999725e+00
8.750000000000000000e+00 9.436220000000000496e+00
8.800000000000000711e+00 1.194284999999999997e+01
8.849999999999999645e+00 6.827029999999999710e+00
8.900000000000000355e+00 1.397870999999999952e+01
8.949999999999999289e+00 3.859999999999999876e+00
9.000000000000000000e+00 4.606819999999999915e+00
9.050000000000000711e+00 1.272025000000000006e+01
9.099999999999999645e+00 4.874050000000000438e+00
9.150000000000000355e+00 5.879310000000000258e+00
9.199999999999999289e+00 7.955799999999999983e+00
9.250000000000000000e+00 1.156259999999999977e+01
9.300000000000000711e+00 3.381730000000000125e+00
9.349999999999999645e+00 1.220359000000000016e+01
9.400000000000000355e+00 9.865600000000000591e+00
9.449999999999999289e+00 1.259699999999999953e+01
9.500000000000000000e+00 8.519140000000000157e+00
9.550000000000000711e+00 5.529679999999999929e+00
9.599999999999999645e+00 1.705715999999999966e+01
9.650000000000000355e+00 1.004720000000000013e+01
9.699999999999999289e+00 8.448840000000000572e+00
9.750000000000000000e+00 1.073475000000000001e+01
9.800000000000000711e+00 1.110141999999999918e+01
9.849999999999999645e+00 6.472940000000000360e+00
9.900000000000000355e+00 1.597968999999999973e+01
9.949999999999999289e+00 2.722145000000000081e+01
1.000000000000000000e+01 6.123490000000000322e+00
1.005000000000000071e+01 1.399240999999999957e+01
1.009999999999999964e+01 6.373800000000000132e+00
1.015000000000000036e+01 3.917940000000000200e+00
1.019999999999999929e+01 1.106009000000000064e+01
1.025000000000000000e+01 7.906259999999999621e+00
1.030000000000000071e+01 2.455488000000000071e+01
1.034999999999999964e+01 2.779017999999999944e+01
1.040000000000000036e+01 2.088826999999999856e+01
1.044999999999999929e+01 1.668038999999999916e+01
1.050000000000000000e+01 8.425720000000000098e+00
1.055000000000000071e+01 1.245553999999999917e+01
1.059999999999999964e+01 3.024329999999999963e+00
1.065000000000000036e+01 2.317935999999999908e+01
1.069999999999999929e+01 1.277472000000000030e+01
1.075000000000000000e+01 2.595630999999999844e+01
1.080000000000000071e+01 5.990269999999999762e+00
1.084999999999999964e+01 3.695638000000000289e+01
1.090000000000000036e+01 5.358724999999999739e+01
1.094999999999999929e+01 1.097935000000000016e+01
1.100000000000000000e+01 1.537429000000000023e+01
1.105000000000000071e+01 2.837606999999999857e+01
1.109999999999999964e+01 3.156606000000000023e+01
1.115000000000000036e+01 4.847489999999999633e+00
1.119999999999999929e+01 8.308980000000000032e+00
1.125000000000000000e+01 1.224741000000000035e+01
1.130000000000000071e+01 6.989399999999999835e+00
1.134999999999999964e+01 6.607850000000000001e+00
1.140000000000000036e+01 4.087162000000000006e+01
1.144999999999999929e+01 1.708067000000000135e+01
1.150000000000000000e+01 1.991996999999999929e+01
1.155000000000000071e+01 5.482910000000000394e+00
1.159999999999999964e+01 1.063974999999999937e+01
1.165000000000000036e+01 1.779144000000000148e+01
1.169999999999999929e+01 7.178060000000000329e+00
1.175000000000000000e+01 2.553162999999999982e+01
1.180000000000000071e+01 1.504576999999999920e+01
1.184999999999999964e+01 5.447796999999999912e+01
1.190000000000000036e+01 1.773407999999999873e+01
1.194999999999999929e+01 1.275309000000000026e+01
1.200000000000000000e+01 3.581815999999999889e+01
1.205000000000000071e+01 6.745849999999999902e+00
1.209999999999999964e+01 3.032517999999999958e+01
1.215000000000000036e+01 1.961295000000000144e+01
1.219999999999999929e+01 2.783113000000000170e+01
1.225000000000000000e+01 1.034493999999999936e+01
1.230000000000000071e+01 1.085258999999999929e+01
1.234999999999999964e+01 2.510576999999999970e+01
1.240000000000000036e+01 2.491968999999999923e+01
1.244999999999999929e+01 8.947829999999999728e+00
1.250000000000000000e+01 6.047489999999999810e+00
1.255000000000000071e+01 2.196600000000000108e+01
1.259999999999999964e+01 1.015493999999999986e+01
1.265000000000000036e+01 2.264221999999999824e+01
1.269999999999999929e+01 1.798817999999999984e+01
1.275000000000000000e+01 1.713982999999999990e+01
1.280000000000000071e+01 8.386089999999999378e+00
1.284999999999999964e+01 1.495856999999999992e+01
1.290000000000000036e+01 1.841093000000000046e+01
1.294999999999999929e+01 9.826209999999999667e+00
1.300000000000000000e+01 9.936090000000000089e+00
1.305000000000000071e+01 8.654809999999999448e+00
1.309999999999999964e+01 1.792366000000000170e+01
1.315000000000000036e+01 7.041719999999999757e+00
1.319999999999999929e+01 2.326386000000000109e+01
1.325000000000000000e+01 1.090211000000000041e+01
1.330000000000000071e+01 1.329809000000000019e+01
1.334999999999999964e+01 7.246669999999999945e+00
1.340000000000000036e+01 7.026299999999999990e+00
1.344999999999999929e+01 5.044229999999999769e+00
1.350000000000000000e+01 1.208580000000000076e+01
1.355000000000000071e+01 2.359589999999999854e+00
1.359999999999999964e+01 1.500234999999999985e+01
1.365000000000000036e+01 1.458577999999999975e+01
1.369999999999999929e+01 3.601690000000000058e+00
1.375000000000000000e+01 6.158170000000000144e+00
1.380000000000000071e+01 7.503420000000000201e+00
1.384999999999999964e+01 7.756400000000000183e+00
1.390000000000000036e+01 1.088136000000000081e+01
1.394999999999999929e+01 1.210356999999999950e+01
1.400000000000000000e+01 5.990829999999999878e+00
1.405000000000000071e+01 4.811410000000000409e+00
1.409999999999999964e+01 1.372495999999999938e+01
1.415000000000000036e+01 7.529670000000000307e+00
1.419999999999999929e+01 1.180497000000000085e+01
1.425000000000000000e+01 8.532410000000000494e+00
1.430000000000000071e+01 6.853360000000000340e+00
1.434999999999999964e+01 1.567015999999999920e+01
1.440000000000000036e+01 1.873704000000000036e+01
1.444999999999999929e+01 1.238349999999999973e+01
1.450000000000000000e+01 1.511956999999999951e+01
1.455000000000000071e+01 3.264473999999999876e+01
1.459999999999999964e+01 1.561101999999999990e+01
1.465000000000000036e+01 1.403726999999999947e+01
1.469999999999999929e+01 1.151511999999999958e+01
1.475000000000000000e+01 8.102710000000000079e+00
1.480000000000000071e+01 1.285017999999999994e+01
1.484999999999999964e+01 5.153923999999999950e+01
1.490000000000000036e+01 1.783326999999999884e+01
1.494999999999999929e+01 6.548020000000000174e+00
1.500000000000000000e+01 8.258789999999999409e+00
1.505000000000000071e+01 5.564420000000000144e+00
1.509999999999999964e+01 3.158324999999999960e+01
1.515000000000000036e+01 9.433350000000000790e+00
1.519999999999999929e+01 2.815683999999999898e+01
1.525000000000000000e+01 4.453490000000000393e+00
1.530000000000000071e+01 6.003429999999999822e+00
1.534999999999999964e+01 5.161100000000000243e+00
1.540000000000000036e+01 2.617238000000000042e+01
1.544999999999999929e+01 1.479556000000000004e+01
1.550000000000000000e+01 2.056208000000000169e+01
1.555000000000000071e+01 1.311021000000000036e+01
1.559999999999999964e+01 1.301455999999999946e+01
1.565000000000000036e+01 1.296161000000000030e+01
1.569999999999999929e+01 1.256353999999999971e+01
1.575000000000000000e+01 1.125272000000000006e+01
1.580000000000000071e+01 1.712050999999999945e+01
1.584999999999999964e+01 2.064928000000000097e+01
1.590000000000000036e+01 9.700950000000000628e+00
1.594999999999999929e+01 1.102632999999999974e+01
1.600000000000000000e+01 1.804741999999999891e+01
1.605000000000000071e+01 1.276385999999999932e+01
1.610000000000000142e+01 3.253960000000000186e+00
1.614999999999999858e+01 1.228284999999999982e+01
1.619999999999999929e+01 2.892041000000000039e+01
1.625000000000000000e+01 7.106530000000000236e+00
1.630000000000000071e+01 4.309520000000000017e+00
1.635000000000000142e+01 2.289814000000000149e+01
1.639999999999999858e+01 7.561399999999999899e+00
1.644999999999999929e+01 9.248780000000000001e+00
1.650000000000000000e+01 2.337599000000000160e+01
1.655000000000000071e+01 1.007445299999999975e+02
1.660000000000000142e+01 1.449160999999999966e+01
1.664999999999999858e+01 1.714748000000000161e+01
1.669999999999999929e+01 2.227552000000000021e+01
1.675000000000000000e+01 2.186906000000000105e+01
1.680000000000000071e+01 3.890632999999999697e+01
1.685000000000000142e+01 1.838019999999999854e+01
1.689999999999999858e+01 1.334185000000000088e+01
1.694999999999999929e+01 2.524146000000000001e+01
1.700000000000000000e+01 3.885273000000000110e+01
1.705000000000000071e+01 1.017276000000000025e+01
1.710000000000000142e+01 1.036414000000000080e+01
1.714999999999999858e+01 4.993640000000000079e+00
1.719999999999999929e+01 2.276312000000000069e+01
1.725000000000000000e+01 3.974678000000000111e+01
1.730000000000000071e+01 2.809328999999999965e+01
1.735000000000000142e+01 1.436749999999999972e+01
1.739999999999999858e+01 1.962486000000000175e+01
1.744999999999999929e+01 1.431781999999999933e+01
1.750000000000000000e+01 1.280696999999999974e+01
1.755000000000000071e+01 1.468684000000000012e+01
1.760000000000000142e+01 7.680966999999999700e+01
1.764999999999999858e+01 1.404611000000000054e+01
1.769999999999999929e+01 8.612539999999999196e+00
1.775000000000000000e+01 2.054028999999999883e+01
1.780000000000000071e+01 1.856924000000000063e+01
1.785000000000000142e+01 1.881397000000000119e+01
1.789999999999999858e+01 2.533915999999999968e+01
1.794999999999999929e+01 1.027252000000000010e+01
1.800000000000000000e+01 1.930764999999999887e+01
1.805000000000000071e+01 2.021012999999999948e+01
1.810000000000000142e+01 8.188370000000000815e+00
1.814999999999999858e+01 1.222378999999999927e+01
1.819999999999999929e+01 9.368410000000000792e+00
1.825000000000000000e+01 7.323199999999999932e+00
1.830000000000000071e+01 1.799635999999999925e+01
1.835000000000000142e+01 2.371155999999999864e+01
1.839999999999999858e+01 8.187670000000000670e+00
1.844999999999999929e+01 1.183872999999999998e+01
1.850000000000000000e+01 3.395181999999999789e+01
1.855000000000000071e+01 2.142709999999999937e+01
1.860000000000000142e+01 1.592736999999999981e+01
1.864999999999999858e+01 1.420522000000000062e+01
1.869999999999999929e+01 1.570428000000000068e+01
1.875000000000000000e+01 6.215117000000000047e+01
1.880000000000000071e+01 3.671893000000000029e+01
1.885000000000000142e+01 1.832630999999999943e+01
1.889999999999999858e+01 2.063427000000000078e+01
1.894999999999999929e+01 9.884180000000000632e+00
1.900000000000000000e+01 5.709019999999999762e+00
1.905000000000000071e+01 8.545700000000000074e+00
1.910000000000000142e+01 2.958316999999999908e+01
1.914999999999999858e+01 5.289329999999999643e+00
1.919999999999999929e+01 1.274811000000000050e+01
1.925000000000000000e+01 1.155052000000000056e+01
1.930000000000000071e+01 1.318416999999999994e+01
1.935000000000000142e+01 1.105613999999999919e+01
1.939999999999999858e+01 4.996330000000000382e+00
1.944999999999999929e+01 1.425679000000000052e+01
1.950000000000000000e+01 7.459559999999999746e+00
1.955000000000000071e+01 6.018720000000000070e+00
1.960000000000000142e+01 1.453556000000000026e+01
1.964999999999999858e+01 1.170101000000000013e+01
1.969999999999999929e+01 1.792087000000000074e+01
1.975000000000000000e+01 8.149440000000000239e+00
1.980000000000000071e+01 9.340630000000000877e+00
1.985000000000000142e+01 5.871120000000000339e+00
1.989999999999999858e+01 1.531347000000000058e+01
1.994999999999999929e+01 1.119722999999999935e+01
2.000000000000000000e+01 7.247429999999999595e+00
2.005000000000000071e+01 9.057259999999999422e+00
2.010000000000000142e+01 9.015980000000000771e+00
2.014999999999999858e+01 7.840550000000000352e+00
2.019999999999999929e+01 9.568809999999999150e+00
2.025000000000000000e+01 1.313805999999999941e+01
2.030000000000000071e+01 2.567792000000000030e+01
2.035000000000000142e+01 1.350722999999999985e+01
2.039999999999999858e+01 1.835424000000000078e+01
2.044999999999999929e+01 8.010849999999999582e+00
2.050000000000000000e+01 1.257295000000000051e+01
2.055000000000000071e+01 2.299727000000000032e+01
2.060000000000000142e+01 8.323309999999999320e+00
2.064999999999999858e+01 4.186810000000000365e+00
2.069999999999999929e+01 1.048315999999999981e+01
2.075000000000000000e+01 9.368610000000000326e+00
2.080000000000000071e+01 2.015842999999999918e+01
2.085000000000000142e+01 2.017705000000000126e+01
2.089999999999999858e+01 3.581759000000000270e+01
2.094999999999999929e+01 4.108500000000000263e+00
2.100000000000000000e+01 9.248170000000000002e+00
2.105000000000000071e+01 1.812810999999999950e+01
2.110000000000000142e+01 3.101274000000000086e+01
2.114999999999999858e+01 1.587841000000000058e+01
2.119999999999999929e+01 3.765778999999999854e+01
2.125000000000000000e+01 7.761669999999999625e+00
2.130000000000000071e+01 4.614663999999999788e+01
2.135000000000000142e+01 1.093786000000000058e+01
2.139999999999999858e+01 3.302610000000000046e+00
2.144999999999999929e+01 7.614189999999999792e+00
2.150000000000000000e+01 8.471209999999999241e+00
2.155000000000000071e+01 6.040750000000000064e+00
2.160000000000000142e+01 4.301739999999999675e+00
2.164999999999999858e+01 1.638976999999999862e+01
2.169999999999999929e+01 2.178347000000000122e+01
2.175000000000000000e+01 6.945730000000000182e+00
2.180000000000000071e+01 8.912860000000000227e+00
2.185000000000000142e+01 1.222225000000000072e+01
2.189999999999999858e+01 1.571718000000000082e+01
2.194999999999999929e+01 1.699397000000000091e+01
2.200000000000000000e+01 9.045519999999999783e+00
2.205000000000000071e+01 1.523024000000000022e+01
2.210000000000000142e+01 1.316203999999999930e+01
2.214999999999999858e+01 2.442646999999999835e+01
2.219999999999999929e+01 1.202971999999999930e+01
2.225000000000000000e+01 1.304495000000000005e+01
2.230000000000000071e+01 1.481929000000000052e+01
2.235000000000000142e+01 5.894879999999999676e+00
2.239999999999999858e+01 1.772684999999999889e+01
2.244999999999999929e+01 6.122440000000000104e+00
2.250000000000000000e+01 5.224020000000000330e+00
2.255000000000000071e+01 1.087058000000000035e+01
2.260000000000000142e+01 1.638918999999999926e+01
2.264999999999999858e+01 7.560450000000000337e+00
2.269999999999999929e+01 6.433230000000000004e+00
2.275000000000000000e+01 1.932476000000000127e+01
2.280000000000000071e+01 1.190841999999999956e+01
2.285000000000000142e+01 3.627720000000000056e+00
2.289999999999999858e+01 1.173781999999999925e+01
2.294999999999999929e+01 6.595139999999999780e+00
2.300000000000000000e+01 1.049554999999999971e+01
2.305000000000000071e+01 1.272115999999999936e+01
2.310000000000000142e+01 4.558530000000000193e+00
2.314999999999999858e+01 4.434070000000000178e+00
2.319999999999999929e+01 1.005424999999999969e+01
2.325000000000000000e+01 1.159997000000000078e+01
2.330000000000000071e+01 1.222136000000000067e+01
2.335000000000000142e+01 1.089195999999999920e+01
2.339999999999999858e+01 7.203359999999999985e+00
2.344999999999999929e+01 7.333039999999999559e+00
2.350000000000000000e+01 1.092976999999999954e+01
2.355000000000000071e+01 1.348154000000000075e+01
2.360000000000000142e+01 8.840759999999999508e+00
2.364999999999999858e+01 9.527029999999999887e+00
2.369999999999999929e+01 1.184568999999999939e+01
2.375000000000000000e+01 5.945549999999999891e+00
2.380000000000000071e+01 7.536100000000000243e+00
2.385000000000000142e+01 1.039390999999999998e+01
2.389999999999999858e+01 1.271472999999999942e+01
2.394999999999999929e+01 1.250043999999999933e+01
2.400000000000000000e+01 7.108769999999999811e+00
2.405000000000000071e+01 2.751939999999999831e+00
2.410000000000000142e+01 4.743619999999999948e+00
2.414999999999999858e+01 1.823939000000000021e+01
2.419999999999999929e+01 7.445330000000000226e+00
2.425000000000000000e+01 1.049679000000000073e+01
2.430000000000000071e+01 3.659699999999999953e+00
2.435000000000000142e+01 8.667799999999999727e+00
2.439999999999999858e+01 9.833479999999999777e+00
2.444999999999999929e+01 4.975550000000000139e+00
2.450000000000000000e+01 1.047738000000000014e+01
2.455000000000000071e+01 3.845229999999999926e+00
2.460000000000000142e+01 6.046570000000000000e+00
2.464999999999999858e+01 4.725030000000000285e+00
2.469999999999999929e+01 1.730144999999999911e+01
2.475000000000000000e+01 4.641049999999999898e+00
2.480000000000000071e+01 9.476940000000000808e+00
2.485000000000000142e+01 3.082749999999999879e+00
2.489999999999999858e+01 6.866760000000000197e+00
2.494999999999999929e+01 1.496096999999999966e+01
2.500000000000000000e+01 7.049739999999999895e+00
2.505000000000000071e+01 5.846239999999999881e+00
2.510000000000000142e+01 8.956659999999999400e+00
2.514999999999999858e+01 1.023849000000000053e+01
2.519999999999999929e+01 8.546599999999999753e+00
2.525000000000000000e+01 2.954180000000000028e+00
2.530000000000000071e+01 6.830829999999999735e+00
2.535000000000000142e+01 9.630050000000000665e+00
2.539999999999999858e+01 5.604149999999999743e+00
2.544999999999999929e+01 3.301270000000000149e+00
2.550000000000000000e+01 1.171114000000000033e+01
2.555000000000000071e+01 6.904420000000000002e+00
2.560000000000000142e+01 4.418820000000000192e+00
2.564999999999999858e+01 5.716300000000000381e+00
2.569999999999999929e+01 2.326249999999999929e+00
2.575000000000000000e+01 7.770760000000000112e+00
2.580000000000000071e+01 1.064368999999999943e+01
2.585000000000000142e+01 9.206220000000000070e+00
2.589999999999999858e+01 1.058907999999999916e+01
2.594999999999999929e+01 7.361530000000000129e+00
2.600000000000000000e+01 9.978730000000000544e+00
2.605000000000000071e+01 6.718079999999999607e+00
2.610000000000000142e+01 8.593600000000000350e+00
2.614999999999999858e+01 6.775290000000000035e+00
2.619999999999999929e+01 5.435719999999999885e+00
2.625000000000000000e+01 1.444213000000000058e+01
2.630000000000000071e+01 3.322410000000000085e+00
2.635000000000000142e+01 4.876699999999999591e+00
2.639999999999999858e+01 7.724590000000000067e+00
2.644999999999999929e+01 2.521090000000000053e+00
2.650000000000000000e+01 4.990820000000000256e+00
2.655000000000000071e+01 7.035960000000000214e+00
2.660000000000000142e+01 4.857850000000000001e+00
2.664999999999999858e+01 1.191231999999999935e+01
2.669999999999999929e+01 7.748689999999999856e+00
2.675000000000000000e+01 7.684079999999999799e+00
2.680000000000000071e+01 5.040949999999999598e+00
2.685000000000000142e+01 9.016949999999999577e+00
2.689999999999999858e+01 3.996989999999999821e+00
2.694999999999999929e+01 6.623099999999999987e+00
2.700000000000000000e+01 5.885919999999999597e+00
2.705000000000000071e+01 1.148579999999999934e+01
2.710000000000000142e+01 1.473987999999999943e+01
2.714999999999999858e+01 5.417060000000000208e+00
2.719999999999999929e+01 5.735590000000000188e+00
2.725000000000000000e+01 7.375600000000000378e+00
2.730000000000000071e+01 3.410079999999999778e+00
2.735000000000000142e+01 1.349436000000000035e+01
2.739999999999999858e+01 1.123536999999999964e+01
2.744999999999999929e+01 5.547559999999999825e+00
2.750000000000000000e+01 4.987359999999999793e+00
2.755000000000000071e+01 6.630180000000000184e+00
2.760000000000000142e+01 3.495460000000000012e+00
2.764999999999999858e+01 8.783060000000000755e+00
2.769999999999999929e+01 7.902689999999999770e+00
2.775000000000000000e+01 1.193642000000000003e+01
2.780000000000000071e+01 4.199180000000000135e+00
2.785000000000000142e+01 1.552778999999999954e+01
2.789999999999999858e+01 5.502489999999999881e+00
2.794999999999999929e+01 2.235315999999999903e+01
2.800000000000000000e+01 8.947309999999999874e+00
2.805000000000000071e+01 1.432380999999999993e+01
2.810000000000000142e+01 1.044597000000000087e+01
2.814999999999999858e+01 9.284840000000000870e+00
2.819999999999999929e+01 4.956730000000000302e+00
2.825000000000000000e+01 9.019899999999999807e+00
2.830000000000000071e+01 6.249600000000000044e+00
2.835000000000000142e+01 6.011910000000000309e+00
2.839999999999999858e+01 5.074749999999999872e+00
2.844999999999999929e+01 1.690613000000000099e+01
2.850000000000000000e+01 3.997910000000000075e+00
2.855000000000000071e+01 4.252970000000000361e+00
2.860000000000000142e+01 7.537519999999999776e+00
2.864999999999999858e+01 1.175693000000000055e+01
2.869999999999999929e+01 2.660900000000000176e+01
2.875000000000000000e+01 1.509442999999999913e+01
2.880000000000000071e+01 6.113959999999999617e+00
2.885000000000000142e+01 1.457662999999999975e+01
2.889999999999999858e+01 1.010086000000000084e+01
2.894999999999999929e+01 1.719267999999999930e+01
2.900000000000000000e+01 8.530390000000000583e+00
2.905000000000000071e+01 5.908500000000000085e+00
2.910000000000000142e+01 8.109370000000000189e+00
2.914999999999999858e+01 1.001722000000000001e+01
2.919999999999999929e+01 1.246537999999999968e+01
2.925000000000000000e+01 5.567800000000000082e+00
2.930000000000000071e+01 1.846059999999999945e+01
2.935000000000000142e+01 1.458076999999999934e+01
2.939999999999999858e+01 1.481906999999999996e+01
2.944999999999999929e+01 1.425123999999999924e+01
2.950000000000000000e+01 4.615838000000000108e+01
2.955000000000000071e+01 6.916360000000000063e+00
2.960000000000000142e+01 1.622888000000000019e+01
2.964999999999999858e+01 1.284179999999999922e+01
2.969999999999999929e+01 1.699777999999999878e+01
2.975000000000000000e+01 9.337500000000000355e+00
2.980000000000000071e+01 1.983905999999999992e+01
2.985000000000000142e+01 7.420740000000000336e+00
2.989999999999999858e+01 1.273783000000000065e+01
2.994999999999999929e+01 4.883409999999999584e+00
3.000000000000000000e+01 1.453331000000000017e+01
3.005000000000000071e+01 8.955949999999999633e+00
3.010000000000000142e+01 4.504850000000000243e+00
3.014999999999999858e+01 7.810349999999999682e+00
3.019999999999999929e+01 2.776889999999999858e+00
3.025000000000000000e+01 2.055673000000000172e+01
3.030000000000000071e+01 4.855690000000000062e+00
3.035000000000000142e+01 3.463630000000000209e+00
3.039999999999999858e+01 6.859589999999999854e+00
3.044999999999999929e+01 4.750519999999999854e+00
3.050000000000000000e+01 2.116442999999999941e+01
3.055000000000000071e+01 2.104412999999999911e+01
3.060000000000000142e+01 6.182900000000000063e+00
3.064999999999999858e+01 9.770200000000000884e+00
3.069999999999999929e+01 1.431395999999999979e+01
3.075000000000000000e+01 2.537690000000000001e+00
3.080000000000000071e+01 1.197988999999999926e+01
3.085000000000000142e+01 2.889600000000000168e+00
3.089999999999999858e+01 8.224529999999999674e+00
3.094999999999999929e+01 9.890449999999999520e+00
3.100000000000000000e+01 3.533100000000000129e+00
3.105000000000000071e+01 1.574578999999999951e+01
3.110000000000000142e+01 6.367309999999999803e+00
3.114999999999999858e+01 5.277050000000000018e+00
3.119999999999999929e+01 5.495639999999999858e+00
3.125000000000000000e+01 1.953349999999999920e+00
3.130000000000000071e+01 5.336660000000000181e+00
3.135000000000000142e+01 5.476609999999999978e+00
3.139999999999999858e+01 1.281254000000000026e+01
3.144999999999999929e+01 4.884199999999999875e+00
3.150000000000000000e+01 3.658729999999999816e+00
3.155000000000000071e+01 5.501769999999999605e+00
3.160000000000000142e+01 6.724879999999999747e+00
3.164999999999999858e+01 4.836079999999999934e+00
3.169999999999999929e+01 3.422340000000000160e+00
3.175000000000000000e+01 1.289260999999999946e+01
3.180000000000000071e+01 3.684579999999999966e+00
3.185000000000000142e+01 3.931849999999999845e+00
3.189999999999999858e+01 4.085300000000000153e+00
3.194999999999999929e+01 5.310179999999999900e+00
3.200000000000000000e+01 1.785278999999999883e+01
3.204999999999999716e+01 9.845309999999999562e+00
3.210000000000000142e+01 1.120245000000000068e+01
3.214999999999999858e+01 8.209830000000000183e+00
3.220000000000000284e+01 3.717989999999999906e+00
3.225000000000000000e+01 9.750579999999999359e+00
3.229999999999999716e+01 1.215762999999999927e+01
3.235000000000000142e+01 1.119144999999999968e+01
3.239999999999999858e+01 6.681650000000000311e+00
3.245000000000000284e+01 6.375420000000000087e+00
3.250000000000000000e+01 6.137800000000000367e+00
3.254999999999999716e+01 5.817230000000000345e+00
3.260000000000000142e+01 1.017900999999999989e+01
3.264999999999999858e+01 5.464959999999999596e+00
3.270000000000000284e+01 4.896609999999999907e+00
3.275000000000000000e+01 1.123869999999999969e+01
3.279999999999999716e+01 9.006899999999999906e+00
3.285000000000000142e+01 9.054429999999999978e+00
3.289999999999999858e+01 3.847329999999999917e+00
3.295000000000000284e+01 1.089459000000000088e+01
3.300000000000000000e+01 7.220270000000000188e+00
3.304999999999999716e+01 6.042830000000000368e+00
3.310000000000000142e+01 7.304730000000000167e+00
3.314999999999999858e+01 1.015835000000000043e+01
3.320000000000000284e+01 9.885889999999999844e+00
3.325000000000000000e+01 3.306470000000000020e+00
3.329999999999999716e+01 8.737470000000000070e+00
3.335000000000000142e+01 8.047190000000000509e+00
3.339999999999999858e+01 1.128838999999999970e+01
3.345000000000000284e+01 7.809249999999999581e+00
3.350000000000000000e+01 1.185210000000000008e+01
3.354999999999999716e+01 4.695159999999999556e+00
3.360000000000000142e+01 1.032731000000000066e+01
3.364999999999999858e+01 1.457698000000000071e+01
3.370000000000000284e+01 2.380689999999999973e+00
3.375000000000000000e+01 4.335169999999999746e+00
3.379999999999999716e+01 9.089629999999999654e+00
3.385000000000000142e+01 6.149490000000000123e+00
3.389999999999999858e+01 6.718609999999999971e+00
3.395000000000000284e+01 3.739559999999999995e+00
3.400000000000000000e+01 5.661690000000000111e+00
3.404999999999999716e+01 6.174009999999999998e+00
3.410000000000000142e+01 1.103018999999999927e+01
3.414999999999999858e+01 6.438550000000000217e+00
3.420000000000000284e+01 8.745010000000000616e+00
3.425000000000000000e+01 1.036478999999999928e+01
3.429999999999999716e+01 9.257049999999999557e+00
3.435000000000000142e+01 6.766399999999999970e+00
3.439999999999999858e+01 7.406629999999999825e+00
3.445000000000000284e+01 2.254895000000000138e+01
3.450000000000000000e+01 2.938229999999999897e+00
3.454999999999999716e+01 4.758169999999999789e+00
3.460000000000000142e+01 1.673501999999999867e+01
3.464999999999999858e+01 1.238563000000000081e+01
3.470000000000000284e+01 1.206389000000000067e+01
3.475000000000000000e+01 2.211578000000000088e+01
3.479999999999999716e+01 5.242140000000000022e+00
3.485000000000000142e+01 2.867589999999999861e+00
3.489999999999999858e+01 1.545549999999999979e+00
3.495000000000000284e+01 5.912079999999999558e+00
3.500000000000000000e+01 5.716590000000000060e+00
3.504999999999999716e+01 4.140019999999999811e+00
3.510000000000000142e+01 6.012590000000000323e+00
3.514999999999999858e+01 7.870250000000000412e+00
3.520000000000000284e+01 4.054719999999999658e+00
3.525000000000000000e+01 5.178189999999999849e+00
3.529999999999999716e+01 1.002008000000000010e+01
3.535000000000000142e+01 4.914100000000000357e+00
3.539999999999999858e+01 1.054909999999999926e+01
3.545000000000000284e+01 8.319100000000000605e+00
3.550000000000000000e+01 1.039976000000000056e+01
3.554999999999999716e+01 7.910400000000000098e+00
3.560000000000000142e+01 3.459499999999999797e+00
3.564999999999999858e+01 3.789779999999999927e+00
3.570000000000000284e+01 8.295329999999999870e+00
3.575000000000000000e+01 3.968750000000000000e+00
3.579999999999999716e+01 3.532449999999999868e+00
3.585000000000000142e+01 2.585850000000000204e+00
3.589999999999999858e+01 7.933449999999999669e+00
3.595000000000000284e+01 6.708389999999999631e+00
3.600000000000000000e+01 8.948679999999999524e+00
3.604999999999999716e+01 6.605699999999999683e+00
3.610000000000000142e+01 6.812280000000000335e+00
3.614999999999999858e+01 5.714070000000000427e+00
3.620000000000000284e+01 4.874570000000000292e+00
3.625000000000000000e+01 5.030520000000000103e+00
3.629999999999999716e+01 2.078689999999999927e+00
3.635000000000000142e+01 7.373059999999999725e+00
3.639999999999999858e+01 3.023350000000000204e+00
3.645000000000000284e+01 5.307310000000000194e+00
3.650000000000000000e+01 1.566783000000000037e+01
3.654999999999999716e+01 4.441900000000000404e+00
3.660000000000000142e+01 8.735950000000000770e+00
3.664999999999999858e+01 7.682299999999999685e+00
3.670000000000000284e+01 5.011479999999999713e+00
3.675000000000000000e+01 1.000111000000000061e+01
3.679999999999999716e+01 1.199479000000000006e+01
3.685000000000000142e+01 7.340169999999999639e+00
3.689999999999999858e+01 4.527149999999999785e+00
3.695000000000000284e+01 5.021370000000000111e+00
3.700000000000000000e+01 1.209994999999999976e+01
3.704999999999999716e+01 5.763849999999999696e+00
3.710000000000000142e+01 1.192824000000000062e+01
3.714999999999999858e+01 1.322110999999999947e+01
3.720000000000000284e+01 1.614919000000000082e+01
3.725000000000000000e+01 9.095639999999999503e+00
3.729999999999999716e+01 1.523387999999999920e+01
3.735000000000000142e+01 7.761219999999999786e+00
3.739999999999999858e+01 5.120820000000000149e+00
3.745000000000000284e+01 8.555690000000000239e+00
3.750000000000000000e+01 1.124079999999999968e+00
3.754999999999999716e+01 4.854669999999999597e+00
3.760000000000000142e+01 1.996004999999999896e+01
3.764999999999999858e+01 9.671419999999999462e+00
3.770000000000000284e+01 1.048629000000000033e+01
3.775000000000000000e+01 1.429100999999999999e+01
3.779999999999999716e+01 9.038140000000000285e+00
3.785000000000000142e+01 4.174260000000000304e+00
3.789999999999999858e+01 1.403749000000000002e+01
3.795000000000000284e+01 5.676359999999999850e+00
3.800000000000000000e+01 5.557909999999999684e+00
3.804999999999999716e+01 6.208859999999999602e+00
3.810000000000000142e+01 3.165080000000000116e+00
3.814999999999999858e+01 8.860400000000000276e+00
3.820000000000000284e+01 5.761899999999999800e+00
3.825000000000000000e+01 4.652770000000000294e+00
3.829999999999999716e+01 1.583810000000000073e+01
3.835000000000000142e+01 9.331630000000000535e+00
3.839999999999999858e+01 6.740129999999999733e+00
3.845000000000000284e+01 2.522850000000000037e+00
3.850000000000000000e+01 3.676979999999999915e+00
3.854999999999999716e+01 9.012719999999999843e+00
3.860000000000000142e+01 8.329530000000000101e+00
3.864999999999999858e+01 8.309409999999999741e+00
3.870000000000000284e+01 2.072254999999999825e+01
3.875000000000000000e+01 9.426050000000000040e+00
3.879999999999999716e+01 6.239429999999999588e+00
3.885000000000000142e+01 1.136266999999999960e+01
3.889999999999999858e+01 1.216005999999999965e+01
3.895000000000000284e+01 4.099479999999999791e+00
3.900000000000000000e+01 1.169477000000000011e+01
3.904999999999999716e+01 3.866719999999999935e+00
3.910000000000000142e+01 3.646630000000000038e+00
3.914999999999999858e+01 1.163122000000000078e+01
3.920000000000000284e+01 5.249390000000000001e+00
3.925000000000000000e+01 8.345290000000000319e+00
3.929999999999999716e+01 3.776780000000000026e+00
3.935000000000000142e+01 1.748110000000000142e+01
3.939999999999999858e+01 5.439070000000000071e+00
3.945000000000000284e+01 4.887199999999999989e+00
3.950000000000000000e+01 4.123199999999999754e+00
3.954999999999999716e+01 3.425269999999999815e+00
3.960000000000000142e+01 5.479460000000000441e+00
3.964999999999999858e+01 1.101828000000000074e+01
3.970000000000000284e+01 4.201159999999999783e+00
3.975000000000000000e+01 5.996979999999999755e+00
3.979999999999999716e+01 4.344330000000000247e+00
3.985000000000000142e+01 3.906730000000000036e+00
3.989999999999999858e+01 7.763969999999999594e+00
3.995000000000000284e+01 7.316419999999999924e+00
4.000000000000000000e+01 6.292860000000000120e+00
4.004999999999999716e+01 8.541550000000000864e+00
4.010000000000000142e+01 6.708090000000000330e+00
4.014999999999999858e+01 4.878420000000000201e+00
4.020000000000000284e+01 5.347279999999999589e+00
4.025000000000000000e+01 1.859480000000000022e+00
4.029999999999999716e+01 1.235815999999999981e+01
4.035000000000000142e+01 1.080823000000000000e+01
4.039999999999999858e+01 3.640435999999999694e+01
4.045000000000000284e+01 6.227120000000000211e+00
4.050000000000000000e+01 4.658450000000000202e+00
4.054999999999999716e+01 1.246541999999999994e+01
4.060000000000000142e+01 1.382357000000000014e+01
4.064999999999999858e+01 8.612429999999999808e+00
4.070000000000000284e+01 1.075364000000000075e+01
4.075000000000000000e+01 5.382150000000000212e+00
4.079999999999999716e+01 1.219197999999999915e+01
4.085000000000000142e+01 9.861980000000000857e+00
4.089999999999999858e+01 1.377558999999999934e+01
4.095000000000000284e+01 3.061461999999999861e+01
4.100000000000000000e+01 5.171710000000000029e+00
4.104999999999999716e+01 7.338309999999999889e+00
4.110000000000000142e+01 1.086303999999999981e+01
4.114999999999999858e+01 5.651250000000000107e+00
4.120000000000000284e+01 2.621360000000000134e+00
4.125000000000000000e+01 5.952359999999999651e+00
4.129999999999999716e+01 3.102700000000000014e+00
4.135000000000000142e+01 5.514940000000000175e+00
4.139999999999999858e+01 1.133891000000000027e+01
4.145000000000000284e+01 1.085379999999999967e+01
4.150000000000000000e+01 5.548739999999999561e+00
4.154999999999999716e+01 1.093534999999999968e+01
4.160000000000000142e+01 9.482100000000000861e+00
4.164999999999999858e+01 5.999189999999999579e+00
4.170000000000000284e+01 9.595909999999999940e+00
4.175000000000000000e+01 4.675959999999999894e+00
4.179999999999999716e+01 1.399244000000000021e+01
4.185000000000000142e+01 7.313279999999999781e+00
4.189999999999999858e+01 6.123479999999999812e+00
4.195000000000000284e+01 7.237969999999999793e+00
4.200000000000000000e+01 2.222603000000000151e+01
4.204999999999999716e+01 1.127383000000000024e+01
4.210000000000000142e+01 7.870980000000000310e+00
4.214999999999999858e+01 8.974569999999999936e+00
4.220000000000000284e+01 1.062810999999999950e+01
4.225000000000000000e+01 5.171260000000000190e+00
4.229999999999999716e+01 6.538920000000000066e+00
4.235000000000000142e+01 1.075267999999999979e+01
4.239999999999999858e+01 4.710099999999999731e+00
4.245000000000000284e+01 1.198013000000000083e+01
4.250000000000000000e+01 1.060364000000000040e+01
4.254999999999999716e+01 1.274375999999999998e+01
4.260000000000000142e+01 2.573948999999999998e+01
4.264999999999999858e+01 2.509343000000000146e+01
4.270000000000000284e+01 4.081826999999999828e+01
4.275000000000000000e+01 5.720509999999999984e+00
4.279999999999999716e+01 1.504603000000000002e+01
4.285000000000000142e+01 1.231494000000000000e+01
4.289999999999999858e+01 2.485445999999999955e+01
4.295000000000000284e+01 2.291832000000000136e+01
4.300000000000000000e+01 6.709439999999999849e+00
4.304999999999999716e+01 2.002017000000000024e+01
4.310000000000000142e+01 5.581690000000000040e+00
4.314999999999999858e+01 6.482230000000000381e+00
4.320000000000000284e+01 1.124892000000000003e+01
4.325000000000000000e+01 3.330929999999999946e+00
4.329999999999999716e+01 1.294232000000000049e+01
4.335000000000000142e+01 1.126116000000000028e+01
4.339999999999999858e+01 8.929180000000000561e+00
4.345000000000000284e+01 1.871405000000000030e+01
4.350000000000000000e+01 2.729967999999999861e+01
4.354999999999999716e+01 3.692070000000000185e+00
4.360000000000000142e+01 3.338070000000000093e+00
4.364999999999999858e+01 2.833606999999999942e+01
4.370000000000000284e+01 2.691322999999999865e+01
4.375000000000000000e+01 1.261927999999999983e+01
4.379999999999999716e+01 4.432500000000000284e+01
4.385000000000000142e+01 2.639603999999999928e+01
4.389999999999999858e+01 1.254354999999999976e+01
4.395000000000000284e+01 1.893935000000000102e+01
4.400000000000000000e+01 1.311073999999999984e+01
4.404999999999999716e+01 1.478932000000000002e+01
4.410000000000000142e+01 1.426664000000000065e+01
4.414999999999999858e+01 3.637071000000000254e+01
4.420000000000000284e+01 1.705480999999999980e+01
4.425000000000000000e+01 1.553937999999999953e+01
4.429999999999999716e+01 7.840690000000000381e+00
4.435000000000000142e+01 7.573870000000000324e+00
4.439999999999999858e+01 3.757359999999999811e+00
4.445000000000000284e+01 1.273676000000000030e+01
4.450000000000000000e+01 5.752519999999999634e+00
4.454999999999999716e+01 1.705777000000000143e+01
4.460000000000000142e+01 3.602869999999999795e+00
4.464999999999999858e+01 4.660180000000000433e+00
4.470000000000000284e+01 1.024625999999999948e+01
4.475000000000000000e+01 1.255235000000000056e+01
4.479999999999999716e+01 1.422301000000000037e+01
4.485000000000000142e+01 1.777462999999999838e+01
4.489999999999999858e+01 1.367275000000000063e+01
4.495000000000000284e+01 2.334816999999999965e+01
4.500000000000000000e+01 9.498300000000000409e+00
4.504999999999999716e+01 1.165366000000000035e+01
4.510000000000000142e+01 8.114969999999999573e+00
4.514999999999999858e+01 2.314110000000000156e+01
4.520000000000000284e+01 6.150769999999999627e+00
4.525000000000000000e+01 1.204410999999999987e+01
4.529999999999999716e+01 3.135904000000000025e+01
4.535000000000000142e+01 2.741218999999999895e+01
4.539999999999999858e+01 5.332309999999999661e+00
4.545000000000000284e+01 5.452009999999999579e+00
4.550000000000000000e+01 5.639160000000000394e+00
4.554999999999999716e+01 7.731760000000000410e+00
4.560000000000000142e+01 1.859714999999999918e+01
4.564999999999999858e+01 6.573529999999999873e+00
4.570000000000000284e+01 1.268202999999999925e+01
4.575000000000000000e+01 2.019447999999999865e+01
4.579999999999999716e+01 1.563275999999999932e+01
4.585000000000000142e+01 1.402688000000000024e+01
4.589999999999999858e+01 6.007030000000000314e+00
4.595000000000000284e+01 6.574760000000000382e+00
4.600000000000000000e+01 8.721230000000000260e+00
4.604999999999999716e+01 2.213457000000000008e+01
4.610000000000000142e+01 6.702460000000000306e+00
4.614999999999999858e+01 1.034084000000000003e+01
4.620000000000000284e+01 8.407400000000000873e+00
4.625000000000000000e+01 8.171789999999999665e+00
4.629999999999999716e+01 8.767739999999999867e+00
4.635000000000000142e+01 2.454953000000000074e+01
4.639999999999999858e+01 8.526500000000000412e+00
4.645000000000000284e+01 8.248720000000000496e+00
4.650000000000000000e+01 1.854390000000000072e+01
4.654999999999999716e+01 7.750169999999999781e+00
4.660000000000000142e+01 1.336220999999999925e+01
4.664999999999999858e+01 1.112288999999999994e+01
4.670000000000000284e+01 2.333339000000000141e+01
4.675000000000000000e+01 1.352881999999999962e+01
4.679999999999999716e+01 6.906699999999999839e+00
4.685000000000000142e+01 9.533490000000000464e+00
4.689999999999999858e+01 2.332595999999999847e+01
4.695000000000000284e+01 2.019772999999999996e+01
4.700000000000000000e+01 1.843385999999999925e+01
4.704999999999999716e+01 3.908196000000000225e+01
4.710000000000000142e+01 1.632270000000000110e+01
4.714999999999999858e+01 1.371678999999999959e+01
4.720000000000000284e+01 4.018290000000000362e+00
4.725000000000000000e+01 2.287094000000000094e+01
4.729999999999999716e+01 8.476440000000000197e+00
4.735000000000000142e+01 1.502683999999999997e+01
4.739999999999999858e+01 8.861129999999999285e+00
4.745000000000000284e+01 1.028332999999999942e+01
4.750000000000000000e+01 6.325969999999999871e+00
4.754999999999999716e+01 1.668123999999999896e+01
4.760000000000000142e+01 1.542633999999999972e+01
4.764999999999999858e+01 1.208699999999999974e+01
4.770000000000000284e+01 1.452416999999999980e+01
4.775000000000000000e+01 2.107133999999999929e+01
4.779999999999999716e+01 2.668385999999999925e+01
4.785000000000000142e+01 1.027574000000000076e+01
4.789999999999999858e+01 1.499033000000000015e+01
4.795000000000000284e+01 2.312239999999999895e+01
4.800000000000000000e+01 6.611130000000000173e+00
4.804999999999999716e+01 1.260580999999999996e+01
4.810000000000000142e+01 9.630470000000000752e+00
4.814999999999999858e+01 1.220939000000000085e+01
4.820000000000000284e+01 4.220240000000000435e+00
4.825000000000000000e+01 8.502039999999999154e+00
4.829999999999999716e+01 4.919839999999999769e+00
4.835000000000000142e+01 1.040586000000000055e+01
4.839999999999999858e+01 1.168871000000000038e+01
4.845000000000000284e+01 4.194390000000000285e+00
4.850000000000000000e+01 5.705070000000000086e+00
4.854999999999999716e+01 5.558360000000000412e+00
4.860000000000000142e+01 9.799490000000000478e+00
4.864999999999999858e+01 5.599479999999999791e+00
4.870000000000000284e+01 3.524389999999999912e+00
4.875000000000000000e+01 1.799326999999999899e+01
4.879999999999999716e+01 9.643250000000000099e+00
4.885000000000000142e+01 6.240359999999999907e+00
4.889999999999999858e+01 2.289059999999999917e+01
4.895000000000000284e+01 2.650240000000000151e+00
4.900000000000000000e+01 6.097760000000000069e+00
4.904999999999999716e+01 5.209380000000000344e+00
4.910000000000000142e+01 6.741740000000000066e+00
4.914999999999999858e+01 4.206249999999999822e+00
4.920000000000000284e+01 1.723181999999999903e+01
4.925000000000000000e+01 1.849994999999999834e+01
4.929999999999999716e+01 1.599465000000000003e+01
4.935000000000000142e+01 9.652409999999999712e+00
4.939999999999999858e+01 1.252683999999999997e+01
4.945000000000000284e+01 9.592409999999999215e+00
4.950000000000000000e+01 1.006230000000000047e+01
4.954999999999999716e+01 1.081892999999999994e+01
4.960000000000000142e+01 2.378199000000000041e+01
4.964999999999999858e+01 7.110949999999999882e+00
4.970000000000000284e+01 8.707839999999999137e+00
4.975000000000000000e+01 1.355523999999999951e+01
4.979999999999999716e+01 2.239195000000000135e+01
4.985000000000000142e+01 7.238109999999999822e+00
4.989999999999999858e+01 1.501654000000000089e+01
4.995000000000000284e+01 3.130132000000000048e+01
5.000000000000000000e+01 5.871330000000000382e+00
5.004999999999999716e+01 2.182232000000000127e+01
5.010000000000000142e+01 1.629792000000000129e+01
5.014999999999999858e+01 6.264109999999999623e+00
5.020000000000000284e+01 1.966584999999999894e+01
5.025000000000000000e+01 7.445330000000000226e+00
5.029999999999999716e+01 7.629629999999999690e+00
5.035000000000000142e+01 7.468490000000000073e+00
5.039999999999999858e+01 3.006904000000000110e+01
5.045000000000000284e+01 2.445122999999999891e+01
5.050000000000000000e+01 2.870617000000000019e+01
5.054999999999999716e+01 1.346245000000000047e+01
5.060000000000000142e+01 1.335594999999999999e+01
5.064999999999999858e+01 2.329911999999999850e+01
5.070000000000000284e+01 1.638338999999999857e+01
5.075000000000000000e+01 3.017260999999999882e+01
5.079999999999999716e+01 1.030763999999999925e+01
5.085000000000000142e+01 1.747976999999999848e+01
5.089999999999999858e+01 1.380396999999999963e+01
5.095000000000000284e+01 4.221607999999999805e+01
5.100000000000000000e+01 1.530467999999999940e+01
5.104999999999999716e+01 1.236518000000000050e+01
5.110000000000000142e+01 9.281530000000000058e+00
5.114999999999999858e+01 1.601906999999999925e+01
5.120000000000000284e+01 2.831938999999999851e+01
5.125000000000000000e+01 7.672620000000000218e+00
5.129999999999999716e+01 2.412389999999999901e+01
5.135000000000000142e+01 2.026801999999999992e+01
5.139999999999999858e+01 8.007849999999999469e+00
5.145000000000000284e+01 5.106119999999999770e+00
5.150000000000000000e+01 2.909246999999999872e+01
5.154999999999999716e+01 1.553204999999999991e+01
5.160000000000000142e+01 1.699572999999999823e+01
5.164999999999999858e+01 2.396781000000000006e+01
5.170000000000000284e+01 2.435864000000000118e+01
5.175000000000000000e+01 2.074915999999999983e+01
5.179999999999999716e+01 7.620090000000000252e+00
5.185000000000000142e+01 3.427309999999999857e+00
5.189999999999999858e+01 3.027750000000000163e+00
5.195000000000000284e+01 1.029216000000000086e+01
5.200000000000000000e+01 1.463836000000000048e+01
5.204999999999999716e+01 1.164935999999999972e+01
5.210000000000000142e+01 4.483360000000000234e+00
5.214999999999999858e+01 1.234465999999999930e+01
5.220000000000000284e+01 1.902457000000000065e+01
5.225000000000000000e+01 1.028771000000000058e+01
5.229999999999999716e+01 1.292544999999999966e+01
5.235000000000000142e+01 7.177539999999999587e+00
5.239999999999999858e+01 1.604531000000000063e+01
5.245000000000000284e+01 7.503470000000000084e+00
5.250000000000000000e+01 1.976942000000000021e+01
5.254999999999999716e+01 5.994290000000000340e+00
5.260000000000000142e+01 1.228716999999999970e+01
5.264999999999999858e+01 3.440109999999999779e+00
5.270000000000000284e+01 7.922519999999999563e+00
5.275000000000000000e+01 5.891020000000000145e+00
5.279999999999999716e+01 1.939737999999999829e+01
5.285000000000000142e+01 1.187879000000000040e+01
5.289999999999999858e+01 1.090832999999999942e+01
5.295000000000000284e+01 9.659560000000000812e+00
5.300000000000000000e+01 8.018580000000000041e+00
5.304999999999999716e+01 1.247898999999999958e+01
5.310000000000000142e+01 6.031559999999999810e+00
5.314999999999999858e+01 8.403539999999999566e+00
5.320000000000000284e+01 9.838749999999999218e+00
5.325000000000000000e+01 7.292670000000000208e+00
5.329999999999999716e+01 8.774480000000000501e+00
5.335000000000000142e+01 8.459270000000000067e+00
5.339999999999999858e+01 8.796910000000000451e+00
5.345000000000000284e+01 2.100994000000000028e+01
5.350000000000000000e+01 6.945299999999999585e+00
5.354999999999999716e+01 1.237044000000000032e+01
5.360000000000000142e+01 2.055258999999999858e+01
5.364999999999999858e+01 3.014478000000000080e+01
5.370000000000000284e+01 1.188055999999999912e+01
5.375000000000000000e+01 4.189000999999999664e+01
5.379999999999999716e+01 1.635014999999999930e+01
5.385000000000000142e+01 1.897055999999999898e+01
5.389999999999999858e+01 5.691830000000000389e+00
5.395000000000000284e+01 6.421710000000000029e+00
5.400000000000000000e+01 7.730900000000000105e+00
5.404999999999999716e+01 2.571700999999999837e+01
5.410000000000000142e+01 1.533366000000000007e+01
5.414999999999999858e+01 1.659348999999999918e+01
5.420000000000000284e+01 7.018620000000000303e+00
5.425000000000000000e+01 9.666689999999999117e+00
5.429999999999999716e+01 1.276060000000000016e+01
5.435000000000000142e+01 2.625257999999999825e+01
5.439999999999999858e+01 2.365753000000000128e+01
5.445000000000000284e+01 2.078641000000000005e+01
5.450000000000000000e+01 1.095785000000000053e+01
5.454999999999999716e+01 1.663811000000000107e+01
5.460000000000000142e+01 1.683318999999999832e+01
5.464999999999999858e+01 4.131439000000000306e+01
5.470000000000000284e+01 2.376277999999999935e+01
5.475000000000000000e+01 1.360815000000000019e+01
5.479999999999999716e+01 6.516140000000000043e+00
5.485000000000000142e+01 9.287699999999999179e+00
5.489999999999999858e+01 1.383962000000000003e+01
5.495000000000000284e+01 8.246040000000000703e+00
5.500000000000000000e+01 1.985825000000000173e+01
5.504999999999999716e+01 1.279992000000000019e+01
5.510000000000000142e+01 2.711549000000000120e+01
5.514999999999999858e+01 6.019770000000000287e+00
5.520000000000000284e+01 2.587162000000000006e+01
5.525000000000000000e+01 1.234838000000000058e+01
5.529999999999999716e+01 1.783727999999999980e+01
5.535000000000000142e+01 9.813409999999999300e+00
5.539999999999999858e+01 3.675986999999999938e+01
5.545000000000000284e+01 1.394366999999999912e+01
5.550000000000000000e+01 9.044249999999999901e+00
5.554999999999999716e+01 5.744849999999999568e+00
5.560000000000000142e+01 1.762076000000000064e+01
5.564999999999999858e+01 3.825744999999999862e+01
5.570000000000000284e+01 2.511130999999999958e+01
5.575000000000000000e+01 2.933956999999999837e+01
5.579999999999999716e+01 4.509900000000000020e+00
5.585000000000000142e+01 3.104380000000000095e+01
5.589999999999999858e+01 8.877290000000000347e+00
5.595000000000000284e+01 1.847299999999999898e+01
5.600000000000000000e+01 3.881121000000000265e+01
5.604999999999999716e+01 1.396814999999999962e+01
5.610000000000000142e+01 3.071668999999999983e+01
5.614999999999999858e+01 5.340740000000000265e+00
5.620000000000000284e+01 4.977673000000000059e+01
5.625000000000000000e+01 1.451777000000000051e+01
5.629999999999999716e+01 1.061944000000000088e+01
5.635000000000000142e+01 1.117542000000000080e+01
5.639999999999999858e+01 9.697070000000000078e+00
5.645000000000000284e+01 6.736189999999999678e+00
5.650000000000000000e+01 2.101315999999999917e+01
5.654999999999999716e+01 9.144299999999999429e+00
5.660000000000000142e+01 9.941869999999999763e+00
5.664999999999999858e+01 5.933130000000000237e+00
5.670000000000000284e+01 1.763157999999999959e+01
5.675000000000000000e+01 1.248879999999999946e+01
5.679999999999999716e+01 6.998680000000000234e+00
5.685000000000000142e+01 4.765019999999999811e+00
5.689999999999999858e+01 1.085349000000000075e+01
5.695000000000000284e+01 2.180058000000000007e+01
5.700000000000000000e+01 1.182895000000000074e+01
5.704999999999999716e+01 1.872984999999999900e+01
5.710000000000000142e+01 1.104438799999999929e+02
5.714999999999999858e+01 2.482376999999999967e+01
5.720000000000000284e+01 5.123400000000000176e+00
5.725000000000000000e+01 1.288932999999999929e+01
5.729999999999999716e+01 3.970823000000000036e+01
5.735000000000000142e+01 2.824730999999999881e+01
5.739999999999999858e+01 8.371119999999999450e+00
5.745000000000000284e+01 3.401379000000000019e+01
5.750000000000000000e+01 1.093288000000000082e+01
5.754999999999999716e+01 2.016235999999999962e+01
5.760000000000000142e+01 2.314939999999999998e+01
5.764999999999999858e+01 2.156183000000000050e+01
5.770000000000000284e+01 1.647563199999999881e+02
5.775000000000000000e+01 5.094097000000000008e+01
5.779999999999999716e+01 1.232642000000000060e+01
5.785000000000000142e+01 4.115802000000000049e+01
5.789999999999999858e+01 1.665899999999999892e+01
5.795000000000000284e+01 1.275076999999999927e+01
5.800000000000000000e+01 6.808819999999999872e+00
5.804999999999999716e+01 3.066289999999999960e+00
5.810000000000000142e+01 1.160820999999999970e+01
5.814999999999999858e+01 5.428239999999999732e+00
5.820000000000000284e+01 1.014027300000000054e+02
5.825000000000000000e+01 7.807979999999999698e+00
5.829999999999999716e+01 8.105790000000000717e+00
5.835000000000000142e+01 2.321308000000000149e+01
5.839999999999999858e+01 3.004480999999999824e+01
5.845000000000000284e+01 2.561111999999999966e+01
5.850000000000000000e+01 1.833873000000000175e+01
5.854999999999999716e+01 6.436729999999999841e+00
5.860000000000000142e+01 1.196432000000000073e+01
5.864999999999999858e+01 2.041732999999999976e+01
5.870000000000000284e+01 2.648729000000000156e+01
5.875000000000000000e+01 9.861039999999999139e+00
5.879999999999999716e+01 3.241810000000000258e+01
5.885000000000000142e+01 3.455478000000000094e+01
5.889999999999999858e+01 1.564425999999999917e+01
5.895000000000000284e+01 3.438739999999999952e+01
5.900000000000000000e+01 1.398461999999999961e+01
5.904999999999999716e+01 1.868365000000000009e+01
5.910000000000000142e+01 2.671163999999999916e+01
5.914999999999999858e+01 2.095046999999999926e+01
5.920000000000000284e+01 3.330700000000000216e+00
5.925000000000000000e+01 3.317287999999999926e+01
5.929999999999999716e+01 2.267269999999999897e+01
5.935000000000000142e+01 1.720802000000000120e+01
5.939999999999999858e+01 1.902340999999999838e+01
5.945000000000000284e+01 1.735206000000000159e+01
5.950000000000000000e+01 1.336719000000000079e+01
5.954999999999999716e+01 1.306827999999999967e+01
5.960000000000000142e+01 1.442149999999999999e+01
5.964999999999999858e+01 8.120459999999999567e+00
5.970000000000000284e+01 6.272529999999999717e+00
5.975000000000000000e+01 1.414659999999999940e+01
5.979999999999999716e+01 2.617876000000000047e+01
5.985000000000000142e+01 5.443340000000000067e+00
5.989999999999999858e+01 6.516049999999999898e+00
5.995000000000000284e+01 5.233990000000000364e+00
6.000000000000000000e+01 1.300667999999999935e+01
6.004999999999999716e+01 3.520449999999999857e+00
6.010000000000000142e+01 1.767833999999999861e+01
6.014999999999999858e+01 6.640410000000000146e+00
6.020000000000000284e+01 6.768430000000000391e+00
6.025000000000000000e+01 2.395629999999999882e+01
6.029999999999999716e+01 8.578099999999999170e+00
6.035000000000000142e+01 7.331470000000000375e+00
6.039999999999999858e+01 7.782980000000000231e+00
6.045000000000000284e+01 9.761160000000000281e+00
6.050000000000000000e+01 1.069454999999999956e+01
6.054999999999999716e+01 9.012380000000000280e+00
6.060000000000000142e+01 4.392839999999999634e+00
6.064999999999999858e+01 7.919369999999999798e+00
6.070000000000000284e+01 8.998739999999999739e+00
6.075000000000000000e+01 9.017279999999999518e+00
6.079999999999999716e+01 1.480598999999999954e+01
6.085000000000000142e+01 1.320831000000000088e+01
6.089999999999999858e+01 5.956719999999999793e+00
6.095000000000000284e+01 4.180390000000000050e+00
6.100000000000000000e+01 2.061856999999999829e+01
6.104999999999999716e+01 5.045390000000000263e+00
6.110000000000000142e+01 7.943660000000000387e+00
6.114999999999999858e+01 3.404310000000000169e+00
6.120000000000000284e+01 1.704335000000000022e+01
6.125000000000000000e+01 1.109290000000000020e+01
6.129999999999999716e+01 1.513020000000000032e+01
6.135000000000000142e+01 6.875040000000000262e+00
6.139999999999999858e+01 1.040846999999999944e+01
6.145000000000000284e+01 1.088902999999999999e+01
6.150000000000000000e+01 8.827870000000000772e+00
6.154999999999999716e+01 7.273670000000000080e+00
6.160000000000000142e+01 5.557739999999999903e+00
6.164999999999999858e+01 4.919710000000000250e+00
6.170000000000000284e+01 7.005639999999999645e+00
6.175000000000000000e+01 8.744189999999999685e+00
6.179999999999999716e+01 1.600160999999999945e+01
6.185000000000000142e+01 8.445919999999999206e+00
6.189999999999999858e+01 5.636359999999999815e+00
6.195000000000000284e+01 8.710810000000000386e+00
6.200000000000000000e+01 8.197459999999999525e+00
6.204999999999999716e+01 2.400059999999999860e+00
6.210000000000000142e+01 7.237750000000000128e+00
6.214999999999999858e+01 4.302220000000000155e+00
6.220000000000000284e+01 1.602731999999999957e+01
6.225000000000000000e+01 3.348339999999999872e+00
6.229999999999999716e+01 6.400420000000000442e+00
6.235000000000000142e+01 9.674229999999999663e+00
6.239999999999999858e+01 5.611139999999999795e+00
6.245000000000000284e+01 8.391450000000000742e+00
6.250000000000000000e+01 7.344820000000000348e+00
6.254999999999999716e+01 4.917939999999999756e+00
6.260000000000000142e+01 6.816270000000000273e+00
6.264999999999999858e+01 6.224689999999999834e+00
6.270000000000000284e+01 4.898179999999999978e+00
6.275000000000000000e+01 5.962250000000000050e+00
6.279999999999999716e+01 8.098129999999999384e+00
6.285000000000000142e+01 6.277020000000000266e+00
6.289999999999999858e+01 1.339781999999999940e+01
6.295000000000000284e+01 4.943800000000000416e+00
6.300000000000000000e+01 6.200070000000000192e+00
6.304999999999999716e+01 5.369250000000000078e+00
6.310000000000000142e+01 1.303144999999999953e+01
6.314999999999999858e+01 3.600849999999999884e+00
6.320000000000000284e+01 6.890520000000000422e+00
6.325000000000000000e+01 1.019674000000000014e+01
6.329999999999999716e+01 1.877950999999999837e+01
6.335000000000000142e+01 1.817765999999999948e+01
6.339999999999999858e+01 1.919869999999999877e+01
6.345000000000000284e+01 2.404746000000000095e+01
6.350000000000000000e+01 2.444732000000000127e+01
6.354999999999999716e+01 1.463748999999999967e+01
6.360000000000000142e+01 1.153947999999999929e+01
6.364999999999999858e+01 5.842810000000000059e+00
6.370000000000000284e+01 8.512380000000000280e+00
6.375000000000000000e+01 5.339159999999999684e+00
6.379999999999999716e+01 5.162740000000000329e+00
6.385000000000000142e+01 1.804806999999999917e+01
6.389999999999999858e+01 7.840589999999999726e+00
6.395000000000000284e+01 5.710619999999999585e+00
6.400000000000000000e+01 8.399419999999999220e+00
6.404999999999999716e+01 8.618190000000000239e+00
6.409999999999999432e+01 1.139742999999999995e+01
6.415000000000000568e+01 4.192750000000000199e+00
6.420000000000000284e+01 2.500052000000000163e+01
6.425000000000000000e+01 1.033197000000000010e+01
6.429999999999999716e+01 1.183628999999999998e+01
6.434999999999999432e+01 9.721679999999999211e+00
6.440000000000000568e+01 8.371470000000000411e+00
6.445000000000000284e+01 5.682080000000000020e+00
6.450000000000000000e+01 1.973081000000000174e+01
6.454999999999999716e+01 5.152029999999999887e+00
6.459999999999999432e+01 1.903700999999999866e+01
6.465000000000000568e+01 1.334421999999999997e+01
6.470000000000000284e+01 1.734771999999999892e+01
6.475000000000000000e+01 1.293899000000000044e+01
6.479999999999999716e+01 8.684039999999999537e+00
6.484999999999999432e+01 5.035730000000000040e+00
6.490000000000000568e+01 7.679050000000000153e+00
6.495000000000000284e+01 8.192709999999999937e+00
6.500000000000000000e+01 1.419177999999999962e+01
6.504999999999999716e+01 5.206450000000000244e+00
6.509999999999999432e+01 1.096270999999999951e+01
6.515000000000000568e+01 2.946648000000000067e+01
6.520000000000000284e+01 1.116136999999999979e+01
6.525000000000000000e+01 1.988197099999999864e+02
6.529999999999999716e+01 4.373964999999999748e+01
6.534999999999999432e+01 1.938718000000000075e+01
6.540000000000000568e+01 1.289372999999999969e+01
6.545000000000000284e+01 2.241919000000000040e+01
6.550000000000000000e+01 3.535649999999999693e+01
6.554999999999999716e+01 1.620798999999999879e+01
6.559999999999999432e+01 2.313019999999999854e+01
6.565000000000000568e+01 1.846209999999999951e+01
6.570000000000000284e+01 1.137007000000000012e+01
6.575000000000000000e+01 1.472770000000000046e+01
6.579999999999999716e+01 8.198270000000000834e+00
6.584999999999999432e+01 8.133020000000000138e+00
6.590000000000000568e+01 8.736269999999999314e+00
6.595000000000000284e+01 6.225769999999999804e+00
6.600000000000000000e+01 1.100572000000000017e+01
6.604999999999999716e+01 5.255760000000000431e+00
6.609999999999999432e+01 2.393158999999999992e+01
6.615000000000000568e+01 5.058950000000000280e+00
6.620000000000000284e+01 1.208367999999999931e+01
6.625000000000000000e+01 1.056087999999999916e+01
6.629999999999999716e+01 1.433431000000000033e+01
6.634999999999999432e+01 6.484169999999999767e+00
6.640000000000000568e+01 5.980290000000000106e+00
6.645000000000000284e+01 2.951119999999999965e+00
6.650000000000000000e+01 7.924940000000000317e+00
6.654999999999999716e+01 1.716345000000000098e+01
6.659999999999999432e+01 5.284449999999999648e+00
6.665000000000000568e+01 1.498934999999999995e+01
6.670000000000000284e+01 1.148748999999999931e+01
6.675000000000000000e+01 6.637529999999999930e+00
6.679999999999999716e+01 5.785169999999999924e+00
6.684999999999999432e+01 4.496260000000000367e+00
6.690000000000000568e+01 1.121041999999999916e+01
6.695000000000000284e+01 1.511439999999999984e+01
6.700000000000000000e+01 5.657720000000000304e+00
6.704999999999999716e+01 9.053319999999999368e+00
6.709999999999999432e+01 4.370490000000000208e+00
6.715000000000000568e+01 1.544708999999999932e+01
6.720000000000000284e+01 1.046640999999999977e+01
6.725000000000000000e+01 9.663639999999999119e+00
6.729999999999999716e+01 1.043172000000000033e+01
6.734999999999999432e+01 9.413919999999999177e+00
6.740000000000000568e+01 8.194399999999999906e+00
6.745000000000000284e+01 4.956229999999999691e+00
6.750000000000000000e+01 1.849127999999999972e+01
6.754999999999999716e+01 9.040390000000000370e+00
6.759999999999999432e+01 7.931720000000000326e+00
6.765000000000000568e+01 1.670544999999999902e+01
6.770000000000000284e+01 1.245147000000000048e+01
6.775000000000000000e+01 1.219083999999999968e+01
6.779999999999999716e+01 1.506174999999999997e+01
6.784999999999999432e+01 1.018150999999999939e+01
6.790000000000000568e+01 2.725179999999999936e+01
6.795000000000000284e+01 7.609280000000000044e+00
6.800000000000000000e+01 5.283540000000000347e+00
6.804999999999999716e+01 9.966400000000000148e+00
6.809999999999999432e+01 1.197826000000000057e+01
6.815000000000000568e+01 7.587150000000000283e+00
6.820000000000000284e+01 9.138299999999999201e+00
6.825000000000000000e+01 1.167844000000000015e+01
6.829999999999999716e+01 1.568524000000000029e+01
6.834999999999999432e+01 1.247927999999999926e+01
6.840000000000000568e+01 5.842240000000000322e+00
6.845000000000000284e+01 1.366098999999999997e+01
6.850000000000000000e+01 1.143195000000000050e+01
6.854999999999999716e+01 7.249889999999999723e+00
6.859999999999999432e+01 1.791041999999999845e+01
6.865000000000000568e+01 2.231338999999999828e+01
6.870000000000000284e+01 1.626432000000000144e+01
6.875000000000000000e+01 5.069670000000000343e+00
6.879999999999999716e+01 4.055780000000000385e+00
6.884999999999999432e+01 1.877074999999999960e+01
6.890000000000000568e+01 6.316519999999999690e+00
6.895000000000000284e+01 1.774376000000000175e+01
6.900000000000000000e+01 1.007807000000000031e+01
6.904999999999999716e+01 9.928409999999999513e+00
6.909999999999999432e+01 7.690830000000000055e+00
6.915000000000000568e+01 8.825939999999999230e+00
6.920000000000000284e+01 9.639020000000000366e+00
6.925000000000000000e+01 1.637281000000000120e+01
6.929999999999999716e+01 1.180246999999999957e+01
6.934999999999999432e+01 9.264580000000000481e+00
6.940000000000000568e+01 4.675137999999999749e+01
6.945000000000000284e+01 2.608017999999999859e+01
6.950000000000000000e+01 8.547390000000000043e+00
6.954999999999999716e+01 9.919200000000000017e+00
6.959999999999999432e+01 9.091839999999999478e+00
6.965000000000000568e+01 1.532283999999999935e+01
6.970000000000000284e+01 8.810010000000000119e+00
6.975000000000000000e+01 6.091070000000000206e+00
6.979999999999999716e+01 6.470679999999999765e+00
6.984999999999999432e+01 1.687418999999999869e+01
6.990000000000000568e+01 7.080849999999999866e+00
6.995000000000000284e+01 8.090510000000000090e+00
7.000000000000000000e+01 2.068625000000000114e+01
7.004999999999999716e+01 1.993461999999999890e+01
7.009999999999999432e+01 4.279375000000000284e+01
7.015000000000000568e+01 2.039422000000000068e+01
7.020000000000000284e+01 1.475126999999999988e+01
7.025000000000000000e+01 4.087979999999999947e+00
7.029999999999999716e+01 2.004786000000000001e+01
7.034999999999999432e+01 3.628556999999999988e+01
7.040000000000000568e+01 3.030298000000000158e+01
7.045000000000000284e+01 2.977559000000000111e+01
7.050000000000000000e+01 8.368827000000000282e+01
7.054999999999999716e+01 1.450825000000000031e+01
7.059999999999999432e+01 2.925347000000000008e+01
7.065000000000000568e+01 1.187008999999999936e+01
7.070000000000000284e+01 1.963130999999999915e+01
7.075000000000000000e+01 1.452046999999999954e+01
7.079999999999999716e+01 2.723219999999999974e+00
7.084999999999999432e+01 8.205970000000000653e+00
7.090000000000000568e+01 2.421497000000000099e+01
7.095000000000000284e+01 7.744329999999999714e+00
7.100000000000000000e+01 1.285105000000000075e+01
7.104999999999999716e+01 7.290230000000000210e+00
7.109999999999999432e+01 1.373714999999999975e+01
7.115000000000000568e+01 1.127341000000000015e+01
7.120000000000000284e+01 9.467060000000000031e+00
7.125000000000000000e+01 2.221460000000000079e+01
7.129999999999999716e+01 1.191873999999999967e+01
7.134999999999999432e+01 8.249409999999999243e+00
7.140000000000000568e+01 1.035120000000000040e+01
7.145000000000000284e+01 1.358690999999999960e+01
7.150000000000000000e+01 2.164544000000000068e+01
7.154999999999999716e+01 6.228749999999999787e+00
7.159999999999999432e+01 1.917228000000000065e+01
7.165000000000000568e+01 2.465822000000000003e+01
7.170000000000000284e+01 2.013234999999999886e+01
7.175000000000000000e+01 1.442870100000000093e+02
7.179999999999999716e+01 3.488830000000000098e+01
7.184999999999999432e+01 2.817340000000000089e+01
7.190000000000000568e+01 7.512970000000000148e+00
7.195000000000000284e+01 2.752250000000000085e+01
7.200000000000000000e+01 1.185712000000000010e+01
7.204999999999999716e+01 2.254007999999999967e+01
7.209999999999999432e+01 4.347861000000000331e+01
7.215000000000000568e+01 2.465867000000000075e+01
7.220000000000000284e+01 9.336441000000000656e+01
7.225000000000000000e+01 2.806389000000000067e+01
7.229999999999999716e+01 6.686648999999999887e+01
7.234999999999999432e+01 1.500062999999999924e+01
7.240000000000000568e+01 1.059054000000000073e+01
7.245000000000000284e+01 9.657370000000000232e+00
7.250000000000000000e+01 2.989528999999999925e+01
7.254999999999999716e+01 6.601627000000000578e+01
7.259999999999999432e+01 5.893733999999999895e+01
7.265000000000000568e+01 1.101508800000000008e+02
7.270000000000000284e+01 3.096088999999999913e+01
7.275000000000000000e+01 1.812304999999999922e+01
7.279999999999999716e+01 2.643994999999999962e+01
7.284999999999999432e+01 1.232363999999999926e+01
7.290000000000000568e+01 1.239966000000000079e+01
7.295000000000000284e+01 1.193388000000000027e+01
7.300000000000000000e+01 1.598642000000000074e+01
7.304999999999999716e+01 1.955058999999999969e+01
7.309999999999999432e+01 1.595292000000000066e+01
7.315000000000000568e+01 9.883620000000000516e+00
7.320000000000000284e+01 6.474800000000000111e+00
7.325000000000000000e+01 5.973010000000000375e+00
7.329999999999999716e+01 1.353898000000000046e+01
7.334999999999999432e+01 1.124405999999999928e+01
7.340000000000000568e+01 1.774530000000000030e+01
7.345000000000000284e+01 4.660459999999999603e+00
7.350000000000000000e+01 1.514804999999999957e+01
7.354999999999999716e+01 5.154309999999999725e+00
7.359999999999999432e+01 1.796125999999999934e+01
7.365000000000000568e+01 8.016320000000000334e+00
7.370000000000000284e+01 8.376310000000000144e+00
7.375000000000000000e+01 1.795652000000000115e+01
7.379999999999999716e+01 1.914992000000000161e+01
7.384999999999999432e+01 2.381439999999999912e+01
7.390000000000000568e+01 5.223150000000000404e+00
7.395000000000000284e+01 5.104320000000000412e+00
7.400000000000000000e+01 1.616944000000000159e+01
7.404999999999999716e+01 1.117107999999999990e+01
7.409999999999999432e+01 1.722935000000000016e+01
7.415000000000000568e+01 6.846650000000000347e+00
7.420000000000000284e+01 5.979809999999999626e+00
7.425000000000000000e+01 1.319157000000000046e+01
7.429999999999999716e+01 4.865579999999999572e+00
7.434999999999999432e+01 2.124744000000000099e+01
7.440000000000000568e+01 4.373499999999999943e+00
7.445000000000000284e+01 1.928032999999999930e+01
7.450000000000000000e+01 4.604320000000000412e+00
7.454999999999999716e+01 3.667134999999999678e+01
7.459999999999999432e+01 1.925462999999999880e+01
7.465000000000000568e+01 1.532249000000000017e+01
7.470000000000000284e+01 9.379070000000000462e+00
7.475000000000000000e+01 6.473670000000000258e+00
7.479999999999999716e+01 8.256980000000000430e+00
7.484999999999999432e+01 1.954056999999999888e+01
7.490000000000000568e+01 1.577349000000000068e+01
7.495000000000000284e+01 6.426870000000000083e+00
7.500000000000000000e+01 1.318345000000000056e+01
7.504999999999999716e+01 8.117319999999999425e+00
7.509999999999999432e+01 8.734299999999999287e+00
7.515000000000000568e+01 5.618739999999999846e+00
7.520000000000000284e+01 7.454209999999999781e+00
7.525000000000000000e+01 4.461070000000000313e+00
7.529999999999999716e+01 5.440730000000000288e+00
7.534999999999999432e+01 6.589900000000000091e+00
7.540000000000000568e+01 2.381888999999999967e+01
7.545000000000000284e+01 1.786495999999999995e+01
7.550000000000000000e+01 3.815339999999999954e+00
7.554999999999999716e+01 7.477089999999999570e+00
7.559999999999999432e+01 5.963759999999999728e+00
7.565000000000000568e+01 7.737440000000000317e+00
7.570000000000000284e+01 6.948900000000000077e+00
7.575000000000000000e+01 8.587930000000000064e+00
7.579999999999999716e+01 1.025073000000000079e+01
7.584999999999999432e+01 4.568539999999999601e+00
7.590000000000000568e+01 7.769790000000000418e+00
7.595000000000000284e+01 4.034419999999999895e+00
7.600000000000000000e+01 1.490326999999999913e+01
7.604999999999999716e+01 7.945979999999999599e+00
7.609999999999999432e+01 2.256171000000000149e+01
7.615000000000000568e+01 2.574199999999999822e+00
7.620000000000000284e+01 5.489250000000000185e+00
7.625000000000000000e+01 7.772459999999999702e+00
7.629999999999999716e+01 1.559965000000000046e+01
7.634999999999999432e+01 2.675210999999999828e+01
7.640000000000000568e+01 2.227158999999999978e+01
7.645000000000000284e+01 1.533370000000000033e+01
7.650000000000000000e+01 5.214363000000000170e+01
7.654999999999999716e+01 3.957850000000000090e+00
7.659999999999999432e+01 8.793499999999999872e+00
7.665000000000000568e+01 2.379861999999999966e+01
7.670000000000000284e+01 4.822137000000000029e+01
7.675000000000000000e+01 9.677260000000000417e+00
7.679999999999999716e+01 1.167779999999999951e+01
7.684999999999999432e+01 2.538675999999999888e+01
7.690000000000000568e+01 2.115279999999999916e+01
7.695000000000000284e+01 6.484300000000000175e+00
7.700000000000000000e+01 1.026575000000000060e+01
7.704999999999999716e+01 6.606169999999999654e+00
7.709999999999999432e+01 7.787530000000000285e+00
7.715000000000000568e+01 1.086205999999999960e+01
7.720000000000000284e+01 1.111200000000000010e+01
7.725000000000000000e+01 1.071120999999999945e+01
7.729999999999999716e+01 8.840590000000000614e+00
7.734999999999999432e+01 7.475380000000000358e+00
7.740000000000000568e+01 8.110879999999999868e+00
7.745000000000000284e+01 1.078126999999999924e+01
7.750000000000000000e+01 1.167164000000000001e+01
7.754999999999999716e+01 1.236205999999999960e+01
7.759999999999999432e+01 1.356025999999999954e+01
7.765000000000000568e+01 2.846171999999999969e+01
7.770000000000000284e+01 1.082764000000000060e+01
7.775000000000000000e+01 1.454973999999999990e+01
7.779999999999999716e+01 6.068859999999999921e+00
7.784999999999999432e+01 7.666850000000000165e+00
7.790000000000000568e+01 1.239039999999999964e+01
7.795000000000000284e+01 7.721199999999999619e+00
7.800000000000000000e+01 9.163209999999999411e+00
7.804999999999999716e+01 4.489740000000000286e+00
7.809999999999999432e+01 3.642209999999999948e+00
7.815000000000000568e+01 3.893660000000000121e+00
7.820000000000000284e+01 7.436810000000000365e+00
7.825000000000000000e+01 1.040681999999999974e+01
7.829999999999999716e+01 6.929979999999999585e+00
7.834999999999999432e+01 1.687835000000000107e+01
7.840000000000000568e+01 1.345426999999999929e+01
7.845000000000000284e+01 4.687459999999999738e+00
7.850000000000000000e+01 2.523368999999999929e+01
7.854999999999999716e+01 3.850620000000000154e+00
7.859999999999999432e+01 1.150386999999999915e+01
7.865000000000000568e+01 4.137739999999999974e+00
7.870000000000000284e+01 7.542799999999999727e+00
7.875000000000000000e+01 4.409349999999999881e+00
7.879999999999999716e+01 1.370326000000000022e+01
7.884999999999999432e+01 1.232365000000000066e+01
7.890000000000000568e+01 7.719170000000000087e+00
7.895000000000000284e+01 4.734079999999999622e+00
7.900000000000000000e+01 4.611299999999999955e+00
7.904999999999999716e+01 8.860039999999999694e+00
7.909999999999999432e+01 9.194340000000000401e+00
7.915000000000000568e+01 2.005313999999999908e+01
7.920000000000000284e+01 1.229513000000000034e+01
7.925000000000000000e+01 1.011265999999999998e+01
7.929999999999999716e+01 8.234799999999999898e+00
7.934999999999999432e+01 8.222739999999999938e+00
7.940000000000000568e+01 7.160389999999999588e+00
7.945000000000000284e+01 1.405176999999999943e+01
7.950000000000000000e+01 7.179249999999999687e+00
7.954999999999999716e+01 1.622636999999999929e+01
7.959999999999999432e+01 1.481775000000000020e+01
7.965000000000000568e+01 1.418669000000000047e+01
7.970000000000000284e+01 2.666188000000000002e+01
7.975000000000000000e+01 6.544749999999999623e+00
7.979999999999999716e+01 5.419719999999999871e+00
7.984999999999999432e+01 1.547827000000000019e+01
7.990000000000000568e+01 7.223670000000000258e+00
7.995000000000000284e+01 1.188063999999999965e+01
8.000000000000000000e+01 6.586159999999999570e+00
8.004999999999999716e+01 8.785790000000000433e+00
8.009999999999999432e+01 8.518209999999999837e+00
8.015000000000000568e+01 6.571110000000000007e+00
8.020000000000000284e+01 1.403745999999999938e+01
8.025000000000000000e+01 9.131380000000000052e+00
8.029999999999999716e+01 9.119719999999999160e+00
8.034999999999999432e+01 1.530803000000000047e+01
8.040000000000000568e+01 8.475609999999999644e+00
8.045000000000000284e+01 2.437131000000000114e+01
8.050000000000000000e+01 5.134920000000000151e+00
8.054999999999999716e+01 8.225550000000000139e+00
8.059999999999999432e+01 1.761799999999999855e+01
8.065000000000000568e+01 7.720419999999999838e+00
8.070000000000000284e+01 5.048449999999999882e+00
8.075000000000000000e+01 1.710698000000000008e+01
8.079999999999999716e+01 6.690570000000000128e+00
8.084999999999999432e+01 2.493339999999999890e+01
8.090000000000000568e+01 1.838444000000000145e+01
8.095000000000000284e+01 2.746123000000000047e+01
8.100000000000000000e+01 1.013391000000000020e+01
8.104999999999999716e+01 2.006494000000000000e+01
8.109999999999999432e+01 1.818058999999999870e+01
8.115000000000000568e+01 1.415976000000000035e+01
8.120000000000000284e+01 5.471910000000000274e+00
8.125000000000000000e+01 1.389192000000000071e+01
8.129999999999999716e+01 3.655909999999999993e+00
8.134999999999999432e+01 1.079806999999999917e+01
8.140000000000000568e+01 1.384750999999999976e+01
8.145000000000000284e+01 5.687009999999999899e+00
8.150000000000000000e+01 1.100323000000000029e+01
8.154999999999999716e+01 7.085490000000000066e+00
8.159999999999999432e+01 2.108755000000000024e+01
8.165000000000000568e+01 9.285140000000000171e+00
8.170000000000000284e+01 2.438063999999999965e+01
8.175000000000000000e+01 5.533070000000000377e+00
8.179999999999999716e+01 2.179032000000000124e+01
8.184999999999999432e+01 7.096420000000000172e+00
8.190000000000000568e+01 1.784771999999999892e+01
8.195000000000000284e+01 1.744393000000000171e+01
8.200000000000000000e+01 3.987359999999999793e+00
8.204999999999999716e+01 1.595607000000000042e+01
8.209999999999999432e+01 1.347583000000000020e+01
8.215000000000000568e+01 6.739040000000000141e+00
8.220000000000000284e+01 5.388690000000000424e+00
8.225000000000000000e+01 8.930970000000000297e+00
8.229999999999999716e+01 7.286450000000000315e+00
8.234999999999999432e+01 2.859680000000000177e+01
8.240000000000000568e+01 5.416179999999999772e+00
8.245000000000000284e+01 5.173269999999999591e+00
8.250000000000000000e+01 1.018664000000000058e+01
8.254999999999999716e+01 1.410392000000000046e+01
8.259999999999999432e+01 2.418695999999999913e+01
8.265000000000000568e+01 1.587274000000000029e+01
8.270000000000000284e+01 2.391923999999999850e+01
8.275000000000000000e+01 6.921319999999999695e+00
8.279999999999999716e+01 3.190690000000000026e+00
8.284999999999999432e+01 9.563620000000000232e+00
8.290000000000000568e+01 8.896549999999999514e+00
8.295000000000000284e+01 2.722416000000000125e+01
8.300000000000000000e+01 9.676370000000000360e+00
8.304999999999999716e+01 1.555572000000000088e+01
8.309999999999999432e+01 3.635349999999999859e+00
8.315000000000000568e+01 1.387953000000000081e+01
8.320000000000000284e+01 5.554689999999999905e+00
8.325000000000000000e+01 3.242049999999999876e+00
8.329999999999999716e+01 5.927249999999999908e+00
8.334999999999999432e+01 4.427570000000000228e+00
8.340000000000000568e+01 4.798420000000000130e+00
8.345000000000000284e+01 2.218469999999999942e+00
8.350000000000000000e+01 4.578870000000000218e+00
8.354999999999999716e+01 3.825709999999999944e+00
8.359999999999999432e+01 3.630710000000000104e+00
8.365000000000000568e+01 6.681020000000000181e+00
8.370000000000000284e+01 4.194359999999999644e+00
8.375000000000000000e+01 4.310310000000000308e+00
8.379999999999999716e+01 1.089840000000000053e+01
8.384999999999999432e+01 8.202479999999999549e+00
8.390000000000000568e+01 1.434032000000000018e+01
8.395000000000000284e+01 6.646020000000000039e+00
8.400000000000000000e+01 9.887919999999999376e+00
8.404999999999999716e+01 7.195170000000000066e+00
8.409999999999999432e+01 9.146459999999999368e+00
8.415000000000000568e+01 8.352479999999999905e+00
8.420000000000000284e+01 4.544439999999999813e+00
8.425000000000000000e+01 1.164212000000000025e+01
8.429999999999999716e+01 1.223653000000000013e+01
8.434999999999999432e+01 4.655100000000000016e+00
8.440000000000000568e+01 1.362224999999999930e+01
8.445000000000000284e+01 7.795189999999999841e+00
8.450000000000000000e+01 3.340700000000000003e+00
8.454999999999999716e+01 2.457122000000000028e+01
8.459999999999999432e+01 9.307240000000000180e+00
8.465000000000000568e+01 1.456081000000000003e+01
8.470000000000000284e+01 5.049019999999999619e+00
8.475000000000000000e+01 9.868859999999999744e+00
8.479999999999999716e+01 7.877860000000000085e+00
8.484999999999999432e+01 3.924650000000000194e+00
8.490000000000000568e+01 2.268534000000000006e+01
8.495000000000000284e+01 1.075135000000000041e+01
8.500000000000000000e+01 2.462860000000000049e+00
8.504999999999999716e+01 7.025820000000000398e+00
8.509999999999999432e+01 4.055080000000000240e+00
8.515000000000000568e+01 8.787639999999999674e+00
8.520000000000000284e+01 1.822235999999999834e+01
8.525000000000000000e+01 4.078549999999999898e+00
8.529999999999999716e+01 4.839179999999999815e+00
8.534999999999999432e+01 1.993259000000000114e+01
8.540000000000000568e+01 5.490009999999999835e+00
8.545000000000000284e+01 7.101510000000000211e+00
8.550000000000000000e+01 1.294929999999999914e+01
8.554999999999999716e+01 7.463510000000000311e+00
8.559999999999999432e+01 7.266000000000000014e+00
8.565000000000000568e+01 8.557829999999999160e+00
8.570000000000000284e+01 3.194531999999999883e+01
8.575000000000000000e+01 4.783599999999999852e+00
8.579999999999999716e+01 7.480579999999999785e+00
8.584999999999999432e+01 1.233785999999999916e+01
8.590000000000000568e+01 1.269532000000000060e+01
8.595000000000000284e+01 6.388510000000000133e+00
8.600000000000000000e+01 8.541930000000000689e+00
8.604999999999999716e+01 2.498855999999999966e+01
8.609999999999999432e+01 5.410610000000000142e+00
8.615000000000000568e+01 7.618979999999999642e+00
8.620000000000000284e+01 2.327614000000000161e+01
8.625000000000000000e+01 5.005130000000000301e+00
8.629999999999999716e+01 5.515089999999999826e+00
8.634999999999999432e+01 1.029654000000000025e+01
8.640000000000000568e+01 8.965909999999999158e+00
8.645000000000000284e+01 2.888380000000000170e+00
8.650000000000000000e+01 1.745330999999999833e+01
8.654999999999999716e+01 7.037189999999999834e+00
8.659999999999999432e+01 5.115470000000000184e+00
8.665000000000000568e+01 2.327709000000000117e+01
8.670000000000000284e+01 3.896799999999999820e+00
8.675000000000000000e+01 1.156401999999999930e+01
8.679999999999999716e+01 1.286023999999999923e+01
8.684999999999999432e+01 7.628750000000000142e+00
8.690000000000000568e+01 2.434499999999999886e+01
8.695000000000000284e+01 4.863139999999999574e+00
8.700000000000000000e+01 3.491420000000000190e+00
8.704999999999999716e+01 2.559817999999999927e+01
8.709999999999999432e+01 8.061809999999999476e+00
8.715000000000000568e+01 2.364367000000000019e+01
8.720000000000000284e+01 2.302964000000000055e+01
8.725000000000000000e+01 1.872260999999999953e+01
8.729999999999999716e+01 1.094284000000000034e+01
8.734999999999999432e+01 7.981399999999999828e+00
8.740000000000000568e+01 1.350454799999999977e+02
8.745000000000000284e+01 1.311082999999999998e+01
8.750000000000000000e+01 7.242619999999999614e+00
8.754999999999999716e+01 2.719735999999999976e+01
8.759999999999999432e+01 2.232916000000000167e+01
8.765000000000000568e+01 2.055962999999999852e+01
8.770000000000000284e+01 9.256259999999999266e+00
8.775000000000000000e+01 2.304746000000000095e+01
8.779999999999999716e+01 1.744060999999999950e+01
8.784999999999999432e+01 2.067521999999999949e+01
8.790000000000000568e+01 3.923849999999999838e+00
8.795000000000000284e+01 5.887459999999999916e+00
8.800000000000000000e+01 8.411807000000000301e+01
8.804999999999999716e+01 3.406269999999999953e+01
8.809999999999999432e+01 3.731539999999999857e+00
8.815000000000000568e+01 4.021782000000000323e+01
8.820000000000000284e+01 1.170396000000000036e+01
8.825000000000000000e+01 2.081449999999999800e+00
8.829999999999999716e+01 1.991957000000000022e+01
8.834999999999999432e+01 9.636960000000000193e+00
8.840000000000000568e+01 6.425019000000000347e+01
8.845000000000000284e+01 1.363902999999999999e+01
8.850000000000000000e+01 1.526183999999999941e+01
8.854999999999999716e+01 3.518349999999999866e+00
8.859999999999999432e+01 1.164455000000000062e+01
8.865000000000000568e+01 1.389838999999999913e+01
8.870000000000000284e+01 8.856189999999999785e+00
8.875000000000000000e+01 1.594636000000000031e+01
8.879999999999999716e+01 2.333991999999999933e+01
8.884999999999999432e+01 9.383589999999999876e+00
8.890000000000000568e+01 1.272020000000000017e+01
8.895000000000000284e+01 1.743687999999999860e+01
8.900000000000000000e+01 8.543139999999999290e+00
8.904999999999999716e+01 1.179027999999999921e+01
8.909999999999999432e+01 9.365050000000000097e+00
8.915000000000000568e+01 9.869809999999999306e+00
8.920000000000000284e+01 1.120777000000000001e+01
8.925000000000000000e+01 9.875270000000000437e+00
8.929999999999999716e+01 9.403449999999999420e+00
8.934999999999999432e+01 8.643489999999999895e+00
8.940000000000000568e+01 1.809271999999999991e+01
8.945000000000000284e+01 1.721184999999999832e+01
8.950000000000000000e+01 3.472449999999999815e+00
8.954999999999999716e+01 1.753049000000000035e+01
8.959999999999999432e+01 8.423199999999999577e+00
8.965000000000000568e+01 6.175040000000000084e+00
8.970000000000000284e+01 2.834101000000000070e+01
8.975000000000000000e+01 1.411885999999999974e+01
8.979999999999999716e+01 7.395050000000000345e+00
8.984999999999999432e+01 8.059779999999999944e+00
8.990000000000000568e+01 7.180830000000000268e+00
8.995000000000000284e+01 1.317873999999999945e+01
9.000000000000000000e+01 2.728359000000000023e+01
9.004999999999999716e+01 1.447596000000000060e+01
9.009999999999999432e+01 9.144140000000000157e+00
9.015000000000000568e+01 2.008392999999999873e+01
9.020000000000000284e+01 1.291929000000000016e+01
9.025000000000000000e+01 6.733649999999999913e+00
9.029999999999999716e+01 6.455599999999999561e+00
9.034999999999999432e+01 2.107543000000000077e+01
9.040000000000000568e+01 1.714206000000000074e+01
9.045000000000000284e+01 5.419330000000000425e+00
9.050000000000000000e+01 1.778668000000000049e+01
9.054999999999999716e+01 4.311729999999999841e+00
9.059999999999999432e+01 1.146926000000000023e+01
9.065000000000000568e+01 2.348879999999999857e+00
9.070000000000000284e+01 1.956215999999999866e+01
9.075000000000000000e+01 1.211586999999999925e+01
9.079999999999999716e+01 5.332195999999999714e+01
9.084999999999999432e+01 1.232600000000000051e+01
9.090000000000000568e+01 1.319830999999999932e+01
9.095000000000000284e+01 1.824814999999999898e+01
9.100000000000000000e+01 5.254800000000000360e+00
9.104999999999999716e+01 8.609989999999999810e+00
9.109999999999999432e+01 7.059700000000000308e+00
9.115000000000000568e+01 2.937040000000000095e+00
9.120000000000000284e+01 8.010020000000000806e+00
9.125000000000000000e+01 1.333554999999999957e+01
9.129999999999999716e+01 6.142619999999999969e+00
9.134999999999999432e+01 2.132959999999999923e+01
9.140000000000000568e+01 7.729810999999999410e+01
9.145000000000000284e+01 7.455997000000000696e+01
9.150000000000000000e+01 2.307996999999999943e+01
9.154999999999999716e+01 1.110004999999999953e+01
9.159999999999999432e+01 5.984329999999999927e+00
9.165000000000000568e+01 4.300310000000000343e+01
9.170000000000000284e+01 2.106237000000000137e+01
9.175000000000000000e+01 4.188591000000000264e+01
9.179999999999999716e+01 7.472339999999999982e+00
9.184999999999999432e+01 3.064113000000000042e+01
9.190000000000000568e+01 8.583665000000000589e+01
9.195000000000000284e+01 2.463350000000000151e+01
9.200000000000000000e+01 1.076555000000000035e+02
9.204999999999999716e+01 1.148562000000000083e+01
9.209999999999999432e+01 3.560803300000000036e+02
9.215000000000000568e+01 4.269093999999999767e+01
9.220000000000000284e+01 1.728593299999999999e+02
9.225000000000000000e+01 2.939206000000000074e+01
9.229999999999999716e+01 5.776037000000000177e+01
9.234999999999999432e+01 4.331589700000000107e+02
9.240000000000000568e+01 2.010551999999999850e+01
9.245000000000000284e+01 2.781432300000000168e+02
9.250000000000000000e+01 2.253500999999999976e+01
9.254999999999999716e+01 2.810230999999999923e+01
9.259999999999999432e+01 9.982849999999999113e+00
9.265000000000000568e+01 1.590130000000000088e+01
9.270000000000000284e+01 2.415204999999999913e+01
9.275000000000000000e+01 2.869530999999999921e+01
9.279999999999999716e+01 9.370100000000000762e+00
9.284999999999999432e+01 8.921789999999999665e+00
9.290000000000000568e+01 1.277942000000000000e+01
9.295000000000000284e+01 5.074950000000000294e+00
9.300000000000000000e+01 2.054409999999999847e+00
9.304999999999999716e+01 2.916760000000000019e+00
9.309999999999999432e+01 1.034933999999999976e+01
9.315000000000000568e+01 3.509329999999999838e+00
9.320000000000000284e+01 7.167740000000000222e+00
9.325000000000000000e+01 3.131503000000000014e+01
9.329999999999999716e+01 1.092880000000000074e+01
9.334999999999999432e+01 4.198780000000000179e+00
9.340000000000000568e+01 7.157029999999999781e+00
9.345000000000000284e+01 2.263240000000000052e+01
9.350000000000000000e+01 1.525799999999999912e+01
9.354999999999999716e+01 2.922689999999999788e+00
9.359999999999999432e+01 1.723494000000000170e+01
9.365000000000000568e+01 2.090748999999999924e+01
9.370000000000000284e+01 4.936009999999999565e+00
9.375000000000000000e+01 5.304439999999999600e+00
9.379999999999999716e+01 7.713669999999999582e+00
9.384999999999999432e+01 4.542460000000000164e+00
9.390000000000000568e+01 1.900879000000000119e+01
9.395000000000000284e+01 5.042600000000000193e+00
9.400000000000000000e+01 3.449580000000000091e+00
9.404999999999999716e+01 6.856410000000000338e+00
9.409999999999999432e+01 2.031809000000000154e+01
9.415000000000000568e+01 3.722469999999999946e+00
9.420000000000000284e+01 3.681529999999999969e+00
9.425000000000000000e+01 8.716599999999999682e+00
9.429999999999999716e+01 1.166864999999999952e+01
9.434999999999999432e+01 2.282729999999999926e+00
9.440000000000000568e+01 1.231240999999999985e+01
9.445000000000000284e+01 4.426379999999999981e+00
9.450000000000000000e+01 5.325800000000000090e+00
9.454999999999999716e+01 1.550310999999999950e+01
9.459999999999999432e+01 4.951360000000000205e+00
9.465000000000000568e+01 2.517689999999999984e+00
9.470000000000000284e+01 5.877650000000000041e+00
9.475000000000000000e+01 7.394759999999999778e+00
9.479999999999999716e+01 5.143620000000000303e+00
9.484999999999999432e+01 6.654799999999999827e+00
9.490000000000000568e+01 1.267642000000000024e+01
9.495000000000000284e+01 3.852864999999999895e+01
9.500000000000000000e+01 7.577630000000000088e+00
9.504999999999999716e+01 4.375899999999999679e+00
9.509999999999999432e+01 1.774206999999999823e+01
9.515000000000000568e+01 1.552868999999999922e+01
9.520000000000000284e+01 2.360550999999999888e+01
9.525000000000000000e+01 4.470379999999999576e+00
9.529999999999999716e+01 4.209220000000000184e+00
9.534999999999999432e+01 1.810483999999999938e+01
9.540000000000000568e+01 2.611263999999999896e+01
9.545000000000000284e+01 1.670191000000000159e+01
9.550000000000000000e+01 6.773010000000000197e+00
9.554999999999999716e+01 1.746895999999999916e+01
9.559999999999999432e+01 1.117867999999999995e+01
9.565000000000000568e+01 8.661929999999999907e+00
9.570000000000000284e+01 2.236589999999999989e+01
9.575000000000000000e+01 8.328820000000000334e+00
9.579999999999999716e+01 1.706938999999999851e+01
9.584999999999999432e+01 4.191919999999999646e+00
9.590000000000000568e+01 5.830540000000000056e+00
9.595000000000000284e+01 9.704700000000000770e+00
9.600000000000000000e+01 4.338910000000000267e+00
9.604999999999999716e+01 7.611390000000000100e+00
9.609999999999999432e+01 3.317919999999999980e+00
9.615000000000000568e+01 1.803425999999999974e+01
9.620000000000000284e+01 1.640437000000000012e+01
9.625000000000000000e+01 4.403990000000000293e+00
9.629999999999999716e+01 1.124726000000000070e+01
9.634999999999999432e+01 8.395770000000000621e+00
9.640000000000000568e+01 1.087213999999999992e+01
9.645000000000000284e+01 2.280283000000000015e+01
9.650000000000000000e+01 1.565863000000000049e+01
9.654999999999999716e+01 3.448664000000000129e+01
9.659999999999999432e+01 1.502172999999999981e+01
9.665000000000000568e+01 1.280579000000000001e+01
9.670000000000000284e+01 8.933519999999999683e+00
9.675000000000000000e+01 1.284735000000000049e+01
9.679999999999999716e+01 1.402454999999999963e+01
9.684999999999999432e+01 7.541030000000000122e+00
9.690000000000000568e+01 6.033210000000000406e+00
9.695000000000000284e+01 6.697119999999999962e+00
9.700000000000000000e+01 4.059199999999999697e+00
9.704999999999999716e+01 5.690430000000000099e+00
9.709999999999999432e+01 7.119810000000000194e+00
9.715000000000000568e+01 6.601700000000000124e+00
9.720000000000000284e+01 8.086209999999999454e+00
9.725000000000000000e+01 7.619550000000000267e+00
9.729999999999999716e+01 1.706272999999999840e+01
9.734999999999999432e+01 4.353379999999999583e+00
9.740000000000000568e+01 2.465341000000000093e+01
9.745000000000000284e+01 1.219528000000000034e+01
9.750000000000000000e+01 7.900280000000000413e+00
9.754999999999999716e+01 2.136400000000000077e+01
9.759999999999999432e+01 1.709786000000000072e+01
9.765000000000000568e+01 2.127438000000000073e+01
9.770000000000000284e+01 3.085648000000000124e+01
9.775000000000000000e+01 8.820660000000000167e+00
9.779999999999999716e+01 1.897615000000000052e+01
9.784999999999999432e+01 8.856199999999999406e+00
9.790000000000000568e+01 6.966770000000000351e+00
9.795000000000000284e+01 1.830740000000000123e+01
9.800000000000000000e+01 1.696111000000000146e+01
9.804999999999999716e+01 1.675744999999999862e+01
9.809999999999999432e+01 9.322509999999999408e+00
9.815000000000000568e+01 6.158330000000000304e+00
9.820000000000000284e+01 7.561759999999999593e+00
9.825000000000000000e+01 3.920933000000000135e+01
9.829999999999999716e+01 2.862940000000000040e+01
9.834999999999999432e+01 2.158227000000000118e+01
9.840000000000000568e+01 1.506081000000000003e+01
9.845000000000000284e+01 1.853856999999999999e+01
9.850000000000000000e+01 1.747972000000000037e+01
9.854999999999999716e+01 1.792142000000000124e+01
9.859999999999999432e+01 1.505699000000000076e+01
9.865000000000000568e+01 1.024735000000000085e+01
9.870000000000000284e+01 4.824819999999999887e+00
9.875000000000000000e+01 1.418670000000000009e+01
9.879999999999999716e+01 2.993933000000000177e+01
9.884999999999999432e+01 6.810649999999999871e+00
9.890000000000000568e+01 5.309552999999999656e+01
9.895000000000000284e+01 5.213400000000000034e+00
9.900000000000000000e+01 3.502367000000000274e+01
9.904999999999999716e+01 2.549885000000000090e+01
9.909999999999999432e+01 8.673920000000000741e+00
9.915000000000000568e+01 1.344267999999999930e+01
9.920000000000000284e+01 9.381449999999999179e+00
9.925000000000000000e+01 8.990380000000000038e+00
9.929999999999999716e+01 1.418881999999999977e+01
9.934999999999999432e+01 5.464059999999999917e+00
9.940000000000000568e+01 3.739457000000000164e+01
9.945000000000000284e+01 1.845917999999999992e+01
9.950000000000000000e+01 3.544234000000000151e+01
9.954999999999999716e+01 3.261487999999999943e+01
9.959999999999999432e+01 2.059177000000000035e+01
9.965000000000000568e+01 2.427194000000000074e+01
9.970000000000000284e+01 1.208891000000000027e+01
9.975000000000000000e+01 2.988286000000000087e+01
9.979999999999999716e+01 2.672299999999999898e+00
9.984999999999999432e+01 1.331018000000000079e+01
9.990000000000000568e+01 1.852775000000000105e+01
9.995000000000000284e+01 1.143887999999999927e+01
1.000000000000000000e+02 9.039630000000000720e+00
1.000499999999999972e+02 2.610138999999999854e+01
1.000999999999999943e+02 1.175561000000000078e+01
1.001500000000000057e+02 5.174719999999999764e+00
1.002000000000000028e+02 4.565879999999999939e+00
1.002500000000000000e+02 1.487282000000000082e+01
1.002999999999999972e+02 6.045969999999999622e+00
1.003499999999999943e+02 1.905167000000000144e+01
1.004000000000000057e+02 1.031356000000000073e+01
1.004500000000000028e+02 6.313119999999999621e+00
1.005000000000000000e+02 3.052994999999999948e+01
1.005499999999999972e+02 3.000503000000000142e+01
1.005999999999999943e+02 2.799017999999999873e+01
1.006500000000000057e+02 6.846849999999999881e+00
1.007000000000000028e+02 1.348279999999999923e+01
1.007500000000000000e+02 2.146171000000000006e+01
1.007999999999999972e+02 8.852560000000000429e+00
1.008499999999999943e+02 1.571132000000000062e+01
1.009000000000000057e+02 1.060586999999999946e+01
1.009500000000000028e+02 2.447745000000000104e+01
1.010000000000000000e+02 2.488250999999999991e+01
1.010499999999999972e+02 8.449630000000000862e+00
1.010999999999999943e+02 8.004559999999999675e+00
1.011500000000000057e+02 1.552139000000000024e+01
1.012000000000000028e+02 1.479701999999999984e+01
1.012500000000000000e+02 6.726485999999999876e+01
1.012999999999999972e+02 5.204415999999999798e+01
1.013499999999999943e+02 1.005874299999999977e+02
1.014000000000000057e+02 1.212631999999999977e+01
1.014500000000000028e+02 9.253080000000000638e+00
1.015000000000000000e+02 1.060905999999999949e+01
1.015499999999999972e+02 2.140923000000000087e+01
1.015999999999999943e+02 1.254926999999999992e+01
1.016500000000000057e+02 8.661379999999999413e+00
1.017000000000000028e+02 6.713919999999999888e+00
1.017500000000000000e+02 1.032496000000000080e+01
1.017999999999999972e+02 2.778011000000000053e+01
1.018499999999999943e+02 1.743742999999999910e+01
1.019000000000000057e+02 1.318459999999999965e+01
1.019500000000000028e+02 2.075703999999999994e+01
1.020000000000000000e+02 2.091048999999999936e+01
1.020499999999999972e+02 8.476760000000000517e+00
1.020999999999999943e+02 1.911445000000000149e+01
1.021500000000000057e+02 5.336680000000000312e+00
1.022000000000000028e+02 1.742764999999999986e+01
1.022500000000000000e+02 2.247033000000000058e+01
1.022999999999999972e+02 1.253031000000000006e+01
1.023499999999999943e+02 1.000568999999999953e+01
1.024000000000000057e+02 1.611981000000000108e+01
1.024500000000000028e+02 9.787969999999999615e+00
1.025000000000000000e+02 4.367571999999999832e+01
1.025499999999999972e+02 1.756664999999999921e+01
1.025999999999999943e+02 1.581878999999999991e+01
1.026500000000000057e+02 1.876077000000000083e+01
1.027000000000000028e+02 1.003415000000000035e+01
1.027500000000000000e+02 8.290509999999999380e+00
1.027999999999999972e+02 3.090221999999999980e+01
1.028499999999999943e+02 8.081630000000000535e+00
1.029000000000000057e+02 2.461232000000000042e+01
1.029500000000000028e+02 6.045099999999999696e+00
1.030000000000000000e+02 2.242643999999999949e+01
1.030499999999999972e+02 1.731195999999999913e+01
1.030999999999999943e+02 1.869268999999999892e+01
1.031500000000000057e+02 1.321057000000000059e+01
1.032000000000000028e+02 2.758121999999999829e+01
1.032500000000000000e+02 1.426253999999999955e+01
1.032999999999999972e+02 1.359262999999999977e+01
1.033499999999999943e+02 8.602639999999999176e+00
1.034000000000000057e+02 5.729260000000000019e+00
1.034500000000000028e+02 1.217459999999999987e+01
1.035000000000000000e+02 1.590300000000000047e+01
1.035499999999999972e+02 6.382200000000000095e+00
1.035999999999999943e+02 1.221875999999999962e+01
1.036500000000000057e+02 1.552704999999999913e+01
1.037000000000000028e+02 7.553980000000000139e+00
1.037500000000000000e+02 1.413851999999999975e+01
1.037999999999999972e+02 1.208486000000000082e+01
1.038499999999999943e+02 1.302088999999999963e+01
1.039000000000000057e+02 1.372752000000000017e+01
1.039500000000000028e+02 1.253101000000000020e+01
1.040000000000000000e+02 9.584809999999999164e+00
1.040499999999999972e+02 7.227310000000000123e+00
1.040999999999999943e+02 1.471554000000000073e+01
1.041500000000000057e+02 5.692260000000000097e+00
1.042000000000000028e+02 1.096917000000000009e+01
1.042500000000000000e+02 1.167994000000000021e+01
1.042999999999999972e+02 1.904347999999999885e+01
1.043499999999999943e+02 1.982725999999999900e+01
1.044000000000000057e+02 2.759181999999999846e+01
1.044500000000000028e+02 3.134705999999999904e+01
1.045000000000000000e+02 3.153846000000000060e+01
1.045499999999999972e+02 1.525425000000000075e+01
1.045999999999999943e+02 1.577848999999999968e+01
1.046500000000000057e+02 1.614510999999999896e+01
1.047000000000000028e+02 2.780287999999999826e+01
1.047500000000000000e+02 2.982721000000000089e+01
1.047999999999999972e+02 2.597887000000000057e+01
1.048499999999999943e+02 8.023139999999999716e+00
1.049000000000000057e+02 2.629128000000000043e+01
1.049500000000000028e+02 1.324883999999999951e+01
1.050000000000000000e+02 2.333141000000000176e+01
1.050499999999999972e+02 1.595189000000000057e+01
1.050999999999999943e+02 2.745548000000000144e+01
1.051500000000000057e+02 9.844450000000000145e+00
1.052000000000000028e+02 1.848452999999999946e+01
1.052500000000000000e+02 1.802656999999999954e+01
1.052999999999999972e+02 1.542553000000000019e+01
1.053499999999999943e+02 3.342963000000000306e+01
1.054000000000000057e+02 5.827633000000000152e+01
1.054500000000000028e+02 2.186022000000000176e+01
1.055000000000000000e+02 7.462019999999999875e+00
1.055499999999999972e+02 8.078239999999999199e+00
1.055999999999999943e+02 1.023747999999999969e+01
1.056500000000000057e+02 1.280766999999999989e+01
1.057000000000000028e+02 9.613759999999999195e+00
1.057500000000000000e+02 1.337734999999999985e+01
1.057999999999999972e+02 1.367739000000000082e+01
1.058499999999999943e+02 1.908098999999999990e+01
1.059000000000000057e+02 1.556456000000000017e+01
1.059500000000000028e+02 4.498069999999999879e+01
1.060000000000000000e+02 6.162270000000000358e+00
1.060499999999999972e+02 2.235755999999999943e+01
1.060999999999999943e+02 1.067013999999999996e+01
1.061500000000000057e+02 7.550900000000000389e+00
1.062000000000000028e+02 1.922972999999999999e+01
1.062500000000000000e+02 1.779590999999999923e+01
1.062999999999999972e+02 9.522970000000000823e+00
1.063499999999999943e+02 1.320682000000000045e+01
1.064000000000000057e+02 1.172802000000000078e+01
1.064500000000000028e+02 7.973405999999999949e+01
1.065000000000000000e+02 1.299682999999999922e+01
1.065499999999999972e+02 2.988159999999999883e+01
1.065999999999999943e+02 1.200839000000000034e+01
1.066500000000000057e+02 5.542379999999999640e+00
1.067000000000000028e+02 2.544913000000000025e+01
1.067500000000000000e+02 7.876970000000000027e+00
1.067999999999999972e+02 3.842579999999999885e+00
1.068499999999999943e+02 1.202777999999999992e+01
1.069000000000000057e+02 8.231840000000000046e+00
1.069500000000000028e+02 9.374079999999999302e+00
1.070000000000000000e+02 7.289139999999999731e+00
1.070499999999999972e+02 5.057000000000000384e+00
1.070999999999999943e+02 1.452604000000000006e+01
1.071500000000000057e+02 1.624046999999999841e+01
1.072000000000000028e+02 1.942747999999999919e+01
1.072500000000000000e+02 8.646140000000000825e+00
1.072999999999999972e+02 1.394224999999999959e+01
1.073499999999999943e+02 9.517409999999999926e+00
1.074000000000000057e+02 7.604370000000000296e+00
1.074500000000000028e+02 1.480655999999999928e+01
1.075000000000000000e+02 1.290048999999999957e+01
1.075499999999999972e+02 1.285553999999999952e+01
1.075999999999999943e+02 2.097835999999999856e+01
1.076500000000000057e+02 9.120889999999999276e+00
1.077000000000000028e+02 2.045782000000000167e+01
1.077500000000000000e+02 1.992120999999999853e+01
1.077999999999999972e+02 2.258270999999999873e+01
1.078499999999999943e+02 1.085758000000000045e+01
1.079000000000000057e+02 2.211936000000000035e+01
1.079500000000000028e+02 1.725685999999999964e+01
1.080000000000000000e+02 1.334777000000000058e+01
1.080499999999999972e+02 4.460040000000000227e+00
1.080999999999999943e+02 9.981149999999999523e+00
1.081500000000000057e+02 1.778093000000000146e+01
1.082000000000000028e+02 1.173568000000000033e+01
1.082500000000000000e+02 1.736362000000000094e+01
1.082999999999999972e+02 4.710126999999999953e+01
1.083499999999999943e+02 2.877717000000000169e+01
1.084000000000000057e+02 1.028741999999999912e+01
1.084500000000000028e+02 5.711079999999999934e+00
1.085000000000000000e+02 2.691701000000000121e+01
1.085499999999999972e+02 3.561775000000000091e+01
1.085999999999999943e+02 2.067635999999999896e+01
1.086500000000000057e+02 2.233820000000000050e+01
1.087000000000000028e+02 1.603822999999999865e+01
1.087500000000000000e+02 1.258501000000000047e+01
1.087999999999999972e+02 2.458916999999999931e+01
1.088499999999999943e+02 5.927539999999999587e+00
1.089000000000000057e+02 1.070642999999999923e+01
1.089500000000000028e+02 6.515920000000000378e+00
1.090000000000000000e+02 9.913009999999999877e+00
1.090499999999999972e+02 1.319511999999999929e+01
1.090999999999999943e+02 1.267563999999999957e+01
1.091500000000000057e+02 1.522530000000000072e+01
1.092000000000000028e+02 2.202316000000000074e+01
1.092500000000000000e+02 5.625779999999999781e+00
1.092999999999999972e+02 4.681530000000000413e+00
1.093499999999999943e+02 8.257350000000000634e+00
1.094000000000000057e+02 1.212992999999999988e+01
1.094500000000000028e+02 9.832300000000000040e+00
1.095000000000000000e+02 1.274362999999999957e+01
1.095499999999999972e+02 1.204852999999999952e+01
1.095999999999999943e+02 8.755499999999999616e+00
1.096500000000000057e+02 2.492946999999999846e+01
1.097000000000000028e+02 5.062669999999999781e+00
1.097500000000000000e+02 6.354260000000000019e+00
1.097999999999999972e+02 2.922471000000000174e+01
1.098499999999999943e+02 1.401463999999999999e+01
1.099000000000000057e+02 1.458642000000000039e+01
1.099500000000000028e+02 6.674690000000000012e+00
1.100000000000000000e+02 2.790028999999999826e+01
1.100499999999999972e+02 1.665993999999999886e+01
1.100999999999999943e+02 2.184298000000000073e+01
1.101500000000000057e+02 1.718093000000000004e+01
1.102000000000000028e+02 1.963721999999999923e+01
1.102500000000000000e+02 1.632448000000000121e+01
1.102999999999999972e+02 1.213931999999999967e+01
1.103499999999999943e+02 2.126597999999999900e+01
1.104000000000000057e+02 2.022352000000000061e+01
1.104500000000000028e+02 1.113110999999999962e+01
1.105000000000000000e+02 1.709045000000000059e+01
1.105499999999999972e+02 1.062617000000000012e+01
1.105999999999999943e+02 1.627806999999999960e+01
1.106500000000000057e+02 1.166648999999999958e+01
1.107000000000000028e+02 4.391165999999999769e+01
1.107500000000000000e+02 9.345240000000000435e+00
1.107999999999999972e+02 1.983569999999999922e+01
1.108499999999999943e+02 1.391742999999999952e+01
1.109000000000000057e+02 6.497659999999999769e+00
1.109500000000000028e+02 1.975516999999999967e+01
1.110000000000000000e+02 2.127837999999999852e+01
1.110499999999999972e+02 1.300634999999999941e+01
1.110999999999999943e+02 1.003922999999999988e+01
1.111500000000000057e+02 1.914513000000000176e+01
1.112000000000000028e+02 7.100509999999999877e+00
1.112500000000000000e+02 1.875388999999999839e+01
1.112999999999999972e+02 7.609449999999999825e+00
1.113499999999999943e+02 2.523632999999999882e+01
1.114000000000000057e+02 4.567696000000000112e+01
1.114500000000000028e+02 4.691760000000000375e+00
1.115000000000000000e+02 1.773716999999999899e+01
1.115499999999999972e+02 5.131107000000000085e+01
1.115999999999999943e+02 3.435760000000000147e+00
1.116500000000000057e+02 4.834760000000000169e+00
1.117000000000000028e+02 1.087034000000000056e+01
1.117500000000000000e+02 1.576454999999999984e+01
1.117999999999999972e+02 3.062337000000000131e+01
1.118499999999999943e+02 1.239489999999999981e+01
1.119000000000000057e+02 3.243175000000000097e+01
1.119500000000000028e+02 2.299191000000000074e+01
1.120000000000000000e+02 4.358297000000000310e+01
1.120499999999999972e+02 2.068124999999999858e+01
1.120999999999999943e+02 2.425825000000000031e+01
1.121500000000000057e+02 1.995339999999999847e+01
1.122000000000000028e+02 9.665810000000000457e+00
1.122500000000000000e+02 2.219493999999999900e+01
1.122999999999999972e+02 1.473582000000000036e+01
1.123499999999999943e+02 9.044969999999999288e+00
1.124000000000000057e+02 1.402006000000000085e+01
1.124500000000000028e+02 8.836190000000000211e+00
1.125000000000000000e+02 1.829271999999999920e+01
1.125499999999999972e+02 1.702874999999999872e+01
1.125999999999999943e+02 1.462401999999999980e+01
1.126500000000000057e+02 1.728020000000000067e+01
1.127000000000000028e+02 1.352691000000000088e+01
1.127500000000000000e+02 5.070020000000000415e+00
1.127999999999999972e+02 1.507335999999999920e+01
1.128499999999999943e+02 1.901264000000000109e+01
1.129000000000000057e+02 1.955725999999999942e+01
1.129500000000000028e+02 1.351246000000000080e+01
1.130000000000000000e+02 1.629402999999999935e+01
1.130499999999999972e+02 1.637454999999999927e+01
1.130999999999999943e+02 1.229490999999999978e+01
1.131500000000000057e+02 2.048601000000000028e+01
1.132000000000000028e+02 8.961159999999999570e+00
1.132500000000000000e+02 8.441520000000000579e+00
1.132999999999999972e+02 2.831286000000000058e+01
1.133499999999999943e+02 1.167381999999999920e+01
1.134000000000000057e+02 2.862877999999999901e+01
1.134500000000000028e+02 7.977070000000000327e+00
1.135000000000000000e+02 3.072118000000000038e+01
1.135499999999999972e+02 1.602766000000000091e+01
1.135999999999999943e+02 8.111720000000000041e+00
1.136500000000000057e+02 1.189226000000000028e+01
1.137000000000000028e+02 2.402636000000000038e+01
1.137500000000000000e+02 1.757780999999999949e+01
1.137999999999999972e+02 8.928559999999999164e+00
1.138499999999999943e+02 1.605467000000000155e+01
1.139000000000000057e+02 8.468189999999999884e+00
1.139500000000000028e+02 1.904751999999999867e+01
1.140000000000000000e+02 7.818830000000000169e+00
1.140499999999999972e+02 2.631382999999999939e+01
1.140999999999999943e+02 1.337823999999999991e+01
1.141500000000000057e+02 4.185150000000000148e+00
1.142000000000000028e+02 7.301243999999999801e+01
1.142500000000000000e+02 8.404730000000000700e+00
1.142999999999999972e+02 3.480210000000000026e+00
1.143499999999999943e+02 2.620298000000000016e+01
1.144000000000000057e+02 1.350620999999999938e+01
1.144500000000000028e+02 1.905227000000000004e+01
1.145000000000000000e+02 1.468018000000000001e+01
1.145499999999999972e+02 3.217676000000000158e+01
1.145999999999999943e+02 3.693249999999999922e+00
1.146500000000000057e+02 1.305134999999999934e+01
1.147000000000000028e+02 9.275660000000000238e+00
1.147500000000000000e+02 7.214279999999999582e+00
1.147999999999999972e+02 2.348354000000000141e+01
1.148499999999999943e+02 1.878436999999999912e+01
1.149000000000000057e+02 2.914247999999999905e+01
1.149500000000000028e+02 8.931089999999999307e+00
1.150000000000000000e+02 8.716459999999999653e+00
1.150499999999999972e+02 8.560859999999999914e+00
1.150999999999999943e+02 7.147219999999999906e+00
1.151500000000000057e+02 2.040021000000000129e+01
1.152000000000000028e+02 1.824634999999999962e+01
1.152500000000000000e+02 2.996239999999999792e+00
1.152999999999999972e+02 1.047403000000000084e+01
1.153499999999999943e+02 7.570289999999999964e+00
1.154000000000000057e+02 6.662969999999999615e+00
1.154500000000000028e+02 1.076126000000000005e+01
1.155000000000000000e+02 8.931979999999999364e+00
1.155499999999999972e+02 8.963530000000000442e+00
1.155999999999999943e+02 1.178810000000000002e+01
1.156500000000000057e+02 3.387519999999999865e+00
1.157000000000000028e+02 1.640248000000000062e+01
1.157500000000000000e+02 1.132665000000000077e+01
1.157999999999999972e+02 2.087562000000000140e+01
1.158499999999999943e+02 1.154668000000000028e+01
1.159000000000000057e+02 3.059440000000000026e+01
1.159500000000000028e+02 8.119619999999999393e+00
1.160000000000000000e+02 2.266317000000000093e+01
1.160499999999999972e+02 3.098452999999999946e+01
1.160999999999999943e+02 1.169321000000000055e+01
1.161500000000000057e+02 5.120449999999999946e+00
1.162000000000000028e+02 2.056052999999999997e+01
1.162500000000000000e+02 1.310174999999999912e+01
1.162999999999999972e+02 1.914036000000000115e+01
1.163499999999999943e+02 1.633145999999999987e+01
1.164000000000000057e+02 2.468142999999999887e+01
1.164500000000000028e+02 7.937630000000000408e+00
1.165000000000000000e+02 7.647009999999999863e+00
1.165499999999999972e+02 8.281090000000000728e+00
1.165999999999999943e+02 1.379582000000000086e+01
1.166500000000000057e+02 1.190401999999999916e+01
1.167000000000000028e+02 8.211230000000000473e+00
1.167500000000000000e+02 1.274810000000000088e+01
1.167999999999999972e+02 3.613933999999999713e+01
1.168499999999999943e+02 1.322424999999999962e+01
1.169000000000000057e+02 4.632489999999999775e+00
1.169500000000000028e+02 8.513730000000000686e+00
1.170000000000000000e+02 1.191594000000000086e+01
1.170499999999999972e+02 1.848995999999999995e+01
1.170999999999999943e+02 4.087819999999999787e+00
1.171500000000000057e+02 1.019032999999999944e+01
1.172000000000000028e+02 2.052032000000000167e+01
1.172500000000000000e+02 8.072160000000000224e+00
1.172999999999999972e+02 9.935219999999999274e+00
1.173499999999999943e+02 1.335050000000000026e+01
1.174000000000000057e+02 1.811942000000000164e+01
1.174500000000000028e+02 3.954480000000000217e+00
1.175000000000000000e+02 8.167210000000000747e+00
1.175499999999999972e+02 7.482359999999999900e+00
1.175999999999999943e+02 4.305970000000000297e+00
1.176500000000000057e+02 1.639800999999999931e+01
1.177000000000000028e+02 7.131149999999999878e+00
1.177500000000000000e+02 5.181009999999999671e+00
1.177999999999999972e+02 1.190196000000000076e+01
1.178499999999999943e+02 1.419065999999999939e+01
1.179000000000000057e+02 8.408319999999999794e+00
1.179500000000000028e+02 5.672950000000000159e+00
1.180000000000000000e+02 1.618661000000000172e+01
1.180499999999999972e+02 1.743619999999999948e+01
1.180999999999999943e+02 6.715230000000000032e+00
1.181500000000000057e+02 3.066772999999999882e+01
1.182000000000000028e+02 4.602689999999999770e+01
1.182500000000000000e+02 2.169003000000000014e+01
1.182999999999999972e+02 1.765334999999999965e+01
1.183499999999999943e+02 1.243093000000000004e+01
1.184000000000000057e+02 1.408379000000000048e+01
1.184500000000000028e+02 2.940687000000000140e+01
1.185000000000000000e+02 1.892712999999999823e+01
1.185499999999999972e+02 1.483866000000000085e+01
1.185999999999999943e+02 4.545720000000000205e+00
1.186500000000000057e+02 1.204054000000000002e+01
1.187000000000000028e+02 2.896225000000000094e+01
1.187500000000000000e+02 7.530240000000000045e+00
1.187999999999999972e+02 1.638120999999999938e+01
1.188499999999999943e+02 2.442951000000000050e+01
1.189000000000000057e+02 1.107000000000000028e+01
1.189500000000000028e+02 1.092425000000000068e+01
1.190000000000000000e+02 1.462678000000000011e+01
1.190499999999999972e+02 1.530408000000000079e+01
1.190999999999999943e+02 1.171843999999999930e+01
1.191500000000000057e+02 1.254354000000000013e+01
1.192000000000000028e+02 1.521188000000000073e+01
1.192500000000000000e+02 1.577893000000000079e+01
1.192999999999999972e+02 2.858783999999999992e+01
1.193499999999999943e+02 1.081016999999999939e+01
1.194000000000000057e+02 2.415874000000000166e+01
1.194500000000000028e+02 1.927666999999999931e+01
1.195000000000000000e+02 4.792307000000000272e+01
1.195499999999999972e+02 1.708838000000000079e+01
1.195999999999999943e+02 1.804175000000000040e+01
1.196500000000000057e+02 8.475310000000000343e+00
1.197000000000000028e+02 2.847344000000000008e+01
1.197500000000000000e+02 2.092997000000000085e+01
1.197999999999999972e+02 6.917790000000000106e+00
1.198499999999999943e+02 7.132223999999999364e+01
1.199000000000000057e+02 3.140009999999999835e+01
1.199500000000000028e+02 1.378936000000000028e+01
1.200000000000000000e+02 1.502274000000000065e+01
1.200499999999999972e+02 1.704658999999999835e+01
1.200999999999999943e+02 2.572371000000000052e+01
1.201500000000000057e+02 2.076276000000000010e+01
1.202000000000000028e+02 2.302975299999999947e+02
1.202500000000000000e+02 5.868970000000000020e+00
1.202999999999999972e+02 1.546396000000000015e+01
1.203499999999999943e+02 5.401900000000000368e+00
1.204000000000000057e+02 3.685560000000000169e+00
1.204500000000000028e+02 4.238279999999999603e+00
1.205000000000000000e+02 2.169030000000000058e+01
1.205499999999999972e+02 2.981291999999999831e+01
1.205999999999999943e+02 2.134300999999999959e+01
1.206500000000000057e+02 4.779361000000000104e+01
1.207000000000000028e+02 2.074008999999999858e+01
1.207500000000000000e+02 2.880498000000000047e+01
1.207999999999999972e+02 5.245300000000000296e+00
1.208499999999999943e+02 2.160220999999999947e+01
1.209000000000000057e+02 5.017049999999999699e+01
1.209500000000000028e+02 1.718362000000000123e+01
1.210000000000000000e+02 1.906849000000000061e+01
1.210499999999999972e+02 3.856110000000000326e+01
1.210999999999999943e+02 2.121105999999999980e+01
1.211500000000000057e+02 1.876064999999999827e+01
1.212000000000000028e+02 1.561884000000000050e+01
1.212500000000000000e+02 4.995712999999999937e+01
1.212999999999999972e+02 4.313898999999999972e+01
1.213499999999999943e+02 2.489523000000000152e+01
1.214000000000000057e+02 1.318305999999999933e+01
1.214500000000000028e+02 8.142860000000000653e+00
1.215000000000000000e+02 9.674609999999999488e+00
1.215499999999999972e+02 1.665040000000000120e+01
1.215999999999999943e+02 7.849590000000000067e+00
1.216500000000000057e+02 3.261890000000000178e+00
1.217000000000000028e+02 1.770995999999999881e+01
1.217500000000000000e+02 5.058809999999999718e+01
1.217999999999999972e+02 1.380672000000000033e+01
1.218499999999999943e+02 2.869139999999999802e+00
1.219000000000000057e+02 1.141932000000000080e+01
1.219500000000000028e+02 1.126242000000000054e+01
1.220000000000000000e+02 7.779622999999999422e+01
1.220499999999999972e+02 9.116720000000000823e+00
1.220999999999999943e+02 9.086930000000000618e+00
1.221500000000000057e+02 4.093049999999999855e+00
1.222000000000000028e+02 6.409980000000000011e+00
1.222500000000000000e+02 8.755119999999999791e+00
1.222999999999999972e+02 2.299693999999999861e+01
1.223499999999999943e+02 1.061908000000000030e+01
1.224000000000000057e+02 2.722516999999999854e+01
1.224500000000000028e+02 2.504037999999999897e+01
1.225000000000000000e+02 3.413555999999999813e+01
1.225499999999999972e+02 1.788186000000000035e+02
1.225999999999999943e+02 1.127754300000000001e+02
1.226500000000000057e+02 9.652200000000000557e+00
1.227000000000000028e+02 9.282140000000000057e+00
1.227500000000000000e+02 2.369166999999999845e+01
1.227999999999999972e+02 7.389820000000000277e+00
1.228499999999999943e+02 4.339659999999999940e+01
1.229000000000000057e+02 2.527663000000000082e+01
1.229500000000000028e+02 7.806440000000000268e+00
1.230000000000000000e+02 6.557303000000000281e+01
1.230499999999999972e+02 6.503359999999999808e+00
1.230999999999999943e+02 8.642509999999999692e+00
1.231500000000000057e+02 3.083979000000000070e+01
1.232000000000000028e+02 2.472834999999999894e+01
1.232500000000000000e+02 1.081577000000000055e+01
1.232999999999999972e+02 9.885120000000000573e+00
1.233499999999999943e+02 1.977265999999999835e+01
1.234000000000000057e+02 1.662736999999999910e+01
1.234500000000000028e+02 4.782210000000000072e+00
1.235000000000000000e+02 2.059566999999999837e+01
1.235499999999999972e+02 1.808922000000000097e+01
1.235999999999999943e+02 9.128690000000000637e+00
1.236500000000000057e+02 3.541221999999999781e+01
1.237000000000000028e+02 1.591164000000000023e+01
1.237500000000000000e+02 9.011100000000000776e+00
1.237999999999999972e+02 2.667998000000000047e+01
1.238499999999999943e+02 1.220198000000000071e+01
1.239000000000000057e+02 9.209500000000000242e+00
1.239500000000000028e+02 1.198259000000000007e+01
1.240000000000000000e+02 3.406038000000000210e+01
1.240499999999999972e+02 1.243778999999999968e+01
1.240999999999999943e+02 4.951080000000000148e+00
1.241500000000000057e+02 8.651759999999999451e+00
1.242000000000000028e+02 1.305325999999999986e+01
1.242500000000000000e+02 1.132000999999999991e+01
1.242999999999999972e+02 5.516230000000000189e+00
1.243499999999999943e+02 2.203869999999999862e+01
1.244000000000000057e+02 1.891197000000000017e+01
1.244500000000000028e+02 1.625537999999999883e+01
1.245000000000000000e+02 7.600109999999999921e+00
1.245499999999999972e+02 1.325601999999999947e+01
1.245999999999999943e+02 2.027195000000000036e+01
1.246500000000000057e+02 3.630279000000000167e+01
1.247000000000000028e+02 7.326550000000000118e+00
1.247500000000000000e+02 9.037750000000000838e+00
1.247999999999999972e+02 2.899950000000000028e+00
1.248499999999999943e+02 1.640675999999999846e+01
1.249000000000000057e+02 8.410740000000000549e+00
1.249500000000000028e+02 1.031437000000000026e+01
1.250000000000000000e+02 2.113064999999999927e+01
1.250499999999999972e+02 4.180500000000000327e+00
1.250999999999999943e+02 2.601929999999999854e+00
1.251500000000000057e+02 9.509290000000000020e+00
1.252000000000000028e+02 2.389210999999999885e+01
1.252500000000000000e+02 1.237434000000000012e+01
1.252999999999999972e+02 3.691699999999999982e+00
1.253499999999999943e+02 1.316375999999999991e+01
1.254000000000000057e+02 1.689448000000000150e+01
1.254500000000000028e+02 2.944286999999999921e+01
1.255000000000000000e+02 8.143509999999999138e+00
1.255499999999999972e+02 1.174848000000000070e+01
1.255999999999999943e+02 5.893489999999999895e+00
1.256500000000000057e+02 3.489547999999999917e+01
1.257000000000000028e+02 4.400133999999999901e+01
1.257500000000000000e+02 1.475020999999999916e+01
1.257999999999999972e+02 9.981790000000000163e+00
1.258499999999999943e+02 1.025646000000000058e+01
1.259000000000000057e+02 2.880367000000000033e+01
1.259500000000000028e+02 1.613823999999999970e+01
1.260000000000000000e+02 2.805173999999999879e+01
1.260499999999999972e+02 5.741760000000000197e+00
1.260999999999999943e+02 5.481709999999999638e+00
1.261500000000000057e+02 1.494454999999999956e+01
1.262000000000000028e+02 3.819040000000000212e+00
1.262500000000000000e+02 1.009168000000000021e+01
1.262999999999999972e+02 4.878379999999999939e+00
1.263499999999999943e+02 4.430609999999999715e+00
1.264000000000000057e+02 2.039003999999999905e+01
1.264500000000000028e+02 1.668978999999999857e+01
1.265000000000000000e+02 8.840920000000000556e+00
1.265499999999999972e+02 2.375854999999999961e+01
1.265999999999999943e+02 4.589529999999999887e+00
1.266500000000000057e+02 1.698924999999999841e+01
1.267000000000000028e+02 1.255420999999999943e+01
1.267500000000000000e+02 4.438190999999999775e+01
1.267999999999999972e+02 1.148756999999999984e+01
1.268499999999999943e+02 1.366405999999999921e+01
1.269000000000000057e+02 1.509615999999999936e+01
1.269500000000000028e+02 9.999050000000000438e+00
1.270000000000000000e+02 1.153636000000000017e+01
1.270499999999999972e+02 2.184475000000000122e+01
1.270999999999999943e+02 4.449410000000000309e+00
1.271500000000000057e+02 7.822449999999999903e+00
1.272000000000000028e+02 1.983144000000000062e+01
1.272500000000000000e+02 1.126084999999999958e+01
1.272999999999999972e+02 3.853829999999999956e+01
1.273499999999999943e+02 2.329924000000000106e+01
1.274000000000000057e+02 7.883630000000000138e+00
1.274500000000000028e+02 5.888959999999999972e+00
1.275000000000000000e+02 1.124588999999999928e+01
1.275499999999999972e+02 1.842689999999999984e+01
1.275999999999999943e+02 1.513324000000000069e+01
1.276500000000000057e+02 3.175037999999999982e+01
1.277000000000000028e+02 1.988158999999999921e+01
1.277500000000000000e+02 3.829276000000000124e+01
1.277999999999999972e+02 1.768261000000000038e+01
1.278499999999999943e+02 2.566649999999999920e+01
1.279000000000000057e+02 7.905929999999999680e+00
1.279500000000000028e+02 2.174120999999999881e+01
1.280000000000000000e+02 1.051327000000000034e+01
1.280500000000000114e+02 2.482444999999999879e+01
1.280999999999999943e+02 2.103878999999999877e+01
1.281500000000000057e+02 2.846512999999999849e+01
1.281999999999999886e+02 2.642163000000000039e+01
1.282500000000000000e+02 2.073696999999999946e+01
1.283000000000000114e+02 3.040439999999999898e+01
1.283499999999999943e+02 4.703139999999999787e+01
1.284000000000000057e+02 4.059700000000000308e+00
1.284499999999999886e+02 2.665998000000000090e+01
1.285000000000000000e+02 1.581610000000000049e+01
1.285500000000000114e+02 4.508035000000000281e+01
1.285999999999999943e+02 1.440478000000000058e+01
1.286500000000000057e+02 1.670496999999999943e+01
1.286999999999999886e+02 5.383950000000000102e+01
1.287500000000000000e+02 1.467543000000000042e+01
1.288000000000000114e+02 8.401370000000000005e+00
1.288499999999999943e+02 1.697812000000000054e+01
1.289000000000000057e+02 1.510701000000000072e+01
1.289499999999999886e+02 1.389844000000000079e+01
1.290000000000000000e+02 8.066739999999999355e+00
1.290500000000000114e+02 1.680980999999999881e+01
1.290999999999999943e+02 4.857879999999999754e+00
1.291500000000000057e+02 1.432694000000000045e+01
1.291999999999999886e+02 3.776136999999999944e+01
1.292500000000000000e+02 9.887430000000000163e+00
1.293000000000000114e+02 1.548576000000000086e+01
1.293499999999999943e+02 1.193491000000000035e+01
1.294000000000000057e+02 1.100200000000000067e+01
1.294499999999999886e+02 1.855882000000000076e+01
1.295000000000000000e+02 2.334382000000000090e+01
1.295500000000000114e+02 2.374628999999999834e+01
1.295999999999999943e+02 8.438620000000000232e+00
1.296500000000000057e+02 1.213699000000000083e+01
1.296999999999999886e+02 1.856259999999999977e+01
1.297500000000000000e+02 1.333156999999999925e+01
1.298000000000000114e+02 8.014699999999999491e+00
1.298499999999999943e+02 2.542002000000000095e+01
1.299000000000000057e+02 1.520871999999999957e+01
1.299499999999999886e+02 1.562435999999999936e+01
1.300000000000000000e+02 1.273855000000000004e+01
1.300500000000000114e+02 8.553010000000000446e+00
1.300999999999999943e+02 3.180138000000000176e+01
1.301500000000000057e+02 7.703500000000000014e+00
1.301999999999999886e+02 1.181086999999999954e+01
1.302500000000000000e+02 1.825435999999999837e+01
1.303000000000000114e+02 8.247880000000000322e+00
1.303499999999999943e+02 1.469697000000000031e+01
1.304000000000000057e+02 1.666983000000000104e+01
1.304499999999999886e+02 1.435576000000000008e+01
1.305000000000000000e+02 9.795059999999999434e+00
1.305500000000000114e+02 1.961633000000000138e+01
1.305999999999999943e+02 4.365059999999999718e+00
1.306500000000000057e+02 5.168389999999999596e+00
1.306999999999999886e+02 1.034393999999999991e+01
1.307500000000000000e+02 1.383480999999999916e+01
1.308000000000000114e+02 1.797109999999999985e+01
1.308499999999999943e+02 9.826069999999999638e+00
1.309000000000000057e+02 1.622537000000000162e+01
1.309499999999999886e+02 7.174389999999999823e+00
1.310000000000000000e+02 1.014724999999999966e+01
1.310500000000000114e+02 4.503160000000000274e+00
1.310999999999999943e+02 1.761899999999999977e+01
1.311500000000000057e+02 1.135570000000000057e+01
1.311999999999999886e+02 1.473179000000000016e+01
1.312500000000000000e+02 1.560068000000000055e+01
1.313000000000000114e+02 2.316752999999999929e+01
1.313499999999999943e+02 1.269209999999999994e+01
1.314000000000000057e+02 1.080657000000000068e+01
1.314499999999999886e+02 3.830346999999999724e+01
1.315000000000000000e+02 1.266475999999999935e+01
1.315500000000000114e+02 7.123739999999999739e+00
1.315999999999999943e+02 2.962490999999999985e+01
1.316500000000000057e+02 1.018051999999999957e+01
1.316999999999999886e+02 1.366979000000000077e+01
1.317500000000000000e+02 1.430400000000000027e+01
1.318000000000000114e+02 6.746299999999999741e+00
1.318499999999999943e+02 2.365617999999999910e+01
1.319000000000000057e+02 1.118712000000000018e+01
1.319499999999999886e+02 1.072960999999999920e+01
1.320000000000000000e+02 2.457518999999999920e+01
1.320500000000000114e+02 1.082634000000000007e+01
1.320999999999999943e+02 2.685429999999999851e+01
1.321500000000000057e+02 2.096717999999999904e+01
1.321999999999999886e+02 1.148983999999999916e+01
1.322500000000000000e+02 1.058014999999999972e+01
1.323000000000000114e+02 1.124967999999999968e+01
1.323499999999999943e+02 4.435410000000000075e+00
1.324000000000000057e+02 8.645839999999999748e+00
1.324499999999999886e+02 9.126020000000000465e+00
1.325000000000000000e+02 2.637857999999999947e+01
1.325500000000000114e+02 9.225780000000000314e+00
1.325999999999999943e+02 1.043970999999999982e+01
1.326500000000000057e+02 2.903945999999999827e+01
1.326999999999999886e+02 1.026815999999999995e+01
1.327500000000000000e+02 6.152219999999999800e+00
1.328000000000000114e+02 4.601729999999999876e+00
1.328499999999999943e+02 6.355520000000000280e+00
1.329000000000000057e+02 2.277821000000000140e+01
1.329499999999999886e+02 1.158325999999999922e+01
1.330000000000000000e+02 6.231510000000000105e+00
1.330500000000000114e+02 6.010239999999999583e+00
1.330999999999999943e+02 1.424604000000000070e+01
1.331500000000000057e+02 1.390945999999999927e+01
1.331999999999999886e+02 2.175265999999999877e+01
1.332500000000000000e+02 2.190975999999999857e+01
1.333000000000000114e+02 2.089150000000000063e+01
1.333499999999999943e+02 1.272533999999999921e+01
1.334000000000000057e+02 9.787409999999999499e+00
1.334499999999999886e+02 8.934240000000000848e+00
1.335000000000000000e+02 2.400897000000000148e+01
1.335500000000000114e+02 1.282363999999999926e+01
1.335999999999999943e+02 2.239205000000000112e+01
1.336500000000000057e+02 1.435712000000000010e+01
1.336999999999999886e+02 1.960786999999999836e+01
1.337500000000000000e+02 2.525876999999999839e+01
1.338000000000000114e+02 8.694969999999999644e+00
1.338499999999999943e+02 2.277574999999999861e+01
1.339000000000000057e+02 1.463347000000000087e+01
1.339499999999999886e+02 1.125530000000000008e+01
1.340000000000000000e+02 7.753829999999999778e+00
1.340500000000000114e+02 1.279651999999999923e+01
1.340999999999999943e+02 8.743119999999999337e+00
1.341500000000000057e+02 1.446390000000000065e+00
1.341999999999999886e+02 7.470110000000000028e+00
1.342500000000000000e+02 3.030771999999999977e+01
1.343000000000000114e+02 1.535248999999999953e+01
1.343499999999999943e+02 8.565289999999999182e+00
1.344000000000000057e+02 8.890190000000000481e+00
1.344499999999999886e+02 3.716079999999999828e+00
1.345000000000000000e+02 1.043225999999999942e+01
1.345500000000000114e+02 2.250157000000000096e+01
1.345999999999999943e+02 1.888688000000000144e+01
1.346500000000000057e+02 1.266483999999999988e+01
1.346999999999999886e+02 4.353349999999999831e+00
1.347500000000000000e+02 3.070730000000000182e+00
1.348000000000000114e+02 2.253545000000000087e+01
1.348499999999999943e+02 6.346989999999999910e+00
1.349000000000000057e+02 3.790020000000000167e+00
1.349499999999999886e+02 5.845530000000000115e+00
1.350000000000000000e+02 6.495969999999999800e+00
1.350500000000000114e+02 7.783979999999999677e+00
1.350999999999999943e+02 8.241809999999999192e+00
1.351500000000000057e+02 1.183755999999999986e+01
1.351999999999999886e+02 1.018819000000000052e+01
1.352500000000000000e+02 1.801417999999999964e+01
1.353000000000000114e+02 1.763175999999999988e+01
1.353499999999999943e+02 7.428689999999999571e+00
1.354000000000000057e+02 8.439399999999999125e+00
1.354499999999999886e+02 2.698693000000000097e+01
1.355000000000000000e+02 6.508359999999999701e+00
1.355500000000000114e+02 8.065179999999999794e+00
1.355999999999999943e+02 1.353190000000000026e+01
1.356500000000000057e+02 1.583874999999999922e+01
1.356999999999999886e+02 5.636700000000000266e+00
1.357500000000000000e+02 7.571220000000000283e+00
1.358000000000000114e+02 1.017787000000000042e+01
1.358499999999999943e+02 1.722003000000000128e+01
1.359000000000000057e+02 2.122715000000000174e+01
1.359499999999999886e+02 1.212074999999999925e+01
1.360000000000000000e+02 1.072048999999999985e+01
1.360500000000000114e+02 6.325590000000000046e+00
1.360999999999999943e+02 1.267661000000000016e+01
1.361500000000000057e+02 9.859510000000000218e+00
1.361999999999999886e+02 1.071824999999999939e+01
1.362500000000000000e+02 5.029630000000000045e+00
1.363000000000000114e+02 9.158490000000000464e+00
1.363499999999999943e+02 1.548807000000000045e+01
1.364000000000000057e+02 6.996240000000000236e+00
1.364499999999999886e+02 6.463300000000000267e+00
1.365000000000000000e+02 7.910580000000000389e+00
1.365500000000000114e+02 9.833800000000000097e+00
1.365999999999999943e+02 4.366740000000000066e+00
1.366500000000000057e+02 1.654764000000000124e+01
1.366999999999999886e+02 1.679914000000000129e+01
1.367500000000000000e+02 2.588620000000000143e+00
1.368000000000000114e+02 9.603320000000000078e+00
1.368499999999999943e+02 1.246674999999999933e+01
1.369000000000000057e+02 1.367047999999999952e+01
1.369499999999999886e+02 6.371109999999999829e+00
1.370000000000000000e+02 7.423370000000000246e+00
1.370500000000000114e+02 5.452490000000000059e+00
1.370999999999999943e+02 7.341739999999999711e+00
1.371500000000000057e+02 2.084169999999999856e+00
1.371999999999999886e+02 3.450940000000000119e+00
1.372500000000000000e+02 1.160407999999999973e+01
1.373000000000000114e+02 9.667630000000000834e+00
1.373499999999999943e+02 7.488730000000000331e+00
1.374000000000000057e+02 8.835179999999999367e+00
1.374499999999999886e+02 8.148500000000000298e+00
1.375000000000000000e+02 1.284059000000000061e+01
1.375500000000000114e+02 4.436390000000000278e+00
1.375999999999999943e+02 1.065151000000000003e+01
1.376500000000000057e+02 4.942109999999999559e+00
1.376999999999999886e+02 1.554850000000000065e+01
1.377500000000000000e+02 9.141329999999999956e+00
1.378000000000000114e+02 7.735210000000000363e+00
1.378499999999999943e+02 5.260290000000000354e+00
1.379000000000000057e+02 1.799953000000000003e+01
1.379499999999999886e+02 1.066066000000000003e+01
1.380000000000000000e+02 6.583059999999999690e+00
1.380500000000000114e+02 6.303889999999999993e+00
1.380999999999999943e+02 7.634710000000000107e+00
1.381500000000000057e+02 8.454029999999999490e+00
1.381999999999999886e+02 3.536599999999999966e+00
1.382500000000000000e+02 7.217360000000000220e+00
1.383000000000000114e+02 8.612130000000000507e+00
1.383499999999999943e+02 9.496809999999999974e+00
1.384000000000000057e+02 1.197827999999999982e+01
1.384499999999999886e+02 1.211009999999999920e+01
1.385000000000000000e+02 1.060355000000000025e+01
1.385500000000000114e+02 1.182127000000000017e+01
1.385999999999999943e+02 1.811495000000000033e+01
1.386500000000000057e+02 5.888899999999999579e+00
1.386999999999999886e+02 1.488007999999999953e+01
1.387500000000000000e+02 7.160910000000000331e+00
1.388000000000000114e+02 1.079354999999999976e+01
1.388499999999999943e+02 5.320879999999999832e+00
1.389000000000000057e+02 7.771189999999999820e+00
1.389499999999999886e+02 7.516860000000000319e+00
1.390000000000000000e+02 1.034102999999999994e+01
1.390500000000000114e+02 1.029312000000000005e+01
1.390999999999999943e+02 1.099057999999999957e+01
1.391500000000000057e+02 8.972070000000000434e+00
1.391999999999999886e+02 9.372519999999999740e+00
1.392500000000000000e+02 1.007887999999999984e+01
1.393000000000000114e+02 7.344459999999999766e+00
1.393499999999999943e+02 9.763700000000000045e+00
1.394000000000000057e+02 6.281439999999999912e+00
1.394499999999999886e+02 4.220509999999999984e+00
1.395000000000000000e+02 1.315428999999999959e+01
1.395500000000000114e+02 5.173560000000000159e+00
1.395999999999999943e+02 7.178880000000000372e+00
1.396500000000000057e+02 1.144877999999999929e+01
1.396999999999999886e+02 7.528719999999999857e+00
1.397500000000000000e+02 6.637120000000000353e+00
1.398000000000000114e+02 1.033871000000000073e+01
1.398499999999999943e+02 6.653480000000000061e+00
1.399000000000000057e+02 1.531173000000000073e+01
1.399499999999999886e+02 1.918459000000000003e+01
1.400000000000000000e+02 7.765530000000000044e+00
1.400500000000000114e+02 2.651613000000000042e+01
1.400999999999999943e+02 5.331070000000000420e+00
1.401500000000000057e+02 7.364189999999999792e+00
1.401999999999999886e+02 3.361455000000000126e+01
1.402500000000000000e+02 6.738739999999999952e+00
1.403000000000000114e+02 1.157891000000000048e+01
1.403499999999999943e+02 1.949669000000000096e+01
1.404000000000000057e+02 6.201999999999999957e+00
1.404499999999999886e+02 1.016719999999999935e+01
1.405000000000000000e+02 8.523130000000000095e+00
1.405500000000000114e+02 3.289719999999999978e+00
1.405999999999999943e+02 7.405359999999999943e+00
1.406500000000000057e+02 1.145823999999999998e+01
1.406999999999999886e+02 1.999602000000000146e+01
1.407500000000000000e+02 1.611526999999999887e+01
1.408000000000000114e+02 2.342576999999999998e+01
1.408499999999999943e+02 1.723608000000000118e+01
1.409000000000000057e+02 1.204762999999999984e+01
1.409499999999999886e+02 1.641158000000000072e+01
1.410000000000000000e+02 1.050777000000000072e+01
1.410500000000000114e+02 2.037387000000000015e+01
1.410999999999999943e+02 3.961739999999999817e+00
1.411500000000000057e+02 1.187920000000000087e+01
1.411999999999999886e+02 8.438119999999999621e+00
1.412500000000000000e+02 6.942009999999999792e+00
1.413000000000000114e+02 1.417436000000000007e+01
1.413499999999999943e+02 8.496330000000000382e+00
1.414000000000000057e+02 5.403999999999999915e+00
1.414499999999999886e+02 8.782450000000000756e+00
1.415000000000000000e+02 1.054288999999999987e+01
1.415500000000000114e+02 8.684440000000000381e+00
1.415999999999999943e+02 8.761649999999999494e+00
1.416500000000000057e+02 1.324771999999999927e+01
1.416999999999999886e+02 1.727770000000000028e+00
1.417500000000000000e+02 1.514892000000000039e+01
1.418000000000000114e+02 6.663479999999999848e+00
1.418499999999999943e+02 5.885309999999999597e+00
1.419000000000000057e+02 2.211832000000000065e+01
1.419499999999999886e+02 1.411669999999999980e+01
1.420000000000000000e+02 1.796467000000000169e+01
1.420500000000000114e+02 6.811519999999999797e+00
1.420999999999999943e+02 1.637895999999999930e+01
1.421500000000000057e+02 1.111645000000000039e+01
1.421999999999999886e+02 1.470261999999999958e+01
1.422500000000000000e+02 9.994369999999999976e+00
1.423000000000000114e+02 1.589052000000000042e+01
1.423499999999999943e+02 1.236997000000000035e+01
1.424000000000000057e+02 1.630151000000000039e+01
1.424499999999999886e+02 3.469790000000000152e+00
1.425000000000000000e+02 7.920530000000000292e+00
1.425500000000000114e+02 7.482969999999999899e+00
1.425999999999999943e+02 4.645430000000000170e+00
1.426500000000000057e+02 1.893571999999999989e+01
1.426999999999999886e+02 1.003653000000000084e+01
1.427500000000000000e+02 8.690559999999999619e+00
1.428000000000000114e+02 8.145060000000000855e+00
1.428499999999999943e+02 5.554789999999999672e+00
1.429000000000000057e+02 1.648824000000000112e+01
1.429499999999999886e+02 1.321962000000000081e+01
1.430000000000000000e+02 1.121737000000000073e+01
1.430500000000000114e+02 1.636831000000000103e+01
1.430999999999999943e+02 5.743570000000000064e+00
1.431500000000000057e+02 1.136959000000000053e+01
1.431999999999999886e+02 1.118488999999999933e+01
1.432500000000000000e+02 6.840939999999999799e+00
1.433000000000000114e+02 9.571630000000000749e+00
1.433499999999999943e+02 6.794069999999999609e+00
1.434000000000000057e+02 1.493234999999999957e+01
1.434499999999999886e+02 1.449898999999999916e+01
1.435000000000000000e+02 9.865429999999999922e+00
1.435500000000000114e+02 1.028406999999999982e+01
1.435999999999999943e+02 1.181903999999999932e+01
1.436500000000000057e+02 7.227020000000000444e+00
1.436999999999999886e+02 1.205273000000000039e+01
1.437500000000000000e+02 3.000059999999999949e+00
1.438000000000000114e+02 8.260989999999999611e+00
1.438499999999999943e+02 3.417409999999999837e+00
1.439000000000000057e+02 6.921240000000000059e+00
1.439499999999999886e+02 6.777700000000000280e+00
1.440000000000000000e+02 1.025923000000000052e+01
1.440500000000000114e+02 1.007018000000000058e+01
1.440999999999999943e+02 1.287093999999999916e+01
1.441500000000000057e+02 1.090761999999999965e+01
1.441999999999999886e+02 4.357099999999999973e+00
1.442500000000000000e+02 1.134150999999999954e+01
1.443000000000000114e+02 9.916850000000000165e+00
1.443499999999999943e+02 1.370515999999999934e+01
1.444000000000000057e+02 3.911410000000000053e+00
1.444499999999999886e+02 3.757239999999999913e+00
1.445000000000000000e+02 3.173919999999999852e+00
1.445500000000000114e+02 1.615056999999999832e+01
1.445999999999999943e+02 2.637374000000000152e+01
1.446500000000000057e+02 7.589000000000000412e+00
1.446999999999999886e+02 2.356877000000000066e+01
1.447500000000000000e+02 8.513180000000000192e+00
1.448000000000000114e+02 3.652820000000000178e+00
1.448499999999999943e+02 4.442029999999999923e+00
1.449000000000000057e+02 4.775339999999999918e+00
1.449499999999999886e+02 8.925990000000000535e+00
1.450000000000000000e+02 6.496260000000000367e+00
1.450500000000000114e+02 6.771110000000000184e+00
1.450999999999999943e+02 1.524229000000000056e+01
1.451500000000000057e+02 7.259190000000000254e+00
1.451999999999999886e+02 5.779779999999999696e+00
1.452500000000000000e+02 2.039636000000000138e+01
1.453000000000000114e+02 9.412990000000000634e+00
1.453499999999999943e+02 5.060109999999999886e+00
1.454000000000000057e+02 9.215579999999999217e+00
1.454499999999999886e+02 1.289826000000000050e+01
1.455000000000000000e+02 6.419789999999999885e+00
1.455500000000000114e+02 1.063738000000000028e+01
1.455999999999999943e+02 1.263823999999999970e+01
1.456500000000000057e+02 1.051205000000000034e+01
1.456999999999999886e+02 8.028900000000000148e+00
1.457500000000000000e+02 1.071141000000000076e+01
1.458000000000000114e+02 4.778249999999999886e+00
1.458499999999999943e+02 9.399889999999999191e+00
1.459000000000000057e+02 5.243920000000000137e+00
1.459499999999999886e+02 2.226823999999999870e+01
1.460000000000000000e+02 2.055886999999999887e+01
1.460500000000000114e+02 1.278312000000000026e+01
1.460999999999999943e+02 7.225109999999999921e+00
1.461500000000000057e+02 2.823760000000000048e+00
1.461999999999999886e+02 1.313814999999999955e+01
1.462500000000000000e+02 8.198159999999999670e+00
1.463000000000000114e+02 4.916699999999999626e+00
1.463499999999999943e+02 7.554750000000000298e+00
1.464000000000000057e+02 7.133280000000000065e+00
1.464499999999999886e+02 1.906410999999999945e+01
1.465000000000000000e+02 3.317140000000000200e+00
1.465500000000000114e+02 1.400830999999999982e+01
1.465999999999999943e+02 4.892610000000000348e+00
1.466500000000000057e+02 2.458708000000000027e+01
1.466999999999999886e+02 1.421579000000000015e+01
1.467500000000000000e+02 2.279040000000000177e+00
1.468000000000000114e+02 4.852789999999999715e+00
1.468499999999999943e+02 1.863756000000000057e+01
1.469000000000000057e+02 8.769220000000000681e+00
1.469499999999999886e+02 5.978030000000000399e+00
1.470000000000000000e+02 8.466779999999999973e+00
1.470500000000000114e+02 9.945460000000000633e+00
1.470999999999999943e+02 1.823342999999999847e+01
1.471500000000000057e+02 5.264400000000000190e+00
1.471999999999999886e+02 2.391908000000000101e+01
1.472500000000000000e+02 4.997209999999999930e+00
1.473000000000000114e+02 8.968059999999999476e+00
1.473499999999999943e+02 1.911024000000000100e+01
1.474000000000000057e+02 3.705490000000000173e+00
1.474499999999999886e+02 4.283220000000000027e+00
1.475000000000000000e+02 1.185948999999999920e+01
1.475500000000000114e+02 1.558506999999999998e+01
1.475999999999999943e+02 6.083849999999999980e+00
1.476500000000000057e+02 2.175872000000000028e+01
1.476999999999999886e+02 4.992149999999999643e+00
1.477500000000000000e+02 8.561180000000000234e+00
1.478000000000000114e+02 2.073555999999999955e+01
1.478499999999999943e+02 1.442229000000000028e+01
1.479000000000000057e+02 2.345819999999999794e+00
1.479499999999999886e+02 1.079753000000000007e+01
1.480000000000000000e+02 1.317985999999999969e+01
1.480500000000000114e+02 2.177204000000000050e+01
1.480999999999999943e+02 2.501542999999999850e+01
1.481500000000000057e+02 2.423121000000000080e+01
1.481999999999999886e+02 1.903930000000000078e+01
1.482500000000000000e+02 4.593679999999999986e+00
1.483000000000000114e+02 6.168110000000000426e+00
1.483499999999999943e+02 9.993589999999999307e+00
1.484000000000000057e+02 9.119870000000000587e+00
1.484499999999999886e+02 6.568859999999999921e+00
1.485000000000000000e+02 6.262809999999999988e+00
1.485500000000000114e+02 1.379733000000000054e+01
1.485999999999999943e+02 6.215270000000000294e+00
1.486500000000000057e+02 9.764039999999999608e+00
1.486999999999999886e+02 1.507915999999999990e+01
1.487500000000000000e+02 1.155048999999999992e+01
1.488000000000000114e+02 2.990409999999999791e+00
1.488499999999999943e+02 1.535230999999999923e+01
1.489000000000000057e+02 2.829320000000000057e+00
1.489499999999999886e+02 2.041157000000000110e+01
1.490000000000000000e+02 4.308749999999999858e+00
1.490500000000000114e+02 2.950165000000000148e+01
1.490999999999999943e+02 1.294642999999999944e+01
1.491500000000000057e+02 6.037370000000000125e+00
1.491999999999999886e+02 5.728629999999999889e+00
1.492500000000000000e+02 6.087340000000000195e+00
1.493000000000000114e+02 1.019979999999999976e+01
1.493499999999999943e+02 1.510706000000000060e+01
1.494000000000000057e+02 8.030450000000000088e+00
1.494499999999999886e+02 7.213280000000000136e+00
1.495000000000000000e+02 3.495280000000000165e+00
1.495500000000000114e+02 5.776360000000000383e+00
1.495999999999999943e+02 1.148889999999999922e+01
1.496500000000000057e+02 1.184678000000000075e+01
1.496999999999999886e+02 3.656489999999999796e+00
1.497500000000000000e+02 4.248470000000000191e+00
1.498000000000000114e+02 6.268069999999999808e+00
1.498499999999999943e+02 5.586560000000000414e+00
1.499000000000000057e+02 4.759850000000000136e+00
1.499499999999999886e+02 4.434009999999999785e+00
1.500000000000000000e+02 1.808573000000000164e+01
