# Supplementary material for: Elevated concentrations cause upright alpha-synuclein conformation at lipid interfaces
Source: Nat Commun. 2023 Sep 18;14:5731. doi: 10.1038/s41467-023-39843-1 (PMC10507035; doi:10.1038/s41467-023-39843-1)
Supplement: Supplementary file 3 — Source Data [file 41467_2023_39843_MOESM3_ESM.zip › Source Data file/FigureS12/figS12_lowLPR_corr_s7_r2.txt]

0.000000000000000000e+00 nan
5.000000000000000278e-02 nan
1.000000000000000056e-01 nan
1.499999999999999944e-01 nan
2.000000000000000111e-01 nan
2.500000000000000000e-01 nan
2.999999999999999889e-01 nan
3.499999999999999778e-01 nan
4.000000000000000222e-01 nan
4.500000000000000111e-01 nan
5.000000000000000000e-01 nan
5.500000000000000444e-01 nan
5.999999999999999778e-01 nan
6.500000000000000222e-01 nan
6.999999999999999556e-01 nan
7.500000000000000000e-01 nan
8.000000000000000444e-01 nan
8.499999999999999778e-01 nan
9.000000000000000222e-01 nan
9.499999999999999556e-01 nan
1.000000000000000000e+00 nan
1.050000000000000044e+00 nan
1.100000000000000089e+00 nan
1.149999999999999911e+00 nan
1.199999999999999956e+00 nan
1.250000000000000000e+00 nan
1.300000000000000044e+00 nan
1.350000000000000089e+00 nan
1.399999999999999911e+00 nan
1.449999999999999956e+00 nan
1.500000000000000000e+00 nan
1.550000000000000044e+00 nan
1.600000000000000089e+00 nan
1.649999999999999911e+00 nan
1.699999999999999956e+00 nan
1.750000000000000000e+00 nan
1.800000000000000044e+00 nan
1.850000000000000089e+00 nan
1.899999999999999911e+00 nan
1.949999999999999956e+00 nan
2.000000000000000000e+00 nan
2.049999999999999822e+00 nan
2.100000000000000089e+00 nan
2.149999999999999911e+00 nan
2.200000000000000178e+00 nan
2.250000000000000000e+00 nan
2.299999999999999822e+00 nan
2.350000000000000089e+00 nan
2.399999999999999911e+00 nan
2.450000000000000178e+00 nan
2.500000000000000000e+00 nan
2.549999999999999822e+00 nan
2.600000000000000089e+00 nan
2.649999999999999911e+00 nan
2.700000000000000178e+00 nan
2.750000000000000000e+00 nan
2.799999999999999822e+00 nan
2.850000000000000089e+00 nan
2.899999999999999911e+00 nan
2.950000000000000178e+00 nan
3.000000000000000000e+00 nan
3.049999999999999822e+00 nan
3.100000000000000089e+00 nan
3.149999999999999911e+00 nan
3.200000000000000178e+00 nan
3.250000000000000000e+00 nan
3.299999999999999822e+00 nan
3.350000000000000089e+00 nan
3.399999999999999911e+00 nan
3.450000000000000178e+00 nan
3.500000000000000000e+00 nan
3.549999999999999822e+00 nan
3.600000000000000089e+00 nan
3.649999999999999911e+00 nan
3.700000000000000178e+00 nan
3.750000000000000000e+00 nan
3.799999999999999822e+00 nan
3.850000000000000089e+00 nan
3.899999999999999911e+00 nan
3.950000000000000178e+00 nan
4.000000000000000000e+00 nan
4.049999999999999822e+00 nan
4.099999999999999645e+00 nan
4.150000000000000355e+00 nan
4.200000000000000178e+00 nan
4.250000000000000000e+00 nan
4.299999999999999822e+00 nan
4.349999999999999645e+00 nan
4.400000000000000355e+00 nan
4.450000000000000178e+00 nan
4.500000000000000000e+00 nan
4.549999999999999822e+00 nan
4.599999999999999645e+00 nan
4.650000000000000355e+00 nan
4.700000000000000178e+00 nan
4.750000000000000000e+00 nan
4.799999999999999822e+00 nan
4.849999999999999645e+00 nan
4.900000000000000355e+00 nan
4.950000000000000178e+00 nan
5.000000000000000000e+00 nan
5.049999999999999822e+00 nan
5.099999999999999645e+00 nan
5.150000000000000355e+00 nan
5.200000000000000178e+00 nan
5.250000000000000000e+00 nan
5.299999999999999822e+00 nan
5.349999999999999645e+00 nan
5.400000000000000355e+00 nan
5.450000000000000178e+00 nan
5.500000000000000000e+00 nan
5.549999999999999822e+00 nan
5.599999999999999645e+00 nan
5.650000000000000355e+00 nan
5.700000000000000178e+00 nan
5.750000000000000000e+00 nan
5.799999999999999822e+00 nan
5.849999999999999645e+00 nan
5.900000000000000355e+00 nan
5.950000000000000178e+00 nan
6.000000000000000000e+00 nan
6.049999999999999822e+00 nan
6.099999999999999645e+00 nan
6.150000000000000355e+00 nan
6.200000000000000178e+00 nan
6.250000000000000000e+00 nan
6.299999999999999822e+00 nan
6.349999999999999645e+00 nan
6.400000000000000355e+00 nan
6.450000000000000178e+00 nan
6.500000000000000000e+00 nan
6.549999999999999822e+00 nan
6.599999999999999645e+00 nan
6.650000000000000355e+00 nan
6.700000000000000178e+00 nan
6.750000000000000000e+00 nan
6.799999999999999822e+00 nan
6.849999999999999645e+00 nan
6.900000000000000355e+00 nan
6.950000000000000178e+00 nan
7.000000000000000000e+00 nan
7.049999999999999822e+00 nan
7.099999999999999645e+00 nan
7.150000000000000355e+00 nan
7.200000000000000178e+00 nan
7.250000000000000000e+00 nan
7.299999999999999822e+00 nan
7.349999999999999645e+00 nan
7.400000000000000355e+00 nan
7.450000000000000178e+00 nan
7.500000000000000000e+00 nan
7.549999999999999822e+00 nan
7.599999999999999645e+00 nan
7.650000000000000355e+00 nan
7.700000000000000178e+00 nan
7.750000000000000000e+00 nan
7.799999999999999822e+00 nan
7.849999999999999645e+00 nan
7.900000000000000355e+00 nan
7.950000000000000178e+00 nan
8.000000000000000000e+00 nan
8.050000000000000711e+00 nan
8.099999999999999645e+00 nan
8.150000000000000355e+00 nan
8.199999999999999289e+00 nan
8.250000000000000000e+00 nan
8.300000000000000711e+00 nan
8.349999999999999645e+00 nan
8.400000000000000355e+00 nan
8.449999999999999289e+00 nan
8.500000000000000000e+00 nan
8.550000000000000711e+00 nan
8.599999999999999645e+00 nan
8.650000000000000355e+00 nan
8.699999999999999289e+00 nan
8.750000000000000000e+00 nan
8.800000000000000711e+00 nan
8.849999999999999645e+00 nan
8.900000000000000355e+00 nan
8.949999999999999289e+00 nan
9.000000000000000000e+00 nan
9.050000000000000711e+00 nan
9.099999999999999645e+00 nan
9.150000000000000355e+00 nan
9.199999999999999289e+00 nan
9.250000000000000000e+00 nan
9.300000000000000711e+00 nan
9.349999999999999645e+00 nan
9.400000000000000355e+00 nan
9.449999999999999289e+00 nan
9.500000000000000000e+00 nan
9.550000000000000711e+00 nan
9.599999999999999645e+00 nan
9.650000000000000355e+00 nan
9.699999999999999289e+00 nan
9.750000000000000000e+00 nan
9.800000000000000711e+00 nan
9.849999999999999645e+00 nan
9.900000000000000355e+00 nan
9.949999999999999289e+00 nan
1.000000000000000000e+01 nan
1.005000000000000071e+01 nan
1.009999999999999964e+01 nan
1.015000000000000036e+01 nan
1.019999999999999929e+01 nan
1.025000000000000000e+01 nan
1.030000000000000071e+01 nan
1.034999999999999964e+01 nan
1.040000000000000036e+01 nan
1.044999999999999929e+01 nan
1.050000000000000000e+01 nan
1.055000000000000071e+01 nan
1.059999999999999964e+01 nan
1.065000000000000036e+01 nan
1.069999999999999929e+01 nan
1.075000000000000000e+01 nan
1.080000000000000071e+01 nan
1.084999999999999964e+01 nan
1.090000000000000036e+01 nan
1.094999999999999929e+01 nan
1.100000000000000000e+01 nan
1.105000000000000071e+01 nan
1.109999999999999964e+01 nan
1.115000000000000036e+01 nan
1.119999999999999929e+01 nan
1.125000000000000000e+01 nan
1.130000000000000071e+01 nan
1.134999999999999964e+01 nan
1.140000000000000036e+01 nan
1.144999999999999929e+01 nan
1.150000000000000000e+01 nan
1.155000000000000071e+01 nan
1.159999999999999964e+01 nan
1.165000000000000036e+01 nan
1.169999999999999929e+01 nan
1.175000000000000000e+01 nan
1.180000000000000071e+01 nan
1.184999999999999964e+01 nan
1.190000000000000036e+01 nan
1.194999999999999929e+01 nan
1.200000000000000000e+01 nan
1.205000000000000071e+01 nan
1.209999999999999964e+01 nan
1.215000000000000036e+01 nan
1.219999999999999929e+01 nan
1.225000000000000000e+01 nan
1.230000000000000071e+01 nan
1.234999999999999964e+01 nan
1.240000000000000036e+01 nan
1.244999999999999929e+01 nan
1.250000000000000000e+01 nan
1.255000000000000071e+01 nan
1.259999999999999964e+01 nan
1.265000000000000036e+01 nan
1.269999999999999929e+01 nan
1.275000000000000000e+01 nan
1.280000000000000071e+01 nan
1.284999999999999964e+01 nan
1.290000000000000036e+01 nan
1.294999999999999929e+01 nan
1.300000000000000000e+01 nan
1.305000000000000071e+01 nan
1.309999999999999964e+01 nan
1.315000000000000036e+01 nan
1.319999999999999929e+01 nan
1.325000000000000000e+01 nan
1.330000000000000071e+01 nan
1.334999999999999964e+01 nan
1.340000000000000036e+01 nan
1.344999999999999929e+01 nan
1.350000000000000000e+01 nan
1.355000000000000071e+01 nan
1.359999999999999964e+01 nan
1.365000000000000036e+01 nan
1.369999999999999929e+01 nan
1.375000000000000000e+01 nan
1.380000000000000071e+01 nan
1.384999999999999964e+01 nan
1.390000000000000036e+01 nan
1.394999999999999929e+01 nan
1.400000000000000000e+01 nan
1.405000000000000071e+01 nan
1.409999999999999964e+01 nan
1.415000000000000036e+01 nan
1.419999999999999929e+01 nan
1.425000000000000000e+01 nan
1.430000000000000071e+01 nan
1.434999999999999964e+01 nan
1.440000000000000036e+01 nan
1.444999999999999929e+01 nan
1.450000000000000000e+01 nan
1.455000000000000071e+01 nan
1.459999999999999964e+01 nan
1.465000000000000036e+01 nan
1.469999999999999929e+01 nan
1.475000000000000000e+01 nan
1.480000000000000071e+01 nan
1.484999999999999964e+01 nan
1.490000000000000036e+01 nan
1.494999999999999929e+01 nan
1.500000000000000000e+01 nan
1.505000000000000071e+01 nan
1.509999999999999964e+01 nan
1.515000000000000036e+01 nan
1.519999999999999929e+01 nan
1.525000000000000000e+01 nan
1.530000000000000071e+01 nan
1.534999999999999964e+01 nan
1.540000000000000036e+01 nan
1.544999999999999929e+01 nan
1.550000000000000000e+01 nan
1.555000000000000071e+01 nan
1.559999999999999964e+01 nan
1.565000000000000036e+01 nan
1.569999999999999929e+01 nan
1.575000000000000000e+01 nan
1.580000000000000071e+01 nan
1.584999999999999964e+01 nan
1.590000000000000036e+01 nan
1.594999999999999929e+01 nan
1.600000000000000000e+01 nan
1.605000000000000071e+01 nan
1.610000000000000142e+01 nan
1.614999999999999858e+01 nan
1.619999999999999929e+01 nan
1.625000000000000000e+01 nan
1.630000000000000071e+01 nan
1.635000000000000142e+01 nan
1.639999999999999858e+01 nan
1.644999999999999929e+01 nan
1.650000000000000000e+01 nan
1.655000000000000071e+01 nan
1.660000000000000142e+01 nan
1.664999999999999858e+01 nan
1.669999999999999929e+01 nan
1.675000000000000000e+01 nan
1.680000000000000071e+01 nan
1.685000000000000142e+01 nan
1.689999999999999858e+01 nan
1.694999999999999929e+01 nan
1.700000000000000000e+01 nan
1.705000000000000071e+01 nan
1.710000000000000142e+01 nan
1.714999999999999858e+01 nan
1.719999999999999929e+01 nan
1.725000000000000000e+01 nan
1.730000000000000071e+01 nan
1.735000000000000142e+01 nan
1.739999999999999858e+01 nan
1.744999999999999929e+01 nan
1.750000000000000000e+01 nan
1.755000000000000071e+01 nan
1.760000000000000142e+01 nan
1.764999999999999858e+01 nan
1.769999999999999929e+01 nan
1.775000000000000000e+01 nan
1.780000000000000071e+01 nan
1.785000000000000142e+01 nan
1.789999999999999858e+01 nan
1.794999999999999929e+01 nan
1.800000000000000000e+01 nan
1.805000000000000071e+01 nan
1.810000000000000142e+01 nan
1.814999999999999858e+01 nan
1.819999999999999929e+01 nan
1.825000000000000000e+01 nan
1.830000000000000071e+01 nan
1.835000000000000142e+01 nan
1.839999999999999858e+01 nan
1.844999999999999929e+01 nan
1.850000000000000000e+01 nan
1.855000000000000071e+01 nan
1.860000000000000142e+01 nan
1.864999999999999858e+01 nan
1.869999999999999929e+01 nan
1.875000000000000000e+01 nan
1.880000000000000071e+01 nan
1.885000000000000142e+01 nan
1.889999999999999858e+01 nan
1.894999999999999929e+01 nan
1.900000000000000000e+01 nan
1.905000000000000071e+01 nan
1.910000000000000142e+01 nan
1.914999999999999858e+01 nan
1.919999999999999929e+01 nan
1.925000000000000000e+01 nan
1.930000000000000071e+01 nan
1.935000000000000142e+01 nan
1.939999999999999858e+01 nan
1.944999999999999929e+01 nan
1.950000000000000000e+01 nan
1.955000000000000071e+01 nan
1.960000000000000142e+01 nan
1.964999999999999858e+01 nan
1.969999999999999929e+01 nan
1.975000000000000000e+01 nan
1.980000000000000071e+01 nan
1.985000000000000142e+01 nan
1.989999999999999858e+01 nan
1.994999999999999929e+01 nan
2.000000000000000000e+01 nan
2.005000000000000071e+01 nan
2.010000000000000142e+01 nan
2.014999999999999858e+01 nan
2.019999999999999929e+01 nan
2.025000000000000000e+01 nan
2.030000000000000071e+01 nan
2.035000000000000142e+01 nan
2.039999999999999858e+01 nan
2.044999999999999929e+01 nan
2.050000000000000000e+01 nan
2.055000000000000071e+01 nan
2.060000000000000142e+01 nan
2.064999999999999858e+01 nan
2.069999999999999929e+01 nan
2.075000000000000000e+01 nan
2.080000000000000071e+01 nan
2.085000000000000142e+01 nan
2.089999999999999858e+01 nan
2.094999999999999929e+01 nan
2.100000000000000000e+01 nan
2.105000000000000071e+01 nan
2.110000000000000142e+01 nan
2.114999999999999858e+01 nan
2.119999999999999929e+01 nan
2.125000000000000000e+01 nan
2.130000000000000071e+01 nan
2.135000000000000142e+01 nan
2.139999999999999858e+01 nan
2.144999999999999929e+01 nan
2.150000000000000000e+01 nan
2.155000000000000071e+01 nan
2.160000000000000142e+01 nan
2.164999999999999858e+01 nan
2.169999999999999929e+01 nan
2.175000000000000000e+01 nan
2.180000000000000071e+01 nan
2.185000000000000142e+01 nan
2.189999999999999858e+01 nan
2.194999999999999929e+01 nan
2.200000000000000000e+01 nan
2.205000000000000071e+01 nan
2.210000000000000142e+01 nan
2.214999999999999858e+01 nan
2.219999999999999929e+01 nan
2.225000000000000000e+01 nan
2.230000000000000071e+01 nan
2.235000000000000142e+01 nan
2.239999999999999858e+01 nan
2.244999999999999929e+01 nan
2.250000000000000000e+01 nan
2.255000000000000071e+01 nan
2.260000000000000142e+01 nan
2.264999999999999858e+01 nan
2.269999999999999929e+01 nan
2.275000000000000000e+01 nan
2.280000000000000071e+01 nan
2.285000000000000142e+01 nan
2.289999999999999858e+01 nan
2.294999999999999929e+01 nan
2.300000000000000000e+01 nan
2.305000000000000071e+01 nan
2.310000000000000142e+01 nan
2.314999999999999858e+01 nan
2.319999999999999929e+01 nan
2.325000000000000000e+01 nan
2.330000000000000071e+01 nan
2.335000000000000142e+01 nan
2.339999999999999858e+01 nan
2.344999999999999929e+01 nan
2.350000000000000000e+01 nan
2.355000000000000071e+01 nan
2.360000000000000142e+01 nan
2.364999999999999858e+01 nan
2.369999999999999929e+01 nan
2.375000000000000000e+01 nan
2.380000000000000071e+01 nan
2.385000000000000142e+01 nan
2.389999999999999858e+01 nan
2.394999999999999929e+01 nan
2.400000000000000000e+01 nan
2.405000000000000071e+01 nan
2.410000000000000142e+01 nan
2.414999999999999858e+01 nan
2.419999999999999929e+01 nan
2.425000000000000000e+01 nan
2.430000000000000071e+01 nan
2.435000000000000142e+01 nan
2.439999999999999858e+01 nan
2.444999999999999929e+01 nan
2.450000000000000000e+01 nan
2.455000000000000071e+01 nan
2.460000000000000142e+01 nan
2.464999999999999858e+01 nan
2.469999999999999929e+01 nan
2.475000000000000000e+01 nan
2.480000000000000071e+01 nan
2.485000000000000142e+01 nan
2.489999999999999858e+01 nan
2.494999999999999929e+01 -1.267220544779092684e-01
2.500000000000000000e+01 -1.280252899553891155e-01
2.505000000000000071e+01 -1.266407947730987249e-01
2.510000000000000142e+01 -1.263024927318264767e-01
2.514999999999999858e+01 -1.262320375692552177e-01
2.519999999999999929e+01 -1.256394525407521778e-01
2.525000000000000000e+01 -1.242809231769070599e-01
2.530000000000000071e+01 -1.248908863830933691e-01
2.535000000000000142e+01 -1.257773259948833378e-01
2.539999999999999858e+01 -1.250581836125453927e-01
2.544999999999999929e+01 -1.233287140051134989e-01
2.550000000000000000e+01 -1.256857760317263706e-01
2.555000000000000071e+01 -1.251984580272292868e-01
2.560000000000000142e+01 -1.265404966360726136e-01
2.564999999999999858e+01 -1.263947657938690461e-01
2.569999999999999929e+01 -1.277093155070912200e-01
2.575000000000000000e+01 -1.268774069407302418e-01
2.580000000000000071e+01 -1.263891269853575638e-01
2.585000000000000142e+01 -1.260629870677935083e-01
2.589999999999999858e+01 -1.254999480803327683e-01
2.594999999999999929e+01 -1.259345053372654677e-01
2.600000000000000000e+01 -1.243717565384117596e-01
2.605000000000000071e+01 -1.239507175587154092e-01
2.610000000000000142e+01 -1.254235670767184507e-01
2.614999999999999858e+01 -1.258578632134047526e-01
2.619999999999999929e+01 -1.262330011676935371e-01
2.625000000000000000e+01 -1.279296989952238839e-01
2.630000000000000071e+01 -1.274821237081175673e-01
2.635000000000000142e+01 -1.283770769464816497e-01
2.639999999999999858e+01 -1.289148582240987606e-01
2.644999999999999929e+01 -1.292602791837869913e-01
2.650000000000000000e+01 -1.304777493976380376e-01
2.655000000000000071e+01 -1.317800058418233389e-01
2.660000000000000142e+01 -1.321606714525478954e-01
2.664999999999999858e+01 -1.336630022908260051e-01
2.669999999999999929e+01 -1.336371780083494554e-01
2.675000000000000000e+01 -1.340963946481888436e-01
2.680000000000000071e+01 -1.357088556877172614e-01
2.685000000000000142e+01 -1.347591718215183365e-01
2.689999999999999858e+01 -1.339997483754765684e-01
2.694999999999999929e+01 -1.350777462988257682e-01
2.700000000000000000e+01 -1.354271988097272561e-01
2.705000000000000071e+01 -1.360675050666720898e-01
2.710000000000000142e+01 -1.362172739048680414e-01
2.714999999999999858e+01 -1.365860920387814703e-01
2.719999999999999929e+01 -1.370322686898410303e-01
2.725000000000000000e+01 -1.379021392542228996e-01
2.730000000000000071e+01 -1.387008292813637633e-01
2.735000000000000142e+01 -1.391402681164075061e-01
2.739999999999999858e+01 -1.386425192941013462e-01
2.744999999999999929e+01 -1.392618877257331411e-01
2.750000000000000000e+01 -1.389919912202424723e-01
2.755000000000000071e+01 -1.384581935063703140e-01
2.760000000000000142e+01 -1.384603358913481796e-01
2.764999999999999858e+01 -1.386905702487469805e-01
2.769999999999999929e+01 -1.360604465664982943e-01
2.775000000000000000e+01 -1.358988849413078348e-01
2.780000000000000071e+01 -1.354181729136937351e-01
2.785000000000000142e+01 -1.359615863240879463e-01
2.789999999999999858e+01 -1.295743926561618853e-01
2.794999999999999929e+01 -1.314901985564296827e-01
2.800000000000000000e+01 -1.334409716511531507e-01
2.805000000000000071e+01 -1.330804926955559409e-01
2.810000000000000142e+01 -1.341340318823908973e-01
2.814999999999999858e+01 -1.354951660959455850e-01
2.819999999999999929e+01 -1.364117820068987130e-01
2.825000000000000000e+01 -1.418177822538985444e-01
2.830000000000000071e+01 -1.416351255024624889e-01
2.835000000000000142e+01 -1.425886036602815043e-01
2.839999999999999858e+01 -1.412876624425190575e-01
2.844999999999999929e+01 -1.395899869085251710e-01
2.850000000000000000e+01 -1.393192962519802791e-01
2.855000000000000071e+01 -1.395645216091457586e-01
2.860000000000000142e+01 -1.403267731258420470e-01
2.864999999999999858e+01 -1.399819258749017692e-01
2.869999999999999929e+01 -1.386172381964211053e-01
2.875000000000000000e+01 -1.355928566392289869e-01
2.880000000000000071e+01 -1.345360672191533158e-01
2.885000000000000142e+01 -1.322623943796474300e-01
2.889999999999999858e+01 -1.324594391037896834e-01
2.894999999999999929e+01 -1.329656083794748811e-01
2.900000000000000000e+01 -1.319436579642388196e-01
2.905000000000000071e+01 -1.314603228504447052e-01
2.910000000000000142e+01 -1.295411882583694385e-01
2.914999999999999858e+01 -1.345743376596139906e-01
2.919999999999999929e+01 -1.348521174033483205e-01
2.925000000000000000e+01 -1.329804008699795037e-01
2.930000000000000071e+01 -1.314706492473619870e-01
2.935000000000000142e+01 -1.282127477929053960e-01
2.939999999999999858e+01 -1.287913680770371438e-01
2.944999999999999929e+01 -1.274210594207751956e-01
2.950000000000000000e+01 -1.281313883643157847e-01
2.955000000000000071e+01 -1.266486690454763919e-01
2.960000000000000142e+01 -1.245451006467344079e-01
2.964999999999999858e+01 -1.256578604897597706e-01
2.969999999999999929e+01 -1.250296699384572385e-01
2.975000000000000000e+01 -1.256565383010447567e-01
2.980000000000000071e+01 -1.252099141373647084e-01
2.985000000000000142e+01 -1.303139830073621885e-01
2.989999999999999858e+01 -1.343125431605356190e-01
2.994999999999999929e+01 -1.343753445121597390e-01
3.000000000000000000e+01 -1.378740254415339317e-01
3.005000000000000071e+01 -1.378270725460934987e-01
3.010000000000000142e+01 -1.380421368375804592e-01
3.014999999999999858e+01 -1.394738025821536942e-01
3.019999999999999929e+01 -1.413519716766788448e-01
3.025000000000000000e+01 -1.425192832729594572e-01
3.030000000000000071e+01 -1.443541512753715172e-01
3.035000000000000142e+01 -1.476850302725945807e-01
3.039999999999999858e+01 -1.472598914955312588e-01
3.044999999999999929e+01 -1.453184821458944620e-01
3.050000000000000000e+01 -1.446928819917001063e-01
3.055000000000000071e+01 -1.454295294877907263e-01
3.060000000000000142e+01 -1.442611894052397148e-01
3.064999999999999858e+01 -1.444415275110380037e-01
3.069999999999999929e+01 -1.470220713598418827e-01
3.075000000000000000e+01 -1.472078754116161459e-01
3.080000000000000071e+01 -1.490208747024167613e-01
3.085000000000000142e+01 -1.474173870015724197e-01
3.089999999999999858e+01 -1.456560396135134217e-01
3.094999999999999929e+01 -1.455250268384830070e-01
3.100000000000000000e+01 -1.465487866436766262e-01
3.105000000000000071e+01 -1.455730625746013418e-01
3.110000000000000142e+01 -1.445675917040345759e-01
3.114999999999999858e+01 -1.450714438334047562e-01
3.119999999999999929e+01 -1.441042160541173012e-01
3.125000000000000000e+01 -1.453476702471606374e-01
3.130000000000000071e+01 -1.451519062390191905e-01
3.135000000000000142e+01 -1.441737492227952999e-01
3.139999999999999858e+01 -1.446532783326607285e-01
3.144999999999999929e+01 -1.446688721831121960e-01
3.150000000000000000e+01 -1.445892541719279722e-01
3.155000000000000071e+01 -1.431781398051868714e-01
3.160000000000000142e+01 -1.395946951075164311e-01
3.164999999999999858e+01 -1.389199168579081101e-01
3.169999999999999929e+01 -1.370537969440563386e-01
3.175000000000000000e+01 -1.404384699946878146e-01
3.180000000000000071e+01 -1.402549183288254731e-01
3.185000000000000142e+01 -1.395209430900028191e-01
3.189999999999999858e+01 -1.398366871351895135e-01
3.194999999999999929e+01 -1.389642178886536239e-01
3.200000000000000000e+01 -1.376687467762999495e-01
3.204999999999999716e+01 -1.394226558894423040e-01
3.210000000000000142e+01 -1.392105442380797697e-01
3.214999999999999858e+01 -1.396057913506283943e-01
3.220000000000000284e+01 -1.401577548196523693e-01
3.225000000000000000e+01 -1.399480248901749102e-01
3.229999999999999716e+01 -1.403918995761741506e-01
3.235000000000000142e+01 -1.418524465343182495e-01
3.239999999999999858e+01 -1.423960737617564476e-01
3.245000000000000284e+01 -1.431131014021258807e-01
3.250000000000000000e+01 -1.476830823672520276e-01
3.254999999999999716e+01 -1.473389723837466303e-01
3.260000000000000142e+01 -1.470218020378144808e-01
3.264999999999999858e+01 -1.475532830802928907e-01
3.270000000000000284e+01 -1.459475101454083268e-01
3.275000000000000000e+01 -1.450521804418828109e-01
3.279999999999999716e+01 -1.473942305107969475e-01
3.285000000000000142e+01 -1.471287650647359335e-01
3.289999999999999858e+01 -1.462987745138204787e-01
3.295000000000000284e+01 -1.421239376491373607e-01
3.300000000000000000e+01 -1.428584828095648407e-01
3.304999999999999716e+01 -1.383665779556410569e-01
3.310000000000000142e+01 -1.370465552541195176e-01
3.314999999999999858e+01 -1.364866027686616745e-01
3.320000000000000284e+01 -1.345843039073349179e-01
3.325000000000000000e+01 -1.339385780283131600e-01
3.329999999999999716e+01 -1.321850679202164203e-01
3.335000000000000142e+01 -1.303983954064679707e-01
3.339999999999999858e+01 -1.286248108953046698e-01
3.345000000000000284e+01 -1.272787259896919487e-01
3.350000000000000000e+01 -1.255277042699398382e-01
3.354999999999999716e+01 -1.246502562250140778e-01
3.360000000000000142e+01 -1.225286907499794353e-01
3.364999999999999858e+01 -1.215190852221126050e-01
3.370000000000000284e+01 -1.221371656965757890e-01
3.375000000000000000e+01 -1.221385532226697962e-01
3.379999999999999716e+01 -1.219134605009152272e-01
3.385000000000000142e+01 -1.217725621070628733e-01
3.389999999999999858e+01 -1.207461431044247052e-01
3.395000000000000284e+01 -1.199533475507853775e-01
3.400000000000000000e+01 -1.188323723672276289e-01
3.404999999999999716e+01 -1.186461188194992966e-01
3.410000000000000142e+01 -1.185237941430923175e-01
3.414999999999999858e+01 -1.180424125232414356e-01
3.420000000000000284e+01 -1.181175998644830166e-01
3.425000000000000000e+01 -1.187104591379330581e-01
3.429999999999999716e+01 -1.178287079892117867e-01
3.435000000000000142e+01 -1.175377350138139404e-01
3.439999999999999858e+01 -1.168024412367896919e-01
3.445000000000000284e+01 -1.163217988933701874e-01
3.450000000000000000e+01 -1.165086379272240041e-01
3.454999999999999716e+01 -1.138568527722350482e-01
3.460000000000000142e+01 -1.134953288971367186e-01
3.464999999999999858e+01 -1.130291131817377642e-01
3.470000000000000284e+01 -1.120169113641652503e-01
3.475000000000000000e+01 -1.100225626081886010e-01
3.479999999999999716e+01 -1.115112371988839224e-01
3.485000000000000142e+01 -1.143849592303325807e-01
3.489999999999999858e+01 -1.127976216076533728e-01
3.495000000000000284e+01 -1.119373670994717740e-01
3.500000000000000000e+01 -1.144630090228654640e-01
3.504999999999999716e+01 -1.129552310944275106e-01
3.510000000000000142e+01 -1.127154220930464135e-01
3.514999999999999858e+01 -1.116704254309317246e-01
3.520000000000000284e+01 -1.101838699747988704e-01
3.525000000000000000e+01 -1.097048810936288310e-01
3.529999999999999716e+01 -1.096209022812294070e-01
3.535000000000000142e+01 -1.086780470405716154e-01
3.539999999999999858e+01 -1.079949843452567976e-01
3.545000000000000284e+01 -1.080332880091646186e-01
3.550000000000000000e+01 -1.079962397982325573e-01
3.554999999999999716e+01 -1.072998869352188439e-01
3.560000000000000142e+01 -1.080901043044259630e-01
3.564999999999999858e+01 -1.082149835708987040e-01
3.570000000000000284e+01 -1.081834699064557481e-01
3.575000000000000000e+01 -1.095046304197528630e-01
3.579999999999999716e+01 -1.111964502504452501e-01
3.585000000000000142e+01 -1.108425889723094054e-01
3.589999999999999858e+01 -1.088358387257002680e-01
3.595000000000000284e+01 -1.083907738172693314e-01
3.600000000000000000e+01 -1.073531286780002453e-01
3.604999999999999716e+01 -1.054520567632001027e-01
3.610000000000000142e+01 -1.044738952783361569e-01
3.614999999999999858e+01 -1.048722800549622136e-01
3.620000000000000284e+01 -1.080376362602181034e-01
3.625000000000000000e+01 -1.071874528506099877e-01
3.629999999999999716e+01 -1.053097551779913627e-01
3.635000000000000142e+01 -1.055768454269735840e-01
3.639999999999999858e+01 -1.061662195922912777e-01
3.645000000000000284e+01 -1.052934471415719053e-01
3.650000000000000000e+01 -1.043448389177263069e-01
3.654999999999999716e+01 -1.043457452658946849e-01
3.660000000000000142e+01 -1.054514431598166380e-01
3.664999999999999858e+01 -1.063449089460069413e-01
3.670000000000000284e+01 -1.065084523305409314e-01
3.675000000000000000e+01 -1.055376900014566299e-01
3.679999999999999716e+01 -1.244864765491632413e-01
3.685000000000000142e+01 -1.238148665419118583e-01
3.689999999999999858e+01 -1.241552590203682388e-01
3.695000000000000284e+01 -1.245208490653778727e-01
3.700000000000000000e+01 -1.295688913816151477e-01
3.704999999999999716e+01 -1.277558204348712423e-01
3.710000000000000142e+01 -1.311370240571265444e-01
3.714999999999999858e+01 -1.317220379707303435e-01
3.720000000000000284e+01 -1.329810873702065022e-01
3.725000000000000000e+01 -1.350494729087479140e-01
3.729999999999999716e+01 -1.373888091658548860e-01
3.735000000000000142e+01 -1.395398936358869246e-01
3.739999999999999858e+01 -1.400909007285033037e-01
3.745000000000000284e+01 -1.393055835785951824e-01
3.750000000000000000e+01 -1.319069710822388664e-01
3.754999999999999716e+01 -1.323059531029972535e-01
3.760000000000000142e+01 -1.304655139490688842e-01
3.764999999999999858e+01 -1.303668212864984022e-01
3.770000000000000284e+01 -1.299834072810235608e-01
3.775000000000000000e+01 -1.288604449697051402e-01
3.779999999999999716e+01 -1.286615182370012822e-01
3.785000000000000142e+01 -1.295057032500145366e-01
3.789999999999999858e+01 -1.281014644765746391e-01
3.795000000000000284e+01 -1.278920772265737804e-01
3.800000000000000000e+01 -1.268698610252859127e-01
3.804999999999999716e+01 -1.275592772739187475e-01
3.810000000000000142e+01 -1.270856101596050391e-01
3.814999999999999858e+01 -1.290128057020862584e-01
3.820000000000000284e+01 -1.264334756383254377e-01
3.825000000000000000e+01 -1.256255094418437523e-01
3.829999999999999716e+01 -1.254564752458763310e-01
3.835000000000000142e+01 -1.251158757923654108e-01
3.839999999999999858e+01 -1.208093180180907639e-01
3.845000000000000284e+01 -1.204777211555185940e-01
3.850000000000000000e+01 -1.218313683384991963e-01
3.854999999999999716e+01 -1.221384303201902138e-01
3.860000000000000142e+01 -1.291881736698704819e-01
3.864999999999999858e+01 -1.287769357805559067e-01
3.870000000000000284e+01 -1.286743875517865343e-01
3.875000000000000000e+01 -1.284778903351367629e-01
3.879999999999999716e+01 -1.300061011315499782e-01
3.885000000000000142e+01 -1.292676085632292471e-01
3.889999999999999858e+01 -1.286173787128339074e-01
3.895000000000000284e+01 -1.272813833962803676e-01
3.900000000000000000e+01 -1.279102317248077825e-01
3.904999999999999716e+01 -1.275455656204949051e-01
3.910000000000000142e+01 -1.274481822016214905e-01
3.914999999999999858e+01 -1.261717717748836176e-01
3.920000000000000284e+01 -1.226098842737519123e-01
3.925000000000000000e+01 -1.255229833286742869e-01
3.929999999999999716e+01 -1.240636545193752605e-01
3.935000000000000142e+01 -1.246971439544326821e-01
3.939999999999999858e+01 -1.254791422310534421e-01
3.945000000000000284e+01 -1.236047452150576820e-01
3.950000000000000000e+01 -1.189102544685747831e-01
3.954999999999999716e+01 -1.182922393111242310e-01
3.960000000000000142e+01 -1.168070878474371938e-01
3.964999999999999858e+01 -1.112099056810041675e-01
3.970000000000000284e+01 -1.101642673201409239e-01
3.975000000000000000e+01 -1.104270424739510342e-01
3.979999999999999716e+01 -1.134672659393581723e-01
3.985000000000000142e+01 -1.143327033655483077e-01
3.989999999999999858e+01 -1.150683325090220144e-01
3.995000000000000284e+01 -1.170187813799941634e-01
4.000000000000000000e+01 -1.182756779737755837e-01
4.004999999999999716e+01 -1.183724201149582711e-01
4.010000000000000142e+01 -1.173141719529482707e-01
4.014999999999999858e+01 -1.191551139827385086e-01
4.020000000000000284e+01 -1.181596045950524115e-01
4.025000000000000000e+01 -1.189781844881770828e-01
4.029999999999999716e+01 -1.186544497464590703e-01
4.035000000000000142e+01 -1.197268475515572278e-01
4.039999999999999858e+01 -1.240660002620502800e-01
4.045000000000000284e+01 -1.240606684563914652e-01
4.050000000000000000e+01 -1.240302982519167208e-01
4.054999999999999716e+01 -1.238008079271460116e-01
4.060000000000000142e+01 -1.229848141118213278e-01
4.064999999999999858e+01 -1.237141522771156715e-01
4.070000000000000284e+01 -1.239889930517600047e-01
4.075000000000000000e+01 -1.239168633620419263e-01
4.079999999999999716e+01 -1.240189647541800888e-01
4.085000000000000142e+01 -1.212929087574797504e-01
4.089999999999999858e+01 -1.216655278913907900e-01
4.095000000000000284e+01 -1.204287830648097524e-01
4.100000000000000000e+01 -1.203257531685632681e-01
4.104999999999999716e+01 -1.201917910354836361e-01
4.110000000000000142e+01 -1.204341898777210873e-01
4.114999999999999858e+01 -1.192551463555279467e-01
4.120000000000000284e+01 -1.172935810766519149e-01
4.125000000000000000e+01 -1.180420254317070261e-01
4.129999999999999716e+01 -1.180939543434668948e-01
4.135000000000000142e+01 -1.205265303361803403e-01
4.139999999999999858e+01 -1.210741899503756103e-01
4.145000000000000284e+01 -1.233120069058783047e-01
4.150000000000000000e+01 -1.216102901649872697e-01
4.154999999999999716e+01 -1.204742279424481366e-01
4.160000000000000142e+01 -1.210067368441752056e-01
4.164999999999999858e+01 -1.225517525930753110e-01
4.170000000000000284e+01 -1.232926982132532406e-01
4.175000000000000000e+01 -1.225123148340702406e-01
4.179999999999999716e+01 -1.225102914642713231e-01
4.185000000000000142e+01 -1.128367405845557558e-01
4.189999999999999858e+01 -1.133212777139528254e-01
4.195000000000000284e+01 -1.131495264354402119e-01
4.200000000000000000e+01 -1.114923886282332272e-01
4.204999999999999716e+01 -1.108336791913850788e-01
4.210000000000000142e+01 -1.189296958143109678e-01
4.214999999999999858e+01 -1.191331453162185888e-01
4.220000000000000284e+01 -1.175635718550793879e-01
4.225000000000000000e+01 -1.171877823443993050e-01
4.229999999999999716e+01 -1.192032542332964878e-01
4.235000000000000142e+01 -1.178479383445870388e-01
4.239999999999999858e+01 -1.174108311123634313e-01
4.245000000000000284e+01 -1.177985723252357175e-01
4.250000000000000000e+01 -1.174492285051177698e-01
4.254999999999999716e+01 -1.136846642853853034e-01
4.260000000000000142e+01 -1.141755269411149215e-01
4.264999999999999858e+01 -1.137665585185505535e-01
4.270000000000000284e+01 -1.091921770067841857e-01
4.275000000000000000e+01 -1.086819801466452629e-01
4.279999999999999716e+01 -1.074611112126149515e-01
4.285000000000000142e+01 -1.096869130159011524e-01
4.289999999999999858e+01 -1.097963238985507212e-01
4.295000000000000284e+01 -1.091196611100145042e-01
4.300000000000000000e+01 -1.084506221461033343e-01
4.304999999999999716e+01 -1.096342790925170091e-01
4.310000000000000142e+01 -1.053572770655419877e-01
4.314999999999999858e+01 -9.615277681237284491e-02
4.320000000000000284e+01 -9.790945578210365208e-02
4.325000000000000000e+01 -9.898505435519076856e-02
4.329999999999999716e+01 -9.588294109705927659e-02
4.335000000000000142e+01 -9.552821419228273159e-02
4.339999999999999858e+01 -9.878887789919268969e-02
4.345000000000000284e+01 -9.809197240724938649e-02
4.350000000000000000e+01 -9.522657571895855322e-02
4.354999999999999716e+01 -8.972674634683705519e-02
4.360000000000000142e+01 -9.175225370843413664e-02
4.364999999999999858e+01 -9.293772303719396999e-02
4.370000000000000284e+01 -9.446643580855701439e-02
4.375000000000000000e+01 -9.428064673562777664e-02
4.379999999999999716e+01 -9.423765034718799283e-02
4.385000000000000142e+01 -9.462467304300128945e-02
4.389999999999999858e+01 -8.198962215457653024e-02
4.395000000000000284e+01 -6.491930952063383609e-02
4.400000000000000000e+01 -6.237879565305024659e-02
4.404999999999999716e+01 -5.598304961105807220e-02
4.410000000000000142e+01 -5.757346290483382478e-02
4.414999999999999858e+01 -5.643111510837709593e-02
4.420000000000000284e+01 -5.470296324993223491e-02
4.425000000000000000e+01 -5.166410822080000353e-02
4.429999999999999716e+01 -5.167260586308963788e-02
4.435000000000000142e+01 -5.173328819235187975e-02
4.439999999999999858e+01 -5.379076685593529167e-02
4.445000000000000284e+01 -5.275930085564255884e-02
4.450000000000000000e+01 -5.403016945106694363e-02
4.454999999999999716e+01 -4.766490833171559832e-02
4.460000000000000142e+01 -3.124384448597277569e-02
4.464999999999999858e+01 -3.168074135637390792e-02
4.470000000000000284e+01 -5.710195082080818385e-02
4.475000000000000000e+01 -5.771280864744240957e-02
4.479999999999999716e+01 -6.310311599879400712e-02
4.485000000000000142e+01 -6.688265178834401636e-02
4.489999999999999858e+01 -6.922245564130083406e-02
4.495000000000000284e+01 -7.031141257395596977e-02
4.500000000000000000e+01 -6.674797778681684779e-02
4.504999999999999716e+01 -6.400315932963751564e-02
4.510000000000000142e+01 -6.640460424479757706e-02
4.514999999999999858e+01 -6.774225608045114644e-02
4.520000000000000284e+01 -6.881875168891407601e-02
4.525000000000000000e+01 -6.601434357657760821e-02
4.529999999999999716e+01 -6.610074298801292547e-02
4.535000000000000142e+01 -6.650671749442789438e-02
4.539999999999999858e+01 -6.451123944452567815e-02
4.545000000000000284e+01 -6.155859716882526589e-02
4.550000000000000000e+01 -6.152912680007032592e-02
4.554999999999999716e+01 -6.123284906694757834e-02
4.560000000000000142e+01 -6.005044116042985297e-02
4.564999999999999858e+01 -6.027529166061377369e-02
4.570000000000000284e+01 -6.123628336476828748e-02
4.575000000000000000e+01 -5.982769196958336033e-02
4.579999999999999716e+01 -6.349333019377736975e-02
4.585000000000000142e+01 -6.226775021199617427e-02
4.589999999999999858e+01 -6.716089846356899928e-02
4.595000000000000284e+01 -6.883677334786382496e-02
4.600000000000000000e+01 -6.808801565569033709e-02
4.604999999999999716e+01 -6.820837135600353596e-02
4.610000000000000142e+01 -6.865887466475720236e-02
4.614999999999999858e+01 -6.441883683255289483e-02
4.620000000000000284e+01 -6.357847647770767385e-02
4.625000000000000000e+01 -6.099467252728094091e-02
4.629999999999999716e+01 -6.093492633614778359e-02
4.635000000000000142e+01 -6.024666991578697672e-02
4.639999999999999858e+01 -8.165524420693746899e-02
4.645000000000000284e+01 -8.345020160311673874e-02
4.650000000000000000e+01 -8.312159429337234728e-02
4.654999999999999716e+01 -8.043414033531023910e-02
4.660000000000000142e+01 -8.146327288049276527e-02
4.664999999999999858e+01 -7.539950133283249145e-02
4.670000000000000284e+01 -7.613798658208845160e-02
4.675000000000000000e+01 -8.784597898678224437e-02
4.679999999999999716e+01 -8.910125835124117766e-02
4.685000000000000142e+01 -9.305015604178494548e-02
4.689999999999999858e+01 -9.266296109912657009e-02
4.695000000000000284e+01 -9.555228495437928515e-02
4.700000000000000000e+01 -1.030690382137869621e-01
4.704999999999999716e+01 -1.020742028416864039e-01
4.710000000000000142e+01 -1.011158790649129141e-01
4.714999999999999858e+01 -1.012818022886428776e-01
4.720000000000000284e+01 -1.009954431893390348e-01
4.725000000000000000e+01 -1.093839113452539230e-01
4.729999999999999716e+01 -1.063147238810227824e-01
4.735000000000000142e+01 -1.116400951014540760e-01
4.739999999999999858e+01 -1.102252177247480952e-01
4.745000000000000284e+01 -1.109768614818927857e-01
4.750000000000000000e+01 -1.123528494001155287e-01
4.754999999999999716e+01 -1.131011978192131423e-01
4.760000000000000142e+01 -1.114614101807195751e-01
4.764999999999999858e+01 -1.111187040368425138e-01
4.770000000000000284e+01 -1.087492312767207037e-01
4.775000000000000000e+01 -1.109718203497838535e-01
4.779999999999999716e+01 -1.185630475598430517e-01
4.785000000000000142e+01 -3.397544901410535362e-02
4.789999999999999858e+01 -3.366912203611742427e-02
4.795000000000000284e+01 -3.384860822894088933e-02
4.800000000000000000e+01 -3.367413760605415113e-02
4.804999999999999716e+01 -3.342381793871121443e-02
4.810000000000000142e+01 -3.312492167011307775e-02
4.814999999999999858e+01 -3.320497189813306771e-02
4.820000000000000284e+01 -3.318286942491749381e-02
4.825000000000000000e+01 -3.147205917395210634e-02
4.829999999999999716e+01 -3.118161719355264441e-02
4.835000000000000142e+01 -3.063135766769122664e-02
4.839999999999999858e+01 -3.019002155818146724e-02
4.845000000000000284e+01 -2.974889889686493927e-02
4.850000000000000000e+01 -3.174890767599169300e-02
4.854999999999999716e+01 -2.966359614206435028e-02
4.860000000000000142e+01 -2.951649421701614887e-02
4.864999999999999858e+01 -2.812937435723179141e-02
4.870000000000000284e+01 -2.775302856460714479e-02
4.875000000000000000e+01 -2.731273852882417502e-02
4.879999999999999716e+01 -2.720083966834866210e-02
4.885000000000000142e+01 -2.699845051928802947e-02
4.889999999999999858e+01 -2.632725884474923159e-02
4.895000000000000284e+01 -2.584372068653137747e-02
4.900000000000000000e+01 -2.614662099758797986e-02
4.904999999999999716e+01 -2.587096666266405082e-02
4.910000000000000142e+01 -2.534548431844755798e-02
4.914999999999999858e+01 -2.586821064716041813e-02
4.920000000000000284e+01 -2.430654213767700564e-02
4.925000000000000000e+01 -2.354603554118046838e-02
4.929999999999999716e+01 -2.362157842561623047e-02
4.935000000000000142e+01 -2.369124927519273768e-02
4.939999999999999858e+01 -2.285625884844533565e-02
4.945000000000000284e+01 -2.226159929002195087e-02
4.950000000000000000e+01 -2.090233751464410511e-02
4.954999999999999716e+01 -1.977727629933000858e-02
4.960000000000000142e+01 -1.980641861543798454e-02
4.964999999999999858e+01 -1.977647331987675977e-02
4.970000000000000284e+01 -1.959509416418617200e-02
4.975000000000000000e+01 -1.880717895347625360e-02
4.979999999999999716e+01 -1.783323188950171334e-02
4.985000000000000142e+01 -1.734343524144154117e-02
4.989999999999999858e+01 -1.644097852245411662e-02
4.995000000000000284e+01 -1.609747054245631512e-02
5.000000000000000000e+01 -1.597170557553112893e-02
5.004999999999999716e+01 -1.547650867741110978e-02
5.010000000000000142e+01 -1.497360568478975709e-02
5.014999999999999858e+01 -1.412039773809882146e-02
5.020000000000000284e+01 -1.392889022257503932e-02
5.025000000000000000e+01 -1.175370834855911546e-02
5.029999999999999716e+01 -1.126047720176487875e-02
5.035000000000000142e+01 -1.074332952429911218e-02
5.039999999999999858e+01 -9.638586154348349408e-03
5.045000000000000284e+01 -9.467392232665282695e-03
5.050000000000000000e+01 -7.993936632845857412e-03
5.054999999999999716e+01 -8.249214940804230900e-03
5.060000000000000142e+01 -7.781046749821354976e-03
5.064999999999999858e+01 -7.214458320376657477e-03
5.070000000000000284e+01 -7.095692919726889931e-03
5.075000000000000000e+01 -6.326048553101630383e-03
5.079999999999999716e+01 -5.720638392174923724e-03
5.085000000000000142e+01 -5.788360020701001016e-03
5.089999999999999858e+01 -6.403404781765468026e-03
5.095000000000000284e+01 -5.658456716393108106e-03
5.100000000000000000e+01 -5.436147844345841189e-03
5.104999999999999716e+01 -4.522009639312160080e-03
5.110000000000000142e+01 -3.697265550913339614e-03
5.114999999999999858e+01 -3.208746878435263933e-03
5.120000000000000284e+01 -3.045969566673662355e-03
5.125000000000000000e+01 -2.679210790819853624e-03
5.129999999999999716e+01 -3.147604563420833019e-03
5.135000000000000142e+01 -2.452045401077905615e-03
5.139999999999999858e+01 -1.291037664961269728e-03
5.145000000000000284e+01 -1.187616120858628723e-03
5.150000000000000000e+01 -6.880313669412586007e-04
5.154999999999999716e+01 7.982221643769477244e-04
5.160000000000000142e+01 1.552953732414444126e-03
5.164999999999999858e+01 3.214882404998887794e-03
5.170000000000000284e+01 4.023207635677493281e-03
5.175000000000000000e+01 4.851145621589438191e-03
5.179999999999999716e+01 5.452551740557368826e-03
5.185000000000000142e+01 5.882174881387491200e-03
5.189999999999999858e+01 6.524098381383584312e-03
5.195000000000000284e+01 7.099110520584130113e-03
5.200000000000000000e+01 7.642467366727919743e-03
5.204999999999999716e+01 7.775565331339099294e-03
5.210000000000000142e+01 7.864216137330713036e-03
5.214999999999999858e+01 8.192745442606928080e-03
5.220000000000000284e+01 9.186188479375885854e-03
5.225000000000000000e+01 1.089993943783815027e-02
5.229999999999999716e+01 1.164759657566024655e-02
5.235000000000000142e+01 1.286787851595569063e-02
5.239999999999999858e+01 1.285294591177748441e-02
5.245000000000000284e+01 1.395592075512110120e-02
5.250000000000000000e+01 1.440721742427647674e-02
5.254999999999999716e+01 1.454605543417525522e-02
5.260000000000000142e+01 1.456595206096720357e-02
5.264999999999999858e+01 1.549820686460495929e-02
5.270000000000000284e+01 1.615444342809196562e-02
5.275000000000000000e+01 1.620619229267078465e-02
5.279999999999999716e+01 1.717369911935964777e-02
5.285000000000000142e+01 1.729577018372921784e-02
5.289999999999999858e+01 1.791586522555983427e-02
5.295000000000000284e+01 1.841514493594772345e-02
5.300000000000000000e+01 1.946309188025526632e-02
5.304999999999999716e+01 1.934018592861446242e-02
5.310000000000000142e+01 1.984742255879455575e-02
5.314999999999999858e+01 2.034223458370373189e-02
5.320000000000000284e+01 2.115485104411284414e-02
5.325000000000000000e+01 2.228098462915715020e-02
5.329999999999999716e+01 2.321545809373577740e-02
5.335000000000000142e+01 2.411651287234101854e-02
5.339999999999999858e+01 2.333803289752033050e-02
5.345000000000000284e+01 2.317788001039934251e-02
5.350000000000000000e+01 2.326569919872920403e-02
5.354999999999999716e+01 2.307297400101823021e-02
5.360000000000000142e+01 2.370398451851418384e-02
5.364999999999999858e+01 2.402588698344619231e-02
5.370000000000000284e+01 2.482131935738515760e-02
5.375000000000000000e+01 2.424950765557034801e-02
5.379999999999999716e+01 2.527190789729088713e-02
5.385000000000000142e+01 2.551371305205422935e-02
5.389999999999999858e+01 2.578213678714917634e-02
5.395000000000000284e+01 2.600695684290512191e-02
5.400000000000000000e+01 2.608922970499529329e-02
5.404999999999999716e+01 2.579065676755266587e-02
5.410000000000000142e+01 2.575146913862879153e-02
5.414999999999999858e+01 2.572709547745457084e-02
5.420000000000000284e+01 2.594353640093608956e-02
5.425000000000000000e+01 2.559474639511931382e-02
5.429999999999999716e+01 2.626806635576147894e-02
5.435000000000000142e+01 2.541731499309377723e-02
5.439999999999999858e+01 2.584580436980838530e-02
5.445000000000000284e+01 2.561063893771560809e-02
5.450000000000000000e+01 2.479215723179898148e-02
5.454999999999999716e+01 2.446578131573084666e-02
5.460000000000000142e+01 2.251400516676325264e-02
5.464999999999999858e+01 2.140859742595463064e-02
5.470000000000000284e+01 2.058735116665946774e-02
5.475000000000000000e+01 2.078661826391173598e-02
5.479999999999999716e+01 2.158532300579392091e-02
5.485000000000000142e+01 2.054489983423911717e-02
5.489999999999999858e+01 2.127105801915944380e-02
5.495000000000000284e+01 1.995242575939391166e-02
5.500000000000000000e+01 2.036204796991547897e-02
5.504999999999999716e+01 2.046810015879031025e-02
5.510000000000000142e+01 1.992502000587974276e-02
5.514999999999999858e+01 1.880545989728149223e-02
5.520000000000000284e+01 1.882421874214367657e-02
5.525000000000000000e+01 1.935655053413198184e-02
5.529999999999999716e+01 2.088994553250145617e-02
5.535000000000000142e+01 2.253417306067563228e-02
5.539999999999999858e+01 2.251519235248803166e-02
5.545000000000000284e+01 2.224268919772730974e-02
5.550000000000000000e+01 2.105571520869647939e-02
5.554999999999999716e+01 2.178474786820355433e-02
5.560000000000000142e+01 2.089396094998675207e-02
5.564999999999999858e+01 2.135054118686298061e-02
5.570000000000000284e+01 2.089734547609958804e-02
5.575000000000000000e+01 2.140126219852196005e-02
5.579999999999999716e+01 2.169229936446114698e-02
5.585000000000000142e+01 2.044556081684330284e-02
5.589999999999999858e+01 2.036930465673073357e-02
5.595000000000000284e+01 2.084121731525556340e-02
5.600000000000000000e+01 2.120290481212710326e-02
5.604999999999999716e+01 2.147052237793218785e-02
5.610000000000000142e+01 2.126353803556538247e-02
5.614999999999999858e+01 2.124810534713751642e-02
5.620000000000000284e+01 2.129608345980050707e-02
5.625000000000000000e+01 2.162431229381594350e-02
5.629999999999999716e+01 2.166156770340858448e-02
5.635000000000000142e+01 2.103032429196321357e-02
5.639999999999999858e+01 2.084353891384361709e-02
5.645000000000000284e+01 2.103687433407609372e-02
5.650000000000000000e+01 2.026957066031586513e-02
5.654999999999999716e+01 2.037062717996124261e-02
5.660000000000000142e+01 2.074192115061116934e-02
5.664999999999999858e+01 2.070753943562176139e-02
5.670000000000000284e+01 2.054867875817371556e-02
5.675000000000000000e+01 2.055069639104353460e-02
5.679999999999999716e+01 1.966363943579023041e-02
5.685000000000000142e+01 1.961852166130519798e-02
5.689999999999999858e+01 1.944277525128620260e-02
5.695000000000000284e+01 1.968760878675336959e-02
5.700000000000000000e+01 1.973008308726576301e-02
5.704999999999999716e+01 1.966887746031709822e-02
5.710000000000000142e+01 2.009171070418408825e-02
5.714999999999999858e+01 2.017548909520001585e-02
5.720000000000000284e+01 2.011001582417589612e-02
5.725000000000000000e+01 2.014975772999419781e-02
5.729999999999999716e+01 2.010259853039645522e-02
5.735000000000000142e+01 2.000193873880402526e-02
5.739999999999999858e+01 1.998377369799823194e-02
5.745000000000000284e+01 2.044157761851263938e-02
5.750000000000000000e+01 1.993025249879742250e-02
5.754999999999999716e+01 1.983701223320356172e-02
5.760000000000000142e+01 2.145414233612898125e-02
5.764999999999999858e+01 2.099393177278655737e-02
5.770000000000000284e+01 2.070894163632715224e-02
5.775000000000000000e+01 2.028781895528299420e-02
5.779999999999999716e+01 2.030432822024560990e-02
5.785000000000000142e+01 2.053990513945056981e-02
5.789999999999999858e+01 2.004370453959484696e-02
5.795000000000000284e+01 2.022995140609579884e-02
5.800000000000000000e+01 1.995960798476320922e-02
5.804999999999999716e+01 1.919538787907203170e-02
5.810000000000000142e+01 1.887380602590529172e-02
5.814999999999999858e+01 1.922750017135967798e-02
5.820000000000000284e+01 1.851996458939904333e-02
5.825000000000000000e+01 1.909929488992798824e-02
5.829999999999999716e+01 1.903893248753171091e-02
5.835000000000000142e+01 1.918818831987616561e-02
5.839999999999999858e+01 1.856737160993564978e-02
5.845000000000000284e+01 1.840141720553214663e-02
5.850000000000000000e+01 1.840934833677500618e-02
5.854999999999999716e+01 1.835203835235102096e-02
5.860000000000000142e+01 1.830336861675792987e-02
5.864999999999999858e+01 1.799412810398150209e-02
5.870000000000000284e+01 1.868477370779908150e-02
5.875000000000000000e+01 1.899916641526852579e-02
5.879999999999999716e+01 1.814232940714727293e-02
5.885000000000000142e+01 1.829567126936728835e-02
5.889999999999999858e+01 1.841329991020116200e-02
5.895000000000000284e+01 1.876617128563054862e-02
5.900000000000000000e+01 1.996650316028696082e-02
5.904999999999999716e+01 1.998029102601805995e-02
5.910000000000000142e+01 1.991335267557289845e-02
5.914999999999999858e+01 2.023405790144817279e-02
5.920000000000000284e+01 2.030826352543602803e-02
5.925000000000000000e+01 1.963921048418630633e-02
5.929999999999999716e+01 1.970565797655917176e-02
5.935000000000000142e+01 1.966983844359821570e-02
5.939999999999999858e+01 1.966248330669972955e-02
5.945000000000000284e+01 2.059827599325378747e-02
5.950000000000000000e+01 2.029941504661019261e-02
5.954999999999999716e+01 2.052810915819370044e-02
5.960000000000000142e+01 2.051324254784916631e-02
5.964999999999999858e+01 1.987959880187846820e-02
5.970000000000000284e+01 2.018959358198467446e-02
5.975000000000000000e+01 2.088972041725691356e-02
5.979999999999999716e+01 2.117714535994562330e-02
5.985000000000000142e+01 2.021960540650868943e-02
5.989999999999999858e+01 2.025527958704649231e-02
5.995000000000000284e+01 2.078783831259102197e-02
6.000000000000000000e+01 2.016312943657087853e-02
6.004999999999999716e+01 2.020269685177937882e-02
6.010000000000000142e+01 1.994831940084961647e-02
6.014999999999999858e+01 1.990648759731323755e-02
6.020000000000000284e+01 1.929221601037993741e-02
6.025000000000000000e+01 1.935397905424363421e-02
6.029999999999999716e+01 1.839318221328438419e-02
6.035000000000000142e+01 1.764726211409232970e-02
6.039999999999999858e+01 1.694770806515400255e-02
6.045000000000000284e+01 1.690367715937691334e-02
6.050000000000000000e+01 1.730741699397028363e-02
6.054999999999999716e+01 1.647872969198499460e-02
6.060000000000000142e+01 1.613864006785604294e-02
6.064999999999999858e+01 1.697437521541563660e-02
6.070000000000000284e+01 1.741614345399864275e-02
6.075000000000000000e+01 1.690675470528879218e-02
6.079999999999999716e+01 1.567323499670512238e-02
6.085000000000000142e+01 1.565880523303269517e-02
6.089999999999999858e+01 1.479777533661839374e-02
6.095000000000000284e+01 1.458428770476303225e-02
6.100000000000000000e+01 1.372138264959392971e-02
6.104999999999999716e+01 1.186235205936886188e-02
6.110000000000000142e+01 1.113738018530861969e-02
6.114999999999999858e+01 1.179361794488638197e-02
6.120000000000000284e+01 1.179618608806313508e-02
6.125000000000000000e+01 1.182254389809863672e-02
6.129999999999999716e+01 1.140443782550122111e-02
6.135000000000000142e+01 1.039859278494792601e-02
6.139999999999999858e+01 1.069907433453670849e-02
6.145000000000000284e+01 1.028765994198018591e-02
6.150000000000000000e+01 1.018368923843446759e-02
6.154999999999999716e+01 1.025569530741002842e-02
6.160000000000000142e+01 1.015877051660080826e-02
6.164999999999999858e+01 1.048296991998166720e-02
6.170000000000000284e+01 9.980778651767316378e-03
6.175000000000000000e+01 9.027858447165295827e-03
6.179999999999999716e+01 8.691179882616148836e-03
6.185000000000000142e+01 8.698266729888106188e-03
6.189999999999999858e+01 9.003898961582946711e-03
6.195000000000000284e+01 7.206033922139313402e-03
6.200000000000000000e+01 6.688300162449004223e-03
6.204999999999999716e+01 6.736713677786615971e-03
6.210000000000000142e+01 7.389201800099593105e-03
6.214999999999999858e+01 7.995477172795908624e-03
6.220000000000000284e+01 8.216867581036258264e-03
6.225000000000000000e+01 8.063492438971267551e-03
6.229999999999999716e+01 8.760539285812662946e-03
6.235000000000000142e+01 8.789862128686581205e-03
6.239999999999999858e+01 7.940155487973315357e-03
6.245000000000000284e+01 8.200262992173287802e-03
6.250000000000000000e+01 7.652142682753184516e-03
6.254999999999999716e+01 7.506723007171058754e-03
6.260000000000000142e+01 6.753176100040258686e-03
6.264999999999999858e+01 6.534431322774628473e-03
6.270000000000000284e+01 7.777788968666627702e-03
6.275000000000000000e+01 7.466589903653008363e-03
6.279999999999999716e+01 8.455614895491623748e-03
6.285000000000000142e+01 7.468597003848274560e-03
6.289999999999999858e+01 6.193949514286915814e-03
6.295000000000000284e+01 5.531806157240835159e-03
6.300000000000000000e+01 5.265701954355550551e-03
6.304999999999999716e+01 5.240630128465021201e-03
6.310000000000000142e+01 5.350579871767719049e-03
6.314999999999999858e+01 6.684082117247972660e-03
6.320000000000000284e+01 6.232702561413653967e-03
6.325000000000000000e+01 6.395981310802076152e-03
6.329999999999999716e+01 6.815160998415272994e-03
6.335000000000000142e+01 5.796174967311965194e-03
6.339999999999999858e+01 6.673451656323622569e-03
6.345000000000000284e+01 6.746870996886763540e-03
6.350000000000000000e+01 6.599053830024821134e-03
6.354999999999999716e+01 6.692332469032588431e-03
6.360000000000000142e+01 6.754404965399364927e-03
6.364999999999999858e+01 6.757832002306451979e-03
6.370000000000000284e+01 7.748494135705854408e-03
6.375000000000000000e+01 7.830365154355955690e-03
6.379999999999999716e+01 8.203587811460679932e-03
6.385000000000000142e+01 8.159736995675024099e-03
6.389999999999999858e+01 1.056006137197783995e-02
6.395000000000000284e+01 1.022481222050268881e-02
6.400000000000000000e+01 1.059537568536545599e-02
6.404999999999999716e+01 1.028205896490205079e-02
6.409999999999999432e+01 1.090069686728315466e-02
6.415000000000000568e+01 1.077622455472932589e-02
6.420000000000000284e+01 1.002222422079162255e-02
6.425000000000000000e+01 9.335323592188200792e-03
6.429999999999999716e+01 7.950613436908440454e-03
6.434999999999999432e+01 8.272649072540357376e-03
6.440000000000000568e+01 7.670252067040438104e-03
6.445000000000000284e+01 7.640272803604558800e-03
6.450000000000000000e+01 7.680191971014498249e-03
6.454999999999999716e+01 7.976967956227291531e-03
6.459999999999999432e+01 7.752231371459786594e-03
6.465000000000000568e+01 7.358360019582852254e-03
6.470000000000000284e+01 7.754615405211508737e-03
6.475000000000000000e+01 8.029648367402116016e-03
6.479999999999999716e+01 8.026298833779641970e-03
6.484999999999999432e+01 8.008626813917405288e-03
6.490000000000000568e+01 7.958397399077259821e-03
6.495000000000000284e+01 7.826389071798073999e-03
6.500000000000000000e+01 8.190445248971753994e-03
6.504999999999999716e+01 8.135303677278245618e-03
6.509999999999999432e+01 8.365771459352092099e-03
6.515000000000000568e+01 9.143699715299694400e-03
6.520000000000000284e+01 9.113951332217939266e-03
6.525000000000000000e+01 9.086368457691307646e-03
6.529999999999999716e+01 9.046275290408450215e-03
6.534999999999999432e+01 9.058185190984639409e-03
6.540000000000000568e+01 8.912529861858250330e-03
6.545000000000000284e+01 9.101220087999035285e-03
6.550000000000000000e+01 8.725981751828284366e-03
6.554999999999999716e+01 8.856272769296303846e-03
6.559999999999999432e+01 8.847936930620236076e-03
6.565000000000000568e+01 9.409185250551864443e-03
6.570000000000000284e+01 9.174597195025594246e-03
6.575000000000000000e+01 9.323937065894313467e-03
6.579999999999999716e+01 9.617049103897271772e-03
6.584999999999999432e+01 9.874267575261356719e-03
6.590000000000000568e+01 9.709435784510892647e-03
6.595000000000000284e+01 9.059116026416439219e-03
6.600000000000000000e+01 9.430320979147231025e-03
6.604999999999999716e+01 9.341916878320246850e-03
6.609999999999999432e+01 9.379239551986010004e-03
6.615000000000000568e+01 8.783543893058305685e-03
6.620000000000000284e+01 8.625368255176716140e-03
6.625000000000000000e+01 8.554496538071410319e-03
6.629999999999999716e+01 7.983167378633141548e-03
6.634999999999999432e+01 7.448018853350186347e-03
6.640000000000000568e+01 7.214620892362651368e-03
6.645000000000000284e+01 7.112644407158549495e-03
6.650000000000000000e+01 6.762317903952546824e-03
6.654999999999999716e+01 7.276165063200447716e-03
6.659999999999999432e+01 8.339116873053113027e-03
6.665000000000000568e+01 7.712607737528832073e-03
6.670000000000000284e+01 7.586203585648906671e-03
6.675000000000000000e+01 7.443143218304517847e-03
6.679999999999999716e+01 7.007110212160617621e-03
6.684999999999999432e+01 6.651111615129710539e-03
6.690000000000000568e+01 6.299281625762144683e-03
6.695000000000000284e+01 6.401955909905627379e-03
6.700000000000000000e+01 6.033727311724550700e-03
6.704999999999999716e+01 5.786937122302239327e-03
6.709999999999999432e+01 5.610059670538723210e-03
6.715000000000000568e+01 5.523469289490745213e-03
6.720000000000000284e+01 5.264820906011572106e-03
6.725000000000000000e+01 5.077277289468671087e-03
6.729999999999999716e+01 5.168372144710737387e-03
6.734999999999999432e+01 4.675333947225697451e-03
6.740000000000000568e+01 4.892329949686805707e-03
6.745000000000000284e+01 5.229201447363447663e-03
6.750000000000000000e+01 5.187647805538190930e-03
6.754999999999999716e+01 5.337250393199924857e-03
6.759999999999999432e+01 5.694789586117755473e-03
6.765000000000000568e+01 5.621886158560251284e-03
6.770000000000000284e+01 5.517002510189369067e-03
6.775000000000000000e+01 5.460059302549100969e-03
6.779999999999999716e+01 5.158680981691213252e-03
6.784999999999999432e+01 5.926743904218701592e-03
6.790000000000000568e+01 6.224036140750422233e-03
6.795000000000000284e+01 5.338658482423147035e-03
6.800000000000000000e+01 5.319972353895364471e-03
6.804999999999999716e+01 5.371519706941583344e-03
6.809999999999999432e+01 4.580082966711655247e-03
6.815000000000000568e+01 5.005694226749454918e-03
6.820000000000000284e+01 5.253123775548720897e-03
6.825000000000000000e+01 5.235369587478877311e-03
6.829999999999999716e+01 4.760376169137830668e-03
6.834999999999999432e+01 5.453235460569387169e-03
6.840000000000000568e+01 6.317532117756179642e-03
6.845000000000000284e+01 6.135990470316460277e-03
6.850000000000000000e+01 6.669799519847636853e-03
6.854999999999999716e+01 7.390735581727983332e-03
6.859999999999999432e+01 7.201524743727216044e-03
6.865000000000000568e+01 7.285763646767488312e-03
6.870000000000000284e+01 7.518011651763452895e-03
6.875000000000000000e+01 8.005639857773338627e-03
6.879999999999999716e+01 7.858407149952116241e-03
6.884999999999999432e+01 7.837130689855528048e-03
6.890000000000000568e+01 7.980418267417438427e-03
6.895000000000000284e+01 7.980800519798462653e-03
6.900000000000000000e+01 8.054677098731853960e-03
6.904999999999999716e+01 8.204732918966476871e-03
6.909999999999999432e+01 8.173429307432098292e-03
6.915000000000000568e+01 8.486047946460554062e-03
6.920000000000000284e+01 9.110997193803161906e-03
6.925000000000000000e+01 8.483594148846600527e-03
6.929999999999999716e+01 8.246957616632634783e-03
6.934999999999999432e+01 8.132059156787030049e-03
6.940000000000000568e+01 8.031047890705276388e-03
6.945000000000000284e+01 8.083220894875137869e-03
6.950000000000000000e+01 7.834448811504596960e-03
6.954999999999999716e+01 6.861967341545073540e-03
6.959999999999999432e+01 6.343604016422482381e-03
6.965000000000000568e+01 7.113136882595032587e-03
6.970000000000000284e+01 7.131427924416637934e-03
6.975000000000000000e+01 7.186879717303421705e-03
6.979999999999999716e+01 7.768705626547134369e-03
6.984999999999999432e+01 8.335282220573963022e-03
6.990000000000000568e+01 8.499710915793318514e-03
6.995000000000000284e+01 9.073970963496245240e-03
7.000000000000000000e+01 8.420319097640559594e-03
7.004999999999999716e+01 9.704628411826402706e-03
7.009999999999999432e+01 9.687359892925745050e-03
7.015000000000000568e+01 9.348480647653464870e-03
7.020000000000000284e+01 8.910678212446098909e-03
7.025000000000000000e+01 8.848248573007668621e-03
7.029999999999999716e+01 8.729103507352455396e-03
7.034999999999999432e+01 8.000720548192619130e-03
7.040000000000000568e+01 7.524646078784315295e-03
7.045000000000000284e+01 6.411927196506049705e-03
7.050000000000000000e+01 7.117964783184527709e-03
7.054999999999999716e+01 6.951954763278470582e-03
7.059999999999999432e+01 6.855962002769055118e-03
7.065000000000000568e+01 5.411025919409164983e-03
7.070000000000000284e+01 6.241319557569278455e-03
7.075000000000000000e+01 5.900149570777013693e-03
7.079999999999999716e+01 6.102881075203886625e-03
7.084999999999999432e+01 6.164454470807064108e-03
7.090000000000000568e+01 7.639872507082503400e-03
7.095000000000000284e+01 8.174567495748815901e-03
7.100000000000000000e+01 7.966936167465852800e-03
7.104999999999999716e+01 7.106223006532662485e-03
7.109999999999999432e+01 7.163252115364320688e-03
7.115000000000000568e+01 6.448751296066999004e-03
7.120000000000000284e+01 6.242817254302064980e-03
7.125000000000000000e+01 5.947863615519063084e-03
7.129999999999999716e+01 5.684449463762796667e-03
7.134999999999999432e+01 5.687455129519201034e-03
7.140000000000000568e+01 5.800597498369520350e-03
7.145000000000000284e+01 6.325921569082147700e-03
7.150000000000000000e+01 6.677944085560125718e-03
7.154999999999999716e+01 6.651710612263740489e-03
7.159999999999999432e+01 6.514472635899618870e-03
7.165000000000000568e+01 6.459267308808206744e-03
7.170000000000000284e+01 6.490809570322025879e-03
7.175000000000000000e+01 7.804852976388476291e-03
7.179999999999999716e+01 7.938109088923504461e-03
7.184999999999999432e+01 8.240480520652246690e-03
7.190000000000000568e+01 7.218701503779258871e-03
7.195000000000000284e+01 6.719611439573490788e-03
7.200000000000000000e+01 7.823119951706496503e-03
7.204999999999999716e+01 6.956119276531137589e-03
7.209999999999999432e+01 6.752175576773516118e-03
7.215000000000000568e+01 5.803575953112948861e-03
7.220000000000000284e+01 5.856692471565957438e-03
7.225000000000000000e+01 7.442432261315709216e-03
7.229999999999999716e+01 6.799141483661089343e-03
7.234999999999999432e+01 7.284640429674508859e-03
7.240000000000000568e+01 6.879194080673336001e-03
7.245000000000000284e+01 6.456942730843591612e-03
7.250000000000000000e+01 5.878287533181123653e-03
7.254999999999999716e+01 8.074252885468247848e-03
7.259999999999999432e+01 7.849214416325200200e-03
7.265000000000000568e+01 7.820308786843276072e-03
7.270000000000000284e+01 7.881141733066591298e-03
7.275000000000000000e+01 7.855757033398750450e-03
7.279999999999999716e+01 8.837937328863083170e-03
7.284999999999999432e+01 9.049973944378023050e-02
7.290000000000000568e+01 9.141658947411680780e-02
7.295000000000000284e+01 9.265128011057617574e-02
7.300000000000000000e+01 9.016802146828704900e-02
7.304999999999999716e+01 8.868686432959034527e-02
7.309999999999999432e+01 9.034215935666820019e-02
7.315000000000000568e+01 9.352020262877794310e-02
7.320000000000000284e+01 9.258652782855651686e-02
7.325000000000000000e+01 8.856479852124078678e-02
7.329999999999999716e+01 8.623065161605095175e-02
7.334999999999999432e+01 8.538649952893384576e-02
7.340000000000000568e+01 8.383567468247769827e-02
7.345000000000000284e+01 8.215795552308290117e-02
7.350000000000000000e+01 9.358759165245239542e-02
7.354999999999999716e+01 8.834949098706607051e-02
7.359999999999999432e+01 8.578161530238272159e-02
7.365000000000000568e+01 7.983891173704396604e-02
7.370000000000000284e+01 7.903183383031110731e-02
7.375000000000000000e+01 7.772041506209689810e-02
7.379999999999999716e+01 7.785835012705083491e-02
7.384999999999999432e+01 7.906805063459239336e-02
7.390000000000000568e+01 7.625222362734651593e-02
7.395000000000000284e+01 7.381382682053132249e-02
7.400000000000000000e+01 7.483481150057921805e-02
7.404999999999999716e+01 7.489215522341062525e-02
7.409999999999999432e+01 7.508513641982343667e-02
7.415000000000000568e+01 8.149693681046656091e-02
7.420000000000000284e+01 8.023190474906016778e-02
7.425000000000000000e+01 8.444830927327756642e-02
7.429999999999999716e+01 8.415817378638142110e-02
7.434999999999999432e+01 8.899142616254827887e-02
7.440000000000000568e+01 9.370933521736236893e-02
7.445000000000000284e+01 9.765347246345285059e-02
7.450000000000000000e+01 9.751424345185752407e-02
7.454999999999999716e+01 1.001493648480789866e-01
7.459999999999999432e+01 9.949989807422106314e-02
7.465000000000000568e+01 1.016841909589576293e-01
7.470000000000000284e+01 1.027110960960746361e-01
7.475000000000000000e+01 1.007629992353484272e-01
7.479999999999999716e+01 9.700698336051460924e-02
7.484999999999999432e+01 9.735451364655547946e-02
7.490000000000000568e+01 9.557302763104789933e-02
7.495000000000000284e+01 9.784304805614456313e-02
7.500000000000000000e+01 9.815680623421924045e-02
7.504999999999999716e+01 9.839560049093692973e-02
7.509999999999999432e+01 9.999264776149838219e-02
7.515000000000000568e+01 9.915935786536247964e-02
7.520000000000000284e+01 9.898276004143918838e-02
7.525000000000000000e+01 9.516581744654067920e-02
7.529999999999999716e+01 9.345189543372453556e-02
7.534999999999999432e+01 1.005612862451705503e-01
7.540000000000000568e+01 9.837468976994422076e-02
7.545000000000000284e+01 9.866296740115260144e-02
7.550000000000000000e+01 1.044695661910263196e-01
7.554999999999999716e+01 1.076163194588907329e-01
7.559999999999999432e+01 1.051019239805615485e-01
7.565000000000000568e+01 1.053213576627249348e-01
7.570000000000000284e+01 1.069151332051810482e-01
7.575000000000000000e+01 1.045185375603951000e-01
7.579999999999999716e+01 1.049404322960735547e-01
7.584999999999999432e+01 1.042238034078192266e-01
7.590000000000000568e+01 1.081691285172588224e-01
7.595000000000000284e+01 1.062413643684827769e-01
7.600000000000000000e+01 1.058149113380280198e-01
7.604999999999999716e+01 1.046866950634484095e-01
7.609999999999999432e+01 1.043181349350131293e-01
7.615000000000000568e+01 1.037058592154826708e-01
7.620000000000000284e+01 1.035686144433135697e-01
7.625000000000000000e+01 1.027803352394577180e-01
7.629999999999999716e+01 1.021787387017835808e-01
7.634999999999999432e+01 1.012702195993714499e-01
7.640000000000000568e+01 9.777193629891514637e-02
7.645000000000000284e+01 9.825653966204257739e-02
7.650000000000000000e+01 9.632841850978363096e-02
7.654999999999999716e+01 9.486893262750489830e-02
7.659999999999999432e+01 9.261794393664683767e-02
7.665000000000000568e+01 9.040852935295114190e-02
7.670000000000000284e+01 9.106755991984713527e-02
7.675000000000000000e+01 9.026347115015838363e-02
7.679999999999999716e+01 9.084170719038954511e-02
7.684999999999999432e+01 9.095928213027446030e-02
7.690000000000000568e+01 9.020861063510765554e-02
7.695000000000000284e+01 9.161589183976476258e-02
7.700000000000000000e+01 9.231876395664907753e-02
7.704999999999999716e+01 9.369405495555531427e-02
7.709999999999999432e+01 9.612542111676888879e-02
7.715000000000000568e+01 9.646062209934452847e-02
7.720000000000000284e+01 9.288932351799106257e-02
7.725000000000000000e+01 8.796719933013349979e-02
7.729999999999999716e+01 8.470334562157938452e-02
7.734999999999999432e+01 8.240808343395764068e-02
7.740000000000000568e+01 8.448807453179661697e-02
7.745000000000000284e+01 8.261756920162777185e-02
7.750000000000000000e+01 8.333390876305030170e-02
7.754999999999999716e+01 8.100837523655030070e-02
7.759999999999999432e+01 8.187339190508445552e-02
7.765000000000000568e+01 8.357513901903529385e-02
7.770000000000000284e+01 8.155589098574463069e-02
7.775000000000000000e+01 8.124315148796545927e-02
7.779999999999999716e+01 8.020774728958103561e-02
7.784999999999999432e+01 7.640288967397509956e-02
7.790000000000000568e+01 7.531127944232467175e-02
7.795000000000000284e+01 7.383114053323808212e-02
7.800000000000000000e+01 7.327001575396391297e-02
7.804999999999999716e+01 6.875511539906223324e-02
7.809999999999999432e+01 6.943371711713816619e-02
7.815000000000000568e+01 6.340891294353538654e-02
7.820000000000000284e+01 6.267706032942656214e-02
7.825000000000000000e+01 6.107595405218983059e-02
7.829999999999999716e+01 6.179865999975905216e-02
7.834999999999999432e+01 5.937112338296063330e-02
7.840000000000000568e+01 6.038674430281197603e-02
7.845000000000000284e+01 6.119178410157810610e-02
7.850000000000000000e+01 6.124052866741856727e-02
7.854999999999999716e+01 6.129309641638630568e-02
7.859999999999999432e+01 6.151139031956802394e-02
7.865000000000000568e+01 5.993146511729487841e-02
7.870000000000000284e+01 6.168726097136981862e-02
7.875000000000000000e+01 6.355152259547147686e-02
7.879999999999999716e+01 5.962874351787438021e-02
7.884999999999999432e+01 6.018237432578957963e-02
7.890000000000000568e+01 6.010048661309989881e-02
7.895000000000000284e+01 6.014595695159785649e-02
7.900000000000000000e+01 6.121339452192132990e-02
7.904999999999999716e+01 5.947384816480202896e-02
7.909999999999999432e+01 5.968676962024734717e-02
7.915000000000000568e+01 5.596534852029756701e-02
7.920000000000000284e+01 5.420559790707606823e-02
7.925000000000000000e+01 5.427571219207604630e-02
7.929999999999999716e+01 5.272219026063704878e-02
7.934999999999999432e+01 5.436447379086945669e-02
7.940000000000000568e+01 5.222147447136648440e-02
7.945000000000000284e+01 5.159604806638845576e-02
7.950000000000000000e+01 5.211352340487915291e-02
7.954999999999999716e+01 5.359503284911951854e-02
7.959999999999999432e+01 5.632814602846010488e-02
7.965000000000000568e+01 5.986342573653742616e-02
7.970000000000000284e+01 6.490907340526386182e-02
7.975000000000000000e+01 6.317116302238201531e-02
7.979999999999999716e+01 6.246530278276223730e-02
7.984999999999999432e+01 6.290622339225003523e-02
7.990000000000000568e+01 6.207713080784804660e-02
7.995000000000000284e+01 6.061401048588544588e-02
8.000000000000000000e+01 5.786801775306820578e-02
8.004999999999999716e+01 5.797837143134714627e-02
8.009999999999999432e+01 5.840368217961169894e-02
8.015000000000000568e+01 5.912608303340442795e-02
8.020000000000000284e+01 5.759290707619418859e-02
8.025000000000000000e+01 6.050489361051432369e-02
8.029999999999999716e+01 5.956006406417593130e-02
8.034999999999999432e+01 6.032176523469218871e-02
8.040000000000000568e+01 6.203397094975653808e-02
8.045000000000000284e+01 6.173896577528768109e-02
8.050000000000000000e+01 6.136854087509831940e-02
8.054999999999999716e+01 6.138076949241570712e-02
8.059999999999999432e+01 6.134124117582911984e-02
8.065000000000000568e+01 6.121942556994314916e-02
8.070000000000000284e+01 6.142243028093624657e-02
8.075000000000000000e+01 6.455892067259409728e-02
8.079999999999999716e+01 6.291684891053232753e-02
8.084999999999999432e+01 6.257924167888100075e-02
8.090000000000000568e+01 6.090508059719677153e-02
8.095000000000000284e+01 5.936300090181698824e-02
8.100000000000000000e+01 6.285850756106185766e-02
8.104999999999999716e+01 6.611158294785282608e-02
8.109999999999999432e+01 7.120428117096246068e-02
8.115000000000000568e+01 7.351015762069255943e-02
8.120000000000000284e+01 7.698637779259107083e-02
8.125000000000000000e+01 7.086223052185194882e-02
8.129999999999999716e+01 7.319810281284776232e-02
8.134999999999999432e+01 7.390802683656361172e-02
8.140000000000000568e+01 7.950617135914234135e-02
8.145000000000000284e+01 8.104810375666388067e-02
8.150000000000000000e+01 8.087400213639979463e-02
8.154999999999999716e+01 7.776702070359974017e-02
8.159999999999999432e+01 7.430958453678328246e-02
8.165000000000000568e+01 8.397140492188086280e-02
8.170000000000000284e+01 8.452055848225742407e-02
8.175000000000000000e+01 8.427878312409500805e-02
8.179999999999999716e+01 8.564802834842699664e-02
8.184999999999999432e+01 8.733121122171881578e-02
8.190000000000000568e+01 8.761782543567696313e-02
8.195000000000000284e+01 8.841474546242070187e-02
8.200000000000000000e+01 8.908959631000119839e-02
8.204999999999999716e+01 8.970305715606989583e-02
8.209999999999999432e+01 9.152005307569444081e-02
8.215000000000000568e+01 9.141030488535409337e-02
8.220000000000000284e+01 9.139327443016917463e-02
8.225000000000000000e+01 9.922927472583747965e-02
8.229999999999999716e+01 9.902694083246914303e-02
8.234999999999999432e+01 9.853025963354285210e-02
8.240000000000000568e+01 9.755686012957319464e-02
8.245000000000000284e+01 9.889783680901385876e-02
8.250000000000000000e+01 1.044379162035536657e-01
8.254999999999999716e+01 1.038690801263621732e-01
8.259999999999999432e+01 9.887501148131874751e-02
8.265000000000000568e+01 9.918083687608519883e-02
8.270000000000000284e+01 1.043369383133542494e-01
8.275000000000000000e+01 1.042064412430264708e-01
8.279999999999999716e+01 1.036795864761308195e-01
8.284999999999999432e+01 1.021073105825116845e-01
8.290000000000000568e+01 9.451092413597703135e-02
8.295000000000000284e+01 9.155716108579105283e-02
8.300000000000000000e+01 9.199395707869635619e-02
8.304999999999999716e+01 9.256222283963230768e-02
8.309999999999999432e+01 9.102595482787782799e-02
8.315000000000000568e+01 9.290197324673948875e-02
8.320000000000000284e+01 9.607374180115092754e-02
8.325000000000000000e+01 9.632596435039969540e-02
8.329999999999999716e+01 9.664005547208806557e-02
8.334999999999999432e+01 9.837273213659064597e-02
8.340000000000000568e+01 9.994093965714169470e-02
8.345000000000000284e+01 9.786201922804897702e-02
8.350000000000000000e+01 1.034821335813666116e-01
8.354999999999999716e+01 9.921631223415930401e-02
8.359999999999999432e+01 9.591322842466973309e-02
8.365000000000000568e+01 8.987747998766210111e-02
8.370000000000000284e+01 8.522440077431192584e-02
8.375000000000000000e+01 8.382893038177786915e-02
8.379999999999999716e+01 9.162658033016284065e-02
8.384999999999999432e+01 9.120761507289350256e-02
8.390000000000000568e+01 8.880834272507923122e-02
8.395000000000000284e+01 8.587263788028706712e-02
8.400000000000000000e+01 8.504189012155272120e-02
8.404999999999999716e+01 8.482926655773766200e-02
8.409999999999999432e+01 8.286936848181802873e-02
8.415000000000000568e+01 8.298583385086863440e-02
8.420000000000000284e+01 8.283145047868607780e-02
8.425000000000000000e+01 8.322190573319612761e-02
8.429999999999999716e+01 8.448350990294810348e-02
8.434999999999999432e+01 8.265401496624479039e-02
8.440000000000000568e+01 8.267320585668086474e-02
8.445000000000000284e+01 7.801979822709054213e-02
8.450000000000000000e+01 8.019108235424490805e-02
8.454999999999999716e+01 8.439476942944419691e-02
8.459999999999999432e+01 8.522847667829160090e-02
8.465000000000000568e+01 8.664559803089542933e-02
8.470000000000000284e+01 8.631894711963740419e-02
8.475000000000000000e+01 8.739225300276953767e-02
8.479999999999999716e+01 8.725117364499870853e-02
8.484999999999999432e+01 9.127534437251670629e-02
8.490000000000000568e+01 9.480992684721355201e-02
8.495000000000000284e+01 9.161496326343850083e-02
8.500000000000000000e+01 9.365382039951269944e-02
8.504999999999999716e+01 9.329702268737365134e-02
8.509999999999999432e+01 9.403964985108201335e-02
8.515000000000000568e+01 8.909710889661283384e-02
8.520000000000000284e+01 8.935554833699646538e-02
8.525000000000000000e+01 8.903853824176999332e-02
8.529999999999999716e+01 9.110628472807102973e-02
8.534999999999999432e+01 9.446358276658511910e-02
8.540000000000000568e+01 9.604611240720047072e-02
8.545000000000000284e+01 9.148762323145032127e-02
8.550000000000000000e+01 9.160348687096236953e-02
8.554999999999999716e+01 9.169734774405076394e-02
8.559999999999999432e+01 9.305931854071954057e-02
8.565000000000000568e+01 9.037487950974495976e-02
8.570000000000000284e+01 8.767383870261979961e-02
8.575000000000000000e+01 8.957304369826300794e-02
8.579999999999999716e+01 9.259450159086354826e-02
8.584999999999999432e+01 9.374916286410828192e-02
8.590000000000000568e+01 9.087155673360750030e-02
8.595000000000000284e+01 9.235035254665015236e-02
8.600000000000000000e+01 9.353327872570149637e-02
8.604999999999999716e+01 9.977586813531801047e-02
8.609999999999999432e+01 1.009402491745182984e-01
8.615000000000000568e+01 9.763809350484223271e-02
8.620000000000000284e+01 9.808925052423367319e-02
8.625000000000000000e+01 9.803142492948013764e-02
8.629999999999999716e+01 9.633532640453604246e-02
8.634999999999999432e+01 9.953532268344247869e-02
8.640000000000000568e+01 9.890833117065152280e-02
8.645000000000000284e+01 1.004636920075378109e-01
8.650000000000000000e+01 9.968812458589088044e-02
8.654999999999999716e+01 9.611616061368390140e-02
8.659999999999999432e+01 9.286638293567227309e-02
8.665000000000000568e+01 9.024341818517682412e-02
8.670000000000000284e+01 8.978138951027997416e-02
8.675000000000000000e+01 9.404278639787444494e-02
8.679999999999999716e+01 9.199497113060785269e-02
8.684999999999999432e+01 9.006811407951186010e-02
8.690000000000000568e+01 9.494250697979497722e-02
8.695000000000000284e+01 9.936001785778200701e-02
8.700000000000000000e+01 1.014120253604385152e-01
8.704999999999999716e+01 1.011451217480152098e-01
8.709999999999999432e+01 1.016723592354741162e-01
8.715000000000000568e+01 1.011187385363438440e-01
8.720000000000000284e+01 1.023119474219575387e-01
8.725000000000000000e+01 1.009993195123429638e-01
8.729999999999999716e+01 1.011157526826640951e-01
8.734999999999999432e+01 1.015951746689224833e-01
8.740000000000000568e+01 1.036409696895277538e-01
8.745000000000000284e+01 1.035400418266073513e-01
8.750000000000000000e+01 1.058203685427016871e-01
8.754999999999999716e+01 1.058650058898592400e-01
8.759999999999999432e+01 1.066181447793552728e-01
8.765000000000000568e+01 1.095391409167768559e-01
8.770000000000000284e+01 1.067175356534088709e-01
8.775000000000000000e+01 1.048884508771466828e-01
8.779999999999999716e+01 1.023503547936384372e-01
8.784999999999999432e+01 1.066411484111976088e-01
8.790000000000000568e+01 1.098955440785920751e-01
8.795000000000000284e+01 1.140937877704405884e-01
8.800000000000000000e+01 1.123629655847949715e-01
8.804999999999999716e+01 1.144735702045600600e-01
8.809999999999999432e+01 1.122719536105408061e-01
8.815000000000000568e+01 1.082228437361153622e-01
8.820000000000000284e+01 1.087620786904013176e-01
8.825000000000000000e+01 1.104201284181314524e-01
8.829999999999999716e+01 1.093654354516382238e-01
8.834999999999999432e+01 1.151770509767876677e-01
8.840000000000000568e+01 1.127233002409511187e-01
8.845000000000000284e+01 1.132162452561184807e-01
8.850000000000000000e+01 1.143872511564930500e-01
8.854999999999999716e+01 1.144700370432473191e-01
8.859999999999999432e+01 1.142604659136119416e-01
8.865000000000000568e+01 1.141977431940706389e-01
8.870000000000000284e+01 1.104849901297128290e-01
8.875000000000000000e+01 1.111073945865564405e-01
8.879999999999999716e+01 1.118745141092617190e-01
8.884999999999999432e+01 1.116635211009442824e-01
8.890000000000000568e+01 1.136932716999332210e-01
8.895000000000000284e+01 1.153180167841195980e-01
8.900000000000000000e+01 1.124691682100987800e-01
8.904999999999999716e+01 1.109924837441776529e-01
8.909999999999999432e+01 1.066959157768429534e-01
8.915000000000000568e+01 1.035081588842751421e-01
8.920000000000000284e+01 1.062196036580122099e-01
8.925000000000000000e+01 1.137729869439657454e-01
8.929999999999999716e+01 1.208282431506696314e-01
8.934999999999999432e+01 1.235528425981343853e-01
8.940000000000000568e+01 1.298215619866160964e-01
8.945000000000000284e+01 1.292044021019816136e-01
8.950000000000000000e+01 1.290742369352344543e-01
8.954999999999999716e+01 1.269820928831151552e-01
8.959999999999999432e+01 1.280983667619446098e-01
8.965000000000000568e+01 1.293955036813918824e-01
8.970000000000000284e+01 1.248940199907681292e-01
8.975000000000000000e+01 1.227355247910419667e-01
8.979999999999999716e+01 1.218782541381498719e-01
8.984999999999999432e+01 1.224648235485786274e-01
8.990000000000000568e+01 1.225046268329904875e-01
8.995000000000000284e+01 1.241823157187771920e-01
9.000000000000000000e+01 1.224250107101295115e-01
9.004999999999999716e+01 1.228023320971980969e-01
9.009999999999999432e+01 1.228563376800663187e-01
9.015000000000000568e+01 1.202052783920874446e-01
9.020000000000000284e+01 1.196473497798010155e-01
9.025000000000000000e+01 1.197083369557541965e-01
9.029999999999999716e+01 1.198311714390479371e-01
9.034999999999999432e+01 1.179756643043164827e-01
9.040000000000000568e+01 1.139594738813915348e-01
9.045000000000000284e+01 1.123578812432898116e-01
9.050000000000000000e+01 1.118448825222332910e-01
9.054999999999999716e+01 1.076059551067238690e-01
9.059999999999999432e+01 1.079323541779687035e-01
9.065000000000000568e+01 1.053195575535979811e-01
9.070000000000000284e+01 1.023414955820741296e-01
9.075000000000000000e+01 1.006671095821725370e-01
9.079999999999999716e+01 1.054802845863713895e-01
9.084999999999999432e+01 1.026491992510032286e-01
9.090000000000000568e+01 1.020273467648368793e-01
9.095000000000000284e+01 1.086062603266963050e-01
9.100000000000000000e+01 1.062714789754787281e-01
9.104999999999999716e+01 1.066018332401129087e-01
9.109999999999999432e+01 1.056541535582688762e-01
9.115000000000000568e+01 1.001238312983281642e-01
9.120000000000000284e+01 1.011153568683121756e-01
9.125000000000000000e+01 1.022156787051693994e-01
9.129999999999999716e+01 1.048760935075311596e-01
9.134999999999999432e+01 1.116195792127316344e-01
9.140000000000000568e+01 1.126424129481943537e-01
9.145000000000000284e+01 1.137419650040899233e-01
9.150000000000000000e+01 1.149939935219354836e-01
9.154999999999999716e+01 1.150456600254608913e-01
9.159999999999999432e+01 1.130300007227050679e-01
9.165000000000000568e+01 1.172346877192988468e-01
9.170000000000000284e+01 1.167348163583614568e-01
9.175000000000000000e+01 1.176610039737214369e-01
9.179999999999999716e+01 1.201238610602512052e-01
9.184999999999999432e+01 1.214356302399849930e-01
9.190000000000000568e+01 1.214674690108065724e-01
9.195000000000000284e+01 1.205632230403569233e-01
9.200000000000000000e+01 1.144049050246764426e-01
9.204999999999999716e+01 1.156236390107653750e-01
9.209999999999999432e+01 1.178496485730621268e-01
9.215000000000000568e+01 1.210222979209318594e-01
9.220000000000000284e+01 1.189330617938775397e-01
9.225000000000000000e+01 1.232936973750590887e-01
9.229999999999999716e+01 1.251658012215439153e-01
9.234999999999999432e+01 1.227888749031881971e-01
9.240000000000000568e+01 4.474065134529099652e-02
9.245000000000000284e+01 4.640513735716390864e-02
9.250000000000000000e+01 4.576733024013195095e-02
9.254999999999999716e+01 4.499505755993625511e-02
9.259999999999999432e+01 4.571902840975192867e-02
9.265000000000000568e+01 4.799133711703917199e-02
9.270000000000000284e+01 4.576984500394285643e-02
9.275000000000000000e+01 4.592282849899825825e-02
9.279999999999999716e+01 4.154638467734012713e-02
9.284999999999999432e+01 4.101982534110008849e-02
9.290000000000000568e+01 4.165195557729041431e-02
9.295000000000000284e+01 4.397671788653880615e-02
9.300000000000000000e+01 4.140845217022790653e-02
9.304999999999999716e+01 4.391851951474189109e-02
9.309999999999999432e+01 4.481300317670858929e-02
9.315000000000000568e+01 4.390065976587585739e-02
9.320000000000000284e+01 4.346689809009371408e-02
9.325000000000000000e+01 4.265949446587522648e-02
9.329999999999999716e+01 4.281433928634129082e-02
9.334999999999999432e+01 3.995144271944444520e-02
9.340000000000000568e+01 4.040433177729516739e-02
9.345000000000000284e+01 3.949048041579844570e-02
9.350000000000000000e+01 3.759178362579827792e-02
9.354999999999999716e+01 3.634179881882050600e-02
9.359999999999999432e+01 3.736783531446191686e-02
9.365000000000000568e+01 3.780007410046395955e-02
9.370000000000000284e+01 3.842565746209335165e-02
9.375000000000000000e+01 3.673981324265195719e-02
9.379999999999999716e+01 3.681202213843028787e-02
9.384999999999999432e+01 3.688700162516442282e-02
9.390000000000000568e+01 3.626361968934929680e-02
9.395000000000000284e+01 3.617564374997195992e-02
9.400000000000000000e+01 3.673684859660165947e-02
9.404999999999999716e+01 3.611307138340986295e-02
9.409999999999999432e+01 3.602071242707252652e-02
9.415000000000000568e+01 3.401265813278596395e-02
9.420000000000000284e+01 3.499010414733833008e-02
9.425000000000000000e+01 3.527211407407123550e-02
9.429999999999999716e+01 3.240446652152685625e-02
9.434999999999999432e+01 3.224583827272551467e-02
9.440000000000000568e+01 3.181401671494486771e-02
9.445000000000000284e+01 3.201138868687151973e-02
9.450000000000000000e+01 3.341244540600159935e-02
9.454999999999999716e+01 3.676725069006767099e-02
9.459999999999999432e+01 3.591433122374492609e-02
9.465000000000000568e+01 3.227307097299923766e-02
9.470000000000000284e+01 3.245773061362170614e-02
9.475000000000000000e+01 3.262031033897772742e-02
9.479999999999999716e+01 3.106491412009309422e-02
9.484999999999999432e+01 2.868539532546078574e-02
9.490000000000000568e+01 2.760866752183474201e-02
9.495000000000000284e+01 2.856627537284602697e-02
9.500000000000000000e+01 3.026969691471126725e-02
9.504999999999999716e+01 2.707616607619979174e-02
9.509999999999999432e+01 2.675398811252386461e-02
9.515000000000000568e+01 2.805807746899575267e-02
9.520000000000000284e+01 2.780069490531737741e-02
9.525000000000000000e+01 2.771955839319627593e-02
9.529999999999999716e+01 2.798297085715176213e-02
9.534999999999999432e+01 2.882168493558638633e-02
9.540000000000000568e+01 3.114332935264298163e-02
9.545000000000000284e+01 3.355636535252454200e-02
9.550000000000000000e+01 3.122512390495763013e-02
9.554999999999999716e+01 3.197403910818549799e-02
9.559999999999999432e+01 2.939785581093062525e-02
9.565000000000000568e+01 3.074522029891103847e-02
9.570000000000000284e+01 2.708432662794363691e-02
9.575000000000000000e+01 2.867971655314534296e-02
9.579999999999999716e+01 2.841314862851664069e-02
9.584999999999999432e+01 2.643564044278497172e-02
9.590000000000000568e+01 2.473556010869591010e-02
9.595000000000000284e+01 2.068514728784938070e-02
9.600000000000000000e+01 1.890319541863429501e-02
9.604999999999999716e+01 1.881156924995387378e-02
9.609999999999999432e+01 1.885102037001668354e-02
9.615000000000000568e+01 1.796356063765904704e-02
9.620000000000000284e+01 1.657407483137268364e-02
9.625000000000000000e+01 1.613743806352659071e-02
9.629999999999999716e+01 1.659655744869021135e-02
9.634999999999999432e+01 1.630271870850899876e-02
9.640000000000000568e+01 1.713078761146773210e-02
9.645000000000000284e+01 1.713085563772496350e-02
9.650000000000000000e+01 1.805086260777130289e-02
9.654999999999999716e+01 1.874480736598508820e-02
9.659999999999999432e+01 1.916691422502735803e-02
9.665000000000000568e+01 1.859556486404157979e-02
9.670000000000000284e+01 2.014263455754459683e-02
9.675000000000000000e+01 2.018429729944069481e-02
9.679999999999999716e+01 1.968934241751815750e-02
9.684999999999999432e+01 1.882619184246140179e-02
9.690000000000000568e+01 1.949512483023404380e-02
9.695000000000000284e+01 2.000310766850477845e-02
9.700000000000000000e+01 1.964592241115168531e-02
9.704999999999999716e+01 2.179784221825322235e-02
9.709999999999999432e+01 2.176533765279523025e-02
9.715000000000000568e+01 2.299198292538309762e-02
9.720000000000000284e+01 2.291103439545083206e-02
9.725000000000000000e+01 2.231016020861745913e-02
9.729999999999999716e+01 2.212815530154440408e-02
9.734999999999999432e+01 2.164563237793374825e-02
9.740000000000000568e+01 2.099018894614007938e-02
9.745000000000000284e+01 2.427594771391520037e-02
9.750000000000000000e+01 2.321334216152661639e-02
9.754999999999999716e+01 2.334101223977597117e-02
9.759999999999999432e+01 2.374023012161317545e-02
9.765000000000000568e+01 2.367567877553425001e-02
9.770000000000000284e+01 2.254549060452779030e-02
9.775000000000000000e+01 2.256144530324994193e-02
9.779999999999999716e+01 2.392544367948504572e-02
9.784999999999999432e+01 2.426995854333298050e-02
9.790000000000000568e+01 2.352780515086714749e-02
9.795000000000000284e+01 2.420223517642151184e-02
9.800000000000000000e+01 2.562835419391445296e-02
9.804999999999999716e+01 2.655628636488277169e-02
9.809999999999999432e+01 2.580477056870077168e-02
9.815000000000000568e+01 2.597079424336846964e-02
9.820000000000000284e+01 2.630501236384477290e-02
9.825000000000000000e+01 2.700228051720628478e-02
9.829999999999999716e+01 2.970048870298651333e-02
9.834999999999999432e+01 2.809753457538850113e-02
9.840000000000000568e+01 2.820085419735628846e-02
9.845000000000000284e+01 2.824709334971842178e-02
9.850000000000000000e+01 2.840534487600458735e-02
9.854999999999999716e+01 2.887733143508197653e-02
9.859999999999999432e+01 3.045812178718627569e-02
9.865000000000000568e+01 3.201010253711820269e-02
9.870000000000000284e+01 3.287956949403496310e-02
9.875000000000000000e+01 3.380079766812754682e-02
9.879999999999999716e+01 3.433255587776736645e-02
9.884999999999999432e+01 3.302305369576890443e-02
9.890000000000000568e+01 3.516519096899982377e-02
9.895000000000000284e+01 3.526538561617977713e-02
9.900000000000000000e+01 3.567375440690546962e-02
9.904999999999999716e+01 3.575073812605220058e-02
9.909999999999999432e+01 3.653250649698484148e-02
9.915000000000000568e+01 3.548132344821586237e-02
9.920000000000000284e+01 3.447759088792701210e-02
9.925000000000000000e+01 3.146580013036828771e-02
9.929999999999999716e+01 3.135282971897565552e-02
9.934999999999999432e+01 2.854811863182494733e-02
9.940000000000000568e+01 2.495878531727979688e-02
9.945000000000000284e+01 2.385657934186956319e-02
9.950000000000000000e+01 2.240465639096266004e-02
9.954999999999999716e+01 1.995414816250026466e-02
9.959999999999999432e+01 2.068809133243504697e-02
9.965000000000000568e+01 2.065643717372788596e-02
9.970000000000000284e+01 1.988104936894436597e-02
9.975000000000000000e+01 2.063264342388141867e-02
9.979999999999999716e+01 2.232528896075717043e-02
9.984999999999999432e+01 2.195738500387286324e-02
9.990000000000000568e+01 2.190196059033668041e-02
9.995000000000000284e+01 1.953336176655458625e-02
1.000000000000000000e+02 1.906614870639780981e-02
1.000499999999999972e+02 1.685320584195000235e-02
1.000999999999999943e+02 1.538151887384766638e-02
1.001500000000000057e+02 1.539774761179862547e-02
1.002000000000000028e+02 1.368902902871617887e-02
1.002500000000000000e+02 1.183377492361327096e-02
1.002999999999999972e+02 1.131416887822479268e-02
1.003499999999999943e+02 1.116943142965986027e-02
1.004000000000000057e+02 1.162234073309035588e-02
1.004500000000000028e+02 1.005406622810916910e-02
1.005000000000000000e+02 9.275866232344626844e-03
1.005499999999999972e+02 6.313790572191522142e-03
1.005999999999999943e+02 5.423001074455605953e-03
1.006500000000000057e+02 1.519180395809210894e-03
1.007000000000000028e+02 -4.608549398431164884e-04
1.007500000000000000e+02 7.411337361874099092e-04
1.007999999999999972e+02 2.768713504040133536e-04
1.008499999999999943e+02 2.618944155286490158e-04
1.009000000000000057e+02 2.522579304694112443e-04
1.009500000000000028e+02 -1.859730449596846058e-03
1.010000000000000000e+02 -5.271434586661192905e-04
1.010499999999999972e+02 -2.916658937530381378e-03
1.010999999999999943e+02 -5.698550003760108687e-03
1.011500000000000057e+02 -7.392528979993213088e-03
1.012000000000000028e+02 -8.624321757621620718e-03
1.012500000000000000e+02 -9.143936551557969514e-03
1.012999999999999972e+02 -9.200314223063487187e-03
1.013499999999999943e+02 -1.094095479017423780e-02
1.014000000000000057e+02 -1.331655082322013607e-02
1.014500000000000028e+02 -1.492129999061755745e-02
1.015000000000000000e+02 -1.703533874326818714e-02
1.015499999999999972e+02 -1.501068962554340247e-02
1.015999999999999943e+02 -1.717914794067973427e-02
1.016500000000000057e+02 -2.025644679897768696e-02
1.017000000000000028e+02 -2.361974625479926898e-02
1.017500000000000000e+02 -2.609403139493831486e-02
1.017999999999999972e+02 -2.822264721671954857e-02
1.018499999999999943e+02 -2.881910969118453222e-02
1.019000000000000057e+02 -3.213850470489861694e-02
1.019500000000000028e+02 -3.275474122781209946e-02
1.020000000000000000e+02 -3.317529575790639784e-02
1.020499999999999972e+02 -3.481573834381874316e-02
1.020999999999999943e+02 -3.592046797537760960e-02
1.021500000000000057e+02 -3.692971324608988748e-02
1.022000000000000028e+02 -3.643198098379548527e-02
1.022500000000000000e+02 -3.645687216343426740e-02
1.022999999999999972e+02 -3.632398185036077309e-02
1.023499999999999943e+02 -3.814088359569080267e-02
1.024000000000000057e+02 -3.950397486321942375e-02
1.024500000000000028e+02 -4.058469724332323253e-02
1.025000000000000000e+02 -4.102507460858886151e-02
1.025499999999999972e+02 -4.340772273384933128e-02
1.025999999999999943e+02 -4.289975894653948879e-02
1.026500000000000057e+02 -4.319923486096258897e-02
1.027000000000000028e+02 -4.505975404737273121e-02
1.027500000000000000e+02 -4.685813818461036923e-02
1.027999999999999972e+02 -4.625979449190882609e-02
1.028499999999999943e+02 -4.534478550296278804e-02
1.029000000000000057e+02 -4.698209553034935620e-02
1.029500000000000028e+02 -4.777590346483286121e-02
1.030000000000000000e+02 -4.440421024340081985e-02
1.030499999999999972e+02 -4.454734323687879749e-02
1.030999999999999943e+02 -4.416015240002903186e-02
1.031500000000000057e+02 -4.444817909845609483e-02
1.032000000000000028e+02 -4.633041840836171765e-02
1.032500000000000000e+02 -4.892306410725041910e-02
1.032999999999999972e+02 -5.008978089206730239e-02
1.033499999999999943e+02 -4.989182867175722541e-02
1.034000000000000057e+02 -5.070662922486994517e-02
1.034500000000000028e+02 -5.122802820272506080e-02
1.035000000000000000e+02 -5.133591595434517513e-02
1.035499999999999972e+02 -5.254786120692703233e-02
1.035999999999999943e+02 -5.355860367053157794e-02
1.036500000000000057e+02 -5.341250940054367152e-02
1.037000000000000028e+02 -5.398533570837039941e-02
1.037500000000000000e+02 -5.511631610842945145e-02
1.037999999999999972e+02 -5.433254364206657056e-02
1.038499999999999943e+02 -5.584156491737107819e-02
1.039000000000000057e+02 -5.741002946292220882e-02
1.039500000000000028e+02 -5.932513343467538808e-02
1.040000000000000000e+02 -5.874771669572644017e-02
1.040499999999999972e+02 -5.902328121750170103e-02
1.040999999999999943e+02 -6.006603632587061148e-02
1.041500000000000057e+02 -5.943522647936607534e-02
1.042000000000000028e+02 -6.021490918295707706e-02
1.042500000000000000e+02 -6.088111688924931209e-02
1.042999999999999972e+02 -6.103145243719911711e-02
1.043499999999999943e+02 -6.308547800361770375e-02
1.044000000000000057e+02 -6.419142918021694677e-02
1.044500000000000028e+02 -6.372261439433371533e-02
1.045000000000000000e+02 -6.445462511386490512e-02
1.045499999999999972e+02 -6.576174746064829268e-02
1.045999999999999943e+02 -6.674116519073311493e-02
1.046500000000000057e+02 -6.611054927718287844e-02
1.047000000000000028e+02 -6.699121883810746358e-02
1.047500000000000000e+02 -6.771582186166195949e-02
1.047999999999999972e+02 -6.825594236860067776e-02
1.048499999999999943e+02 -6.917402715067112740e-02
1.049000000000000057e+02 -6.948684570053642595e-02
1.049500000000000028e+02 -6.891733301731887973e-02
1.050000000000000000e+02 -6.970100756009893483e-02
1.050499999999999972e+02 -7.032316883822188613e-02
1.050999999999999943e+02 -7.151991783762104427e-02
1.051500000000000057e+02 -7.259098762794188864e-02
1.052000000000000028e+02 -7.332287060151021496e-02
1.052500000000000000e+02 -7.501104897415353245e-02
1.052999999999999972e+02 -7.425557104174838885e-02
1.053499999999999943e+02 -7.340436090610602538e-02
1.054000000000000057e+02 -7.381128144031678939e-02
1.054500000000000028e+02 -7.381373166072478786e-02
1.055000000000000000e+02 -7.279827870460195416e-02
1.055499999999999972e+02 -7.248827900186864681e-02
1.055999999999999943e+02 -7.143096006176723189e-02
1.056500000000000057e+02 -7.182228137023616288e-02
1.057000000000000028e+02 -7.215804207364218126e-02
1.057500000000000000e+02 -7.318904698204292680e-02
1.057999999999999972e+02 -7.242018377947619101e-02
1.058499999999999943e+02 -7.187939770451813593e-02
1.059000000000000057e+02 -7.110908990945950803e-02
1.059500000000000028e+02 -7.101997021239478403e-02
1.060000000000000000e+02 -7.158458859949168307e-02
1.060499999999999972e+02 -7.185218174369059629e-02
1.060999999999999943e+02 -7.265182481434385997e-02
1.061500000000000057e+02 -7.409684941119493162e-02
1.062000000000000028e+02 -7.482854298318117325e-02
1.062500000000000000e+02 -7.351304137828172658e-02
1.062999999999999972e+02 -7.574039531090226429e-02
1.063499999999999943e+02 -7.641170996492754885e-02
1.064000000000000057e+02 -7.817035692021016835e-02
1.064500000000000028e+02 -7.944527543895657518e-02
1.065000000000000000e+02 -8.017204178626291533e-02
1.065499999999999972e+02 -7.962021773761512877e-02
1.065999999999999943e+02 -7.905066939620575273e-02
1.066500000000000057e+02 -8.037083218952589814e-02
1.067000000000000028e+02 -8.177580900628460270e-02
1.067500000000000000e+02 -8.256244224247566432e-02
1.067999999999999972e+02 -8.324871792372648405e-02
1.068499999999999943e+02 -8.402569319642182177e-02
1.069000000000000057e+02 -8.466210996492698482e-02
1.069500000000000028e+02 -8.578224485841015601e-02
1.070000000000000000e+02 -8.726279652250069907e-02
1.070499999999999972e+02 -8.773015039873323373e-02
1.070999999999999943e+02 -9.191948871506586127e-02
1.071500000000000057e+02 -9.199533899421127869e-02
1.072000000000000028e+02 -9.196327525359677957e-02
1.072500000000000000e+02 -9.668564102373444769e-02
1.072999999999999972e+02 -9.514923157894356054e-02
1.073499999999999943e+02 -9.498169501352783650e-02
1.074000000000000057e+02 -9.577945500776358090e-02
1.074500000000000028e+02 -9.790464586811709058e-02
1.075000000000000000e+02 -9.834896850983873562e-02
1.075499999999999972e+02 -9.857814993009825222e-02
1.075999999999999943e+02 -9.823610259364726205e-02
1.076500000000000057e+02 -9.775810882419866399e-02
1.077000000000000028e+02 -1.008138102178466888e-01
1.077500000000000000e+02 -1.003225706240163939e-01
1.077999999999999972e+02 -9.954934175964405552e-02
1.078499999999999943e+02 -9.958749127931128264e-02
1.079000000000000057e+02 -9.650006352142882771e-02
1.079500000000000028e+02 -9.589710235054217657e-02
1.080000000000000000e+02 -9.632659903983877003e-02
1.080499999999999972e+02 -9.744830855827296689e-02
1.080999999999999943e+02 -9.696293537214627223e-02
1.081500000000000057e+02 -9.881849742220341626e-02
1.082000000000000028e+02 -9.970954022780102732e-02
1.082500000000000000e+02 -9.972765785504833502e-02
1.082999999999999972e+02 -1.000007662612330817e-01
1.083499999999999943e+02 -1.005164748898330490e-01
1.084000000000000057e+02 -1.029214841123628488e-01
1.084500000000000028e+02 -1.026086158219363664e-01
1.085000000000000000e+02 -1.065659145520556628e-01
1.085499999999999972e+02 -1.047088680831338992e-01
1.085999999999999943e+02 -1.027222996285814399e-01
1.086500000000000057e+02 -1.007314694134179012e-01
1.087000000000000028e+02 -1.013837087661605268e-01
1.087500000000000000e+02 -1.018606271924682727e-01
1.087999999999999972e+02 -1.036752794401758909e-01
1.088499999999999943e+02 -1.032561618422305483e-01
1.089000000000000057e+02 -1.027025010846335101e-01
1.089500000000000028e+02 -1.021174919919096841e-01
1.090000000000000000e+02 -1.013904388891800484e-01
1.090499999999999972e+02 -1.003756168449637942e-01
1.090999999999999943e+02 -1.003114856065033256e-01
1.091500000000000057e+02 -1.009340922927727535e-01
1.092000000000000028e+02 -1.005075108632779990e-01
1.092500000000000000e+02 -1.020376769364103181e-01
1.092999999999999972e+02 -1.020944837978074310e-01
1.093499999999999943e+02 -1.031094566025645420e-01
1.094000000000000057e+02 -1.054566520019334236e-01
1.094500000000000028e+02 -1.062541830368446683e-01
1.095000000000000000e+02 -1.074615182482787645e-01
1.095499999999999972e+02 -1.090131647490008293e-01
1.095999999999999943e+02 -1.096828353350728785e-01
1.096500000000000057e+02 -1.086941464317437434e-01
1.097000000000000028e+02 -1.071549461152311450e-01
1.097500000000000000e+02 -1.074288306341164845e-01
1.097999999999999972e+02 -1.078841847186063907e-01
1.098499999999999943e+02 -1.084764699462637816e-01
1.099000000000000057e+02 -1.103011581927792611e-01
1.099500000000000028e+02 -1.086736451444235696e-01
1.100000000000000000e+02 -1.085893812023010080e-01
1.100499999999999972e+02 -1.100623002357350583e-01
1.100999999999999943e+02 -1.105246630561181193e-01
1.101500000000000057e+02 -1.080276274734802699e-01
1.102000000000000028e+02 -1.056235888934265871e-01
1.102500000000000000e+02 -1.050512572972050890e-01
1.102999999999999972e+02 -1.055821704670734801e-01
1.103499999999999943e+02 -1.072056603851119227e-01
1.104000000000000057e+02 -1.073013132898626015e-01
1.104500000000000028e+02 -1.050402543107861741e-01
1.105000000000000000e+02 -1.050641325231291417e-01
1.105499999999999972e+02 -1.039231541988443058e-01
1.105999999999999943e+02 -1.025098308543041514e-01
1.106500000000000057e+02 -1.040107223011398907e-01
1.107000000000000028e+02 -1.025591899819322111e-01
1.107500000000000000e+02 -1.036942964086085134e-01
1.107999999999999972e+02 -1.050044665998940974e-01
1.108499999999999943e+02 -1.063573960966878035e-01
1.109000000000000057e+02 -1.047843362731768341e-01
1.109500000000000028e+02 -1.030017681847934796e-01
1.110000000000000000e+02 -1.013740593972726062e-01
1.110499999999999972e+02 -1.012628053110783549e-01
1.110999999999999943e+02 -1.004384954327236096e-01
1.111500000000000057e+02 -9.998375885382325412e-02
1.112000000000000028e+02 -1.004300875817028260e-01
1.112500000000000000e+02 -1.011296798673941566e-01
1.112999999999999972e+02 -1.006439487886398726e-01
1.113499999999999943e+02 -1.010528783708521949e-01
1.114000000000000057e+02 -1.004913750613671414e-01
1.114500000000000028e+02 -1.002059615267073406e-01
1.115000000000000000e+02 -1.008823521183013910e-01
1.115499999999999972e+02 -1.001502496598890568e-01
1.115999999999999943e+02 -9.915324620058060812e-02
1.116500000000000057e+02 -9.786649815086227722e-02
1.117000000000000028e+02 -9.731776012991166791e-02
1.117500000000000000e+02 -9.836759392613343700e-02
1.117999999999999972e+02 -9.780122185976451721e-02
1.118499999999999943e+02 -9.652315905258912476e-02
1.119000000000000057e+02 -9.878186868352280270e-02
1.119500000000000028e+02 -9.771847368868503969e-02
1.120000000000000000e+02 -9.706643929465881560e-02
1.120499999999999972e+02 -9.494502518160490012e-02
1.120999999999999943e+02 -9.623172979176138064e-02
1.121500000000000057e+02 -9.850161893127172552e-02
1.122000000000000028e+02 -9.913500869566563289e-02
1.122500000000000000e+02 -9.618218823115147476e-02
1.122999999999999972e+02 -9.626196964011292379e-02
1.123499999999999943e+02 -9.635880767245577627e-02
1.124000000000000057e+02 -9.585001745523480388e-02
1.124500000000000028e+02 -9.585324714637270815e-02
1.125000000000000000e+02 -9.573012495097070473e-02
1.125499999999999972e+02 -9.428838768629395350e-02
1.125999999999999943e+02 -9.199662278748706179e-02
1.126500000000000057e+02 -9.184617923516974480e-02
1.127000000000000028e+02 -8.895352063695192990e-02
1.127500000000000000e+02 -8.816515944873211386e-02
1.127999999999999972e+02 -8.867523108041766577e-02
1.128499999999999943e+02 -8.936962143949951642e-02
1.129000000000000057e+02 -8.869326277541030035e-02
1.129500000000000028e+02 -8.958721780531339607e-02
1.130000000000000000e+02 -8.782918060366765034e-02
1.130499999999999972e+02 -8.756212356856647727e-02
1.130999999999999943e+02 -8.458481533658450402e-02
1.131500000000000057e+02 -8.322470929561553987e-02
1.132000000000000028e+02 -8.320470326392605254e-02
1.132500000000000000e+02 -8.544643299548404514e-02
1.132999999999999972e+02 -8.533309273080239010e-02
1.133499999999999943e+02 -8.471161379842540029e-02
1.134000000000000057e+02 -8.330328559577558634e-02
1.134500000000000028e+02 -8.415857372711454953e-02
1.135000000000000000e+02 -8.334119202118754621e-02
1.135499999999999972e+02 -8.352361458402215999e-02
1.135999999999999943e+02 -8.620515641863767120e-02
1.136500000000000057e+02 -8.641621032719401518e-02
1.137000000000000028e+02 -8.539573559086346966e-02
1.137500000000000000e+02 -8.599257559469611345e-02
1.137999999999999972e+02 -8.659387445753242984e-02
1.138499999999999943e+02 -8.670450911561905505e-02
1.139000000000000057e+02 -8.933856219667073162e-02
1.139500000000000028e+02 -8.837660734585660316e-02
1.140000000000000000e+02 -8.657317801408237479e-02
1.140499999999999972e+02 -8.594613252421910710e-02
1.140999999999999943e+02 -8.626374282185629572e-02
1.141500000000000057e+02 -8.515662240734077348e-02
1.142000000000000028e+02 -8.499194668062971803e-02
1.142500000000000000e+02 -8.395042697244040064e-02
1.142999999999999972e+02 -8.515394035492777902e-02
1.143499999999999943e+02 -8.848617417512516514e-02
1.144000000000000057e+02 -9.105065344749335710e-02
1.144500000000000028e+02 -9.092420989396704512e-02
1.145000000000000000e+02 -8.920547836064481040e-02
1.145499999999999972e+02 -8.886005243668612663e-02
1.145999999999999943e+02 -8.913627350952285644e-02
1.146500000000000057e+02 -8.957298712002900731e-02
1.147000000000000028e+02 -8.920916589175076350e-02
1.147500000000000000e+02 -8.876969883190315158e-02
1.147999999999999972e+02 -8.975951010520977214e-02
1.148499999999999943e+02 -8.958349364267620407e-02
1.149000000000000057e+02 -9.142813771271707246e-02
1.149500000000000028e+02 -1.017266099209817587e-01
1.150000000000000000e+02 -1.008073886717321260e-01
1.150499999999999972e+02 -1.020524296971018346e-01
1.150999999999999943e+02 -1.011504208880202038e-01
1.151500000000000057e+02 -1.006935790915174794e-01
1.152000000000000028e+02 -1.028142650901925498e-01
1.152500000000000000e+02 -1.022956950779312923e-01
1.152999999999999972e+02 -1.005526455398835645e-01
1.153499999999999943e+02 -1.004085102327617052e-01
1.154000000000000057e+02 -9.889795806949841506e-02
1.154500000000000028e+02 -9.773570822372271150e-02
1.155000000000000000e+02 -9.773976115465850267e-02
1.155499999999999972e+02 -9.786190636443366231e-02
1.155999999999999943e+02 -9.978694633343564158e-02
1.156500000000000057e+02 -9.711527061662832139e-02
1.157000000000000028e+02 -9.701846470192217187e-02
1.157500000000000000e+02 -9.607023921409840739e-02
1.157999999999999972e+02 -1.010922247050572431e-01
1.158499999999999943e+02 -1.032675895673868804e-01
1.159000000000000057e+02 -9.971222041636557121e-02
1.159500000000000028e+02 -1.017439455686411365e-01
1.160000000000000000e+02 -9.887343407458602795e-02
1.160499999999999972e+02 -9.697934639443225868e-02
1.160999999999999943e+02 -9.371440870506540788e-02
1.161500000000000057e+02 -8.999562178183340144e-02
1.162000000000000028e+02 -9.360966450456717491e-02
1.162500000000000000e+02 -9.294299336532556299e-02
1.162999999999999972e+02 -9.492237057131465428e-02
1.163499999999999943e+02 -9.518237720388600387e-02
1.164000000000000057e+02 -9.650727531733914455e-02
1.164500000000000028e+02 -9.509872720846776484e-02
1.165000000000000000e+02 -9.336330978754477095e-02
1.165499999999999972e+02 -9.359673499977542999e-02
1.165999999999999943e+02 -9.530917794787942265e-02
1.166500000000000057e+02 -9.477138780454437417e-02
1.167000000000000028e+02 -9.357639489911358244e-02
1.167500000000000000e+02 -9.500838837401971715e-02
1.167999999999999972e+02 -9.679205754478698021e-02
1.168499999999999943e+02 -9.681427244295315315e-02
1.169000000000000057e+02 -9.611042846256062644e-02
1.169500000000000028e+02 -9.797953666746304913e-02
1.170000000000000000e+02 -9.575904584009550802e-02
1.170499999999999972e+02 -9.635335571291805956e-02
1.170999999999999943e+02 -9.802450124202358173e-02
1.171500000000000057e+02 -1.001420726821923568e-01
1.172000000000000028e+02 -9.951190129808690221e-02
1.172500000000000000e+02 -1.018334728008715995e-01
1.172999999999999972e+02 -1.030076945265547689e-01
1.173499999999999943e+02 -1.012293239834603509e-01
1.174000000000000057e+02 -1.183798136795556899e-01
1.174500000000000028e+02 -1.190487082065451452e-01
1.175000000000000000e+02 -1.178309720654597686e-01
1.175499999999999972e+02 -1.132129213236749005e-01
1.175999999999999943e+02 -1.176342448942439139e-01
1.176500000000000057e+02 -1.209078426320432248e-01
1.177000000000000028e+02 -1.237363650992640840e-01
1.177500000000000000e+02 -1.253109435712245201e-01
1.177999999999999972e+02 -1.160394065976876055e-01
1.178499999999999943e+02 -1.143966544790211426e-01
1.179000000000000057e+02 -1.147268551255684471e-01
1.179500000000000028e+02 -1.159894725699036067e-01
1.180000000000000000e+02 -1.112068553256146258e-01
1.180499999999999972e+02 -1.150702021144464904e-01
1.180999999999999943e+02 -1.123534844412356348e-01
1.181500000000000057e+02 -1.115081232903261943e-01
1.182000000000000028e+02 -1.121092604949480431e-01
1.182500000000000000e+02 -1.106319074405958530e-01
1.182999999999999972e+02 -1.108094350651674387e-01
1.183499999999999943e+02 -1.096329748838428958e-01
1.184000000000000057e+02 -1.119893839337658265e-01
1.184500000000000028e+02 -1.107679572077255592e-01
1.185000000000000000e+02 -1.111500463948668221e-01
1.185499999999999972e+02 -1.110619242920576621e-01
1.185999999999999943e+02 -1.108426835363131580e-01
1.186500000000000057e+02 -1.097765085969008153e-01
1.187000000000000028e+02 -1.114779276714389228e-01
1.187500000000000000e+02 -1.111840323619950471e-01
1.187999999999999972e+02 -1.047230416958399579e-01
1.188499999999999943e+02 -1.028104856573097414e-01
1.189000000000000057e+02 -1.002681538969003860e-01
1.189500000000000028e+02 -9.948908139011425344e-02
1.190000000000000000e+02 -9.999247986498713270e-02
1.190499999999999972e+02 -9.819113681697047569e-02
1.190999999999999943e+02 -9.973033001096684447e-02
1.191500000000000057e+02 -9.654996879670717236e-02
1.192000000000000028e+02 -9.879054380194407514e-02
1.192500000000000000e+02 -9.870520469235598282e-02
1.192999999999999972e+02 -9.447191009883047774e-02
1.193499999999999943e+02 -9.501508600701356888e-02
1.194000000000000057e+02 -9.420114033669732545e-02
1.194500000000000028e+02 -9.640264921957973632e-02
1.195000000000000000e+02 -9.788527094790681893e-02
1.195499999999999972e+02 -9.836145078775079820e-02
1.195999999999999943e+02 -9.658339377170180318e-02
1.196500000000000057e+02 -9.883439744587946274e-02
1.197000000000000028e+02 -9.953818408948908458e-02
1.197500000000000000e+02 -1.005976984967821009e-01
1.197999999999999972e+02 -9.942918915412439496e-02
1.198499999999999943e+02 -9.962961269590360491e-02
1.199000000000000057e+02 -1.045662437428403480e-01
1.199500000000000028e+02 -1.003855806401490192e-01
1.200000000000000000e+02 -1.019872649944642551e-01
1.200499999999999972e+02 -1.017653131764250096e-01
1.200999999999999943e+02 -1.031135452066230113e-01
1.201500000000000057e+02 -1.040275590292746161e-01
1.202000000000000028e+02 -1.031211748937721912e-01
1.202500000000000000e+02 -1.033257488100027266e-01
1.202999999999999972e+02 -1.050150710017570682e-01
1.203499999999999943e+02 -1.040755778268555587e-01
1.204000000000000057e+02 -1.081221830329315847e-01
1.204500000000000028e+02 -1.066518267237332451e-01
1.205000000000000000e+02 -1.047773507686631383e-01
1.205499999999999972e+02 -1.068540534932492653e-01
1.205999999999999943e+02 -1.065782111701888552e-01
1.206500000000000057e+02 -1.052760063545906538e-01
1.207000000000000028e+02 -1.042242764958891260e-01
1.207500000000000000e+02 -1.074000431895607982e-01
1.207999999999999972e+02 -1.071821334896391892e-01
1.208499999999999943e+02 -1.060286046066396815e-01
1.209000000000000057e+02 -1.051373163111661846e-01
1.209500000000000028e+02 -1.033926399726476791e-01
1.210000000000000000e+02 -1.033979579886264988e-01
1.210499999999999972e+02 -1.018621892103943605e-01
1.210999999999999943e+02 -1.014748816396545544e-01
1.211500000000000057e+02 -9.986196426567424400e-02
1.212000000000000028e+02 -1.038598847937894781e-01
1.212500000000000000e+02 -1.045878259394087406e-01
1.212999999999999972e+02 -1.022384728908471430e-01
1.213499999999999943e+02 -1.025877177561770742e-01
1.214000000000000057e+02 -1.035971380712487483e-01
1.214500000000000028e+02 -1.033497519656434438e-01
1.215000000000000000e+02 -1.060891406057879183e-01
1.215499999999999972e+02 -1.070440606221187835e-01
1.215999999999999943e+02 -1.085771155387918602e-01
1.216500000000000057e+02 -1.078852585501303557e-01
1.217000000000000028e+02 -1.107771437448979712e-01
1.217500000000000000e+02 -1.102614173949856557e-01
1.217999999999999972e+02 -1.100256992603549505e-01
1.218499999999999943e+02 -1.104238202714908079e-01
1.219000000000000057e+02 -1.099744580181591797e-01
1.219500000000000028e+02 -1.091674897877999706e-01
1.220000000000000000e+02 -1.102436429398396811e-01
1.220499999999999972e+02 -1.112217693318762052e-01
1.220999999999999943e+02 -1.129474437438583445e-01
1.221500000000000057e+02 -1.118212725664855384e-01
1.222000000000000028e+02 -1.101815674843917570e-01
1.222500000000000000e+02 -1.114783245072928641e-01
1.222999999999999972e+02 -1.114290996655579735e-01
1.223499999999999943e+02 -1.135102097081291672e-01
1.224000000000000057e+02 -1.170777609089521942e-01
1.224500000000000028e+02 -1.222852708704588037e-01
1.225000000000000000e+02 -1.207849887696709479e-01
1.225499999999999972e+02 -8.012055003594820146e-02
1.225999999999999943e+02 -8.097732439897326051e-02
1.226500000000000057e+02 -8.100734316409657909e-02
1.227000000000000028e+02 -7.998818648962718880e-02
1.227500000000000000e+02 -8.102696699514787271e-02
1.227999999999999972e+02 -7.948284057801481561e-02
1.228499999999999943e+02 -8.134233896919451645e-02
1.229000000000000057e+02 -7.963276386650081085e-02
1.229500000000000028e+02 -7.945891527608961447e-02
1.230000000000000000e+02 -7.831584515745766695e-02
1.230499999999999972e+02 -8.041417563867241103e-02
1.230999999999999943e+02 -7.992786654476724539e-02
1.231500000000000057e+02 -7.983791219158890839e-02
1.232000000000000028e+02 -7.913605348016287955e-02
1.232500000000000000e+02 -7.862972314750599212e-02
1.232999999999999972e+02 -7.934268839665169215e-02
1.233499999999999943e+02 -7.738990343243003223e-02
1.234000000000000057e+02 -7.730663382471746059e-02
1.234500000000000028e+02 -7.643809116548358484e-02
1.235000000000000000e+02 -7.612042719179226702e-02
1.235499999999999972e+02 -7.701073572703781567e-02
1.235999999999999943e+02 -7.733220105321343685e-02
1.236500000000000057e+02 -7.698169306079973018e-02
1.237000000000000028e+02 -7.777612864094482492e-02
1.237500000000000000e+02 -7.639737166585329475e-02
1.237999999999999972e+02 -7.604841138954625268e-02
1.238499999999999943e+02 -7.540071272958691340e-02
1.239000000000000057e+02 -7.667636817679746031e-02
1.239500000000000028e+02 -7.637234123593504564e-02
1.240000000000000000e+02 -7.563584946886380000e-02
1.240499999999999972e+02 -7.575764267178600186e-02
1.240999999999999943e+02 -7.541861162826554721e-02
1.241500000000000057e+02 -7.464350691107360380e-02
1.242000000000000028e+02 -7.479153211002165236e-02
1.242500000000000000e+02 -7.413879022281993914e-02
1.242999999999999972e+02 -7.433281822783147086e-02
1.243499999999999943e+02 -7.459559312114036334e-02
1.244000000000000057e+02 -7.420585546125543774e-02
1.244500000000000028e+02 -7.387621599423449537e-02
1.245000000000000000e+02 -7.302912813658340996e-02
1.245499999999999972e+02 -7.330742117960779847e-02
1.245999999999999943e+02 -7.325667661637640105e-02
1.246500000000000057e+02 -7.265662643609439864e-02
1.247000000000000028e+02 -7.250327139399510845e-02
1.247500000000000000e+02 -7.304706356506500409e-02
1.247999999999999972e+02 -7.262453777556827916e-02
1.248499999999999943e+02 -7.240891388601625178e-02
1.249000000000000057e+02 -7.220929283591565051e-02
1.249500000000000028e+02 -7.146864115725345967e-02
1.250000000000000000e+02 -7.099597713358322959e-02
1.250499999999999972e+02 -7.004101616784849660e-02
1.250999999999999943e+02 -7.180894026596722213e-02
1.251500000000000057e+02 -7.187440214278929818e-02
1.252000000000000028e+02 -6.948353092220642402e-02
1.252500000000000000e+02 -6.827276124915017397e-02
1.252999999999999972e+02 -6.734019999230771159e-02
1.253499999999999943e+02 -6.885921055587965189e-02
1.254000000000000057e+02 -6.948685784938231358e-02
1.254500000000000028e+02 -6.856236730216616615e-02
1.255000000000000000e+02 -6.862385573270579631e-02
1.255499999999999972e+02 -6.775402513362561996e-02
1.255999999999999943e+02 -6.638738378540771923e-02
1.256500000000000057e+02 -6.363647570630749650e-02
1.257000000000000028e+02 -6.249280242124662793e-02
1.257500000000000000e+02 -6.237949922814967074e-02
1.257999999999999972e+02 -6.179709826053273597e-02
1.258499999999999943e+02 -6.242607584506801310e-02
1.259000000000000057e+02 -6.191635245431052065e-02
1.259500000000000028e+02 -5.995700237058571025e-02
1.260000000000000000e+02 -6.081039976415473364e-02
1.260499999999999972e+02 -5.887519026783225029e-02
1.260999999999999943e+02 -5.679895473058229477e-02
1.261500000000000057e+02 -5.576778819557052375e-02
1.262000000000000028e+02 -5.480997599020193123e-02
1.262500000000000000e+02 -5.431800947633814297e-02
1.262999999999999972e+02 -5.471766964758049273e-02
1.263499999999999943e+02 -5.332782515224663428e-02
1.264000000000000057e+02 -5.141185537752726575e-02
1.264500000000000028e+02 -5.064200325695703692e-02
1.265000000000000000e+02 -4.839219941928871171e-02
1.265499999999999972e+02 -5.088451140011456680e-02
1.265999999999999943e+02 -4.918269544196741949e-02
1.266500000000000057e+02 -4.646023859866963562e-02
1.267000000000000028e+02 -4.393195398515928329e-02
1.267500000000000000e+02 -4.157110457007988369e-02
1.267999999999999972e+02 -3.931546211648674627e-02
1.268499999999999943e+02 -3.822975673051991208e-02
1.269000000000000057e+02 -3.477248255816499378e-02
1.269500000000000028e+02 -3.463503692761499275e-02
1.270000000000000000e+02 -3.403217298756743697e-02
1.270499999999999972e+02 -3.228557407377141003e-02
1.270999999999999943e+02 -3.374280007146884114e-02
1.271500000000000057e+02 -3.258697943385224782e-02
1.272000000000000028e+02 -3.222321128168711968e-02
1.272500000000000000e+02 -3.161729141745699134e-02
1.272999999999999972e+02 -3.083449893377003537e-02
1.273499999999999943e+02 -2.843753977432282934e-02
1.274000000000000057e+02 -2.802572739188763720e-02
1.274500000000000028e+02 -2.647115926482677614e-02
1.275000000000000000e+02 -2.612524934292539611e-02
1.275499999999999972e+02 -2.444882260456028925e-02
1.275999999999999943e+02 -2.669097077704877391e-02
1.276500000000000057e+02 -2.881604362306517883e-02
1.277000000000000028e+02 -2.627137794779883448e-02
1.277500000000000000e+02 -2.396123435890337716e-02
1.277999999999999972e+02 -2.369518692945075944e-02
1.278499999999999943e+02 -2.370453037541164765e-02
1.279000000000000057e+02 -2.031421356420784474e-02
1.279500000000000028e+02 -1.897505319447933408e-02
1.280000000000000000e+02 -2.179149215830411546e-02
1.280500000000000114e+02 -2.156361039284348732e-02
1.280999999999999943e+02 -2.293120274910656620e-02
1.281500000000000057e+02 -2.142636082696055405e-02
1.281999999999999886e+02 -1.828636751204107749e-02
1.282500000000000000e+02 -1.496169577432201678e-02
1.283000000000000114e+02 -1.381893073391488903e-02
1.283499999999999943e+02 -1.324260408677732821e-02
1.284000000000000057e+02 -1.251775280417780946e-02
1.284499999999999886e+02 -1.222838087172929689e-02
1.285000000000000000e+02 -1.194345200711132392e-02
1.285500000000000114e+02 -1.020054540699386059e-02
1.285999999999999943e+02 -9.239782027869467354e-03
1.286500000000000057e+02 -9.500090095102255161e-03
1.286999999999999886e+02 -1.106997551241475225e-02
1.287500000000000000e+02 -9.613614387039689721e-03
1.288000000000000114e+02 -9.662068347225875875e-03
1.288499999999999943e+02 -8.748600325276318507e-03
1.289000000000000057e+02 -7.339481470800555789e-03
1.289499999999999886e+02 -5.468808496991649573e-03
1.290000000000000000e+02 -6.626504237878390671e-03
1.290500000000000114e+02 -5.249847385080541433e-03
1.290999999999999943e+02 -2.987606912684459114e-03
1.291500000000000057e+02 -1.861930924393955401e-03
1.291999999999999886e+02 -3.211615229026063868e-03
1.292500000000000000e+02 -2.128447561232777157e-03
1.293000000000000114e+02 -3.167818948363574933e-04
1.293499999999999943e+02 2.868871770883048202e-03
1.294000000000000057e+02 4.745423579029655302e-03
1.294499999999999886e+02 4.968621633402217283e-03
1.295000000000000000e+02 5.119006194819068593e-03
1.295500000000000114e+02 7.896831845379499032e-03
1.295999999999999943e+02 8.881221873368320280e-03
1.296500000000000057e+02 6.521816631273130715e-03
1.296999999999999886e+02 7.957907554073034156e-03
1.297500000000000000e+02 9.676487259110624559e-03
1.298000000000000114e+02 1.111997947746233735e-02
1.298499999999999943e+02 1.278611195535072666e-02
1.299000000000000057e+02 1.233330011709759914e-02
1.299499999999999886e+02 1.329475893844082185e-02
1.300000000000000000e+02 1.554044888067191398e-02
1.300500000000000114e+02 1.652859890190822717e-02
1.300999999999999943e+02 2.007351553487524837e-02
1.301500000000000057e+02 2.187102134833140282e-02
1.301999999999999886e+02 2.210058690635388623e-02
1.302500000000000000e+02 2.334959364494479384e-02
1.303000000000000114e+02 2.319287956304180720e-02
1.303499999999999943e+02 2.294958834669098835e-02
1.304000000000000057e+02 2.500376410789342460e-02
1.304499999999999886e+02 2.446328675583342785e-02
1.305000000000000000e+02 2.420958373172895153e-02
1.305500000000000114e+02 2.518893106113776967e-02
1.305999999999999943e+02 2.483299320733346749e-02
1.306500000000000057e+02 2.588772356828864321e-02
1.306999999999999886e+02 2.577396970058155184e-02
1.307500000000000000e+02 2.560696467701971749e-02
1.308000000000000114e+02 2.392968976476829435e-02
1.308499999999999943e+02 2.559284441742997948e-02
1.309000000000000057e+02 2.584066543076231695e-02
1.309499999999999886e+02 3.021663005411535929e-02
1.310000000000000000e+02 2.654848233690232720e-02
1.310500000000000114e+02 2.818615969130579615e-02
1.310999999999999943e+02 2.358912003638451160e-02
1.311500000000000057e+02 2.580730384884722534e-02
1.311999999999999886e+02 2.210055755160111185e-02
1.312500000000000000e+02 2.372378844879899362e-02
1.313000000000000114e+02 2.488185025698235950e-02
1.313499999999999943e+02 2.586529719802428337e-02
1.314000000000000057e+02 2.315949098049783356e-02
1.314499999999999886e+02 2.280992340647122404e-02
1.315000000000000000e+02 2.387055283565724106e-02
1.315500000000000114e+02 2.516495168069417254e-02
1.315999999999999943e+02 2.683152180026406389e-02
1.316500000000000057e+02 2.682477994264008056e-02
1.316999999999999886e+02 2.942272366163225725e-02
1.317500000000000000e+02 3.246841989018642294e-02
1.318000000000000114e+02 3.567053991811601488e-02
1.318499999999999943e+02 3.670359756887919128e-02
1.319000000000000057e+02 3.805740748971984250e-02
1.319499999999999886e+02 4.029501508675988747e-02
1.320000000000000000e+02 4.131393157933146293e-02
1.320500000000000114e+02 4.302557250854362192e-02
1.320999999999999943e+02 4.611534000159710905e-02
1.321500000000000057e+02 4.648431051619592719e-02
1.321999999999999886e+02 4.624390820901533999e-02
1.322500000000000000e+02 4.761632080909833364e-02
1.323000000000000114e+02 4.606315872867649402e-02
1.323499999999999943e+02 4.556961685997187178e-02
1.324000000000000057e+02 4.543957708757265235e-02
1.324499999999999886e+02 4.545150561655040417e-02
1.325000000000000000e+02 4.407421345203935831e-02
1.325500000000000114e+02 4.541285658002650050e-02
1.325999999999999943e+02 4.513023261857335849e-02
1.326500000000000057e+02 4.604949734211256918e-02
1.326999999999999886e+02 4.467728906548922019e-02
1.327500000000000000e+02 4.445819659467471763e-02
1.328000000000000114e+02 4.461635458130813747e-02
1.328499999999999943e+02 4.523861324575492032e-02
1.329000000000000057e+02 4.490168207195495420e-02
1.329499999999999886e+02 4.457814104944518574e-02
1.330000000000000000e+02 4.575525779978881907e-02
1.330500000000000114e+02 4.780252890378074160e-02
1.330999999999999943e+02 4.791853182033223302e-02
1.331500000000000057e+02 4.792121689884748514e-02
1.331999999999999886e+02 4.779608743435855012e-02
1.332500000000000000e+02 4.633209430427629588e-02
1.333000000000000114e+02 4.801631921635640676e-02
1.333499999999999943e+02 4.911299444526004421e-02
1.334000000000000057e+02 4.832900284343849551e-02
1.334499999999999886e+02 4.883965933777034002e-02
1.335000000000000000e+02 4.893764457499170245e-02
1.335500000000000114e+02 4.765005160695419406e-02
1.335999999999999943e+02 4.667555053379189578e-02
1.336500000000000057e+02 4.564585742656291495e-02
1.336999999999999886e+02 4.514988505460102580e-02
1.337500000000000000e+02 4.599450449243893541e-02
1.338000000000000114e+02 4.469684894246598456e-02
1.338499999999999943e+02 4.397754394180259513e-02
1.339000000000000057e+02 4.570570568152244190e-02
1.339499999999999886e+02 4.373003452249294570e-02
1.340000000000000000e+02 4.140551660609260998e-02
1.340500000000000114e+02 4.078721152537352623e-02
1.340999999999999943e+02 4.060975046686363804e-02
1.341500000000000057e+02 3.878156862285495748e-02
1.341999999999999886e+02 3.797169317709787190e-02
1.342500000000000000e+02 3.843548158071126430e-02
1.343000000000000114e+02 3.488967384081873013e-02
1.343499999999999943e+02 3.220874873499575408e-02
1.344000000000000057e+02 3.362851294272044961e-02
1.344499999999999886e+02 3.365931556681622805e-02
1.345000000000000000e+02 3.455388767627757401e-02
1.345500000000000114e+02 3.149049976739334844e-02
1.345999999999999943e+02 3.201412973106681353e-02
1.346500000000000057e+02 3.172757789292469932e-02
1.346999999999999886e+02 2.930114885672349678e-02
1.347500000000000000e+02 2.821987575443927337e-02
1.348000000000000114e+02 2.988016804931880460e-02
1.348499999999999943e+02 2.711509895717116245e-02
1.349000000000000057e+02 2.502636851736706608e-02
1.349499999999999886e+02 2.397962887956976707e-02
1.350000000000000000e+02 2.406731025979288313e-02
1.350500000000000114e+02 2.393480251253399596e-02
1.350999999999999943e+02 2.372376414314362678e-02
1.351500000000000057e+02 2.318674069359772869e-02
1.351999999999999886e+02 1.962429367158730065e-02
1.352500000000000000e+02 1.681225237165556025e-02
1.353000000000000114e+02 1.587608081315110622e-02
1.353499999999999943e+02 1.840162732900600673e-02
1.354000000000000057e+02 1.920980108732729674e-02
1.354499999999999886e+02 1.628986065441026185e-02
1.355000000000000000e+02 1.417686977385335112e-02
1.355500000000000114e+02 1.463268563671823314e-02
1.355999999999999943e+02 1.077223728389103963e-02
1.356500000000000057e+02 1.057571975954584541e-02
1.356999999999999886e+02 1.000324504420892040e-02
1.357500000000000000e+02 9.441549190180087425e-03
1.358000000000000114e+02 9.813779672352107922e-03
1.358499999999999943e+02 8.924747047526743193e-03
1.359000000000000057e+02 7.402342131941727632e-03
1.359499999999999886e+02 4.079789811777524873e-03
1.360000000000000000e+02 1.880943876637241252e-03
1.360500000000000114e+02 1.193396570494619641e-03
1.360999999999999943e+02 -2.531129460693507666e-03
1.361500000000000057e+02 -1.759059671056764727e-03
1.361999999999999886e+02 -1.232628304463472164e-03
1.362500000000000000e+02 6.824084637502892715e-04
1.363000000000000114e+02 3.204879178583760948e-03
1.363499999999999943e+02 1.011876599385496409e-03
1.364000000000000057e+02 1.211089434266323468e-03
1.364499999999999886e+02 2.858320830666944215e-03
1.365000000000000000e+02 5.891895730099362335e-03
1.365500000000000114e+02 5.055334261539594538e-03
1.365999999999999943e+02 6.392767367333170546e-03
1.366500000000000057e+02 6.816589519254733463e-03
1.366999999999999886e+02 1.030154361706335508e-02
1.367500000000000000e+02 1.012289169469353725e-02
1.368000000000000114e+02 1.302553510174309613e-02
1.368499999999999943e+02 1.498202146863490680e-02
1.369000000000000057e+02 2.203833351497478527e-02
1.369499999999999886e+02 2.567570839330561572e-02
1.370000000000000000e+02 2.632376511134547001e-02
1.370500000000000114e+02 2.591178389123333786e-02
1.370999999999999943e+02 2.859635567669949197e-02
1.371500000000000057e+02 3.465849367543184789e-02
1.371999999999999886e+02 3.406369895277802651e-02
1.372500000000000000e+02 3.264513889875309688e-02
1.373000000000000114e+02 3.423893280563180402e-02
1.373499999999999943e+02 3.655957241735265095e-02
1.374000000000000057e+02 3.829211304070023747e-02
1.374499999999999886e+02 3.880980745876078108e-02
1.375000000000000000e+02 4.011739559609937139e-02
1.375500000000000114e+02 3.958278825008412077e-02
1.375999999999999943e+02 4.146124756555120278e-02
1.376500000000000057e+02 4.287402322060639148e-02
1.376999999999999886e+02 3.932620629248773786e-02
1.377500000000000000e+02 3.949605636080937010e-02
1.378000000000000114e+02 4.241759565236367935e-02
1.378499999999999943e+02 4.389526083367937398e-02
1.379000000000000057e+02 4.393698821887260381e-02
1.379499999999999886e+02 4.428414302625853505e-02
1.380000000000000000e+02 4.407622070606299902e-02
1.380500000000000114e+02 4.417008225263614751e-02
1.380999999999999943e+02 4.210821379886318938e-02
1.381500000000000057e+02 4.170866193880709560e-02
1.381999999999999886e+02 4.183857383108588457e-02
1.382500000000000000e+02 4.227923985823325154e-02
1.383000000000000114e+02 4.020872240330734121e-02
1.383499999999999943e+02 4.186259892881138284e-02
1.384000000000000057e+02 4.084683682260657756e-02
1.384499999999999886e+02 4.102063380329167008e-02
1.385000000000000000e+02 3.996907042951015204e-02
1.385500000000000114e+02 3.934237816791234105e-02
1.385999999999999943e+02 3.990287088114598951e-02
1.386500000000000057e+02 3.822918802935840188e-02
1.386999999999999886e+02 3.784562502380536819e-02
1.387500000000000000e+02 3.746403438201299091e-02
1.388000000000000114e+02 3.697348425629891355e-02
1.388499999999999943e+02 3.744546835637436316e-02
1.389000000000000057e+02 4.089965617289217925e-02
1.389499999999999886e+02 4.195884287655744782e-02
1.390000000000000000e+02 4.200125903575457204e-02
1.390500000000000114e+02 4.088972233703221104e-02
1.390999999999999943e+02 4.243711225386239544e-02
1.391500000000000057e+02 4.196772310791852673e-02
1.391999999999999886e+02 4.157873434072784785e-02
1.392500000000000000e+02 3.919059566649182869e-02
1.393000000000000114e+02 3.935232747974665851e-02
1.393499999999999943e+02 4.059123901673456630e-02
1.394000000000000057e+02 4.097260152378316700e-02
1.394499999999999886e+02 3.911152858246928071e-02
1.395000000000000000e+02 3.863991432761642447e-02
1.395500000000000114e+02 3.822027799349028698e-02
1.395999999999999943e+02 3.743121223470910475e-02
1.396500000000000057e+02 3.724451750654413085e-02
1.396999999999999886e+02 3.564970962166356255e-02
1.397500000000000000e+02 3.693105575935411167e-02
1.398000000000000114e+02 3.883321531685220845e-02
1.398499999999999943e+02 3.830490722669702836e-02
1.399000000000000057e+02 3.861268299334257026e-02
1.399499999999999886e+02 4.483256275671110291e-02
1.400000000000000000e+02 4.505598624480136594e-02
1.400500000000000114e+02 4.702374021490550449e-02
1.400999999999999943e+02 4.687299702681142072e-02
1.401500000000000057e+02 4.696080629085033764e-02
1.401999999999999886e+02 4.635837560914613659e-02
1.402500000000000000e+02 4.484338990426302990e-02
1.403000000000000114e+02 4.412745049108121598e-02
1.403499999999999943e+02 4.242327816180772176e-02
1.404000000000000057e+02 4.236622599199599964e-02
1.404499999999999886e+02 4.186783063430322277e-02
1.405000000000000000e+02 3.901741250422820217e-02
1.405500000000000114e+02 3.906776779020364188e-02
1.405999999999999943e+02 4.012616945536012780e-02
1.406500000000000057e+02 3.927899173935488902e-02
1.406999999999999886e+02 4.270468042016733329e-02
1.407500000000000000e+02 4.454630679924867498e-02
1.408000000000000114e+02 4.559221884123403762e-02
1.408499999999999943e+02 4.844607609348414168e-02
1.409000000000000057e+02 4.630074733176290508e-02
1.409499999999999886e+02 4.693986769332714887e-02
1.410000000000000000e+02 4.797687361999659200e-02
1.410500000000000114e+02 4.680876173489755682e-02
1.410999999999999943e+02 4.559647997675906478e-02
1.411500000000000057e+02 4.936706232178179193e-02
1.411999999999999886e+02 5.028826119573708703e-02
1.412500000000000000e+02 4.929036217258300073e-02
1.413000000000000114e+02 4.589780898840619544e-02
1.413499999999999943e+02 4.445088290133829972e-02
1.414000000000000057e+02 4.756897779278854849e-02
1.414499999999999886e+02 4.722083130923079158e-02
1.415000000000000000e+02 4.677686220945727336e-02
1.415500000000000114e+02 4.892935837379529251e-02
1.415999999999999943e+02 4.956621343577993777e-02
1.416500000000000057e+02 5.168772136630035013e-02
1.416999999999999886e+02 5.375788130098466122e-02
1.417500000000000000e+02 5.451922600715018719e-02
1.418000000000000114e+02 5.414667546540708615e-02
1.418499999999999943e+02 5.935797686656120453e-02
1.419000000000000057e+02 6.017407640678673619e-02
1.419499999999999886e+02 6.187991867982464006e-02
1.420000000000000000e+02 6.100569178012896221e-02
1.420500000000000114e+02 6.175048127252282665e-02
1.420999999999999943e+02 6.398019849509549439e-02
1.421500000000000057e+02 6.823832463703605189e-02
1.421999999999999886e+02 6.565098603027934299e-02
1.422500000000000000e+02 6.468908600361487904e-02
1.423000000000000114e+02 6.438270627594949724e-02
1.423499999999999943e+02 6.342054008921334252e-02
1.424000000000000057e+02 6.225498408026583497e-02
1.424499999999999886e+02 6.492957820557127002e-02
1.425000000000000000e+02 6.473270334812993021e-02
1.425500000000000114e+02 6.529753895383776097e-02
1.425999999999999943e+02 6.688496928583936851e-02
1.426500000000000057e+02 6.872564598648410461e-02
1.426999999999999886e+02 6.927690818836752806e-02
1.427500000000000000e+02 6.989954855587737770e-02
1.428000000000000114e+02 6.865095184660677252e-02
1.428499999999999943e+02 6.761851122313011775e-02
1.429000000000000057e+02 6.772209678050229720e-02
1.429499999999999886e+02 6.880979390775833482e-02
1.430000000000000000e+02 6.832566434118247933e-02
1.430500000000000114e+02 6.877244710808309847e-02
1.430999999999999943e+02 6.991649743869847444e-02
1.431500000000000057e+02 7.020013960319650137e-02
1.431999999999999886e+02 6.987235266040570103e-02
1.432500000000000000e+02 7.221368745378232978e-02
1.433000000000000114e+02 7.889281059157401965e-02
1.433499999999999943e+02 8.132225016892066782e-02
1.434000000000000057e+02 8.108588397019805827e-02
1.434499999999999886e+02 8.155893764089226783e-02
1.435000000000000000e+02 8.185791608654285900e-02
1.435500000000000114e+02 8.308486367502211645e-02
1.435999999999999943e+02 8.248776646234864951e-02
1.436500000000000057e+02 7.962085675137786644e-02
1.436999999999999886e+02 7.889993252522771450e-02
1.437500000000000000e+02 8.269062201412968882e-02
1.438000000000000114e+02 7.859829136602621003e-02
1.438499999999999943e+02 7.696813073934224980e-02
1.439000000000000057e+02 7.629600356467561295e-02
1.439499999999999886e+02 7.735126341621226254e-02
1.440000000000000000e+02 7.888690614221795239e-02
1.440500000000000114e+02 7.897843499512370580e-02
1.440999999999999943e+02 8.051607091217739820e-02
1.441500000000000057e+02 8.028227460416403893e-02
1.441999999999999886e+02 7.958660026378110153e-02
1.442500000000000000e+02 7.955863141703510555e-02
1.443000000000000114e+02 7.946839175364907304e-02
1.443499999999999943e+02 7.854125155525010227e-02
1.444000000000000057e+02 7.786000548329050086e-02
1.444499999999999886e+02 7.913653143130117140e-02
1.445000000000000000e+02 7.644384424632420794e-02
1.445500000000000114e+02 7.467352438458571551e-02
1.445999999999999943e+02 7.459567053827358130e-02
1.446500000000000057e+02 7.541573742237121791e-02
1.446999999999999886e+02 7.582380745545698464e-02
1.447500000000000000e+02 7.573265674470895659e-02
1.448000000000000114e+02 7.610136229430793098e-02
1.448499999999999943e+02 7.652458998468393558e-02
1.449000000000000057e+02 7.964908032414759476e-02
1.449499999999999886e+02 7.842905095346246191e-02
1.450000000000000000e+02 7.908548485030289510e-02
1.450500000000000114e+02 7.756909643193722614e-02
1.450999999999999943e+02 7.372999410491434813e-02
1.451500000000000057e+02 7.353072361085288833e-02
1.451999999999999886e+02 7.306828548970029091e-02
1.452500000000000000e+02 7.440758289295799910e-02
1.453000000000000114e+02 7.491729656931152281e-02
1.453499999999999943e+02 7.640137404247981934e-02
1.454000000000000057e+02 7.623350070069564999e-02
1.454499999999999886e+02 7.446928179251302571e-02
1.455000000000000000e+02 7.335034692000362566e-02
1.455500000000000114e+02 7.453515813846418869e-02
1.455999999999999943e+02 7.316932788375923868e-02
1.456500000000000057e+02 7.755467855717793069e-02
1.456999999999999886e+02 7.656814379026535833e-02
1.457500000000000000e+02 7.633185522231010489e-02
1.458000000000000114e+02 7.606161261098405568e-02
1.458499999999999943e+02 7.381299266125317116e-02
1.459000000000000057e+02 7.081793140570254164e-02
1.459499999999999886e+02 6.988998776523411283e-02
1.460000000000000000e+02 6.810203508978275588e-02
1.460500000000000114e+02 6.000508332358704677e-02
1.460999999999999943e+02 5.925663363892740010e-02
1.461500000000000057e+02 5.789566872317596785e-02
1.461999999999999886e+02 5.227923254534172504e-02
1.462500000000000000e+02 4.627966059460990322e-02
1.463000000000000114e+02 4.236980278230589175e-02
1.463499999999999943e+02 4.296866640548314964e-02
1.464000000000000057e+02 4.177519787804365170e-02
1.464499999999999886e+02 3.711433920341495468e-02
1.465000000000000000e+02 3.887646095165019772e-02
1.465500000000000114e+02 4.007966093582698841e-02
1.465999999999999943e+02 3.907357230437537299e-02
1.466500000000000057e+02 3.982211971774557435e-02
1.466999999999999886e+02 3.338046153223651197e-02
1.467500000000000000e+02 3.468245333271603031e-02
1.468000000000000114e+02 3.565087376735327773e-02
1.468499999999999943e+02 3.410581243483677000e-02
1.469000000000000057e+02 3.526163138451092471e-02
1.469499999999999886e+02 3.640486560244229897e-02
1.470000000000000000e+02 3.513097758585948666e-02
1.470500000000000114e+02 3.564470560145195643e-02
1.470999999999999943e+02 3.585086154952198123e-02
1.471500000000000057e+02 2.929067539505893908e-02
1.471999999999999886e+02 2.983075851785825863e-02
1.472500000000000000e+02 2.939601623738579209e-02
1.473000000000000114e+02 2.734544136574548062e-02
1.473499999999999943e+02 2.391908414735230415e-02
1.474000000000000057e+02 2.289963020359178994e-02
1.474499999999999886e+02 1.970189366125898664e-02
1.475000000000000000e+02 1.928550717380937002e-02
1.475500000000000114e+02 -5.245033046697685636e-02
1.475999999999999943e+02 -4.828564249749713044e-02
1.476500000000000057e+02 -5.043671062499704982e-02
1.476999999999999886e+02 -5.093497577956194317e-02
1.477500000000000000e+02 -5.634493110487825279e-02
1.478000000000000114e+02 -6.438360263001452477e-02
1.478499999999999943e+02 -7.045102784941813245e-02
1.479000000000000057e+02 -6.840058111585385625e-02
1.479499999999999886e+02 -7.102349610221947440e-02
1.480000000000000000e+02 -6.920694210037019178e-02
1.480500000000000114e+02 -6.680675433610532010e-02
1.480999999999999943e+02 -6.737855238499725063e-02
1.481500000000000057e+02 -6.612043701739088453e-02
1.481999999999999886e+02 -6.798243742157017433e-02
1.482500000000000000e+02 -6.847731600527748319e-02
1.483000000000000114e+02 -6.793820254750754239e-02
1.483499999999999943e+02 -7.021894008513944463e-02
1.484000000000000057e+02 -6.942904929144907977e-02
1.484499999999999886e+02 -6.621214215868762021e-02
1.485000000000000000e+02 -6.588614669073075691e-02
1.485500000000000114e+02 -6.891639312236787218e-02
1.485999999999999943e+02 -7.121508908289703177e-02
1.486500000000000057e+02 -7.289254909832774965e-02
1.486999999999999886e+02 -7.181576802825430372e-02
1.487500000000000000e+02 -7.227424486108934010e-02
1.488000000000000114e+02 -7.343512202009687406e-02
1.488499999999999943e+02 -7.576710541246414743e-02
1.489000000000000057e+02 -7.741679908215817751e-02
1.489499999999999886e+02 -8.012284833839521114e-02
1.490000000000000000e+02 -7.634805618738620125e-02
1.490500000000000114e+02 -7.790200776577797803e-02
1.490999999999999943e+02 -7.763497851570036468e-02
1.491500000000000057e+02 -8.078199769598831681e-02
1.491999999999999886e+02 -8.290776801959044706e-02
1.492500000000000000e+02 -8.358432897655261595e-02
1.493000000000000114e+02 -8.082536501017889563e-02
1.493499999999999943e+02 -7.991032356892062427e-02
1.494000000000000057e+02 -7.877584330063125417e-02
1.494499999999999886e+02 -7.977638327909326865e-02
1.495000000000000000e+02 -7.856616024717111291e-02
1.495500000000000114e+02 -7.683745509332245982e-02
1.495999999999999943e+02 -7.768251162568511059e-02
1.496500000000000057e+02 -7.757728976497063611e-02
1.496999999999999886e+02 -7.697192588673426594e-02
1.497500000000000000e+02 -7.990523988068867767e-02
1.498000000000000114e+02 -8.280967717765386205e-02
1.498499999999999943e+02 -8.160847935877006687e-02
1.499000000000000057e+02 -8.064851959345856192e-02
1.499499999999999886e+02 -7.832736357680283867e-02
1.500000000000000000e+02 -7.681616628831494653e-02
