# Supplementary material for: Elevated concentrations cause upright alpha-synuclein conformation at lipid interfaces
Source: Nat Commun. 2023 Sep 18;14:5731. doi: 10.1038/s41467-023-39843-1 (PMC10507035; doi:10.1038/s41467-023-39843-1)
Supplement: Supplementary file 3 — Source Data [file 41467_2023_39843_MOESM3_ESM.zip › Source Data file/FigureS12/figS12_highLPR_rss_s5_r1.txt]

0.000000000000000000e+00 7.992560000000000109e+00
5.000000000000000278e-02 1.369673000000000052e+01
1.000000000000000056e-01 8.055680000000000618e+00
1.499999999999999944e-01 6.023909999999999876e+00
2.000000000000000111e-01 6.747189999999999799e+00
2.500000000000000000e-01 8.541990000000000194e+00
2.999999999999999889e-01 1.356287999999999982e+01
3.499999999999999778e-01 9.069060000000000343e+00
4.000000000000000222e-01 3.342929999999999957e+00
4.500000000000000111e-01 7.187299999999999578e+00
5.000000000000000000e-01 6.026580000000000048e+00
5.500000000000000444e-01 1.386731999999999942e+01
5.999999999999999778e-01 1.003396000000000043e+01
6.500000000000000222e-01 6.280770000000000408e+00
6.999999999999999556e-01 1.162330000000000041e+01
7.500000000000000000e-01 3.792229999999999990e+00
8.000000000000000444e-01 8.226919999999999789e+00
8.499999999999999778e-01 4.218619999999999592e+00
9.000000000000000222e-01 7.035160000000000302e+00
9.499999999999999556e-01 6.329869999999999663e+00
1.000000000000000000e+00 5.351049999999999862e+00
1.050000000000000044e+00 2.874000000000000110e+00
1.100000000000000089e+00 8.715859999999999275e+00
1.149999999999999911e+00 7.714249999999999829e+00
1.199999999999999956e+00 1.038466000000000022e+01
1.250000000000000000e+00 7.725299999999999834e+00
1.300000000000000044e+00 5.723539999999999850e+00
1.350000000000000089e+00 7.074489999999999945e+00
1.399999999999999911e+00 5.017529999999999824e+00
1.449999999999999956e+00 3.182920000000000194e+00
1.500000000000000000e+00 2.877720000000000056e+00
1.550000000000000044e+00 6.872639999999999638e+00
1.600000000000000089e+00 7.192350000000000243e+00
1.649999999999999911e+00 8.652499999999999858e+00
1.699999999999999956e+00 1.406354999999999933e+01
1.750000000000000000e+00 6.740750000000000242e+00
1.800000000000000044e+00 1.006389000000000067e+01
1.850000000000000089e+00 7.678340000000000387e+00
1.899999999999999911e+00 5.685060000000000002e+00
1.949999999999999956e+00 8.455370000000000275e+00
2.000000000000000000e+00 1.155148999999999937e+01
2.049999999999999822e+00 1.332560999999999929e+01
2.100000000000000089e+00 9.146000000000000796e+00
2.149999999999999911e+00 7.666059999999999874e+00
2.200000000000000178e+00 6.598729999999999762e+00
2.250000000000000000e+00 8.049680000000000391e+00
2.299999999999999822e+00 1.216704999999999970e+01
2.350000000000000089e+00 6.865520000000000067e+00
2.399999999999999911e+00 9.690770000000000550e+00
2.450000000000000178e+00 1.159417000000000009e+01
2.500000000000000000e+00 1.047103000000000073e+01
2.549999999999999822e+00 1.053581999999999930e+01
2.600000000000000089e+00 1.226431000000000004e+01
2.649999999999999911e+00 5.234759999999999636e+00
2.700000000000000178e+00 2.858060000000000045e+00
2.750000000000000000e+00 1.010910999999999937e+01
2.799999999999999822e+00 8.103730000000000544e+00
2.850000000000000089e+00 7.160180000000000433e+00
2.899999999999999911e+00 6.735420000000000407e+00
2.950000000000000178e+00 7.551459999999999617e+00
3.000000000000000000e+00 7.972229999999999706e+00
3.049999999999999822e+00 1.407755000000000045e+01
3.100000000000000089e+00 8.332689999999999486e+00
3.149999999999999911e+00 1.997396000000000171e+01
3.200000000000000178e+00 3.264590000000000103e+00
3.250000000000000000e+00 1.070885999999999960e+01
3.299999999999999822e+00 1.048319000000000045e+01
3.350000000000000089e+00 1.543582999999999927e+01
3.399999999999999911e+00 1.198052999999999990e+01
3.450000000000000178e+00 8.838419999999999277e+00
3.500000000000000000e+00 6.708359999999999879e+00
3.549999999999999822e+00 5.098609999999999864e+00
3.600000000000000089e+00 8.909750000000000725e+00
3.649999999999999911e+00 5.320310000000000095e+00
3.700000000000000178e+00 4.580379999999999896e+00
3.750000000000000000e+00 3.617799999999999905e+00
3.799999999999999822e+00 1.232253000000000043e+01
3.850000000000000089e+00 6.029289999999999594e+00
3.899999999999999911e+00 7.375390000000000335e+00
3.950000000000000178e+00 1.044365999999999950e+01
4.000000000000000000e+00 7.618890000000000384e+00
4.049999999999999822e+00 4.943559999999999732e+00
4.099999999999999645e+00 3.722519999999999829e+00
4.150000000000000355e+00 3.325149999999999828e+00
4.200000000000000178e+00 1.640325999999999951e+01
4.250000000000000000e+00 9.725239999999999441e+00
4.299999999999999822e+00 1.040090000000000003e+01
4.349999999999999645e+00 7.486150000000000304e+00
4.400000000000000355e+00 8.237209999999999255e+00
4.450000000000000178e+00 1.160413999999999923e+01
4.500000000000000000e+00 8.467060000000000031e+00
4.549999999999999822e+00 2.283661999999999992e+01
4.599999999999999645e+00 1.163034999999999997e+01
4.650000000000000355e+00 1.198578000000000010e+01
4.700000000000000178e+00 5.409320000000000128e+00
4.750000000000000000e+00 5.866539999999999644e+00
4.799999999999999822e+00 4.490149999999999864e+00
4.849999999999999645e+00 2.412580000000000169e+00
4.900000000000000355e+00 3.512570000000000192e+00
4.950000000000000178e+00 4.731480000000000352e+00
5.000000000000000000e+00 8.598019999999999996e+00
5.049999999999999822e+00 1.277472999999999992e+01
5.099999999999999645e+00 1.189608999999999916e+01
5.150000000000000355e+00 4.274079999999999657e+00
5.200000000000000178e+00 7.390310000000000379e+00
5.250000000000000000e+00 5.310380000000000322e+00
5.299999999999999822e+00 9.482150000000000745e+00
5.349999999999999645e+00 6.805839999999999890e+00
5.400000000000000355e+00 1.212487999999999921e+01
5.450000000000000178e+00 5.829369999999999941e+00
5.500000000000000000e+00 9.689629999999999299e+00
5.549999999999999822e+00 9.217129999999999157e+00
5.599999999999999645e+00 7.155490000000000350e+00
5.650000000000000355e+00 1.078818000000000055e+01
5.700000000000000178e+00 5.180430000000000312e+00
5.750000000000000000e+00 8.191629999999999967e+00
5.799999999999999822e+00 9.554140000000000299e+00
5.849999999999999645e+00 8.636250000000000426e+00
5.900000000000000355e+00 1.090048999999999957e+01
5.950000000000000178e+00 5.673169999999999824e+00
6.000000000000000000e+00 3.746609999999999996e+00
6.049999999999999822e+00 1.430476999999999954e+01
6.099999999999999645e+00 1.328289000000000009e+01
6.150000000000000355e+00 4.728270000000000195e+00
6.200000000000000178e+00 5.282320000000000348e+00
6.250000000000000000e+00 4.918350000000000222e+00
6.299999999999999822e+00 1.093046999999999969e+01
6.349999999999999645e+00 8.281069999999999709e+00
6.400000000000000355e+00 7.330750000000000099e+00
6.450000000000000178e+00 1.075699000000000005e+01
6.500000000000000000e+00 1.531964999999999932e+01
6.549999999999999822e+00 3.361380000000000035e+00
6.599999999999999645e+00 1.048747999999999969e+01
6.650000000000000355e+00 3.403620000000000090e+00
6.700000000000000178e+00 5.306320000000000370e+00
6.750000000000000000e+00 9.586399999999999366e+00
6.799999999999999822e+00 1.785284000000000049e+01
6.849999999999999645e+00 3.635400000000000187e+00
6.900000000000000355e+00 6.127950000000000230e+00
6.950000000000000178e+00 6.987529999999999575e+00
7.000000000000000000e+00 5.689639999999999809e+00
7.049999999999999822e+00 1.056619000000000064e+01
7.099999999999999645e+00 6.268679999999999808e+00
7.150000000000000355e+00 6.303530000000000300e+00
7.200000000000000178e+00 9.607799999999999230e+00
7.250000000000000000e+00 4.010849999999999582e+00
7.299999999999999822e+00 8.024940000000000850e+00
7.349999999999999645e+00 3.156740000000000101e+00
7.400000000000000355e+00 5.276130000000000209e+00
7.450000000000000178e+00 7.799780000000000157e+00
7.500000000000000000e+00 5.710429999999999673e+00
7.549999999999999822e+00 3.949329999999999785e+00
7.599999999999999645e+00 1.833879999999999910e+01
7.650000000000000355e+00 4.067800000000000082e+00
7.700000000000000178e+00 1.217159000000000013e+01
7.750000000000000000e+00 4.626999999999999780e+00
7.799999999999999822e+00 7.886949999999999683e+00
7.849999999999999645e+00 7.472739999999999938e+00
7.900000000000000355e+00 8.006479999999999819e+00
7.950000000000000178e+00 1.032529000000000075e+01
8.000000000000000000e+00 9.401329999999999742e+00
8.050000000000000711e+00 1.217788999999999966e+01
8.099999999999999645e+00 9.128389999999999560e+00
8.150000000000000355e+00 6.307299999999999685e+00
8.199999999999999289e+00 1.339869999999999983e+01
8.250000000000000000e+00 5.047139999999999738e+00
8.300000000000000711e+00 9.991149999999999309e+00
8.349999999999999645e+00 8.943609999999999616e+00
8.400000000000000355e+00 7.226950000000000429e+00
8.449999999999999289e+00 7.925589999999999691e+00
8.500000000000000000e+00 8.604960000000000164e+00
8.550000000000000711e+00 4.113260000000000360e+00
8.599999999999999645e+00 1.315959999999999930e+01
8.650000000000000355e+00 1.170571999999999946e+01
8.699999999999999289e+00 1.178186999999999962e+01
8.750000000000000000e+00 1.100619000000000014e+01
8.800000000000000711e+00 9.812500000000000000e+00
8.849999999999999645e+00 9.779759999999999565e+00
8.900000000000000355e+00 3.627959999999999852e+00
8.949999999999999289e+00 8.598140000000000782e+00
9.000000000000000000e+00 1.126272999999999946e+01
9.050000000000000711e+00 8.881000000000000227e+00
9.099999999999999645e+00 5.742440000000000211e+00
9.150000000000000355e+00 8.218659999999999854e+00
9.199999999999999289e+00 7.641989999999999839e+00
9.250000000000000000e+00 7.006680000000000241e+00
9.300000000000000711e+00 4.695289999999999964e+00
9.349999999999999645e+00 4.497580000000000133e+00
9.400000000000000355e+00 6.959310000000000329e+00
9.449999999999999289e+00 1.138235000000000063e+01
9.500000000000000000e+00 4.588320000000000398e+00
9.550000000000000711e+00 4.095650000000000013e+00
9.599999999999999645e+00 3.600400000000000045e+00
9.650000000000000355e+00 7.085749999999999993e+00
9.699999999999999289e+00 5.749419999999999753e+00
9.750000000000000000e+00 6.317940000000000111e+00
9.800000000000000711e+00 4.998470000000000191e+00
9.849999999999999645e+00 3.770789999999999864e+00
9.900000000000000355e+00 1.385960000000000036e+01
9.949999999999999289e+00 2.882550000000000168e+00
1.000000000000000000e+01 7.479289999999999772e+00
1.005000000000000071e+01 4.348049999999999748e+00
1.009999999999999964e+01 6.386630000000000251e+00
1.015000000000000036e+01 7.344219999999999970e+00
1.019999999999999929e+01 4.664209999999999745e+00
1.025000000000000000e+01 7.410790000000000433e+00
1.030000000000000071e+01 8.607699999999999463e+00
1.034999999999999964e+01 7.301689999999999792e+00
1.040000000000000036e+01 4.729619999999999713e+00
1.044999999999999929e+01 7.590650000000000119e+00
1.050000000000000000e+01 1.235368000000000066e+01
1.055000000000000071e+01 9.494799999999999685e+00
1.059999999999999964e+01 8.191430000000000433e+00
1.065000000000000036e+01 7.444819999999999993e+00
1.069999999999999929e+01 8.879590000000000316e+00
1.075000000000000000e+01 5.398220000000000240e+00
1.080000000000000071e+01 6.507249999999999979e+00
1.084999999999999964e+01 1.009816000000000003e+01
1.090000000000000036e+01 1.028200000000000003e+01
1.094999999999999929e+01 3.278080000000000105e+00
1.100000000000000000e+01 1.184689000000000014e+01
1.105000000000000071e+01 3.233530000000000015e+00
1.109999999999999964e+01 5.157320000000000348e+00
1.115000000000000036e+01 3.837200000000000166e+00
1.119999999999999929e+01 3.492300000000000182e+00
1.125000000000000000e+01 4.831159999999999677e+00
1.130000000000000071e+01 9.719329999999999359e+00
1.134999999999999964e+01 6.687640000000000029e+00
1.140000000000000036e+01 5.084170000000000300e+00
1.144999999999999929e+01 6.888510000000000133e+00
1.150000000000000000e+01 2.970429999999999904e+00
1.155000000000000071e+01 4.603069999999999773e+00
1.159999999999999964e+01 7.178849999999999731e+00
1.165000000000000036e+01 1.108247000000000071e+01
1.169999999999999929e+01 1.009803999999999924e+01
1.175000000000000000e+01 1.447178000000000075e+01
1.180000000000000071e+01 5.834920000000000329e+00
1.184999999999999964e+01 1.120429999999999993e+01
1.190000000000000036e+01 7.832910000000000039e+00
1.194999999999999929e+01 2.997949999999999893e+00
1.200000000000000000e+01 1.504762999999999984e+01
1.205000000000000071e+01 8.324980000000000047e+00
1.209999999999999964e+01 1.190357999999999983e+01
1.215000000000000036e+01 8.634109999999999729e+00
1.219999999999999929e+01 8.214380000000000237e+00
1.225000000000000000e+01 1.672298999999999936e+01
1.230000000000000071e+01 1.103273000000000081e+01
1.234999999999999964e+01 7.847879999999999967e+00
1.240000000000000036e+01 8.846669999999999590e+00
1.244999999999999929e+01 7.136960000000000193e+00
1.250000000000000000e+01 1.144961999999999946e+01
1.255000000000000071e+01 1.505152000000000001e+01
1.259999999999999964e+01 4.452499999999999680e+00
1.265000000000000036e+01 7.286920000000000286e+00
1.269999999999999929e+01 9.089790000000000703e+00
1.275000000000000000e+01 1.028345999999999982e+01
1.280000000000000071e+01 7.515249999999999986e+00
1.284999999999999964e+01 2.387445999999999913e+01
1.290000000000000036e+01 1.045392000000000010e+01
1.294999999999999929e+01 7.913829999999999920e+00
1.300000000000000000e+01 1.268845999999999918e+01
1.305000000000000071e+01 4.496459999999999901e+00
1.309999999999999964e+01 4.435710000000000264e+00
1.315000000000000036e+01 5.783820000000000405e+00
1.319999999999999929e+01 7.122869999999999813e+00
1.325000000000000000e+01 7.827910000000000146e+00
1.330000000000000071e+01 1.231640999999999941e+01
1.334999999999999964e+01 4.575409999999999755e+00
1.340000000000000036e+01 1.636321999999999832e+01
1.344999999999999929e+01 1.507024999999999970e+01
1.350000000000000000e+01 5.489840000000000053e+00
1.355000000000000071e+01 4.956509999999999749e+00
1.359999999999999964e+01 7.848840000000000039e+00
1.365000000000000036e+01 8.899139999999999162e+00
1.369999999999999929e+01 7.113749999999999574e+00
1.375000000000000000e+01 4.482059999999999711e+00
1.380000000000000071e+01 1.642848000000000042e+01
1.384999999999999964e+01 8.383369999999999322e+00
1.390000000000000036e+01 1.814061999999999841e+01
1.394999999999999929e+01 6.693880000000000052e+00
1.400000000000000000e+01 1.029937999999999931e+01
1.405000000000000071e+01 8.864029999999999632e+00
1.409999999999999964e+01 6.273109999999999964e+00
1.415000000000000036e+01 9.671440000000000481e+00
1.419999999999999929e+01 3.764569999999999972e+00
1.425000000000000000e+01 1.327860000000000085e+01
1.430000000000000071e+01 1.134632000000000041e+01
1.434999999999999964e+01 9.000030000000000641e+00
1.440000000000000036e+01 1.173145000000000060e+01
1.444999999999999929e+01 7.171610000000000262e+00
1.450000000000000000e+01 1.061242999999999981e+01
1.455000000000000071e+01 4.988069999999999560e+00
1.459999999999999964e+01 1.555180000000000007e+01
1.465000000000000036e+01 1.630419999999999980e+00
1.469999999999999929e+01 1.211133000000000060e+01
1.475000000000000000e+01 5.320750000000000313e+00
1.480000000000000071e+01 5.319890000000000008e+00
1.484999999999999964e+01 1.696625999999999834e+01
1.490000000000000036e+01 5.761580000000000368e+00
1.494999999999999929e+01 1.018092000000000041e+01
1.500000000000000000e+01 1.433062999999999931e+01
1.505000000000000071e+01 5.938889999999999780e+00
1.509999999999999964e+01 8.590579999999999217e+00
1.515000000000000036e+01 1.147485999999999962e+01
1.519999999999999929e+01 6.376629999999999576e+00
1.525000000000000000e+01 7.943130000000000024e+00
1.530000000000000071e+01 8.543839999999999435e+00
1.534999999999999964e+01 4.586280000000000356e+00
1.540000000000000036e+01 9.547169999999999490e+00
1.544999999999999929e+01 9.069079999999999586e+00
1.550000000000000000e+01 1.028226000000000084e+01
1.555000000000000071e+01 1.216567000000000043e+01
1.559999999999999964e+01 9.404870000000000729e+00
1.565000000000000036e+01 4.292699999999999960e+00
1.569999999999999929e+01 6.747849999999999682e+00
1.575000000000000000e+01 1.101493999999999929e+01
1.580000000000000071e+01 1.074010999999999960e+01
1.584999999999999964e+01 8.718420000000000059e+00
1.590000000000000036e+01 1.439817000000000036e+01
1.594999999999999929e+01 1.045269000000000048e+01
1.600000000000000000e+01 8.709880000000000067e+00
1.605000000000000071e+01 6.888950000000000351e+00
1.610000000000000142e+01 1.763190000000000168e+01
1.614999999999999858e+01 1.610456999999999894e+01
1.619999999999999929e+01 3.785860000000000003e+00
1.625000000000000000e+01 1.178992000000000040e+01
1.630000000000000071e+01 1.377858999999999945e+01
1.635000000000000142e+01 9.706540000000000390e+00
1.639999999999999858e+01 6.736139999999999795e+00
1.644999999999999929e+01 4.370750000000000135e+00
1.650000000000000000e+01 1.315208999999999939e+01
1.655000000000000071e+01 6.264730000000000132e+00
1.660000000000000142e+01 1.435589000000000048e+01
1.664999999999999858e+01 4.297869999999999635e+00
1.669999999999999929e+01 4.976810000000000400e+00
1.675000000000000000e+01 6.662709999999999688e+00
1.680000000000000071e+01 1.658836000000000155e+01
1.685000000000000142e+01 3.631380000000000052e+00
1.689999999999999858e+01 8.242670000000000385e+00
1.694999999999999929e+01 5.768530000000000157e+00
1.700000000000000000e+01 1.262489000000000061e+01
1.705000000000000071e+01 4.870739999999999625e+00
1.710000000000000142e+01 8.509149999999999991e+00
1.714999999999999858e+01 6.058699999999999974e+00
1.719999999999999929e+01 1.207719999999999949e+01
1.725000000000000000e+01 1.679882999999999882e+01
1.730000000000000071e+01 8.862479999999999691e+00
1.735000000000000142e+01 5.436890000000000001e+00
1.739999999999999858e+01 9.381489999999999441e+00
1.744999999999999929e+01 1.099615000000000009e+01
1.750000000000000000e+01 7.057199999999999918e+00
1.755000000000000071e+01 5.285490000000000244e+00
1.760000000000000142e+01 5.596099999999999852e+00
1.764999999999999858e+01 3.841880000000000184e+00
1.769999999999999929e+01 1.560383999999999993e+01
1.775000000000000000e+01 5.012540000000000440e+00
1.780000000000000071e+01 6.779969999999999608e+00
1.785000000000000142e+01 7.897330000000000183e+00
1.789999999999999858e+01 7.756210000000000271e+00
1.794999999999999929e+01 1.272993999999999915e+01
1.800000000000000000e+01 8.024699999999999278e+00
1.805000000000000071e+01 1.223916999999999966e+01
1.810000000000000142e+01 9.336009999999999920e+00
1.814999999999999858e+01 7.607280000000000264e+00
1.819999999999999929e+01 4.558399999999999785e+00
1.825000000000000000e+01 8.423769999999999314e+00
1.830000000000000071e+01 6.563270000000000159e+00
1.835000000000000142e+01 6.271320000000000228e+00
1.839999999999999858e+01 7.474590000000000067e+00
1.844999999999999929e+01 7.389140000000000263e+00
1.850000000000000000e+01 1.558239999999999981e+01
1.855000000000000071e+01 6.506479999999999819e+00
1.860000000000000142e+01 1.675433999999999912e+01
1.864999999999999858e+01 5.159970000000000390e+00
1.869999999999999929e+01 1.013855000000000040e+01
1.875000000000000000e+01 7.242300000000000182e+00
1.880000000000000071e+01 5.034299999999999997e+00
1.885000000000000142e+01 7.401360000000000383e+00
1.889999999999999858e+01 1.313096999999999959e+01
1.894999999999999929e+01 6.789649999999999963e+00
1.900000000000000000e+01 7.281959999999999766e+00
1.905000000000000071e+01 7.708109999999999573e+00
1.910000000000000142e+01 1.678116999999999948e+01
1.914999999999999858e+01 1.152749999999999986e+01
1.919999999999999929e+01 6.601519999999999833e+00
1.925000000000000000e+01 8.676410000000000622e+00
1.930000000000000071e+01 1.203866999999999976e+01
1.935000000000000142e+01 4.751520000000000188e+00
1.939999999999999858e+01 6.889669999999999739e+00
1.944999999999999929e+01 6.967190000000000438e+00
1.950000000000000000e+01 3.656330000000000080e+00
1.955000000000000071e+01 9.796900000000000830e+00
1.960000000000000142e+01 6.507869999999999600e+00
1.964999999999999858e+01 1.282192000000000043e+01
1.969999999999999929e+01 4.063839999999999897e+00
1.975000000000000000e+01 6.368019999999999570e+00
1.980000000000000071e+01 3.437870000000000203e+00
1.985000000000000142e+01 3.658240000000000158e+00
1.989999999999999858e+01 6.899779999999999802e+00
1.994999999999999929e+01 7.639070000000000249e+00
2.000000000000000000e+01 5.657110000000000305e+00
2.005000000000000071e+01 8.359790000000000276e+00
2.010000000000000142e+01 5.931689999999999685e+00
2.014999999999999858e+01 6.487350000000000172e+00
2.019999999999999929e+01 8.258150000000000546e+00
2.025000000000000000e+01 5.299520000000000231e+00
2.030000000000000071e+01 2.301890000000000214e+00
2.035000000000000142e+01 1.052524000000000015e+01
2.039999999999999858e+01 7.800989999999999647e+00
2.044999999999999929e+01 9.384560000000000457e+00
2.050000000000000000e+01 4.139170000000000016e+00
2.055000000000000071e+01 8.481320000000000192e+00
2.060000000000000142e+01 6.135110000000000063e+00
2.064999999999999858e+01 8.282939999999999969e+00
2.069999999999999929e+01 7.414360000000000284e+00
2.075000000000000000e+01 5.463519999999999932e+00
2.080000000000000071e+01 4.598770000000000024e+00
2.085000000000000142e+01 3.508719999999999839e+00
2.089999999999999858e+01 3.079540000000000166e+00
2.094999999999999929e+01 8.000939999999999941e+00
2.100000000000000000e+01 5.329600000000000115e+00
2.105000000000000071e+01 1.843210000000000015e+00
2.110000000000000142e+01 4.576030000000000264e+00
2.114999999999999858e+01 6.435120000000000395e+00
2.119999999999999929e+01 5.827280000000000015e+00
2.125000000000000000e+01 1.284366999999999948e+01
2.130000000000000071e+01 7.915740000000000443e+00
2.135000000000000142e+01 9.425589999999999691e+00
2.139999999999999858e+01 7.342010000000000147e+00
2.144999999999999929e+01 7.539539999999999687e+00
2.150000000000000000e+01 1.329153999999999947e+01
2.155000000000000071e+01 4.751909999999999634e+00
2.160000000000000142e+01 5.925069999999999837e+00
2.164999999999999858e+01 3.597090000000000121e+00
2.169999999999999929e+01 6.307019999999999627e+00
2.175000000000000000e+01 6.329220000000000290e+00
2.180000000000000071e+01 4.932640000000000136e+00
2.185000000000000142e+01 8.849579999999999558e+00
2.189999999999999858e+01 5.398769999999999847e+00
2.194999999999999929e+01 1.143831999999999915e+01
2.200000000000000000e+01 4.207189999999999763e+00
2.205000000000000071e+01 1.216747999999999941e+01
2.210000000000000142e+01 7.746909999999999741e+00
2.214999999999999858e+01 7.190500000000000114e+00
2.219999999999999929e+01 9.385479999999999379e+00
2.225000000000000000e+01 5.095550000000000246e+00
2.230000000000000071e+01 5.428320000000000256e+00
2.235000000000000142e+01 6.214209999999999567e+00
2.239999999999999858e+01 7.305719999999999992e+00
2.244999999999999929e+01 9.355449999999999378e+00
2.250000000000000000e+01 7.871739999999999959e+00
2.255000000000000071e+01 9.495089999999999364e+00
2.260000000000000142e+01 1.062602000000000046e+01
2.264999999999999858e+01 5.819589999999999819e+00
2.269999999999999929e+01 7.909760000000000346e+00
2.275000000000000000e+01 1.026324999999999932e+01
2.280000000000000071e+01 7.217299999999999827e+00
2.285000000000000142e+01 6.322300000000000253e+00
2.289999999999999858e+01 5.009299999999999642e+00
2.294999999999999929e+01 7.412300000000000111e+00
2.300000000000000000e+01 1.251037999999999961e+01
2.305000000000000071e+01 5.486500000000000377e+00
2.310000000000000142e+01 1.236119000000000057e+01
2.314999999999999858e+01 9.623450000000000060e+00
2.319999999999999929e+01 7.823800000000000310e+00
2.325000000000000000e+01 1.005298999999999943e+01
2.330000000000000071e+01 6.076459999999999972e+00
2.335000000000000142e+01 5.743350000000000399e+00
2.339999999999999858e+01 2.068309999999999871e+00
2.344999999999999929e+01 5.098729999999999762e+00
2.350000000000000000e+01 5.431919999999999860e+00
2.355000000000000071e+01 1.052027999999999963e+01
2.360000000000000142e+01 7.237359999999999793e+00
2.364999999999999858e+01 8.474949999999999761e+00
2.369999999999999929e+01 5.993019999999999570e+00
2.375000000000000000e+01 5.074699999999999989e+00
2.380000000000000071e+01 1.070205999999999946e+01
2.385000000000000142e+01 4.911500000000000199e+00
2.389999999999999858e+01 9.743980000000000530e+00
2.394999999999999929e+01 7.804179999999999673e+00
2.400000000000000000e+01 4.099160000000000359e+00
2.405000000000000071e+01 5.633259999999999934e+00
2.410000000000000142e+01 7.881090000000000373e+00
2.414999999999999858e+01 1.071133000000000024e+01
2.419999999999999929e+01 3.466089999999999893e+00
2.425000000000000000e+01 8.124990000000000379e+00
2.430000000000000071e+01 6.281530000000000058e+00
2.435000000000000142e+01 5.918009999999999771e+00
2.439999999999999858e+01 8.621999999999999886e+00
2.444999999999999929e+01 7.661330000000000418e+00
2.450000000000000000e+01 8.146630000000000038e+00
2.455000000000000071e+01 8.376989999999999270e+00
2.460000000000000142e+01 9.769439999999999458e+00
2.464999999999999858e+01 9.857459999999999667e+00
2.469999999999999929e+01 4.688039999999999985e+00
2.475000000000000000e+01 6.176800000000000068e+00
2.480000000000000071e+01 6.257319999999999993e+00
2.485000000000000142e+01 6.516989999999999839e+00
2.489999999999999858e+01 5.798770000000000202e+00
2.494999999999999929e+01 8.380359999999999587e+00
2.500000000000000000e+01 5.825969999999999871e+00
2.505000000000000071e+01 5.262419999999999654e+00
2.510000000000000142e+01 1.056910000000000061e+01
2.514999999999999858e+01 3.318099999999999827e+00
2.519999999999999929e+01 8.231109999999999260e+00
2.525000000000000000e+01 5.331209999999999560e+00
2.530000000000000071e+01 7.842050000000000409e+00
2.535000000000000142e+01 4.461540000000000283e+00
2.539999999999999858e+01 4.376960000000000406e+00
2.544999999999999929e+01 7.574110000000000120e+00
2.550000000000000000e+01 2.717340000000000089e+00
2.555000000000000071e+01 1.065079000000000065e+01
2.560000000000000142e+01 6.105909999999999727e+00
2.564999999999999858e+01 5.255160000000000053e+00
2.569999999999999929e+01 1.517107999999999990e+01
2.575000000000000000e+01 6.882340000000000124e+00
2.580000000000000071e+01 8.793309999999999960e+00
2.585000000000000142e+01 7.762660000000000338e+00
2.589999999999999858e+01 7.465290000000000425e+00
2.594999999999999929e+01 5.460469999999999935e+00
2.600000000000000000e+01 5.438030000000000364e+00
2.605000000000000071e+01 7.488129999999999953e+00
2.610000000000000142e+01 1.579828000000000010e+01
2.614999999999999858e+01 7.445020000000000415e+00
2.619999999999999929e+01 1.315889999999999915e+01
2.625000000000000000e+01 4.919810000000000016e+00
2.630000000000000071e+01 4.907070000000000043e+00
2.635000000000000142e+01 7.149810000000000443e+00
2.639999999999999858e+01 1.049785999999999930e+01
2.644999999999999929e+01 7.177929999999999922e+00
2.650000000000000000e+01 5.156690000000000218e+00
2.655000000000000071e+01 9.215199999999999392e+00
2.660000000000000142e+01 1.118176000000000059e+01
2.664999999999999858e+01 8.255720000000000169e+00
2.669999999999999929e+01 6.130239999999999689e+00
2.675000000000000000e+01 1.580842999999999954e+01
2.680000000000000071e+01 6.259509999999999685e+00
2.685000000000000142e+01 3.639600000000000168e+00
2.689999999999999858e+01 8.980729999999999436e+00
2.694999999999999929e+01 5.802389999999999937e+00
2.700000000000000000e+01 3.906849999999999934e+00
2.705000000000000071e+01 1.331939000000000028e+01
2.710000000000000142e+01 6.691699999999999982e+00
2.714999999999999858e+01 6.333219999999999850e+00
2.719999999999999929e+01 8.644729999999999137e+00
2.725000000000000000e+01 6.038739999999999775e+00
2.730000000000000071e+01 7.568959999999999688e+00
2.735000000000000142e+01 1.360102000000000011e+01
2.739999999999999858e+01 4.651390000000000136e+00
2.744999999999999929e+01 6.147800000000000153e+00
2.750000000000000000e+01 5.354490000000000194e+00
2.755000000000000071e+01 7.897420000000000329e+00
2.760000000000000142e+01 1.187046999999999919e+01
2.764999999999999858e+01 1.484995999999999938e+01
2.769999999999999929e+01 1.165225000000000044e+01
2.775000000000000000e+01 1.523672000000000004e+01
2.780000000000000071e+01 7.130729999999999791e+00
2.785000000000000142e+01 3.517269999999999897e+00
2.789999999999999858e+01 9.654989999999999739e+00
2.794999999999999929e+01 1.067638999999999960e+01
2.800000000000000000e+01 7.309599999999999653e+00
2.805000000000000071e+01 6.875779999999999781e+00
2.810000000000000142e+01 5.836439999999999628e+00
2.814999999999999858e+01 7.698109999999999786e+00
2.819999999999999929e+01 1.127509000000000050e+01
2.825000000000000000e+01 7.800720000000000098e+00
2.830000000000000071e+01 6.307870000000000310e+00
2.835000000000000142e+01 7.924120000000000275e+00
2.839999999999999858e+01 7.271829999999999572e+00
2.844999999999999929e+01 1.238607999999999976e+01
2.850000000000000000e+01 9.028510000000000701e+00
2.855000000000000071e+01 6.469570000000000043e+00
2.860000000000000142e+01 1.133946000000000076e+01
2.864999999999999858e+01 1.028172999999999959e+01
2.869999999999999929e+01 5.373820000000000263e+00
2.875000000000000000e+01 6.915280000000000094e+00
2.880000000000000071e+01 9.054790000000000560e+00
2.885000000000000142e+01 7.622309999999999697e+00
2.889999999999999858e+01 6.633600000000000385e+00
2.894999999999999929e+01 6.903270000000000017e+00
2.900000000000000000e+01 2.225760000000000183e+00
2.905000000000000071e+01 6.378090000000000259e+00
2.910000000000000142e+01 1.380325999999999986e+01
2.914999999999999858e+01 1.441230000000000011e+01
2.919999999999999929e+01 8.055580000000000851e+00
2.925000000000000000e+01 4.489849999999999675e+00
2.930000000000000071e+01 4.997790000000000177e+00
2.935000000000000142e+01 1.161636000000000024e+01
2.939999999999999858e+01 1.566009000000000029e+01
2.944999999999999929e+01 7.749640000000000306e+00
2.950000000000000000e+01 7.043790000000000440e+00
2.955000000000000071e+01 3.596999999999999975e+00
2.960000000000000142e+01 5.284169999999999590e+00
2.964999999999999858e+01 7.971890000000000143e+00
2.969999999999999929e+01 1.313064999999999927e+01
2.975000000000000000e+01 1.055302000000000007e+01
2.980000000000000071e+01 3.565040000000000209e+00
2.985000000000000142e+01 9.590889999999999915e+00
2.989999999999999858e+01 9.864969999999999573e+00
2.994999999999999929e+01 6.057120000000000282e+00
3.000000000000000000e+01 7.818130000000000024e+00
3.005000000000000071e+01 1.195738000000000056e+01
3.010000000000000142e+01 6.109399999999999942e+00
3.014999999999999858e+01 1.601267999999999958e+01
3.019999999999999929e+01 1.443701000000000079e+01
3.025000000000000000e+01 5.255709999999999660e+00
3.030000000000000071e+01 1.152931000000000061e+01
3.035000000000000142e+01 9.989160000000000039e+00
3.039999999999999858e+01 7.281850000000000378e+00
3.044999999999999929e+01 1.032147999999999932e+01
3.050000000000000000e+01 4.413499999999999979e+00
3.055000000000000071e+01 6.119510000000000005e+00
3.060000000000000142e+01 4.919080000000000119e+00
3.064999999999999858e+01 1.456545000000000023e+01
3.069999999999999929e+01 6.055410000000000181e+00
3.075000000000000000e+01 1.427871000000000024e+01
3.080000000000000071e+01 4.304840000000000444e+00
3.085000000000000142e+01 9.456170000000000186e+00
3.089999999999999858e+01 8.440699999999999648e+00
3.094999999999999929e+01 9.459949999999999193e+00
3.100000000000000000e+01 1.057203999999999944e+01
3.105000000000000071e+01 1.431381999999999977e+01
3.110000000000000142e+01 9.695100000000000051e+00
3.114999999999999858e+01 1.117318999999999996e+01
3.119999999999999929e+01 3.143009999999999859e+00
3.125000000000000000e+01 4.910050000000000026e+00
3.130000000000000071e+01 1.346366000000000085e+01
3.135000000000000142e+01 7.477960000000000385e+00
3.139999999999999858e+01 2.159045000000000059e+01
3.144999999999999929e+01 7.043440000000000367e+00
3.150000000000000000e+01 1.115404000000000018e+01
3.155000000000000071e+01 7.360999999999999766e+00
3.160000000000000142e+01 4.251940000000000275e+00
3.164999999999999858e+01 9.972369999999999735e+00
3.169999999999999929e+01 8.420629999999999171e+00
3.175000000000000000e+01 1.107122999999999990e+01
3.180000000000000071e+01 1.303458999999999968e+01
3.185000000000000142e+01 7.987599999999999589e+00
3.189999999999999858e+01 3.571470000000000145e+00
3.194999999999999929e+01 6.093180000000000263e+00
3.200000000000000000e+01 5.954399999999999693e+00
3.204999999999999716e+01 4.161340000000000039e+00
3.210000000000000142e+01 4.948879999999999946e+00
3.214999999999999858e+01 4.409390000000000143e+00
3.220000000000000284e+01 8.986620000000000275e+00
3.225000000000000000e+01 4.302419999999999689e+00
3.229999999999999716e+01 2.849860000000000060e+00
3.235000000000000142e+01 7.120800000000000018e+00
3.239999999999999858e+01 8.198169999999999291e+00
3.245000000000000284e+01 9.108719999999999928e+00
3.250000000000000000e+01 7.875099999999999767e+00
3.254999999999999716e+01 1.162790999999999997e+01
3.260000000000000142e+01 8.999069999999999681e+00
3.264999999999999858e+01 1.090748999999999924e+01
3.270000000000000284e+01 1.279926999999999992e+01
3.275000000000000000e+01 2.453310000000000102e+00
3.279999999999999716e+01 7.590840000000000032e+00
3.285000000000000142e+01 5.314259999999999984e+00
3.289999999999999858e+01 3.351370000000000182e+00
3.295000000000000284e+01 9.303409999999999513e+00
3.300000000000000000e+01 1.282820000000000071e+01
3.304999999999999716e+01 7.749970000000000248e+00
3.310000000000000142e+01 4.722979999999999734e+00
3.314999999999999858e+01 3.020880000000000010e+00
3.320000000000000284e+01 8.311890000000000001e+00
3.325000000000000000e+01 8.510600000000000165e+00
3.329999999999999716e+01 1.453594000000000008e+01
3.335000000000000142e+01 6.721370000000000289e+00
3.339999999999999858e+01 7.678729999999999833e+00
3.345000000000000284e+01 1.431941999999999915e+01
3.350000000000000000e+01 7.394560000000000244e+00
3.354999999999999716e+01 1.291882000000000019e+01
3.360000000000000142e+01 1.199198999999999948e+01
3.364999999999999858e+01 1.588650999999999947e+01
3.370000000000000284e+01 7.591719999999999580e+00
3.375000000000000000e+01 5.173040000000000305e+00
3.379999999999999716e+01 1.403121999999999936e+01
3.385000000000000142e+01 4.973499999999999588e+00
3.389999999999999858e+01 1.593027000000000015e+01
3.395000000000000284e+01 7.099459999999999660e+00
3.400000000000000000e+01 1.203161000000000058e+01
3.404999999999999716e+01 8.886720000000000397e+00
3.410000000000000142e+01 1.526065000000000005e+01
3.414999999999999858e+01 1.961835999999999913e+01
3.420000000000000284e+01 9.458800000000000097e+00
3.425000000000000000e+01 7.140530000000000044e+00
3.429999999999999716e+01 1.230025000000000013e+01
3.435000000000000142e+01 6.259430000000000049e+00
3.439999999999999858e+01 1.215759000000000079e+01
3.445000000000000284e+01 1.508093000000000039e+01
3.450000000000000000e+01 9.988910000000000622e+00
3.454999999999999716e+01 9.174630000000000507e+00
3.460000000000000142e+01 1.159933000000000014e+01
3.464999999999999858e+01 1.512053000000000047e+01
3.470000000000000284e+01 1.795346999999999937e+01
3.475000000000000000e+01 4.708739999999999704e+00
3.479999999999999716e+01 6.960399999999999920e+00
3.485000000000000142e+01 2.084313999999999822e+01
3.489999999999999858e+01 1.633107000000000042e+01
3.495000000000000284e+01 1.347213999999999956e+01
3.500000000000000000e+01 1.742310000000000159e+01
3.504999999999999716e+01 8.898749999999999716e+00
3.510000000000000142e+01 1.107930999999999955e+01
3.514999999999999858e+01 1.369069999999999965e+01
3.520000000000000284e+01 1.141424999999999912e+01
3.525000000000000000e+01 7.472509999999999764e+00
3.529999999999999716e+01 1.359259999999999913e+01
3.535000000000000142e+01 2.904881999999999920e+01
3.539999999999999858e+01 6.801789999999999559e+00
3.545000000000000284e+01 9.743080000000000851e+00
3.550000000000000000e+01 5.337609999999999744e+00
3.554999999999999716e+01 1.197560000000000002e+01
3.560000000000000142e+01 1.974534999999999840e+01
3.564999999999999858e+01 1.762709999999999866e+01
3.570000000000000284e+01 1.602748000000000062e+01
3.575000000000000000e+01 1.166667999999999950e+01
3.579999999999999716e+01 1.001708999999999961e+01
3.585000000000000142e+01 6.601820000000000022e+00
3.589999999999999858e+01 7.952700000000000102e+00
3.595000000000000284e+01 1.049024999999999963e+01
3.600000000000000000e+01 1.218876999999999988e+01
3.604999999999999716e+01 7.344439999999999635e+00
3.610000000000000142e+01 8.691069999999999851e+00
3.614999999999999858e+01 5.727769999999999584e+00
3.620000000000000284e+01 1.384418999999999933e+01
3.625000000000000000e+01 3.148579999999999934e+00
3.629999999999999716e+01 1.479630000000000045e+01
3.635000000000000142e+01 8.126670000000000726e+00
3.639999999999999858e+01 2.088474000000000075e+01
3.645000000000000284e+01 2.010703000000000173e+01
3.650000000000000000e+01 6.803969999999999629e+00
3.654999999999999716e+01 1.411046999999999940e+01
3.660000000000000142e+01 4.888989999999999725e+00
3.664999999999999858e+01 1.653637000000000157e+01
3.670000000000000284e+01 1.302557000000000009e+01
3.675000000000000000e+01 9.109930000000000305e+00
3.679999999999999716e+01 1.137251000000000012e+01
3.685000000000000142e+01 1.059295999999999971e+01
3.689999999999999858e+01 4.744360000000000355e+00
3.695000000000000284e+01 9.551679999999999282e+00
3.700000000000000000e+01 9.744360000000000355e+00
3.704999999999999716e+01 2.241780999999999935e+01
3.710000000000000142e+01 1.146951999999999927e+01
3.714999999999999858e+01 6.204780000000000406e+00
3.720000000000000284e+01 2.031484999999999985e+01
3.725000000000000000e+01 1.607478000000000051e+01
3.729999999999999716e+01 8.856490000000000862e+00
3.735000000000000142e+01 1.445434999999999981e+01
3.739999999999999858e+01 1.392262999999999984e+01
3.745000000000000284e+01 8.007590000000000430e+00
3.750000000000000000e+01 7.859079999999999622e+00
3.754999999999999716e+01 9.753119999999999123e+00
3.760000000000000142e+01 1.034395999999999916e+01
3.764999999999999858e+01 1.806318999999999875e+01
3.770000000000000284e+01 1.022522999999999982e+01
3.775000000000000000e+01 2.113957999999999871e+01
3.779999999999999716e+01 8.293939999999999202e+00
3.785000000000000142e+01 1.206536999999999971e+01
3.789999999999999858e+01 8.130570000000000519e+00
3.795000000000000284e+01 5.065299999999999692e+00
3.800000000000000000e+01 6.882600000000000051e+00
3.804999999999999716e+01 3.851570000000000160e+00
3.810000000000000142e+01 1.498212999999999973e+01
3.814999999999999858e+01 1.646564000000000050e+01
3.820000000000000284e+01 2.132420000000000115e+01
3.825000000000000000e+01 1.510159999999999947e+01
3.829999999999999716e+01 1.317459999999999987e+01
3.835000000000000142e+01 5.698199999999999932e+00
3.839999999999999858e+01 1.861579000000000050e+01
3.845000000000000284e+01 1.016225000000000023e+01
3.850000000000000000e+01 1.177305999999999919e+01
3.854999999999999716e+01 1.572913999999999923e+01
3.860000000000000142e+01 9.755420000000000869e+00
3.864999999999999858e+01 2.489289000000000129e+01
3.870000000000000284e+01 7.297839999999999883e+00
3.875000000000000000e+01 3.930590000000000028e+00
3.879999999999999716e+01 1.794481999999999999e+01
3.885000000000000142e+01 1.332873000000000019e+01
3.889999999999999858e+01 1.940765000000000029e+01
3.895000000000000284e+01 1.569917000000000051e+01
3.900000000000000000e+01 1.215793999999999997e+01
3.904999999999999716e+01 4.691410000000000302e+00
3.910000000000000142e+01 6.051319999999999588e+00
3.914999999999999858e+01 1.709141999999999939e+01
3.920000000000000284e+01 4.955720000000000347e+00
3.925000000000000000e+01 1.684526999999999930e+01
3.929999999999999716e+01 9.737120000000000886e+00
3.935000000000000142e+01 3.722459999999999880e+00
3.939999999999999858e+01 1.455096999999999952e+01
3.945000000000000284e+01 4.758750000000000036e+00
3.950000000000000000e+01 7.483159999999999812e+00
3.954999999999999716e+01 1.709789999999999921e+01
3.960000000000000142e+01 2.419669000000000025e+01
3.964999999999999858e+01 1.735057000000000116e+01
3.970000000000000284e+01 1.185643999999999920e+01
3.975000000000000000e+01 1.174188000000000009e+01
3.979999999999999716e+01 1.086721999999999966e+01
3.985000000000000142e+01 3.918190000000000062e+00
3.989999999999999858e+01 1.473775000000000013e+01
3.995000000000000284e+01 1.770576000000000150e+01
4.000000000000000000e+01 6.540580000000000283e+00
4.004999999999999716e+01 1.189832000000000001e+01
4.010000000000000142e+01 8.205239999999999867e+00
4.014999999999999858e+01 1.429706000000000010e+01
4.020000000000000284e+01 1.248911000000000016e+01
4.025000000000000000e+01 9.742169999999999774e+00
4.029999999999999716e+01 6.423630000000000173e+00
4.035000000000000142e+01 1.239249000000000045e+01
4.039999999999999858e+01 6.357630000000000337e+00
4.045000000000000284e+01 9.950820000000000221e+00
4.050000000000000000e+01 1.019424000000000063e+01
4.054999999999999716e+01 1.479663000000000039e+01
4.060000000000000142e+01 1.032534000000000063e+01
4.064999999999999858e+01 6.308119999999999727e+00
4.070000000000000284e+01 9.212949999999999307e+00
4.075000000000000000e+01 2.738109999999999822e+00
4.079999999999999716e+01 1.162129999999999974e+01
4.085000000000000142e+01 8.283419999999999561e+00
4.089999999999999858e+01 6.339610000000000412e+00
4.095000000000000284e+01 4.880180000000000184e+00
4.100000000000000000e+01 6.743430000000000035e+00
4.104999999999999716e+01 5.169940000000000424e+00
4.110000000000000142e+01 4.515080000000000204e+00
4.114999999999999858e+01 9.953500000000000014e+00
4.120000000000000284e+01 3.566450000000000120e+00
4.125000000000000000e+01 3.597220000000000084e+00
4.129999999999999716e+01 1.022207000000000043e+01
4.135000000000000142e+01 2.041869999999999852e+00
4.139999999999999858e+01 8.795199999999999463e+00
4.145000000000000284e+01 8.926750000000000185e+00
4.150000000000000000e+01 8.925599999999999312e+00
4.154999999999999716e+01 5.962360000000000326e+00
4.160000000000000142e+01 1.259158000000000044e+01
4.164999999999999858e+01 7.710849999999999760e+00
4.170000000000000284e+01 1.248595000000000077e+01
4.175000000000000000e+01 2.295380000000000198e+00
4.179999999999999716e+01 5.483539999999999637e+00
4.185000000000000142e+01 5.756920000000000037e+00
4.189999999999999858e+01 7.438500000000000334e+00
4.195000000000000284e+01 6.379199999999999982e+00
4.200000000000000000e+01 5.708540000000000170e+00
4.204999999999999716e+01 9.899430000000000618e+00
4.210000000000000142e+01 9.958270000000000621e+00
4.214999999999999858e+01 7.693579999999999863e+00
4.220000000000000284e+01 7.198570000000000135e+00
4.225000000000000000e+01 4.355100000000000193e+00
4.229999999999999716e+01 7.426739999999999675e+00
4.235000000000000142e+01 4.274269999999999570e+00
4.239999999999999858e+01 7.926569999999999894e+00
4.245000000000000284e+01 2.238550000000000040e+00
4.250000000000000000e+01 7.508200000000000429e+00
4.254999999999999716e+01 1.637794999999999845e+01
4.260000000000000142e+01 7.726860000000000284e+00
4.264999999999999858e+01 8.634619999999999962e+00
4.270000000000000284e+01 5.555250000000000021e+00
4.275000000000000000e+01 1.164813999999999972e+01
4.279999999999999716e+01 4.561869999999999870e+00
4.285000000000000142e+01 7.753309999999999924e+00
4.289999999999999858e+01 1.357250999999999941e+01
4.295000000000000284e+01 5.643779999999999575e+00
4.300000000000000000e+01 5.441259999999999764e+00
4.304999999999999716e+01 6.171520000000000117e+00
4.310000000000000142e+01 5.609600000000000364e+00
4.314999999999999858e+01 5.217550000000000132e+00
4.320000000000000284e+01 7.954110000000000014e+00
4.325000000000000000e+01 9.707430000000000447e+00
4.329999999999999716e+01 8.556219999999999715e+00
4.335000000000000142e+01 6.554780000000000051e+00
4.339999999999999858e+01 5.428110000000000213e+00
4.345000000000000284e+01 1.090625000000000000e+01
4.350000000000000000e+01 1.183583999999999925e+01
4.354999999999999716e+01 7.841549999999999798e+00
4.360000000000000142e+01 1.348943000000000048e+01
4.364999999999999858e+01 5.000460000000000349e+00
4.370000000000000284e+01 4.489910000000000068e+00
4.375000000000000000e+01 9.446590000000000487e+00
4.379999999999999716e+01 1.285513000000000083e+01
4.385000000000000142e+01 6.412869999999999848e+00
4.389999999999999858e+01 1.202730000000000032e+01
4.395000000000000284e+01 4.491469999999999629e+00
4.400000000000000000e+01 4.920849999999999724e+00
4.404999999999999716e+01 8.575919999999999987e+00
4.410000000000000142e+01 4.542970000000000397e+00
4.414999999999999858e+01 4.395669999999999966e+00
4.420000000000000284e+01 5.474820000000000242e+00
4.425000000000000000e+01 9.352249999999999730e+00
4.429999999999999716e+01 9.479990000000000805e+00
4.435000000000000142e+01 3.767619999999999969e+00
4.439999999999999858e+01 7.036889999999999645e+00
4.445000000000000284e+01 7.875079999999999636e+00
4.450000000000000000e+01 1.284838000000000058e+01
4.454999999999999716e+01 6.544430000000000192e+00
4.460000000000000142e+01 4.127959999999999852e+00
4.464999999999999858e+01 7.979180000000000383e+00
4.470000000000000284e+01 5.942350000000000243e+00
4.475000000000000000e+01 5.532070000000000043e+00
4.479999999999999716e+01 8.125460000000000349e+00
4.485000000000000142e+01 8.209179999999999922e+00
4.489999999999999858e+01 5.408940000000000303e+00
4.495000000000000284e+01 9.998630000000000351e+00
4.500000000000000000e+01 7.665759999999999685e+00
4.504999999999999716e+01 3.067559999999999842e+00
4.510000000000000142e+01 1.394833000000000034e+01
4.514999999999999858e+01 1.387060999999999922e+01
4.520000000000000284e+01 1.417445000000000022e+01
4.525000000000000000e+01 5.815030000000000143e+00
4.529999999999999716e+01 1.430204999999999949e+01
4.535000000000000142e+01 7.370800000000000018e+00
4.539999999999999858e+01 1.417930999999999919e+01
4.545000000000000284e+01 1.328706000000000031e+01
4.550000000000000000e+01 1.024871000000000087e+01
4.554999999999999716e+01 6.380950000000000344e+00
4.560000000000000142e+01 9.060129999999999129e+00
4.564999999999999858e+01 8.963699999999999335e+00
4.570000000000000284e+01 1.377546000000000070e+01
4.575000000000000000e+01 3.278739999999999988e+00
4.579999999999999716e+01 8.658279999999999532e+00
4.585000000000000142e+01 1.283517999999999937e+01
4.589999999999999858e+01 1.786855999999999867e+01
4.595000000000000284e+01 6.583199999999999719e+00
4.600000000000000000e+01 1.877262999999999948e+01
4.604999999999999716e+01 2.023195000000000121e+01
4.610000000000000142e+01 1.143707000000000029e+01
4.614999999999999858e+01 1.062850000000000072e+01
4.620000000000000284e+01 9.401960000000000761e+00
4.625000000000000000e+01 1.222813000000000017e+01
4.629999999999999716e+01 1.690503000000000000e+01
4.635000000000000142e+01 1.152687000000000062e+01
4.639999999999999858e+01 1.017934999999999945e+01
4.645000000000000284e+01 1.008098000000000027e+01
4.650000000000000000e+01 1.008839000000000041e+01
4.654999999999999716e+01 1.323953000000000024e+01
4.660000000000000142e+01 1.573973999999999940e+01
4.664999999999999858e+01 1.513897000000000048e+01
4.670000000000000284e+01 8.707380000000000564e+00
4.675000000000000000e+01 1.373441000000000045e+01
4.679999999999999716e+01 6.924909999999999677e+00
4.685000000000000142e+01 1.530657000000000068e+01
4.689999999999999858e+01 1.590446000000000026e+01
4.695000000000000284e+01 1.698957000000000050e+01
4.700000000000000000e+01 1.139710999999999963e+01
4.704999999999999716e+01 1.021222999999999992e+01
4.710000000000000142e+01 1.317136999999999958e+01
4.714999999999999858e+01 2.357619000000000042e+01
4.720000000000000284e+01 1.049962999999999980e+01
4.725000000000000000e+01 1.092975000000000030e+01
4.729999999999999716e+01 1.132762999999999920e+01
4.735000000000000142e+01 4.729219999999999757e+00
4.739999999999999858e+01 6.207849999999999646e+00
4.745000000000000284e+01 1.250441999999999965e+01
4.750000000000000000e+01 9.083729999999999194e+00
4.754999999999999716e+01 7.901110000000000078e+00
4.760000000000000142e+01 1.151077000000000083e+01
4.764999999999999858e+01 7.377790000000000070e+00
4.770000000000000284e+01 1.428816999999999915e+01
4.775000000000000000e+01 7.852310000000000123e+00
4.779999999999999716e+01 6.644910000000000316e+00
4.785000000000000142e+01 1.540035999999999916e+01
4.789999999999999858e+01 1.410280999999999985e+01
4.795000000000000284e+01 6.253589999999999982e+00
4.800000000000000000e+01 4.116240000000000343e+00
4.804999999999999716e+01 1.043589000000000055e+01
4.810000000000000142e+01 5.752629999999999910e+00
4.814999999999999858e+01 1.834656000000000020e+01
4.820000000000000284e+01 4.749690000000000190e+00
4.825000000000000000e+01 5.250119999999999898e+00
4.829999999999999716e+01 5.372189999999999799e+00
4.835000000000000142e+01 3.884510000000000129e+00
4.839999999999999858e+01 5.297930000000000028e+00
4.845000000000000284e+01 7.893169999999999575e+00
4.850000000000000000e+01 9.614929999999999310e+00
4.854999999999999716e+01 5.344359999999999999e+00
4.860000000000000142e+01 9.833880000000000621e+00
4.864999999999999858e+01 1.219924999999999926e+01
4.870000000000000284e+01 3.965640000000000054e+00
4.875000000000000000e+01 6.267870000000000275e+00
4.879999999999999716e+01 5.860030000000000072e+00
4.885000000000000142e+01 5.560509999999999842e+00
4.889999999999999858e+01 2.012446999999999875e+01
4.895000000000000284e+01 8.653800000000000381e+00
4.900000000000000000e+01 6.921660000000000146e+00
4.904999999999999716e+01 6.612199999999999633e+00
4.910000000000000142e+01 1.629200000000000159e+01
4.914999999999999858e+01 1.481845999999999997e+01
4.920000000000000284e+01 1.567545999999999928e+01
4.925000000000000000e+01 1.030786999999999942e+01
4.929999999999999716e+01 9.612320000000000420e+00
4.935000000000000142e+01 8.076800000000000423e+00
4.939999999999999858e+01 1.097682000000000002e+01
4.945000000000000284e+01 1.433975000000000044e+01
4.950000000000000000e+01 1.422188000000000052e+01
4.954999999999999716e+01 7.660510000000000375e+00
4.960000000000000142e+01 1.419018999999999942e+01
4.964999999999999858e+01 1.665067000000000164e+01
4.970000000000000284e+01 5.806289999999999729e+00
4.975000000000000000e+01 3.825579999999999981e+00
4.979999999999999716e+01 9.704919999999999547e+00
4.985000000000000142e+01 4.304710000000000036e+00
4.989999999999999858e+01 7.983120000000000438e+00
4.995000000000000284e+01 9.860599999999999810e+00
5.000000000000000000e+01 3.943869999999999987e+00
5.004999999999999716e+01 6.706059999999999910e+00
5.010000000000000142e+01 1.084492000000000012e+01
5.014999999999999858e+01 3.390800000000000036e+00
5.020000000000000284e+01 1.206441000000000052e+01
5.025000000000000000e+01 8.564999999999999503e+00
5.029999999999999716e+01 7.366329999999999600e+00
5.035000000000000142e+01 7.027940000000000076e+00
5.039999999999999858e+01 1.451797999999999966e+01
5.045000000000000284e+01 1.672835999999999856e+01
5.050000000000000000e+01 1.521033000000000079e+01
5.054999999999999716e+01 8.863709999999999312e+00
5.060000000000000142e+01 6.829609999999999737e+00
5.064999999999999858e+01 3.119629999999999903e+00
5.070000000000000284e+01 1.557540000000000013e+01
5.075000000000000000e+01 1.632247999999999877e+01
5.079999999999999716e+01 1.152058000000000071e+01
5.085000000000000142e+01 7.551999999999999602e+00
5.089999999999999858e+01 5.131039999999999601e+00
5.095000000000000284e+01 9.933870000000000644e+00
5.100000000000000000e+01 4.291900000000000048e+00
5.104999999999999716e+01 8.069729999999999848e+00
5.110000000000000142e+01 7.294270000000000032e+00
5.114999999999999858e+01 2.273892999999999986e+01
5.120000000000000284e+01 1.090854999999999997e+01
5.125000000000000000e+01 2.532020000000000159e+00
5.129999999999999716e+01 1.028448999999999991e+01
5.135000000000000142e+01 5.829360000000000319e+00
5.139999999999999858e+01 1.203921000000000063e+01
5.145000000000000284e+01 9.791900000000000048e+00
5.150000000000000000e+01 6.250530000000000364e+00
5.154999999999999716e+01 5.992309999999999803e+00
5.160000000000000142e+01 1.326426999999999978e+01
5.164999999999999858e+01 3.998000000000000220e+00
5.170000000000000284e+01 1.168360999999999983e+01
5.175000000000000000e+01 5.180410000000000181e+00
5.179999999999999716e+01 1.551580000000000048e+01
5.185000000000000142e+01 1.619670999999999950e+01
5.189999999999999858e+01 3.897800000000000153e+00
5.195000000000000284e+01 9.802009999999999224e+00
5.200000000000000000e+01 6.977360000000000007e+00
5.204999999999999716e+01 1.423747000000000007e+01
5.210000000000000142e+01 6.879520000000000302e+00
5.214999999999999858e+01 7.446649999999999991e+00
5.220000000000000284e+01 1.074587000000000003e+01
5.225000000000000000e+01 4.412239999999999718e+00
5.229999999999999716e+01 9.126329999999999387e+00
5.235000000000000142e+01 1.024757999999999925e+01
5.239999999999999858e+01 9.432620000000000005e+00
5.245000000000000284e+01 5.904950000000000365e+00
5.250000000000000000e+01 1.150417999999999985e+01
5.254999999999999716e+01 3.634990000000000165e+00
5.260000000000000142e+01 1.000179999999999936e+01
5.264999999999999858e+01 6.875510000000000232e+00
5.270000000000000284e+01 6.151690000000000325e+00
5.275000000000000000e+01 8.452680000000000859e+00
5.279999999999999716e+01 1.487720000000000020e+01
5.285000000000000142e+01 9.733259999999999579e+00
5.289999999999999858e+01 5.332460000000000200e+00
5.295000000000000284e+01 5.176120000000000054e+00
5.300000000000000000e+01 8.674260000000000304e+00
5.304999999999999716e+01 6.722120000000000317e+00
5.310000000000000142e+01 5.589010000000000034e+00
5.314999999999999858e+01 1.081352000000000046e+01
5.320000000000000284e+01 1.128497999999999912e+01
5.325000000000000000e+01 8.632289999999999353e+00
5.329999999999999716e+01 1.392650000000000077e+01
5.335000000000000142e+01 4.616259999999999586e+00
5.339999999999999858e+01 6.906450000000000422e+00
5.345000000000000284e+01 1.627402000000000015e+01
5.350000000000000000e+01 5.541350000000000442e+00
5.354999999999999716e+01 1.005049999999999955e+01
5.360000000000000142e+01 9.321180000000000021e+00
5.364999999999999858e+01 1.959444999999999837e+01
5.370000000000000284e+01 1.860864000000000118e+01
5.375000000000000000e+01 9.920799999999999841e+00
5.379999999999999716e+01 1.297643000000000058e+01
5.385000000000000142e+01 1.854337999999999909e+01
5.389999999999999858e+01 7.316189999999999749e+00
5.395000000000000284e+01 1.302502999999999922e+01
5.400000000000000000e+01 2.290059999999999985e+00
5.404999999999999716e+01 1.119914999999999949e+01
5.410000000000000142e+01 6.625720000000000276e+00
5.414999999999999858e+01 8.171640000000000015e+00
5.420000000000000284e+01 6.845360000000000333e+00
5.425000000000000000e+01 5.744309999999999583e+00
5.429999999999999716e+01 9.518599999999999284e+00
5.435000000000000142e+01 1.317750000000000021e+01
5.439999999999999858e+01 3.337499999999999911e+00
5.445000000000000284e+01 8.946109999999999118e+00
5.450000000000000000e+01 5.078059999999999796e+00
5.454999999999999716e+01 6.949690000000000367e+00
5.460000000000000142e+01 7.958169999999999966e+00
5.464999999999999858e+01 1.025658999999999921e+01
5.470000000000000284e+01 9.009449999999999292e+00
5.475000000000000000e+01 1.402040000000000042e+01
5.479999999999999716e+01 1.842435000000000045e+01
5.485000000000000142e+01 8.417289999999999495e+00
5.489999999999999858e+01 9.725910000000000721e+00
5.495000000000000284e+01 7.608270000000000088e+00
5.500000000000000000e+01 1.026327999999999996e+01
5.504999999999999716e+01 1.164746000000000059e+01
5.510000000000000142e+01 1.272277000000000058e+01
5.514999999999999858e+01 3.087169999999999970e+00
5.520000000000000284e+01 6.279429999999999623e+00
5.525000000000000000e+01 8.681990000000000762e+00
5.529999999999999716e+01 1.773074000000000083e+01
5.535000000000000142e+01 2.171936000000000178e+01
5.539999999999999858e+01 2.375086999999999904e+01
5.545000000000000284e+01 1.013596000000000075e+01
5.550000000000000000e+01 1.041573999999999955e+01
5.554999999999999716e+01 1.133919000000000032e+01
5.560000000000000142e+01 2.468306000000000111e+01
5.564999999999999858e+01 8.655609999999999360e+00
5.570000000000000284e+01 2.292188000000000159e+01
5.575000000000000000e+01 1.351102000000000025e+01
5.579999999999999716e+01 2.253109999999999946e+00
5.585000000000000142e+01 6.394519999999999982e+00
5.589999999999999858e+01 6.224339999999999762e+00
5.595000000000000284e+01 8.025009999999999977e+00
5.600000000000000000e+01 1.059614000000000011e+01
5.604999999999999716e+01 1.419097999999999971e+01
5.610000000000000142e+01 8.801270000000000593e+00
5.614999999999999858e+01 4.491769999999999818e+00
5.620000000000000284e+01 1.333352000000000004e+01
5.625000000000000000e+01 1.176890999999999998e+01
5.629999999999999716e+01 1.252649000000000079e+01
5.635000000000000142e+01 2.542768999999999835e+01
5.639999999999999858e+01 1.836879000000000062e+01
5.645000000000000284e+01 8.085639999999999716e+00
5.650000000000000000e+01 1.181957000000000058e+01
5.654999999999999716e+01 5.576109999999999900e+00
5.660000000000000142e+01 1.048712000000000089e+01
5.664999999999999858e+01 1.007043999999999961e+01
5.670000000000000284e+01 1.524845999999999968e+01
5.675000000000000000e+01 3.113090000000000135e+00
5.679999999999999716e+01 4.854709999999999859e+00
5.685000000000000142e+01 1.257205000000000084e+01
5.689999999999999858e+01 3.860180000000000167e+00
5.695000000000000284e+01 1.339800999999999931e+01
5.700000000000000000e+01 4.014759999999999884e+00
5.704999999999999716e+01 9.609659999999999869e+00
5.710000000000000142e+01 4.238730000000000331e+00
5.714999999999999858e+01 1.441938000000000031e+01
5.720000000000000284e+01 3.201290000000000191e+00
5.725000000000000000e+01 5.803429999999999644e+00
5.729999999999999716e+01 3.089939999999999909e+00
5.735000000000000142e+01 1.923014999999999830e+01
5.739999999999999858e+01 1.035435999999999979e+01
5.745000000000000284e+01 1.052633999999999936e+01
5.750000000000000000e+01 1.398844000000000065e+01
5.754999999999999716e+01 1.250887999999999955e+01
5.760000000000000142e+01 9.878750000000000142e+00
5.764999999999999858e+01 6.322059999999999569e+00
5.770000000000000284e+01 6.356370000000000076e+00
5.775000000000000000e+01 5.539950000000000152e+00
5.779999999999999716e+01 5.248560000000000336e+00
5.785000000000000142e+01 6.404020000000000046e+00
5.789999999999999858e+01 7.742020000000000124e+00
5.795000000000000284e+01 8.807430000000000092e+00
5.800000000000000000e+01 4.719990000000000130e+00
5.804999999999999716e+01 5.326839999999999797e+00
5.810000000000000142e+01 5.259540000000000326e+00
5.814999999999999858e+01 9.340889999999999915e+00
5.820000000000000284e+01 1.154233999999999938e+01
5.825000000000000000e+01 9.159729999999999706e+00
5.829999999999999716e+01 1.216962999999999973e+01
5.835000000000000142e+01 7.140069999999999695e+00
5.839999999999999858e+01 1.182451999999999970e+01
5.845000000000000284e+01 9.476210000000000022e+00
5.850000000000000000e+01 2.034562999999999988e+01
5.854999999999999716e+01 1.180512000000000050e+01
5.860000000000000142e+01 1.445378999999999969e+01
5.864999999999999858e+01 5.581380000000000230e+00
5.870000000000000284e+01 4.888819999999999943e+00
5.875000000000000000e+01 9.998960000000000292e+00
5.879999999999999716e+01 1.004025000000000034e+01
5.885000000000000142e+01 1.188071000000000055e+01
5.889999999999999858e+01 8.926360000000000738e+00
5.895000000000000284e+01 9.983010000000000161e+00
5.900000000000000000e+01 3.897279999999999855e+00
5.904999999999999716e+01 9.924350000000000449e+00
5.910000000000000142e+01 8.073290000000000077e+00
5.914999999999999858e+01 5.157740000000000435e+00
5.920000000000000284e+01 2.411880000000000024e+00
5.925000000000000000e+01 8.576109999999999900e+00
5.929999999999999716e+01 1.460186999999999991e+01
5.935000000000000142e+01 7.143209999999999837e+00
5.939999999999999858e+01 1.537710000000000043e+01
5.945000000000000284e+01 7.369989999999999597e+00
5.950000000000000000e+01 4.163039999999999630e+00
5.954999999999999716e+01 3.932350000000000012e+00
5.960000000000000142e+01 1.893540000000000001e+00
5.964999999999999858e+01 1.274233000000000082e+01
5.970000000000000284e+01 7.469299999999999606e+00
5.975000000000000000e+01 7.264840000000000408e+00
5.979999999999999716e+01 6.190850000000000186e+00
5.985000000000000142e+01 1.482061999999999991e+01
5.989999999999999858e+01 1.529148999999999958e+01
5.995000000000000284e+01 6.564239999999999853e+00
6.000000000000000000e+01 2.017622000000000071e+01
6.004999999999999716e+01 1.495777000000000001e+01
6.010000000000000142e+01 1.094476000000000049e+01
6.014999999999999858e+01 1.070071000000000083e+01
6.020000000000000284e+01 7.181309999999999860e+00
6.025000000000000000e+01 9.693970000000000198e+00
6.029999999999999716e+01 9.603519999999999612e+00
6.035000000000000142e+01 6.238870000000000360e+00
6.039999999999999858e+01 9.070429999999999993e+00
6.045000000000000284e+01 1.237550000000000061e+01
6.050000000000000000e+01 7.289780000000000371e+00
6.054999999999999716e+01 1.135538999999999987e+01
6.060000000000000142e+01 8.272460000000000591e+00
6.064999999999999858e+01 7.612709999999999866e+00
6.070000000000000284e+01 1.023537999999999926e+01
6.075000000000000000e+01 9.119529999999999248e+00
6.079999999999999716e+01 9.984550000000000480e+00
6.085000000000000142e+01 1.491867000000000054e+01
6.089999999999999858e+01 5.647920000000000051e+00
6.095000000000000284e+01 1.192244999999999955e+01
6.100000000000000000e+01 5.277510000000000367e+00
6.104999999999999716e+01 8.233810000000000073e+00
6.110000000000000142e+01 1.211861000000000033e+01
6.114999999999999858e+01 7.257920000000000371e+00
6.120000000000000284e+01 1.427655999999999992e+01
6.125000000000000000e+01 5.045469999999999899e+00
6.129999999999999716e+01 1.194993999999999978e+01
6.135000000000000142e+01 3.378940000000000055e+00
6.139999999999999858e+01 2.772440000000000015e+00
6.145000000000000284e+01 1.020231000000000066e+01
6.150000000000000000e+01 1.000681999999999938e+01
6.154999999999999716e+01 5.209380000000000344e+00
6.160000000000000142e+01 1.174168000000000056e+01
6.164999999999999858e+01 4.128569999999999851e+00
6.170000000000000284e+01 5.151440000000000019e+00
6.175000000000000000e+01 8.374650000000000816e+00
6.179999999999999716e+01 1.354359999999999964e+01
6.185000000000000142e+01 1.002173999999999943e+01
6.189999999999999858e+01 3.216880000000000184e+00
6.195000000000000284e+01 2.957949999999999857e+00
6.200000000000000000e+01 1.056372000000000000e+01
6.204999999999999716e+01 7.559980000000000366e+00
6.210000000000000142e+01 1.561932000000000009e+01
6.214999999999999858e+01 1.752996999999999872e+01
6.220000000000000284e+01 1.610414000000000101e+01
6.225000000000000000e+01 7.132450000000000401e+00
6.229999999999999716e+01 1.073296000000000028e+01
6.235000000000000142e+01 1.160797999999999952e+01
6.239999999999999858e+01 9.487209999999999255e+00
6.245000000000000284e+01 1.117104999999999926e+01
6.250000000000000000e+01 7.562439999999999607e+00
6.254999999999999716e+01 1.268257000000000012e+01
6.260000000000000142e+01 6.586500000000000021e+00
6.264999999999999858e+01 1.695990000000000109e+01
6.270000000000000284e+01 9.548199999999999577e+00
6.275000000000000000e+01 8.008029999999999760e+00
6.279999999999999716e+01 1.510628999999999955e+01
6.285000000000000142e+01 5.910239999999999938e+00
6.289999999999999858e+01 1.241159000000000034e+01
6.295000000000000284e+01 1.362123000000000062e+01
6.300000000000000000e+01 9.356130000000000280e+00
6.304999999999999716e+01 9.904719999999999303e+00
6.310000000000000142e+01 9.062950000000000728e+00
6.314999999999999858e+01 1.643336000000000041e+01
6.320000000000000284e+01 5.327919999999999767e+00
6.325000000000000000e+01 8.767170000000000130e+00
6.329999999999999716e+01 1.541103999999999985e+01
6.335000000000000142e+01 9.933600000000000207e+00
6.339999999999999858e+01 4.423339999999999606e+00
6.345000000000000284e+01 4.872259999999999813e+00
6.350000000000000000e+01 1.245622999999999969e+01
6.354999999999999716e+01 9.430360000000000298e+00
6.360000000000000142e+01 6.858950000000000102e+00
6.364999999999999858e+01 1.786071000000000097e+01
6.370000000000000284e+01 5.723959999999999937e+00
6.375000000000000000e+01 9.955470000000000041e+00
6.379999999999999716e+01 9.336100000000000065e+00
6.385000000000000142e+01 6.426980000000000359e+00
6.389999999999999858e+01 6.558019999999999960e+00
6.395000000000000284e+01 5.662650000000000183e+00
6.400000000000000000e+01 9.027960000000000207e+00
6.404999999999999716e+01 6.103360000000000340e+00
6.409999999999999432e+01 7.726180000000000270e+00
6.415000000000000568e+01 9.667429999999999524e+00
6.420000000000000284e+01 6.272439999999999571e+00
6.425000000000000000e+01 9.092869999999999564e+00
6.429999999999999716e+01 7.817289999999999850e+00
6.434999999999999432e+01 7.407790000000000319e+00
6.440000000000000568e+01 1.220818000000000048e+01
6.445000000000000284e+01 7.920790000000000219e+00
6.450000000000000000e+01 8.961679999999999424e+00
6.454999999999999716e+01 4.419089999999999741e+00
6.459999999999999432e+01 7.171579999999999622e+00
6.465000000000000568e+01 1.166783000000000037e+01
6.470000000000000284e+01 9.925150000000000361e+00
6.475000000000000000e+01 1.560637000000000008e+01
6.479999999999999716e+01 6.074220000000000397e+00
6.484999999999999432e+01 8.496710000000000207e+00
6.490000000000000568e+01 4.866699999999999804e+00
6.495000000000000284e+01 1.098018000000000072e+01
6.500000000000000000e+01 1.239874999999999972e+01
6.504999999999999716e+01 5.294209999999999638e+00
6.509999999999999432e+01 4.704060000000000130e+00
6.515000000000000568e+01 1.195143999999999984e+01
6.520000000000000284e+01 5.110649999999999693e+00
6.525000000000000000e+01 4.636800000000000033e+00
6.529999999999999716e+01 1.287215999999999916e+01
6.534999999999999432e+01 1.107681000000000004e+01
6.540000000000000568e+01 1.033370999999999995e+01
6.545000000000000284e+01 4.143740000000000201e+00
6.550000000000000000e+01 5.842609999999999637e+00
6.554999999999999716e+01 1.048648999999999987e+01
6.559999999999999432e+01 1.447183000000000064e+01
6.565000000000000568e+01 8.127349999999999852e+00
6.570000000000000284e+01 7.641210000000000058e+00
6.575000000000000000e+01 4.835720000000000240e+00
6.579999999999999716e+01 7.777029999999999887e+00
6.584999999999999432e+01 5.919830000000000148e+00
6.590000000000000568e+01 1.212250000000000050e+01
6.595000000000000284e+01 9.793490000000000251e+00
6.600000000000000000e+01 3.283180000000000209e+00
6.604999999999999716e+01 9.707449999999999690e+00
6.609999999999999432e+01 1.057892000000000010e+01
6.615000000000000568e+01 6.690050000000000274e+00
6.620000000000000284e+01 8.394660000000000011e+00
6.625000000000000000e+01 3.269779999999999909e+00
6.629999999999999716e+01 1.152308000000000021e+01
6.634999999999999432e+01 3.245569999999999844e+00
6.640000000000000568e+01 7.947980000000000267e+00
6.645000000000000284e+01 1.179625000000000057e+01
6.650000000000000000e+01 1.087537000000000020e+01
6.654999999999999716e+01 4.253940000000000055e+00
6.659999999999999432e+01 1.210054000000000052e+01
6.665000000000000568e+01 5.072149999999999714e+00
6.670000000000000284e+01 5.047030000000000349e+00
6.675000000000000000e+01 5.167150000000000354e+00
6.679999999999999716e+01 4.840099999999999625e+00
6.684999999999999432e+01 8.630720000000000169e+00
6.690000000000000568e+01 7.609169999999999767e+00
6.695000000000000284e+01 9.677749999999999631e+00
6.700000000000000000e+01 1.155092999999999925e+01
6.704999999999999716e+01 7.816469999999999807e+00
6.709999999999999432e+01 9.244020000000000792e+00
6.715000000000000568e+01 9.904909999999999215e+00
6.720000000000000284e+01 2.119988000000000028e+01
6.725000000000000000e+01 1.358466999999999913e+01
6.729999999999999716e+01 1.270470000000000077e+01
6.734999999999999432e+01 6.016390000000000349e+00
6.740000000000000568e+01 5.637340000000000018e+00
6.745000000000000284e+01 1.500736999999999988e+01
6.750000000000000000e+01 1.691682000000000130e+01
6.754999999999999716e+01 1.498460999999999999e+01
6.759999999999999432e+01 4.957639999999999603e+00
6.765000000000000568e+01 1.096791999999999945e+01
6.770000000000000284e+01 1.853399999999999892e+01
6.775000000000000000e+01 1.268361999999999945e+01
6.779999999999999716e+01 5.866319999999999979e+00
6.784999999999999432e+01 1.082197999999999993e+01
6.790000000000000568e+01 9.593609999999999971e+00
6.795000000000000284e+01 6.670499999999999652e+00
6.800000000000000000e+01 1.394026999999999994e+01
6.804999999999999716e+01 1.158169000000000004e+01
6.809999999999999432e+01 9.213900000000000645e+00
6.815000000000000568e+01 9.933529999999999305e+00
6.820000000000000284e+01 1.521034000000000042e+01
6.825000000000000000e+01 8.679809999999999803e+00
6.829999999999999716e+01 1.608637999999999835e+01
6.834999999999999432e+01 1.676246000000000080e+01
6.840000000000000568e+01 1.332412000000000063e+01
6.845000000000000284e+01 1.434248999999999974e+01
6.850000000000000000e+01 1.941452999999999918e+01
6.854999999999999716e+01 1.145288000000000039e+01
6.859999999999999432e+01 9.535989999999999966e+00
6.865000000000000568e+01 6.660519999999999996e+00
6.870000000000000284e+01 1.413513000000000019e+01
6.875000000000000000e+01 6.120009999999999728e+00
6.879999999999999716e+01 8.493479999999999919e+00
6.884999999999999432e+01 1.270254000000000083e+01
6.890000000000000568e+01 1.636276000000000153e+01
6.895000000000000284e+01 1.072865000000000002e+01
6.900000000000000000e+01 6.363380000000000258e+00
6.904999999999999716e+01 8.873910000000000409e+00
6.909999999999999432e+01 8.468189999999999884e+00
6.915000000000000568e+01 5.584319999999999951e+00
6.920000000000000284e+01 1.006996999999999964e+01
6.925000000000000000e+01 1.263278999999999996e+01
6.929999999999999716e+01 4.381079999999999863e+00
6.934999999999999432e+01 8.422459999999999170e+00
6.940000000000000568e+01 1.282085999999999970e+01
6.945000000000000284e+01 1.280003999999999920e+01
6.950000000000000000e+01 5.295709999999999695e+00
6.954999999999999716e+01 1.053139999999999965e+01
6.959999999999999432e+01 4.366850000000000342e+00
6.965000000000000568e+01 1.120931000000000033e+01
6.970000000000000284e+01 1.051948999999999934e+01
6.975000000000000000e+01 7.423300000000000232e+00
6.979999999999999716e+01 6.425869999999999749e+00
6.984999999999999432e+01 8.060019999999999740e+00
6.990000000000000568e+01 4.371310000000000251e+00
6.995000000000000284e+01 1.930521999999999849e+01
7.000000000000000000e+01 9.536390000000000811e+00
7.004999999999999716e+01 1.878672999999999860e+01
7.009999999999999432e+01 1.013324000000000069e+01
7.015000000000000568e+01 1.330517000000000039e+01
7.020000000000000284e+01 1.058075999999999972e+01
7.025000000000000000e+01 7.195289999999999964e+00
7.029999999999999716e+01 1.092184999999999917e+01
7.034999999999999432e+01 1.259436000000000000e+01
7.040000000000000568e+01 7.513659999999999783e+00
7.045000000000000284e+01 1.446963000000000044e+01
7.050000000000000000e+01 7.871080000000000076e+00
7.054999999999999716e+01 4.744580000000000020e+00
7.059999999999999432e+01 1.124009000000000036e+01
7.065000000000000568e+01 5.986049999999999649e+00
7.070000000000000284e+01 7.743299999999999628e+00
7.075000000000000000e+01 5.611299999999999955e+00
7.079999999999999716e+01 8.665499999999999758e+00
7.084999999999999432e+01 5.874740000000000073e+00
7.090000000000000568e+01 9.874959999999999738e+00
7.095000000000000284e+01 5.682579999999999742e+00
7.100000000000000000e+01 1.056711999999999918e+01
7.104999999999999716e+01 1.072425999999999924e+01
7.109999999999999432e+01 5.548390000000000377e+00
7.115000000000000568e+01 5.161200000000000010e+00
7.120000000000000284e+01 6.505189999999999806e+00
7.125000000000000000e+01 4.748000000000000220e+00
7.129999999999999716e+01 7.166500000000000092e+00
7.134999999999999432e+01 9.619199999999999307e+00
7.140000000000000568e+01 7.387780000000000236e+00
7.145000000000000284e+01 9.488450000000000273e+00
7.150000000000000000e+01 9.743669999999999831e+00
7.154999999999999716e+01 4.375149999999999650e+00
7.159999999999999432e+01 4.276640000000000441e+00
7.165000000000000568e+01 6.532429999999999737e+00
7.170000000000000284e+01 1.445689999999999920e+01
7.175000000000000000e+01 1.094666999999999923e+01
7.179999999999999716e+01 7.917510000000000048e+00
7.184999999999999432e+01 5.297270000000000145e+00
7.190000000000000568e+01 9.741210000000000591e+00
7.195000000000000284e+01 7.905170000000000030e+00
7.200000000000000000e+01 7.692919999999999980e+00
7.204999999999999716e+01 3.956620000000000026e+00
7.209999999999999432e+01 5.111119999999999663e+00
7.215000000000000568e+01 8.601440000000000197e+00
7.220000000000000284e+01 1.400361999999999973e+01
7.225000000000000000e+01 5.058939999999999770e+00
7.229999999999999716e+01 9.421720000000000539e+00
7.234999999999999432e+01 6.962570000000000370e+00
7.240000000000000568e+01 9.592779999999999418e+00
7.245000000000000284e+01 5.942739999999999689e+00
7.250000000000000000e+01 3.979750000000000121e+00
7.254999999999999716e+01 7.202340000000000408e+00
7.259999999999999432e+01 5.188259999999999650e+00
7.265000000000000568e+01 7.091870000000000118e+00
7.270000000000000284e+01 7.184680000000000177e+00
7.275000000000000000e+01 9.951560000000000628e+00
7.279999999999999716e+01 1.399910999999999994e+01
7.284999999999999432e+01 4.956229999999999691e+00
7.290000000000000568e+01 1.321968999999999994e+01
7.295000000000000284e+01 1.267927000000000071e+01
7.300000000000000000e+01 6.990899999999999892e+00
7.304999999999999716e+01 1.067439000000000071e+01
7.309999999999999432e+01 7.953610000000000291e+00
7.315000000000000568e+01 1.064292999999999978e+01
7.320000000000000284e+01 7.595080000000000275e+00
7.325000000000000000e+01 9.752010000000000289e+00
7.329999999999999716e+01 1.019903000000000048e+01
7.334999999999999432e+01 3.950979999999999936e+00
7.340000000000000568e+01 8.615140000000000242e+00
7.345000000000000284e+01 6.490879999999999761e+00
7.350000000000000000e+01 7.021279999999999966e+00
7.354999999999999716e+01 7.732700000000000351e+00
7.359999999999999432e+01 9.043079999999999785e+00
7.365000000000000568e+01 1.076932000000000045e+01
7.370000000000000284e+01 3.644789999999999974e+00
7.375000000000000000e+01 1.247382999999999953e+01
7.379999999999999716e+01 9.787319999999999354e+00
7.384999999999999432e+01 6.359630000000000116e+00
7.390000000000000568e+01 5.294469999999999565e+00
7.395000000000000284e+01 5.299170000000000158e+00
7.400000000000000000e+01 6.700129999999999697e+00
7.404999999999999716e+01 1.750161999999999907e+01
7.409999999999999432e+01 7.485730000000000217e+00
7.415000000000000568e+01 7.121199999999999974e+00
7.420000000000000284e+01 1.045260999999999996e+01
7.425000000000000000e+01 1.105081999999999987e+01
7.429999999999999716e+01 1.398211000000000048e+01
7.434999999999999432e+01 1.237003999999999948e+01
7.440000000000000568e+01 1.169483999999999924e+01
7.445000000000000284e+01 8.937120000000000175e+00
7.450000000000000000e+01 1.477646999999999977e+01
7.454999999999999716e+01 1.161060999999999943e+01
7.459999999999999432e+01 9.743080000000000851e+00
7.465000000000000568e+01 7.038990000000000080e+00
7.470000000000000284e+01 1.257845000000000013e+01
7.475000000000000000e+01 1.134638999999999953e+01
7.479999999999999716e+01 1.194810000000000016e+01
7.484999999999999432e+01 1.074902999999999942e+01
7.490000000000000568e+01 7.762579999999999814e+00
7.495000000000000284e+01 9.664490000000000691e+00
7.500000000000000000e+01 1.049566000000000088e+01
7.504999999999999716e+01 1.182751999999999981e+01
7.509999999999999432e+01 1.024104999999999954e+01
7.515000000000000568e+01 1.362271999999999927e+01
7.520000000000000284e+01 9.865479999999999805e+00
7.525000000000000000e+01 1.178753000000000029e+01
7.529999999999999716e+01 1.163561999999999941e+01
7.534999999999999432e+01 1.173662000000000027e+01
7.540000000000000568e+01 1.277565000000000062e+01
7.545000000000000284e+01 1.175383000000000067e+01
7.550000000000000000e+01 1.338002999999999965e+01
7.554999999999999716e+01 1.236959000000000053e+01
7.559999999999999432e+01 1.166268999999999956e+01
7.565000000000000568e+01 1.719550999999999874e+01
7.570000000000000284e+01 8.264029999999999987e+00
7.575000000000000000e+01 6.584389999999999965e+00
7.579999999999999716e+01 9.852669999999999817e+00
7.584999999999999432e+01 5.914100000000000357e+00
7.590000000000000568e+01 1.329471999999999987e+01
7.595000000000000284e+01 8.874259999999999593e+00
7.600000000000000000e+01 1.526043999999999912e+01
7.604999999999999716e+01 1.060551000000000066e+01
7.609999999999999432e+01 1.220082999999999984e+01
7.615000000000000568e+01 1.120224999999999937e+01
7.620000000000000284e+01 5.247569999999999624e+00
7.625000000000000000e+01 1.094833999999999996e+01
7.629999999999999716e+01 9.937559999999999505e+00
7.634999999999999432e+01 1.203335000000000043e+01
7.640000000000000568e+01 1.466799999999999926e+01
7.645000000000000284e+01 1.032066999999999979e+01
7.650000000000000000e+01 1.697425000000000139e+01
7.654999999999999716e+01 8.051989999999999981e+00
7.659999999999999432e+01 6.957270000000000287e+00
7.665000000000000568e+01 1.368392000000000053e+01
7.670000000000000284e+01 4.562459999999999738e+00
7.675000000000000000e+01 9.812540000000000262e+00
7.679999999999999716e+01 8.189830000000000609e+00
7.684999999999999432e+01 7.461750000000000327e+00
7.690000000000000568e+01 8.304740000000000677e+00
7.695000000000000284e+01 6.548799999999999955e+00
7.700000000000000000e+01 9.516130000000000422e+00
7.704999999999999716e+01 1.468429000000000073e+01
7.709999999999999432e+01 8.105349999999999611e+00
7.715000000000000568e+01 5.637470000000000425e+00
7.720000000000000284e+01 1.455974999999999930e+01
7.725000000000000000e+01 1.430588000000000015e+01
7.729999999999999716e+01 1.124513999999999925e+01
7.734999999999999432e+01 1.067212999999999923e+01
7.740000000000000568e+01 8.819910000000000139e+00
7.745000000000000284e+01 1.357836999999999961e+01
7.750000000000000000e+01 6.069090000000000096e+00
7.754999999999999716e+01 1.446785999999999994e+01
7.759999999999999432e+01 1.158314999999999984e+01
7.765000000000000568e+01 1.258744000000000085e+01
7.770000000000000284e+01 1.627198999999999884e+01
7.775000000000000000e+01 1.253691000000000066e+01
7.779999999999999716e+01 1.062007999999999974e+01
7.784999999999999432e+01 1.520809999999999995e+01
7.790000000000000568e+01 9.123459999999999681e+00
7.795000000000000284e+01 8.325229999999999464e+00
7.800000000000000000e+01 2.247840000000000060e+00
7.804999999999999716e+01 3.361110000000000042e+00
7.809999999999999432e+01 1.015246999999999922e+01
7.815000000000000568e+01 1.431597999999999971e+01
7.820000000000000284e+01 8.908200000000000784e+00
7.825000000000000000e+01 9.242860000000000298e+00
7.829999999999999716e+01 1.244471000000000060e+01
7.834999999999999432e+01 9.673569999999999780e+00
7.840000000000000568e+01 1.177486999999999995e+01
7.845000000000000284e+01 6.957819999999999894e+00
7.850000000000000000e+01 1.005244000000000071e+01
7.854999999999999716e+01 5.630950000000000344e+00
7.859999999999999432e+01 1.043637999999999977e+01
7.865000000000000568e+01 3.180149999999999810e+00
7.870000000000000284e+01 1.103797999999999924e+01
7.875000000000000000e+01 8.482770000000000366e+00
7.879999999999999716e+01 8.482989999999999142e+00
7.884999999999999432e+01 7.674739999999999895e+00
7.890000000000000568e+01 1.061888000000000076e+01
7.895000000000000284e+01 6.531629999999999825e+00
7.900000000000000000e+01 2.535159999999999858e+00
7.904999999999999716e+01 5.904270000000000351e+00
7.909999999999999432e+01 9.264509999999999579e+00
7.915000000000000568e+01 8.042809999999999349e+00
7.920000000000000284e+01 8.165290000000000603e+00
7.925000000000000000e+01 5.453050000000000175e+00
7.929999999999999716e+01 5.723270000000000302e+00
7.934999999999999432e+01 8.179410000000000736e+00
7.940000000000000568e+01 4.854739999999999611e+00
7.945000000000000284e+01 4.683749999999999858e+00
7.950000000000000000e+01 5.068609999999999616e+00
7.954999999999999716e+01 1.133191000000000059e+01
7.959999999999999432e+01 9.763170000000000570e+00
7.965000000000000568e+01 6.590119999999999756e+00
7.970000000000000284e+01 1.458450999999999986e+01
7.975000000000000000e+01 6.377270000000000216e+00
7.979999999999999716e+01 1.121690000000000076e+01
7.984999999999999432e+01 2.786830000000000140e+00
7.990000000000000568e+01 7.895959999999999646e+00
7.995000000000000284e+01 5.375899999999999679e+00
8.000000000000000000e+01 4.559639999999999915e+00
8.004999999999999716e+01 4.735990000000000144e+00
8.009999999999999432e+01 9.919570000000000221e+00
8.015000000000000568e+01 7.375759999999999650e+00
8.020000000000000284e+01 1.597491999999999912e+01
8.025000000000000000e+01 1.055277000000000065e+01
8.029999999999999716e+01 7.713059999999999583e+00
8.034999999999999432e+01 1.515803999999999974e+01
8.040000000000000568e+01 1.714417999999999864e+01
8.045000000000000284e+01 1.346429999999999971e+01
8.050000000000000000e+01 1.347644000000000020e+01
8.054999999999999716e+01 9.038280000000000314e+00
8.059999999999999432e+01 5.869049999999999656e+00
8.065000000000000568e+01 1.001155999999999935e+01
8.070000000000000284e+01 7.515900000000000247e+00
8.075000000000000000e+01 8.391700000000000159e+00
8.079999999999999716e+01 1.456389000000000067e+01
8.084999999999999432e+01 1.284381999999999913e+01
8.090000000000000568e+01 1.150996999999999915e+01
8.095000000000000284e+01 4.411620000000000097e+00
8.100000000000000000e+01 1.125121000000000038e+01
8.104999999999999716e+01 7.583639999999999937e+00
8.109999999999999432e+01 1.680223000000000155e+01
8.115000000000000568e+01 7.137129999999999974e+00
8.120000000000000284e+01 8.237080000000000624e+00
8.125000000000000000e+01 1.232041000000000075e+01
8.129999999999999716e+01 4.108270000000000088e+00
8.134999999999999432e+01 7.647050000000000125e+00
8.140000000000000568e+01 4.334349999999999703e+00
8.145000000000000284e+01 6.173169999999999824e+00
8.150000000000000000e+01 2.280909999999999993e+00
8.154999999999999716e+01 1.048005000000000031e+01
8.159999999999999432e+01 2.700410000000000199e+00
8.165000000000000568e+01 3.278560000000000141e+00
8.170000000000000284e+01 1.041104999999999947e+01
8.175000000000000000e+01 6.123980000000000423e+00
8.179999999999999716e+01 1.267057999999999929e+01
8.184999999999999432e+01 5.278299999999999770e+00
8.190000000000000568e+01 2.309820000000000206e+00
8.195000000000000284e+01 1.361491999999999969e+01
8.200000000000000000e+01 6.410219999999999807e+00
8.204999999999999716e+01 8.524110000000000298e+00
8.209999999999999432e+01 6.120820000000000149e+00
8.215000000000000568e+01 8.461109999999999687e+00
8.220000000000000284e+01 4.633670000000000400e+00
8.225000000000000000e+01 2.141939999999999955e+00
8.229999999999999716e+01 5.967399999999999594e+00
8.234999999999999432e+01 1.223677999999999955e+01
8.240000000000000568e+01 2.989549999999999930e+00
8.245000000000000284e+01 1.121842999999999968e+01
8.250000000000000000e+01 8.642200000000000770e+00
8.254999999999999716e+01 8.775589999999999336e+00
8.259999999999999432e+01 8.534660000000000579e+00
8.265000000000000568e+01 1.107695999999999970e+01
8.270000000000000284e+01 9.173640000000000683e+00
8.275000000000000000e+01 1.108220000000000027e+01
8.279999999999999716e+01 1.275215000000000032e+01
8.284999999999999432e+01 1.471278000000000041e+01
8.290000000000000568e+01 5.610050000000000203e+00
8.295000000000000284e+01 1.668389000000000166e+01
8.300000000000000000e+01 7.222159999999999691e+00
8.304999999999999716e+01 7.015979999999999883e+00
8.309999999999999432e+01 5.089070000000000427e+00
8.315000000000000568e+01 1.829216999999999871e+01
8.320000000000000284e+01 1.172021999999999942e+01
8.325000000000000000e+01 3.527530000000000054e+00
8.329999999999999716e+01 1.819828000000000046e+01
8.334999999999999432e+01 6.689020000000000188e+00
8.340000000000000568e+01 7.695949999999999847e+00
8.345000000000000284e+01 8.865009999999999835e+00
8.350000000000000000e+01 5.759520000000000195e+00
8.354999999999999716e+01 8.993190000000000239e+00
8.359999999999999432e+01 6.075779999999999959e+00
8.365000000000000568e+01 7.058010000000000339e+00
8.370000000000000284e+01 2.115440999999999860e+01
8.375000000000000000e+01 9.173909999999999343e+00
8.379999999999999716e+01 7.420799999999999841e+00
8.384999999999999432e+01 5.521519999999999762e+00
8.390000000000000568e+01 4.570540000000000269e+00
8.395000000000000284e+01 6.594070000000000320e+00
8.400000000000000000e+01 1.218004999999999960e+01
8.404999999999999716e+01 8.147510000000000474e+00
8.409999999999999432e+01 3.575639999999999930e+00
8.415000000000000568e+01 9.461360000000000881e+00
8.420000000000000284e+01 3.696289999999999853e+00
8.425000000000000000e+01 2.632130000000000081e+00
8.429999999999999716e+01 1.213161999999999985e+01
8.434999999999999432e+01 6.642949999999999910e+00
8.440000000000000568e+01 7.694009999999999572e+00
8.445000000000000284e+01 6.240330000000000155e+00
8.450000000000000000e+01 1.388277000000000072e+01
8.454999999999999716e+01 1.086569000000000074e+01
8.459999999999999432e+01 6.173140000000000072e+00
8.465000000000000568e+01 1.127885999999999989e+01
8.470000000000000284e+01 9.170130000000000337e+00
8.475000000000000000e+01 1.296374999999999922e+01
8.479999999999999716e+01 7.766820000000000057e+00
8.484999999999999432e+01 1.325587999999999944e+01
8.490000000000000568e+01 6.299570000000000114e+00
8.495000000000000284e+01 7.866939999999999600e+00
8.500000000000000000e+01 2.877850000000000019e+00
8.504999999999999716e+01 8.179869999999999308e+00
8.509999999999999432e+01 9.997009999999999508e+00
8.515000000000000568e+01 6.207139999999999880e+00
8.520000000000000284e+01 1.452338999999999913e+01
8.525000000000000000e+01 6.771200000000000330e+00
8.529999999999999716e+01 9.853659999999999641e+00
8.534999999999999432e+01 7.903480000000000061e+00
8.540000000000000568e+01 1.216489999999999938e+01
8.545000000000000284e+01 1.193923000000000023e+01
8.550000000000000000e+01 6.554249999999999687e+00
8.554999999999999716e+01 2.844889999999999919e+00
8.559999999999999432e+01 1.362764999999999915e+01
8.565000000000000568e+01 7.591370000000000395e+00
8.570000000000000284e+01 9.482129999999999725e+00
8.575000000000000000e+01 6.934319999999999595e+00
8.579999999999999716e+01 7.152070000000000149e+00
8.584999999999999432e+01 5.418590000000000018e+00
8.590000000000000568e+01 7.140399999999999636e+00
8.595000000000000284e+01 5.618030000000000079e+00
8.600000000000000000e+01 5.684009999999999785e+00
8.604999999999999716e+01 6.664220000000000255e+00
8.609999999999999432e+01 8.214380000000000237e+00
8.615000000000000568e+01 8.988979999999999748e+00
8.620000000000000284e+01 7.648119999999999585e+00
8.625000000000000000e+01 1.080555999999999983e+01
8.629999999999999716e+01 5.649530000000000385e+00
8.634999999999999432e+01 5.116690000000000182e+00
8.640000000000000568e+01 7.534299999999999997e+00
8.645000000000000284e+01 2.986610000000000209e+00
8.650000000000000000e+01 8.135849999999999582e+00
8.654999999999999716e+01 2.148809999999999931e+01
8.659999999999999432e+01 9.351060000000000372e+00
8.665000000000000568e+01 3.432609999999999939e+00
8.670000000000000284e+01 9.413679999999999382e+00
8.675000000000000000e+01 1.555835000000000079e+01
8.679999999999999716e+01 8.598110000000000142e+00
8.684999999999999432e+01 9.439399999999999125e+00
8.690000000000000568e+01 7.000799999999999912e+00
8.695000000000000284e+01 7.231790000000000163e+00
8.700000000000000000e+01 1.462247999999999948e+01
8.704999999999999716e+01 3.512729999999999908e+00
8.709999999999999432e+01 1.090000000000000036e+01
8.715000000000000568e+01 5.891110000000000291e+00
8.720000000000000284e+01 1.241488000000000014e+01
8.725000000000000000e+01 1.278468999999999944e+01
8.729999999999999716e+01 6.634789999999999743e+00
8.734999999999999432e+01 5.403500000000000192e+00
8.740000000000000568e+01 1.143694999999999951e+01
8.745000000000000284e+01 1.016928000000000054e+01
8.750000000000000000e+01 1.167576000000000036e+01
8.754999999999999716e+01 5.731939999999999813e+00
8.759999999999999432e+01 9.807169999999999277e+00
8.765000000000000568e+01 1.244863999999999926e+01
8.770000000000000284e+01 8.166059999999999874e+00
8.775000000000000000e+01 4.910059999999999647e+00
8.779999999999999716e+01 5.473790000000000155e+00
8.784999999999999432e+01 3.507569999999999855e+00
8.790000000000000568e+01 9.478559999999999874e+00
8.795000000000000284e+01 4.151379999999999626e+00
8.800000000000000000e+01 4.721210000000000129e+00
8.804999999999999716e+01 4.856049999999999756e+00
8.809999999999999432e+01 2.680410000000000181e+00
8.815000000000000568e+01 2.251780000000000115e+00
8.820000000000000284e+01 7.897920000000000051e+00
8.825000000000000000e+01 1.378262999999999927e+01
8.829999999999999716e+01 1.177804000000000073e+01
8.834999999999999432e+01 1.221045999999999943e+01
8.840000000000000568e+01 1.038249000000000066e+01
8.845000000000000284e+01 2.094460000000000122e+01
8.850000000000000000e+01 1.088570999999999955e+01
8.854999999999999716e+01 1.061782000000000004e+01
8.859999999999999432e+01 3.000980000000000203e+00
8.865000000000000568e+01 1.322350999999999921e+01
8.870000000000000284e+01 7.663499999999999979e+00
8.875000000000000000e+01 7.214900000000000091e+00
8.879999999999999716e+01 4.586039999999999672e+00
8.884999999999999432e+01 2.594850000000000101e+00
8.890000000000000568e+01 1.003181000000000012e+01
8.895000000000000284e+01 9.567050000000000054e+00
8.900000000000000000e+01 1.439967000000000041e+01
8.904999999999999716e+01 1.686785000000000068e+01
8.909999999999999432e+01 3.708639999999999937e+00
8.915000000000000568e+01 9.238060000000000827e+00
8.920000000000000284e+01 5.896359999999999602e+00
8.925000000000000000e+01 1.561639000000000088e+01
8.929999999999999716e+01 6.831409999999999982e+00
8.934999999999999432e+01 1.089554000000000045e+01
8.940000000000000568e+01 4.429660000000000153e+00
8.945000000000000284e+01 3.770579999999999821e+00
8.950000000000000000e+01 8.008269999999999555e+00
8.954999999999999716e+01 7.521239999999999704e+00
8.959999999999999432e+01 7.053819999999999979e+00
8.965000000000000568e+01 6.489270000000000316e+00
8.970000000000000284e+01 1.058882000000000012e+01
8.975000000000000000e+01 1.401329999999999920e+01
8.979999999999999716e+01 6.035750000000000171e+00
8.984999999999999432e+01 4.022380000000000067e+00
8.990000000000000568e+01 1.209332999999999991e+01
8.995000000000000284e+01 5.272129999999999761e+00
9.000000000000000000e+01 1.859853999999999985e+01
9.004999999999999716e+01 3.305940000000000101e+00
9.009999999999999432e+01 5.891160000000000174e+00
9.015000000000000568e+01 1.444396000000000058e+01
9.020000000000000284e+01 3.158840000000000092e+00
9.025000000000000000e+01 8.690640000000000143e+00
9.029999999999999716e+01 2.487800000000000011e+00
9.034999999999999432e+01 5.267019999999999591e+00
9.040000000000000568e+01 7.137640000000000207e+00
9.045000000000000284e+01 5.270170000000000243e+00
9.050000000000000000e+01 8.737650000000000361e+00
9.054999999999999716e+01 3.425370000000000026e+00
9.059999999999999432e+01 1.002097000000000016e+01
9.065000000000000568e+01 1.651804999999999879e+01
9.070000000000000284e+01 1.215124999999999922e+01
9.075000000000000000e+01 4.822320000000000384e+00
9.079999999999999716e+01 1.625841000000000136e+01
9.084999999999999432e+01 7.894110000000000404e+00
9.090000000000000568e+01 8.026139999999999830e+00
9.095000000000000284e+01 3.846530000000000005e+00
9.100000000000000000e+01 1.823820999999999870e+01
9.104999999999999716e+01 1.142589000000000077e+01
9.109999999999999432e+01 1.069380999999999915e+01
9.115000000000000568e+01 5.043829999999999814e+00
9.120000000000000284e+01 5.317890000000000228e+00
9.125000000000000000e+01 6.090480000000000338e+00
9.129999999999999716e+01 8.628109999999999502e+00
9.134999999999999432e+01 6.595810000000000173e+00
9.140000000000000568e+01 5.902879999999999683e+00
9.145000000000000284e+01 6.374959999999999738e+00
9.150000000000000000e+01 9.834419999999999717e+00
9.154999999999999716e+01 1.674134000000000100e+01
9.159999999999999432e+01 8.998739999999999739e+00
9.165000000000000568e+01 8.608430000000000248e+00
9.170000000000000284e+01 4.361849999999999561e+00
9.175000000000000000e+01 7.337690000000000268e+00
9.179999999999999716e+01 7.219660000000000188e+00
9.184999999999999432e+01 9.944559999999999178e+00
9.190000000000000568e+01 9.440089999999999648e+00
9.195000000000000284e+01 3.101710000000000189e+00
9.200000000000000000e+01 1.061539999999999928e+01
9.204999999999999716e+01 4.767649999999999721e+00
9.209999999999999432e+01 6.202359999999999651e+00
9.215000000000000568e+01 4.749019999999999797e+00
9.220000000000000284e+01 1.064516000000000062e+01
9.225000000000000000e+01 7.883009999999999629e+00
9.229999999999999716e+01 5.208859999999999602e+00
9.234999999999999432e+01 7.412580000000000169e+00
9.240000000000000568e+01 4.638980000000000103e+00
9.245000000000000284e+01 5.671289999999999942e+00
9.250000000000000000e+01 5.904040000000000177e+00
9.254999999999999716e+01 1.176312000000000069e+01
9.259999999999999432e+01 6.768959999999999866e+00
9.265000000000000568e+01 2.986429999999999918e+00
9.270000000000000284e+01 2.589360000000000106e+00
9.275000000000000000e+01 1.577680999999999933e+01
9.279999999999999716e+01 1.602697999999999823e+01
9.284999999999999432e+01 9.392839999999999634e+00
9.290000000000000568e+01 1.232133999999999929e+01
9.295000000000000284e+01 7.028380000000000294e+00
9.300000000000000000e+01 1.318274000000000079e+01
9.304999999999999716e+01 4.465449999999999697e+00
9.309999999999999432e+01 1.148108000000000040e+01
9.315000000000000568e+01 1.750076999999999927e+01
9.320000000000000284e+01 9.112019999999999342e+00
9.325000000000000000e+01 5.634290000000000020e+00
9.329999999999999716e+01 5.137640000000000207e+00
9.334999999999999432e+01 8.726250000000000284e+00
9.340000000000000568e+01 5.307439999999999714e+00
9.345000000000000284e+01 6.234499999999999709e+00
9.350000000000000000e+01 6.979879999999999640e+00
9.354999999999999716e+01 8.134470000000000312e+00
9.359999999999999432e+01 1.049305999999999983e+01
9.365000000000000568e+01 4.646460000000000257e+00
9.370000000000000284e+01 7.733229999999999826e+00
9.375000000000000000e+01 9.727899999999999991e+00
9.379999999999999716e+01 1.246055999999999919e+01
9.384999999999999432e+01 4.084220000000000184e+00
9.390000000000000568e+01 1.042739000000000082e+01
9.395000000000000284e+01 4.346610000000000085e+00
9.400000000000000000e+01 1.100140999999999991e+01
9.404999999999999716e+01 1.124440000000000106e+00
9.409999999999999432e+01 1.055505999999999922e+01
9.415000000000000568e+01 8.891489999999999227e+00
9.420000000000000284e+01 3.667520000000000113e+00
9.425000000000000000e+01 7.288459999999999717e+00
9.429999999999999716e+01 1.362491999999999948e+01
9.434999999999999432e+01 4.354490000000000194e+00
9.440000000000000568e+01 5.045069999999999943e+00
9.445000000000000284e+01 1.046264000000000038e+01
9.450000000000000000e+01 1.242013999999999996e+01
9.454999999999999716e+01 8.705920000000000769e+00
9.459999999999999432e+01 1.427590999999999966e+01
9.465000000000000568e+01 5.873420000000000307e+00
9.470000000000000284e+01 4.834410000000000096e+00
9.475000000000000000e+01 8.402879999999999683e+00
9.479999999999999716e+01 1.047297000000000011e+01
9.484999999999999432e+01 9.979900000000000659e+00
9.490000000000000568e+01 8.343730000000000757e+00
9.495000000000000284e+01 1.290382999999999925e+01
9.500000000000000000e+01 1.716714999999999947e+01
9.504999999999999716e+01 1.023916000000000004e+01
9.509999999999999432e+01 5.848279999999999923e+00
9.515000000000000568e+01 5.589959999999999596e+00
9.520000000000000284e+01 8.121109999999999829e+00
9.525000000000000000e+01 3.750640000000000196e+00
9.529999999999999716e+01 9.067330000000000112e+00
9.534999999999999432e+01 3.947169999999999845e+00
9.540000000000000568e+01 8.382350000000000634e+00
9.545000000000000284e+01 1.381185999999999936e+01
9.550000000000000000e+01 4.405610000000000248e+00
9.554999999999999716e+01 7.963350000000000151e+00
9.559999999999999432e+01 5.248050000000000104e+00
9.565000000000000568e+01 6.081409999999999982e+00
9.570000000000000284e+01 9.828419999999999490e+00
9.575000000000000000e+01 6.538020000000000387e+00
9.579999999999999716e+01 9.927979999999999805e+00
9.584999999999999432e+01 5.787440000000000140e+00
9.590000000000000568e+01 8.828630000000000422e+00
9.595000000000000284e+01 1.149231999999999942e+01
9.600000000000000000e+01 1.204753000000000007e+01
9.604999999999999716e+01 7.656659999999999577e+00
9.609999999999999432e+01 8.334730000000000416e+00
9.615000000000000568e+01 4.827910000000000146e+00
9.620000000000000284e+01 7.069679999999999964e+00
9.625000000000000000e+01 9.331860000000000710e+00
9.629999999999999716e+01 7.818480000000000096e+00
9.634999999999999432e+01 8.610239999999999227e+00
9.640000000000000568e+01 3.931859999999999911e+00
9.645000000000000284e+01 3.391919999999999824e+00
9.650000000000000000e+01 1.257197999999999993e+01
9.654999999999999716e+01 4.328829999999999956e+00
9.659999999999999432e+01 9.995400000000000063e+00
9.665000000000000568e+01 1.037861000000000011e+01
9.670000000000000284e+01 9.131320000000000547e+00
9.675000000000000000e+01 1.322472999999999921e+01
9.679999999999999716e+01 6.223460000000000214e+00
9.684999999999999432e+01 6.077899999999999636e+00
9.690000000000000568e+01 5.699869999999999770e+00
9.695000000000000284e+01 8.118050000000000210e+00
9.700000000000000000e+01 7.989729999999999777e+00
9.704999999999999716e+01 5.738550000000000040e+00
9.709999999999999432e+01 6.924210000000000420e+00
9.715000000000000568e+01 5.726939999999999920e+00
9.720000000000000284e+01 4.252309999999999590e+00
9.725000000000000000e+01 6.787829999999999586e+00
9.729999999999999716e+01 7.564400000000000013e+00
9.734999999999999432e+01 4.121400000000000396e+00
9.740000000000000568e+01 5.371190000000000353e+00
9.745000000000000284e+01 2.837250000000000050e+00
9.750000000000000000e+01 7.446990000000000443e+00
9.754999999999999716e+01 1.281931999999999938e+01
9.759999999999999432e+01 7.558790000000000120e+00
9.765000000000000568e+01 6.561289999999999623e+00
9.770000000000000284e+01 7.663669999999999760e+00
9.775000000000000000e+01 7.527940000000000076e+00
9.779999999999999716e+01 6.290879999999999583e+00
9.784999999999999432e+01 7.636110000000000397e+00
9.790000000000000568e+01 1.317117000000000004e+01
9.795000000000000284e+01 6.759529999999999816e+00
9.800000000000000000e+01 4.343650000000000233e+00
9.804999999999999716e+01 7.711999999999999744e+00
9.809999999999999432e+01 9.882400000000000517e+00
9.815000000000000568e+01 6.439059999999999562e+00
9.820000000000000284e+01 4.695759999999999934e+00
9.825000000000000000e+01 1.374895000000000067e+01
9.829999999999999716e+01 6.656839999999999868e+00
9.834999999999999432e+01 1.343670999999999971e+01
9.840000000000000568e+01 4.517179999999999751e+00
9.845000000000000284e+01 8.141830000000000567e+00
9.850000000000000000e+01 4.418590000000000018e+00
9.854999999999999716e+01 6.096429999999999794e+00
9.859999999999999432e+01 3.403669999999999973e+00
9.865000000000000568e+01 1.030695000000000050e+01
9.870000000000000284e+01 5.150900000000000034e+00
9.875000000000000000e+01 5.860400000000000276e+00
9.879999999999999716e+01 7.683849999999999625e+00
9.884999999999999432e+01 7.908640000000000114e+00
9.890000000000000568e+01 7.773030000000000328e+00
9.895000000000000284e+01 7.830029999999999824e+00
9.900000000000000000e+01 6.307879999999999932e+00
9.904999999999999716e+01 1.541118999999999950e+01
9.909999999999999432e+01 8.965099999999999625e+00
9.915000000000000568e+01 6.931619999999999671e+00
9.920000000000000284e+01 8.385979999999999990e+00
9.925000000000000000e+01 1.011124000000000045e+01
9.929999999999999716e+01 7.040639999999999787e+00
9.934999999999999432e+01 1.326342999999999961e+01
9.940000000000000568e+01 1.859700000000000131e+01
9.945000000000000284e+01 3.931929999999999925e+00
9.950000000000000000e+01 1.309915999999999947e+01
9.954999999999999716e+01 1.092088999999999999e+01
9.959999999999999432e+01 8.588520000000000820e+00
9.965000000000000568e+01 2.599359999999999893e+00
9.970000000000000284e+01 4.014619999999999855e+00
9.975000000000000000e+01 1.128423000000000087e+01
9.979999999999999716e+01 8.898490000000000677e+00
9.984999999999999432e+01 3.684109999999999996e+00
9.990000000000000568e+01 7.848779999999999646e+00
9.995000000000000284e+01 5.196690000000000254e+00
1.000000000000000000e+02 5.568100000000000271e+00
1.000499999999999972e+02 8.010329999999999728e+00
1.000999999999999943e+02 3.189400000000000013e+00
1.001500000000000057e+02 5.380080000000000418e+00
1.002000000000000028e+02 7.076220000000000176e+00
1.002500000000000000e+02 5.536590000000000344e+00
1.002999999999999972e+02 4.867810000000000414e+00
1.003499999999999943e+02 3.546440000000000037e+00
1.004000000000000057e+02 8.550100000000000477e+00
1.004500000000000028e+02 1.080401999999999951e+01
1.005000000000000000e+02 9.628909999999999414e+00
1.005499999999999972e+02 1.009561000000000064e+01
1.005999999999999943e+02 7.742589999999999861e+00
1.006500000000000057e+02 5.593230000000000146e+00
1.007000000000000028e+02 4.490660000000000096e+00
1.007500000000000000e+02 3.279970000000000052e+00
1.007999999999999972e+02 1.860294999999999987e+01
1.008499999999999943e+02 6.173070000000000057e+00
1.009000000000000057e+02 3.808320000000000149e+00
1.009500000000000028e+02 7.269000000000000128e+00
1.010000000000000000e+02 1.474353999999999942e+01
1.010499999999999972e+02 4.082919999999999661e+00
1.010999999999999943e+02 8.333849999999999980e+00
1.011500000000000057e+02 9.198249999999999815e+00
1.012000000000000028e+02 7.564849999999999852e+00
1.012500000000000000e+02 1.632862000000000080e+01
1.012999999999999972e+02 1.474801000000000073e+01
1.013499999999999943e+02 1.094304999999999950e+01
1.014000000000000057e+02 1.121011999999999986e+01
1.014500000000000028e+02 6.781100000000000350e+00
1.015000000000000000e+02 5.858869999999999578e+00
1.015499999999999972e+02 9.937079999999999913e+00
1.015999999999999943e+02 8.580539999999999168e+00
1.016500000000000057e+02 5.678969999999999629e+00
1.017000000000000028e+02 6.711170000000000080e+00
1.017500000000000000e+02 1.086875000000000036e+01
1.017999999999999972e+02 7.634380000000000166e+00
1.018499999999999943e+02 1.340549999999999997e+01
1.019000000000000057e+02 1.583971000000000018e+01
1.019500000000000028e+02 1.826482999999999990e+01
1.020000000000000000e+02 8.678679999999999950e+00
1.020499999999999972e+02 3.844889999999999919e+00
1.020999999999999943e+02 1.085168999999999961e+01
1.021500000000000057e+02 1.245893000000000050e+01
1.022000000000000028e+02 1.356362999999999985e+01
1.022500000000000000e+02 1.338402999999999921e+01
1.022999999999999972e+02 6.051269999999999705e+00
1.023499999999999943e+02 4.941379999999999661e+00
1.024000000000000057e+02 6.695780000000000065e+00
1.024500000000000028e+02 1.734226999999999919e+01
1.025000000000000000e+02 2.023369999999999891e+01
1.025499999999999972e+02 8.105869999999999465e+00
1.025999999999999943e+02 6.304660000000000153e+00
1.026500000000000057e+02 8.644840000000000302e+00
1.027000000000000028e+02 7.062640000000000029e+00
1.027500000000000000e+02 1.410191999999999979e+01
1.027999999999999972e+02 5.691869999999999763e+00
1.028499999999999943e+02 6.171090000000000408e+00
1.029000000000000057e+02 1.076421000000000028e+01
1.029500000000000028e+02 6.533750000000000391e+00
1.030000000000000000e+02 8.528520000000000323e+00
1.030499999999999972e+02 7.259159999999999613e+00
1.030999999999999943e+02 9.830049999999999955e+00
1.031500000000000057e+02 3.920150000000000023e+00
1.032000000000000028e+02 9.734400000000000830e+00
1.032500000000000000e+02 1.271535000000000082e+01
1.032999999999999972e+02 1.275346000000000046e+01
1.033499999999999943e+02 6.123400000000000176e+00
1.034000000000000057e+02 1.245438000000000045e+01
1.034500000000000028e+02 9.429199999999999804e+00
1.035000000000000000e+02 1.110748000000000069e+01
1.035499999999999972e+02 5.158509999999999707e+00
1.035999999999999943e+02 1.181015999999999977e+01
1.036500000000000057e+02 8.930450000000000443e+00
1.037000000000000028e+02 3.825239999999999974e+00
1.037500000000000000e+02 6.679319999999999702e+00
1.037999999999999972e+02 4.913520000000000110e+00
1.038499999999999943e+02 7.875169999999999781e+00
1.039000000000000057e+02 1.125796000000000063e+01
1.039500000000000028e+02 5.668580000000000396e+00
1.040000000000000000e+02 1.028370999999999924e+01
1.040499999999999972e+02 1.020913000000000004e+01
1.040999999999999943e+02 1.162346999999999930e+01
1.041500000000000057e+02 1.124125000000000085e+01
1.042000000000000028e+02 1.543825999999999965e+01
1.042500000000000000e+02 1.084417000000000009e+01
1.042999999999999972e+02 1.036055999999999955e+01
1.043499999999999943e+02 1.319065999999999939e+01
1.044000000000000057e+02 6.590040000000000120e+00
1.044500000000000028e+02 4.077040000000000219e+00
1.045000000000000000e+02 2.639559999999999906e+00
1.045499999999999972e+02 1.273441000000000045e+01
1.045999999999999943e+02 3.525220000000000020e+00
1.046500000000000057e+02 6.235640000000000072e+00
1.047000000000000028e+02 1.068412000000000006e+01
1.047500000000000000e+02 1.215696999999999939e+01
1.047999999999999972e+02 5.102660000000000196e+00
1.048499999999999943e+02 8.910809999999999675e+00
1.049000000000000057e+02 4.372110000000000163e+00
1.049500000000000028e+02 1.144095000000000084e+01
1.050000000000000000e+02 5.416529999999999845e+00
1.050499999999999972e+02 8.436600000000000321e+00
1.050999999999999943e+02 2.493739999999999846e+00
1.051500000000000057e+02 1.867229999999999990e+01
1.052000000000000028e+02 2.803980000000000139e+00
1.052500000000000000e+02 4.799430000000000085e+00
1.052999999999999972e+02 9.256999999999999673e+00
1.053499999999999943e+02 8.027710000000000790e+00
1.054000000000000057e+02 1.337795999999999985e+01
1.054500000000000028e+02 5.052240000000000286e+00
1.055000000000000000e+02 1.011613999999999969e+01
1.055499999999999972e+02 1.384923000000000037e+01
1.055999999999999943e+02 1.495576999999999934e+01
1.056500000000000057e+02 5.676580000000000403e+00
1.057000000000000028e+02 6.863419999999999632e+00
1.057500000000000000e+02 3.501619999999999955e+00
1.057999999999999972e+02 9.994569999999999510e+00
1.058499999999999943e+02 1.224121000000000059e+01
1.059000000000000057e+02 8.994910000000000849e+00
1.059500000000000028e+02 1.022837999999999958e+01
1.060000000000000000e+02 6.590670000000000250e+00
1.060499999999999972e+02 7.263309999999999711e+00
1.060999999999999943e+02 1.209697000000000067e+01
1.061500000000000057e+02 1.251271000000000022e+01
1.062000000000000028e+02 8.988699999999999690e+00
1.062500000000000000e+02 1.170006000000000057e+01
1.062999999999999972e+02 4.578500000000000014e+00
1.063499999999999943e+02 1.381409000000000020e+01
1.064000000000000057e+02 7.184140000000000192e+00
1.064500000000000028e+02 6.261700000000000266e+00
1.065000000000000000e+02 3.418849999999999945e+00
1.065499999999999972e+02 8.658590000000000231e+00
1.065999999999999943e+02 6.914399999999999658e+00
1.066500000000000057e+02 1.699192000000000036e+01
1.067000000000000028e+02 1.495447000000000060e+01
1.067500000000000000e+02 5.345320000000000071e+00
1.067999999999999972e+02 7.829740000000000144e+00
1.068499999999999943e+02 5.498039999999999594e+00
1.069000000000000057e+02 6.139969999999999928e+00
1.069500000000000028e+02 1.448690000000000033e+01
1.070000000000000000e+02 1.273771999999999949e+01
1.070499999999999972e+02 5.515670000000000073e+00
1.070999999999999943e+02 8.914870000000000516e+00
1.071500000000000057e+02 1.122131000000000078e+01
1.072000000000000028e+02 4.847710000000000186e+00
1.072500000000000000e+02 9.633250000000000313e+00
1.072999999999999972e+02 2.408180000000000121e+01
1.073499999999999943e+02 4.271410000000000373e+00
1.074000000000000057e+02 1.051872000000000007e+01
1.074500000000000028e+02 9.361869999999999692e+00
1.075000000000000000e+02 1.460744000000000042e+01
1.075499999999999972e+02 6.812149999999999928e+00
1.075999999999999943e+02 1.128462999999999994e+01
1.076500000000000057e+02 3.288559999999999928e+00
1.077000000000000028e+02 9.745870000000000033e+00
1.077500000000000000e+02 4.737049999999999983e+00
1.077999999999999972e+02 1.259248999999999974e+01
1.078499999999999943e+02 1.646268999999999849e+01
1.079000000000000057e+02 1.168322000000000038e+01
1.079500000000000028e+02 5.676160000000000316e+00
1.080000000000000000e+02 6.164539999999999687e+00
1.080499999999999972e+02 6.406390000000000029e+00
1.080999999999999943e+02 1.310787999999999975e+01
1.081500000000000057e+02 1.666592999999999947e+01
1.082000000000000028e+02 8.218170000000000641e+00
1.082500000000000000e+02 9.915290000000000603e+00
1.082999999999999972e+02 1.277153000000000027e+01
1.083499999999999943e+02 1.623782999999999888e+01
1.084000000000000057e+02 6.738100000000000200e+00
1.084500000000000028e+02 7.730139999999999567e+00
1.085000000000000000e+02 1.734215999999999980e+01
1.085499999999999972e+02 1.027350999999999992e+01
1.085999999999999943e+02 2.811350000000000016e+00
1.086500000000000057e+02 1.000168000000000035e+01
1.087000000000000028e+02 3.568229999999999791e+00
1.087500000000000000e+02 5.946539999999999715e+00
1.087999999999999972e+02 1.244735000000000014e+01
1.088499999999999943e+02 1.477401000000000053e+01
1.089000000000000057e+02 1.024844000000000044e+01
1.089500000000000028e+02 9.809900000000000730e+00
1.090000000000000000e+02 9.043820000000000192e+00
1.090499999999999972e+02 7.280840000000000423e+00
1.090999999999999943e+02 1.432127000000000017e+01
1.091500000000000057e+02 1.087315000000000076e+01
1.092000000000000028e+02 1.622770999999999830e+01
1.092500000000000000e+02 1.547054999999999936e+01
1.092999999999999972e+02 9.841369999999999507e+00
1.093499999999999943e+02 7.450540000000000163e+00
1.094000000000000057e+02 1.014431000000000083e+01
1.094500000000000028e+02 1.227993999999999986e+01
1.095000000000000000e+02 1.228664999999999985e+01
1.095499999999999972e+02 1.444214000000000020e+01
1.095999999999999943e+02 1.189255999999999958e+01
1.096500000000000057e+02 3.293063000000000073e+01
1.097000000000000028e+02 9.086169999999999192e+00
1.097500000000000000e+02 1.025320999999999927e+01
1.097999999999999972e+02 7.448150000000000048e+00
1.098499999999999943e+02 8.193429999999999325e+00
1.099000000000000057e+02 6.445990000000000109e+00
1.099500000000000028e+02 2.121206000000000103e+01
1.100000000000000000e+02 5.273069999999999702e+00
1.100499999999999972e+02 1.250261000000000067e+01
1.100999999999999943e+02 7.076629999999999754e+00
1.101500000000000057e+02 1.556455000000000055e+01
1.102000000000000028e+02 7.879279999999999617e+00
1.102500000000000000e+02 2.396380000000000177e+00
1.102999999999999972e+02 6.481729999999999769e+00
1.103499999999999943e+02 1.180809999999999960e+01
1.104000000000000057e+02 9.488599999999999923e+00
1.104500000000000028e+02 5.416699999999999626e+00
1.105000000000000000e+02 9.842890000000000583e+00
1.105499999999999972e+02 1.711496999999999957e+01
1.105999999999999943e+02 1.114511000000000074e+01
1.106500000000000057e+02 6.815030000000000143e+00
1.107000000000000028e+02 7.917379999999999640e+00
1.107500000000000000e+02 3.188050000000000050e+00
1.107999999999999972e+02 1.604216999999999871e+01
1.108499999999999943e+02 9.748379999999999157e+00
1.109000000000000057e+02 1.280308999999999919e+01
1.109500000000000028e+02 5.580709999999999837e+00
1.110000000000000000e+02 1.016186000000000078e+01
1.110499999999999972e+02 5.373899999999999899e+00
1.110999999999999943e+02 9.132139999999999702e+00
1.111500000000000057e+02 1.300416000000000061e+01
1.112000000000000028e+02 9.187150000000000816e+00
1.112500000000000000e+02 1.016507000000000005e+01
1.112999999999999972e+02 7.250379999999999825e+00
1.113499999999999943e+02 9.734560000000000102e+00
1.114000000000000057e+02 7.985750000000000348e+00
1.114500000000000028e+02 3.349429999999999907e+00
1.115000000000000000e+02 8.818279999999999674e+00
1.115499999999999972e+02 8.204459999999999198e+00
1.115999999999999943e+02 5.194860000000000255e+00
1.116500000000000057e+02 5.404090000000000060e+00
1.117000000000000028e+02 1.147147999999999968e+01
1.117500000000000000e+02 8.305920000000000414e+00
1.117999999999999972e+02 5.954589999999999606e+00
1.118499999999999943e+02 5.950960000000000250e+00
1.119000000000000057e+02 1.616870000000000029e+00
1.119500000000000028e+02 1.057215000000000060e+01
1.120000000000000000e+02 1.098873000000000033e+01
1.120499999999999972e+02 3.534190000000000165e+00
1.120999999999999943e+02 4.196839999999999904e+00
1.121500000000000057e+02 1.649430999999999869e+01
1.122000000000000028e+02 1.197017999999999915e+01
1.122500000000000000e+02 8.600830000000000197e+00
1.122999999999999972e+02 7.631789999999999630e+00
1.123499999999999943e+02 1.334603000000000073e+01
1.124000000000000057e+02 1.036955999999999989e+01
1.124500000000000028e+02 6.979230000000000267e+00
1.125000000000000000e+02 9.539910000000000778e+00
1.125499999999999972e+02 1.009434000000000076e+01
1.125999999999999943e+02 8.618029999999999191e+00
1.126500000000000057e+02 6.493199999999999861e+00
1.127000000000000028e+02 9.457470000000000709e+00
1.127500000000000000e+02 1.472117000000000075e+01
1.127999999999999972e+02 3.624616000000000327e+01
1.128499999999999943e+02 6.486019999999999897e+00
1.129000000000000057e+02 7.048149999999999693e+00
1.129500000000000028e+02 1.518931000000000076e+01
1.130000000000000000e+02 9.722849999999999326e+00
1.130499999999999972e+02 1.483971999999999980e+01
1.130999999999999943e+02 5.060419999999999696e+00
1.131500000000000057e+02 1.095847000000000016e+01
1.132000000000000028e+02 1.163836000000000048e+01
1.132500000000000000e+02 6.419620000000000104e+00
1.132999999999999972e+02 1.898045000000000115e+01
1.133499999999999943e+02 1.054576999999999920e+01
1.134000000000000057e+02 9.389269999999999783e+00
1.134500000000000028e+02 1.532164999999999999e+01
1.135000000000000000e+02 9.185689999999999245e+00
1.135499999999999972e+02 9.602270000000000749e+00
1.135999999999999943e+02 1.236741999999999919e+01
1.136500000000000057e+02 1.433874999999999922e+01
1.137000000000000028e+02 1.024789999999999957e+01
1.137500000000000000e+02 8.761649999999999494e+00
1.137999999999999972e+02 1.480964999999999954e+01
1.138499999999999943e+02 9.303630000000000067e+00
1.139000000000000057e+02 1.537721999999999944e+01
1.139500000000000028e+02 5.981040000000000134e+00
1.140000000000000000e+02 1.023262000000000072e+01
1.140499999999999972e+02 7.630630000000000024e+00
1.140999999999999943e+02 1.189448999999999934e+01
1.141500000000000057e+02 1.616057999999999950e+01
1.142000000000000028e+02 2.277778999999999954e+01
1.142500000000000000e+02 8.159290000000000376e+00
1.142999999999999972e+02 1.573423999999999978e+01
1.143499999999999943e+02 1.659059999999999846e+01
1.144000000000000057e+02 1.592844000000000015e+01
1.144500000000000028e+02 1.184651999999999994e+01
1.145000000000000000e+02 1.408810000000000073e+01
1.145499999999999972e+02 1.726390999999999920e+01
1.145999999999999943e+02 1.110549999999999926e+01
1.146500000000000057e+02 8.897750000000000270e+00
1.147000000000000028e+02 2.079981000000000080e+01
1.147500000000000000e+02 5.443469999999999587e+00
1.147999999999999972e+02 1.128590999999999944e+01
1.148499999999999943e+02 5.854460000000000441e+00
1.149000000000000057e+02 1.053444000000000003e+01
1.149500000000000028e+02 1.738646999999999920e+01
1.150000000000000000e+02 6.122279999999999944e+00
1.150499999999999972e+02 2.216130000000000155e+00
1.150999999999999943e+02 2.046631000000000000e+01
1.151500000000000057e+02 8.893169999999999575e+00
1.152000000000000028e+02 9.518850000000000477e+00
1.152500000000000000e+02 9.597509999999999764e+00
1.152999999999999972e+02 3.511760000000000215e+00
1.153499999999999943e+02 2.402592999999999890e+01
1.154000000000000057e+02 9.179550000000000765e+00
1.154500000000000028e+02 1.230985000000000085e+01
1.155000000000000000e+02 1.463832000000000022e+01
1.155499999999999972e+02 1.099604000000000070e+01
1.155999999999999943e+02 5.506310000000000038e+00
1.156500000000000057e+02 1.553237000000000023e+01
1.157000000000000028e+02 6.247390000000000221e+00
1.157500000000000000e+02 1.051284000000000063e+01
1.157999999999999972e+02 1.321738999999999997e+01
1.158499999999999943e+02 1.205183000000000071e+01
1.159000000000000057e+02 1.059998000000000040e+01
1.159500000000000028e+02 9.167130000000000223e+00
1.160000000000000000e+02 1.400900999999999996e+01
1.160499999999999972e+02 1.185818000000000083e+01
1.160999999999999943e+02 1.824620000000000175e+01
1.161500000000000057e+02 4.412530000000000285e+00
1.162000000000000028e+02 9.661979999999999791e+00
1.162500000000000000e+02 2.128567999999999927e+01
1.162999999999999972e+02 2.023712000000000089e+01
1.163499999999999943e+02 3.169230000000000214e+00
1.164000000000000057e+02 1.115005999999999986e+01
1.164500000000000028e+02 1.109338999999999942e+01
1.165000000000000000e+02 1.325413999999999959e+01
1.165499999999999972e+02 1.609109000000000123e+01
1.165999999999999943e+02 5.829959999999999809e+00
1.166500000000000057e+02 7.117779999999999774e+00
1.167000000000000028e+02 4.092900000000000205e+00
1.167500000000000000e+02 4.140089999999999826e+00
1.167999999999999972e+02 2.125337000000000032e+01
1.168499999999999943e+02 9.998319999999999652e+00
1.169000000000000057e+02 1.868727000000000160e+01
1.169500000000000028e+02 8.559580000000000410e+00
1.170000000000000000e+02 6.479140000000000121e+00
1.170499999999999972e+02 1.315784000000000020e+01
1.170999999999999943e+02 7.253400000000000070e+00
1.171500000000000057e+02 1.121505999999999936e+01
1.172000000000000028e+02 1.868907000000000096e+01
1.172500000000000000e+02 2.122691000000000017e+01
1.172999999999999972e+02 1.097322999999999915e+01
1.173499999999999943e+02 1.565466999999999942e+01
1.174000000000000057e+02 1.783086000000000126e+01
1.174500000000000028e+02 4.599840000000000373e+00
1.175000000000000000e+02 1.639705999999999975e+01
1.175499999999999972e+02 1.550314000000000014e+01
1.175999999999999943e+02 1.359462000000000081e+01
1.176500000000000057e+02 1.006540000000000035e+01
1.177000000000000028e+02 4.829379999999999562e+00
1.177500000000000000e+02 1.345049999999999990e+01
1.177999999999999972e+02 1.497034000000000020e+01
1.178499999999999943e+02 9.632479999999999265e+00
1.179000000000000057e+02 3.660376999999999725e+01
1.179500000000000028e+02 1.263272000000000084e+01
1.180000000000000000e+02 6.903669999999999973e+00
1.180499999999999972e+02 1.590798000000000023e+01
1.180999999999999943e+02 2.454626999999999981e+01
1.181500000000000057e+02 2.412668999999999997e+01
1.182000000000000028e+02 6.173149999999999693e+00
1.182500000000000000e+02 5.574910000000000032e+00
1.182999999999999972e+02 3.390796000000000276e+01
1.183499999999999943e+02 1.367173999999999978e+01
1.184000000000000057e+02 2.014098999999999862e+01
1.184500000000000028e+02 1.961789999999999878e+01
1.185000000000000000e+02 9.922280000000000655e+00
1.185499999999999972e+02 9.716720000000000468e+00
1.185999999999999943e+02 2.939438000000000173e+01
1.186500000000000057e+02 1.492824000000000062e+01
1.187000000000000028e+02 2.820822000000000074e+01
1.187500000000000000e+02 2.442873000000000161e+01
1.187999999999999972e+02 6.499609999999999665e+00
1.188499999999999943e+02 6.733050000000000423e+00
1.189000000000000057e+02 1.389029000000000025e+01
1.189500000000000028e+02 1.071866999999999948e+01
1.190000000000000000e+02 1.855039999999999978e+01
1.190499999999999972e+02 1.838016999999999967e+01
1.190999999999999943e+02 3.312382000000000204e+01
1.191500000000000057e+02 1.581690000000000040e+01
1.192000000000000028e+02 1.470139999999999958e+01
1.192500000000000000e+02 1.204273000000000060e+01
1.192999999999999972e+02 8.086690000000000822e+00
1.193499999999999943e+02 1.610482999999999976e+01
1.194000000000000057e+02 2.255818000000000012e+01
1.194500000000000028e+02 6.084399999999999586e+00
1.195000000000000000e+02 9.587690000000000268e+00
1.195499999999999972e+02 1.304546999999999990e+01
1.195999999999999943e+02 1.417684999999999995e+01
1.196500000000000057e+02 9.184079999999999799e+00
1.197000000000000028e+02 8.870860000000000412e+00
1.197500000000000000e+02 1.092432999999999943e+01
1.197999999999999972e+02 5.711509999999999643e+00
1.198499999999999943e+02 5.365389999999999660e+00
1.199000000000000057e+02 3.733940000000000037e+00
1.199500000000000028e+02 9.130850000000000577e+00
1.200000000000000000e+02 2.844742000000000104e+01
1.200499999999999972e+02 9.978350000000000719e+00
1.200999999999999943e+02 1.168923999999999985e+01
1.201500000000000057e+02 1.390520000000000067e+01
1.202000000000000028e+02 1.615617999999999910e+01
1.202500000000000000e+02 1.332220000000000049e+01
1.202999999999999972e+02 7.603519999999999612e+00
1.203499999999999943e+02 9.146959999999999980e+00
1.204000000000000057e+02 1.439657000000000053e+01
1.204500000000000028e+02 1.174836999999999954e+01
1.205000000000000000e+02 1.382033000000000023e+01
1.205499999999999972e+02 9.544719999999999871e+00
1.205999999999999943e+02 1.279571999999999932e+01
1.206500000000000057e+02 7.963840000000000252e+00
1.207000000000000028e+02 1.359287999999999919e+01
1.207500000000000000e+02 1.792893000000000114e+01
1.207999999999999972e+02 1.166216999999999970e+01
1.208499999999999943e+02 6.234589999999999854e+00
1.209000000000000057e+02 6.960079999999999600e+00
1.209500000000000028e+02 5.561779999999999724e+00
1.210000000000000000e+02 8.383919999999999817e+00
1.210499999999999972e+02 9.662369999999999237e+00
1.210999999999999943e+02 1.214320000000000022e+01
1.211500000000000057e+02 1.262180999999999997e+01
1.212000000000000028e+02 3.746560000000000112e+00
1.212500000000000000e+02 8.525629999999999598e+00
1.212999999999999972e+02 4.585639999999999716e+00
1.213499999999999943e+02 1.207579999999999920e+01
1.214000000000000057e+02 5.001290000000000013e+00
1.214500000000000028e+02 1.345073000000000008e+01
1.215000000000000000e+02 1.473676999999999992e+01
1.215499999999999972e+02 5.902070000000000149e+00
1.215999999999999943e+02 8.104979999999999407e+00
1.216500000000000057e+02 2.179576000000000136e+01
1.217000000000000028e+02 9.987800000000000011e+00
1.217500000000000000e+02 1.386050000000000004e+01
1.217999999999999972e+02 9.740959999999999397e+00
1.218499999999999943e+02 5.672509999999999941e+00
1.219000000000000057e+02 1.290366999999999997e+01
1.219500000000000028e+02 8.536179999999999879e+00
1.220000000000000000e+02 1.132372999999999941e+01
1.220499999999999972e+02 1.052100000000000080e+01
1.220999999999999943e+02 1.245240000000000080e+01
1.221500000000000057e+02 1.473933000000000071e+01
1.222000000000000028e+02 1.125827999999999918e+01
1.222500000000000000e+02 4.044059999999999988e+00
1.222999999999999972e+02 1.006954999999999956e+01
1.223499999999999943e+02 1.069298999999999999e+01
1.224000000000000057e+02 1.238016999999999967e+01
1.224500000000000028e+02 3.366600000000000037e+00
1.225000000000000000e+02 1.314079000000000086e+01
1.225499999999999972e+02 1.284875000000000078e+01
1.225999999999999943e+02 1.131628000000000078e+01
1.226500000000000057e+02 5.871640000000000192e+00
1.227000000000000028e+02 8.002860000000000085e+00
1.227500000000000000e+02 3.001736999999999966e+01
1.227999999999999972e+02 1.059407999999999994e+01
1.228499999999999943e+02 1.089732000000000056e+01
1.229000000000000057e+02 1.222167999999999921e+01
1.229500000000000028e+02 1.236917000000000044e+01
1.230000000000000000e+02 1.239475999999999978e+01
1.230499999999999972e+02 1.789676000000000045e+01
1.230999999999999943e+02 1.789177000000000106e+01
1.231500000000000057e+02 3.613027000000000299e+01
1.232000000000000028e+02 2.089919000000000082e+01
1.232500000000000000e+02 1.713447000000000031e+01
1.232999999999999972e+02 1.323734999999999928e+01
1.233499999999999943e+02 2.312353999999999843e+01
1.234000000000000057e+02 2.458149999999999835e+01
1.234500000000000028e+02 2.310985000000000156e+01
1.235000000000000000e+02 1.119515999999999956e+01
1.235499999999999972e+02 2.810885000000000034e+01
1.235999999999999943e+02 3.075698999999999828e+01
1.236500000000000057e+02 8.818459999999999965e+00
1.237000000000000028e+02 1.208769999999999989e+01
1.237500000000000000e+02 1.871875999999999962e+01
1.237999999999999972e+02 1.932453999999999894e+01
1.238499999999999943e+02 1.812925999999999860e+01
1.239000000000000057e+02 1.470498000000000083e+01
1.239500000000000028e+02 1.917531999999999925e+01
1.240000000000000000e+02 8.499859999999999971e+00
1.240499999999999972e+02 1.606528000000000134e+01
1.240999999999999943e+02 1.155274999999999963e+01
1.241500000000000057e+02 2.123423000000000016e+01
1.242000000000000028e+02 2.069910000000000139e+01
1.242500000000000000e+02 9.976679999999999993e+00
1.242999999999999972e+02 7.428709999999999525e+01
1.243499999999999943e+02 1.436772000000000027e+01
1.244000000000000057e+02 8.242979999999999308e+00
1.244500000000000028e+02 3.292513999999999896e+01
1.245000000000000000e+02 2.997137999999999991e+01
1.245499999999999972e+02 2.555708999999999875e+01
1.245999999999999943e+02 1.077229999999999954e+01
1.246500000000000057e+02 1.120421999999999940e+01
1.247000000000000028e+02 1.443346000000000018e+01
1.247500000000000000e+02 4.048161999999999949e+01
1.247999999999999972e+02 8.244070000000000675e+00
1.248499999999999943e+02 1.371077000000000012e+01
1.249000000000000057e+02 9.792320000000000135e+00
1.249500000000000028e+02 8.862450000000000827e+00
1.250000000000000000e+02 1.716640999999999906e+01
1.250499999999999972e+02 2.113211000000000084e+01
1.250999999999999943e+02 6.670960000000000001e+00
1.251500000000000057e+02 1.413443000000000005e+01
1.252000000000000028e+02 1.006780000000000008e+01
1.252500000000000000e+02 7.676169999999999938e+00
1.252999999999999972e+02 6.293420000000000236e+00
1.253499999999999943e+02 3.186669999999999892e+00
1.254000000000000057e+02 7.170849999999999724e+00
1.254500000000000028e+02 1.425908000000000087e+01
1.255000000000000000e+02 3.351160000000000139e+00
1.255499999999999972e+02 7.159460000000000157e+00
1.255999999999999943e+02 1.011960999999999977e+01
1.256500000000000057e+02 2.258318999999999832e+01
1.257000000000000028e+02 3.177912999999999855e+01
1.257500000000000000e+02 4.136276000000000153e+01
1.257999999999999972e+02 3.637225999999999715e+01
1.258499999999999943e+02 5.206120000000000303e+00
1.259000000000000057e+02 3.330859999999999932e+00
1.259500000000000028e+02 9.494989999999999597e+00
1.260000000000000000e+02 2.605361999999999867e+01
1.260499999999999972e+02 1.520312999999999981e+01
1.260999999999999943e+02 2.537070999999999898e+01
1.261500000000000057e+02 2.077847999999999828e+01
1.262000000000000028e+02 3.152984999999999971e+01
1.262500000000000000e+02 9.097780000000000200e+00
1.262999999999999972e+02 1.380596000000000068e+01
1.263499999999999943e+02 2.098802999999999841e+01
1.264000000000000057e+02 1.652045999999999992e+01
1.264500000000000028e+02 1.011784399999999948e+02
1.265000000000000000e+02 3.025540000000000163e+01
1.265499999999999972e+02 9.179990000000000094e+00
1.265999999999999943e+02 1.062933999999999912e+01
1.266500000000000057e+02 8.058271000000000583e+01
1.267000000000000028e+02 4.507786999999999722e+01
1.267500000000000000e+02 3.299437999999999960e+01
1.267999999999999972e+02 1.556569999999999965e+01
1.268499999999999943e+02 8.498620000000000729e+00
1.269000000000000057e+02 9.789120000000000488e+00
1.269500000000000028e+02 9.053988999999999976e+01
1.270000000000000000e+02 6.363772999999999769e+01
1.270499999999999972e+02 9.447839999999999350e+00
1.270999999999999943e+02 2.742441000000000173e+01
1.271500000000000057e+02 2.127223000000000042e+01
1.272000000000000028e+02 1.288409000000000049e+01
1.272500000000000000e+02 7.012419999999999654e+00
1.272999999999999972e+02 1.206194999999999951e+01
1.273499999999999943e+02 9.514039999999999608e+00
1.274000000000000057e+02 5.233229999999999826e+00
1.274500000000000028e+02 1.630003999999999920e+01
1.275000000000000000e+02 1.092952999999999975e+01
1.275499999999999972e+02 1.204612000000000016e+01
1.275999999999999943e+02 1.252854999999999919e+01
1.276500000000000057e+02 2.774642000000000053e+01
1.277000000000000028e+02 2.578485999999999834e+01
1.277500000000000000e+02 5.570339999999999847e+00
1.277999999999999972e+02 1.369739000000000040e+01
1.278499999999999943e+02 2.368575999999999837e+01
1.279000000000000057e+02 1.311978000000000044e+01
1.279500000000000028e+02 3.814023000000000252e+01
1.280000000000000000e+02 1.897889999999999944e+01
1.280500000000000114e+02 5.525357999999999947e+01
1.280999999999999943e+02 2.719405000000000072e+01
1.281500000000000057e+02 4.753840999999999894e+01
1.281999999999999886e+02 2.145924000000000120e+01
1.282500000000000000e+02 2.088119999999999976e+01
1.283000000000000114e+02 5.143919999999999604e+00
1.283499999999999943e+02 3.137057000000000073e+01
1.284000000000000057e+02 3.776848999999999990e+01
1.284499999999999886e+02 7.923720000000000319e+00
1.285000000000000000e+02 6.804877000000000464e+01
1.285500000000000114e+02 1.162232099999999946e+02
1.285999999999999943e+02 3.097884000000000171e+01
1.286500000000000057e+02 2.616989999999999839e+01
1.286999999999999886e+02 4.123178999999999661e+01
1.287500000000000000e+02 1.394065999999999939e+01
1.288000000000000114e+02 7.946110000000000007e+00
1.288499999999999943e+02 3.009868000000000166e+01
1.289000000000000057e+02 8.911122000000000298e+01
1.289499999999999886e+02 2.252916000000000096e+01
1.290000000000000000e+02 3.087720299999999725e+02
1.290500000000000114e+02 2.448623999999999867e+01
1.290999999999999943e+02 3.764358000000000004e+01
1.291500000000000057e+02 1.169234799999999979e+02
1.291999999999999886e+02 2.630517000000000039e+01
1.292500000000000000e+02 3.409279999999999688e+01
1.293000000000000114e+02 6.761639999999999873e+00
1.293499999999999943e+02 4.620854899999999930e+02
1.294000000000000057e+02 2.607536999999999949e+01
1.294499999999999886e+02 3.060069000000000017e+01
1.295000000000000000e+02 3.648125999999999891e+01
1.295500000000000114e+02 2.607635000000000147e+01
1.295999999999999943e+02 9.882199999999999207e+00
1.296500000000000057e+02 1.832483999999999824e+01
1.296999999999999886e+02 1.046099000000000068e+01
1.297500000000000000e+02 4.379258000000000095e+01
1.298000000000000114e+02 6.288548999999999722e+01
1.298499999999999943e+02 4.035605000000000331e+01
1.299000000000000057e+02 9.244505999999999801e+01
1.299499999999999886e+02 4.182795000000000130e+01
1.300000000000000000e+02 4.117271000000000214e+01
1.300500000000000114e+02 1.105217000000000027e+01
1.300999999999999943e+02 2.530149000000000115e+01
1.301500000000000057e+02 4.003027000000000157e+01
1.301999999999999886e+02 1.348862399999999866e+02
1.302500000000000000e+02 4.692483000000000004e+01
1.303000000000000114e+02 2.957122999999999990e+01
1.303499999999999943e+02 4.677853000000000350e+01
1.304000000000000057e+02 2.591351999999999833e+01
1.304499999999999886e+02 3.522993999999999915e+01
1.305000000000000000e+02 3.779963000000000051e+01
1.305500000000000114e+02 3.431974000000000302e+01
1.305999999999999943e+02 3.344413999999999731e+01
1.306500000000000057e+02 3.168692000000000064e+01
1.306999999999999886e+02 4.268307999999999680e+01
1.307500000000000000e+02 6.356942000000000093e+01
1.308000000000000114e+02 3.059700000000000131e+01
1.308499999999999943e+02 3.690711999999999904e+01
1.309000000000000057e+02 3.956815999999999889e+01
1.309499999999999886e+02 5.928777000000000186e+01
1.310000000000000000e+02 2.960232999999999848e+01
1.310500000000000114e+02 2.441621999999999915e+01
1.310999999999999943e+02 2.982874999999999943e+01
1.311500000000000057e+02 3.006968000000000174e+01
1.311999999999999886e+02 1.507166200000000060e+02
1.312500000000000000e+02 4.273895999999999873e+01
1.313000000000000114e+02 1.362448000000000015e+01
1.313499999999999943e+02 1.928930000000000078e+01
1.314000000000000057e+02 5.578009999999999735e+01
1.314499999999999886e+02 2.355074000000000112e+01
1.315000000000000000e+02 1.230843999999999916e+01
1.315500000000000114e+02 2.715624000000000038e+01
1.315999999999999943e+02 3.771929999999999694e+01
1.316500000000000057e+02 4.717499999999999716e+01
1.316999999999999886e+02 2.492282000000000153e+01
1.317500000000000000e+02 1.784176000000000073e+01
1.318000000000000114e+02 2.603453000000000017e+01
1.318499999999999943e+02 4.253222999999999843e+01
1.319000000000000057e+02 2.769926999999999850e+01
1.319499999999999886e+02 3.347865000000000180e+01
1.320000000000000000e+02 2.961291999999999902e+01
1.320500000000000114e+02 2.222211000000000070e+01
1.320999999999999943e+02 1.114375000000000071e+01
1.321500000000000057e+02 1.018721999999999994e+01
1.321999999999999886e+02 4.460670000000000357e+00
1.322500000000000000e+02 2.141373000000000104e+01
1.323000000000000114e+02 4.748590000000000089e+00
1.323499999999999943e+02 3.990990000000000038e+00
1.324000000000000057e+02 2.944568999999999903e+01
1.324499999999999886e+02 3.038581999999999894e+01
1.325000000000000000e+02 3.375213999999999714e+01
1.325500000000000114e+02 1.349890000000000079e+01
1.325999999999999943e+02 5.345226999999999862e+01
1.326500000000000057e+02 3.673456999999999795e+01
1.326999999999999886e+02 3.195276000000000138e+01
1.327500000000000000e+02 2.092050000000000054e+01
1.328000000000000114e+02 1.905177000000000120e+01
1.328499999999999943e+02 2.639213000000000164e+01
1.329000000000000057e+02 2.043986999999999910e+01
1.329499999999999886e+02 1.657314999999999827e+01
1.330000000000000000e+02 2.130681999999999832e+01
1.330500000000000114e+02 8.569520000000000692e+00
1.330999999999999943e+02 8.787409999999999499e+00
1.331500000000000057e+02 1.101040000000000063e+01
1.331999999999999886e+02 2.407125999999999877e+01
1.332500000000000000e+02 2.884490999999999872e+01
1.333000000000000114e+02 2.575362000000000151e+01
1.333499999999999943e+02 2.683669000000000082e+01
1.334000000000000057e+02 1.748616000000000170e+01
1.334499999999999886e+02 4.775704000000000349e+01
1.335000000000000000e+02 1.292628000000000021e+01
1.335500000000000114e+02 1.999032000000000053e+01
1.335999999999999943e+02 1.430593000000000004e+01
1.336500000000000057e+02 7.563760000000000261e+00
1.336999999999999886e+02 3.720400999999999669e+01
1.337500000000000000e+02 2.413491000000000142e+01
1.338000000000000114e+02 1.453464999999999918e+01
1.338499999999999943e+02 1.862428999999999846e+01
1.339000000000000057e+02 3.971359999999999779e+00
1.339499999999999886e+02 1.029515999999999920e+01
1.340000000000000000e+02 2.023225000000000051e+01
1.340500000000000114e+02 2.551434000000000069e+01
1.340999999999999943e+02 7.622899999999999565e+00
1.341500000000000057e+02 1.456812000000000040e+01
1.341999999999999886e+02 1.775707999999999842e+01
1.342500000000000000e+02 1.566946000000000083e+01
1.343000000000000114e+02 2.528766999999999854e+01
1.343499999999999943e+02 1.571021000000000001e+01
1.344000000000000057e+02 2.558158999999999850e+01
1.344499999999999886e+02 2.259186000000000050e+01
1.345000000000000000e+02 8.329650000000000887e+00
1.345500000000000114e+02 1.298260999999999932e+01
1.345999999999999943e+02 6.402029999999999887e+00
1.346500000000000057e+02 3.687818000000000040e+01
1.346999999999999886e+02 2.215510000000000090e+01
1.347500000000000000e+02 1.947109999999999985e+01
1.348000000000000114e+02 1.336161000000000065e+01
1.348499999999999943e+02 2.497587000000000046e+01
1.349000000000000057e+02 3.012072999999999823e+01
1.349499999999999886e+02 1.546519999999999939e+01
1.350000000000000000e+02 2.928096000000000032e+01
1.350500000000000114e+02 2.500550000000000139e+01
1.350999999999999943e+02 1.176332999999999984e+01
1.351500000000000057e+02 1.462308999999999948e+01
1.351999999999999886e+02 1.785794999999999888e+01
1.352500000000000000e+02 8.842129999999999157e+00
1.353000000000000114e+02 1.755621000000000009e+01
1.353499999999999943e+02 9.816610000000000724e+00
1.354000000000000057e+02 1.107510000000000083e+01
1.354499999999999886e+02 2.223429000000000144e+01
1.355000000000000000e+02 7.160919999999999952e+00
1.355500000000000114e+02 2.818569000000000102e+01
1.355999999999999943e+02 2.944426999999999950e+01
1.356500000000000057e+02 2.967153000000000063e+01
1.356999999999999886e+02 1.295570000000000022e+01
1.357500000000000000e+02 1.525272999999999968e+01
1.358000000000000114e+02 8.486269999999999314e+00
1.358499999999999943e+02 1.111196999999999946e+01
1.359000000000000057e+02 1.504196999999999917e+01
1.359499999999999886e+02 4.799970000000000070e+00
1.360000000000000000e+02 1.072710999999999970e+01
1.360500000000000114e+02 1.834503000000000128e+01
1.360999999999999943e+02 2.223038000000000025e+01
1.361500000000000057e+02 1.293698999999999977e+01
1.361999999999999886e+02 1.136068999999999996e+01
1.362500000000000000e+02 5.197199999999999598e+00
1.363000000000000114e+02 1.514625000000000021e+01
1.363499999999999943e+02 6.924830000000000041e+00
1.364000000000000057e+02 2.067454000000000036e+01
1.364499999999999886e+02 5.003199999999999648e+00
1.365000000000000000e+02 7.934309999999999974e+00
1.365500000000000114e+02 1.700908000000000087e+01
1.365999999999999943e+02 1.271185999999999972e+01
1.366500000000000057e+02 9.158899999999999153e+00
1.366999999999999886e+02 1.276896999999999949e+01
1.367500000000000000e+02 3.384591000000000349e+01
1.368000000000000114e+02 7.980690000000000062e+00
1.368499999999999943e+02 6.717800000000000438e+00
1.369000000000000057e+02 3.214882999999999669e+01
1.369499999999999886e+02 7.432870000000000310e+00
1.370000000000000000e+02 1.628210999999999942e+01
1.370500000000000114e+02 6.121150000000000091e+00
1.370999999999999943e+02 5.649359999999999715e+00
1.371500000000000057e+02 6.231779999999999653e+00
1.371999999999999886e+02 3.112769999999999815e+00
1.372500000000000000e+02 1.332498999999999967e+01
1.373000000000000114e+02 1.559614000000000011e+01
1.373499999999999943e+02 9.798809999999999576e+00
1.374000000000000057e+02 1.670559000000000083e+01
1.374499999999999886e+02 8.271150000000000446e+00
1.375000000000000000e+02 1.067355000000000054e+01
1.375500000000000114e+02 2.007856999999999914e+01
1.375999999999999943e+02 4.013169999999999682e+00
1.376500000000000057e+02 5.567370000000000374e+00
1.376999999999999886e+02 6.718770000000000131e+00
1.377500000000000000e+02 1.090577000000000041e+01
1.378000000000000114e+02 1.360026000000000046e+01
1.378499999999999943e+02 2.354515999999999920e+01
1.379000000000000057e+02 5.092629999999999768e+00
1.379499999999999886e+02 9.127580000000000027e+00
1.380000000000000000e+02 3.244989999999999952e+01
1.380500000000000114e+02 2.353310000000000013e+00
1.380999999999999943e+02 6.684359999999999857e+00
1.381500000000000057e+02 4.817709999999999937e+00
1.381999999999999886e+02 3.742710000000000203e+00
1.382500000000000000e+02 1.616084999999999994e+01
1.383000000000000114e+02 5.442450000000000010e+00
1.383499999999999943e+02 7.936180000000000234e+00
1.384000000000000057e+02 9.642699999999999605e+00
1.384499999999999886e+02 5.615610000000000213e+00
1.385000000000000000e+02 7.235079999999999956e+00
1.385500000000000114e+02 1.516076999999999941e+01
1.385999999999999943e+02 4.385620000000000296e+00
1.386500000000000057e+02 1.141479999999999961e+01
1.386999999999999886e+02 3.078759999999999941e+00
1.387500000000000000e+02 9.784470000000000667e+00
1.388000000000000114e+02 8.406290000000000262e+00
1.388499999999999943e+02 1.068978000000000073e+01
1.389000000000000057e+02 1.100714999999999932e+01
1.389499999999999886e+02 1.412140999999999913e+01
1.390000000000000000e+02 1.083192999999999984e+01
1.390500000000000114e+02 1.435361999999999938e+01
1.390999999999999943e+02 1.266647000000000034e+01
1.391500000000000057e+02 2.790462000000000131e+01
1.391999999999999886e+02 6.009019999999999584e+00
1.392500000000000000e+02 1.307854999999999990e+01
1.393000000000000114e+02 1.141003000000000078e+01
1.393499999999999943e+02 1.135261999999999993e+01
1.394000000000000057e+02 1.643193000000000126e+01
1.394499999999999886e+02 9.945520000000000138e+00
1.395000000000000000e+02 1.581703000000000081e+01
1.395500000000000114e+02 3.602149999999999963e+00
1.395999999999999943e+02 1.505896000000000079e+01
1.396500000000000057e+02 2.171819999999999951e+01
1.396999999999999886e+02 2.173156000000000176e+01
1.397500000000000000e+02 1.834478999999999971e+01
1.398000000000000114e+02 8.199669999999999348e+00
1.398499999999999943e+02 3.172316999999999965e+01
1.399000000000000057e+02 1.177097000000000016e+01
1.399499999999999886e+02 1.758485999999999905e+01
1.400000000000000000e+02 2.117742000000000147e+01
1.400500000000000114e+02 2.109080000000000155e+01
1.400999999999999943e+02 8.250080000000000524e+00
1.401500000000000057e+02 1.745933000000000135e+01
1.401999999999999886e+02 1.266259999999999941e+01
1.402500000000000000e+02 3.460611000000000104e+01
1.403000000000000114e+02 1.372789999999999999e+01
1.403499999999999943e+02 8.099909999999999499e+00
1.404000000000000057e+02 9.034929999999999239e+00
1.404499999999999886e+02 3.297341000000000122e+01
1.405000000000000000e+02 1.388925000000000054e+01
1.405500000000000114e+02 2.328982999999999848e+01
1.405999999999999943e+02 8.424060000000000770e+00
1.406500000000000057e+02 1.021496999999999922e+01
1.406999999999999886e+02 5.890959999999999752e+00
1.407500000000000000e+02 2.469444999999999979e+01
1.408000000000000114e+02 2.355461999999999989e+01
1.408499999999999943e+02 1.758440999999999832e+01
1.409000000000000057e+02 4.725920000000000343e+00
1.409499999999999886e+02 1.322209999999999930e+01
1.410000000000000000e+02 2.903348000000000084e+01
1.410500000000000114e+02 2.571058999999999983e+01
1.410999999999999943e+02 1.271169000000000082e+01
1.411500000000000057e+02 1.287715000000000032e+01
1.411999999999999886e+02 1.092465999999999937e+01
1.412500000000000000e+02 1.838756000000000057e+01
1.413000000000000114e+02 6.007200000000000095e+00
1.413499999999999943e+02 1.432915000000000028e+01
1.414000000000000057e+02 8.889839999999999520e+00
1.414499999999999886e+02 1.121343000000000067e+01
1.415000000000000000e+02 1.391300000000000026e+01
1.415500000000000114e+02 1.850076999999999927e+01
1.415999999999999943e+02 3.756330000000000169e+00
1.416500000000000057e+02 1.710945999999999856e+01
1.416999999999999886e+02 1.762331000000000003e+01
1.417500000000000000e+02 8.442970000000000752e+00
1.418000000000000114e+02 2.286611999999999867e+01
1.418499999999999943e+02 1.153064000000000000e+01
1.419000000000000057e+02 1.758153000000000077e+01
1.419499999999999886e+02 9.986309999999999576e+00
1.420000000000000000e+02 4.815629999999999633e+00
1.420500000000000114e+02 9.489160000000000039e+00
1.420999999999999943e+02 8.766529999999999490e+00
1.421500000000000057e+02 1.555677000000000021e+01
1.421999999999999886e+02 6.287230000000000096e+00
1.422500000000000000e+02 3.898849999999999927e+00
1.423000000000000114e+02 5.764029999999999987e+00
1.423499999999999943e+02 7.017990000000000173e+00
1.424000000000000057e+02 7.436679999999999957e+00
1.424499999999999886e+02 2.060172999999999988e+01
1.425000000000000000e+02 2.790661000000000058e+01
1.425500000000000114e+02 1.914029000000000025e+01
1.425999999999999943e+02 1.646364000000000161e+01
1.426500000000000057e+02 1.161711999999999989e+01
1.426999999999999886e+02 2.713534999999999897e+01
1.427500000000000000e+02 1.159503999999999913e+01
1.428000000000000114e+02 4.240029999999999966e+00
1.428499999999999943e+02 2.807094999999999985e+01
1.429000000000000057e+02 1.127267999999999937e+01
1.429499999999999886e+02 8.866410000000000124e+00
1.430000000000000000e+02 1.822707000000000122e+01
1.430500000000000114e+02 1.524618000000000073e+01
1.430999999999999943e+02 1.831110000000000015e+00
1.431500000000000057e+02 2.983374999999999844e+01
1.431999999999999886e+02 1.108093000000000039e+01
1.432500000000000000e+02 1.547062000000000026e+01
1.433000000000000114e+02 7.912250000000000227e+00
1.433499999999999943e+02 4.122539999999999871e+00
1.434000000000000057e+02 7.422679999999999723e+00
1.434499999999999886e+02 8.160949999999999704e+00
1.435000000000000000e+02 1.100362999999999936e+01
1.435500000000000114e+02 1.186233999999999966e+01
1.435999999999999943e+02 1.388305000000000078e+01
1.436500000000000057e+02 8.503640000000000754e+00
1.436999999999999886e+02 1.712444999999999951e+01
1.437500000000000000e+02 1.712640999999999991e+01
1.438000000000000114e+02 1.186008999999999958e+01
1.438499999999999943e+02 4.653159999999999741e+00
1.439000000000000057e+02 1.922259999999999991e+01
1.439499999999999886e+02 1.641453999999999880e+01
1.440000000000000000e+02 8.937580000000000524e+00
1.440500000000000114e+02 1.265107000000000070e+01
1.440999999999999943e+02 1.219919999999999938e+01
1.441500000000000057e+02 1.568481000000000058e+01
1.441999999999999886e+02 7.415759999999999685e+00
1.442500000000000000e+02 7.324989999999999668e+00
1.443000000000000114e+02 1.082583999999999946e+01
1.443499999999999943e+02 1.183522999999999925e+01
1.444000000000000057e+02 1.272414999999999985e+01
1.444499999999999886e+02 3.730649999999999800e+00
1.445000000000000000e+02 1.745719000000000065e+01
1.445500000000000114e+02 1.562640000000000029e+01
1.445999999999999943e+02 1.293270000000000053e+01
1.446500000000000057e+02 1.290216999999999992e+01
1.446999999999999886e+02 1.907988999999999891e+01
1.447500000000000000e+02 1.322118000000000038e+01
1.448000000000000114e+02 1.434807999999999950e+01
1.448499999999999943e+02 2.064758000000000138e+01
1.449000000000000057e+02 2.033305999999999969e+01
1.449499999999999886e+02 8.752380000000000493e+00
1.450000000000000000e+02 9.735200000000000742e+00
1.450500000000000114e+02 1.818194000000000088e+01
1.450999999999999943e+02 9.357950000000000657e+00
1.451500000000000057e+02 1.102952999999999939e+01
1.451999999999999886e+02 4.969780000000000086e+00
1.452500000000000000e+02 1.269260000000000055e+01
1.453000000000000114e+02 1.384362999999999921e+01
1.453499999999999943e+02 2.027959999999999852e+01
1.454000000000000057e+02 6.467629999999999768e+00
1.454499999999999886e+02 6.684770000000000323e+00
1.455000000000000000e+02 1.016291000000000011e+01
1.455500000000000114e+02 1.032524000000000086e+01
1.455999999999999943e+02 1.364390000000000036e+01
1.456500000000000057e+02 1.300245999999999924e+01
1.456999999999999886e+02 7.028990000000000293e+00
1.457500000000000000e+02 2.684255999999999887e+01
1.458000000000000114e+02 2.904147000000000034e+01
1.458499999999999943e+02 2.863338999999999857e+01
1.459000000000000057e+02 1.294802999999999926e+01
1.459499999999999886e+02 2.340921000000000163e+01
1.460000000000000000e+02 9.041729999999999379e+00
1.460500000000000114e+02 9.766730000000000800e+00
1.460999999999999943e+02 1.349470999999999954e+01
1.461500000000000057e+02 8.550589999999999691e+00
1.461999999999999886e+02 1.608868000000000009e+01
1.462500000000000000e+02 1.025277999999999956e+01
1.463000000000000114e+02 7.210029999999999717e+00
1.463499999999999943e+02 2.403941999999999979e+01
1.464000000000000057e+02 1.483300000000000018e+01
1.464499999999999886e+02 1.652143999999999835e+01
1.465000000000000000e+02 6.661539999999999573e+00
1.465500000000000114e+02 1.578641000000000005e+01
1.465999999999999943e+02 1.895968999999999838e+01
1.466500000000000057e+02 2.194546000000000063e+01
1.466999999999999886e+02 1.024845999999999968e+01
1.467500000000000000e+02 9.435309999999999420e+00
1.468000000000000114e+02 1.101712000000000025e+01
1.468499999999999943e+02 1.324934999999999974e+01
1.469000000000000057e+02 1.284559999999999924e+01
1.469499999999999886e+02 2.046278999999999826e+01
1.470000000000000000e+02 1.930032999999999888e+01
1.470500000000000114e+02 9.914500000000000313e+00
1.470999999999999943e+02 5.192980000000000373e+00
1.471500000000000057e+02 1.792597999999999914e+01
1.471999999999999886e+02 2.070593999999999824e+01
1.472500000000000000e+02 1.720108000000000104e+01
1.473000000000000114e+02 8.254329999999999501e+00
1.473499999999999943e+02 1.206312999999999924e+01
1.474000000000000057e+02 4.951220000000000176e+00
1.474499999999999886e+02 2.752383000000000024e+01
1.475000000000000000e+02 9.405350000000000321e+00
1.475500000000000114e+02 9.476720000000000255e+00
1.475999999999999943e+02 7.273550000000000182e+00
1.476500000000000057e+02 8.821089999999999876e+00
1.476999999999999886e+02 1.248460000000000036e+01
1.477500000000000000e+02 1.910583000000000098e+01
1.478000000000000114e+02 5.432039999999999758e+00
1.478499999999999943e+02 1.550877000000000017e+01
1.479000000000000057e+02 1.539057000000000031e+01
1.479499999999999886e+02 2.497708000000000084e+01
1.480000000000000000e+02 8.719749999999999446e+00
1.480500000000000114e+02 9.235609999999999431e+00
1.480999999999999943e+02 2.179598999999999975e+01
1.481500000000000057e+02 1.135604999999999976e+01
1.481999999999999886e+02 1.963436000000000092e+01
1.482500000000000000e+02 6.251350000000000406e+00
1.483000000000000114e+02 2.733839000000000041e+01
1.483499999999999943e+02 1.494945000000000057e+01
1.484000000000000057e+02 3.664517000000000024e+01
1.484499999999999886e+02 1.446748999999999974e+01
1.485000000000000000e+02 6.245239999999999903e+00
1.485500000000000114e+02 8.348179999999999268e+00
1.485999999999999943e+02 2.259787999999999997e+01
1.486500000000000057e+02 8.394379999999999953e+00
1.486999999999999886e+02 4.950169999999999959e+00
1.487500000000000000e+02 1.834819999999999851e+01
1.488000000000000114e+02 1.418795000000000073e+01
1.488499999999999943e+02 9.376939999999999387e+00
1.489000000000000057e+02 1.728193999999999875e+01
1.489499999999999886e+02 1.417596999999999952e+01
1.490000000000000000e+02 8.111580000000000013e+00
1.490500000000000114e+02 1.056290000000000084e+01
1.490999999999999943e+02 7.374360000000000248e+00
1.491500000000000057e+02 2.560020000000000184e+00
1.491999999999999886e+02 9.948959999999999582e+00
1.492500000000000000e+02 3.537790000000000212e+00
1.493000000000000114e+02 2.725769999999999804e+00
1.493499999999999943e+02 1.290098000000000056e+01
1.494000000000000057e+02 1.255817000000000050e+01
1.494499999999999886e+02 1.649719999999999942e+01
1.495000000000000000e+02 1.824689999999999923e+00
1.495500000000000114e+02 7.464489999999999625e+00
1.495999999999999943e+02 1.457309000000000054e+01
1.496500000000000057e+02 4.783750000000000391e+00
1.496999999999999886e+02 2.990580000000000016e+00
1.497500000000000000e+02 1.421308999999999934e+01
1.498000000000000114e+02 1.526426000000000016e+01
1.498499999999999943e+02 1.559112999999999971e+01
1.499000000000000057e+02 9.060570000000000235e+00
1.499499999999999886e+02 1.070472000000000001e+01
1.500000000000000000e+02 1.665970000000000084e+01
