# Supplementary material for: Elevated concentrations cause upright alpha-synuclein conformation at lipid interfaces
Source: Nat Commun. 2023 Sep 18;14:5731. doi: 10.1038/s41467-023-39843-1 (PMC10507035; doi:10.1038/s41467-023-39843-1)
Supplement: Supplementary file 3 — Source Data [file 41467_2023_39843_MOESM3_ESM.zip › Source Data file/FigureS12/figS12_lowLPR_rss_s2_r2.txt]

0.000000000000000000e+00 8.781510000000000815e+00
5.000000000000000278e-02 1.432826999999999984e+01
1.000000000000000056e-01 4.056779999999999831e+00
1.499999999999999944e-01 3.416920999999999964e+01
2.000000000000000111e-01 7.833150999999999442e+01
2.500000000000000000e-01 8.760490000000000776e+00
2.999999999999999889e-01 5.285490000000000244e+00
3.499999999999999778e-01 1.952232000000000056e+01
4.000000000000000222e-01 4.621627999999999759e+01
4.500000000000000111e-01 2.550846999999999909e+01
5.000000000000000000e-01 4.388944999999999652e+01
5.500000000000000444e-01 2.202961000000000169e+01
5.999999999999999778e-01 2.644588999999999857e+01
6.500000000000000222e-01 3.954122000000000270e+01
6.999999999999999556e-01 2.886969999999999814e+00
7.500000000000000000e-01 2.208592000000000155e+01
8.000000000000000444e-01 6.149681999999999960e+01
8.499999999999999778e-01 1.934198999999999913e+01
9.000000000000000222e-01 2.324876000000000076e+01
9.499999999999999556e-01 1.725920500000000004e+02
1.000000000000000000e+00 2.570138999999999996e+01
1.050000000000000044e+00 1.004077999999999982e+01
1.100000000000000089e+00 4.566670000000000229e+00
1.149999999999999911e+00 2.236953000000000102e+01
1.199999999999999956e+00 2.756379000000000090e+01
1.250000000000000000e+00 2.249853999999999843e+01
1.300000000000000044e+00 9.019069999999999254e+00
1.350000000000000089e+00 3.707423000000000002e+01
1.399999999999999911e+00 3.013691999999999993e+01
1.449999999999999956e+00 2.563181000000000154e+01
1.500000000000000000e+00 6.268872000000000355e+01
1.550000000000000044e+00 2.262784999999999869e+01
1.600000000000000089e+00 2.456372999999999962e+01
1.649999999999999911e+00 2.758160000000000167e+01
1.699999999999999956e+00 2.791083000000000069e+01
1.750000000000000000e+00 1.513737000000000066e+01
1.800000000000000044e+00 4.472597999999999985e+01
1.850000000000000089e+00 2.656869000000000014e+01
1.899999999999999911e+00 3.856125999999999721e+01
1.949999999999999956e+00 1.239925000000000033e+01
2.000000000000000000e+00 3.157525000000000048e+01
2.049999999999999822e+00 1.860921000000000092e+01
2.100000000000000089e+00 3.348776000000000153e+01
2.149999999999999911e+00 1.652539000000000158e+01
2.200000000000000178e+00 2.434046000000000021e+01
2.250000000000000000e+00 1.542156999999999911e+01
2.299999999999999822e+00 2.019382999999999839e+01
2.350000000000000089e+00 8.484310000000000684e+00
2.399999999999999911e+00 2.077878000000000114e+01
2.450000000000000178e+00 2.306174999999999997e+01
2.500000000000000000e+00 4.738860999999999990e+01
2.549999999999999822e+00 1.167192999999999969e+01
2.600000000000000089e+00 1.342966000000000015e+01
2.649999999999999911e+00 1.148311999999999955e+01
2.700000000000000178e+00 2.675556999999999874e+01
2.750000000000000000e+00 3.776389999999999958e+01
2.799999999999999822e+00 2.654608999999999952e+01
2.850000000000000089e+00 4.953325000000000244e+01
2.899999999999999911e+00 9.535569999999999879e+00
2.950000000000000178e+00 4.131822999999999979e+01
3.000000000000000000e+00 6.303819999999999979e+00
3.049999999999999822e+00 7.457130000000000258e+00
3.100000000000000089e+00 2.456736000000000075e+01
3.149999999999999911e+00 1.246824999999999939e+01
3.200000000000000178e+00 3.466548999999999836e+01
3.250000000000000000e+00 4.131128999999999962e+01
3.299999999999999822e+00 1.627926000000000073e+01
3.350000000000000089e+00 1.969991999999999877e+01
3.399999999999999911e+00 1.357097000000000087e+01
3.450000000000000178e+00 3.784843000000000046e+01
3.500000000000000000e+00 4.793251000000000062e+01
3.549999999999999822e+00 1.226853000000000016e+01
3.600000000000000089e+00 3.789748000000000161e+01
3.649999999999999911e+00 5.087830000000000297e+00
3.700000000000000178e+00 2.780724000000000018e+01
3.750000000000000000e+00 3.235900999999999783e+01
3.799999999999999822e+00 1.470888000000000062e+01
3.850000000000000089e+00 1.627808999999999884e+01
3.899999999999999911e+00 1.389675000000000082e+01
3.950000000000000178e+00 8.770020000000000593e+00
4.000000000000000000e+00 3.119944999999999879e+01
4.049999999999999822e+00 3.456466000000000349e+01
4.099999999999999645e+00 2.863682000000000016e+01
4.150000000000000355e+00 2.566852000000000089e+01
4.200000000000000178e+00 3.236804000000000059e+01
4.250000000000000000e+00 3.728222000000000236e+01
4.299999999999999822e+00 4.447099999999999653e+01
4.349999999999999645e+00 1.282380999999999993e+01
4.400000000000000355e+00 1.074671000000000021e+01
4.450000000000000178e+00 2.285407999999999973e+01
4.500000000000000000e+00 2.971853000000000122e+01
4.549999999999999822e+00 4.695629000000000275e+01
4.599999999999999645e+00 1.921272000000000091e+01
4.650000000000000355e+00 2.794715000000000060e+01
4.700000000000000178e+00 3.743654999999999688e+01
4.750000000000000000e+00 2.721724000000000032e+01
4.799999999999999822e+00 2.575241000000000113e+01
4.849999999999999645e+00 5.337686000000000064e+01
4.900000000000000355e+00 4.345936999999999983e+01
4.950000000000000178e+00 1.525756999999999941e+01
5.000000000000000000e+00 4.975271999999999650e+01
5.049999999999999822e+00 2.871261000000000152e+01
5.099999999999999645e+00 2.253235000000000099e+01
5.150000000000000355e+00 3.111648999999999887e+01
5.200000000000000178e+00 3.872162000000000148e+01
5.250000000000000000e+00 3.106962000000000046e+01
5.299999999999999822e+00 2.601827000000000112e+01
5.349999999999999645e+00 1.156910000000000061e+01
5.400000000000000355e+00 3.583785000000000309e+01
5.450000000000000178e+00 2.402253999999999934e+01
5.500000000000000000e+00 1.956889999999999930e+01
5.549999999999999822e+00 3.225439999999999685e+01
5.599999999999999645e+00 3.687333000000000283e+01
5.650000000000000355e+00 3.001058000000000092e+01
5.700000000000000178e+00 7.107669999999999710e+00
5.750000000000000000e+00 1.659860000000000113e+01
5.799999999999999822e+00 4.443361000000000161e+01
5.849999999999999645e+00 3.202642000000000166e+01
5.900000000000000355e+00 1.665290999999999855e+01
5.950000000000000178e+00 1.578500000000000014e+01
6.000000000000000000e+00 1.691713000000000022e+01
6.049999999999999822e+00 5.227610000000000312e+00
6.099999999999999645e+00 3.622749999999999915e+01
6.150000000000000355e+00 5.741521000000000186e+01
6.200000000000000178e+00 4.920707999999999771e+01
6.250000000000000000e+00 1.422519999999999918e+01
6.299999999999999822e+00 1.118338999999999928e+01
6.349999999999999645e+00 9.262130000000000862e+00
6.400000000000000355e+00 4.480921000000000021e+01
6.450000000000000178e+00 1.112604999999999933e+01
6.500000000000000000e+00 1.843730000000000047e+01
6.549999999999999822e+00 3.291687000000000296e+01
6.599999999999999645e+00 2.587136999999999887e+01
6.650000000000000355e+00 2.694023999999999930e+01
6.700000000000000178e+00 3.114351999999999876e+01
6.750000000000000000e+00 2.263165000000000049e+01
6.799999999999999822e+00 3.245900000000000318e+01
6.849999999999999645e+00 2.372989000000000104e+01
6.900000000000000355e+00 1.347762999999999955e+01
6.950000000000000178e+00 2.026294000000000040e+01
7.000000000000000000e+00 4.528669000000000011e+01
7.049999999999999822e+00 3.608402000000000243e+01
7.099999999999999645e+00 6.275361000000000189e+01
7.150000000000000355e+00 4.740413000000000210e+01
7.200000000000000178e+00 4.562736000000000303e+01
7.250000000000000000e+00 3.959243000000000023e+01
7.299999999999999822e+00 1.604251999999999967e+01
7.349999999999999645e+00 2.899622000000000099e+01
7.400000000000000355e+00 3.513168000000000291e+01
7.450000000000000178e+00 1.096629000000000076e+01
7.500000000000000000e+00 1.898627000000000109e+01
7.549999999999999822e+00 8.954850000000000421e+00
7.599999999999999645e+00 2.045649999999999835e+01
7.650000000000000355e+00 9.383200000000000429e+00
7.700000000000000178e+00 3.129870999999999981e+01
7.750000000000000000e+00 1.743196999999999974e+01
7.799999999999999822e+00 9.987800000000000011e+00
7.849999999999999645e+00 1.316066999999999965e+01
7.900000000000000355e+00 8.427289999999999281e+00
7.950000000000000178e+00 6.885944999999999538e+01
8.000000000000000000e+00 8.930569999999999453e+00
8.050000000000000711e+00 1.014231999999999978e+01
8.099999999999999645e+00 5.840090000000000003e+00
8.150000000000000355e+00 6.247410000000000352e+00
8.199999999999999289e+00 2.848948000000000036e+01
8.250000000000000000e+00 1.460838000000000036e+01
8.300000000000000711e+00 2.634592999999999918e+01
8.349999999999999645e+00 6.232795000000000130e+01
8.400000000000000355e+00 7.271639999999999660e+00
8.449999999999999289e+00 2.968052000000000135e+01
8.500000000000000000e+00 7.941840000000000011e+00
8.550000000000000711e+00 2.289469000000000065e+01
8.599999999999999645e+00 7.275000000000000355e+00
8.650000000000000355e+00 2.369606999999999886e+01
8.699999999999999289e+00 1.236597000000000079e+01
8.750000000000000000e+00 9.665290000000000603e+00
8.800000000000000711e+00 3.289746000000000237e+01
8.849999999999999645e+00 1.173192000000000057e+01
8.900000000000000355e+00 5.149130000000000429e+00
8.949999999999999289e+00 8.456749999999999545e+00
9.000000000000000000e+00 4.199489999999999945e+00
9.050000000000000711e+00 1.237329000000000079e+01
9.099999999999999645e+00 6.041710000000000136e+00
9.150000000000000355e+00 1.045997000000000021e+01
9.199999999999999289e+00 2.752095999999999876e+01
9.250000000000000000e+00 2.558012000000000086e+01
9.300000000000000711e+00 3.987673999999999808e+01
9.349999999999999645e+00 2.858538000000000068e+01
9.400000000000000355e+00 7.720670000000000144e+00
9.449999999999999289e+00 1.366807999999999979e+01
9.500000000000000000e+00 7.920445999999999742e+01
9.550000000000000711e+00 1.073928000000000083e+01
9.599999999999999645e+00 4.546542000000000172e+01
9.650000000000000355e+00 4.561135999999999768e+01
9.699999999999999289e+00 7.234090000000000487e+01
9.750000000000000000e+00 3.221997999999999962e+01
9.800000000000000711e+00 2.219941000000000031e+01
9.849999999999999645e+00 1.495184000000000069e+01
9.900000000000000355e+00 1.220200999999999958e+01
9.949999999999999289e+00 2.169746999999999915e+01
1.000000000000000000e+01 8.343759999999999621e+00
1.005000000000000071e+01 5.362250000000000405e+00
1.009999999999999964e+01 2.405299999999999994e+00
1.015000000000000036e+01 1.140409000000000006e+01
1.019999999999999929e+01 3.543833000000000055e+01
1.025000000000000000e+01 5.016293999999999897e+01
1.030000000000000071e+01 1.472390000000000043e+01
1.034999999999999964e+01 4.042329999999999757e+01
1.040000000000000036e+01 1.050792999999999999e+01
1.044999999999999929e+01 3.140182000000000073e+01
1.050000000000000000e+01 5.788982000000000028e+01
1.055000000000000071e+01 3.253616000000000241e+01
1.059999999999999964e+01 3.461010000000000275e+01
1.065000000000000036e+01 3.132863000000000042e+01
1.069999999999999929e+01 3.146636000000000166e+01
1.075000000000000000e+01 4.818930000000000291e+01
1.080000000000000071e+01 2.171347000000000094e+01
1.084999999999999964e+01 2.191418000000000177e+01
1.090000000000000036e+01 1.320214999999999961e+01
1.094999999999999929e+01 1.849371000000000009e+01
1.100000000000000000e+01 1.434060999999999986e+01
1.105000000000000071e+01 3.691731000000000051e+01
1.109999999999999964e+01 1.640101999999999904e+01
1.115000000000000036e+01 6.900509999999999700e+00
1.119999999999999929e+01 2.930339000000000027e+01
1.125000000000000000e+01 3.465194999999999936e+01
1.130000000000000071e+01 6.797209999999999752e+00
1.134999999999999964e+01 6.818019999999999747e+00
1.140000000000000036e+01 2.427147000000000077e+01
1.144999999999999929e+01 1.239516000000000062e+01
1.150000000000000000e+01 1.909906000000000148e+01
1.155000000000000071e+01 4.116201999999999828e+01
1.159999999999999964e+01 1.984288000000000096e+01
1.165000000000000036e+01 7.270019999999999705e+00
1.169999999999999929e+01 5.188000999999999863e+01
1.175000000000000000e+01 1.349047000000000018e+01
1.180000000000000071e+01 2.948684000000000083e+01
1.184999999999999964e+01 1.354546000000000028e+01
1.190000000000000036e+01 4.920060999999999751e+01
1.194999999999999929e+01 6.587419999999999831e+00
1.200000000000000000e+01 6.125609999999999999e+00
1.205000000000000071e+01 2.940371000000000024e+01
1.209999999999999964e+01 1.230761000000000038e+01
1.215000000000000036e+01 1.929066999999999865e+01
1.219999999999999929e+01 1.117670000000000030e+01
1.225000000000000000e+01 1.655686000000000035e+01
1.230000000000000071e+01 4.373300000000000409e+00
1.234999999999999964e+01 9.887529999999999930e+00
1.240000000000000036e+01 2.233054999999999879e+01
1.244999999999999929e+01 7.744069999999999787e+00
1.250000000000000000e+01 1.828076000000000079e+01
1.255000000000000071e+01 1.692245000000000132e+01
1.259999999999999964e+01 3.330008999999999730e+01
1.265000000000000036e+01 1.993010999999999910e+01
1.269999999999999929e+01 2.642398999999999987e+01
1.275000000000000000e+01 9.948890000000000455e+00
1.280000000000000071e+01 6.158990000000000187e+00
1.284999999999999964e+01 1.524107000000000056e+01
1.290000000000000036e+01 2.836000999999999905e+01
1.294999999999999929e+01 1.926453000000000060e+01
1.300000000000000000e+01 2.493919999999999959e+01
1.305000000000000071e+01 1.393865000000000087e+01
1.309999999999999964e+01 7.061289999999999623e+00
1.315000000000000036e+01 4.359141999999999939e+01
1.319999999999999929e+01 2.522014000000000067e+01
1.325000000000000000e+01 2.093240000000000212e+00
1.330000000000000071e+01 7.662790000000000212e+00
1.334999999999999964e+01 1.041671000000000014e+01
1.340000000000000036e+01 1.136273000000000089e+01
1.344999999999999929e+01 2.009624000000000166e+01
1.350000000000000000e+01 3.826389999999999958e+00
1.355000000000000071e+01 3.338979999999999837e+00
1.359999999999999964e+01 5.332723000000000013e+01
1.365000000000000036e+01 1.705696999999999974e+01
1.369999999999999929e+01 2.638729999999999976e+01
1.375000000000000000e+01 8.324650000000000105e+00
1.380000000000000071e+01 1.999606999999999957e+01
1.384999999999999964e+01 1.163465000000000060e+01
1.390000000000000036e+01 2.342445000000000022e+01
1.394999999999999929e+01 1.659757000000000104e+01
1.400000000000000000e+01 1.636045000000000016e+01
1.405000000000000071e+01 2.353628000000000142e+01
1.409999999999999964e+01 2.720411999999999964e+01
1.415000000000000036e+01 2.839718999999999838e+01
1.419999999999999929e+01 2.643640999999999863e+01
1.425000000000000000e+01 9.210829999999999629e+00
1.430000000000000071e+01 2.320427000000000106e+01
1.434999999999999964e+01 1.677909000000000006e+01
1.440000000000000036e+01 3.211525999999999925e+01
1.444999999999999929e+01 6.974849999999999994e+00
1.450000000000000000e+01 1.886487999999999943e+01
1.455000000000000071e+01 1.494112999999999936e+01
1.459999999999999964e+01 3.406010000000000204e+00
1.465000000000000036e+01 1.958077000000000112e+01
1.469999999999999929e+01 2.512550000000000061e+00
1.475000000000000000e+01 1.795354999999999990e+01
1.480000000000000071e+01 6.324139999999999873e+00
1.484999999999999964e+01 4.099643999999999977e+01
1.490000000000000036e+01 4.516460000000000363e+00
1.494999999999999929e+01 2.976433000000000106e+01
1.500000000000000000e+01 8.960399999999999920e+00
1.505000000000000071e+01 5.280798999999999666e+01
1.509999999999999964e+01 1.899177999999999855e+01
1.515000000000000036e+01 6.151659999999999684e+00
1.519999999999999929e+01 2.166792999999999836e+01
1.525000000000000000e+01 5.595861000000000018e+01
1.530000000000000071e+01 5.806720000000000326e+00
1.534999999999999964e+01 3.206159999999999854e+01
1.540000000000000036e+01 5.302649999999999864e+00
1.544999999999999929e+01 8.722580000000000666e+00
1.550000000000000000e+01 5.726962999999999937e+01
1.555000000000000071e+01 1.733530000000000015e+01
1.559999999999999964e+01 9.912179999999999325e+00
1.565000000000000036e+01 3.740071999999999974e+01
1.569999999999999929e+01 5.898629999999999818e+00
1.575000000000000000e+01 1.282709000000000010e+01
1.580000000000000071e+01 2.238515999999999906e+01
1.584999999999999964e+01 1.607548999999999850e+01
1.590000000000000036e+01 2.391426899999999875e+02
1.594999999999999929e+01 4.221450999999999709e+01
1.600000000000000000e+01 5.336339999999999861e+00
1.605000000000000071e+01 1.390731000000000073e+01
1.610000000000000142e+01 1.910157999999999845e+01
1.614999999999999858e+01 2.835809000000000069e+01
1.619999999999999929e+01 1.682795500000000004e+02
1.625000000000000000e+01 1.526807999999999943e+01
1.630000000000000071e+01 1.555672000000000033e+01
1.635000000000000142e+01 6.740000000000000213e+00
1.639999999999999858e+01 4.249918999999999869e+01
1.644999999999999929e+01 2.918370000000000175e+01
1.650000000000000000e+01 2.596594999999999942e+01
1.655000000000000071e+01 1.116604000000000063e+01
1.660000000000000142e+01 3.112963999999999842e+01
1.664999999999999858e+01 2.962887999999999877e+01
1.669999999999999929e+01 2.122009999999999863e+01
1.675000000000000000e+01 5.006190000000000140e+00
1.680000000000000071e+01 1.949289999999999878e+01
1.685000000000000142e+01 8.959189999999999543e+00
1.689999999999999858e+01 1.328283000000000058e+01
1.694999999999999929e+01 4.106410999999999945e+01
1.700000000000000000e+01 7.845810000000000173e+00
1.705000000000000071e+01 1.408450000000000024e+01
1.710000000000000142e+01 4.925614000000000203e+01
1.714999999999999858e+01 2.449156999999999940e+01
1.719999999999999929e+01 1.676326999999999856e+01
1.725000000000000000e+01 1.726665299999999945e+02
1.730000000000000071e+01 4.329637999999999920e+01
1.735000000000000142e+01 6.614790000000000170e+00
1.739999999999999858e+01 1.450211000000000006e+01
1.744999999999999929e+01 1.852278000000000091e+01
1.750000000000000000e+01 1.780486000000000146e+01
1.755000000000000071e+01 7.538249999999999673e+00
1.760000000000000142e+01 2.385728999999999900e+01
1.764999999999999858e+01 2.801520000000000010e+01
1.769999999999999929e+01 3.575972000000000151e+01
1.775000000000000000e+01 5.407327999999999690e+01
1.780000000000000071e+01 1.351783000000000001e+01
1.785000000000000142e+01 3.572214000000000311e+01
1.789999999999999858e+01 2.675941999999999865e+01
1.794999999999999929e+01 2.992171000000000092e+01
1.800000000000000000e+01 2.327730999999999995e+01
1.805000000000000071e+01 3.528860000000000241e+01
1.810000000000000142e+01 2.586966999999999928e+01
1.814999999999999858e+01 1.402359000000000044e+01
1.819999999999999929e+01 6.101395000000000124e+01
1.825000000000000000e+01 1.764788000000000068e+01
1.830000000000000071e+01 4.077562000000000353e+01
1.835000000000000142e+01 4.019393000000000171e+01
1.839999999999999858e+01 4.435273000000000110e+01
1.844999999999999929e+01 2.506880999999999915e+01
1.850000000000000000e+01 5.605393000000000114e+01
1.855000000000000071e+01 2.293778999999999968e+01
1.860000000000000142e+01 1.280519999999999925e+01
1.864999999999999858e+01 8.003574000000000410e+01
1.869999999999999929e+01 9.996456000000000586e+01
1.875000000000000000e+01 4.275285999999999831e+01
1.880000000000000071e+01 4.591127000000000180e+01
1.885000000000000142e+01 3.155709999999999837e+01
1.889999999999999858e+01 4.269154999999999944e+01
1.894999999999999929e+01 4.353643000000000285e+01
1.900000000000000000e+01 8.890331000000000472e+01
1.905000000000000071e+01 7.251487000000000194e+01
1.910000000000000142e+01 2.769105000000000061e+01
1.914999999999999858e+01 5.671529999999999916e+01
1.919999999999999929e+01 2.069661999999999935e+01
1.925000000000000000e+01 3.313660000000000050e+00
1.930000000000000071e+01 2.209525999999999968e+01
1.935000000000000142e+01 3.200244000000000000e+01
1.939999999999999858e+01 6.108539999999999637e+00
1.944999999999999929e+01 1.466736000000000040e+01
1.950000000000000000e+01 2.493780999999999892e+01
1.955000000000000071e+01 3.275872999999999990e+01
1.960000000000000142e+01 1.279781000000000013e+01
1.964999999999999858e+01 2.173837999999999937e+01
1.969999999999999929e+01 2.455424000000000007e+01
1.975000000000000000e+01 1.754904000000000153e+01
1.980000000000000071e+01 2.379604000000000141e+01
1.985000000000000142e+01 4.740240000000000009e+00
1.989999999999999858e+01 4.666420999999999708e+01
1.994999999999999929e+01 2.913543999999999912e+01
2.000000000000000000e+01 5.742530000000000356e+00
2.005000000000000071e+01 2.266013999999999839e+01
2.010000000000000142e+01 3.444026000000000209e+01
2.014999999999999858e+01 1.245650000000000013e+01
2.019999999999999929e+01 4.392452999999999719e+01
2.025000000000000000e+01 1.456798999999999999e+01
2.030000000000000071e+01 3.212731999999999744e+01
2.035000000000000142e+01 5.950806999999999647e+01
2.039999999999999858e+01 3.762581000000000131e+01
2.044999999999999929e+01 5.441642999999999830e+01
2.050000000000000000e+01 1.616460999999999970e+01
2.055000000000000071e+01 1.120234999999999914e+01
2.060000000000000142e+01 3.247444000000000131e+01
2.064999999999999858e+01 2.897466999999999970e+01
2.069999999999999929e+01 3.094404000000000110e+01
2.075000000000000000e+01 3.957782999999999873e+01
2.080000000000000071e+01 5.403559999999999697e+00
2.085000000000000142e+01 9.420389999999999375e+00
2.089999999999999858e+01 2.435969000000000051e+01
2.094999999999999929e+01 4.248569999999999958e+00
2.100000000000000000e+01 1.135271299999999997e+02
2.105000000000000071e+01 1.844572000000000145e+01
2.110000000000000142e+01 1.304784000000000077e+01
2.114999999999999858e+01 1.428336999999999968e+01
2.119999999999999929e+01 3.874484000000000350e+01
2.125000000000000000e+01 2.418746000000000151e+01
2.130000000000000071e+01 1.444439000000000028e+01
2.135000000000000142e+01 3.402714999999999890e+01
2.139999999999999858e+01 6.599050000000000082e+00
2.144999999999999929e+01 3.553860000000000241e+01
2.150000000000000000e+01 1.013349999999999973e+01
2.155000000000000071e+01 9.093230000000000146e+00
2.160000000000000142e+01 1.013653000000000048e+01
2.164999999999999858e+01 1.433521000000000001e+01
2.169999999999999929e+01 5.407029999999999781e+00
2.175000000000000000e+01 2.593301999999999907e+01
2.180000000000000071e+01 1.696668000000000021e+01
2.185000000000000142e+01 5.179372999999999649e+01
2.189999999999999858e+01 1.212209000000000003e+01
2.194999999999999929e+01 3.052459999999999951e+01
2.200000000000000000e+01 1.425244000000000000e+01
2.205000000000000071e+01 1.447625999999999991e+01
2.210000000000000142e+01 2.435623999999999967e+01
2.214999999999999858e+01 5.974719999999999587e+00
2.219999999999999929e+01 3.637740999999999758e+01
2.225000000000000000e+01 3.219221000000000288e+01
2.230000000000000071e+01 3.437015999999999849e+01
2.235000000000000142e+01 3.754198000000000235e+01
2.239999999999999858e+01 8.568337999999999965e+01
2.244999999999999929e+01 7.979493999999999687e+01
2.250000000000000000e+01 1.272601000000000049e+01
2.255000000000000071e+01 1.910746999999999929e+01
2.260000000000000142e+01 3.313040000000000163e+01
2.264999999999999858e+01 1.925431000000000026e+01
2.269999999999999929e+01 2.281579999999999941e+01
2.275000000000000000e+01 2.685285000000000011e+01
2.280000000000000071e+01 2.472834999999999894e+01
2.285000000000000142e+01 1.280703100000000063e+02
2.289999999999999858e+01 3.129567000000000121e+02
2.294999999999999929e+01 5.668350000000000222e+00
2.300000000000000000e+01 8.610720000000000596e+00
2.305000000000000071e+01 3.276534999999999798e+01
2.310000000000000142e+01 2.869098999999999933e+01
2.314999999999999858e+01 8.264820000000000277e+00
2.319999999999999929e+01 2.969175999999999860e+01
2.325000000000000000e+01 2.788053999999999988e+01
2.330000000000000071e+01 4.454182999999999737e+01
2.335000000000000142e+01 1.181334999999999980e+01
2.339999999999999858e+01 9.564080000000000581e+00
2.344999999999999929e+01 4.273846999999999952e+01
2.350000000000000000e+01 1.125417999999999985e+01
2.355000000000000071e+01 2.034452999999999889e+01
2.360000000000000142e+01 1.100925999999999938e+01
2.364999999999999858e+01 2.319065000000000154e+01
2.369999999999999929e+01 2.942502999999999957e+01
2.375000000000000000e+01 1.251510999999999996e+01
2.380000000000000071e+01 8.320809999999999818e+00
2.385000000000000142e+01 1.153314199999999943e+02
2.389999999999999858e+01 4.464927999999999741e+01
2.394999999999999929e+01 8.308059999999999334e+00
2.400000000000000000e+01 5.020349999999999824e+01
2.405000000000000071e+01 1.369713999999999920e+01
2.410000000000000142e+01 1.974664999999999893e+01
2.414999999999999858e+01 3.868121000000000009e+01
2.419999999999999929e+01 1.885313000000000017e+01
2.425000000000000000e+01 1.631458999999999904e+01
2.430000000000000071e+01 6.258169999999999789e+00
2.435000000000000142e+01 2.402278000000000091e+01
2.439999999999999858e+01 4.577340000000000408e+00
2.444999999999999929e+01 1.801996000000000109e+01
2.450000000000000000e+01 4.782957999999999998e+01
2.455000000000000071e+01 5.762559999999999683e+00
2.460000000000000142e+01 2.124577000000000027e+01
2.464999999999999858e+01 3.059027999999999992e+01
2.469999999999999929e+01 5.732350000000000279e+01
2.475000000000000000e+01 2.707432000000000016e+01
2.480000000000000071e+01 4.472252999999999901e+01
2.485000000000000142e+01 4.659497000000000355e+01
2.489999999999999858e+01 3.114018000000000086e+01
2.494999999999999929e+01 4.577629000000000303e+01
2.500000000000000000e+01 5.187514999999999787e+01
2.505000000000000071e+01 4.779205999999999932e+01
2.510000000000000142e+01 8.695309999999999206e+00
2.514999999999999858e+01 3.506707000000000107e+01
2.519999999999999929e+01 1.056443999999999939e+01
2.525000000000000000e+01 8.363720000000000709e+00
2.530000000000000071e+01 4.064709999999999823e+00
2.535000000000000142e+01 2.874739999999999895e+01
2.539999999999999858e+01 2.210573000000000121e+01
2.544999999999999929e+01 9.983240000000000336e+00
2.550000000000000000e+01 2.313107000000000113e+01
2.555000000000000071e+01 6.128040000000000376e+00
2.560000000000000142e+01 6.829849000000000103e+01
2.564999999999999858e+01 3.801279999999999859e+01
2.569999999999999929e+01 7.815043000000000006e+01
2.575000000000000000e+01 5.869528999999999996e+01
2.580000000000000071e+01 1.232339999999999947e+01
2.585000000000000142e+01 1.440536999999999956e+01
2.589999999999999858e+01 1.872422999999999860e+01
2.594999999999999929e+01 3.026156999999999897e+01
2.600000000000000000e+01 3.140257000000000076e+01
2.605000000000000071e+01 2.537235000000000085e+01
2.610000000000000142e+01 9.323589999999999378e+00
2.614999999999999858e+01 7.645821999999999719e+01
2.619999999999999929e+01 4.872263000000000233e+01
2.625000000000000000e+01 2.259133999999999887e+01
2.630000000000000071e+01 2.051659000000000077e+01
2.635000000000000142e+01 3.247518000000000171e+01
2.639999999999999858e+01 8.271150000000000446e+00
2.644999999999999929e+01 7.908159999999999634e+00
2.650000000000000000e+01 1.539696999999999960e+01
2.655000000000000071e+01 4.821885000000000332e+01
2.660000000000000142e+01 2.221976000000000084e+01
2.664999999999999858e+01 1.277460999999999913e+01
2.669999999999999929e+01 6.903149999999999409e+01
2.675000000000000000e+01 5.347946000000000311e+01
2.680000000000000071e+01 1.391325999999999929e+01
2.685000000000000142e+01 3.250952999999999804e+01
2.689999999999999858e+01 2.042044999999999888e+01
2.694999999999999929e+01 3.762861000000000189e+01
2.700000000000000000e+01 2.527281999999999940e+01
2.705000000000000071e+01 5.826450000000000351e+00
2.710000000000000142e+01 4.735741000000000156e+01
2.714999999999999858e+01 4.573884000000000327e+01
2.719999999999999929e+01 4.997258999999999673e+01
2.725000000000000000e+01 4.201391999999999882e+01
2.730000000000000071e+01 3.221620999999999668e+01
2.735000000000000142e+01 2.129925000000000068e+01
2.739999999999999858e+01 2.246299000000000134e+01
2.744999999999999929e+01 3.417443000000000097e+01
2.750000000000000000e+01 3.566371999999999787e+01
2.755000000000000071e+01 3.584201000000000192e+01
2.760000000000000142e+01 4.264097000000000293e+01
2.764999999999999858e+01 7.043303000000000225e+01
2.769999999999999929e+01 2.215356999999999843e+01
2.775000000000000000e+01 4.585822000000000287e+01
2.780000000000000071e+01 1.432919000000000054e+01
2.785000000000000142e+01 7.306895000000000095e+01
2.789999999999999858e+01 2.695804000000000045e+01
2.794999999999999929e+01 2.218027999999999977e+01
2.800000000000000000e+01 5.017575999999999681e+01
2.805000000000000071e+01 1.705848999999999904e+01
2.810000000000000142e+01 6.394819999999999993e+01
2.814999999999999858e+01 3.364869999999999806e+01
2.819999999999999929e+01 7.285260000000000069e+00
2.825000000000000000e+01 1.473840000000000039e+01
2.830000000000000071e+01 3.172071000000000041e+01
2.835000000000000142e+01 3.301379000000000019e+01
2.839999999999999858e+01 9.367639999999999745e+00
2.844999999999999929e+01 4.230872000000000099e+01
2.850000000000000000e+01 3.694955999999999818e+01
2.855000000000000071e+01 1.094519999999999982e+01
2.860000000000000142e+01 3.539536999999999978e+01
2.864999999999999858e+01 3.041259999999999852e+00
2.869999999999999929e+01 2.963823999999999970e+01
2.875000000000000000e+01 1.558534000000000042e+01
2.880000000000000071e+01 3.209044000000000096e+01
2.885000000000000142e+01 3.796524000000000143e+01
2.889999999999999858e+01 1.854349999999999943e+00
2.894999999999999929e+01 2.578997999999999990e+01
2.900000000000000000e+01 5.656096999999999753e+01
2.905000000000000071e+01 3.685397999999999996e+01
2.910000000000000142e+01 1.919388000000000005e+01
2.914999999999999858e+01 4.111052999999999713e+01
2.919999999999999929e+01 1.596303999999999945e+01
2.925000000000000000e+01 3.795186999999999955e+01
2.930000000000000071e+01 1.143416999999999994e+01
2.935000000000000142e+01 4.514688000000000301e+01
2.939999999999999858e+01 6.543689999999999785e+00
2.944999999999999929e+01 4.704010000000000247e+00
2.950000000000000000e+01 2.046278999999999826e+01
2.955000000000000071e+01 3.049924999999999997e+01
2.960000000000000142e+01 2.914049999999999940e+01
2.964999999999999858e+01 4.766973000000000127e+01
2.969999999999999929e+01 7.633700000000000152e+00
2.975000000000000000e+01 8.547950000000000159e+00
2.980000000000000071e+01 4.118753000000000242e+01
2.985000000000000142e+01 3.538456000000000046e+01
2.989999999999999858e+01 5.167466000000000292e+01
2.994999999999999929e+01 3.639535999999999660e+01
3.000000000000000000e+01 1.278484000000000087e+01
3.005000000000000071e+01 2.068990000000000151e+01
3.010000000000000142e+01 4.623666999999999661e+01
3.014999999999999858e+01 1.975149000000000044e+01
3.019999999999999929e+01 3.856978000000000151e+01
3.025000000000000000e+01 2.869288999999999845e+01
3.030000000000000071e+01 3.093747000000000114e+01
3.035000000000000142e+01 4.544719999999999871e+00
3.039999999999999858e+01 1.465108999999999995e+01
3.044999999999999929e+01 2.263521000000000072e+01
3.050000000000000000e+01 8.528349999999999653e+00
3.055000000000000071e+01 3.033760000000000012e+00
3.060000000000000142e+01 6.363389999999999880e+00
3.064999999999999858e+01 2.210603000000000051e+01
3.069999999999999929e+01 3.824899999999999967e+00
3.075000000000000000e+01 1.210501999999999967e+01
3.080000000000000071e+01 9.883660000000000778e+00
3.085000000000000142e+01 3.944109999999999783e+00
3.089999999999999858e+01 1.491250999999999927e+01
3.094999999999999929e+01 1.642521999999999949e+01
3.100000000000000000e+01 1.860851999999999862e+01
3.105000000000000071e+01 3.054023000000000110e+01
3.110000000000000142e+01 2.042879999999999896e+01
3.114999999999999858e+01 1.514470000000000027e+01
3.119999999999999929e+01 2.492108999999999952e+01
3.125000000000000000e+01 6.806980000000000075e+01
3.130000000000000071e+01 4.177920000000000300e+01
3.135000000000000142e+01 3.994498999999999711e+01
3.139999999999999858e+01 5.805450000000000443e+00
3.144999999999999929e+01 4.145219000000000165e+01
3.150000000000000000e+01 3.389750000000000085e+01
3.155000000000000071e+01 3.527649000000000257e+01
3.160000000000000142e+01 5.219069999999999965e+01
3.164999999999999858e+01 2.017614999999999981e+01
3.169999999999999929e+01 8.502349999999999852e+00
3.175000000000000000e+01 1.628834000000000160e+01
3.180000000000000071e+01 4.250247000000000241e+01
3.185000000000000142e+01 1.020398999999999923e+01
3.189999999999999858e+01 1.006700000000000017e+01
3.194999999999999929e+01 2.979023000000000110e+01
3.200000000000000000e+01 1.304082999999999970e+01
3.204999999999999716e+01 6.123071999999999804e+01
3.210000000000000142e+01 2.599229000000000056e+01
3.214999999999999858e+01 2.528456999999999866e+01
3.220000000000000284e+01 2.298482999999999876e+01
3.225000000000000000e+01 3.111374999999999957e+01
3.229999999999999716e+01 1.710809000000000069e+01
3.235000000000000142e+01 1.923755999999999844e+01
3.239999999999999858e+01 1.816086999999999918e+01
3.245000000000000284e+01 2.011477999999999966e+01
3.250000000000000000e+01 1.741463999999999857e+01
3.254999999999999716e+01 3.103547999999999973e+01
3.260000000000000142e+01 1.170316000000000045e+01
3.264999999999999858e+01 4.212453000000000003e+01
3.270000000000000284e+01 3.139220999999999862e+01
3.275000000000000000e+01 3.977078000000000202e+01
3.279999999999999716e+01 2.799483999999999995e+01
3.285000000000000142e+01 3.849540999999999968e+01
3.289999999999999858e+01 4.017013000000000034e+01
3.295000000000000284e+01 2.950935000000000130e+01
3.300000000000000000e+01 3.011061000000000121e+01
3.304999999999999716e+01 2.641146000000000171e+01
3.310000000000000142e+01 3.743592999999999904e+01
3.314999999999999858e+01 2.473593999999999937e+01
3.320000000000000284e+01 7.304413999999999874e+01
3.325000000000000000e+01 8.194060000000000343e+01
3.329999999999999716e+01 3.630740999999999730e+01
3.335000000000000142e+01 1.338194999999999979e+01
3.339999999999999858e+01 1.559660000000000046e+01
3.345000000000000284e+01 1.958787999999999840e+01
3.350000000000000000e+01 2.866326000000000107e+01
3.354999999999999716e+01 3.459093000000000018e+01
3.360000000000000142e+01 3.868959000000000259e+01
3.364999999999999858e+01 5.848620000000000374e+00
3.370000000000000284e+01 2.726721999999999824e+01
3.375000000000000000e+01 4.709994999999999976e+01
3.379999999999999716e+01 3.490391000000000332e+01
3.385000000000000142e+01 3.712989000000000317e+01
3.389999999999999858e+01 2.247015000000000029e+01
3.395000000000000284e+01 9.509313000000000216e+01
3.400000000000000000e+01 3.190615000000000023e+01
3.404999999999999716e+01 3.505711999999999762e+01
3.410000000000000142e+01 3.999808000000000163e+01
3.414999999999999858e+01 1.632461999999999946e+01
3.420000000000000284e+01 1.940265000000000128e+01
3.425000000000000000e+01 3.484611999999999910e+01
3.429999999999999716e+01 2.691525999999999996e+01
3.435000000000000142e+01 1.564791999999999916e+01
3.439999999999999858e+01 8.252581000000000699e+01
3.445000000000000284e+01 1.908811999999999998e+01
3.450000000000000000e+01 7.140796000000000276e+01
3.454999999999999716e+01 9.067199999999999704e+00
3.460000000000000142e+01 4.181795999999999935e+01
3.464999999999999858e+01 2.679742999999999853e+01
3.470000000000000284e+01 3.169914999999999949e+01
3.475000000000000000e+01 2.470183000000000106e+01
3.479999999999999716e+01 2.741083000000000069e+01
3.485000000000000142e+01 2.143631399999999871e+02
3.489999999999999858e+01 5.496600999999999715e+01
3.495000000000000284e+01 4.418706999999999852e+01
3.500000000000000000e+01 4.198449999999999704e+01
3.504999999999999716e+01 2.285525000000000162e+01
3.510000000000000142e+01 2.774747999999999948e+01
3.514999999999999858e+01 4.693482000000000198e+01
3.520000000000000284e+01 2.032614999999999839e+01
3.525000000000000000e+01 2.744040999999999997e+01
3.529999999999999716e+01 1.322259000000000029e+01
3.535000000000000142e+01 3.284347999999999956e+01
3.539999999999999858e+01 2.647116000000000113e+01
3.545000000000000284e+01 1.054452999999999996e+01
3.550000000000000000e+01 1.996280000000000143e+01
3.554999999999999716e+01 6.163990000000000080e+00
3.560000000000000142e+01 3.246141000000000076e+01
3.564999999999999858e+01 6.548348000000000013e+01
3.570000000000000284e+01 5.957036999999999694e+01
3.575000000000000000e+01 2.376746999999999943e+01
3.579999999999999716e+01 1.620109300000000019e+02
3.585000000000000142e+01 5.958914999999999509e+02
3.589999999999999858e+01 1.068302400000000034e+02
3.595000000000000284e+01 3.168051000000000172e+01
3.600000000000000000e+01 3.989564000000000021e+01
3.604999999999999716e+01 2.574509000000000114e+01
3.610000000000000142e+01 4.163013000000000119e+01
3.614999999999999858e+01 2.266808999999999941e+01
3.620000000000000284e+01 1.704363000000000028e+01
3.625000000000000000e+01 1.574642000000000053e+01
3.629999999999999716e+01 7.634165000000000134e+01
3.635000000000000142e+01 6.608959999999999724e+00
3.639999999999999858e+01 6.170270000000000010e+01
3.645000000000000284e+01 4.096170000000000044e+01
3.650000000000000000e+01 1.132835999999999999e+01
3.654999999999999716e+01 3.168516999999999939e+01
3.660000000000000142e+01 3.156863999999999848e+01
3.664999999999999858e+01 7.042157000000000266e+01
3.670000000000000284e+01 3.647467000000000326e+01
3.675000000000000000e+01 2.604812000000000083e+01
3.679999999999999716e+01 2.749886000000000053e+01
3.685000000000000142e+01 4.473796000000000106e+01
3.689999999999999858e+01 5.825498000000000332e+01
3.695000000000000284e+01 4.111144999999999783e+01
3.700000000000000000e+01 6.169909999999999783e+00
3.704999999999999716e+01 1.274845999999999968e+01
3.710000000000000142e+01 9.848359999999999559e+00
3.714999999999999858e+01 2.844234000000000151e+01
3.720000000000000284e+01 2.431378000000000128e+01
3.725000000000000000e+01 1.038471999999999973e+01
3.729999999999999716e+01 3.606306000000000012e+01
3.735000000000000142e+01 7.342860000000000298e+01
3.739999999999999858e+01 2.788699000000000083e+01
3.745000000000000284e+01 3.175976999999999961e+01
3.750000000000000000e+01 4.379218000000000188e+01
3.754999999999999716e+01 6.567501000000000033e+01
3.760000000000000142e+01 2.156636999999999915e+01
3.764999999999999858e+01 4.168001999999999896e+01
3.770000000000000284e+01 1.213286700000000025e+02
3.775000000000000000e+01 1.096915000000000084e+01
3.779999999999999716e+01 2.457547999999999888e+01
3.785000000000000142e+01 1.366816000000000031e+02
3.789999999999999858e+01 2.126206000000000174e+01
3.795000000000000284e+01 1.237447000000000052e+01
3.800000000000000000e+01 1.893960999999999828e+01
3.804999999999999716e+01 6.221440000000000303e+00
3.810000000000000142e+01 2.891807999999999979e+01
3.814999999999999858e+01 3.082160000000000011e+01
3.820000000000000284e+01 8.455422000000000082e+01
3.825000000000000000e+01 1.139658000000000015e+01
3.829999999999999716e+01 4.520212999999999681e+01
3.835000000000000142e+01 8.429320000000000590e+00
3.839999999999999858e+01 3.537933000000000305e+01
3.845000000000000284e+01 3.475457999999999714e+01
3.850000000000000000e+01 1.021271999999999913e+01
3.854999999999999716e+01 2.996449000000000140e+01
3.860000000000000142e+01 4.896372999999999820e+01
3.864999999999999858e+01 2.474576000000000064e+01
3.870000000000000284e+01 1.435232000000000063e+01
3.875000000000000000e+01 3.186495999999999995e+01
3.879999999999999716e+01 1.180466999999999977e+01
3.885000000000000142e+01 4.297659999999999769e+01
3.889999999999999858e+01 4.767401999999999873e+01
3.895000000000000284e+01 3.984942000000000206e+01
3.900000000000000000e+01 8.961897999999999342e+01
3.904999999999999716e+01 1.750189599999999928e+02
3.910000000000000142e+01 6.157549000000000206e+01
3.914999999999999858e+01 1.652066999999999908e+01
3.920000000000000284e+01 9.908519999999999328e+00
3.925000000000000000e+01 5.341821000000000197e+01
3.929999999999999716e+01 3.557489999999999952e+01
3.935000000000000142e+01 2.674296999999999969e+01
3.939999999999999858e+01 1.886640999999999835e+01
3.945000000000000284e+01 4.101321999999999690e+01
3.950000000000000000e+01 2.334263999999999939e+01
3.954999999999999716e+01 3.085610000000000142e+01
3.960000000000000142e+01 2.750929000000000002e+01
3.964999999999999858e+01 3.164144999999999897e+01
3.970000000000000284e+01 9.052640000000000242e+00
3.975000000000000000e+01 3.816747999999999763e+01
3.979999999999999716e+01 2.912855000000000061e+01
3.985000000000000142e+01 4.306228000000000122e+01
3.989999999999999858e+01 1.566826000000000008e+01
3.995000000000000284e+01 1.089493999999999971e+02
4.000000000000000000e+01 2.654185999999999979e+01
4.004999999999999716e+01 3.424477000000000260e+01
4.010000000000000142e+01 3.378896000000000299e+01
4.014999999999999858e+01 2.354883999999999844e+01
4.020000000000000284e+01 2.548983000000000132e+01
4.025000000000000000e+01 2.047788999999999859e+01
4.029999999999999716e+01 3.122578999999999994e+01
4.035000000000000142e+01 2.102394999999999925e+01
4.039999999999999858e+01 2.406972999999999985e+01
4.045000000000000284e+01 4.460987000000000080e+01
4.050000000000000000e+01 3.098318000000000083e+01
4.054999999999999716e+01 3.494458000000000197e+01
4.060000000000000142e+01 1.793274999999999864e+01
4.064999999999999858e+01 4.743422000000000338e+01
4.070000000000000284e+01 1.387626999999999988e+01
4.075000000000000000e+01 3.031528000000000134e+01
4.079999999999999716e+01 1.073013000000000083e+01
4.085000000000000142e+01 3.796150999999999698e+01
4.089999999999999858e+01 4.763931999999999789e+01
4.095000000000000284e+01 3.795421999999999940e+01
4.100000000000000000e+01 3.495024000000000086e+01
4.104999999999999716e+01 1.803585999999999956e+01
4.110000000000000142e+01 3.818688000000000216e+01
4.114999999999999858e+01 4.731486000000000303e+01
4.120000000000000284e+01 2.772129999999999939e+01
4.125000000000000000e+01 2.618165000000000120e+01
4.129999999999999716e+01 4.999974000000000274e+01
4.135000000000000142e+01 1.399152999999999913e+01
4.139999999999999858e+01 1.426689000000000007e+01
4.145000000000000284e+01 4.111556000000000211e+01
4.150000000000000000e+01 4.455109000000000208e+01
4.154999999999999716e+01 2.427681000000000111e+01
4.160000000000000142e+01 5.407365000000000066e+01
4.164999999999999858e+01 6.219375999999999749e+01
4.170000000000000284e+01 3.709651000000000209e+01
4.175000000000000000e+01 3.487814000000000192e+01
4.179999999999999716e+01 2.544679999999999964e+01
4.185000000000000142e+01 3.111737000000000108e+01
4.189999999999999858e+01 2.299587000000000003e+01
4.195000000000000284e+01 5.788555000000000206e+01
4.200000000000000000e+01 1.427012999999999998e+01
4.204999999999999716e+01 2.787000000000000099e+01
4.210000000000000142e+01 1.423932100000000105e+02
4.214999999999999858e+01 3.699681999999999960e+01
4.220000000000000284e+01 6.255060999999999893e+01
4.225000000000000000e+01 2.496515000000000128e+01
4.229999999999999716e+01 3.622860000000000014e+01
4.235000000000000142e+01 2.946028000000000091e+01
4.239999999999999858e+01 3.441669000000000267e+01
4.245000000000000284e+01 4.881372999999999962e+01
4.250000000000000000e+01 2.912039000000000044e+01
4.254999999999999716e+01 7.107549999999999812e+00
4.260000000000000142e+01 5.391659999999999897e+00
4.264999999999999858e+01 1.089798000000000044e+01
4.270000000000000284e+01 2.839867999999999881e+01
4.275000000000000000e+01 2.805784999999999840e+01
4.279999999999999716e+01 1.634085999999999927e+01
4.285000000000000142e+01 2.196681999999999846e+01
4.289999999999999858e+01 9.541414000000000328e+01
4.295000000000000284e+01 3.813580000000000325e+01
4.300000000000000000e+01 5.743028999999999940e+01
4.304999999999999716e+01 1.534553000000000011e+01
4.310000000000000142e+01 1.967689000000000021e+01
4.314999999999999858e+01 3.013338999999999857e+01
4.320000000000000284e+01 4.292627999999999844e+01
4.325000000000000000e+01 2.441619999999999990e+01
4.329999999999999716e+01 4.669662000000000290e+01
4.335000000000000142e+01 2.659938000000000002e+01
4.339999999999999858e+01 1.733273900000000083e+02
4.345000000000000284e+01 2.818486899999999764e+02
4.350000000000000000e+01 4.601567000000000007e+01
4.354999999999999716e+01 4.368303999999999832e+01
4.360000000000000142e+01 3.650883000000000322e+01
4.364999999999999858e+01 4.763954999999999984e+01
4.370000000000000284e+01 1.409088999999999992e+01
4.375000000000000000e+01 4.700939000000000334e+01
4.379999999999999716e+01 2.825899000000000072e+01
4.385000000000000142e+01 2.222382999999999953e+01
4.389999999999999858e+01 4.432952999999999832e+01
4.395000000000000284e+01 1.149780999999999942e+01
4.400000000000000000e+01 3.301410000000000178e+00
4.404999999999999716e+01 1.169978000000000051e+01
4.410000000000000142e+01 3.360365000000000180e+01
4.414999999999999858e+01 1.398221000000000025e+01
4.420000000000000284e+01 8.457233999999999696e+01
4.425000000000000000e+01 3.164013999999999882e+01
4.429999999999999716e+01 5.447300000000000253e+00
4.435000000000000142e+01 2.392291000000000167e+01
4.439999999999999858e+01 3.477843000000000018e+01
4.445000000000000284e+01 1.827659999999999840e+01
4.450000000000000000e+01 4.331432999999999822e+01
4.454999999999999716e+01 2.783090999999999937e+01
4.460000000000000142e+01 6.126451999999999742e+01
4.464999999999999858e+01 3.419080000000000297e+01
4.470000000000000284e+01 1.020579999999999998e+01
4.475000000000000000e+01 3.763163000000000125e+01
4.479999999999999716e+01 5.435502999999999929e+01
4.485000000000000142e+01 5.267280999999999835e+01
4.489999999999999858e+01 3.108578999999999937e+01
4.495000000000000284e+01 5.075759999999999650e+01
4.500000000000000000e+01 1.955490999999999957e+01
4.504999999999999716e+01 9.825110000000000454e+00
4.510000000000000142e+01 3.871316000000000201e+01
4.514999999999999858e+01 4.361218999999999824e+01
4.520000000000000284e+01 6.163962999999999681e+01
4.525000000000000000e+01 2.508305999999999969e+01
4.529999999999999716e+01 4.948409999999999798e+01
4.535000000000000142e+01 4.591691000000000145e+01
4.539999999999999858e+01 6.099184999999999945e+01
4.545000000000000284e+01 2.059399000000000157e+01
4.550000000000000000e+01 4.913058999999999799e+01
4.554999999999999716e+01 2.541217999999999932e+01
4.560000000000000142e+01 5.868513999999999697e+01
4.564999999999999858e+01 1.126427999999999940e+01
4.570000000000000284e+01 3.235273999999999717e+01
4.575000000000000000e+01 4.598543999999999699e+01
4.579999999999999716e+01 1.315982999999999947e+01
4.585000000000000142e+01 2.299199000000000126e+01
4.589999999999999858e+01 7.172796999999999912e+01
4.595000000000000284e+01 1.444758000000000031e+01
4.600000000000000000e+01 1.570874000000000059e+01
4.604999999999999716e+01 5.684429999999999694e+01
4.610000000000000142e+01 8.910966999999999416e+01
4.614999999999999858e+01 2.161915000000000120e+01
4.620000000000000284e+01 1.135866800000000012e+02
4.625000000000000000e+01 4.203517000000000081e+01
4.629999999999999716e+01 3.722820999999999714e+01
4.635000000000000142e+01 3.189765999999999835e+01
4.639999999999999858e+01 1.353204999999999991e+01
4.645000000000000284e+01 3.319380000000000308e+01
4.650000000000000000e+01 3.370403999999999911e+01
4.654999999999999716e+01 5.515746000000000038e+01
4.660000000000000142e+01 8.200950000000000628e+00
4.664999999999999858e+01 3.719995999999999725e+01
4.670000000000000284e+01 2.747128000000000014e+01
4.675000000000000000e+01 1.997182000000000102e+01
4.679999999999999716e+01 3.652145999999999759e+01
4.685000000000000142e+01 4.679446000000000083e+01
4.689999999999999858e+01 1.848171999999999926e+01
4.695000000000000284e+01 5.295991000000000071e+01
4.700000000000000000e+01 1.828996000000000066e+01
4.704999999999999716e+01 3.115389000000000053e+01
4.710000000000000142e+01 4.667591000000000179e+01
4.714999999999999858e+01 1.215665000000000084e+01
4.720000000000000284e+01 1.721787000000000134e+01
4.725000000000000000e+01 5.516613999999999862e+01
4.729999999999999716e+01 5.070546000000000220e+01
4.735000000000000142e+01 2.589717999999999876e+01
4.739999999999999858e+01 2.964477000000000118e+01
4.745000000000000284e+01 1.483492000000000033e+01
4.750000000000000000e+01 1.640738999999999947e+01
4.754999999999999716e+01 1.281769000000000069e+01
4.760000000000000142e+01 1.775922999999999874e+01
4.764999999999999858e+01 2.971093000000000117e+01
4.770000000000000284e+01 2.867230999999999952e+01
4.775000000000000000e+01 2.273053000000000168e+01
4.779999999999999716e+01 1.210699900000000042e+02
4.785000000000000142e+01 3.325630000000000308e+01
4.789999999999999858e+01 1.818612999999999857e+01
4.795000000000000284e+01 3.977389000000000152e+01
4.800000000000000000e+01 6.679940000000000211e+00
4.804999999999999716e+01 4.030199000000000353e+01
4.810000000000000142e+01 1.517441999999999958e+01
4.814999999999999858e+01 1.610651999999999973e+01
4.820000000000000284e+01 1.969122000000000128e+01
4.825000000000000000e+01 1.420786999999999978e+01
4.829999999999999716e+01 1.078941999999999979e+01
4.835000000000000142e+01 4.211204000000000036e+01
4.839999999999999858e+01 1.538800999999999952e+01
4.845000000000000284e+01 3.687539000000000300e+01
4.850000000000000000e+01 2.708817000000000164e+01
4.854999999999999716e+01 7.546832999999999458e+01
4.860000000000000142e+01 1.149637000000000064e+01
4.864999999999999858e+01 3.391445999999999827e+01
4.870000000000000284e+01 4.809530000000000172e+01
4.875000000000000000e+01 3.610144999999999982e+01
4.879999999999999716e+01 2.437089999999999890e+01
4.885000000000000142e+01 1.294774999999999920e+01
4.889999999999999858e+01 2.879438999999999993e+01
4.895000000000000284e+01 1.505175000000000125e+02
4.900000000000000000e+01 2.566904999999999859e+01
4.904999999999999716e+01 1.593163900000000126e+02
4.910000000000000142e+01 3.674179999999999779e+00
4.914999999999999858e+01 2.978113000000000099e+01
4.920000000000000284e+01 1.198159000000000063e+01
4.925000000000000000e+01 1.534561000000000064e+01
4.929999999999999716e+01 3.233355000000000246e+01
4.935000000000000142e+01 2.450899000000000072e+01
4.939999999999999858e+01 1.126690999999999931e+01
4.945000000000000284e+01 8.403470000000000439e+00
4.950000000000000000e+01 2.898724999999999952e+01
4.954999999999999716e+01 3.600977000000000317e+01
4.960000000000000142e+01 3.642689000000000021e+01
4.964999999999999858e+01 2.285046000000000177e+01
4.970000000000000284e+01 3.040043000000000006e+01
4.975000000000000000e+01 4.280651000000000295e+01
4.979999999999999716e+01 1.561949000000000076e+01
4.985000000000000142e+01 3.691429999999999723e+01
4.989999999999999858e+01 4.093153999999999826e+01
4.995000000000000284e+01 2.692004000000000019e+01
5.000000000000000000e+01 2.987611000000000061e+01
5.004999999999999716e+01 3.719218999999999653e+01
5.010000000000000142e+01 1.808059000000000083e+01
5.014999999999999858e+01 3.099343999999999966e+01
5.020000000000000284e+01 4.029625999999999664e+01
5.025000000000000000e+01 3.990531000000000006e+01
5.029999999999999716e+01 9.708508000000000493e+01
5.035000000000000142e+01 9.427400000000000446e+00
5.039999999999999858e+01 1.196280999999999928e+01
5.045000000000000284e+01 4.327083999999999975e+01
5.050000000000000000e+01 3.141792999999999836e+01
5.054999999999999716e+01 3.943124999999999858e+01
5.060000000000000142e+01 4.318630999999999887e+01
5.064999999999999858e+01 1.025810000000000066e+01
5.070000000000000284e+01 4.491389000000000209e+01
5.075000000000000000e+01 3.320295000000000130e+01
5.079999999999999716e+01 2.926552999999999827e+01
5.085000000000000142e+01 4.430608000000000146e+01
5.089999999999999858e+01 1.240077999999999925e+01
5.095000000000000284e+01 3.424967000000000183e+01
5.100000000000000000e+01 4.325025000000000119e+01
5.104999999999999716e+01 9.003790000000000404e+00
5.110000000000000142e+01 6.962627000000000521e+01
5.114999999999999858e+01 4.254594999999999771e+01
5.120000000000000284e+01 1.220242099999999965e+02
5.125000000000000000e+01 2.170689000000000135e+01
5.129999999999999716e+01 3.967710000000000292e+01
5.135000000000000142e+01 2.712409999999999854e+01
5.139999999999999858e+01 3.124061000000000021e+01
5.145000000000000284e+01 4.282585999999999871e+01
5.150000000000000000e+01 1.806406000000000134e+01
5.154999999999999716e+01 8.166349999999999554e+00
5.160000000000000142e+01 5.034680999999999784e+01
5.164999999999999858e+01 5.295996000000000237e+01
5.170000000000000284e+01 6.037759999999999572e+00
5.175000000000000000e+01 5.419104999999999706e+01
5.179999999999999716e+01 1.829579999999999984e+01
5.185000000000000142e+01 3.774479000000000184e+01
5.189999999999999858e+01 6.537113999999999692e+01
5.195000000000000284e+01 3.348868999999999829e+01
5.200000000000000000e+01 2.950310999999999950e+01
5.204999999999999716e+01 7.033019999999999605e+00
5.210000000000000142e+01 4.296835000000000093e+01
5.214999999999999858e+01 4.702984000000000009e+01
5.220000000000000284e+01 2.673612999999999928e+01
5.225000000000000000e+01 3.258896000000000015e+01
5.229999999999999716e+01 2.515829000000000093e+01
5.235000000000000142e+01 2.345120000000000005e+01
5.239999999999999858e+01 3.879193999999999676e+01
5.245000000000000284e+01 1.120712999999999937e+01
5.250000000000000000e+01 6.567269999999999719e+00
5.254999999999999716e+01 4.748908999999999736e+01
5.260000000000000142e+01 3.061637999999999948e+01
5.264999999999999858e+01 2.806841000000000008e+01
5.270000000000000284e+01 2.603770000000000095e+01
5.275000000000000000e+01 1.385882999999999932e+01
5.279999999999999716e+01 3.474589999999999890e+01
5.285000000000000142e+01 9.588440000000000296e+00
5.289999999999999858e+01 3.905622999999999934e+01
5.295000000000000284e+01 5.877768999999999977e+01
5.300000000000000000e+01 2.588828000000000173e+01
5.304999999999999716e+01 1.925484500000000025e+02
5.310000000000000142e+01 6.755799000000000376e+01
5.314999999999999858e+01 4.292358999999999725e+01
5.320000000000000284e+01 6.585869999999999891e+00
5.325000000000000000e+01 1.869530999999999921e+01
5.329999999999999716e+01 7.424545999999999424e+01
5.335000000000000142e+01 3.895871999999999957e+01
5.339999999999999858e+01 1.647948999999999842e+01
5.345000000000000284e+01 6.374748000000000303e+01
5.350000000000000000e+01 3.595745999999999754e+01
5.354999999999999716e+01 3.725735000000000241e+01
5.360000000000000142e+01 9.332280000000000797e+00
5.364999999999999858e+01 2.066056999999999988e+01
5.370000000000000284e+01 1.140840900000000033e+02
5.375000000000000000e+01 3.267690000000000339e+01
5.379999999999999716e+01 1.225337999999999994e+01
5.385000000000000142e+01 2.699778999999999840e+01
5.389999999999999858e+01 6.050446000000000168e+01
5.395000000000000284e+01 4.242206000000000188e+01
5.400000000000000000e+01 1.596641999999999939e+01
5.404999999999999716e+01 4.333371000000000350e+01
5.410000000000000142e+01 3.577056999999999931e+01
5.414999999999999858e+01 9.104219999999999757e+00
5.420000000000000284e+01 5.068948999999999927e+01
5.425000000000000000e+01 4.705089000000000254e+01
5.429999999999999716e+01 3.626986999999999739e+01
5.435000000000000142e+01 2.004848000000000141e+01
5.439999999999999858e+01 9.073790000000000688e+00
5.445000000000000284e+01 4.131848000000000098e+01
5.450000000000000000e+01 3.650225999999999971e+01
5.454999999999999716e+01 1.222828999999999944e+01
5.460000000000000142e+01 1.729783000000000115e+01
5.464999999999999858e+01 4.692837999999999710e+01
5.470000000000000284e+01 6.245920000000000272e+01
5.475000000000000000e+01 2.641501999999999839e+01
5.479999999999999716e+01 3.918473999999999791e+01
5.485000000000000142e+01 2.326953999999999922e+01
5.489999999999999858e+01 1.480542999999999942e+01
5.495000000000000284e+01 7.090849999999999653e+00
5.500000000000000000e+01 1.565830000000000055e+01
5.504999999999999716e+01 2.944399999999999906e+01
5.510000000000000142e+01 3.689417999999999864e+01
5.514999999999999858e+01 5.330476999999999776e+01
5.520000000000000284e+01 2.333645999999999887e+01
5.525000000000000000e+01 9.781549999999999301e+00
5.529999999999999716e+01 5.534064999999999657e+01
5.535000000000000142e+01 1.828706999999999994e+01
5.539999999999999858e+01 2.655689999999999884e+01
5.545000000000000284e+01 4.565673000000000314e+01
5.550000000000000000e+01 7.787219999999999587e+00
5.554999999999999716e+01 1.419730999999999987e+01
5.560000000000000142e+01 5.847451999999999828e+01
5.564999999999999858e+01 4.139200999999999908e+01
5.570000000000000284e+01 2.567843999999999838e+01
5.575000000000000000e+01 3.922793000000000063e+01
5.579999999999999716e+01 2.873919000000000068e+01
5.585000000000000142e+01 1.760571899999999914e+02
5.589999999999999858e+01 1.279400000000000048e+01
5.595000000000000284e+01 3.198341999999999885e+01
5.600000000000000000e+01 1.003087000000000018e+01
5.604999999999999716e+01 4.127792999999999779e+01
5.610000000000000142e+01 2.004914000000000129e+01
5.614999999999999858e+01 8.713563000000000613e+01
5.620000000000000284e+01 4.052526000000000295e+01
5.625000000000000000e+01 1.264279999999999937e+01
5.629999999999999716e+01 1.366798999999999964e+01
5.635000000000000142e+01 7.752219999999999800e+01
5.639999999999999858e+01 5.939193000000000211e+01
5.645000000000000284e+01 1.078575000000000017e+01
5.650000000000000000e+01 2.285857999999999990e+01
5.654999999999999716e+01 3.111675999999999931e+01
5.660000000000000142e+01 1.238352000000000075e+01
5.664999999999999858e+01 4.038145999999999702e+01
5.670000000000000284e+01 2.710979000000000028e+01
5.675000000000000000e+01 2.070272999999999897e+01
5.679999999999999716e+01 4.018547999999999831e+01
5.685000000000000142e+01 4.206871999999999900e+01
5.689999999999999858e+01 4.195210999999999757e+01
5.695000000000000284e+01 1.787000000000000099e+01
5.700000000000000000e+01 2.975895999999999830e+01
5.704999999999999716e+01 8.073824999999999363e+01
5.710000000000000142e+01 2.514751000000000047e+01
5.714999999999999858e+01 2.305193999999999832e+01
5.720000000000000284e+01 7.189460000000000406e+00
5.725000000000000000e+01 1.576239999999999952e+01
5.729999999999999716e+01 1.769369999999999976e+01
5.735000000000000142e+01 3.942228999999999672e+01
5.739999999999999858e+01 4.696744999999999948e+01
5.745000000000000284e+01 6.444749999999999979e+00
5.750000000000000000e+01 8.793044000000000437e+01
5.754999999999999716e+01 3.279207999999999856e+01
5.760000000000000142e+01 1.439905000000000079e+01
5.764999999999999858e+01 2.514443999999999946e+01
5.770000000000000284e+01 4.019776999999999845e+01
5.775000000000000000e+01 7.794850000000000279e+00
5.779999999999999716e+01 1.490166999999999931e+01
5.785000000000000142e+01 3.124129999999999896e+01
5.789999999999999858e+01 1.617092999999999847e+01
5.795000000000000284e+01 5.306033999999999651e+01
5.800000000000000000e+01 4.186337000000000330e+01
5.804999999999999716e+01 8.681060000000000443e+00
5.810000000000000142e+01 2.004231000000000051e+01
5.814999999999999858e+01 3.614910899999999856e+02
5.820000000000000284e+01 1.437448000000000015e+01
5.825000000000000000e+01 1.372064999999999912e+01
5.829999999999999716e+01 2.337622000000000000e+01
5.835000000000000142e+01 5.423078999999999894e+01
5.839999999999999858e+01 2.024710999999999927e+01
5.845000000000000284e+01 2.863735000000000142e+01
5.850000000000000000e+01 3.550641999999999854e+01
5.854999999999999716e+01 1.419530999999999921e+01
5.860000000000000142e+01 4.034105000000000274e+01
5.864999999999999858e+01 3.727040999999999826e+01
5.870000000000000284e+01 3.157385000000000019e+01
5.875000000000000000e+01 1.713557000000000130e+01
5.879999999999999716e+01 1.842699999999999960e+01
5.885000000000000142e+01 1.515315000000000012e+01
5.889999999999999858e+01 5.380082000000000164e+01
5.895000000000000284e+01 8.043249000000000137e+01
5.900000000000000000e+01 3.890409999999999968e+01
5.904999999999999716e+01 7.059429999999999872e+00
5.910000000000000142e+01 3.795020000000000238e+01
5.914999999999999858e+01 3.953878000000000270e+01
5.920000000000000284e+01 2.276438999999999879e+01
5.925000000000000000e+01 1.445604999999999940e+01
5.929999999999999716e+01 4.685461000000000098e+01
5.935000000000000142e+01 1.193135000000000012e+01
5.939999999999999858e+01 1.024901999999999980e+01
5.945000000000000284e+01 2.590662000000000020e+01
5.950000000000000000e+01 2.223380999999999830e+01
5.954999999999999716e+01 2.008534999999999826e+01
5.960000000000000142e+01 4.329522999999999655e+01
5.964999999999999858e+01 2.153353999999999857e+01
5.970000000000000284e+01 1.114949000000000012e+01
5.975000000000000000e+01 3.992163999999999646e+01
5.979999999999999716e+01 1.973581000000000074e+01
5.985000000000000142e+01 4.352165999999999713e+01
5.989999999999999858e+01 3.381869999999999976e+01
5.995000000000000284e+01 2.085516000000000147e+01
6.000000000000000000e+01 2.019579999999999842e+01
6.004999999999999716e+01 8.018941999999999837e+01
6.010000000000000142e+01 2.999983999999999895e+01
6.014999999999999858e+01 1.716170999999999935e+01
6.020000000000000284e+01 7.302087000000000216e+01
6.025000000000000000e+01 1.498013000000000083e+01
6.029999999999999716e+01 2.549662000000000006e+01
6.035000000000000142e+01 2.807234000000000052e+01
6.039999999999999858e+01 6.474739999999999718e+00
6.045000000000000284e+01 8.542830000000000368e+00
6.050000000000000000e+01 1.135495000000000054e+01
6.054999999999999716e+01 2.014068999999999932e+01
6.060000000000000142e+01 1.861625000000000085e+01
6.064999999999999858e+01 5.754240000000000244e+00
6.070000000000000284e+01 2.364009000000000071e+01
6.075000000000000000e+01 4.244261999999999802e+01
6.079999999999999716e+01 8.009296999999999400e+01
6.085000000000000142e+01 2.540055999999999869e+01
6.089999999999999858e+01 3.091162999999999883e+01
6.095000000000000284e+01 2.745352000000000103e+01
6.100000000000000000e+01 2.301989999999999981e+01
6.104999999999999716e+01 2.389924999999999855e+01
6.110000000000000142e+01 1.762999999999999901e+01
6.114999999999999858e+01 5.905223000000000155e+01
6.120000000000000284e+01 2.746386000000000038e+01
6.125000000000000000e+01 5.286482000000000170e+01
6.129999999999999716e+01 5.198078999999999894e+01
6.135000000000000142e+01 9.726179999999999382e+00
6.139999999999999858e+01 1.669258999999999915e+01
6.145000000000000284e+01 1.401340000000000074e+01
6.150000000000000000e+01 1.459037999999999968e+01
6.154999999999999716e+01 3.651892999999999745e+01
6.160000000000000142e+01 2.697130999999999901e+01
6.164999999999999858e+01 7.185894000000000403e+01
6.170000000000000284e+01 3.488703000000000287e+01
6.175000000000000000e+01 5.342210000000000036e+01
6.179999999999999716e+01 2.694790000000000063e+01
6.185000000000000142e+01 9.147840000000000416e+00
6.189999999999999858e+01 5.103316999999999837e+01
6.195000000000000284e+01 1.421571999999999925e+01
6.200000000000000000e+01 6.286865000000000236e+01
6.204999999999999716e+01 2.418307000000000073e+01
6.210000000000000142e+01 8.528800000000000381e+00
6.214999999999999858e+01 2.777004000000000161e+01
6.220000000000000284e+01 3.654636300000000233e+02
6.225000000000000000e+01 3.476883000000000123e+01
6.229999999999999716e+01 4.982780999999999949e+01
6.235000000000000142e+01 6.095338999999999885e+01
6.239999999999999858e+01 2.792139300000000048e+02
6.245000000000000284e+01 2.504314000000000107e+01
6.250000000000000000e+01 4.020494000000000057e+01
6.254999999999999716e+01 8.411410000000000053e+00
6.260000000000000142e+01 2.385183999999999926e+01
6.264999999999999858e+01 5.642291000000000167e+01
6.270000000000000284e+01 4.316727999999999810e+01
6.275000000000000000e+01 5.418679000000000201e+01
6.279999999999999716e+01 3.018740999999999985e+01
6.285000000000000142e+01 1.390924000000000049e+01
6.289999999999999858e+01 2.870785000000000053e+01
6.295000000000000284e+01 3.229668999999999812e+01
6.300000000000000000e+01 4.296856999999999971e+01
6.304999999999999716e+01 2.819999999999999929e+01
6.310000000000000142e+01 4.657858000000000231e+01
6.314999999999999858e+01 3.151285999999999987e+01
6.320000000000000284e+01 2.343802000000000163e+01
6.325000000000000000e+01 1.184097000000000044e+01
6.329999999999999716e+01 2.722065999999999875e+01
6.335000000000000142e+01 2.983845000000000169e+01
6.339999999999999858e+01 4.635320999999999714e+01
6.345000000000000284e+01 4.648628999999999678e+01
6.350000000000000000e+01 4.388756000000000057e+01
6.354999999999999716e+01 3.326547000000000054e+01
6.360000000000000142e+01 5.788694999999999879e+01
6.364999999999999858e+01 4.571045000000000158e+01
6.370000000000000284e+01 4.817719000000000307e+01
6.375000000000000000e+01 4.330073000000000150e+01
6.379999999999999716e+01 4.173093999999999681e+01
6.385000000000000142e+01 1.396547999999999945e+01
6.389999999999999858e+01 4.326171000000000078e+01
6.395000000000000284e+01 4.760383000000000209e+01
6.400000000000000000e+01 3.702470000000000283e+01
6.404999999999999716e+01 1.899631000000000114e+01
6.409999999999999432e+01 5.062277000000000271e+01
6.415000000000000568e+01 1.156265999999999927e+01
6.420000000000000284e+01 3.458643000000000001e+01
6.425000000000000000e+01 3.887698000000000320e+01
6.429999999999999716e+01 2.874659000000000120e+01
6.434999999999999432e+01 4.221068999999999960e+01
6.440000000000000568e+01 9.356439999999999202e+00
6.445000000000000284e+01 9.653194000000000585e+01
6.450000000000000000e+01 4.829135999999999740e+01
6.454999999999999716e+01 3.985790999999999684e+01
6.459999999999999432e+01 2.872143000000000157e+01
6.465000000000000568e+01 3.007373000000000118e+01
6.470000000000000284e+01 3.834904999999999831e+01
6.475000000000000000e+01 1.183317000000000085e+01
6.479999999999999716e+01 2.278679999999999950e+01
6.484999999999999432e+01 4.256911999999999807e+01
6.490000000000000568e+01 4.732256999999999891e+01
6.495000000000000284e+01 3.505181999999999931e+01
6.500000000000000000e+01 7.825309999999999988e+00
6.504999999999999716e+01 1.103763000000000005e+01
6.509999999999999432e+01 5.562886999999999915e+01
6.515000000000000568e+01 4.880554999999999666e+01
6.520000000000000284e+01 4.109913999999999845e+01
6.525000000000000000e+01 2.266489999999999938e+01
6.529999999999999716e+01 2.086758999999999986e+01
6.534999999999999432e+01 1.426268999999999920e+01
6.540000000000000568e+01 1.751360999999999990e+01
6.545000000000000284e+01 3.531184999999999974e+01
6.550000000000000000e+01 1.877911499999999876e+02
6.554999999999999716e+01 4.245705999999999847e+01
6.559999999999999432e+01 1.660921899999999880e+02
6.565000000000000568e+01 1.221823999999999977e+01
6.570000000000000284e+01 6.642137999999999920e+01
6.575000000000000000e+01 1.784550399999999968e+02
6.579999999999999716e+01 1.598973999999999940e+01
6.584999999999999432e+01 3.961176999999999992e+01
6.590000000000000568e+01 8.113269999999999982e+00
6.595000000000000284e+01 4.326104000000000127e+01
6.600000000000000000e+01 2.759659999999999869e+01
6.604999999999999716e+01 2.814201999999999870e+01
6.609999999999999432e+01 3.888152999999999793e+01
6.615000000000000568e+01 1.275633000000000017e+01
6.620000000000000284e+01 2.357237999999999900e+01
6.625000000000000000e+01 6.891734999999999900e+01
6.629999999999999716e+01 1.398780999999999963e+01
6.634999999999999432e+01 1.444153999999999982e+01
6.640000000000000568e+01 1.521833900000000028e+02
6.645000000000000284e+01 6.390690000000000204e+00
6.650000000000000000e+01 6.508123000000000502e+01
6.654999999999999716e+01 6.038665000000000305e+01
6.659999999999999432e+01 5.461010000000000275e+01
6.665000000000000568e+01 4.190581000000000245e+01
6.670000000000000284e+01 5.830586000000000269e+01
6.675000000000000000e+01 3.562167999999999779e+01
6.679999999999999716e+01 1.484571000000000041e+01
6.684999999999999432e+01 3.847827999999999804e+01
6.690000000000000568e+01 1.663926000000000016e+01
6.695000000000000284e+01 3.955915000000000248e+01
6.700000000000000000e+01 2.666355000000000075e+01
6.704999999999999716e+01 3.254399999999999959e+00
6.709999999999999432e+01 4.359065999999999974e+01
6.715000000000000568e+01 4.492204999999999870e+01
6.720000000000000284e+01 2.396353999999999829e+01
6.725000000000000000e+01 7.624872999999999479e+01
6.729999999999999716e+01 2.856115000000000137e+01
6.734999999999999432e+01 2.378370999999999924e+01
6.740000000000000568e+01 3.622673000000000343e+01
6.745000000000000284e+01 2.560737999999999914e+01
6.750000000000000000e+01 3.474347000000000207e+01
6.754999999999999716e+01 1.483801000000000059e+01
6.759999999999999432e+01 2.971547999999999945e+01
6.765000000000000568e+01 3.360020000000000095e+01
6.770000000000000284e+01 2.997906000000000049e+01
6.775000000000000000e+01 2.927814000000000050e+01
6.779999999999999716e+01 2.349688000000000088e+01
6.784999999999999432e+01 5.277758999999999645e+01
6.790000000000000568e+01 3.202472999999999814e+01
6.795000000000000284e+01 1.001673000000000080e+01
6.800000000000000000e+01 7.981234999999999502e+01
6.804999999999999716e+01 5.236594999999999800e+01
6.809999999999999432e+01 4.589735999999999905e+01
6.815000000000000568e+01 2.314498999999999995e+01
6.820000000000000284e+01 4.241230999999999796e+01
6.825000000000000000e+01 3.993195000000000050e+01
6.829999999999999716e+01 2.339735999999999905e+01
6.834999999999999432e+01 4.614368999999999943e+01
6.840000000000000568e+01 2.078134000000000015e+01
6.845000000000000284e+01 7.792169999999999597e+00
6.850000000000000000e+01 4.173469999999999658e+01
6.854999999999999716e+01 4.933932999999999680e+01
6.859999999999999432e+01 4.580525000000000091e+01
6.865000000000000568e+01 2.303171000000000035e+01
6.870000000000000284e+01 4.519503999999999877e+01
6.875000000000000000e+01 2.983224999999999838e+01
6.879999999999999716e+01 3.415106999999999715e+01
6.884999999999999432e+01 1.156320000000000014e+01
6.890000000000000568e+01 4.134418999999999755e+01
6.895000000000000284e+01 1.599369000000000085e+01
6.900000000000000000e+01 3.836941999999999808e+01
6.904999999999999716e+01 2.142380999999999958e+01
6.909999999999999432e+01 4.349128999999999934e+01
6.915000000000000568e+01 2.975412000000000035e+01
6.920000000000000284e+01 4.072874000000000194e+01
6.925000000000000000e+01 2.171968000000000032e+01
6.929999999999999716e+01 3.376252999999999815e+01
6.934999999999999432e+01 4.291243000000000052e+01
6.940000000000000568e+01 4.463501000000000118e+01
6.945000000000000284e+01 4.480114999999999981e+01
6.950000000000000000e+01 2.562988000000000000e+01
6.954999999999999716e+01 3.204097000000000151e+01
6.959999999999999432e+01 3.968003999999999820e+01
6.965000000000000568e+01 3.359389000000000181e+01
6.970000000000000284e+01 5.884877999999999787e+01
6.975000000000000000e+01 5.039171999999999940e+01
6.979999999999999716e+01 6.347439999999999749e+00
6.984999999999999432e+01 2.451095000000000113e+01
6.990000000000000568e+01 2.357835999999999999e+01
6.995000000000000284e+01 4.184221000000000146e+01
7.000000000000000000e+01 2.393487000000000009e+01
7.004999999999999716e+01 1.773187000000000069e+01
7.009999999999999432e+01 2.146876999999999924e+01
7.015000000000000568e+01 1.269271999999999956e+01
7.020000000000000284e+01 2.655136999999999858e+01
7.025000000000000000e+01 1.144828000000000046e+01
7.029999999999999716e+01 2.952595000000000169e+01
7.034999999999999432e+01 1.454135999999999918e+01
7.040000000000000568e+01 1.966841000000000150e+01
7.045000000000000284e+01 1.115766999999999953e+01
7.050000000000000000e+01 3.168151999999999902e+01
7.054999999999999716e+01 6.456940000000000346e+00
7.059999999999999432e+01 4.146392000000000166e+01
7.065000000000000568e+01 2.708786999999999878e+01
7.070000000000000284e+01 3.347400999999999982e+01
7.075000000000000000e+01 3.302517000000000280e+01
7.079999999999999716e+01 2.817942999999999998e+01
7.084999999999999432e+01 4.367423999999999751e+01
7.090000000000000568e+01 7.448850000000000193e+00
7.095000000000000284e+01 4.323169999999999646e+01
7.100000000000000000e+01 7.838750000000000107e+00
7.104999999999999716e+01 9.544499000000000422e+01
7.109999999999999432e+01 2.762775999999999854e+01
7.115000000000000568e+01 8.171720000000000539e+00
7.120000000000000284e+01 3.488338999999999857e+01
7.125000000000000000e+01 2.846525000000000105e+01
7.129999999999999716e+01 3.660884000000000071e+01
7.134999999999999432e+01 3.739777999999999736e+01
7.140000000000000568e+01 2.332453999999999894e+01
7.145000000000000284e+01 3.816590000000000060e+01
7.150000000000000000e+01 2.518209999999999837e+01
7.154999999999999716e+01 4.093807000000000329e+01
7.159999999999999432e+01 5.372943000000000069e+01
7.165000000000000568e+01 4.889321999999999946e+01
7.170000000000000284e+01 2.028381999999999863e+01
7.175000000000000000e+01 4.419991999999999877e+01
7.179999999999999716e+01 3.689475000000000193e+01
7.184999999999999432e+01 3.542354999999999876e+01
7.190000000000000568e+01 4.335943000000000325e+01
7.195000000000000284e+01 4.240653999999999968e+01
7.200000000000000000e+01 3.863262999999999892e+01
7.204999999999999716e+01 2.353792999999999935e+01
7.209999999999999432e+01 4.845195999999999970e+01
7.215000000000000568e+01 3.050925000000000153e+01
7.220000000000000284e+01 4.532694000000000045e+01
7.225000000000000000e+01 3.236871000000000009e+01
7.229999999999999716e+01 4.046533999999999764e+01
7.234999999999999432e+01 3.813436000000000092e+01
7.240000000000000568e+01 5.029921000000000220e+01
7.245000000000000284e+01 3.690827999999999776e+01
7.250000000000000000e+01 4.384317999999999671e+01
7.254999999999999716e+01 4.756967999999999819e+01
7.259999999999999432e+01 4.620774999999999721e+01
7.265000000000000568e+01 8.199363999999999919e+01
7.270000000000000284e+01 3.328376000000000090e+01
7.275000000000000000e+01 4.469057000000000102e+01
7.279999999999999716e+01 5.657007000000000119e+01
7.284999999999999432e+01 3.476417000000000002e+01
7.290000000000000568e+01 3.839867000000000274e+01
7.295000000000000284e+01 3.098483999999999838e+01
7.300000000000000000e+01 4.596524999999999750e+01
7.304999999999999716e+01 2.537566999999999950e+01
7.309999999999999432e+01 4.400372000000000128e+01
7.315000000000000568e+01 2.858555000000000135e+01
7.320000000000000284e+01 4.030959000000000003e+01
7.325000000000000000e+01 4.282838999999999885e+01
7.329999999999999716e+01 1.883457999999999899e+01
7.334999999999999432e+01 1.870831000000000088e+01
7.340000000000000568e+01 3.008421999999999841e+01
7.345000000000000284e+01 3.867943000000000353e+01
7.350000000000000000e+01 2.342442000000000135e+01
7.354999999999999716e+01 4.925932999999999851e+01
7.359999999999999432e+01 3.045273999999999859e+01
7.365000000000000568e+01 2.962960999999999956e+01
7.370000000000000284e+01 1.616827999999999932e+01
7.375000000000000000e+01 4.632607000000000141e+01
7.379999999999999716e+01 2.375488000000000000e+01
7.384999999999999432e+01 4.874483000000000033e+01
7.390000000000000568e+01 5.183169999999999789e+01
7.395000000000000284e+01 3.427752000000000265e+01
7.400000000000000000e+01 3.862490999999999985e+01
7.404999999999999716e+01 1.708955999999999875e+01
7.409999999999999432e+01 3.510204999999999842e+01
7.415000000000000568e+01 1.583170999999999928e+01
7.420000000000000284e+01 4.874110000000000298e+01
7.425000000000000000e+01 4.175401000000000096e+01
7.429999999999999716e+01 3.703070000000000306e+01
7.434999999999999432e+01 2.269012000000000029e+01
7.440000000000000568e+01 2.280811999999999884e+01
7.445000000000000284e+01 5.729700000000000237e+00
7.450000000000000000e+01 1.018224999999999980e+01
7.454999999999999716e+01 2.429747000000000057e+01
7.459999999999999432e+01 3.120523999999999987e+01
7.465000000000000568e+01 2.870100000000000051e+01
7.470000000000000284e+01 1.488964999999999961e+01
7.475000000000000000e+01 7.631660000000000110e+00
7.479999999999999716e+01 3.122951000000000121e+01
7.484999999999999432e+01 4.932992999999999739e+01
7.490000000000000568e+01 4.081940000000000168e+01
7.495000000000000284e+01 2.224443000000000126e+01
7.500000000000000000e+01 3.573953000000000202e+01
7.504999999999999716e+01 5.569279999999999831e+01
7.509999999999999432e+01 4.206826000000000221e+01
7.515000000000000568e+01 1.073512999999999984e+01
7.520000000000000284e+01 2.597793000000000063e+01
7.525000000000000000e+01 4.852537000000000234e+01
7.529999999999999716e+01 4.208187999999999818e+01
7.534999999999999432e+01 1.249474000000000018e+01
7.540000000000000568e+01 4.830201999999999884e+01
7.545000000000000284e+01 2.865342000000000056e+01
7.550000000000000000e+01 4.193142999999999887e+01
7.554999999999999716e+01 3.991158000000000072e+01
7.559999999999999432e+01 3.958955999999999875e+01
7.565000000000000568e+01 3.955637999999999721e+01
7.570000000000000284e+01 3.075693000000000055e+01
7.575000000000000000e+01 4.983095999999999748e+01
7.579999999999999716e+01 3.017174999999999940e+01
7.584999999999999432e+01 3.904973999999999990e+01
7.590000000000000568e+01 4.923078999999999894e+01
7.595000000000000284e+01 3.374822999999999951e+01
7.600000000000000000e+01 2.989874000000000009e+01
7.604999999999999716e+01 2.216049999999999898e+01
7.609999999999999432e+01 4.199098000000000042e+01
7.615000000000000568e+01 4.271585999999999927e+01
7.620000000000000284e+01 6.377172999999999803e+01
7.625000000000000000e+01 3.750424000000000291e+01
7.629999999999999716e+01 4.085152000000000072e+01
7.634999999999999432e+01 3.287991999999999848e+01
7.640000000000000568e+01 4.579889999999999795e+00
7.645000000000000284e+01 3.970465000000000089e+01
7.650000000000000000e+01 1.570091999999999999e+01
7.654999999999999716e+01 4.440350999999999715e+01
7.659999999999999432e+01 2.560409999999999897e+01
7.665000000000000568e+01 2.320253999999999905e+01
7.670000000000000284e+01 2.342177999999999827e+01
7.675000000000000000e+01 6.020148999999999972e+01
7.679999999999999716e+01 4.065970999999999691e+01
7.684999999999999432e+01 3.600151999999999930e+01
7.690000000000000568e+01 1.510454999999999970e+01
7.695000000000000284e+01 4.588627000000000322e+01
7.700000000000000000e+01 4.115140999999999849e+01
7.704999999999999716e+01 5.551583999999999719e+01
7.709999999999999432e+01 1.511683999999999983e+01
7.715000000000000568e+01 1.937011000000000038e+01
7.720000000000000284e+01 1.054080000000000084e+01
7.725000000000000000e+01 1.599560999999999922e+01
7.729999999999999716e+01 2.310234000000000165e+01
7.734999999999999432e+01 1.317928000000000033e+01
7.740000000000000568e+01 2.467699999999999960e+01
7.745000000000000284e+01 4.171293000000000006e+01
7.750000000000000000e+01 1.051426999999999978e+01
7.754999999999999716e+01 3.088756000000000057e+01
7.759999999999999432e+01 3.550209999999999866e+01
7.765000000000000568e+01 1.115497000000000050e+01
7.770000000000000284e+01 6.588219999999999743e+00
7.775000000000000000e+01 5.658019999999999783e+01
7.779999999999999716e+01 1.078156000000000070e+01
7.784999999999999432e+01 2.506550999999999974e+01
7.790000000000000568e+01 1.485482000000000014e+01
7.795000000000000284e+01 3.972731000000000279e+01
7.800000000000000000e+01 7.649577999999999633e+01
7.804999999999999716e+01 2.249493999999999971e+01
7.809999999999999432e+01 4.015505999999999887e+01
7.815000000000000568e+01 3.830859999999999932e+00
7.820000000000000284e+01 2.200970999999999833e+01
7.825000000000000000e+01 3.604563999999999879e+01
7.829999999999999716e+01 1.473390999999999984e+01
7.834999999999999432e+01 1.173198999999999970e+01
7.840000000000000568e+01 1.884652000000000172e+01
7.845000000000000284e+01 2.544075000000000131e+01
7.850000000000000000e+01 3.148402000000000100e+01
7.854999999999999716e+01 5.582164000000000215e+01
7.859999999999999432e+01 3.769919000000000153e+01
7.865000000000000568e+01 3.790397999999999712e+01
7.870000000000000284e+01 4.034181000000000239e+01
7.875000000000000000e+01 1.802508999999999872e+01
7.879999999999999716e+01 3.348615000000000208e+01
7.884999999999999432e+01 3.855878700000000094e+02
7.890000000000000568e+01 4.574595999999999663e+01
7.895000000000000284e+01 1.893769999999999953e+01
7.900000000000000000e+01 2.262999999999999901e+01
7.904999999999999716e+01 5.176809999999999690e+01
7.909999999999999432e+01 3.401084999999999781e+01
7.915000000000000568e+01 3.208436999999999983e+01
7.920000000000000284e+01 2.726523999999999859e+01
7.925000000000000000e+01 6.042007000000000261e+01
7.929999999999999716e+01 8.767200000000000770e+00
7.934999999999999432e+01 3.500524000000000058e+01
7.940000000000000568e+01 5.166038999999999959e+01
7.945000000000000284e+01 1.665869999999999962e+01
7.950000000000000000e+01 2.610151000000000110e+01
7.954999999999999716e+01 5.617737999999999943e+01
7.959999999999999432e+01 2.221997999999999962e+01
7.965000000000000568e+01 5.510510000000000019e+00
7.970000000000000284e+01 1.681992999999999938e+01
7.975000000000000000e+01 7.301940000000000097e+00
7.979999999999999716e+01 2.594866000000000028e+01
7.984999999999999432e+01 3.310804999999999865e+01
7.990000000000000568e+01 8.716764000000000578e+01
7.995000000000000284e+01 3.751735999999999649e+01
8.000000000000000000e+01 4.197659000000000162e+01
8.004999999999999716e+01 4.849954000000000320e+01
8.009999999999999432e+01 1.575998000000000054e+01
8.015000000000000568e+01 4.304357000000000255e+01
8.020000000000000284e+01 1.999204999999999899e+01
8.025000000000000000e+01 4.660855999999999710e+01
8.029999999999999716e+01 2.281334000000000017e+01
8.034999999999999432e+01 4.287910999999999717e+01
8.040000000000000568e+01 4.028694999999999737e+01
8.045000000000000284e+01 1.600222000000000122e+01
8.050000000000000000e+01 2.196603999999999957e+01
8.054999999999999716e+01 3.043963000000000108e+01
8.059999999999999432e+01 3.573599999999999710e+01
8.065000000000000568e+01 4.236184999999999690e+01
8.070000000000000284e+01 3.723143000000000313e+01
8.075000000000000000e+01 1.046662000000000070e+01
8.079999999999999716e+01 1.413660999999999923e+01
8.084999999999999432e+01 5.503331000000000017e+01
8.090000000000000568e+01 1.330087999999999937e+01
8.095000000000000284e+01 1.741022999999999854e+01
8.100000000000000000e+01 1.514962000000000053e+01
8.104999999999999716e+01 6.224070000000000213e+00
8.109999999999999432e+01 2.420503000000000071e+01
8.115000000000000568e+01 3.394651000000000352e+01
8.120000000000000284e+01 2.456360000000000099e+01
8.125000000000000000e+01 4.056808000000000192e+01
8.129999999999999716e+01 4.063835999999999871e+01
8.134999999999999432e+01 1.380057060000000092e+03
8.140000000000000568e+01 5.926541999999999888e+01
8.145000000000000284e+01 3.047877000000000081e+01
8.150000000000000000e+01 3.697332000000000107e+01
8.154999999999999716e+01 5.737997000000000014e+01
8.159999999999999432e+01 1.169041999999999959e+01
8.165000000000000568e+01 3.308585999999999672e+01
8.170000000000000284e+01 1.293205999999999989e+01
8.175000000000000000e+01 3.418746999999999758e+01
8.179999999999999716e+01 2.707961999999999847e+01
8.184999999999999432e+01 1.555265999999999948e+01
8.190000000000000568e+01 2.027705999999999875e+01
8.195000000000000284e+01 4.753099999999999881e+01
8.200000000000000000e+01 5.355939000000000050e+01
8.204999999999999716e+01 4.510750999999999777e+01
8.209999999999999432e+01 1.473701999999999934e+01
8.215000000000000568e+01 4.994230000000000302e+01
8.220000000000000284e+01 5.157336999999999705e+01
8.225000000000000000e+01 3.526473000000000013e+01
8.229999999999999716e+01 4.136789999999999878e+01
8.234999999999999432e+01 3.123272000000000048e+01
8.240000000000000568e+01 3.375117000000000189e+01
8.245000000000000284e+01 4.067998000000000047e+01
8.250000000000000000e+01 1.415534000000000070e+01
8.254999999999999716e+01 3.420213999999999999e+01
8.259999999999999432e+01 2.544694000000000145e+01
8.265000000000000568e+01 5.139432000000000045e+01
8.270000000000000284e+01 5.300169999999999959e+01
8.275000000000000000e+01 3.899542999999999893e+01
8.279999999999999716e+01 4.889361999999999853e+01
8.284999999999999432e+01 3.942781999999999698e+01
8.290000000000000568e+01 3.985336000000000212e+01
8.295000000000000284e+01 2.790171000000000134e+01
8.300000000000000000e+01 9.164989999999999526e+00
8.304999999999999716e+01 3.894800000000000040e+00
8.309999999999999432e+01 3.145948999999999884e+01
8.315000000000000568e+01 1.717230999999999952e+01
8.320000000000000284e+01 1.054480000000000040e+01
8.325000000000000000e+01 8.205375999999999692e+01
8.329999999999999716e+01 4.247453000000000145e+01
8.334999999999999432e+01 2.199342000000000041e+01
8.340000000000000568e+01 7.927699999999999747e+00
8.345000000000000284e+01 2.579655999999999949e+01
8.350000000000000000e+01 4.480254000000000048e+01
8.354999999999999716e+01 3.461977999999999867e+01
8.359999999999999432e+01 1.345130999999999943e+01
8.365000000000000568e+01 4.476359999999999673e+01
8.370000000000000284e+01 4.162411000000000172e+01
8.375000000000000000e+01 2.762226000000000070e+01
8.379999999999999716e+01 3.806864000000000203e+01
8.384999999999999432e+01 3.997498000000000218e+01
8.390000000000000568e+01 2.865362999999999971e+01
8.395000000000000284e+01 3.420524000000000342e+01
8.400000000000000000e+01 2.712653999999999854e+01
8.404999999999999716e+01 4.219803000000000281e+01
8.409999999999999432e+01 9.370919999999999916e+00
8.415000000000000568e+01 3.343874000000000279e+01
8.420000000000000284e+01 3.418014000000000152e+01
8.425000000000000000e+01 1.011869000000000085e+01
8.429999999999999716e+01 1.579927999999999955e+01
8.434999999999999432e+01 1.902412999999999954e+01
8.440000000000000568e+01 1.798760000000000048e+01
8.445000000000000284e+01 2.954568000000000083e+01
8.450000000000000000e+01 3.972643000000000058e+01
8.454999999999999716e+01 3.082410000000000139e+01
8.459999999999999432e+01 2.994681999999999888e+01
8.465000000000000568e+01 3.015362999999999971e+01
8.470000000000000284e+01 4.455879999999999797e+01
8.475000000000000000e+01 1.299597999999999942e+01
8.479999999999999716e+01 9.300399999999999778e+00
8.484999999999999432e+01 8.305970000000000297e+00
8.490000000000000568e+01 2.907495000000000118e+01
8.495000000000000284e+01 3.206546999999999770e+01
8.500000000000000000e+01 3.106099000000000032e+01
8.504999999999999716e+01 4.561453000000000202e+01
8.509999999999999432e+01 2.237733000000000061e+01
8.515000000000000568e+01 1.941916000000000153e+01
8.520000000000000284e+01 1.422630999999999979e+01
8.525000000000000000e+01 3.413969999999999771e+01
8.529999999999999716e+01 2.535444000000000031e+01
8.534999999999999432e+01 1.473422000000000054e+01
8.540000000000000568e+01 1.003334000000000081e+01
8.545000000000000284e+01 3.464616000000000184e+01
8.550000000000000000e+01 6.236710999999999672e+01
8.554999999999999716e+01 5.962181999999999960e+01
8.559999999999999432e+01 3.928900000000000148e+01
8.565000000000000568e+01 3.134659999999999869e+01
8.570000000000000284e+01 4.841009999999999991e+01
8.575000000000000000e+01 3.106957999999999842e+01
8.579999999999999716e+01 9.298790000000000333e+00
8.584999999999999432e+01 5.379019999999999690e+00
8.590000000000000568e+01 4.153175000000000239e+01
8.595000000000000284e+01 2.259793000000000163e+01
8.600000000000000000e+01 4.191693000000000069e+01
8.604999999999999716e+01 2.625219999999999843e+01
8.609999999999999432e+01 5.092864000000000146e+01
8.615000000000000568e+01 5.604368000000000194e+01
8.620000000000000284e+01 4.536392000000000024e+01
8.625000000000000000e+01 2.285387000000000057e+01
8.629999999999999716e+01 4.077347000000000321e+01
8.634999999999999432e+01 3.799723999999999791e+01
8.640000000000000568e+01 2.106569999999999965e+01
8.645000000000000284e+01 4.334463000000000221e+01
8.650000000000000000e+01 2.514435999999999893e+01
8.654999999999999716e+01 2.868214000000000041e+01
8.659999999999999432e+01 3.268733000000000288e+01
8.665000000000000568e+01 4.107730000000000103e+01
8.670000000000000284e+01 4.345976000000000283e+01
8.675000000000000000e+01 1.937650000000000006e+01
8.679999999999999716e+01 4.456139999999999901e+01
8.684999999999999432e+01 5.055057999999999652e+01
8.690000000000000568e+01 4.961066999999999894e+01
8.695000000000000284e+01 3.638309000000000282e+01
8.700000000000000000e+01 3.379637000000000313e+01
8.704999999999999716e+01 3.065835999999999828e+01
8.709999999999999432e+01 2.658295999999999992e+01
8.715000000000000568e+01 1.583320999999999934e+01
8.720000000000000284e+01 1.554948000000000086e+01
8.725000000000000000e+01 4.651424999999999699e+01
8.729999999999999716e+01 1.756120999999999910e+01
8.734999999999999432e+01 2.574146999999999963e+01
8.740000000000000568e+01 1.560302000000000078e+01
8.745000000000000284e+01 4.117262999999999806e+01
8.750000000000000000e+01 2.281729999999999947e+01
8.754999999999999716e+01 4.202308000000000021e+01
8.759999999999999432e+01 2.456668000000000163e+01
8.765000000000000568e+01 3.214453999999999922e+01
8.770000000000000284e+01 1.417154999999999987e+01
8.775000000000000000e+01 1.957677999999999940e+01
8.779999999999999716e+01 2.574427999999999983e+01
8.784999999999999432e+01 4.965272999999999826e+01
8.790000000000000568e+01 4.671493999999999858e+01
8.795000000000000284e+01 1.367647000000000013e+01
8.800000000000000000e+01 3.750303999999999860e+01
8.804999999999999716e+01 4.873863000000000056e+01
8.809999999999999432e+01 1.535135000000000005e+01
8.815000000000000568e+01 4.058800000000000097e+01
8.820000000000000284e+01 7.284580000000000055e+00
8.825000000000000000e+01 1.485088999999999970e+01
8.829999999999999716e+01 2.366291999999999973e+01
8.834999999999999432e+01 1.526337999999999973e+01
8.840000000000000568e+01 2.419667000000000101e+01
8.845000000000000284e+01 3.166190999999999889e+01
8.850000000000000000e+01 2.036480999999999852e+01
8.854999999999999716e+01 3.054652000000000100e+01
8.859999999999999432e+01 3.667826000000000164e+01
8.865000000000000568e+01 3.097407000000000110e+01
8.870000000000000284e+01 3.170656999999999925e+01
8.875000000000000000e+01 1.047985000000000078e+01
8.879999999999999716e+01 3.787107999999999919e+01
8.884999999999999432e+01 3.730955000000000155e+01
8.890000000000000568e+01 2.509026000000000067e+01
8.895000000000000284e+01 1.412285999999999930e+01
8.900000000000000000e+01 1.475840999999999958e+01
8.904999999999999716e+01 5.795734000000000208e+01
8.909999999999999432e+01 4.593419000000000096e+01
8.915000000000000568e+01 1.912979999999999947e+01
8.920000000000000284e+01 2.940910999999999831e+01
8.925000000000000000e+01 8.441359999999999530e+00
8.929999999999999716e+01 4.577403000000000333e+01
8.934999999999999432e+01 4.144592999999999705e+01
8.940000000000000568e+01 3.712245000000000061e+01
8.945000000000000284e+01 1.685659000000000063e+01
8.950000000000000000e+01 3.080097999999999914e+01
8.954999999999999716e+01 4.642952999999999975e+01
8.959999999999999432e+01 5.613080999999999676e+01
8.965000000000000568e+01 2.373753999999999920e+01
8.970000000000000284e+01 3.733267000000000024e+01
8.975000000000000000e+01 3.675766000000000133e+01
8.979999999999999716e+01 1.210868999999999929e+01
8.984999999999999432e+01 4.729661000000000115e+01
8.990000000000000568e+01 2.106063999999999936e+01
8.995000000000000284e+01 4.662505999999999773e+01
9.000000000000000000e+01 4.997709999999999653e+00
9.004999999999999716e+01 2.994268999999999892e+01
9.009999999999999432e+01 2.269528999999999996e+01
9.015000000000000568e+01 2.876651999999999987e+01
9.020000000000000284e+01 3.191218999999999895e+01
9.025000000000000000e+01 2.626641000000000048e+01
9.029999999999999716e+01 1.474395999999999951e+01
9.034999999999999432e+01 9.817619999999999791e+00
9.040000000000000568e+01 3.737859999999999872e+01
9.045000000000000284e+01 4.651572000000000173e+01
9.050000000000000000e+01 1.682637000000000072e+01
9.054999999999999716e+01 4.128824000000000183e+01
9.059999999999999432e+01 4.694735000000000014e+01
9.065000000000000568e+01 1.222338000000000058e+01
9.070000000000000284e+01 2.573227999999999938e+01
9.075000000000000000e+01 7.719920000000000115e+00
9.079999999999999716e+01 2.676325999999999894e+01
9.084999999999999432e+01 1.850338999999999956e+01
9.090000000000000568e+01 6.904510000000000147e+00
9.095000000000000284e+01 3.509270999999999674e+01
9.100000000000000000e+01 2.465994999999999848e+01
9.104999999999999716e+01 2.075621999999999900e+01
9.109999999999999432e+01 3.580978000000000350e+01
9.115000000000000568e+01 4.979435000000000144e+01
9.120000000000000284e+01 5.813078000000000145e+01
9.125000000000000000e+01 3.485730000000000217e+01
9.129999999999999716e+01 2.786405999999999850e+01
9.134999999999999432e+01 1.067684000000000033e+01
9.140000000000000568e+01 8.991958999999999946e+01
9.145000000000000284e+01 9.216857000000000255e+01
9.150000000000000000e+01 9.896919999999999717e+00
9.154999999999999716e+01 3.578625999999999863e+01
9.159999999999999432e+01 1.173661000000000065e+01
9.165000000000000568e+01 2.755012999999999934e+01
9.170000000000000284e+01 2.421411000000000158e+01
9.175000000000000000e+01 5.202427999999999741e+01
9.179999999999999716e+01 4.059022000000000219e+01
9.184999999999999432e+01 2.453942999999999941e+01
9.190000000000000568e+01 1.330650999999999939e+01
9.195000000000000284e+01 1.455885999999999925e+01
9.200000000000000000e+01 7.036660000000000359e+00
9.204999999999999716e+01 1.295368000000000031e+01
9.209999999999999432e+01 4.391537000000000290e+01
9.215000000000000568e+01 4.237523000000000195e+01
9.220000000000000284e+01 2.157368999999999915e+01
9.225000000000000000e+01 1.826210000000000022e+01
9.229999999999999716e+01 1.421796999999999933e+01
9.234999999999999432e+01 3.588195000000000334e+01
9.240000000000000568e+01 2.627209999999999823e+01
9.245000000000000284e+01 5.560105999999999682e+01
9.250000000000000000e+01 4.946715999999999980e+01
9.254999999999999716e+01 4.341420000000000101e+01
9.259999999999999432e+01 6.139898000000000167e+01
9.265000000000000568e+01 2.093858000000000175e+01
9.270000000000000284e+01 5.149005999999999972e+01
9.275000000000000000e+01 2.266497999999999990e+01
9.279999999999999716e+01 3.578349999999999653e+01
9.284999999999999432e+01 3.435815000000000197e+01
9.290000000000000568e+01 1.132559100000000001e+02
9.295000000000000284e+01 4.798825999999999681e+01
9.300000000000000000e+01 4.886742999999999881e+01
9.304999999999999716e+01 2.927610999999999919e+01
9.309999999999999432e+01 9.487719999999999487e+00
9.315000000000000568e+01 4.390728000000000009e+01
9.320000000000000284e+01 1.641095999999999933e+01
9.325000000000000000e+01 5.325117999999999796e+01
9.329999999999999716e+01 2.765765999999999991e+01
9.334999999999999432e+01 1.065576000000000079e+01
9.340000000000000568e+01 1.801716000000000051e+01
9.345000000000000284e+01 8.483459999999999113e+00
9.350000000000000000e+01 4.082148000000000110e+01
9.354999999999999716e+01 9.806050000000000821e+00
9.359999999999999432e+01 2.945464000000000127e+01
9.365000000000000568e+01 3.697142999999999802e+01
9.370000000000000284e+01 3.021582000000000079e+01
9.375000000000000000e+01 8.207340000000000302e+00
9.379999999999999716e+01 2.073192999999999842e+01
9.384999999999999432e+01 3.704825999999999908e+01
9.390000000000000568e+01 5.136899999999999800e+00
9.395000000000000284e+01 2.196620000000000061e+01
9.400000000000000000e+01 2.698159000000000063e+01
9.404999999999999716e+01 2.904394999999999882e+01
9.409999999999999432e+01 1.904437000000000069e+01
9.415000000000000568e+01 1.218665999999999983e+01
9.420000000000000284e+01 1.700716999999999857e+01
9.425000000000000000e+01 4.563011999999999802e+01
9.429999999999999716e+01 6.839430000000000121e+00
9.434999999999999432e+01 1.732114999999999938e+01
9.440000000000000568e+01 3.810721999999999809e+01
9.445000000000000284e+01 2.911371000000000109e+01
9.450000000000000000e+01 3.086774000000000129e+01
9.454999999999999716e+01 3.431799000000000177e+01
9.459999999999999432e+01 1.713453000000000159e+01
9.465000000000000568e+01 3.930637000000000114e+01
9.470000000000000284e+01 3.832271000000000072e+01
9.475000000000000000e+01 1.584252000000000038e+01
9.479999999999999716e+01 2.819404000000000110e+01
9.484999999999999432e+01 1.285342999999999947e+01
9.490000000000000568e+01 2.509310999999999936e+01
9.495000000000000284e+01 2.056924000000000063e+01
9.500000000000000000e+01 4.266899000000000086e+01
9.504999999999999716e+01 2.989136999999999844e+01
9.509999999999999432e+01 3.848208000000000339e+01
9.515000000000000568e+01 2.772671000000000063e+01
9.520000000000000284e+01 8.774649999999999395e+00
9.525000000000000000e+01 2.936902999999999864e+01
9.529999999999999716e+01 1.215516000000000041e+01
9.534999999999999432e+01 2.801430999999999827e+01
9.540000000000000568e+01 2.497194999999999965e+01
9.545000000000000284e+01 8.090059999999999363e+00
9.550000000000000000e+01 2.716488999999999976e+01
9.554999999999999716e+01 5.011963999999999686e+01
9.559999999999999432e+01 5.710479999999999556e+00
9.565000000000000568e+01 1.669087000000000032e+01
9.570000000000000284e+01 2.790871999999999886e+01
9.575000000000000000e+01 6.144000000000000128e+00
9.579999999999999716e+01 1.900328999999999979e+01
9.584999999999999432e+01 3.366754999999999853e+01
9.590000000000000568e+01 2.584524000000000044e+01
9.595000000000000284e+01 1.275975999999999999e+01
9.600000000000000000e+01 1.662541999999999831e+01
9.604999999999999716e+01 3.707741999999999649e+01
9.609999999999999432e+01 1.829445000000000121e+01
9.615000000000000568e+01 3.127289000000000030e+01
9.620000000000000284e+01 2.329102999999999923e+01
9.625000000000000000e+01 4.970389999999999731e+01
9.629999999999999716e+01 2.874298999999999893e+01
9.634999999999999432e+01 1.219374999999999964e+01
9.640000000000000568e+01 4.042840999999999951e+01
9.645000000000000284e+01 3.714101999999999748e+01
9.650000000000000000e+01 2.770386999999999844e+01
9.654999999999999716e+01 3.750739999999999696e+01
9.659999999999999432e+01 1.229058999999999990e+01
9.665000000000000568e+01 3.573169000000000040e+01
9.670000000000000284e+01 2.842932000000000059e+01
9.675000000000000000e+01 4.505798999999999666e+01
9.679999999999999716e+01 7.253980000000000317e+00
9.684999999999999432e+01 3.843965000000000032e+01
9.690000000000000568e+01 1.563929000000000080e+01
9.695000000000000284e+01 6.884968000000000643e+01
9.700000000000000000e+01 3.394257999999999953e+01
9.704999999999999716e+01 2.200078999999999851e+01
9.709999999999999432e+01 6.592718000000000700e+01
9.715000000000000568e+01 1.372343000000000046e+01
9.720000000000000284e+01 2.387137999999999849e+01
9.725000000000000000e+01 2.872425000000000139e+01
9.729999999999999716e+01 8.175253999999999621e+01
9.734999999999999432e+01 3.036345000000000027e+01
9.740000000000000568e+01 4.262254999999999683e+01
9.745000000000000284e+01 2.488623000000000118e+01
9.750000000000000000e+01 1.253429000000000038e+01
9.754999999999999716e+01 2.290415000000000134e+01
9.759999999999999432e+01 4.120788999999999902e+01
9.765000000000000568e+01 1.146246999999999971e+01
9.770000000000000284e+01 3.968355999999999995e+01
9.775000000000000000e+01 4.342580999999999847e+01
9.779999999999999716e+01 2.131278000000000006e+01
9.784999999999999432e+01 3.673230999999999824e+01
9.790000000000000568e+01 7.905904999999999916e+01
9.795000000000000284e+01 2.672525999999999868e+01
9.800000000000000000e+01 1.740692999999999913e+01
9.804999999999999716e+01 7.113837999999999795e+01
9.809999999999999432e+01 3.743661999999999779e+01
9.815000000000000568e+01 4.049197000000000202e+01
9.820000000000000284e+01 1.321186999999999934e+01
9.825000000000000000e+01 3.049130999999999858e+01
9.829999999999999716e+01 4.387413000000000096e+01
9.834999999999999432e+01 3.281658000000000186e+01
9.840000000000000568e+01 4.877566000000000201e+01
9.845000000000000284e+01 1.977217999999999876e+01
9.850000000000000000e+01 1.941891000000000034e+01
9.854999999999999716e+01 9.103500000000000369e+00
9.859999999999999432e+01 7.288886999999999716e+01
9.865000000000000568e+01 3.441297999999999746e+01
9.870000000000000284e+01 7.025851000000000113e+01
9.875000000000000000e+01 4.121258000000000266e+01
9.879999999999999716e+01 3.213070000000000093e+00
9.884999999999999432e+01 2.148485000000000156e+01
9.890000000000000568e+01 3.220900999999999925e+01
9.895000000000000284e+01 1.757560000000000144e+01
9.900000000000000000e+01 7.847109999999999808e+00
9.904999999999999716e+01 4.455420000000000158e+01
9.909999999999999432e+01 7.921339999999999826e+00
9.915000000000000568e+01 1.460857999999999990e+01
9.920000000000000284e+01 4.009900000000000020e+00
9.925000000000000000e+01 2.327319999999999922e+01
9.929999999999999716e+01 2.616707999999999856e+01
9.934999999999999432e+01 2.792045999999999850e+01
9.940000000000000568e+01 4.019355000000000189e+01
9.945000000000000284e+01 1.773906000000000063e+02
9.950000000000000000e+01 1.069411000000000023e+01
9.954999999999999716e+01 3.716132000000000346e+01
9.959999999999999432e+01 2.865671999999999997e+01
9.965000000000000568e+01 8.855209999999999582e+00
9.970000000000000284e+01 4.842891999999999797e+01
9.975000000000000000e+01 2.865885000000000105e+01
9.979999999999999716e+01 2.981450999999999851e+01
9.984999999999999432e+01 6.450000000000000178e+00
9.990000000000000568e+01 1.828573000000000093e+01
9.995000000000000284e+01 5.869301000000000101e+01
1.000000000000000000e+02 3.184335000000000093e+01
1.000499999999999972e+02 3.287580000000000169e+00
1.000999999999999943e+02 8.671329999999999316e+00
1.001500000000000057e+02 5.647943999999999676e+01
1.002000000000000028e+02 2.130673000000000172e+01
1.002500000000000000e+02 3.171905999999999892e+01
1.002999999999999972e+02 2.921533000000000158e+01
1.003499999999999943e+02 1.970022000000000162e+01
1.004000000000000057e+02 2.718658999999999892e+01
1.004500000000000028e+02 2.283446999999999960e+01
1.005000000000000000e+02 1.125609000000000037e+01
1.005499999999999972e+02 4.834140000000000015e+01
1.005999999999999943e+02 1.987464999999999904e+01
1.006500000000000057e+02 4.839385000000000048e+01
1.007000000000000028e+02 1.073485999999999940e+01
1.007500000000000000e+02 4.208930000000000149e+01
1.007999999999999972e+02 1.249144000000000077e+01
1.008499999999999943e+02 2.994876000000000005e+01
1.009000000000000057e+02 2.980921000000000021e+01
1.009500000000000028e+02 1.498470000000000013e+01
1.010000000000000000e+02 3.763786999999999949e+01
1.010499999999999972e+02 2.915803000000000011e+01
1.010999999999999943e+02 3.366035000000000110e+01
1.011500000000000057e+02 3.611896999999999736e+01
1.012000000000000028e+02 3.286977000000000260e+01
1.012500000000000000e+02 2.299943999999999988e+01
1.012999999999999972e+02 6.367146999999999935e+01
1.013499999999999943e+02 3.734609999999999985e+01
1.014000000000000057e+02 1.082881000000000071e+01
1.014500000000000028e+02 2.398396999999999935e+01
1.015000000000000000e+02 1.879155000000000086e+01
1.015499999999999972e+02 3.843966999999999956e+01
1.015999999999999943e+02 8.367050000000000765e+00
1.016500000000000057e+02 4.183113000000000170e+01
1.017000000000000028e+02 3.566920000000000091e+00
1.017500000000000000e+02 1.890523999999999916e+01
1.017999999999999972e+02 1.223596000000000039e+01
1.018499999999999943e+02 1.035379999999999967e+01
1.019000000000000057e+02 2.374997000000000114e+01
1.019500000000000028e+02 4.000956999999999653e+01
1.020000000000000000e+02 2.791919000000000040e+01
1.020499999999999972e+02 2.483088000000000051e+01
1.020999999999999943e+02 2.862137999999999849e+01
1.021500000000000057e+02 2.311985999999999919e+01
1.022000000000000028e+02 2.925920999999999950e+01
1.022500000000000000e+02 1.142597999999999914e+01
1.022999999999999972e+02 2.491906000000000176e+01
1.023499999999999943e+02 3.768572000000000344e+01
1.024000000000000057e+02 1.333863999999999983e+01
1.024500000000000028e+02 3.272643999999999664e+01
1.025000000000000000e+02 2.344056000000000139e+01
1.025499999999999972e+02 1.207180999999999926e+01
1.025999999999999943e+02 2.189218999999999937e+01
1.026500000000000057e+02 1.873151000000000010e+01
1.027000000000000028e+02 6.154829999999999579e+00
1.027500000000000000e+02 2.826454000000000022e+01
1.027999999999999972e+02 2.430902000000000029e+01
1.028499999999999943e+02 9.825390000000000512e+00
1.029000000000000057e+02 3.450500000000000256e+01
1.029500000000000028e+02 1.616099000000000174e+01
1.030000000000000000e+02 1.312532000000000032e+01
1.030499999999999972e+02 5.044539000000000328e+01
1.030999999999999943e+02 3.949736000000000047e+01
1.031500000000000057e+02 4.637449999999999761e+01
1.032000000000000028e+02 2.114562000000000097e+01
1.032500000000000000e+02 7.451336999999999477e+01
1.032999999999999972e+02 1.070213000000000036e+01
1.033499999999999943e+02 5.663454999999999728e+01
1.034000000000000057e+02 2.902780999999999878e+01
1.034500000000000028e+02 5.046611999999999654e+01
1.035000000000000000e+02 6.999780000000000335e+00
1.035499999999999972e+02 2.840596000000000032e+01
1.035999999999999943e+02 6.775928000000000395e+01
1.036500000000000057e+02 2.849134000000000100e+01
1.037000000000000028e+02 5.745013000000000147e+01
1.037500000000000000e+02 4.453166999999999831e+01
1.037999999999999972e+02 3.740655000000000285e+01
1.038499999999999943e+02 1.376074999999999982e+01
1.039000000000000057e+02 6.853095000000000425e+01
1.039500000000000028e+02 7.526229999999999976e+00
1.040000000000000000e+02 6.244908999999999821e+01
1.040499999999999972e+02 4.624656000000000233e+01
1.040999999999999943e+02 5.731107999999999691e+01
1.041500000000000057e+02 3.766955999999999705e+01
1.042000000000000028e+02 5.400300000000000011e+01
1.042500000000000000e+02 7.669692000000000576e+01
1.042999999999999972e+02 2.604733999999999838e+01
1.043499999999999943e+02 1.581381999999999977e+01
1.044000000000000057e+02 1.392820700000000045e+02
1.044500000000000028e+02 1.270423000000000080e+01
1.045000000000000000e+02 5.614164999999999850e+01
1.045499999999999972e+02 2.181163000000000096e+01
1.045999999999999943e+02 1.294764999999999944e+01
1.046500000000000057e+02 2.982957999999999998e+01
1.047000000000000028e+02 3.164217999999999975e+01
1.047500000000000000e+02 2.102413999999999916e+01
1.047999999999999972e+02 4.888593999999999795e+01
1.048499999999999943e+02 4.257728000000000179e+01
1.049000000000000057e+02 2.850407999999999831e+01
1.049500000000000028e+02 5.207849000000000217e+01
1.050000000000000000e+02 2.269754999999999967e+01
1.050499999999999972e+02 3.491503999999999763e+01
1.050999999999999943e+02 3.660361000000000331e+01
1.051500000000000057e+02 2.423345000000000127e+01
1.052000000000000028e+02 1.294139000000000017e+01
1.052500000000000000e+02 3.367833999999999861e+01
1.052999999999999972e+02 9.867857999999999663e+01
1.053499999999999943e+02 8.720269999999999300e+00
1.054000000000000057e+02 5.280999999999999694e+00
1.054500000000000028e+02 3.187722000000000122e+01
1.055000000000000000e+02 5.115020000000000344e+00
1.055499999999999972e+02 4.545320000000000249e+01
1.055999999999999943e+02 1.980437999999999832e+01
1.056500000000000057e+02 2.692626999999999882e+01
1.057000000000000028e+02 1.304888000000000048e+01
1.057500000000000000e+02 2.527254999999999896e+01
1.057999999999999972e+02 4.419035000000000224e+01
1.058499999999999943e+02 2.488864999999999839e+01
1.059000000000000057e+02 4.104950999999999794e+01
1.059500000000000028e+02 1.554546999999999990e+01
1.060000000000000000e+02 4.155724000000000018e+01
1.060499999999999972e+02 6.019153000000000020e+01
1.060999999999999943e+02 4.135468999999999795e+01
1.061500000000000057e+02 3.031209000000000131e+01
1.062000000000000028e+02 3.854023999999999717e+01
1.062500000000000000e+02 3.632663999999999760e+01
1.062999999999999972e+02 6.223978000000000321e+01
1.063499999999999943e+02 4.012308999999999770e+01
1.064000000000000057e+02 4.722639000000000209e+01
1.064500000000000028e+02 6.245741000000000298e+01
1.065000000000000000e+02 6.432502999999999815e+01
1.065499999999999972e+02 5.916230999999999796e+01
1.065999999999999943e+02 5.222254000000000218e+01
1.066500000000000057e+02 5.050771999999999906e+01
1.067000000000000028e+02 7.370409999999999684e+01
1.067500000000000000e+02 1.249474000000000018e+01
1.067999999999999972e+02 2.387010000000000076e+01
1.068499999999999943e+02 2.891551000000000116e+01
1.069000000000000057e+02 1.882986999999999966e+01
1.069500000000000028e+02 4.424222000000000321e+01
1.070000000000000000e+02 3.477277000000000129e+01
1.070499999999999972e+02 1.324770000000000003e+01
1.070999999999999943e+02 1.769247999999999976e+01
1.071500000000000057e+02 1.744905999999999935e+01
1.072000000000000028e+02 1.761729000000000056e+01
1.072500000000000000e+02 4.355214000000000141e+01
1.072999999999999972e+02 4.009183999999999770e+01
1.073499999999999943e+02 3.671647999999999712e+01
1.074000000000000057e+02 3.153274000000000044e+01
1.074500000000000028e+02 5.734268999999999750e+01
1.075000000000000000e+02 2.639898000000000167e+01
1.075499999999999972e+02 1.865636999999999901e+01
1.075999999999999943e+02 1.197084000000000081e+01
1.076500000000000057e+02 1.274174999999999969e+01
1.077000000000000028e+02 4.854697000000000173e+01
1.077500000000000000e+02 1.243164999999999942e+01
1.077999999999999972e+02 3.019537000000000049e+01
1.078499999999999943e+02 6.844581999999999766e+01
1.079000000000000057e+02 6.465410000000000323e+00
1.079500000000000028e+02 4.457500999999999891e+01
1.080000000000000000e+02 4.750815000000000055e+01
1.080499999999999972e+02 1.739770000000000039e+01
1.080999999999999943e+02 2.030067999999999984e+01
1.081500000000000057e+02 5.117830000000000013e+01
1.082000000000000028e+02 3.122681000000000040e+01
1.082500000000000000e+02 4.001086000000000098e+01
1.082999999999999972e+02 4.741472000000000264e+01
1.083499999999999943e+02 3.294794999999999874e+01
1.084000000000000057e+02 1.058525999999999989e+01
1.084500000000000028e+02 2.160801999999999978e+01
1.085000000000000000e+02 3.909796000000000049e+01
1.085499999999999972e+02 2.264302999999999955e+01
1.085999999999999943e+02 2.020780999999999850e+01
1.086500000000000057e+02 1.065629999999999988e+01
1.087000000000000028e+02 3.921047999999999689e+01
1.087500000000000000e+02 1.986881999999999948e+01
1.087999999999999972e+02 8.275600000000000733e+00
1.088499999999999943e+02 1.927351000000000170e+01
1.089000000000000057e+02 1.011237999999999992e+01
1.089500000000000028e+02 3.436527999999999849e+01
1.090000000000000000e+02 3.294098999999999933e+01
1.090499999999999972e+02 4.993312999999999846e+01
1.090999999999999943e+02 7.297860000000000014e+00
1.091500000000000057e+02 1.715799000000000163e+01
1.092000000000000028e+02 2.165467999999999904e+01
1.092500000000000000e+02 3.092143000000000086e+01
1.092999999999999972e+02 9.320010000000000616e+01
1.093499999999999943e+02 5.186876999999999782e+01
1.094000000000000057e+02 3.750285000000000224e+01
1.094500000000000028e+02 2.892476999999999876e+01
1.095000000000000000e+02 3.099692999999999898e+01
1.095499999999999972e+02 4.105172000000000310e+01
1.095999999999999943e+02 5.384839999999999804e+01
1.096500000000000057e+02 8.289764999999999873e+01
1.097000000000000028e+02 8.032109999999999417e+00
1.097500000000000000e+02 3.461802999999999741e+01
1.097999999999999972e+02 4.027528999999999826e+01
1.098499999999999943e+02 2.060661999999999949e+01
1.099000000000000057e+02 4.428643999999999892e+01
1.099500000000000028e+02 5.263461000000000212e+01
1.100000000000000000e+02 4.311354999999999649e+01
1.100499999999999972e+02 4.758946000000000254e+01
1.100999999999999943e+02 2.069649000000000072e+01
1.101500000000000057e+02 1.143492999999999959e+01
1.102000000000000028e+02 3.550464999999999804e+01
1.102500000000000000e+02 2.163410000000000011e+01
1.102999999999999972e+02 1.025376999999999938e+01
1.103499999999999943e+02 7.265637999999999863e+01
1.104000000000000057e+02 1.243726000000000020e+01
1.104500000000000028e+02 4.921415999999999968e+01
1.105000000000000000e+02 6.130561999999999756e+01
1.105499999999999972e+02 3.886542000000000030e+01
1.105999999999999943e+02 1.779355999999999938e+01
1.106500000000000057e+02 7.666549999999999976e+00
1.107000000000000028e+02 5.523760999999999655e+01
1.107500000000000000e+02 4.312480000000000047e+01
1.107999999999999972e+02 4.435361999999999938e+01
1.108499999999999943e+02 3.709828000000000259e+01
1.109000000000000057e+02 3.447670000000000101e+01
1.109500000000000028e+02 4.330870999999999782e+01
1.110000000000000000e+02 1.825770999999999944e+01
1.110499999999999972e+02 2.690656099999999924e+02
1.110999999999999943e+02 8.567589999999999151e+00
1.111500000000000057e+02 2.421989999999999910e+01
1.112000000000000028e+02 4.582591000000000037e+01
1.112500000000000000e+02 4.023807000000000045e+01
1.112999999999999972e+02 1.665090999999999966e+01
1.113499999999999943e+02 3.292907999999999902e+01
1.114000000000000057e+02 1.098690999999999995e+01
1.114500000000000028e+02 4.403553000000000139e+01
1.115000000000000000e+02 1.884090000000000131e+01
1.115499999999999972e+02 2.629894000000000176e+01
1.115999999999999943e+02 3.285670999999999964e+01
1.116500000000000057e+02 4.033323000000000036e+01
1.117000000000000028e+02 4.519599000000000188e+01
1.117500000000000000e+02 5.586413999999999902e+01
1.117999999999999972e+02 3.204979000000000156e+01
1.118499999999999943e+02 5.218854999999999933e+01
1.119000000000000057e+02 1.608440999999999832e+01
1.119500000000000028e+02 3.777834000000000003e+01
1.120000000000000000e+02 5.502947000000000344e+01
1.120499999999999972e+02 1.630293999999999954e+01
1.120999999999999943e+02 1.482310999999999979e+01
1.121500000000000057e+02 4.602127999999999730e+01
1.122000000000000028e+02 2.761345000000000027e+01
1.122500000000000000e+02 1.499700999999999951e+01
1.122999999999999972e+02 2.323596499999999878e+02
1.123499999999999943e+02 1.130050300000000050e+02
1.124000000000000057e+02 1.759790999999999883e+01
1.124500000000000028e+02 1.959948999999999941e+01
1.125000000000000000e+02 1.420064999999999955e+01
1.125499999999999972e+02 3.176126999999999967e+01
1.125999999999999943e+02 2.185114000000000090e+01
1.126500000000000057e+02 2.186886000000000152e+01
1.127000000000000028e+02 5.491234000000000037e+01
1.127500000000000000e+02 2.270089299999999923e+02
1.127999999999999972e+02 4.774506999999999834e+01
1.128499999999999943e+02 2.169140000000000157e+01
1.129000000000000057e+02 5.311245000000000260e+01
1.129500000000000028e+02 1.279706999999999972e+01
1.130000000000000000e+02 4.219776999999999845e+01
1.130499999999999972e+02 4.534720000000000084e+01
1.130999999999999943e+02 5.584765999999999764e+01
1.131500000000000057e+02 2.812533000000000172e+01
1.132000000000000028e+02 3.528837999999999653e+01
1.132500000000000000e+02 2.559744999999999848e+01
1.132999999999999972e+02 8.320768999999999949e+01
1.133499999999999943e+02 2.341679999999999851e+01
1.134000000000000057e+02 2.576714000000000127e+01
1.134500000000000028e+02 2.416861000000000104e+01
1.135000000000000000e+02 3.057632999999999868e+01
1.135499999999999972e+02 2.615361000000000047e+01
1.135999999999999943e+02 1.405462999999999951e+01
1.136500000000000057e+02 4.160902999999999707e+01
1.137000000000000028e+02 1.171938600000000008e+02
1.137500000000000000e+02 3.383829000000000065e+01
1.137999999999999972e+02 2.596198000000000050e+01
1.138499999999999943e+02 1.620679000000000158e+01
1.139000000000000057e+02 1.394900999999999947e+01
1.139500000000000028e+02 4.093224000000000018e+01
1.140000000000000000e+02 1.573447999999999958e+01
1.140499999999999972e+02 4.783762000000000114e+01
1.140999999999999943e+02 4.302897000000000105e+01
1.141500000000000057e+02 3.621705000000000041e+01
1.142000000000000028e+02 1.492387000000000086e+01
1.142500000000000000e+02 7.840855000000000530e+01
1.142999999999999972e+02 9.473639999999999617e+00
1.143499999999999943e+02 2.652700000000000102e+01
1.144000000000000057e+02 3.037610000000000099e+01
1.144500000000000028e+02 5.755096000000000345e+01
1.145000000000000000e+02 2.892668000000000106e+01
1.145499999999999972e+02 3.053060999999999936e+01
1.145999999999999943e+02 3.120088000000000150e+01
1.146500000000000057e+02 7.487981999999999516e+01
1.147000000000000028e+02 5.239191000000000287e+01
1.147500000000000000e+02 2.302123999999999882e+01
1.147999999999999972e+02 5.845555000000000234e+01
1.148499999999999943e+02 2.445504000000000033e+01
1.149000000000000057e+02 3.203569000000000244e+01
1.149500000000000028e+02 2.790715000000000146e+01
1.150000000000000000e+02 1.136997999999999998e+01
1.150499999999999972e+02 2.082034000000000162e+01
1.150999999999999943e+02 1.133760000000000012e+01
1.151500000000000057e+02 9.862859999999999516e+00
1.152000000000000028e+02 1.471959000000000017e+01
1.152500000000000000e+02 4.412913999999999959e+01
1.152999999999999972e+02 1.331970799999999997e+02
1.153499999999999943e+02 1.217632000000000048e+01
1.154000000000000057e+02 5.679569000000000045e+01
1.154500000000000028e+02 2.048993000000000109e+01
1.155000000000000000e+02 4.892202999999999946e+01
1.155499999999999972e+02 5.432296999999999798e+01
1.155999999999999943e+02 1.071155200000000036e+02
1.156500000000000057e+02 4.755290000000000106e+01
1.157000000000000028e+02 7.156819000000000131e+01
1.157500000000000000e+02 9.018209999999999837e+00
1.157999999999999972e+02 5.684203000000000117e+01
1.158499999999999943e+02 2.885865000000000080e+01
1.159000000000000057e+02 2.108975999999999829e+01
1.159500000000000028e+02 3.218739999999999668e+01
1.160000000000000000e+02 5.784458999999999662e+01
1.160499999999999972e+02 1.673196000000000083e+01
1.160999999999999943e+02 3.147646999999999906e+01
1.161500000000000057e+02 9.106429999999999580e+00
1.162000000000000028e+02 2.148678999999999917e+01
1.162500000000000000e+02 3.413519000000000148e+01
1.162999999999999972e+02 6.336260000000000225e+00
1.163499999999999943e+02 1.383104600000000062e+02
1.164000000000000057e+02 1.067276999999999987e+01
1.164500000000000028e+02 1.739221999999999824e+01
1.165000000000000000e+02 3.199483000000000033e+01
1.165499999999999972e+02 2.354564999999999841e+01
1.165999999999999943e+02 4.131786999999999921e+01
1.166500000000000057e+02 2.261873999999999896e+01
1.167000000000000028e+02 4.593656000000000006e+01
1.167500000000000000e+02 2.901809000000000083e+01
1.167999999999999972e+02 1.166549000000000014e+01
1.168499999999999943e+02 8.033253999999999451e+01
1.169000000000000057e+02 1.350524000000000058e+01
1.169500000000000028e+02 3.800428999999999746e+01
1.170000000000000000e+02 1.953987000000000052e+01
1.170499999999999972e+02 1.123595000000000077e+01
1.170999999999999943e+02 2.249742000000000175e+01
1.171500000000000057e+02 3.786995000000000289e+01
1.172000000000000028e+02 4.462060999999999922e+01
1.172500000000000000e+02 4.211151000000000266e+01
1.172999999999999972e+02 1.421288000000000018e+01
1.173499999999999943e+02 2.020475000000000065e+01
1.174000000000000057e+02 2.171350999999999942e+01
1.174500000000000028e+02 6.700490000000000279e+00
1.175000000000000000e+02 4.242065000000000197e+01
1.175499999999999972e+02 6.578351999999999578e+01
1.175999999999999943e+02 2.961432999999999893e+01
1.176500000000000057e+02 3.110264000000000095e+01
1.177000000000000028e+02 3.877588000000000079e+01
1.177500000000000000e+02 2.653355000000000175e+01
1.177999999999999972e+02 3.794557999999999964e+01
1.178499999999999943e+02 4.277127000000000123e+01
1.179000000000000057e+02 4.604270000000000351e+01
1.179500000000000028e+02 3.465263999999999811e+01
1.180000000000000000e+02 3.835224999999999795e+01
1.180499999999999972e+02 1.794121800000000064e+02
1.180999999999999943e+02 8.881601999999999464e+01
1.181500000000000057e+02 8.590790000000000148e+00
1.182000000000000028e+02 2.999378000000000100e+01
1.182500000000000000e+02 4.383165000000000333e+01
1.182999999999999972e+02 1.895296000000000092e+01
1.183499999999999943e+02 9.484849999999999781e+00
1.184000000000000057e+02 2.368409000000000120e+01
1.184500000000000028e+02 2.548528999999999911e+01
1.185000000000000000e+02 3.545776000000000039e+01
1.185499999999999972e+02 2.675838999999999857e+01
1.185999999999999943e+02 2.325179999999999936e+01
1.186500000000000057e+02 9.013190000000000168e+01
1.187000000000000028e+02 4.896967000000000070e+01
1.187500000000000000e+02 3.949851999999999919e+01
1.187999999999999972e+02 3.970618999999999943e+01
1.188499999999999943e+02 2.127560000000000073e+01
1.189000000000000057e+02 1.186813000000000073e+01
1.189500000000000028e+02 2.402070000000000149e+01
1.190000000000000000e+02 2.963129999999999953e+01
1.190499999999999972e+02 5.248094999999999999e+01
1.190999999999999943e+02 2.039526000000000039e+01
1.191500000000000057e+02 5.832229999999999848e+01
1.192000000000000028e+02 2.129355999999999938e+01
1.192500000000000000e+02 2.355544000000000082e+01
1.192999999999999972e+02 1.307036000000000087e+01
1.193499999999999943e+02 4.740055000000000263e+01
1.194000000000000057e+02 9.078306999999999505e+01
1.194500000000000028e+02 2.682518999999999920e+01
1.195000000000000000e+02 5.003996000000000066e+01
1.195499999999999972e+02 5.274289999999999701e+00
1.195999999999999943e+02 3.513020000000000209e+01
1.196500000000000057e+02 3.287136000000000280e+01
1.197000000000000028e+02 1.095298999999999978e+01
1.197500000000000000e+02 2.138746000000000080e+01
1.197999999999999972e+02 2.090064999999999884e+01
1.198499999999999943e+02 9.353800999999999988e+01
1.199000000000000057e+02 5.829216999999999871e+01
1.199500000000000028e+02 5.343397999999999826e+01
1.200000000000000000e+02 3.417061000000000348e+01
1.200499999999999972e+02 7.218379999999999797e+00
1.200999999999999943e+02 4.587997000000000014e+01
1.201500000000000057e+02 7.225762000000000285e+01
1.202000000000000028e+02 1.617312000000000083e+01
1.202500000000000000e+02 5.347173000000000087e+01
1.202999999999999972e+02 3.562700000000000244e+01
1.203499999999999943e+02 2.440784000000000020e+01
1.204000000000000057e+02 1.357152999999999921e+01
1.204500000000000028e+02 3.560199000000000069e+01
1.205000000000000000e+02 2.801974999999999838e+01
1.205499999999999972e+02 1.516578999999999944e+01
1.205999999999999943e+02 1.056584600000000052e+02
1.206500000000000057e+02 1.711805000000000021e+01
1.207000000000000028e+02 3.116673000000000116e+01
1.207500000000000000e+02 1.868109000000000108e+01
1.207999999999999972e+02 3.359373999999999683e+01
1.208499999999999943e+02 4.427850999999999715e+01
1.209000000000000057e+02 3.506341199999999958e+02
1.209500000000000028e+02 1.564268999999999998e+01
1.210000000000000000e+02 4.342316000000000287e+01
1.210499999999999972e+02 1.339916000000000018e+01
1.210999999999999943e+02 2.598189999999999955e+01
1.211500000000000057e+02 3.611021999999999821e+01
1.212000000000000028e+02 2.223102000000000089e+01
1.212500000000000000e+02 2.246225000000000094e+01
1.212999999999999972e+02 1.857674900000000093e+02
1.213499999999999943e+02 4.405138999999999783e+01
1.214000000000000057e+02 3.142051000000000016e+01
1.214500000000000028e+02 4.864779000000000053e+01
1.215000000000000000e+02 3.963045999999999935e+01
1.215499999999999972e+02 3.412910999999999717e+01
1.215999999999999943e+02 4.095960000000000178e+01
1.216500000000000057e+02 3.506215000000000259e+01
1.217000000000000028e+02 3.022503999999999991e+01
1.217500000000000000e+02 2.260085000000000122e+01
1.217999999999999972e+02 1.436223000000000027e+01
1.218499999999999943e+02 3.970891000000000304e+01
1.219000000000000057e+02 3.104196999999999917e+01
1.219500000000000028e+02 3.858516000000000190e+01
1.220000000000000000e+02 2.394874000000000080e+01
1.220499999999999972e+02 7.434671000000000163e+01
1.220999999999999943e+02 1.360671999999999926e+01
1.221500000000000057e+02 4.004583999999999833e+01
1.222000000000000028e+02 2.820091999999999999e+01
1.222500000000000000e+02 4.416015000000000157e+01
1.222999999999999972e+02 5.481902999999999793e+01
1.223499999999999943e+02 4.080266999999999911e+01
1.224000000000000057e+02 4.184933000000000192e+01
1.224500000000000028e+02 8.384668000000000632e+01
1.225000000000000000e+02 5.139303999999999917e+01
1.225499999999999972e+02 1.688187700000000007e+02
1.225999999999999943e+02 3.745929000000000286e+01
1.226500000000000057e+02 5.098060000000000258e+01
1.227000000000000028e+02 1.897937999999999903e+01
1.227500000000000000e+02 3.321117999999999881e+01
1.227999999999999972e+02 3.949461999999999762e+01
1.228499999999999943e+02 1.503339000000000070e+01
1.229000000000000057e+02 1.873684000000000083e+01
1.229500000000000028e+02 1.003358889999999974e+03
1.230000000000000000e+02 5.193520000000000358e+00
1.230499999999999972e+02 1.804279999999999973e+01
1.230999999999999943e+02 8.419129999999999114e+00
1.231500000000000057e+02 2.943070000000000075e+00
1.232000000000000028e+02 1.503694999999999915e+01
1.232500000000000000e+02 3.059079999999999799e+00
1.232999999999999972e+02 3.186443999999999832e+01
1.233499999999999943e+02 5.415908000000000300e+01
1.234000000000000057e+02 6.535884000000000071e+01
1.234500000000000028e+02 3.016041999999999845e+01
1.235000000000000000e+02 2.882447000000000159e+01
1.235499999999999972e+02 2.151133000000000095e+01
1.235999999999999943e+02 6.459141999999999939e+01
1.236500000000000057e+02 1.034076999999999913e+01
1.237000000000000028e+02 3.132036000000000087e+01
1.237500000000000000e+02 2.771280000000000143e+01
1.237999999999999972e+02 1.864941999999999922e+01
1.238499999999999943e+02 4.125697999999999865e+01
1.239000000000000057e+02 1.827598000000000056e+01
1.239500000000000028e+02 1.564310000000000045e+01
1.240000000000000000e+02 5.502673000000000059e+01
1.240499999999999972e+02 1.476498999999999917e+01
1.240999999999999943e+02 3.371109999999999829e+00
1.241500000000000057e+02 4.059890000000000221e+00
1.242000000000000028e+02 1.871115999999999957e+01
1.242500000000000000e+02 2.819255000000000067e+01
1.242999999999999972e+02 2.618579000000000079e+01
1.243499999999999943e+02 1.510291999999999923e+01
1.244000000000000057e+02 2.021629000000000076e+01
1.244500000000000028e+02 1.231288999999999945e+01
1.245000000000000000e+02 3.281331000000000131e+01
1.245499999999999972e+02 1.960264000000000095e+01
1.245999999999999943e+02 2.464318000000000097e+01
1.246500000000000057e+02 2.644917999999999836e+01
1.247000000000000028e+02 1.234117999999999959e+01
1.247500000000000000e+02 1.320454999999999934e+01
1.247999999999999972e+02 3.297059000000000140e+01
1.248499999999999943e+02 1.660350000000000037e+01
1.249000000000000057e+02 3.039966000000000079e+01
1.249500000000000028e+02 3.470510000000000161e+01
1.250000000000000000e+02 1.931375999999999848e+01
1.250499999999999972e+02 2.090144000000000091e+01
1.250999999999999943e+02 1.069976999999999911e+01
1.251500000000000057e+02 5.155569999999999986e+00
1.252000000000000028e+02 7.771499999999999631e+00
1.252500000000000000e+02 4.902796000000000021e+01
1.252999999999999972e+02 1.288189000000000028e+01
1.253499999999999943e+02 3.355015999999999821e+01
1.254000000000000057e+02 7.427201999999999771e+01
1.254500000000000028e+02 9.261754999999999427e+01
1.255000000000000000e+02 8.814593999999999596e+01
1.255499999999999972e+02 3.613481000000000165e+01
1.255999999999999943e+02 1.952568000000000126e+01
1.256500000000000057e+02 3.346370000000000289e+01
1.257000000000000028e+02 4.085540999999999912e+01
1.257500000000000000e+02 2.380443999999999960e+01
1.257999999999999972e+02 3.460226000000000113e+01
1.258499999999999943e+02 2.266871000000000080e+01
1.259000000000000057e+02 9.285290999999999428e+01
1.259500000000000028e+02 2.131231000000000009e+01
1.260000000000000000e+02 2.057901999999999987e+01
1.260499999999999972e+02 4.346213999999999800e+01
1.260999999999999943e+02 5.780763999999999925e+01
1.261500000000000057e+02 6.258046000000000220e+01
1.262000000000000028e+02 5.016864999999999952e+01
1.262500000000000000e+02 3.425963000000000136e+01
1.262999999999999972e+02 3.064807000000000059e+01
1.263499999999999943e+02 4.091183000000000192e+01
1.264000000000000057e+02 3.980532999999999788e+01
1.264500000000000028e+02 3.764750000000000085e+01
1.265000000000000000e+02 5.533650999999999698e+01
1.265499999999999972e+02 1.861026999999999987e+01
1.265999999999999943e+02 2.996912000000000020e+01
1.266500000000000057e+02 1.190759000000000079e+01
1.267000000000000028e+02 5.551739999999999675e+00
1.267500000000000000e+02 3.943941999999999837e+01
1.267999999999999972e+02 6.169306000000000267e+01
1.268499999999999943e+02 2.322671000000000063e+01
1.269000000000000057e+02 3.314558000000000249e+01
1.269500000000000028e+02 4.435063000000000244e+01
1.270000000000000000e+02 3.489126000000000261e+01
1.270499999999999972e+02 5.542980000000000018e+01
1.270999999999999943e+02 1.276840999999999937e+01
1.271500000000000057e+02 3.710267000000000337e+01
1.272000000000000028e+02 4.798839000000000254e+01
1.272500000000000000e+02 2.503743000000000052e+01
1.272999999999999972e+02 3.030207000000000050e+01
1.273499999999999943e+02 6.852008999999999617e+01
1.274000000000000057e+02 5.192929999999999779e+01
1.274500000000000028e+02 5.744424999999999670e+01
1.275000000000000000e+02 3.304708000000000112e+01
1.275499999999999972e+02 4.204787000000000319e+01
1.275999999999999943e+02 1.061988099999999946e+02
1.276500000000000057e+02 3.506629999999999825e+01
1.277000000000000028e+02 1.550526999999999944e+01
1.277500000000000000e+02 2.874750999999999834e+01
1.277999999999999972e+02 1.355322999999999922e+01
1.278499999999999943e+02 4.660976999999999748e+01
1.279000000000000057e+02 3.861238999999999777e+01
1.279500000000000028e+02 2.445625000000000071e+01
1.280000000000000000e+02 2.067107000000000028e+01
1.280500000000000114e+02 2.763027999999999906e+01
1.280999999999999943e+02 5.176736999999999966e+01
1.281500000000000057e+02 5.153761000000000081e+01
1.281999999999999886e+02 4.253519000000000005e+01
1.282500000000000000e+02 2.391963000000000150e+01
1.283000000000000114e+02 1.146596300000000070e+02
1.283499999999999943e+02 3.293283999999999878e+01
1.284000000000000057e+02 4.030335000000000178e+01
1.284499999999999886e+02 7.870792000000000144e+01
1.285000000000000000e+02 1.078309600000000046e+02
1.285500000000000114e+02 3.782455000000000211e+01
1.285999999999999943e+02 3.538329999999999842e+01
1.286500000000000057e+02 2.520512000000000086e+01
1.286999999999999886e+02 1.259990999999999950e+01
1.287500000000000000e+02 3.967461999999999733e+01
1.288000000000000114e+02 1.635959000000000074e+01
1.288499999999999943e+02 4.093431000000000353e+01
1.289000000000000057e+02 3.131361000000000061e+01
1.289499999999999886e+02 1.432391999999999932e+01
1.290000000000000000e+02 7.583560000000000301e+00
1.290500000000000114e+02 3.536269000000000062e+01
1.290999999999999943e+02 1.956773000000000096e+01
1.291500000000000057e+02 5.812881999999999749e+01
1.291999999999999886e+02 9.132313000000000613e+01
1.292500000000000000e+02 1.029522000000000048e+01
1.293000000000000114e+02 4.013629000000000246e+01
1.293499999999999943e+02 5.004755000000000109e+01
1.294000000000000057e+02 3.517486000000000246e+01
1.294499999999999886e+02 5.551830000000000354e+01
1.295000000000000000e+02 2.758755000000000024e+01
1.295500000000000114e+02 2.321246999999999971e+01
1.295999999999999943e+02 6.063349000000000188e+01
1.296500000000000057e+02 3.539159000000000077e+01
1.296999999999999886e+02 3.715744999999999720e+01
1.297500000000000000e+02 4.168627999999999645e+01
1.298000000000000114e+02 5.358755000000000024e+01
1.298499999999999943e+02 4.608718999999999966e+01
1.299000000000000057e+02 4.137836000000000070e+01
1.299499999999999886e+02 4.456074999999999875e+01
1.300000000000000000e+02 1.158933999999999997e+01
1.300500000000000114e+02 4.944254999999999711e+01
1.300999999999999943e+02 4.739057999999999993e+01
1.301500000000000057e+02 3.344924999999999926e+01
1.301999999999999886e+02 6.966365000000000407e+01
1.302500000000000000e+02 4.539323000000000263e+01
1.303000000000000114e+02 2.728487000000000151e+01
1.303499999999999943e+02 1.201209099999999950e+02
1.304000000000000057e+02 4.669626000000000232e+01
1.304499999999999886e+02 1.029396899999999988e+02
1.305000000000000000e+02 5.960052999999999912e+01
1.305500000000000114e+02 4.230545999999999651e+01
1.305999999999999943e+02 4.832074000000000069e+01
1.306500000000000057e+02 6.898143000000000313e+01
1.306999999999999886e+02 3.202233999999999980e+01
1.307500000000000000e+02 6.867119999999999891e+00
1.308000000000000114e+02 2.598628000000000071e+01
1.308499999999999943e+02 1.088137000000000043e+01
1.309000000000000057e+02 5.628967000000000098e+01
1.309499999999999886e+02 3.243755000000000166e+01
1.310000000000000000e+02 1.135624999999999929e+01
1.310500000000000114e+02 3.675097999999999843e+01
1.310999999999999943e+02 4.564613400000000070e+02
1.311500000000000057e+02 2.566512000000000171e+01
1.311999999999999886e+02 2.705347000000000079e+01
1.312500000000000000e+02 1.577585000000000015e+01
1.313000000000000114e+02 3.634103000000000350e+01
1.313499999999999943e+02 1.772381000000000029e+01
1.314000000000000057e+02 2.711431999999999931e+01
1.314499999999999886e+02 2.516955000000000098e+01
1.315000000000000000e+02 2.939181999999999917e+01
1.315500000000000114e+02 3.412930999999999671e+01
1.315999999999999943e+02 3.950030000000000285e+01
1.316500000000000057e+02 1.884966999999999970e+01
1.316999999999999886e+02 8.721750000000000114e+00
1.317500000000000000e+02 2.033959800000000087e+02
1.318000000000000114e+02 5.434212000000000131e+01
1.318499999999999943e+02 1.580706999999999951e+01
1.319000000000000057e+02 2.138269999999999982e+01
1.319499999999999886e+02 1.550621399999999994e+02
1.320000000000000000e+02 2.311270000000000024e+01
1.320500000000000114e+02 2.414516000000000062e+01
1.320999999999999943e+02 4.334262999999999977e+01
1.321500000000000057e+02 4.904240999999999673e+01
1.321999999999999886e+02 1.393739099999999951e+02
1.322500000000000000e+02 2.055565999999999960e+01
1.323000000000000114e+02 3.282858999999999838e+01
1.323499999999999943e+02 5.176113000000000142e+01
1.324000000000000057e+02 2.955199999999999960e+01
1.324499999999999886e+02 3.108454000000000050e+01
1.325000000000000000e+02 1.357282999999999973e+01
1.325500000000000114e+02 5.696856999999999971e+01
1.325999999999999943e+02 4.274808999999999770e+01
1.326500000000000057e+02 6.014717000000000269e+01
1.326999999999999886e+02 2.576026999999999845e+01
1.327500000000000000e+02 5.276704999999999757e+01
1.328000000000000114e+02 4.269010999999999711e+01
1.328499999999999943e+02 3.098073000000000121e+01
1.329000000000000057e+02 2.762370999999999910e+01
1.329499999999999886e+02 8.812237000000000364e+01
1.330000000000000000e+02 3.515574999999999761e+01
1.330500000000000114e+02 5.724546000000000134e+01
1.330999999999999943e+02 1.566632799999999861e+02
1.331500000000000057e+02 6.168018000000000001e+01
1.331999999999999886e+02 2.988540000000000063e+01
1.332500000000000000e+02 3.895837999999999823e+01
1.333000000000000114e+02 3.787890000000000157e+01
1.333499999999999943e+02 1.282685999999999993e+01
1.334000000000000057e+02 1.267292999999999914e+01
1.334499999999999886e+02 7.239659999999999762e+00
1.335000000000000000e+02 2.469377000000000066e+01
1.335500000000000114e+02 2.594809000000000054e+01
1.335999999999999943e+02 3.127827999999999875e+01
1.336500000000000057e+02 3.977756000000000114e+01
1.336999999999999886e+02 6.977789999999999715e+00
1.337500000000000000e+02 3.240514000000000294e+01
1.338000000000000114e+02 2.289787000000000106e+01
1.338499999999999943e+02 2.028596999999999895e+01
1.339000000000000057e+02 1.748072000000000159e+01
1.339499999999999886e+02 2.675016000000000105e+01
1.340000000000000000e+02 1.427988999999999997e+01
1.340500000000000114e+02 7.414399999999999658e+00
1.340999999999999943e+02 4.815612999999999744e+01
1.341500000000000057e+02 4.949056999999999817e+01
1.341999999999999886e+02 2.974600999999999829e+01
1.342500000000000000e+02 1.593388000000000027e+01
1.343000000000000114e+02 1.875692000000000093e+01
1.343499999999999943e+02 3.425798999999999950e+01
1.344000000000000057e+02 2.823352999999999824e+01
1.344499999999999886e+02 4.098355000000000103e+01
1.345000000000000000e+02 3.232475000000000165e+01
1.345500000000000114e+02 1.045171000000000028e+01
1.345999999999999943e+02 3.138220000000000010e+00
1.346500000000000057e+02 7.016809000000000651e+01
1.346999999999999886e+02 1.184998000000000040e+01
1.347500000000000000e+02 1.473814999999999920e+01
1.348000000000000114e+02 2.419463999999999970e+01
1.348499999999999943e+02 6.783719999999999750e+00
1.349000000000000057e+02 4.881009999999999849e+00
1.349499999999999886e+02 3.992667000000000144e+01
1.350000000000000000e+02 1.109820999999999991e+01
1.350500000000000114e+02 2.898169000000000040e+01
1.350999999999999943e+02 4.305492000000000274e+01
1.351500000000000057e+02 3.485851999999999862e+01
1.351999999999999886e+02 9.660780000000000811e+00
1.352500000000000000e+02 9.931369999999999365e+00
1.353000000000000114e+02 3.090556000000000125e+01
1.353499999999999943e+02 1.498526999999999987e+01
1.354000000000000057e+02 1.276054000000000066e+01
1.354499999999999886e+02 1.070327999999999946e+01
1.355000000000000000e+02 2.269895999999999958e+01
1.355500000000000114e+02 1.264433999999999969e+01
1.355999999999999943e+02 4.131228000000000122e+01
1.356500000000000057e+02 2.737518000000000029e+01
1.356999999999999886e+02 1.688896499999999889e+02
1.357500000000000000e+02 6.279502999999999702e+01
1.358000000000000114e+02 4.182001999999999953e+01
1.358499999999999943e+02 5.049553000000000225e+01
1.359000000000000057e+02 2.571300000000000097e+01
1.359499999999999886e+02 1.130729999999999968e+01
1.360000000000000000e+02 3.472787000000000290e+01
1.360500000000000114e+02 1.552144999999999975e+01
1.360999999999999943e+02 2.037661999999999907e+01
1.361500000000000057e+02 1.687663999999999831e+01
1.361999999999999886e+02 1.180920000000000059e+01
1.362500000000000000e+02 4.365747000000000355e+01
1.363000000000000114e+02 9.824899999999999523e+00
1.363499999999999943e+02 7.977100000000000080e+00
1.364000000000000057e+02 8.830510000000000304e+00
1.364499999999999886e+02 7.503359999999999808e+00
1.365000000000000000e+02 2.573640999999999934e+01
1.365500000000000114e+02 1.847324099999999873e+02
1.365999999999999943e+02 4.445096000000000203e+01
1.366500000000000057e+02 1.257856999999999914e+01
1.366999999999999886e+02 2.379250000000000043e+01
1.367500000000000000e+02 3.533552000000000248e+01
1.368000000000000114e+02 2.711225999999999914e+01
1.368499999999999943e+02 1.351031000000000049e+01
1.369000000000000057e+02 3.272364999999999924e+01
1.369499999999999886e+02 3.615028000000000219e+01
1.370000000000000000e+02 3.892275000000000063e+01
1.370500000000000114e+02 2.113883999999999830e+01
1.370999999999999943e+02 6.380611999999999995e+01
1.371500000000000057e+02 8.707879999999999399e+00
1.371999999999999886e+02 5.497934000000000054e+01
1.372500000000000000e+02 3.730698999999999899e+01
1.373000000000000114e+02 3.326630000000000109e+01
1.373499999999999943e+02 1.706734000000000151e+01
1.374000000000000057e+02 4.449314999999999998e+01
1.374499999999999886e+02 2.523827999999999960e+01
1.375000000000000000e+02 2.686532000000000053e+01
1.375500000000000114e+02 6.555930000000000035e+00
1.375999999999999943e+02 3.941335999999999729e+01
1.376500000000000057e+02 4.403200999999999965e+01
1.376999999999999886e+02 3.137920000000000087e+01
1.377500000000000000e+02 3.703094000000000108e+01
1.378000000000000114e+02 2.264955000000000140e+01
1.378499999999999943e+02 2.430677000000000021e+01
1.379000000000000057e+02 3.112518999999999991e+01
1.379499999999999886e+02 6.568130000000000024e+00
1.380000000000000000e+02 8.748170000000000002e+00
1.380500000000000114e+02 4.008643000000000001e+01
1.380999999999999943e+02 1.601923000000000030e+01
1.381500000000000057e+02 3.497128000000000014e+01
1.381999999999999886e+02 1.681598999999999933e+01
1.382500000000000000e+02 9.903019999999999712e+00
1.383000000000000114e+02 4.207204999999999728e+01
1.383499999999999943e+02 4.090267999999999660e+01
1.384000000000000057e+02 2.898983000000000132e+01
1.384499999999999886e+02 4.214900000000000091e+01
1.385000000000000000e+02 1.385215999999999958e+01
1.385500000000000114e+02 2.215168999999999855e+01
1.385999999999999943e+02 3.524201999999999657e+01
1.386500000000000057e+02 4.698742000000000019e+01
1.386999999999999886e+02 3.381463000000000108e+01
1.387500000000000000e+02 1.803327000000000169e+01
1.388000000000000114e+02 4.071853000000000122e+01
1.388499999999999943e+02 4.810030000000000250e+00
1.389000000000000057e+02 3.193478999999999957e+01
1.389499999999999886e+02 2.233527000000000129e+01
1.390000000000000000e+02 2.145282999999999873e+01
1.390500000000000114e+02 1.378284999999999982e+01
1.390999999999999943e+02 5.532936999999999728e+01
1.391500000000000057e+02 5.082965000000000089e+01
1.391999999999999886e+02 2.072368000000000166e+01
1.392500000000000000e+02 3.070136000000000109e+01
1.393000000000000114e+02 1.059358799999999974e+02
1.393499999999999943e+02 3.283677000000000135e+01
1.394000000000000057e+02 1.267558899999999937e+02
1.394499999999999886e+02 3.864719000000000193e+01
1.395000000000000000e+02 3.008786999999999878e+01
1.395500000000000114e+02 2.010400000000000187e+00
1.395999999999999943e+02 4.591470000000000340e+01
1.396500000000000057e+02 4.487091000000000207e+01
1.396999999999999886e+02 2.618543000000000021e+01
1.397500000000000000e+02 1.628958000000000084e+01
1.398000000000000114e+02 1.941560000000000130e+01
1.398499999999999943e+02 1.136542000000000030e+01
1.399000000000000057e+02 3.018832000000000093e+01
1.399499999999999886e+02 1.945963000000000065e+01
1.400000000000000000e+02 5.238335000000000008e+01
1.400500000000000114e+02 1.208530000000000015e+01
1.400999999999999943e+02 1.861903999999999826e+01
1.401500000000000057e+02 3.449139999999999873e+01
1.401999999999999886e+02 1.806515999999999877e+01
1.402500000000000000e+02 5.875587000000000160e+01
1.403000000000000114e+02 4.008135000000000048e+01
1.403499999999999943e+02 3.822444000000000131e+01
1.404000000000000057e+02 5.573170999999999964e+01
1.404499999999999886e+02 4.268386999999999887e+01
1.405000000000000000e+02 2.700588000000000122e+01
1.405500000000000114e+02 2.488909999999999911e+01
1.405999999999999943e+02 4.611349999999999838e+00
1.406500000000000057e+02 1.774643999999999977e+01
1.406999999999999886e+02 1.273536000000000001e+01
1.407500000000000000e+02 2.563541999999999987e+01
1.408000000000000114e+02 3.521903999999999968e+01
1.408499999999999943e+02 7.039380000000000415e+00
1.409000000000000057e+02 1.441046000000000049e+01
1.409499999999999886e+02 4.015583999999999776e+01
1.410000000000000000e+02 1.001376999999999917e+01
1.410500000000000114e+02 1.048096999999999923e+01
1.410999999999999943e+02 1.877140999999999948e+01
1.411500000000000057e+02 4.518757000000000090e+01
1.411999999999999886e+02 6.213519999999999932e+00
1.412500000000000000e+02 3.273364000000000118e+01
1.413000000000000114e+02 1.307544000000000040e+01
1.413499999999999943e+02 4.225811999999999813e+01
1.414000000000000057e+02 4.109432000000000329e+01
1.414499999999999886e+02 1.730239999999999867e+01
1.415000000000000000e+02 6.861910000000000309e+01
1.415500000000000114e+02 2.058258999999999972e+01
1.415999999999999943e+02 3.025325000000000131e+01
1.416500000000000057e+02 4.878085000000000093e+01
1.416999999999999886e+02 3.083805999999999869e+01
1.417500000000000000e+02 4.438392999999999944e+01
1.418000000000000114e+02 4.059120999999999668e+01
1.418499999999999943e+02 4.060506999999999778e+01
1.419000000000000057e+02 2.618181999999999832e+01
1.419499999999999886e+02 1.753378000000000014e+01
1.420000000000000000e+02 2.074033999999999978e+01
1.420500000000000114e+02 3.217352000000000345e+01
1.420999999999999943e+02 2.271180000000000021e+01
1.421500000000000057e+02 2.270024000000000086e+01
1.421999999999999886e+02 6.037530000000000285e+00
1.422500000000000000e+02 2.808173000000000030e+01
1.423000000000000114e+02 3.845627000000000351e+01
1.423499999999999943e+02 5.620584000000000202e+01
1.424000000000000057e+02 2.732524000000000086e+01
1.424499999999999886e+02 1.276623000000000019e+01
1.425000000000000000e+02 1.687459000000000131e+01
1.425500000000000114e+02 1.112925599999999946e+02
1.425999999999999943e+02 1.358234000000000030e+01
1.426500000000000057e+02 3.893191999999999808e+01
1.426999999999999886e+02 2.480637000000000114e+01
1.427500000000000000e+02 3.025534999999999997e+01
1.428000000000000114e+02 3.753764999999999930e+01
1.428499999999999943e+02 3.044474999999999909e+01
1.429000000000000057e+02 1.785903000000000063e+01
1.429499999999999886e+02 3.880539999999999878e+01
1.430000000000000000e+02 4.789448999999999756e+01
1.430500000000000114e+02 1.406652000000000058e+01
1.430999999999999943e+02 3.329592999999999847e+01
1.431500000000000057e+02 2.010358000000000089e+01
1.431999999999999886e+02 1.982879000000000147e+01
1.432500000000000000e+02 9.463057000000000585e+01
1.433000000000000114e+02 8.439422000000000423e+01
1.433499999999999943e+02 2.051523999999999859e+01
1.434000000000000057e+02 1.643662300000000016e+02
1.434499999999999886e+02 2.784367999999999910e+01
1.435000000000000000e+02 7.140336000000000638e+01
1.435500000000000114e+02 4.286914999999999765e+01
1.435999999999999943e+02 1.201962999999999937e+01
1.436500000000000057e+02 3.591342999999999819e+01
1.436999999999999886e+02 4.271300000000000097e+01
1.437500000000000000e+02 3.670870000000000033e+01
1.438000000000000114e+02 4.255543999999999727e+01
1.438499999999999943e+02 2.779532000000000025e+01
1.439000000000000057e+02 4.353710999999999842e+01
1.439499999999999886e+02 5.143542999999999665e+01
1.440000000000000000e+02 4.074701000000000306e+01
1.440500000000000114e+02 4.369767000000000223e+01
1.440999999999999943e+02 5.074544000000000210e+01
1.441500000000000057e+02 2.123526899999999955e+02
1.441999999999999886e+02 5.129361999999999711e+01
1.442500000000000000e+02 5.569971999999999923e+01
1.443000000000000114e+02 3.910269999999999868e+01
1.443499999999999943e+02 7.520395000000000607e+01
1.444000000000000057e+02 4.419575999999999993e+01
1.444499999999999886e+02 4.467092999999999847e+01
1.445000000000000000e+02 5.889316999999999780e+01
1.445500000000000114e+02 2.755976000000000070e+01
1.445999999999999943e+02 2.941648999999999958e+01
1.446500000000000057e+02 2.729486999999999952e+01
1.446999999999999886e+02 2.290803999999999974e+01
1.447500000000000000e+02 6.941400000000000148e+01
1.448000000000000114e+02 5.657135999999999854e+01
1.448499999999999943e+02 1.388945999999999970e+01
1.449000000000000057e+02 5.237604000000000326e+01
1.449499999999999886e+02 4.080922000000000338e+01
1.450000000000000000e+02 5.753134000000000015e+01
1.450500000000000114e+02 3.722670999999999708e+01
1.450999999999999943e+02 5.574054000000000286e+01
1.451500000000000057e+02 2.157434999999999903e+01
1.451999999999999886e+02 6.073523000000000138e+01
1.452500000000000000e+02 3.838297000000000025e+01
1.453000000000000114e+02 2.274548000000000059e+01
1.453499999999999943e+02 2.140625999999999962e+01
1.454000000000000057e+02 1.310793999999999926e+01
1.454499999999999886e+02 1.210089999999999932e+01
1.455000000000000000e+02 9.134040000000000603e+00
1.455500000000000114e+02 9.929880000000000706e+00
1.455999999999999943e+02 2.166133999999999915e+01
1.456500000000000057e+02 6.124011000000000138e+01
1.456999999999999886e+02 1.176992000000000083e+01
1.457500000000000000e+02 5.637436000000000291e+01
1.458000000000000114e+02 4.638150000000000439e+00
1.458499999999999943e+02 2.237542799999999943e+02
1.459000000000000057e+02 3.300618999999999659e+01
1.459499999999999886e+02 5.872451999999999828e+01
1.460000000000000000e+02 6.187380000000000102e+00
1.460500000000000114e+02 3.349920999999999793e+01
1.460999999999999943e+02 4.206049000000000149e+01
1.461500000000000057e+02 6.320116999999999763e+01
1.461999999999999886e+02 1.361463000000000001e+01
1.462500000000000000e+02 3.242936000000000263e+01
1.463000000000000114e+02 4.836270999999999987e+01
1.463499999999999943e+02 4.666120000000000090e+01
1.464000000000000057e+02 9.677261000000000024e+01
1.464499999999999886e+02 7.827384000000000697e+01
1.465000000000000000e+02 8.903819999999999624e+00
1.465500000000000114e+02 2.455827000000000027e+01
1.465999999999999943e+02 1.828706999999999994e+01
1.466500000000000057e+02 5.243200999999999823e+01
1.466999999999999886e+02 5.200240000000000151e+01
1.467500000000000000e+02 2.328011000000000053e+01
1.468000000000000114e+02 8.329000000000000625e+00
1.468499999999999943e+02 1.685211999999999932e+01
1.469000000000000057e+02 3.942405000000000115e+01
1.469499999999999886e+02 4.264115000000000322e+01
1.470000000000000000e+02 4.252705000000000268e+01
1.470500000000000114e+02 6.412730000000000530e+01
1.470999999999999943e+02 3.665755000000000052e+01
1.471500000000000057e+02 4.034656999999999982e+01
1.471999999999999886e+02 1.836852000000000018e+01
1.472500000000000000e+02 2.473788000000000054e+01
1.473000000000000114e+02 1.770823000000000036e+01
1.473499999999999943e+02 1.122525000000000084e+01
1.474000000000000057e+02 9.448010000000000019e+00
1.474499999999999886e+02 2.756138999999999939e+01
1.475000000000000000e+02 3.877060000000000173e+01
1.475500000000000114e+02 1.646940000000000026e+01
1.475999999999999943e+02 1.160818000000000083e+01
1.476500000000000057e+02 2.130123000000000033e+01
1.476999999999999886e+02 1.755790000000000006e+01
1.477500000000000000e+02 2.209147000000000105e+01
1.478000000000000114e+02 5.944209999999999994e+00
1.478499999999999943e+02 7.176449999999999996e+00
1.479000000000000057e+02 2.591426999999999836e+01
1.479499999999999886e+02 1.496346999999999916e+01
1.480000000000000000e+02 2.750026000000000082e+01
1.480500000000000114e+02 2.613807999999999865e+01
1.480999999999999943e+02 2.306322000000000116e+01
1.481500000000000057e+02 2.309630999999999901e+01
1.481999999999999886e+02 2.742488000000000170e+01
1.482500000000000000e+02 4.571380000000000443e+00
1.483000000000000114e+02 2.907298000000000116e+01
1.483499999999999943e+02 8.160249999999999559e+00
1.484000000000000057e+02 1.048257000000000083e+01
1.484499999999999886e+02 2.750056999999999974e+01
1.485000000000000000e+02 1.612087000000000003e+01
1.485500000000000114e+02 6.300010000000000332e+00
1.485999999999999943e+02 4.391091999999999729e+01
1.486500000000000057e+02 2.081552999999999898e+01
1.486999999999999886e+02 2.373723000000000027e+01
1.487500000000000000e+02 2.803586999999999918e+01
1.488000000000000114e+02 2.439498999999999995e+01
1.488499999999999943e+02 1.426646999999999998e+01
1.489000000000000057e+02 2.201455999999999946e+01
1.489499999999999886e+02 2.940354999999999919e+01
1.490000000000000000e+02 1.933641000000000076e+02
1.490500000000000114e+02 1.463686000000000043e+01
1.490999999999999943e+02 2.924924999999999997e+01
1.491500000000000057e+02 3.096880000000000077e+00
1.491999999999999886e+02 9.980090000000000572e+00
1.492500000000000000e+02 1.032063999999999915e+01
1.493000000000000114e+02 3.206992000000000331e+01
1.493499999999999943e+02 3.898270000000000124e+01
1.494000000000000057e+02 1.688343000000000060e+01
1.494499999999999886e+02 1.971041999999999916e+01
1.495000000000000000e+02 1.884949999999999903e+01
1.495500000000000114e+02 3.832831999999999795e+01
1.495999999999999943e+02 1.257649999999999935e+01
1.496500000000000057e+02 1.619756999999999891e+01
1.496999999999999886e+02 3.073483999999999838e+01
1.497500000000000000e+02 1.253238999999999947e+01
1.498000000000000114e+02 1.663087000000000160e+01
1.498499999999999943e+02 2.143239000000000161e+01
1.499000000000000057e+02 1.950780999999999921e+01
1.499499999999999886e+02 1.444435000000000002e+01
1.500000000000000000e+02 4.819969999999999999e+01
