# Supplementary material for: Elevated concentrations cause upright alpha-synuclein conformation at lipid interfaces
Source: Nat Commun. 2023 Sep 18;14:5731. doi: 10.1038/s41467-023-39843-1 (PMC10507035; doi:10.1038/s41467-023-39843-1)
Supplement: Supplementary file 3 — Source Data [file 41467_2023_39843_MOESM3_ESM.zip › Source Data file/FigureS12/figS12_lowLPR_corr_s5_r2.txt]

0.000000000000000000e+00 nan
5.000000000000000278e-02 nan
1.000000000000000056e-01 nan
1.499999999999999944e-01 nan
2.000000000000000111e-01 nan
2.500000000000000000e-01 nan
2.999999999999999889e-01 nan
3.499999999999999778e-01 nan
4.000000000000000222e-01 nan
4.500000000000000111e-01 nan
5.000000000000000000e-01 nan
5.500000000000000444e-01 nan
5.999999999999999778e-01 nan
6.500000000000000222e-01 nan
6.999999999999999556e-01 nan
7.500000000000000000e-01 nan
8.000000000000000444e-01 nan
8.499999999999999778e-01 nan
9.000000000000000222e-01 nan
9.499999999999999556e-01 nan
1.000000000000000000e+00 nan
1.050000000000000044e+00 nan
1.100000000000000089e+00 nan
1.149999999999999911e+00 nan
1.199999999999999956e+00 nan
1.250000000000000000e+00 nan
1.300000000000000044e+00 nan
1.350000000000000089e+00 nan
1.399999999999999911e+00 nan
1.449999999999999956e+00 nan
1.500000000000000000e+00 nan
1.550000000000000044e+00 nan
1.600000000000000089e+00 nan
1.649999999999999911e+00 nan
1.699999999999999956e+00 nan
1.750000000000000000e+00 nan
1.800000000000000044e+00 nan
1.850000000000000089e+00 nan
1.899999999999999911e+00 nan
1.949999999999999956e+00 nan
2.000000000000000000e+00 nan
2.049999999999999822e+00 nan
2.100000000000000089e+00 nan
2.149999999999999911e+00 nan
2.200000000000000178e+00 nan
2.250000000000000000e+00 nan
2.299999999999999822e+00 nan
2.350000000000000089e+00 nan
2.399999999999999911e+00 nan
2.450000000000000178e+00 nan
2.500000000000000000e+00 nan
2.549999999999999822e+00 nan
2.600000000000000089e+00 nan
2.649999999999999911e+00 nan
2.700000000000000178e+00 nan
2.750000000000000000e+00 nan
2.799999999999999822e+00 nan
2.850000000000000089e+00 nan
2.899999999999999911e+00 nan
2.950000000000000178e+00 nan
3.000000000000000000e+00 nan
3.049999999999999822e+00 nan
3.100000000000000089e+00 nan
3.149999999999999911e+00 nan
3.200000000000000178e+00 nan
3.250000000000000000e+00 nan
3.299999999999999822e+00 nan
3.350000000000000089e+00 nan
3.399999999999999911e+00 nan
3.450000000000000178e+00 nan
3.500000000000000000e+00 nan
3.549999999999999822e+00 nan
3.600000000000000089e+00 nan
3.649999999999999911e+00 nan
3.700000000000000178e+00 nan
3.750000000000000000e+00 nan
3.799999999999999822e+00 nan
3.850000000000000089e+00 nan
3.899999999999999911e+00 nan
3.950000000000000178e+00 nan
4.000000000000000000e+00 nan
4.049999999999999822e+00 nan
4.099999999999999645e+00 nan
4.150000000000000355e+00 nan
4.200000000000000178e+00 nan
4.250000000000000000e+00 nan
4.299999999999999822e+00 nan
4.349999999999999645e+00 nan
4.400000000000000355e+00 nan
4.450000000000000178e+00 nan
4.500000000000000000e+00 nan
4.549999999999999822e+00 nan
4.599999999999999645e+00 nan
4.650000000000000355e+00 nan
4.700000000000000178e+00 nan
4.750000000000000000e+00 nan
4.799999999999999822e+00 nan
4.849999999999999645e+00 nan
4.900000000000000355e+00 nan
4.950000000000000178e+00 nan
5.000000000000000000e+00 nan
5.049999999999999822e+00 nan
5.099999999999999645e+00 nan
5.150000000000000355e+00 nan
5.200000000000000178e+00 nan
5.250000000000000000e+00 nan
5.299999999999999822e+00 nan
5.349999999999999645e+00 nan
5.400000000000000355e+00 nan
5.450000000000000178e+00 nan
5.500000000000000000e+00 nan
5.549999999999999822e+00 nan
5.599999999999999645e+00 nan
5.650000000000000355e+00 nan
5.700000000000000178e+00 nan
5.750000000000000000e+00 nan
5.799999999999999822e+00 nan
5.849999999999999645e+00 nan
5.900000000000000355e+00 nan
5.950000000000000178e+00 nan
6.000000000000000000e+00 nan
6.049999999999999822e+00 nan
6.099999999999999645e+00 nan
6.150000000000000355e+00 nan
6.200000000000000178e+00 nan
6.250000000000000000e+00 nan
6.299999999999999822e+00 nan
6.349999999999999645e+00 nan
6.400000000000000355e+00 nan
6.450000000000000178e+00 nan
6.500000000000000000e+00 nan
6.549999999999999822e+00 nan
6.599999999999999645e+00 nan
6.650000000000000355e+00 nan
6.700000000000000178e+00 nan
6.750000000000000000e+00 nan
6.799999999999999822e+00 nan
6.849999999999999645e+00 nan
6.900000000000000355e+00 nan
6.950000000000000178e+00 nan
7.000000000000000000e+00 nan
7.049999999999999822e+00 nan
7.099999999999999645e+00 nan
7.150000000000000355e+00 nan
7.200000000000000178e+00 nan
7.250000000000000000e+00 nan
7.299999999999999822e+00 nan
7.349999999999999645e+00 nan
7.400000000000000355e+00 nan
7.450000000000000178e+00 nan
7.500000000000000000e+00 nan
7.549999999999999822e+00 nan
7.599999999999999645e+00 nan
7.650000000000000355e+00 nan
7.700000000000000178e+00 nan
7.750000000000000000e+00 nan
7.799999999999999822e+00 nan
7.849999999999999645e+00 nan
7.900000000000000355e+00 nan
7.950000000000000178e+00 nan
8.000000000000000000e+00 nan
8.050000000000000711e+00 nan
8.099999999999999645e+00 nan
8.150000000000000355e+00 nan
8.199999999999999289e+00 nan
8.250000000000000000e+00 nan
8.300000000000000711e+00 nan
8.349999999999999645e+00 nan
8.400000000000000355e+00 nan
8.449999999999999289e+00 nan
8.500000000000000000e+00 nan
8.550000000000000711e+00 nan
8.599999999999999645e+00 nan
8.650000000000000355e+00 nan
8.699999999999999289e+00 nan
8.750000000000000000e+00 nan
8.800000000000000711e+00 nan
8.849999999999999645e+00 nan
8.900000000000000355e+00 nan
8.949999999999999289e+00 nan
9.000000000000000000e+00 nan
9.050000000000000711e+00 nan
9.099999999999999645e+00 nan
9.150000000000000355e+00 nan
9.199999999999999289e+00 nan
9.250000000000000000e+00 nan
9.300000000000000711e+00 nan
9.349999999999999645e+00 nan
9.400000000000000355e+00 nan
9.449999999999999289e+00 nan
9.500000000000000000e+00 nan
9.550000000000000711e+00 nan
9.599999999999999645e+00 nan
9.650000000000000355e+00 nan
9.699999999999999289e+00 nan
9.750000000000000000e+00 nan
9.800000000000000711e+00 nan
9.849999999999999645e+00 nan
9.900000000000000355e+00 nan
9.949999999999999289e+00 nan
1.000000000000000000e+01 nan
1.005000000000000071e+01 nan
1.009999999999999964e+01 nan
1.015000000000000036e+01 nan
1.019999999999999929e+01 nan
1.025000000000000000e+01 nan
1.030000000000000071e+01 nan
1.034999999999999964e+01 nan
1.040000000000000036e+01 nan
1.044999999999999929e+01 nan
1.050000000000000000e+01 nan
1.055000000000000071e+01 nan
1.059999999999999964e+01 nan
1.065000000000000036e+01 nan
1.069999999999999929e+01 nan
1.075000000000000000e+01 nan
1.080000000000000071e+01 nan
1.084999999999999964e+01 nan
1.090000000000000036e+01 nan
1.094999999999999929e+01 nan
1.100000000000000000e+01 nan
1.105000000000000071e+01 nan
1.109999999999999964e+01 nan
1.115000000000000036e+01 nan
1.119999999999999929e+01 nan
1.125000000000000000e+01 nan
1.130000000000000071e+01 nan
1.134999999999999964e+01 nan
1.140000000000000036e+01 nan
1.144999999999999929e+01 nan
1.150000000000000000e+01 nan
1.155000000000000071e+01 nan
1.159999999999999964e+01 nan
1.165000000000000036e+01 nan
1.169999999999999929e+01 nan
1.175000000000000000e+01 nan
1.180000000000000071e+01 nan
1.184999999999999964e+01 nan
1.190000000000000036e+01 nan
1.194999999999999929e+01 nan
1.200000000000000000e+01 nan
1.205000000000000071e+01 nan
1.209999999999999964e+01 nan
1.215000000000000036e+01 nan
1.219999999999999929e+01 nan
1.225000000000000000e+01 nan
1.230000000000000071e+01 nan
1.234999999999999964e+01 nan
1.240000000000000036e+01 nan
1.244999999999999929e+01 nan
1.250000000000000000e+01 nan
1.255000000000000071e+01 nan
1.259999999999999964e+01 nan
1.265000000000000036e+01 nan
1.269999999999999929e+01 nan
1.275000000000000000e+01 nan
1.280000000000000071e+01 nan
1.284999999999999964e+01 nan
1.290000000000000036e+01 nan
1.294999999999999929e+01 nan
1.300000000000000000e+01 nan
1.305000000000000071e+01 nan
1.309999999999999964e+01 nan
1.315000000000000036e+01 nan
1.319999999999999929e+01 nan
1.325000000000000000e+01 nan
1.330000000000000071e+01 nan
1.334999999999999964e+01 nan
1.340000000000000036e+01 nan
1.344999999999999929e+01 nan
1.350000000000000000e+01 nan
1.355000000000000071e+01 nan
1.359999999999999964e+01 nan
1.365000000000000036e+01 nan
1.369999999999999929e+01 nan
1.375000000000000000e+01 nan
1.380000000000000071e+01 nan
1.384999999999999964e+01 nan
1.390000000000000036e+01 nan
1.394999999999999929e+01 nan
1.400000000000000000e+01 nan
1.405000000000000071e+01 nan
1.409999999999999964e+01 nan
1.415000000000000036e+01 nan
1.419999999999999929e+01 nan
1.425000000000000000e+01 nan
1.430000000000000071e+01 nan
1.434999999999999964e+01 nan
1.440000000000000036e+01 nan
1.444999999999999929e+01 nan
1.450000000000000000e+01 nan
1.455000000000000071e+01 nan
1.459999999999999964e+01 nan
1.465000000000000036e+01 nan
1.469999999999999929e+01 nan
1.475000000000000000e+01 nan
1.480000000000000071e+01 nan
1.484999999999999964e+01 nan
1.490000000000000036e+01 nan
1.494999999999999929e+01 nan
1.500000000000000000e+01 nan
1.505000000000000071e+01 nan
1.509999999999999964e+01 nan
1.515000000000000036e+01 nan
1.519999999999999929e+01 nan
1.525000000000000000e+01 nan
1.530000000000000071e+01 nan
1.534999999999999964e+01 nan
1.540000000000000036e+01 nan
1.544999999999999929e+01 nan
1.550000000000000000e+01 nan
1.555000000000000071e+01 nan
1.559999999999999964e+01 nan
1.565000000000000036e+01 nan
1.569999999999999929e+01 nan
1.575000000000000000e+01 nan
1.580000000000000071e+01 nan
1.584999999999999964e+01 nan
1.590000000000000036e+01 nan
1.594999999999999929e+01 nan
1.600000000000000000e+01 nan
1.605000000000000071e+01 nan
1.610000000000000142e+01 nan
1.614999999999999858e+01 nan
1.619999999999999929e+01 nan
1.625000000000000000e+01 nan
1.630000000000000071e+01 nan
1.635000000000000142e+01 nan
1.639999999999999858e+01 nan
1.644999999999999929e+01 nan
1.650000000000000000e+01 nan
1.655000000000000071e+01 nan
1.660000000000000142e+01 nan
1.664999999999999858e+01 nan
1.669999999999999929e+01 nan
1.675000000000000000e+01 nan
1.680000000000000071e+01 nan
1.685000000000000142e+01 nan
1.689999999999999858e+01 nan
1.694999999999999929e+01 nan
1.700000000000000000e+01 nan
1.705000000000000071e+01 nan
1.710000000000000142e+01 nan
1.714999999999999858e+01 nan
1.719999999999999929e+01 nan
1.725000000000000000e+01 nan
1.730000000000000071e+01 nan
1.735000000000000142e+01 nan
1.739999999999999858e+01 nan
1.744999999999999929e+01 nan
1.750000000000000000e+01 nan
1.755000000000000071e+01 nan
1.760000000000000142e+01 nan
1.764999999999999858e+01 nan
1.769999999999999929e+01 nan
1.775000000000000000e+01 nan
1.780000000000000071e+01 nan
1.785000000000000142e+01 nan
1.789999999999999858e+01 nan
1.794999999999999929e+01 nan
1.800000000000000000e+01 nan
1.805000000000000071e+01 nan
1.810000000000000142e+01 nan
1.814999999999999858e+01 nan
1.819999999999999929e+01 nan
1.825000000000000000e+01 nan
1.830000000000000071e+01 nan
1.835000000000000142e+01 nan
1.839999999999999858e+01 nan
1.844999999999999929e+01 nan
1.850000000000000000e+01 nan
1.855000000000000071e+01 nan
1.860000000000000142e+01 nan
1.864999999999999858e+01 nan
1.869999999999999929e+01 nan
1.875000000000000000e+01 nan
1.880000000000000071e+01 nan
1.885000000000000142e+01 nan
1.889999999999999858e+01 nan
1.894999999999999929e+01 nan
1.900000000000000000e+01 nan
1.905000000000000071e+01 nan
1.910000000000000142e+01 nan
1.914999999999999858e+01 nan
1.919999999999999929e+01 nan
1.925000000000000000e+01 nan
1.930000000000000071e+01 nan
1.935000000000000142e+01 nan
1.939999999999999858e+01 nan
1.944999999999999929e+01 nan
1.950000000000000000e+01 nan
1.955000000000000071e+01 nan
1.960000000000000142e+01 nan
1.964999999999999858e+01 nan
1.969999999999999929e+01 nan
1.975000000000000000e+01 nan
1.980000000000000071e+01 nan
1.985000000000000142e+01 nan
1.989999999999999858e+01 nan
1.994999999999999929e+01 nan
2.000000000000000000e+01 nan
2.005000000000000071e+01 nan
2.010000000000000142e+01 nan
2.014999999999999858e+01 nan
2.019999999999999929e+01 nan
2.025000000000000000e+01 nan
2.030000000000000071e+01 nan
2.035000000000000142e+01 nan
2.039999999999999858e+01 nan
2.044999999999999929e+01 nan
2.050000000000000000e+01 nan
2.055000000000000071e+01 nan
2.060000000000000142e+01 nan
2.064999999999999858e+01 nan
2.069999999999999929e+01 nan
2.075000000000000000e+01 nan
2.080000000000000071e+01 nan
2.085000000000000142e+01 nan
2.089999999999999858e+01 nan
2.094999999999999929e+01 nan
2.100000000000000000e+01 nan
2.105000000000000071e+01 nan
2.110000000000000142e+01 nan
2.114999999999999858e+01 nan
2.119999999999999929e+01 nan
2.125000000000000000e+01 nan
2.130000000000000071e+01 nan
2.135000000000000142e+01 nan
2.139999999999999858e+01 nan
2.144999999999999929e+01 nan
2.150000000000000000e+01 nan
2.155000000000000071e+01 nan
2.160000000000000142e+01 nan
2.164999999999999858e+01 nan
2.169999999999999929e+01 nan
2.175000000000000000e+01 nan
2.180000000000000071e+01 nan
2.185000000000000142e+01 nan
2.189999999999999858e+01 nan
2.194999999999999929e+01 nan
2.200000000000000000e+01 nan
2.205000000000000071e+01 nan
2.210000000000000142e+01 nan
2.214999999999999858e+01 nan
2.219999999999999929e+01 nan
2.225000000000000000e+01 nan
2.230000000000000071e+01 nan
2.235000000000000142e+01 nan
2.239999999999999858e+01 nan
2.244999999999999929e+01 nan
2.250000000000000000e+01 nan
2.255000000000000071e+01 nan
2.260000000000000142e+01 nan
2.264999999999999858e+01 nan
2.269999999999999929e+01 nan
2.275000000000000000e+01 nan
2.280000000000000071e+01 nan
2.285000000000000142e+01 nan
2.289999999999999858e+01 nan
2.294999999999999929e+01 nan
2.300000000000000000e+01 nan
2.305000000000000071e+01 nan
2.310000000000000142e+01 nan
2.314999999999999858e+01 nan
2.319999999999999929e+01 nan
2.325000000000000000e+01 nan
2.330000000000000071e+01 nan
2.335000000000000142e+01 nan
2.339999999999999858e+01 nan
2.344999999999999929e+01 nan
2.350000000000000000e+01 nan
2.355000000000000071e+01 nan
2.360000000000000142e+01 nan
2.364999999999999858e+01 nan
2.369999999999999929e+01 nan
2.375000000000000000e+01 nan
2.380000000000000071e+01 nan
2.385000000000000142e+01 nan
2.389999999999999858e+01 nan
2.394999999999999929e+01 nan
2.400000000000000000e+01 nan
2.405000000000000071e+01 nan
2.410000000000000142e+01 nan
2.414999999999999858e+01 nan
2.419999999999999929e+01 nan
2.425000000000000000e+01 nan
2.430000000000000071e+01 nan
2.435000000000000142e+01 nan
2.439999999999999858e+01 nan
2.444999999999999929e+01 nan
2.450000000000000000e+01 nan
2.455000000000000071e+01 nan
2.460000000000000142e+01 nan
2.464999999999999858e+01 nan
2.469999999999999929e+01 nan
2.475000000000000000e+01 nan
2.480000000000000071e+01 nan
2.485000000000000142e+01 nan
2.489999999999999858e+01 nan
2.494999999999999929e+01 -1.782468252881671059e-03
2.500000000000000000e+01 4.953194688995808713e-04
2.505000000000000071e+01 5.399719668121317475e-04
2.510000000000000142e+01 -2.732852365691464981e-04
2.514999999999999858e+01 -5.270400566137305176e-03
2.519999999999999929e+01 -4.806798138449851557e-03
2.525000000000000000e+01 -3.820096997067496964e-03
2.530000000000000071e+01 -6.183120732176363224e-03
2.535000000000000142e+01 -6.869083070327648005e-03
2.539999999999999858e+01 -7.158514409811844552e-03
2.544999999999999929e+01 -6.095368455654403411e-03
2.550000000000000000e+01 -3.933376943562415413e-03
2.555000000000000071e+01 -3.164327543811561085e-03
2.560000000000000142e+01 -4.804269562623239564e-03
2.564999999999999858e+01 -1.383449726158967295e-03
2.569999999999999929e+01 -2.300244589008563698e-02
2.575000000000000000e+01 -3.056444474829706284e-02
2.580000000000000071e+01 -3.323341529406682870e-02
2.585000000000000142e+01 -3.276834536198258707e-02
2.589999999999999858e+01 -3.333421241681679137e-02
2.594999999999999929e+01 -3.681772840542578418e-02
2.600000000000000000e+01 -3.915392656925459347e-02
2.605000000000000071e+01 -3.814836068111015360e-02
2.610000000000000142e+01 -4.937364490643136178e-02
2.614999999999999858e+01 -5.907297818277518903e-02
2.619999999999999929e+01 -5.849457736408061187e-02
2.625000000000000000e+01 -5.671980154691116244e-02
2.630000000000000071e+01 -5.832939143734979653e-02
2.635000000000000142e+01 -5.744711234012208484e-02
2.639999999999999858e+01 -6.629514931883748186e-02
2.644999999999999929e+01 -6.494053184905713982e-02
2.650000000000000000e+01 -6.419705404159586903e-02
2.655000000000000071e+01 -6.451313484283227595e-02
2.660000000000000142e+01 -8.677582132425301631e-02
2.664999999999999858e+01 -8.618018548685811575e-02
2.669999999999999929e+01 -9.129756757742275852e-02
2.675000000000000000e+01 -1.010171113513632507e-01
2.680000000000000071e+01 -1.131509803857235902e-01
2.685000000000000142e+01 -1.130544730136450599e-01
2.689999999999999858e+01 -1.149474400654490608e-01
2.694999999999999929e+01 -1.151555790951345332e-01
2.700000000000000000e+01 -1.130463622029350829e-01
2.705000000000000071e+01 -1.115596365406677365e-01
2.710000000000000142e+01 -1.110216152236426501e-01
2.714999999999999858e+01 -1.105173274684837226e-01
2.719999999999999929e+01 -1.099845793022261597e-01
2.725000000000000000e+01 -1.112527757721536170e-01
2.730000000000000071e+01 -1.100693695244025078e-01
2.735000000000000142e+01 -1.099477263874215488e-01
2.739999999999999858e+01 -1.123772473098971630e-01
2.744999999999999929e+01 -1.123325386298475587e-01
2.750000000000000000e+01 -1.134953832554438241e-01
2.755000000000000071e+01 -1.161084137042265041e-01
2.760000000000000142e+01 -1.152247258669014118e-01
2.764999999999999858e+01 -1.133911727732588165e-01
2.769999999999999929e+01 -1.107736311128685591e-01
2.775000000000000000e+01 -1.222977306260965430e-01
2.780000000000000071e+01 -1.288460026202294939e-01
2.785000000000000142e+01 -1.345045712507756397e-01
2.789999999999999858e+01 -1.361073314120226641e-01
2.794999999999999929e+01 -1.331617705625674775e-01
2.800000000000000000e+01 -1.281213120293489272e-01
2.805000000000000071e+01 -1.263613717411614934e-01
2.810000000000000142e+01 -1.227675567254217087e-01
2.814999999999999858e+01 -1.208738617617734074e-01
2.819999999999999929e+01 -1.200167111978391876e-01
2.825000000000000000e+01 -1.195520567468070922e-01
2.830000000000000071e+01 -1.164586895678030309e-01
2.835000000000000142e+01 -1.151434481047050595e-01
2.839999999999999858e+01 -1.135060510899434105e-01
2.844999999999999929e+01 -1.125919776798632449e-01
2.850000000000000000e+01 -1.128348847618141498e-01
2.855000000000000071e+01 -1.125645514031245881e-01
2.860000000000000142e+01 -1.148642129210517004e-01
2.864999999999999858e+01 -1.121000609793391251e-01
2.869999999999999929e+01 -1.110183443890998545e-01
2.875000000000000000e+01 -1.100354414044910772e-01
2.880000000000000071e+01 -1.075111177688166109e-01
2.885000000000000142e+01 -1.077124322745066642e-01
2.889999999999999858e+01 -1.092984431149887498e-01
2.894999999999999929e+01 -1.079222280614728635e-01
2.900000000000000000e+01 -1.072325551901294471e-01
2.905000000000000071e+01 -1.045262571118802664e-01
2.910000000000000142e+01 -1.035017606925390521e-01
2.914999999999999858e+01 -1.106401341498661761e-01
2.919999999999999929e+01 -1.118509237994610023e-01
2.925000000000000000e+01 -1.126333466583761683e-01
2.930000000000000071e+01 -1.117510846219291337e-01
2.935000000000000142e+01 -1.114997638532237989e-01
2.939999999999999858e+01 -1.091653000887855829e-01
2.944999999999999929e+01 -1.076325727061063220e-01
2.950000000000000000e+01 -1.081082613601024034e-01
2.955000000000000071e+01 -1.086740607556865440e-01
2.960000000000000142e+01 -1.066727907548494503e-01
2.964999999999999858e+01 -1.074114364062248028e-01
2.969999999999999929e+01 -1.077137994692663886e-01
2.975000000000000000e+01 -1.106853997475031465e-01
2.980000000000000071e+01 -1.093286459424946538e-01
2.985000000000000142e+01 -1.093238849495963283e-01
2.989999999999999858e+01 -1.170865822860954752e-01
2.994999999999999929e+01 -1.255133410860372611e-01
3.000000000000000000e+01 -1.229638772376922540e-01
3.005000000000000071e+01 -1.239974270891493063e-01
3.010000000000000142e+01 -1.239023831945920140e-01
3.014999999999999858e+01 -1.239210212970838637e-01
3.019999999999999929e+01 -1.219739018357311744e-01
3.025000000000000000e+01 -1.220222777875135112e-01
3.030000000000000071e+01 -1.202201935604942235e-01
3.035000000000000142e+01 -1.239732294156151160e-01
3.039999999999999858e+01 -1.208736037176899453e-01
3.044999999999999929e+01 -1.217502389177927691e-01
3.050000000000000000e+01 -1.215985091885090491e-01
3.055000000000000071e+01 -1.334505468599924971e-01
3.060000000000000142e+01 -1.339800284813828235e-01
3.064999999999999858e+01 -1.343943474623084944e-01
3.069999999999999929e+01 -1.445328401872021384e-01
3.075000000000000000e+01 -1.437179595902411955e-01
3.080000000000000071e+01 -1.425835544740859939e-01
3.085000000000000142e+01 -1.411622830023776809e-01
3.089999999999999858e+01 -1.404704398142725130e-01
3.094999999999999929e+01 -1.404458132384957814e-01
3.100000000000000000e+01 -1.457277515177077820e-01
3.105000000000000071e+01 -1.452797637844454315e-01
3.110000000000000142e+01 -1.457453641846565284e-01
3.114999999999999858e+01 -1.453794895557268818e-01
3.119999999999999929e+01 -1.455720668047460475e-01
3.125000000000000000e+01 -1.450195789055769569e-01
3.130000000000000071e+01 -1.436184513914213756e-01
3.135000000000000142e+01 -1.441629360333103738e-01
3.139999999999999858e+01 -1.439390283715050456e-01
3.144999999999999929e+01 -1.462496622734931750e-01
3.150000000000000000e+01 -1.483379097864324647e-01
3.155000000000000071e+01 -1.493496936269415876e-01
3.160000000000000142e+01 -1.499052489482964601e-01
3.164999999999999858e+01 -1.506054960269026244e-01
3.169999999999999929e+01 -1.502160128382314108e-01
3.175000000000000000e+01 -1.465994097601710233e-01
3.180000000000000071e+01 -1.464776061770295401e-01
3.185000000000000142e+01 -1.462221930658626490e-01
3.189999999999999858e+01 -1.471999732422476226e-01
3.194999999999999929e+01 -1.454760509737258456e-01
3.200000000000000000e+01 -1.458709118458255405e-01
3.204999999999999716e+01 -1.464103821209830347e-01
3.210000000000000142e+01 -1.469513906521563718e-01
3.214999999999999858e+01 -1.484475501739584702e-01
3.220000000000000284e+01 -1.449770208718265951e-01
3.225000000000000000e+01 -1.454265757633271816e-01
3.229999999999999716e+01 -1.452277805504869346e-01
3.235000000000000142e+01 -1.443796613428794673e-01
3.239999999999999858e+01 -1.431049470047072170e-01
3.245000000000000284e+01 -1.431055650267904489e-01
3.250000000000000000e+01 -1.420199831755584452e-01
3.254999999999999716e+01 -1.415096559887562278e-01
3.260000000000000142e+01 -1.404839430095535247e-01
3.264999999999999858e+01 -1.389303138815569105e-01
3.270000000000000284e+01 -1.392899204357297971e-01
3.275000000000000000e+01 -1.399796739966024939e-01
3.279999999999999716e+01 -1.417905117951959448e-01
3.285000000000000142e+01 -1.465582734013733124e-01
3.289999999999999858e+01 -1.422881790299572180e-01
3.295000000000000284e+01 -1.419331385792135247e-01
3.300000000000000000e+01 -1.410183178890317968e-01
3.304999999999999716e+01 -1.388515589430687480e-01
3.310000000000000142e+01 -1.322024099707766742e-01
3.314999999999999858e+01 -1.312669051799492115e-01
3.320000000000000284e+01 -1.307330447232030735e-01
3.325000000000000000e+01 -1.302457784982548328e-01
3.329999999999999716e+01 -1.296992392205194300e-01
3.335000000000000142e+01 -1.284272010863077296e-01
3.339999999999999858e+01 -1.291823605653302509e-01
3.345000000000000284e+01 -1.270988037754918198e-01
3.350000000000000000e+01 -1.267481533549375539e-01
3.354999999999999716e+01 -1.263425732127774481e-01
3.360000000000000142e+01 -1.244485035471434020e-01
3.364999999999999858e+01 -1.254228681912096244e-01
3.370000000000000284e+01 -1.260736634845025517e-01
3.375000000000000000e+01 -1.220225830176452642e-01
3.379999999999999716e+01 -1.199900664334871553e-01
3.385000000000000142e+01 -1.185098161531058653e-01
3.389999999999999858e+01 -1.187790214439729541e-01
3.395000000000000284e+01 -1.148204027891391310e-01
3.400000000000000000e+01 -1.150376250565223885e-01
3.404999999999999716e+01 -1.163469596701449393e-01
3.410000000000000142e+01 -1.167224522541364939e-01
3.414999999999999858e+01 -9.331652825209664492e-02
3.420000000000000284e+01 -9.160158825307744557e-02
3.425000000000000000e+01 -9.204446907030493230e-02
3.429999999999999716e+01 -9.047724911583178431e-02
3.435000000000000142e+01 -8.873717837054627411e-02
3.439999999999999858e+01 -6.417741429668213926e-02
3.445000000000000284e+01 -6.258458612783310282e-02
3.450000000000000000e+01 -4.748697971630330000e-02
3.454999999999999716e+01 -4.963920712122315421e-02
3.460000000000000142e+01 -4.725004611323019993e-02
3.464999999999999858e+01 -4.140793093931637719e-02
3.470000000000000284e+01 -3.910947921730759114e-02
3.475000000000000000e+01 -3.746309644870864791e-02
3.479999999999999716e+01 -1.320572942439788774e-02
3.485000000000000142e+01 -6.945368672142650723e-04
3.489999999999999858e+01 1.940299395053029716e-02
3.495000000000000284e+01 2.074060341385594586e-02
3.500000000000000000e+01 8.464607612913252477e-02
3.504999999999999716e+01 8.509027492500710610e-02
3.510000000000000142e+01 8.662204845054409519e-02
3.514999999999999858e+01 8.718541468077366241e-02
3.520000000000000284e+01 9.227474402553363653e-02
3.525000000000000000e+01 9.234952147817451773e-02
3.529999999999999716e+01 1.013097061965233248e-01
3.535000000000000142e+01 1.013954929399125543e-01
3.539999999999999858e+01 1.012077781952165356e-01
3.545000000000000284e+01 1.019457416267197658e-01
3.550000000000000000e+01 1.068417858040291435e-01
3.554999999999999716e+01 1.065416997698160340e-01
3.560000000000000142e+01 1.103035414253916158e-01
3.564999999999999858e+01 1.094439080316244595e-01
3.570000000000000284e+01 1.114200956679701204e-01
3.575000000000000000e+01 1.311316261361180902e-01
3.579999999999999716e+01 1.395793427778524720e-01
3.585000000000000142e+01 1.367899347775884400e-01
3.589999999999999858e+01 1.440568579945888661e-01
3.595000000000000284e+01 1.477931023145132583e-01
3.600000000000000000e+01 1.489223559886110326e-01
3.604999999999999716e+01 1.603477708341896901e-01
3.610000000000000142e+01 1.153111626959870684e-01
3.614999999999999858e+01 1.158138052446081867e-01
3.620000000000000284e+01 1.163598658610756620e-01
3.625000000000000000e+01 1.261445017918304823e-01
3.629999999999999716e+01 1.398470028020589451e-01
3.635000000000000142e+01 1.407998541267216908e-01
3.639999999999999858e+01 1.467938312051899896e-01
3.645000000000000284e+01 1.489780455781423429e-01
3.650000000000000000e+01 1.507503290774398208e-01
3.654999999999999716e+01 1.503940105050524667e-01
3.660000000000000142e+01 1.528616511719216586e-01
3.664999999999999858e+01 1.534252855639461899e-01
3.670000000000000284e+01 1.540962284856148001e-01
3.675000000000000000e+01 1.544628520637769120e-01
3.679999999999999716e+01 1.559981125444524774e-01
3.685000000000000142e+01 1.575638607570637173e-01
3.689999999999999858e+01 1.586111167475858230e-01
3.695000000000000284e+01 1.590252018784210908e-01
3.700000000000000000e+01 1.597733442653856417e-01
3.704999999999999716e+01 1.597497218170819133e-01
3.710000000000000142e+01 1.651014064970932060e-01
3.714999999999999858e+01 1.659511695924653363e-01
3.720000000000000284e+01 1.659648926790059931e-01
3.725000000000000000e+01 1.669384621239578537e-01
3.729999999999999716e+01 1.693738719125345571e-01
3.735000000000000142e+01 1.694305146663027117e-01
3.739999999999999858e+01 1.706473159755262647e-01
3.745000000000000284e+01 1.735447349903768421e-01
3.750000000000000000e+01 1.734867362729583806e-01
3.754999999999999716e+01 1.747551087359418276e-01
3.760000000000000142e+01 1.752733763390369737e-01
3.764999999999999858e+01 1.772117468792772654e-01
3.770000000000000284e+01 1.781427296162267637e-01
3.775000000000000000e+01 1.787128336651552518e-01
3.779999999999999716e+01 1.788705436870875742e-01
3.785000000000000142e+01 1.895222752967208601e-01
3.789999999999999858e+01 1.905019239391685104e-01
3.795000000000000284e+01 1.907492891513012379e-01
3.800000000000000000e+01 1.908445195405968631e-01
3.804999999999999716e+01 1.901466774701298934e-01
3.810000000000000142e+01 1.901772586728567305e-01
3.814999999999999858e+01 1.913205713748585279e-01
3.820000000000000284e+01 1.931738350014869654e-01
3.825000000000000000e+01 1.929720416328831734e-01
3.829999999999999716e+01 1.939111498578475201e-01
3.835000000000000142e+01 1.953715304647261897e-01
3.839999999999999858e+01 2.011479634478216816e-01
3.845000000000000284e+01 2.011272175012536467e-01
3.850000000000000000e+01 2.017775543877916300e-01
3.854999999999999716e+01 2.035569874964547887e-01
3.860000000000000142e+01 2.043898028164178315e-01
3.864999999999999858e+01 2.063096488887732338e-01
3.870000000000000284e+01 2.064319671209729201e-01
3.875000000000000000e+01 2.103052135147907564e-01
3.879999999999999716e+01 2.118979381279383345e-01
3.885000000000000142e+01 2.164929133841066999e-01
3.889999999999999858e+01 2.192687353770690906e-01
3.895000000000000284e+01 2.211885021934497930e-01
3.900000000000000000e+01 2.287846999952742322e-01
3.904999999999999716e+01 2.294221212484525152e-01
3.910000000000000142e+01 2.295442310783901985e-01
3.914999999999999858e+01 2.300420419520199933e-01
3.920000000000000284e+01 2.299681132526992799e-01
3.925000000000000000e+01 2.297438553605211653e-01
3.929999999999999716e+01 2.294984710277123141e-01
3.935000000000000142e+01 2.292818183210083849e-01
3.939999999999999858e+01 2.330766475995606768e-01
3.945000000000000284e+01 2.368686914192822957e-01
3.950000000000000000e+01 2.363640066325498335e-01
3.954999999999999716e+01 2.374719804876737617e-01
3.960000000000000142e+01 2.392410984167994692e-01
3.964999999999999858e+01 2.399242311961117258e-01
3.970000000000000284e+01 2.393905991086681673e-01
3.975000000000000000e+01 2.412241950445604965e-01
3.979999999999999716e+01 2.402106417713623654e-01
3.985000000000000142e+01 2.407179999381594271e-01
3.989999999999999858e+01 2.425066558613151457e-01
3.995000000000000284e+01 2.409274079172199212e-01
4.000000000000000000e+01 2.444484025278327310e-01
4.004999999999999716e+01 2.464037506079509443e-01
4.010000000000000142e+01 2.453306060512765452e-01
4.014999999999999858e+01 2.439152514126765592e-01
4.020000000000000284e+01 2.462283239640332133e-01
4.025000000000000000e+01 2.469101581897395203e-01
4.029999999999999716e+01 2.478667541793315721e-01
4.035000000000000142e+01 2.479696854767983460e-01
4.039999999999999858e+01 2.478225317248386184e-01
4.045000000000000284e+01 2.479792124374496365e-01
4.050000000000000000e+01 2.475642888075537118e-01
4.054999999999999716e+01 2.457228528396495359e-01
4.060000000000000142e+01 2.446404544401946379e-01
4.064999999999999858e+01 2.429411488280722453e-01
4.070000000000000284e+01 2.433821577481450060e-01
4.075000000000000000e+01 2.421662112687137658e-01
4.079999999999999716e+01 2.420754449127173191e-01
4.085000000000000142e+01 2.416481882956687532e-01
4.089999999999999858e+01 2.437418758874831948e-01
4.095000000000000284e+01 2.421459765903629935e-01
4.100000000000000000e+01 2.425775953235863869e-01
4.104999999999999716e+01 2.405572224271373960e-01
4.110000000000000142e+01 2.396332497190216682e-01
4.114999999999999858e+01 2.394424994960311637e-01
4.120000000000000284e+01 2.397242567471403740e-01
4.125000000000000000e+01 2.390014755268480007e-01
4.129999999999999716e+01 2.392683369441561125e-01
4.135000000000000142e+01 2.392517052753221352e-01
4.139999999999999858e+01 2.381841496214597287e-01
4.145000000000000284e+01 2.396163505757357148e-01
4.150000000000000000e+01 2.394538892363977101e-01
4.154999999999999716e+01 2.372998370239397803e-01
4.160000000000000142e+01 2.369540134274188137e-01
4.164999999999999858e+01 2.365822440039623276e-01
4.170000000000000284e+01 2.354373889364917982e-01
4.175000000000000000e+01 2.350459811214009598e-01
4.179999999999999716e+01 2.346048876154900042e-01
4.185000000000000142e+01 2.346472498170787957e-01
4.189999999999999858e+01 2.340102155489594549e-01
4.195000000000000284e+01 2.332248005862606055e-01
4.200000000000000000e+01 2.329471436321569611e-01
4.204999999999999716e+01 2.330216046633501459e-01
4.210000000000000142e+01 2.341410086938425783e-01
4.214999999999999858e+01 2.298647543854463182e-01
4.220000000000000284e+01 2.309063236498906657e-01
4.225000000000000000e+01 2.302454568721500339e-01
4.229999999999999716e+01 2.306402975022310842e-01
4.235000000000000142e+01 2.313885341867484846e-01
4.239999999999999858e+01 2.337530022196353807e-01
4.245000000000000284e+01 2.341967241364510399e-01
4.250000000000000000e+01 2.333966216705636032e-01
4.254999999999999716e+01 2.348259183030184105e-01
4.260000000000000142e+01 2.351164105165043094e-01
4.264999999999999858e+01 2.360762172746234677e-01
4.270000000000000284e+01 2.368234275228621455e-01
4.275000000000000000e+01 2.376683917253290534e-01
4.279999999999999716e+01 2.392806095216613305e-01
4.285000000000000142e+01 2.401923041130158143e-01
4.289999999999999858e+01 2.401559929048134312e-01
4.295000000000000284e+01 2.410063166690962766e-01
4.300000000000000000e+01 2.429635083608541191e-01
4.304999999999999716e+01 2.439205187103256067e-01
4.310000000000000142e+01 2.433148840458931872e-01
4.314999999999999858e+01 2.451064974847031175e-01
4.320000000000000284e+01 2.444486153964698649e-01
4.325000000000000000e+01 2.441010190649037515e-01
4.329999999999999716e+01 2.427287485685978019e-01
4.335000000000000142e+01 2.422728339201145331e-01
4.339999999999999858e+01 2.432063502608516059e-01
4.345000000000000284e+01 2.447654606242719855e-01
4.350000000000000000e+01 2.437531519521325962e-01
4.354999999999999716e+01 2.428375815477254451e-01
4.360000000000000142e+01 2.422539188575462688e-01
4.364999999999999858e+01 2.427159946090484965e-01
4.370000000000000284e+01 2.418724620913093315e-01
4.375000000000000000e+01 2.409241848120180496e-01
4.379999999999999716e+01 2.415809259453144953e-01
4.385000000000000142e+01 2.415820192649084375e-01
4.389999999999999858e+01 2.418396959840496130e-01
4.395000000000000284e+01 2.404109298601589673e-01
4.400000000000000000e+01 2.404183915851028364e-01
4.404999999999999716e+01 2.390015185428817079e-01
4.410000000000000142e+01 2.393080153295475132e-01
4.414999999999999858e+01 2.405565283431460311e-01
4.420000000000000284e+01 2.391212730440766820e-01
4.425000000000000000e+01 2.390992482295667965e-01
4.429999999999999716e+01 2.387824658680272050e-01
4.435000000000000142e+01 2.394322072798452661e-01
4.439999999999999858e+01 2.399983276944412658e-01
4.445000000000000284e+01 2.394765945047045430e-01
4.450000000000000000e+01 2.393742632668545700e-01
4.454999999999999716e+01 2.393402397255655623e-01
4.460000000000000142e+01 2.395046394176361115e-01
4.464999999999999858e+01 2.395703017280718938e-01
4.470000000000000284e+01 2.415241222006870025e-01
4.475000000000000000e+01 2.417800313239368282e-01
4.479999999999999716e+01 2.411978854887754653e-01
4.485000000000000142e+01 2.407734685329164237e-01
4.489999999999999858e+01 2.433598880742464665e-01
4.495000000000000284e+01 2.465992036385323827e-01
4.500000000000000000e+01 2.462315959891485107e-01
4.504999999999999716e+01 2.474391524351657323e-01
4.510000000000000142e+01 2.474735141717600562e-01
4.514999999999999858e+01 2.459428408017697854e-01
4.520000000000000284e+01 2.460911790606266358e-01
4.525000000000000000e+01 2.469132333008129399e-01
4.529999999999999716e+01 2.478116783197601425e-01
4.535000000000000142e+01 2.531581099783378752e-01
4.539999999999999858e+01 2.537928746053180751e-01
4.545000000000000284e+01 2.532072376176322526e-01
4.550000000000000000e+01 2.543507044276984153e-01
4.554999999999999716e+01 2.549317972653439290e-01
4.560000000000000142e+01 2.553823507966025419e-01
4.564999999999999858e+01 2.543419990390924368e-01
4.570000000000000284e+01 2.571889005953868490e-01
4.575000000000000000e+01 2.582092814374544743e-01
4.579999999999999716e+01 2.578784588506494724e-01
4.585000000000000142e+01 2.576062354562536072e-01
4.589999999999999858e+01 2.576930658906111948e-01
4.595000000000000284e+01 2.584210484577587064e-01
4.600000000000000000e+01 2.572559847007516165e-01
4.604999999999999716e+01 2.558791047902168603e-01
4.610000000000000142e+01 2.544818484683390447e-01
4.614999999999999858e+01 2.540518616889286263e-01
4.620000000000000284e+01 2.536220306599147323e-01
4.625000000000000000e+01 2.527025538093991552e-01
4.629999999999999716e+01 2.541542626522046988e-01
4.635000000000000142e+01 2.535750973119128004e-01
4.639999999999999858e+01 2.527285406718465244e-01
4.645000000000000284e+01 2.530494786597714540e-01
4.650000000000000000e+01 2.534281288448896330e-01
4.654999999999999716e+01 2.536459115763353145e-01
4.660000000000000142e+01 2.534767907758481709e-01
4.664999999999999858e+01 2.549407899541424327e-01
4.670000000000000284e+01 2.549381829010157197e-01
4.675000000000000000e+01 2.557528549060719691e-01
4.679999999999999716e+01 2.554236816108048647e-01
4.685000000000000142e+01 2.555095741810932686e-01
4.689999999999999858e+01 2.570943675880345003e-01
4.695000000000000284e+01 2.582375733306516152e-01
4.700000000000000000e+01 2.587966995058398889e-01
4.704999999999999716e+01 2.600811616956448247e-01
4.710000000000000142e+01 2.593320399043436142e-01
4.714999999999999858e+01 2.594873550110249338e-01
4.720000000000000284e+01 2.598712248620153598e-01
4.725000000000000000e+01 2.603630589470151135e-01
4.729999999999999716e+01 2.619502541660201356e-01
4.735000000000000142e+01 2.611024968889553710e-01
4.739999999999999858e+01 2.620311392659763206e-01
4.745000000000000284e+01 2.622264277418162037e-01
4.750000000000000000e+01 2.617299799865047683e-01
4.754999999999999716e+01 2.618346297327852623e-01
4.760000000000000142e+01 2.629586089528013759e-01
4.764999999999999858e+01 2.619239434804950251e-01
4.770000000000000284e+01 2.619186778220349288e-01
4.775000000000000000e+01 2.639080868260734181e-01
4.779999999999999716e+01 2.650643280101677157e-01
4.785000000000000142e+01 2.658579896777827911e-01
4.789999999999999858e+01 2.668196027684938132e-01
4.795000000000000284e+01 2.675777659925260843e-01
4.800000000000000000e+01 2.701805915815498338e-01
4.804999999999999716e+01 2.715869045373753288e-01
4.810000000000000142e+01 2.724912963553521306e-01
4.814999999999999858e+01 2.745191656821803217e-01
4.820000000000000284e+01 2.785724572950231681e-01
4.825000000000000000e+01 2.810321049960936013e-01
4.829999999999999716e+01 2.824702539588710981e-01
4.835000000000000142e+01 2.862011888069870280e-01
4.839999999999999858e+01 2.865026176084258247e-01
4.845000000000000284e+01 2.869912641267560183e-01
4.850000000000000000e+01 2.884822968213693328e-01
4.854999999999999716e+01 2.897820511686303724e-01
4.860000000000000142e+01 2.903785104371818804e-01
4.864999999999999858e+01 2.920090194978118281e-01
4.870000000000000284e+01 2.941045069167465553e-01
4.875000000000000000e+01 2.962827135707074011e-01
4.879999999999999716e+01 2.978022246391779371e-01
4.885000000000000142e+01 2.987000278446704238e-01
4.889999999999999858e+01 3.011634296032634772e-01
4.895000000000000284e+01 3.027627348665316576e-01
4.900000000000000000e+01 3.037885438770834279e-01
4.904999999999999716e+01 3.044904442065183847e-01
4.910000000000000142e+01 3.046532257283763312e-01
4.914999999999999858e+01 3.070368139486426284e-01
4.920000000000000284e+01 3.096761138399409807e-01
4.925000000000000000e+01 3.113841780978425233e-01
4.929999999999999716e+01 3.136080527312892774e-01
4.935000000000000142e+01 3.170728591280119191e-01
4.939999999999999858e+01 3.172147519658537473e-01
4.945000000000000284e+01 3.186754621578608004e-01
4.950000000000000000e+01 3.184987253962606735e-01
4.954999999999999716e+01 3.202494407008290578e-01
4.960000000000000142e+01 3.160438969862923719e-01
4.964999999999999858e+01 3.161865076260492180e-01
4.970000000000000284e+01 3.141815630465181752e-01
4.975000000000000000e+01 3.138673864293365368e-01
4.979999999999999716e+01 3.133105478438789060e-01
4.985000000000000142e+01 3.135369853934693030e-01
4.989999999999999858e+01 3.144707515253941654e-01
4.995000000000000284e+01 3.145121871234370925e-01
5.000000000000000000e+01 3.141629981952932527e-01
5.004999999999999716e+01 3.131282504184606519e-01
5.010000000000000142e+01 3.120343533499825850e-01
5.014999999999999858e+01 3.120417944181447800e-01
5.020000000000000284e+01 3.114440091269610744e-01
5.025000000000000000e+01 3.086786013000101803e-01
5.029999999999999716e+01 3.070964126517535253e-01
5.035000000000000142e+01 3.071060664314836930e-01
5.039999999999999858e+01 3.074094931507896922e-01
5.045000000000000284e+01 3.062286988901129492e-01
5.050000000000000000e+01 3.058392199824073732e-01
5.054999999999999716e+01 3.034823997689195529e-01
5.060000000000000142e+01 3.028593879508714726e-01
5.064999999999999858e+01 3.021351881046190901e-01
5.070000000000000284e+01 3.020436079326614398e-01
5.075000000000000000e+01 3.023888841003544714e-01
5.079999999999999716e+01 2.991238732971915337e-01
5.085000000000000142e+01 2.970878097996577649e-01
5.089999999999999858e+01 2.934652081474982688e-01
5.095000000000000284e+01 2.905318523953878129e-01
5.100000000000000000e+01 2.891563428716764639e-01
5.104999999999999716e+01 2.873082493377580038e-01
5.110000000000000142e+01 2.878782928006862751e-01
5.114999999999999858e+01 2.912300814279621397e-01
5.120000000000000284e+01 2.895299540550129724e-01
5.125000000000000000e+01 2.882607900468752149e-01
5.129999999999999716e+01 2.876839877558790004e-01
5.135000000000000142e+01 2.865291214853820101e-01
5.139999999999999858e+01 2.876993286655588067e-01
5.145000000000000284e+01 2.875390252969123872e-01
5.150000000000000000e+01 2.874351384624714290e-01
5.154999999999999716e+01 2.865361932890853058e-01
5.160000000000000142e+01 2.948360043354134596e-01
5.164999999999999858e+01 2.940273251098863838e-01
5.170000000000000284e+01 2.940349159489288322e-01
5.175000000000000000e+01 2.964435298075229763e-01
5.179999999999999716e+01 2.978782699061212624e-01
5.185000000000000142e+01 2.979670628174628799e-01
5.189999999999999858e+01 2.971917262539523485e-01
5.195000000000000284e+01 2.968882169243195479e-01
5.200000000000000000e+01 2.936753513874746924e-01
5.204999999999999716e+01 2.932072951822011775e-01
5.210000000000000142e+01 2.925974104505533746e-01
5.214999999999999858e+01 2.909924581329875748e-01
5.220000000000000284e+01 2.893595632806245654e-01
5.225000000000000000e+01 2.878232163798199461e-01
5.229999999999999716e+01 2.856482423146486371e-01
5.235000000000000142e+01 2.849416693744041829e-01
5.239999999999999858e+01 2.849271073067620730e-01
5.245000000000000284e+01 2.846473647993488232e-01
5.250000000000000000e+01 2.842910816491411863e-01
5.254999999999999716e+01 2.824627750061478038e-01
5.260000000000000142e+01 2.805840540552800855e-01
5.264999999999999858e+01 2.788144451073475416e-01
5.270000000000000284e+01 2.769377060671960322e-01
5.275000000000000000e+01 2.760833224942682573e-01
5.279999999999999716e+01 2.764679091580742321e-01
5.285000000000000142e+01 2.752405556832552835e-01
5.289999999999999858e+01 2.729522571782167506e-01
5.295000000000000284e+01 2.713701318576742794e-01
5.300000000000000000e+01 2.684648728563016618e-01
5.304999999999999716e+01 2.663553276447624962e-01
5.310000000000000142e+01 2.646440958881921546e-01
5.314999999999999858e+01 2.628752822540646461e-01
5.320000000000000284e+01 2.611640879363545387e-01
5.325000000000000000e+01 2.595698499541411741e-01
5.329999999999999716e+01 2.568904139745304960e-01
5.335000000000000142e+01 2.554466665079845322e-01
5.339999999999999858e+01 2.528318969934601479e-01
5.345000000000000284e+01 2.475604166143225704e-01
5.350000000000000000e+01 2.441696677244304947e-01
5.354999999999999716e+01 2.415231016468506187e-01
5.360000000000000142e+01 2.401604400477597712e-01
5.364999999999999858e+01 2.375073922458658671e-01
5.370000000000000284e+01 2.368477576376760430e-01
5.375000000000000000e+01 2.359179275748067295e-01
5.379999999999999716e+01 2.312568832473873015e-01
5.385000000000000142e+01 2.302993275388621752e-01
5.389999999999999858e+01 2.284084250676087224e-01
5.395000000000000284e+01 2.285745255138949827e-01
5.400000000000000000e+01 2.270964884902544334e-01
5.404999999999999716e+01 2.252345857976766619e-01
5.410000000000000142e+01 2.238405334079882347e-01
5.414999999999999858e+01 2.250452087524770495e-01
5.420000000000000284e+01 2.235527532632876624e-01
5.425000000000000000e+01 2.217418172764384909e-01
5.429999999999999716e+01 2.195849703401582254e-01
5.435000000000000142e+01 2.204295821346357598e-01
5.439999999999999858e+01 2.187872404216049671e-01
5.445000000000000284e+01 2.158263562292663806e-01
5.450000000000000000e+01 2.150646185316729964e-01
5.454999999999999716e+01 2.144746412788375023e-01
5.460000000000000142e+01 2.119579730837247711e-01
5.464999999999999858e+01 2.129451757559863156e-01
5.470000000000000284e+01 2.128955719315860640e-01
5.475000000000000000e+01 2.146964728825057622e-01
5.479999999999999716e+01 2.131756653838942084e-01
5.485000000000000142e+01 2.108375724466607093e-01
5.489999999999999858e+01 2.130998948021469996e-01
5.495000000000000284e+01 2.149966381311243790e-01
5.500000000000000000e+01 2.129929967883595898e-01
5.504999999999999716e+01 2.117799163940514151e-01
5.510000000000000142e+01 2.100005704289068797e-01
5.514999999999999858e+01 2.091955565133372941e-01
5.520000000000000284e+01 2.068055531044662443e-01
5.525000000000000000e+01 2.053505590209054321e-01
5.529999999999999716e+01 2.028317821519321218e-01
5.535000000000000142e+01 1.995123146048958518e-01
5.539999999999999858e+01 1.967233830362472291e-01
5.545000000000000284e+01 1.951972912197223187e-01
5.550000000000000000e+01 1.938783358691181236e-01
5.554999999999999716e+01 1.940907699826241173e-01
5.560000000000000142e+01 1.931724647182605503e-01
5.564999999999999858e+01 1.961485271393293150e-01
5.570000000000000284e+01 1.947134653942038940e-01
5.575000000000000000e+01 1.974214644466993629e-01
5.579999999999999716e+01 1.976665700026260519e-01
5.585000000000000142e+01 1.961036104553779413e-01
5.589999999999999858e+01 1.943778225529812220e-01
5.595000000000000284e+01 1.930384976773375783e-01
5.600000000000000000e+01 1.930459683068075083e-01
5.604999999999999716e+01 1.915405009098246625e-01
5.610000000000000142e+01 1.897629891295412596e-01
5.614999999999999858e+01 1.911760796869252932e-01
5.620000000000000284e+01 1.890722617063847200e-01
5.625000000000000000e+01 1.859925401532665501e-01
5.629999999999999716e+01 1.840143134006430869e-01
5.635000000000000142e+01 1.824615683111670827e-01
5.639999999999999858e+01 1.803695755468136819e-01
5.645000000000000284e+01 1.798651286009260997e-01
5.650000000000000000e+01 1.807517063076946595e-01
5.654999999999999716e+01 1.796942510851268215e-01
5.660000000000000142e+01 1.813446842254492208e-01
5.664999999999999858e+01 1.797937073089438120e-01
5.670000000000000284e+01 1.762004934579238513e-01
5.675000000000000000e+01 1.695553656103309104e-01
5.679999999999999716e+01 1.688691942326888407e-01
5.685000000000000142e+01 1.687588723719213313e-01
5.689999999999999858e+01 1.681975514969901997e-01
5.695000000000000284e+01 1.670864593395778031e-01
5.700000000000000000e+01 1.659452249288342340e-01
5.704999999999999716e+01 1.655339917458436561e-01
5.710000000000000142e+01 1.649771935351514451e-01
5.714999999999999858e+01 1.630940893056848917e-01
5.720000000000000284e+01 1.610513298146420413e-01
5.725000000000000000e+01 1.592607072099500309e-01
5.729999999999999716e+01 1.583252868733985019e-01
5.735000000000000142e+01 1.556682237883525166e-01
5.739999999999999858e+01 1.527535638066440937e-01
5.745000000000000284e+01 1.496305163002394079e-01
5.750000000000000000e+01 1.465684872746521872e-01
5.754999999999999716e+01 1.440512145990539006e-01
5.760000000000000142e+01 1.426321874587313243e-01
5.764999999999999858e+01 1.403001868074943426e-01
5.770000000000000284e+01 1.397323787318024424e-01
5.775000000000000000e+01 1.402745731536725882e-01
5.779999999999999716e+01 1.388259818016088498e-01
5.785000000000000142e+01 1.380232527897120309e-01
5.789999999999999858e+01 1.373217534691230923e-01
5.795000000000000284e+01 1.350366418520559664e-01
5.800000000000000000e+01 1.355777257765838351e-01
5.804999999999999716e+01 1.368917087383479114e-01
5.810000000000000142e+01 1.402277307145557983e-01
5.814999999999999858e+01 1.377380455808736581e-01
5.820000000000000284e+01 1.358441077930537810e-01
5.825000000000000000e+01 1.358310596810173021e-01
5.829999999999999716e+01 1.343726724193513578e-01
5.835000000000000142e+01 1.369885859575720732e-01
5.839999999999999858e+01 1.372587263729611873e-01
5.845000000000000284e+01 1.384954151519094678e-01
5.850000000000000000e+01 1.406285749670038721e-01
5.854999999999999716e+01 1.391651585748979736e-01
5.860000000000000142e+01 1.376181235963675753e-01
5.864999999999999858e+01 1.379665835290647125e-01
5.870000000000000284e+01 1.395885520773704203e-01
5.875000000000000000e+01 1.394035444036832438e-01
5.879999999999999716e+01 1.369609309887819537e-01
5.885000000000000142e+01 1.377086646902039857e-01
5.889999999999999858e+01 1.365360098322652149e-01
5.895000000000000284e+01 1.390514108443139940e-01
5.900000000000000000e+01 1.367105460848868359e-01
5.904999999999999716e+01 1.355255879936194952e-01
5.910000000000000142e+01 1.344412100811469002e-01
5.914999999999999858e+01 1.346370940302726582e-01
5.920000000000000284e+01 1.365112543045970128e-01
5.925000000000000000e+01 1.351574893003667788e-01
5.929999999999999716e+01 1.323211912278736968e-01
5.935000000000000142e+01 1.338271987323639833e-01
5.939999999999999858e+01 1.327106252089023108e-01
5.945000000000000284e+01 1.331813951739073687e-01
5.950000000000000000e+01 1.365102560884492722e-01
5.954999999999999716e+01 1.374618819408627568e-01
5.960000000000000142e+01 1.360152078594254188e-01
5.964999999999999858e+01 1.355719925412615656e-01
5.970000000000000284e+01 1.347627703216817685e-01
5.975000000000000000e+01 1.350942385901611753e-01
5.979999999999999716e+01 1.311032551495473764e-01
5.985000000000000142e+01 1.305171323523692251e-01
5.989999999999999858e+01 1.274931625332556828e-01
5.995000000000000284e+01 1.285821852050522407e-01
6.000000000000000000e+01 1.100484562859123799e-01
6.004999999999999716e+01 1.126815889331477388e-01
6.010000000000000142e+01 1.132297035660899259e-01
6.014999999999999858e+01 1.132337257214791476e-01
6.020000000000000284e+01 1.127715248843250972e-01
6.025000000000000000e+01 1.111749337085165407e-01
6.029999999999999716e+01 1.118094443124066223e-01
6.035000000000000142e+01 1.116956194171545569e-01
6.039999999999999858e+01 1.094019474047516205e-01
6.045000000000000284e+01 1.091889830908411296e-01
6.050000000000000000e+01 1.092885893954594623e-01
6.054999999999999716e+01 1.085997621956015652e-01
6.060000000000000142e+01 1.080280891597435733e-01
6.064999999999999858e+01 1.086464842472154302e-01
6.070000000000000284e+01 1.103818610195695660e-01
6.075000000000000000e+01 1.023044871806858824e-01
6.079999999999999716e+01 1.014922365743619603e-01
6.085000000000000142e+01 1.059368776430169301e-01
6.089999999999999858e+01 1.050009650843714143e-01
6.095000000000000284e+01 1.060997534940693737e-01
6.100000000000000000e+01 1.087990685554003634e-01
6.104999999999999716e+01 1.069565953646876705e-01
6.110000000000000142e+01 1.555485131904870422e-01
6.114999999999999858e+01 1.558312235621572006e-01
6.120000000000000284e+01 1.575007337423076637e-01
6.125000000000000000e+01 1.500591353595098765e-01
6.129999999999999716e+01 1.373147231894431830e-01
6.135000000000000142e+01 1.371559414481775818e-01
6.139999999999999858e+01 1.340304324251417323e-01
6.145000000000000284e+01 1.327651944198978140e-01
6.150000000000000000e+01 1.331041148813847108e-01
6.154999999999999716e+01 1.350044795453309854e-01
6.160000000000000142e+01 1.362203410203422227e-01
6.164999999999999858e+01 1.381847695482252003e-01
6.170000000000000284e+01 1.381148735155208473e-01
6.175000000000000000e+01 1.371990355212015789e-01
6.179999999999999716e+01 1.356025330354127256e-01
6.185000000000000142e+01 1.368921443625897572e-01
6.189999999999999858e+01 1.371138654073355279e-01
6.195000000000000284e+01 1.372872273574897439e-01
6.200000000000000000e+01 1.378227373932666977e-01
6.204999999999999716e+01 1.368507637520768039e-01
6.210000000000000142e+01 1.344076455747889587e-01
6.214999999999999858e+01 1.348512872970454302e-01
6.220000000000000284e+01 1.338260288368163242e-01
6.225000000000000000e+01 1.351340251051874053e-01
6.229999999999999716e+01 1.360758783448850762e-01
6.235000000000000142e+01 1.359262028060423677e-01
6.239999999999999858e+01 1.370793391558096930e-01
6.245000000000000284e+01 1.341124501197523688e-01
6.250000000000000000e+01 1.363772070662395419e-01
6.254999999999999716e+01 1.353587529331943817e-01
6.260000000000000142e+01 1.367586641684820359e-01
6.264999999999999858e+01 1.398029707689795176e-01
6.270000000000000284e+01 1.403012680188680528e-01
6.275000000000000000e+01 1.412506926329346324e-01
6.279999999999999716e+01 1.417291750382674853e-01
6.285000000000000142e+01 1.325458036259056782e-01
6.289999999999999858e+01 1.308425151582379986e-01
6.295000000000000284e+01 1.330649435210532749e-01
6.300000000000000000e+01 1.319419254650999740e-01
6.304999999999999716e+01 1.321684904651478087e-01
6.310000000000000142e+01 1.311736385781499536e-01
6.314999999999999858e+01 1.308275532846806810e-01
6.320000000000000284e+01 1.318316401817968553e-01
6.325000000000000000e+01 1.301561808055504976e-01
6.329999999999999716e+01 1.316917031101153823e-01
6.335000000000000142e+01 1.342877648564796411e-01
6.339999999999999858e+01 1.308331657639395240e-01
6.345000000000000284e+01 1.298809515154443484e-01
6.350000000000000000e+01 1.329174856545234373e-01
6.354999999999999716e+01 1.326573395977790060e-01
6.360000000000000142e+01 1.346174121455340766e-01
6.364999999999999858e+01 1.360566890650302951e-01
6.370000000000000284e+01 1.393744757253199962e-01
6.375000000000000000e+01 1.364428968584092405e-01
6.379999999999999716e+01 1.356845776645592694e-01
6.385000000000000142e+01 1.357506285065488705e-01
6.389999999999999858e+01 1.334297098422903283e-01
6.395000000000000284e+01 1.329106127421042782e-01
6.400000000000000000e+01 1.238966581414126661e-01
6.404999999999999716e+01 1.229425750367510173e-01
6.409999999999999432e+01 1.222490618262736944e-01
6.415000000000000568e+01 1.211306704219167890e-01
6.420000000000000284e+01 1.206890701051519244e-01
6.425000000000000000e+01 1.217018313586812200e-01
6.429999999999999716e+01 1.218669605461132066e-01
6.434999999999999432e+01 1.196531496961051738e-01
6.440000000000000568e+01 1.130160757264818128e-01
6.445000000000000284e+01 1.086050779365469593e-01
6.450000000000000000e+01 1.062117494258081607e-01
6.454999999999999716e+01 1.067029450893034193e-01
6.459999999999999432e+01 1.022695884234050973e-01
6.465000000000000568e+01 1.035725593805071759e-01
6.470000000000000284e+01 1.044195264607548079e-01
6.475000000000000000e+01 1.026321027833875660e-01
6.479999999999999716e+01 1.032927639604412223e-01
6.484999999999999432e+01 1.014802176565236663e-01
6.490000000000000568e+01 1.040414545764885706e-01
6.495000000000000284e+01 1.045048386467856416e-01
6.500000000000000000e+01 1.016611424904340089e-01
6.504999999999999716e+01 1.013327026077774362e-01
6.509999999999999432e+01 9.443047308928183281e-02
6.515000000000000568e+01 9.580968264581600502e-02
6.520000000000000284e+01 9.535298193951109724e-02
6.525000000000000000e+01 9.548754775024297092e-02
6.529999999999999716e+01 9.768896282167557898e-02
6.534999999999999432e+01 9.680431363306289672e-02
6.540000000000000568e+01 9.539620631480762170e-02
6.545000000000000284e+01 9.859267523492511176e-02
6.550000000000000000e+01 9.678546843473508077e-02
6.554999999999999716e+01 9.827014647232425182e-02
6.559999999999999432e+01 9.908317950546785546e-02
6.565000000000000568e+01 9.686950136584143722e-02
6.570000000000000284e+01 9.676552295078713617e-02
6.575000000000000000e+01 1.002969800378437359e-01
6.579999999999999716e+01 1.002108924214221014e-01
6.584999999999999432e+01 9.971427007925885710e-02
6.590000000000000568e+01 9.633175842129472477e-02
6.595000000000000284e+01 9.738783861591696067e-02
6.600000000000000000e+01 9.644189106578485160e-02
6.604999999999999716e+01 9.893174213358295332e-02
6.609999999999999432e+01 9.982708210239932267e-02
6.615000000000000568e+01 9.925841740436688876e-02
6.620000000000000284e+01 9.967004943204876843e-02
6.625000000000000000e+01 9.797065557878298359e-02
6.629999999999999716e+01 9.784760010265773633e-02
6.634999999999999432e+01 9.776203194829383158e-02
6.640000000000000568e+01 9.974298921959469377e-02
6.645000000000000284e+01 1.026239627727945636e-01
6.650000000000000000e+01 1.030321895270059906e-01
6.654999999999999716e+01 1.042647899177497478e-01
6.659999999999999432e+01 1.043314454333105074e-01
6.665000000000000568e+01 1.024244010167566499e-01
6.670000000000000284e+01 1.023503045853283860e-01
6.675000000000000000e+01 1.034431186568869759e-01
6.679999999999999716e+01 1.025582502826404563e-01
6.684999999999999432e+01 1.026246643056658164e-01
6.690000000000000568e+01 1.027090428539281231e-01
6.695000000000000284e+01 1.010078378323397419e-01
6.700000000000000000e+01 1.015900236446532212e-01
6.704999999999999716e+01 1.010823573800765929e-01
6.709999999999999432e+01 9.997483945181483145e-02
6.715000000000000568e+01 1.131230657708727633e-01
6.720000000000000284e+01 1.099197368292257754e-01
6.725000000000000000e+01 1.099862512852780860e-01
6.729999999999999716e+01 1.090777850619609329e-01
6.734999999999999432e+01 1.089319614827143901e-01
6.740000000000000568e+01 1.057722833510643667e-01
6.745000000000000284e+01 1.068092540484231190e-01
6.750000000000000000e+01 1.042878049418112379e-01
6.754999999999999716e+01 1.027986856543964544e-01
6.759999999999999432e+01 1.007024271019703460e-01
6.765000000000000568e+01 9.828256634134321934e-02
6.770000000000000284e+01 9.599850853313851573e-02
6.775000000000000000e+01 9.473187001211244573e-02
6.779999999999999716e+01 9.586635205030073770e-02
6.784999999999999432e+01 9.134677409154641492e-02
6.790000000000000568e+01 9.191461665365889544e-02
6.795000000000000284e+01 9.115622763106986937e-02
6.800000000000000000e+01 9.067871292148348139e-02
6.804999999999999716e+01 8.887176823182542373e-02
6.809999999999999432e+01 8.937588362718607016e-02
6.815000000000000568e+01 8.656028906208261542e-02
6.820000000000000284e+01 8.447425174734436715e-02
6.825000000000000000e+01 8.415062148359596372e-02
6.829999999999999716e+01 8.865610448066342519e-02
6.834999999999999432e+01 8.938013049805020038e-02
6.840000000000000568e+01 8.770028745651038682e-02
6.845000000000000284e+01 8.365276639993508845e-02
6.850000000000000000e+01 8.341833313472755973e-02
6.854999999999999716e+01 8.212119119920212318e-02
6.859999999999999432e+01 8.123617838041412298e-02
6.865000000000000568e+01 7.993357057072544847e-02
6.870000000000000284e+01 7.890675649751531517e-02
6.875000000000000000e+01 7.922061240449872199e-02
6.879999999999999716e+01 7.854939149866288495e-02
6.884999999999999432e+01 7.812927202433408991e-02
6.890000000000000568e+01 7.807365937092881902e-02
6.895000000000000284e+01 7.739918558097655388e-02
6.900000000000000000e+01 7.665183152910075293e-02
6.904999999999999716e+01 7.377480653325040050e-02
6.909999999999999432e+01 7.333551682086593415e-02
6.915000000000000568e+01 6.822349079486504653e-02
6.920000000000000284e+01 6.797716434512149353e-02
6.925000000000000000e+01 6.526140015755253765e-02
6.929999999999999716e+01 6.544762331341204276e-02
6.934999999999999432e+01 6.485108496862730665e-02
6.940000000000000568e+01 6.578342813801167643e-02
6.945000000000000284e+01 6.725095675598405376e-02
6.950000000000000000e+01 6.824626924453906784e-02
6.954999999999999716e+01 6.703324550923304981e-02
6.959999999999999432e+01 6.526999184928862496e-02
6.965000000000000568e+01 6.633513892484228791e-02
6.970000000000000284e+01 6.229782247590495009e-02
6.975000000000000000e+01 6.211821102096135028e-02
6.979999999999999716e+01 6.145460989447874139e-02
6.984999999999999432e+01 6.159849441206153436e-02
6.990000000000000568e+01 5.530422243714366165e-02
6.995000000000000284e+01 4.719222341490213884e-02
7.000000000000000000e+01 4.472591172062402587e-02
7.004999999999999716e+01 4.201834076342152169e-02
7.009999999999999432e+01 4.321873421289663952e-02
7.015000000000000568e+01 4.284079051567266788e-02
7.020000000000000284e+01 3.877378725130453674e-02
7.025000000000000000e+01 3.586069617194171527e-02
7.029999999999999716e+01 3.711944044873903559e-02
7.034999999999999432e+01 2.186748498960992826e-02
7.040000000000000568e+01 1.964195338255347173e-02
7.045000000000000284e+01 1.945284700361783400e-02
7.050000000000000000e+01 1.457224678063366238e-02
7.054999999999999716e+01 1.414850545885421203e-02
7.059999999999999432e+01 1.317900296473418879e-02
7.065000000000000568e+01 1.394990578705375059e-02
7.070000000000000284e+01 1.693654528260711166e-03
7.075000000000000000e+01 9.868297360461704588e-04
7.079999999999999716e+01 2.657931173184586667e-04
7.084999999999999432e+01 3.054213512210825877e-05
7.090000000000000568e+01 -1.432586395420967686e-03
7.095000000000000284e+01 -2.422567755120536882e-03
7.100000000000000000e+01 -1.111036141015957299e-03
7.104999999999999716e+01 3.110819789863812721e-03
7.109999999999999432e+01 1.794836537583128794e-03
7.115000000000000568e+01 2.411422904411809204e-03
7.120000000000000284e+01 -4.018408964858791177e-04
7.125000000000000000e+01 -6.066525885939541042e-03
7.129999999999999716e+01 -1.827899593975070361e-02
7.134999999999999432e+01 -1.475335765381049179e-02
7.140000000000000568e+01 -1.504465172714101497e-02
7.145000000000000284e+01 -2.114334720376533430e-02
7.150000000000000000e+01 -2.215940678760780491e-02
7.154999999999999716e+01 -2.131340284548772709e-02
7.159999999999999432e+01 -2.030117077633515621e-02
7.165000000000000568e+01 -2.379018750487503150e-02
7.170000000000000284e+01 -2.325242280999759853e-02
7.175000000000000000e+01 -2.333671491073586318e-02
7.179999999999999716e+01 -1.996127329302787787e-02
7.184999999999999432e+01 -1.905490534356035076e-02
7.190000000000000568e+01 -2.587674358091348464e-02
7.195000000000000284e+01 -2.643570798824640064e-02
7.200000000000000000e+01 -2.586534193096919759e-02
7.204999999999999716e+01 -2.806559151180592140e-02
7.209999999999999432e+01 -2.601402501153819713e-02
7.215000000000000568e+01 -2.324532654394960776e-02
7.220000000000000284e+01 -2.470825646575196266e-02
7.225000000000000000e+01 -1.999279431235469889e-02
7.229999999999999716e+01 -2.066109496605858867e-02
7.234999999999999432e+01 -1.997606359658007230e-02
7.240000000000000568e+01 -2.284415825635851410e-02
7.245000000000000284e+01 -2.205475991829750071e-02
7.250000000000000000e+01 -2.174607644624864528e-02
7.254999999999999716e+01 -2.126392416325765394e-02
7.259999999999999432e+01 -2.138730713881685855e-02
7.265000000000000568e+01 -2.135384899717119797e-02
7.270000000000000284e+01 -2.124140399065564330e-02
7.275000000000000000e+01 -2.385617436088450713e-02
7.279999999999999716e+01 -2.053486437547895338e-02
7.284999999999999432e+01 -2.014882910955274539e-02
7.290000000000000568e+01 -1.901137950612633368e-02
7.295000000000000284e+01 -1.952152257944818337e-02
7.300000000000000000e+01 -2.030434906240580900e-02
7.304999999999999716e+01 -1.393600811505336587e-02
7.309999999999999432e+01 -1.361358640642040645e-02
7.315000000000000568e+01 -6.687184595417672295e-03
7.320000000000000284e+01 -9.148680792910545562e-03
7.325000000000000000e+01 -1.115420092120345333e-02
7.329999999999999716e+01 -1.128301150549659501e-02
7.334999999999999432e+01 -1.161236116668012790e-02
7.340000000000000568e+01 -1.198894109921536458e-02
7.345000000000000284e+01 -1.145584996770464270e-02
7.350000000000000000e+01 -1.200301267998541560e-02
7.354999999999999716e+01 -1.392818619659487098e-02
7.359999999999999432e+01 -1.519997558615237242e-02
7.365000000000000568e+01 -1.401964069414429054e-02
7.370000000000000284e+01 -1.467488217685499093e-02
7.375000000000000000e+01 -1.531432656604922622e-02
7.379999999999999716e+01 -1.426934437817127012e-02
7.384999999999999432e+01 -1.807668415030598899e-02
7.390000000000000568e+01 -1.829120082426296395e-02
7.395000000000000284e+01 -1.694359102999497962e-02
7.400000000000000000e+01 -1.814576425126297396e-02
7.404999999999999716e+01 -1.101532220363030459e-02
7.409999999999999432e+01 -1.223541552299737926e-02
7.415000000000000568e+01 -1.455403328407209665e-02
7.420000000000000284e+01 -1.659702540958823275e-02
7.425000000000000000e+01 -1.586729937776895985e-02
7.429999999999999716e+01 -1.829367878985517157e-02
7.434999999999999432e+01 -1.729338558207838689e-02
7.440000000000000568e+01 -8.796575719015674311e-03
7.445000000000000284e+01 -1.169831143005002627e-02
7.450000000000000000e+01 -1.031313411650681966e-02
7.454999999999999716e+01 -1.342790839248467205e-02
7.459999999999999432e+01 3.586669703902810942e-04
7.465000000000000568e+01 3.507210324871127367e-04
7.470000000000000284e+01 9.672984451792050742e-03
7.475000000000000000e+01 7.912448109268610530e-03
7.479999999999999716e+01 8.523131063995619330e-03
7.484999999999999432e+01 8.545964325495328251e-03
7.490000000000000568e+01 5.999678868939383597e-03
7.495000000000000284e+01 4.698952596548334332e-03
7.500000000000000000e+01 4.242829324889861586e-03
7.504999999999999716e+01 6.683655162786789625e-04
7.509999999999999432e+01 -2.398104032907217176e-03
7.515000000000000568e+01 -3.250985517558026890e-03
7.520000000000000284e+01 -4.880018013972055139e-03
7.525000000000000000e+01 -1.298792017406883055e-02
7.529999999999999716e+01 -1.549188397618066898e-02
7.534999999999999432e+01 -1.798653433535570001e-02
7.540000000000000568e+01 -2.218865862491923441e-02
7.545000000000000284e+01 -2.132947083168502608e-02
7.550000000000000000e+01 -1.889093698991367240e-02
7.554999999999999716e+01 -1.755827995912184053e-02
7.559999999999999432e+01 -2.188998226080461976e-02
7.565000000000000568e+01 -2.274740333940931947e-02
7.570000000000000284e+01 -2.217987131603306808e-02
7.575000000000000000e+01 -2.270501849534342295e-02
7.579999999999999716e+01 -1.943277001385656025e-02
7.584999999999999432e+01 -2.061691534176515045e-02
7.590000000000000568e+01 -1.648575409561744282e-02
7.595000000000000284e+01 -1.347658398382641821e-02
7.600000000000000000e+01 -1.193355010720799532e-02
7.604999999999999716e+01 -1.221175780735669902e-02
7.609999999999999432e+01 -1.257598207273886819e-02
7.615000000000000568e+01 -1.259365617612575976e-02
7.620000000000000284e+01 -1.235151243778369323e-02
7.625000000000000000e+01 -1.154869783106963685e-02
7.629999999999999716e+01 -1.167582038439368870e-02
7.634999999999999432e+01 -1.038720493000260675e-02
7.640000000000000568e+01 -1.161552573480829041e-02
7.645000000000000284e+01 -1.839657651019074164e-02
7.650000000000000000e+01 -1.726980567574319669e-02
7.654999999999999716e+01 -1.146614491306825051e-02
7.659999999999999432e+01 -8.103256380957659169e-03
7.665000000000000568e+01 -3.699749028963561157e-03
7.670000000000000284e+01 -2.750175635661091141e-03
7.675000000000000000e+01 -3.795870668419484058e-03
7.679999999999999716e+01 -7.391066169596744589e-03
7.684999999999999432e+01 -5.355456720265079108e-03
7.690000000000000568e+01 -8.161082514291602419e-03
7.695000000000000284e+01 -9.234387432524348086e-03
7.700000000000000000e+01 -5.401547712754264929e-03
7.704999999999999716e+01 -6.733121335354735199e-03
7.709999999999999432e+01 -1.051786263975187713e-03
7.715000000000000568e+01 4.582680815197506287e-03
7.720000000000000284e+01 3.292384148336118324e-03
7.725000000000000000e+01 1.888655806095626598e-03
7.729999999999999716e+01 3.242268183570090525e-04
7.734999999999999432e+01 2.094045605513615484e-03
7.740000000000000568e+01 2.593352489227229631e-03
7.745000000000000284e+01 1.104765254075840662e-02
7.750000000000000000e+01 1.511477200129049923e-02
7.754999999999999716e+01 1.923279500558099792e-02
7.759999999999999432e+01 1.946486377716423466e-02
7.765000000000000568e+01 2.092640865158114372e-02
7.770000000000000284e+01 2.085263794994909534e-02
7.775000000000000000e+01 2.163356698933209879e-02
7.779999999999999716e+01 2.398988426343735825e-02
7.784999999999999432e+01 2.585267301327400652e-02
7.790000000000000568e+01 2.251896416024135733e-02
7.795000000000000284e+01 2.143653226215468804e-02
7.800000000000000000e+01 2.153748828172487653e-02
7.804999999999999716e+01 2.218158990087772120e-02
7.809999999999999432e+01 2.716307171819748109e-02
7.815000000000000568e+01 2.803613660952543329e-02
7.820000000000000284e+01 2.599848391046502213e-02
7.825000000000000000e+01 2.508959417656500199e-02
7.829999999999999716e+01 2.404602889924796483e-02
7.834999999999999432e+01 2.135316109148489502e-02
7.840000000000000568e+01 2.214897008132227230e-02
7.845000000000000284e+01 2.535879570726435120e-02
7.850000000000000000e+01 2.346478443654690174e-02
7.854999999999999716e+01 2.281491142420060195e-02
7.859999999999999432e+01 2.136913126414137151e-02
7.865000000000000568e+01 1.539547105844811178e-02
7.870000000000000284e+01 7.679238450551733632e-03
7.875000000000000000e+01 3.066303620307164832e-03
7.879999999999999716e+01 2.348099234293355309e-03
7.884999999999999432e+01 -1.712840809559353561e-03
7.890000000000000568e+01 2.013049744499431984e-03
7.895000000000000284e+01 -1.744768750706681554e-03
7.900000000000000000e+01 -4.714961760513554194e-03
7.904999999999999716e+01 -5.172039139153633731e-03
7.909999999999999432e+01 -4.421426081999990133e-03
7.915000000000000568e+01 -4.738879677802366845e-03
7.920000000000000284e+01 -5.438714371578654873e-03
7.925000000000000000e+01 -2.381135342429061170e-03
7.929999999999999716e+01 -3.473787944626725681e-03
7.934999999999999432e+01 -8.091537105886588768e-03
7.940000000000000568e+01 -7.616403268851807025e-03
7.945000000000000284e+01 -8.877341360724023966e-03
7.950000000000000000e+01 -1.361891914728810896e-02
7.954999999999999716e+01 -1.213738546366918865e-02
7.959999999999999432e+01 -1.450059209992466368e-02
7.965000000000000568e+01 -1.855338419760077864e-02
7.970000000000000284e+01 -1.534923201611423059e-02
7.975000000000000000e+01 -1.777450972261091638e-02
7.979999999999999716e+01 -1.976296985359501587e-02
7.984999999999999432e+01 -1.826256091604321757e-02
7.990000000000000568e+01 -1.959880328068831432e-02
7.995000000000000284e+01 -1.828044102240646354e-02
8.000000000000000000e+01 -2.032479347725096863e-02
8.004999999999999716e+01 -2.217527495585335656e-02
8.009999999999999432e+01 -2.240687974185629969e-02
8.015000000000000568e+01 -2.286154483206709678e-02
8.020000000000000284e+01 -2.570802509527726418e-02
8.025000000000000000e+01 -2.830003930181243521e-02
8.029999999999999716e+01 -2.873195495525276283e-02
8.034999999999999432e+01 -2.477671354378626484e-02
8.040000000000000568e+01 -2.856127607300285379e-02
8.045000000000000284e+01 -3.237249564862063056e-02
8.050000000000000000e+01 -3.581308977129940563e-02
8.054999999999999716e+01 -3.802220373411276111e-02
8.059999999999999432e+01 -4.041434521761244625e-02
8.065000000000000568e+01 -4.476720848566075051e-02
8.070000000000000284e+01 -4.597902584837994244e-02
8.075000000000000000e+01 -4.780675637212652984e-02
8.079999999999999716e+01 -4.866730547931727435e-02
8.084999999999999432e+01 -5.349902951859617645e-02
8.090000000000000568e+01 -5.530829199502155374e-02
8.095000000000000284e+01 -5.640214351569831919e-02
8.100000000000000000e+01 -5.770590136153725541e-02
8.104999999999999716e+01 -6.122201843430401941e-02
8.109999999999999432e+01 -6.380733961283473199e-02
8.115000000000000568e+01 -5.164039994936445860e-02
8.120000000000000284e+01 -5.232513613718471623e-02
8.125000000000000000e+01 -5.080676477514863704e-02
8.129999999999999716e+01 -5.341804383473506418e-02
8.134999999999999432e+01 -5.361209846706233711e-02
8.140000000000000568e+01 -4.981422337541885348e-02
8.145000000000000284e+01 -5.178523100906223808e-02
8.150000000000000000e+01 -5.520619391377545176e-02
8.154999999999999716e+01 -5.508860791433494580e-02
8.159999999999999432e+01 -6.013498207870909135e-02
8.165000000000000568e+01 -6.054523452058953314e-02
8.170000000000000284e+01 -6.077317118225098597e-02
8.175000000000000000e+01 -6.111428129056076242e-02
8.179999999999999716e+01 -6.180585295670583401e-02
8.184999999999999432e+01 -6.203386801215676760e-02
8.190000000000000568e+01 -6.172702881070858683e-02
8.195000000000000284e+01 -6.244969650666135075e-02
8.200000000000000000e+01 -6.166464680919027386e-02
8.204999999999999716e+01 -6.081578703117737628e-02
8.209999999999999432e+01 -6.174804435255837332e-02
8.215000000000000568e+01 -6.506438405405580439e-02
8.220000000000000284e+01 -6.234758607398524499e-02
8.225000000000000000e+01 -6.086792307988752454e-02
8.229999999999999716e+01 -5.851447665021379529e-02
8.234999999999999432e+01 -5.771988828859427045e-02
8.240000000000000568e+01 -6.032626912663220653e-02
8.245000000000000284e+01 -5.808341881365813864e-02
8.250000000000000000e+01 -5.799907340381556947e-02
8.254999999999999716e+01 -5.216959389578046391e-02
8.259999999999999432e+01 -4.661646522078677357e-02
8.265000000000000568e+01 -4.418854413848968821e-02
8.270000000000000284e+01 -4.387254898918141466e-02
8.275000000000000000e+01 -4.608170286840120033e-02
8.279999999999999716e+01 -4.696422528422414949e-02
8.284999999999999432e+01 -4.713106713707999884e-02
8.290000000000000568e+01 -4.423689863611550421e-02
8.295000000000000284e+01 -4.234747367744495783e-02
8.300000000000000000e+01 -4.336674695048609723e-02
8.304999999999999716e+01 -4.555562549597762245e-02
8.309999999999999432e+01 -4.867597370219233638e-02
8.315000000000000568e+01 -4.677587552072837163e-02
8.320000000000000284e+01 -4.654098044864922457e-02
8.325000000000000000e+01 -4.733415825328683019e-02
8.329999999999999716e+01 -4.825811111646460122e-02
8.334999999999999432e+01 -5.342301634135053490e-02
8.340000000000000568e+01 -5.546500461160579903e-02
8.345000000000000284e+01 -6.026681449815971675e-02
8.350000000000000000e+01 -6.621316128587463601e-02
8.354999999999999716e+01 -6.710123077076958487e-02
8.359999999999999432e+01 -6.495112634338653934e-02
8.365000000000000568e+01 -6.306242940515179030e-02
8.370000000000000284e+01 -6.485981067368180863e-02
8.375000000000000000e+01 -6.368276017870300176e-02
8.379999999999999716e+01 -6.246351960485516802e-02
8.384999999999999432e+01 -6.503322187945037580e-02
8.390000000000000568e+01 -6.435721222177752388e-02
8.395000000000000284e+01 -6.523223406114919687e-02
8.400000000000000000e+01 -6.587400758641705212e-02
8.404999999999999716e+01 -6.607950199709582140e-02
8.409999999999999432e+01 -6.618419444711096111e-02
8.415000000000000568e+01 -6.635507325753298158e-02
8.420000000000000284e+01 -6.946156654617720305e-02
8.425000000000000000e+01 -6.952772947262710057e-02
8.429999999999999716e+01 -6.955267176213407454e-02
8.434999999999999432e+01 -7.347673863528034199e-02
8.440000000000000568e+01 -7.131648363268423829e-02
8.445000000000000284e+01 -7.145720701876531744e-02
8.450000000000000000e+01 -6.984251570367853990e-02
8.454999999999999716e+01 -6.969992418883896867e-02
8.459999999999999432e+01 -6.976575835236545342e-02
8.465000000000000568e+01 -6.971321352403790639e-02
8.470000000000000284e+01 -6.913260700495016398e-02
8.475000000000000000e+01 -7.049705060955802072e-02
8.479999999999999716e+01 -7.100209871744252166e-02
8.484999999999999432e+01 -7.106298427142951346e-02
8.490000000000000568e+01 -6.944940405395653993e-02
8.495000000000000284e+01 -7.122451043187166819e-02
8.500000000000000000e+01 -7.174484311131715253e-02
8.504999999999999716e+01 -7.231283715673364476e-02
8.509999999999999432e+01 -7.359817796137854695e-02
8.515000000000000568e+01 -7.487128811097452930e-02
8.520000000000000284e+01 -7.623306583652240953e-02
8.525000000000000000e+01 -7.613609368638718511e-02
8.529999999999999716e+01 -7.641191349267524580e-02
8.534999999999999432e+01 -7.715489671182032549e-02
8.540000000000000568e+01 -7.733586972796464842e-02
8.545000000000000284e+01 -7.886752797268607729e-02
8.550000000000000000e+01 -7.938418065475058572e-02
8.554999999999999716e+01 -7.942735055760417884e-02
8.559999999999999432e+01 -8.143567980817194296e-02
8.565000000000000568e+01 -8.168388100010376407e-02
8.570000000000000284e+01 -8.377579963250063322e-02
8.575000000000000000e+01 -8.335538319461952006e-02
8.579999999999999716e+01 -8.489680648140246477e-02
8.584999999999999432e+01 -8.587106989596220152e-02
8.590000000000000568e+01 -8.674793476111720969e-02
8.595000000000000284e+01 -8.796613610442122200e-02
8.600000000000000000e+01 -9.045101704984948032e-02
8.604999999999999716e+01 -9.200595364991596969e-02
8.609999999999999432e+01 -9.303695277177323475e-02
8.615000000000000568e+01 -9.361195098967696471e-02
8.620000000000000284e+01 -9.492313693463366731e-02
8.625000000000000000e+01 -9.511632566579382442e-02
8.629999999999999716e+01 -9.624544413046445812e-02
8.634999999999999432e+01 -9.741758061565806981e-02
8.640000000000000568e+01 -9.819380299101961029e-02
8.645000000000000284e+01 -9.817989895699744118e-02
8.650000000000000000e+01 -1.001174282981785318e-01
8.654999999999999716e+01 -1.024978497221425977e-01
8.659999999999999432e+01 -1.040373099632385667e-01
8.665000000000000568e+01 -1.062415513426442359e-01
8.670000000000000284e+01 -1.029447703207536646e-01
8.675000000000000000e+01 -1.038293913294207754e-01
8.679999999999999716e+01 -1.037742172518286710e-01
8.684999999999999432e+01 -9.798698454700723037e-02
8.690000000000000568e+01 -9.826672694404264830e-02
8.695000000000000284e+01 -9.795322203829362473e-02
8.700000000000000000e+01 -9.588423855978651933e-02
8.704999999999999716e+01 -9.592603303054926533e-02
8.709999999999999432e+01 -9.589658176321133598e-02
8.715000000000000568e+01 -9.423297841363420524e-02
8.720000000000000284e+01 -9.141779930429118350e-02
8.725000000000000000e+01 -9.251164007077671003e-02
8.729999999999999716e+01 -9.616359949348690650e-02
8.734999999999999432e+01 -9.641496379915281967e-02
8.740000000000000568e+01 -9.413311435361740309e-02
8.745000000000000284e+01 -8.919145887803575645e-02
8.750000000000000000e+01 -9.040941565050511497e-02
8.754999999999999716e+01 -8.800112760772517417e-02
8.759999999999999432e+01 -9.077898204994826192e-02
8.765000000000000568e+01 -9.237218924886191063e-02
8.770000000000000284e+01 -9.196627132914221570e-02
8.775000000000000000e+01 -9.262928012976341663e-02
8.779999999999999716e+01 -9.331588499124003622e-02
8.784999999999999432e+01 -8.670532088138731275e-02
8.790000000000000568e+01 -8.370314791859108372e-02
8.795000000000000284e+01 -8.356949220258462485e-02
8.800000000000000000e+01 -8.321958948317685623e-02
8.804999999999999716e+01 -8.164940467716987060e-02
8.809999999999999432e+01 -8.071908985427352079e-02
8.815000000000000568e+01 -8.206717376609935777e-02
8.820000000000000284e+01 -8.201210663656777200e-02
8.825000000000000000e+01 -7.945474127793256125e-02
8.829999999999999716e+01 -7.977655945612838195e-02
8.834999999999999432e+01 -8.083903447058821135e-02
8.840000000000000568e+01 -8.060172355720342241e-02
8.845000000000000284e+01 -7.891737363294108742e-02
8.850000000000000000e+01 -8.112083745501436072e-02
8.854999999999999716e+01 -7.685975992845851812e-02
8.859999999999999432e+01 -7.816447280562768829e-02
8.865000000000000568e+01 -8.120401368291925437e-02
8.870000000000000284e+01 -8.712925766973383945e-02
8.875000000000000000e+01 -9.091005869857052279e-02
8.879999999999999716e+01 -9.065262619664295196e-02
8.884999999999999432e+01 -9.310815122682825073e-02
8.890000000000000568e+01 -9.441236242955991509e-02
8.895000000000000284e+01 -9.559679768635259700e-02
8.900000000000000000e+01 -9.461793162535521440e-02
8.904999999999999716e+01 -9.464360087910453356e-02
8.909999999999999432e+01 -9.156540222437836718e-02
8.915000000000000568e+01 -9.148026448494088469e-02
8.920000000000000284e+01 -9.183516468085919926e-02
8.925000000000000000e+01 -9.351458002065994590e-02
8.929999999999999716e+01 -9.426626940908086616e-02
8.934999999999999432e+01 -9.345823321915802673e-02
8.940000000000000568e+01 -9.748506875254116244e-02
8.945000000000000284e+01 -9.594623949033204147e-02
8.950000000000000000e+01 -9.609147391492475765e-02
8.954999999999999716e+01 -9.739960741367456598e-02
8.959999999999999432e+01 -9.705723294547212443e-02
8.965000000000000568e+01 -9.908180547789255388e-02
8.970000000000000284e+01 -9.840017243598804531e-02
8.975000000000000000e+01 -9.885257538254117737e-02
8.979999999999999716e+01 -9.903107289468691954e-02
8.984999999999999432e+01 -9.872472249889654994e-02
8.990000000000000568e+01 -1.014732578806797625e-01
8.995000000000000284e+01 -1.007839891557687079e-01
9.000000000000000000e+01 -1.006604172653081664e-01
9.004999999999999716e+01 -1.010525329364414943e-01
9.009999999999999432e+01 -9.445215550588315079e-02
9.015000000000000568e+01 -9.518581957423122297e-02
9.020000000000000284e+01 -9.632940410289558830e-02
9.025000000000000000e+01 -9.826210410078420332e-02
9.029999999999999716e+01 -9.851118246642483200e-02
9.034999999999999432e+01 -9.838102332154685659e-02
9.040000000000000568e+01 -9.723768885547548479e-02
9.045000000000000284e+01 -9.870117033063746659e-02
9.050000000000000000e+01 -9.689049423314985421e-02
9.054999999999999716e+01 -8.826056709262866673e-02
9.059999999999999432e+01 -8.831902639113729803e-02
9.065000000000000568e+01 -8.731956200833215775e-02
9.070000000000000284e+01 -8.974183036886926312e-02
9.075000000000000000e+01 -9.335136889826146922e-02
9.079999999999999716e+01 -9.435998836199593898e-02
9.084999999999999432e+01 -9.564635354253564481e-02
9.090000000000000568e+01 -9.695368384169017473e-02
9.095000000000000284e+01 -9.740674693655916594e-02
9.100000000000000000e+01 -9.786675005786110715e-02
9.104999999999999716e+01 -9.671474022996903730e-02
9.109999999999999432e+01 -9.899068933073507104e-02
9.115000000000000568e+01 -9.686236701168626784e-02
9.120000000000000284e+01 -9.653394405771996423e-02
9.125000000000000000e+01 -9.587021390063307780e-02
9.129999999999999716e+01 -9.653748849060737880e-02
9.134999999999999432e+01 -9.630215879281266156e-02
9.140000000000000568e+01 -9.640861106411749426e-02
9.145000000000000284e+01 -1.013349775264024838e-01
9.150000000000000000e+01 -1.037089525190437872e-01
9.154999999999999716e+01 -1.037022380786913472e-01
9.159999999999999432e+01 -1.018791835164600951e-01
9.165000000000000568e+01 -1.030736979846446216e-01
9.170000000000000284e+01 -1.035490919203184146e-01
9.175000000000000000e+01 -1.045224942482872454e-01
9.179999999999999716e+01 -1.046726244002294803e-01
9.184999999999999432e+01 -1.018117933214660320e-01
9.190000000000000568e+01 -9.830338276578659551e-02
9.195000000000000284e+01 -9.831716425170011764e-02
9.200000000000000000e+01 -9.811873824302991265e-02
9.204999999999999716e+01 -9.933120561312870633e-02
9.209999999999999432e+01 -9.931233328216974854e-02
9.215000000000000568e+01 -9.854880430631905719e-02
9.220000000000000284e+01 -9.633013277977277300e-02
9.225000000000000000e+01 -9.774496537851304345e-02
9.229999999999999716e+01 -9.827070516269019451e-02
9.234999999999999432e+01 -9.853605974560460112e-02
9.240000000000000568e+01 -9.896512758428525902e-02
9.245000000000000284e+01 -1.004189150806589353e-01
9.250000000000000000e+01 -9.784049103980362039e-02
9.254999999999999716e+01 -9.742761711793164470e-02
9.259999999999999432e+01 -9.723636950823728864e-02
9.265000000000000568e+01 -9.666026768519594969e-02
9.270000000000000284e+01 -9.661371219923912956e-02
9.275000000000000000e+01 -9.556416039725199041e-02
9.279999999999999716e+01 -9.382085646982214755e-02
9.284999999999999432e+01 -9.076411884627444415e-02
9.290000000000000568e+01 -9.076026230445362331e-02
9.295000000000000284e+01 -9.044101364527014353e-02
9.300000000000000000e+01 -8.668946992734952173e-02
9.304999999999999716e+01 -8.713260737335454253e-02
9.309999999999999432e+01 -8.501632076601307875e-02
9.315000000000000568e+01 -8.774757235294143587e-02
9.320000000000000284e+01 -8.386047288119123644e-02
9.325000000000000000e+01 -8.442586402059006068e-02
9.329999999999999716e+01 -8.486971212477828486e-02
9.334999999999999432e+01 -8.289222979164315164e-02
9.340000000000000568e+01 -8.369025987493164398e-02
9.345000000000000284e+01 -8.047293008855103957e-02
9.350000000000000000e+01 -8.114011958781262857e-02
9.354999999999999716e+01 -8.114974212990273827e-02
9.359999999999999432e+01 -8.338786958547658723e-02
9.365000000000000568e+01 -8.288239560350567359e-02
9.370000000000000284e+01 -8.493230467075776891e-02
9.375000000000000000e+01 -8.764823919931986895e-02
9.379999999999999716e+01 -8.922836247864052162e-02
9.384999999999999432e+01 -8.754274316282270596e-02
9.390000000000000568e+01 -8.848544352099492472e-02
9.395000000000000284e+01 -8.861114312255911896e-02
9.400000000000000000e+01 -8.752155195053797077e-02
9.404999999999999716e+01 -8.664856427353169466e-02
9.409999999999999432e+01 -8.767331812110837341e-02
9.415000000000000568e+01 -8.915621110330738952e-02
9.420000000000000284e+01 -8.921708837012022608e-02
9.425000000000000000e+01 -8.930162609194144951e-02
9.429999999999999716e+01 -9.108513270587707822e-02
9.434999999999999432e+01 -9.199261489247420598e-02
9.440000000000000568e+01 -9.218232860181110877e-02
9.445000000000000284e+01 -9.150194413275294925e-02
9.450000000000000000e+01 -9.118251723013347243e-02
9.454999999999999716e+01 -9.135250824721984075e-02
9.459999999999999432e+01 -9.283024502829932689e-02
9.465000000000000568e+01 -9.651894004453491493e-02
9.470000000000000284e+01 -9.735555562017346454e-02
9.475000000000000000e+01 -9.905308834052274636e-02
9.479999999999999716e+01 -9.702875650950577857e-02
9.484999999999999432e+01 -1.006204007382741489e-01
9.490000000000000568e+01 -1.015055655186624800e-01
9.495000000000000284e+01 -1.030533665483469308e-01
9.500000000000000000e+01 -1.036841799626261745e-01
9.504999999999999716e+01 -1.078809730222951707e-01
9.509999999999999432e+01 -1.071123702588718113e-01
9.515000000000000568e+01 -1.071500454863312385e-01
9.520000000000000284e+01 -1.084802667426020550e-01
9.525000000000000000e+01 -1.103793509080497892e-01
9.529999999999999716e+01 -1.138636271220429125e-01
9.534999999999999432e+01 -1.131417553317059926e-01
9.540000000000000568e+01 -1.133884399578714286e-01
9.545000000000000284e+01 -1.182709582917380736e-01
9.550000000000000000e+01 -1.150634266977573067e-01
9.554999999999999716e+01 -1.133230695197426086e-01
9.559999999999999432e+01 -1.138905968510461192e-01
9.565000000000000568e+01 -1.137249520392662333e-01
9.570000000000000284e+01 -1.138455705046887562e-01
9.575000000000000000e+01 -1.139083771587392213e-01
9.579999999999999716e+01 -1.134656595517208599e-01
9.584999999999999432e+01 -1.111239594996523694e-01
9.590000000000000568e+01 -1.133363973437487016e-01
9.595000000000000284e+01 -1.167877668631260996e-01
9.600000000000000000e+01 -1.181074861810438165e-01
9.604999999999999716e+01 -1.244253761952148207e-01
9.609999999999999432e+01 -1.235451574892447585e-01
9.615000000000000568e+01 -1.268481250453555031e-01
9.620000000000000284e+01 -1.241605342510244958e-01
9.625000000000000000e+01 -1.186566907978336555e-01
9.629999999999999716e+01 -1.121752162134041081e-01
9.634999999999999432e+01 -1.105601029488373077e-01
9.640000000000000568e+01 -1.096020202955298728e-01
9.645000000000000284e+01 -1.034683221360117727e-01
9.650000000000000000e+01 -1.058948984331773008e-01
9.654999999999999716e+01 -1.047023392832803490e-01
9.659999999999999432e+01 -1.045469086821462085e-01
9.665000000000000568e+01 -1.008519607802133150e-01
9.670000000000000284e+01 -9.877948863392432832e-02
9.675000000000000000e+01 -9.909297709028208612e-02
9.679999999999999716e+01 -1.008292389823241680e-01
9.684999999999999432e+01 -1.031532291147557456e-01
9.690000000000000568e+01 -9.887408222440424721e-02
9.695000000000000284e+01 -1.007156790092810505e-01
9.700000000000000000e+01 -1.030994404608911591e-01
9.704999999999999716e+01 -1.026652846631761207e-01
9.709999999999999432e+01 -1.038765148130289112e-01
9.715000000000000568e+01 -1.074580897192534273e-01
9.720000000000000284e+01 -1.085137116203711144e-01
9.725000000000000000e+01 -1.110610739972391348e-01
9.729999999999999716e+01 -1.113420766902896569e-01
9.734999999999999432e+01 -1.121936938693295083e-01
9.740000000000000568e+01 -1.114298512328040641e-01
9.745000000000000284e+01 -1.123467352815627901e-01
9.750000000000000000e+01 -1.122757573877776888e-01
9.754999999999999716e+01 -1.083659142332270148e-01
9.759999999999999432e+01 -1.099270353682542389e-01
9.765000000000000568e+01 -1.096851634548354215e-01
9.770000000000000284e+01 -1.106009897166609357e-01
9.775000000000000000e+01 -1.115535858544195041e-01
9.779999999999999716e+01 -1.136111870134306756e-01
9.784999999999999432e+01 -1.139856055937498447e-01
9.790000000000000568e+01 -1.142987108911695804e-01
9.795000000000000284e+01 -1.151798499000268178e-01
9.800000000000000000e+01 -1.140119910889165894e-01
9.804999999999999716e+01 -1.147989408983599996e-01
9.809999999999999432e+01 -1.123647804316839360e-01
9.815000000000000568e+01 -1.140531043783601234e-01
9.820000000000000284e+01 -1.135235298385055269e-01
9.825000000000000000e+01 -1.069539923514556401e-01
9.829999999999999716e+01 -1.073816972209852422e-01
9.834999999999999432e+01 -1.078272840555172390e-01
9.840000000000000568e+01 -1.070585804467791696e-01
9.845000000000000284e+01 -1.081358038309609276e-01
9.850000000000000000e+01 -1.061886548874433206e-01
9.854999999999999716e+01 -1.007546494824871630e-01
9.859999999999999432e+01 -1.004641744533583125e-01
9.865000000000000568e+01 -1.045389418736894643e-01
9.870000000000000284e+01 -1.006249065139998289e-01
9.875000000000000000e+01 -1.006835526994006857e-01
9.879999999999999716e+01 -1.052553349994072990e-01
9.884999999999999432e+01 -9.380332983344399911e-02
9.890000000000000568e+01 -9.648232366433559526e-02
9.895000000000000284e+01 -9.382178274024768894e-02
9.900000000000000000e+01 -8.700446051627218347e-02
9.904999999999999716e+01 -8.965374076454156460e-02
9.909999999999999432e+01 -8.635556585043642486e-02
9.915000000000000568e+01 -8.537180009777156631e-02
9.920000000000000284e+01 -8.140787448292544082e-02
9.925000000000000000e+01 -8.543950897548692469e-02
9.929999999999999716e+01 -8.618404366458265464e-02
9.934999999999999432e+01 -8.829370689998784771e-02
9.940000000000000568e+01 -9.079967383346260190e-02
9.945000000000000284e+01 -8.684264510391434544e-02
9.950000000000000000e+01 -8.478678900965756771e-02
9.954999999999999716e+01 -8.711135106488013258e-02
9.959999999999999432e+01 -8.264557876008968296e-02
9.965000000000000568e+01 -8.150061756984522399e-02
9.970000000000000284e+01 -8.061920782264184182e-02
9.975000000000000000e+01 -8.131505310524667074e-02
9.979999999999999716e+01 -8.107161386123712399e-02
9.984999999999999432e+01 -7.725807101876340510e-02
9.990000000000000568e+01 -7.408788638012123173e-02
9.995000000000000284e+01 -6.774300309802000486e-02
1.000000000000000000e+02 -5.887408339089417880e-02
1.000499999999999972e+02 -5.456139573132809395e-02
1.000999999999999943e+02 -4.627740800731603571e-02
1.001500000000000057e+02 -4.936134770855420129e-02
1.002000000000000028e+02 -4.818824897891529208e-02
1.002500000000000000e+02 -1.652766946289398534e-02
1.002999999999999972e+02 -1.473732299944161689e-02
1.003499999999999943e+02 -1.843825813917501430e-02
1.004000000000000057e+02 -2.091941199441449406e-02
1.004500000000000028e+02 -2.078638222085349777e-02
1.005000000000000000e+02 -2.028986105306008342e-02
1.005499999999999972e+02 -1.481099737327774314e-02
1.005999999999999943e+02 -1.451706613433297738e-02
1.006500000000000057e+02 -1.538227950993373630e-02
1.007000000000000028e+02 -1.172733067319568084e-02
1.007500000000000000e+02 -1.001387713665329027e-02
1.007999999999999972e+02 -7.435179346573029917e-03
1.008499999999999943e+02 -3.206408542939957751e-03
1.009000000000000057e+02 1.288440309557793099e-04
1.009500000000000028e+02 4.421207328410026519e-03
1.010000000000000000e+02 1.169450840378458319e-02
1.010499999999999972e+02 1.301737107283071002e-02
1.010999999999999943e+02 1.516909435221675158e-02
1.011500000000000057e+02 1.510181193737243806e-02
1.012000000000000028e+02 1.493756486059964750e-02
1.012500000000000000e+02 1.643058501964822157e-02
1.012999999999999972e+02 1.743661972001431248e-02
1.013499999999999943e+02 1.733116041445499980e-02
1.014000000000000057e+02 2.060018846930552344e-02
1.014500000000000028e+02 2.088433921932448395e-02
1.015000000000000000e+02 2.055495878463768980e-02
1.015499999999999972e+02 2.004976300935900832e-02
1.015999999999999943e+02 1.993525211181164034e-02
1.016500000000000057e+02 2.059417268767897713e-02
1.017000000000000028e+02 1.674832043843314106e-02
1.017500000000000000e+02 1.569412227129761764e-02
1.017999999999999972e+02 1.667343127401936173e-02
1.018499999999999943e+02 1.286112266521397332e-02
1.019000000000000057e+02 1.370550759880177077e-02
1.019500000000000028e+02 1.222315125956286753e-02
1.020000000000000000e+02 1.173451344468815112e-02
1.020499999999999972e+02 9.409184668069746349e-03
1.020999999999999943e+02 6.840974374535955735e-03
1.021500000000000057e+02 7.141765384078986069e-03
1.022000000000000028e+02 7.294581025257071243e-03
1.022500000000000000e+02 6.244571690495617257e-03
1.022999999999999972e+02 6.861212612662601421e-03
1.023499999999999943e+02 7.840414309116566088e-03
1.024000000000000057e+02 7.096804583785774022e-03
1.024500000000000028e+02 7.266244599706839571e-03
1.025000000000000000e+02 3.363538958280989401e-03
1.025499999999999972e+02 9.471283005657011797e-03
1.025999999999999943e+02 6.774124804075042083e-03
1.026500000000000057e+02 1.062553582763392859e-02
1.027000000000000028e+02 9.534857097805559539e-03
1.027500000000000000e+02 1.422403060703784049e-02
1.027999999999999972e+02 1.864844512288068440e-02
1.028499999999999943e+02 2.270513595409340973e-02
1.029000000000000057e+02 3.329960261194437471e-02
1.029500000000000028e+02 3.127745328729310270e-02
1.030000000000000000e+02 3.165485544677171942e-02
1.030499999999999972e+02 3.142715689079199348e-02
1.030999999999999943e+02 2.537057656308355780e-02
1.031500000000000057e+02 2.612572285260889027e-02
1.032000000000000028e+02 2.871796344034905496e-02
1.032500000000000000e+02 2.765171979232129706e-02
1.032999999999999972e+02 2.670726473375476667e-02
1.033499999999999943e+02 2.910165299137854392e-02
1.034000000000000057e+02 3.276390247852466187e-02
1.034500000000000028e+02 3.070538874309105062e-02
1.035000000000000000e+02 4.011324859267730719e-02
1.035499999999999972e+02 4.375309000242472157e-02
1.035999999999999943e+02 4.484158174010048625e-02
1.036500000000000057e+02 5.600653127191473207e-02
1.037000000000000028e+02 5.593071552728839241e-02
1.037500000000000000e+02 5.569223953947305406e-02
1.037999999999999972e+02 5.441231497111245069e-02
1.038499999999999943e+02 5.605989122130296265e-02
1.039000000000000057e+02 5.229200076709042411e-02
1.039500000000000028e+02 5.184847163121682201e-02
1.040000000000000000e+02 5.274137176935055071e-02
1.040499999999999972e+02 5.106318174153410411e-02
1.040999999999999943e+02 5.197769285199974748e-02
1.041500000000000057e+02 5.042610257203895829e-02
1.042000000000000028e+02 5.197197025900254092e-02
1.042500000000000000e+02 5.534918454635323615e-02
1.042999999999999972e+02 5.540601231632554663e-02
1.043499999999999943e+02 5.664789781068810259e-02
1.044000000000000057e+02 5.403513766277823899e-02
1.044500000000000028e+02 5.447205647190409006e-02
1.045000000000000000e+02 5.614583640392442621e-02
1.045499999999999972e+02 5.655034106967334051e-02
1.045999999999999943e+02 5.444332201070783278e-02
1.046500000000000057e+02 5.919532467471803894e-02
1.047000000000000028e+02 5.792221733442345227e-02
1.047500000000000000e+02 5.897407037814808572e-02
1.047999999999999972e+02 5.732668218992558601e-02
1.048499999999999943e+02 5.530849592143887578e-02
1.049000000000000057e+02 5.306751579584341461e-02
1.049500000000000028e+02 5.022976661199945320e-02
1.050000000000000000e+02 5.114383551924526344e-02
1.050499999999999972e+02 5.144115059875206675e-02
1.050999999999999943e+02 4.906984918080643798e-02
1.051500000000000057e+02 4.806398081100288905e-02
1.052000000000000028e+02 4.921904029311471862e-02
1.052500000000000000e+02 5.025804411777900355e-02
1.052999999999999972e+02 5.046515646102157915e-02
1.053499999999999943e+02 4.825290576995848457e-02
1.054000000000000057e+02 5.001872605611350220e-02
1.054500000000000028e+02 5.197457675395419918e-02
1.055000000000000000e+02 5.264606292529638853e-02
1.055499999999999972e+02 5.330857534564596018e-02
1.055999999999999943e+02 5.386400121733912055e-02
1.056500000000000057e+02 5.382467142676102684e-02
1.057000000000000028e+02 5.329554096658187939e-02
1.057500000000000000e+02 5.158183501981642577e-02
1.057999999999999972e+02 5.190128100621712454e-02
1.058499999999999943e+02 5.958696357401187249e-02
1.059000000000000057e+02 6.138904923882108899e-02
1.059500000000000028e+02 6.181123001362706648e-02
1.060000000000000000e+02 6.069101073617485381e-02
1.060499999999999972e+02 6.471098794570703805e-02
1.060999999999999943e+02 6.454436855845877008e-02
1.061500000000000057e+02 5.514025011617201127e-02
1.062000000000000028e+02 5.425114322629741304e-02
1.062500000000000000e+02 5.456646323312097646e-02
1.062999999999999972e+02 5.469320673729696075e-02
1.063499999999999943e+02 5.443446089621493261e-02
1.064000000000000057e+02 5.140825002138395272e-02
1.064500000000000028e+02 5.045385077581710648e-02
1.065000000000000000e+02 5.117338498188668539e-02
1.065499999999999972e+02 5.151924226563212028e-02
1.065999999999999943e+02 5.368436240361076917e-02
1.066500000000000057e+02 5.209446746590115640e-02
1.067000000000000028e+02 5.145186172391390950e-02
1.067500000000000000e+02 5.133213202803323105e-02
1.067999999999999972e+02 5.047282488085365337e-02
1.068499999999999943e+02 4.916448095277907437e-02
1.069000000000000057e+02 4.798678407771850285e-02
1.069500000000000028e+02 4.767830370829385933e-02
1.070000000000000000e+02 4.335484626706280487e-02
1.070499999999999972e+02 4.255445553699083172e-02
1.070999999999999943e+02 4.300799303181775807e-02
1.071500000000000057e+02 4.687335747836599703e-02
1.072000000000000028e+02 4.499196295404617879e-02
1.072500000000000000e+02 4.313168280681546618e-02
1.072999999999999972e+02 4.223022445217506499e-02
1.073499999999999943e+02 4.171217735136205362e-02
1.074000000000000057e+02 4.136818470382327279e-02
1.074500000000000028e+02 3.997347670006031611e-02
1.075000000000000000e+02 4.043258404562679459e-02
1.075499999999999972e+02 3.892274888691374390e-02
1.075999999999999943e+02 3.570564384526105778e-02
1.076500000000000057e+02 3.689800645953813379e-02
1.077000000000000028e+02 3.503180718837715230e-02
1.077500000000000000e+02 3.212499194974401812e-02
1.077999999999999972e+02 2.862101418580772008e-02
1.078499999999999943e+02 2.862826516194405535e-02
1.079000000000000057e+02 2.604521212958995496e-02
1.079500000000000028e+02 2.406281537961849418e-02
1.080000000000000000e+02 2.655834164083895055e-02
1.080499999999999972e+02 2.565386581264325616e-02
1.080999999999999943e+02 2.915089310649425156e-02
1.081500000000000057e+02 2.967100520590405105e-02
1.082000000000000028e+02 2.753676934582245314e-02
1.082500000000000000e+02 2.827882707767409229e-02
1.082999999999999972e+02 2.758352878721581636e-02
1.083499999999999943e+02 2.802069142561949139e-02
1.084000000000000057e+02 3.218027420923202236e-02
1.084500000000000028e+02 3.221895035565625065e-02
1.085000000000000000e+02 3.266428044092821448e-02
1.085499999999999972e+02 3.286648289198670220e-02
1.085999999999999943e+02 3.274777509952705307e-02
1.086500000000000057e+02 3.239105470911615020e-02
1.087000000000000028e+02 3.152961735088390116e-02
1.087500000000000000e+02 2.965816485391222987e-02
1.087999999999999972e+02 3.144576212290396688e-02
1.088499999999999943e+02 3.224237069928206217e-02
1.089000000000000057e+02 3.243917924486825616e-02
1.089500000000000028e+02 2.689342726351362164e-02
1.090000000000000000e+02 2.775674802274341255e-02
1.090499999999999972e+02 2.801074045127210227e-02
1.090999999999999943e+02 2.672175950455033325e-02
1.091500000000000057e+02 2.632924988592437801e-02
1.092000000000000028e+02 2.745161777812328910e-02
1.092500000000000000e+02 2.773631527007830791e-02
1.092999999999999972e+02 2.519984997354367262e-02
1.093499999999999943e+02 2.854129689303677372e-02
1.094000000000000057e+02 2.748433697866552172e-02
1.094500000000000028e+02 2.723972186538446000e-02
1.095000000000000000e+02 2.396786047957643814e-02
1.095499999999999972e+02 2.210601681587216413e-02
1.095999999999999943e+02 2.218917196089273750e-02
1.096500000000000057e+02 2.075574701275044107e-02
1.097000000000000028e+02 1.745215777898119491e-02
1.097500000000000000e+02 1.582638519172577252e-02
1.097999999999999972e+02 1.358973533481147578e-02
1.098499999999999943e+02 1.355282948285070274e-02
1.099000000000000057e+02 1.260026492700157957e-02
1.099500000000000028e+02 1.101217950798842431e-02
1.100000000000000000e+02 8.238497639957905253e-03
1.100499999999999972e+02 6.839592729128618834e-03
1.100999999999999943e+02 6.750093735648884236e-03
1.101500000000000057e+02 5.552475650525487937e-03
1.102000000000000028e+02 6.169819167101841043e-03
1.102500000000000000e+02 6.115474185232381600e-03
1.102999999999999972e+02 3.725890436006462636e-03
1.103499999999999943e+02 3.562747747183689275e-03
1.104000000000000057e+02 1.714106749901005838e-03
1.104500000000000028e+02 1.361447953362207326e-03
1.105000000000000000e+02 2.697803849908244939e-04
1.105499999999999972e+02 -1.303671793128471706e-03
1.105999999999999943e+02 3.087323318920654966e-03
1.106500000000000057e+02 3.494315730516997162e-03
1.107000000000000028e+02 3.322813520358730913e-03
1.107500000000000000e+02 6.395567170360927194e-04
1.107999999999999972e+02 1.720834984346740265e-03
1.108499999999999943e+02 1.716584433083848896e-03
1.109000000000000057e+02 2.782771557167100507e-03
1.109500000000000028e+02 2.471532572663868825e-03
1.110000000000000000e+02 3.740364563024717488e-03
1.110499999999999972e+02 7.959071648825025028e-04
1.110999999999999943e+02 1.183945645704656243e-03
1.111500000000000057e+02 3.273626282071539812e-04
1.112000000000000028e+02 7.356648122599704614e-04
1.112500000000000000e+02 7.865742337560461574e-04
1.112999999999999972e+02 -1.395902902658952872e-03
1.113499999999999943e+02 3.345556914525748822e-04
1.114000000000000057e+02 9.595333082041476854e-04
1.114500000000000028e+02 1.139696569295580450e-03
1.115000000000000000e+02 -6.624534498075575931e-06
1.115499999999999972e+02 5.816911027574315357e-04
1.115999999999999943e+02 5.555860796919325807e-04
1.116500000000000057e+02 7.483720758309362264e-04
1.117000000000000028e+02 -3.366404620342585818e-03
1.117500000000000000e+02 -1.833392830563341288e-03
1.117999999999999972e+02 5.437585927782242730e-04
1.118499999999999943e+02 -4.058535217300969153e-03
1.119000000000000057e+02 -5.545654739214776101e-04
1.119500000000000028e+02 -2.030501511966411633e-03
1.120000000000000000e+02 -4.944879956777063941e-03
1.120499999999999972e+02 -4.125762408174488832e-03
1.120999999999999943e+02 -1.796940086600740810e-03
1.121500000000000057e+02 -1.259095394516325864e-03
1.122000000000000028e+02 -3.191527341718727526e-03
1.122500000000000000e+02 -4.601368648519324825e-03
1.122999999999999972e+02 5.101012510169183195e-03
1.123499999999999943e+02 5.339408729692924488e-03
1.124000000000000057e+02 6.777499405471777011e-03
1.124500000000000028e+02 4.559846395122697793e-03
1.125000000000000000e+02 4.900058436242494923e-03
1.125499999999999972e+02 4.773189607847892410e-03
1.125999999999999943e+02 1.320656435001008044e-02
1.126500000000000057e+02 1.588657367547590196e-02
1.127000000000000028e+02 1.552071842183182920e-02
1.127500000000000000e+02 1.618544557246683405e-02
1.127999999999999972e+02 1.799552034197210090e-02
1.128499999999999943e+02 1.575696374147475542e-02
1.129000000000000057e+02 1.216906778360163713e-02
1.129500000000000028e+02 1.186019749554751909e-02
1.130000000000000000e+02 1.268441456129280713e-02
1.130499999999999972e+02 1.380438050598587971e-02
1.130999999999999943e+02 1.461387868826591156e-02
1.131500000000000057e+02 1.822882686049390882e-02
1.132000000000000028e+02 2.181886700987753155e-02
1.132500000000000000e+02 2.766144526318971286e-02
1.132999999999999972e+02 2.719459532172805935e-02
1.133499999999999943e+02 2.761511822545087771e-02
1.134000000000000057e+02 2.489180263078875563e-02
1.134500000000000028e+02 2.665863397758098594e-02
1.135000000000000000e+02 3.272293003508754822e-02
1.135499999999999972e+02 2.736119082549639397e-02
1.135999999999999943e+02 2.839546750602387967e-02
1.136500000000000057e+02 3.754701420435033882e-02
1.137000000000000028e+02 4.915944415727073469e-02
1.137500000000000000e+02 5.853382446462761929e-02
1.137999999999999972e+02 5.878957526281368418e-02
1.138499999999999943e+02 6.225891131908591059e-02
1.139000000000000057e+02 6.151995571307099925e-02
1.139500000000000028e+02 7.122744776269758493e-02
1.140000000000000000e+02 7.053849766474322436e-02
1.140499999999999972e+02 7.045456860089800710e-02
1.140999999999999943e+02 6.355362905881224711e-02
1.141500000000000057e+02 6.171739767320291725e-02
1.142000000000000028e+02 6.402936449988733125e-02
1.142500000000000000e+02 6.339127015618567507e-02
1.142999999999999972e+02 6.527627392392777728e-02
1.143499999999999943e+02 6.941979907720252641e-02
1.144000000000000057e+02 9.379087977239210228e-02
1.144500000000000028e+02 9.291036092579806061e-02
1.145000000000000000e+02 9.737430078345073181e-02
1.145499999999999972e+02 1.004641938677295065e-01
1.145999999999999943e+02 1.063501794921255794e-01
1.146500000000000057e+02 1.055502172875123212e-01
1.147000000000000028e+02 1.055991728712732947e-01
1.147500000000000000e+02 1.067312424412535377e-01
1.147999999999999972e+02 1.083655767208507176e-01
1.148499999999999943e+02 1.110090859316528317e-01
1.149000000000000057e+02 1.076555329239156228e-01
1.149500000000000028e+02 1.066536497292900898e-01
1.150000000000000000e+02 1.104648438649857567e-01
1.150499999999999972e+02 1.166754985726701499e-01
1.150999999999999943e+02 1.196247869729168689e-01
1.151500000000000057e+02 1.212703650603809968e-01
1.152000000000000028e+02 1.227567295747828691e-01
1.152500000000000000e+02 1.233991385009506614e-01
1.152999999999999972e+02 1.239216508664935101e-01
1.153499999999999943e+02 1.237691002843639837e-01
1.154000000000000057e+02 1.259914907990657695e-01
1.154500000000000028e+02 1.274208437084991541e-01
1.155000000000000000e+02 1.350812260298746015e-01
1.155499999999999972e+02 1.528536404615492561e-01
1.155999999999999943e+02 1.570155504975085659e-01
1.156500000000000057e+02 1.613386580565490114e-01
1.157000000000000028e+02 1.624055108416910254e-01
1.157500000000000000e+02 1.635608547841431448e-01
1.157999999999999972e+02 1.650135521478669209e-01
1.158499999999999943e+02 1.672360844953932613e-01
1.159000000000000057e+02 1.491304291878280952e-01
1.159500000000000028e+02 1.489793301339289999e-01
1.160000000000000000e+02 1.477372580878562602e-01
1.160499999999999972e+02 1.466511451263628196e-01
1.160999999999999943e+02 1.579000080754434099e-01
1.161500000000000057e+02 1.615059800373851162e-01
1.162000000000000028e+02 1.618546827821120138e-01
1.162500000000000000e+02 1.636620472804368454e-01
1.162999999999999972e+02 1.671545854698592015e-01
1.163499999999999943e+02 1.649052660501077461e-01
1.164000000000000057e+02 1.664604337862877204e-01
1.164500000000000028e+02 1.597783743519271826e-01
1.165000000000000000e+02 1.691988721248241789e-01
1.165499999999999972e+02 1.688201183797886917e-01
1.165999999999999943e+02 1.665271606338157018e-01
1.166500000000000057e+02 1.657328962581271492e-01
1.167000000000000028e+02 1.698825007240686025e-01
1.167500000000000000e+02 1.702771697247226768e-01
1.167999999999999972e+02 1.695451418066276084e-01
1.168499999999999943e+02 1.665169245759612060e-01
1.169000000000000057e+02 1.666283068872696782e-01
1.169500000000000028e+02 1.661028804508467571e-01
1.170000000000000000e+02 1.653379944535958435e-01
1.170499999999999972e+02 1.662447946996319093e-01
1.170999999999999943e+02 1.673637918953924941e-01
1.171500000000000057e+02 1.656676569601836235e-01
1.172000000000000028e+02 1.655090879953781402e-01
1.172500000000000000e+02 1.665730207903389215e-01
1.172999999999999972e+02 1.708294127116874450e-01
1.173499999999999943e+02 1.685805435147755826e-01
1.174000000000000057e+02 1.665013706329878940e-01
1.174500000000000028e+02 1.625291461604261301e-01
1.175000000000000000e+02 1.596524687557562272e-01
1.175499999999999972e+02 1.559352026981249972e-01
1.175999999999999943e+02 1.549320996556993180e-01
1.176500000000000057e+02 1.529416170849381973e-01
1.177000000000000028e+02 1.492091846696094737e-01
1.177500000000000000e+02 1.456738468605943970e-01
1.177999999999999972e+02 1.414956225585258798e-01
1.178499999999999943e+02 1.350537287283425369e-01
1.179000000000000057e+02 1.326028027724391045e-01
1.179500000000000028e+02 1.326696524234759755e-01
1.180000000000000000e+02 1.293768248578759383e-01
1.180499999999999972e+02 1.275435914060474296e-01
1.180999999999999943e+02 1.227437061158894865e-01
1.181500000000000057e+02 1.222345848324460776e-01
1.182000000000000028e+02 1.173296886379345955e-01
1.182500000000000000e+02 1.158986349602740967e-01
1.182999999999999972e+02 1.145280826783693917e-01
1.183499999999999943e+02 1.095379825333657742e-01
1.184000000000000057e+02 1.086282595508299836e-01
1.184500000000000028e+02 1.052895566779438741e-01
1.185000000000000000e+02 1.037563645737657053e-01
1.185499999999999972e+02 1.026150836356651275e-01
1.185999999999999943e+02 1.025842793067410635e-01
1.186500000000000057e+02 1.010845491051347994e-01
1.187000000000000028e+02 1.023143062137953085e-01
1.187500000000000000e+02 1.022471315999262803e-01
1.187999999999999972e+02 1.033924310515821898e-01
1.188499999999999943e+02 9.994680632226733696e-02
1.189000000000000057e+02 1.025725220419133887e-01
1.189500000000000028e+02 1.008671505698526538e-01
1.190000000000000000e+02 1.014177805487144479e-01
1.190499999999999972e+02 1.022553327131893314e-01
1.190999999999999943e+02 1.000684238533430664e-01
1.191500000000000057e+02 1.005145910558905564e-01
1.192000000000000028e+02 9.301751919602097018e-02
1.192500000000000000e+02 9.113146426663663868e-02
1.192999999999999972e+02 9.104535833732153860e-02
1.193499999999999943e+02 9.139540161689778397e-02
1.194000000000000057e+02 8.856348249663906214e-02
1.194500000000000028e+02 8.447820977041112234e-02
1.195000000000000000e+02 7.720411802598181605e-02
1.195499999999999972e+02 7.529119418293139798e-02
1.195999999999999943e+02 7.229773829405868046e-02
1.196500000000000057e+02 7.194798519880650500e-02
1.197000000000000028e+02 5.766883729815857479e-02
1.197500000000000000e+02 5.920155050480323949e-02
1.197999999999999972e+02 5.409823630705724168e-02
1.198499999999999943e+02 4.873966436796409868e-02
1.199000000000000057e+02 4.864554919833049412e-02
1.199500000000000028e+02 4.863133131156022887e-02
1.200000000000000000e+02 4.879342001616848723e-02
1.200499999999999972e+02 4.605651664426772818e-02
1.200999999999999943e+02 4.666748901301714242e-02
1.201500000000000057e+02 4.664871291267034398e-02
1.202000000000000028e+02 4.248220488580639609e-02
1.202500000000000000e+02 4.211219117576973925e-02
1.202999999999999972e+02 4.489637226586442459e-02
1.203499999999999943e+02 4.435076987018108513e-02
1.204000000000000057e+02 4.500094658760515898e-02
1.204500000000000028e+02 4.437849014262676417e-02
1.205000000000000000e+02 3.950890361315329002e-02
1.205499999999999972e+02 3.806680206696146790e-02
1.205999999999999943e+02 3.757678816388829862e-02
1.206500000000000057e+02 3.989410888231630786e-02
1.207000000000000028e+02 4.277482656449728415e-02
1.207500000000000000e+02 4.020402764193363454e-02
1.207999999999999972e+02 3.368194893935978762e-02
1.208499999999999943e+02 3.296340733602460410e-02
1.209000000000000057e+02 3.414082630936177837e-02
1.209500000000000028e+02 3.233529900522115474e-02
1.210000000000000000e+02 3.246911417977256520e-02
1.210499999999999972e+02 3.084181354955573343e-02
1.210999999999999943e+02 3.210185579046288123e-02
1.211500000000000057e+02 2.882025929463510883e-02
1.212000000000000028e+02 2.363097259376838871e-02
1.212500000000000000e+02 2.442157714257084042e-02
1.212999999999999972e+02 2.399118564729577768e-02
1.213499999999999943e+02 2.183066940451705226e-02
1.214000000000000057e+02 2.480976211712216870e-02
1.214500000000000028e+02 2.537197097803462961e-02
1.215000000000000000e+02 1.965684745230983008e-02
1.215499999999999972e+02 1.630135431021841053e-02
1.215999999999999943e+02 1.386258577562769247e-02
1.216500000000000057e+02 7.916561432965804612e-03
1.217000000000000028e+02 -3.957473640019632324e-03
1.217500000000000000e+02 -3.182022472656158632e-03
1.217999999999999972e+02 -9.492722788610626766e-03
1.218499999999999943e+02 -1.119120733016420836e-02
1.219000000000000057e+02 -1.776355515850923036e-02
1.219500000000000028e+02 -2.820816173936326401e-02
1.220000000000000000e+02 -3.008299330386883866e-02
1.220499999999999972e+02 -2.729224006690530654e-02
1.220999999999999943e+02 -2.840477073062423058e-02
1.221500000000000057e+02 -2.930741112859603162e-02
1.222000000000000028e+02 -3.668660984825004162e-02
1.222500000000000000e+02 -3.559486499551198224e-02
1.222999999999999972e+02 -3.737060146082735873e-02
1.223499999999999943e+02 -3.644057525777825990e-02
1.224000000000000057e+02 -3.108238252229996237e-02
1.224500000000000028e+02 -4.173664440374960649e-02
1.225000000000000000e+02 -4.247054654324373957e-02
1.225499999999999972e+02 -4.531582078856056378e-02
1.225999999999999943e+02 -4.363272336716356170e-02
1.226500000000000057e+02 -4.422564729701730646e-02
1.227000000000000028e+02 -4.463287262780188391e-02
1.227500000000000000e+02 -4.512608680836695946e-02
1.227999999999999972e+02 -4.522601505371020431e-02
1.228499999999999943e+02 -4.798301166489805231e-02
1.229000000000000057e+02 -5.041912603440878993e-02
1.229500000000000028e+02 -5.002998513380747109e-02
1.230000000000000000e+02 -5.058302289521823814e-02
1.230499999999999972e+02 -5.112644712882866149e-02
1.230999999999999943e+02 -4.971331277897805823e-02
1.231500000000000057e+02 -5.171927963881802620e-02
1.232000000000000028e+02 -5.264188869833674039e-02
1.232500000000000000e+02 -5.531546759889739706e-02
1.232999999999999972e+02 -5.530954312163226944e-02
1.233499999999999943e+02 -5.460778054852308966e-02
1.234000000000000057e+02 -5.644373991677974212e-02
1.234500000000000028e+02 -5.246451895957388728e-02
1.235000000000000000e+02 -5.248902591460015421e-02
1.235499999999999972e+02 -5.477991984215652144e-02
1.235999999999999943e+02 -6.066082743110618597e-02
1.236500000000000057e+02 -5.889901392078116665e-02
1.237000000000000028e+02 -6.285859466719806443e-02
1.237500000000000000e+02 -6.316409002886176627e-02
1.237999999999999972e+02 -6.265294668350375462e-02
1.238499999999999943e+02 -6.295293896041453952e-02
1.239000000000000057e+02 -6.266083917117322433e-02
1.239500000000000028e+02 -5.920117986474236066e-02
1.240000000000000000e+02 -6.047513503945237817e-02
1.240499999999999972e+02 -6.250733925603454977e-02
1.240999999999999943e+02 -6.746502923907213289e-02
1.241500000000000057e+02 -7.110055366194585613e-02
1.242000000000000028e+02 -7.275772130411903293e-02
1.242500000000000000e+02 -6.892114517484444758e-02
1.242999999999999972e+02 -7.588180533673526129e-02
1.243499999999999943e+02 -7.586416783059547753e-02
1.244000000000000057e+02 -7.862416484694328966e-02
1.244500000000000028e+02 -8.046930932032787809e-02
1.245000000000000000e+02 -8.377568667771641275e-02
1.245499999999999972e+02 -8.664978359741376535e-02
1.245999999999999943e+02 -8.592735946031718197e-02
1.246500000000000057e+02 -8.751587394246644613e-02
1.247000000000000028e+02 -9.189831733165583494e-02
1.247500000000000000e+02 -9.275075714626478118e-02
1.247999999999999972e+02 -9.144695714527273367e-02
1.248499999999999943e+02 -9.002309649539318170e-02
1.249000000000000057e+02 -9.448435886177271315e-02
1.249500000000000028e+02 -1.083281352180486962e-01
1.250000000000000000e+02 -1.230429074745458679e-01
1.250499999999999972e+02 -1.235916133236178854e-01
1.250999999999999943e+02 -1.279606041518707160e-01
1.251500000000000057e+02 -1.231808610123035219e-01
1.252000000000000028e+02 -1.174255536830692559e-01
1.252500000000000000e+02 -1.179790388935017670e-01
1.252999999999999972e+02 -1.151601723826256446e-01
1.253499999999999943e+02 -1.120743570363031544e-01
1.254000000000000057e+02 -1.113631255766386330e-01
1.254500000000000028e+02 -1.106071452769504526e-01
1.255000000000000000e+02 -1.104235296802305033e-01
1.255499999999999972e+02 -1.107448807944385050e-01
1.255999999999999943e+02 -1.155046889835415480e-01
1.256500000000000057e+02 -1.232643208055043543e-01
1.257000000000000028e+02 -1.220808940090234856e-01
1.257500000000000000e+02 -1.207074677792554923e-01
1.257999999999999972e+02 -1.174231668241393634e-01
1.258499999999999943e+02 -1.159015013781983100e-01
1.259000000000000057e+02 -1.131523531139753957e-01
1.259500000000000028e+02 -1.138399741113782088e-01
1.260000000000000000e+02 -1.138782787859079354e-01
1.260499999999999972e+02 -1.142061278285972370e-01
1.260999999999999943e+02 -1.154098702436946872e-01
1.261500000000000057e+02 -1.146735715071482697e-01
1.262000000000000028e+02 -1.179841951970957425e-01
1.262500000000000000e+02 -1.197708318919396830e-01
1.262999999999999972e+02 -1.198048846252155186e-01
1.263499999999999943e+02 -1.170521953006740529e-01
1.264000000000000057e+02 -1.176157322027469310e-01
1.264500000000000028e+02 -1.172890216802233848e-01
1.265000000000000000e+02 -1.176768760514949747e-01
1.265499999999999972e+02 -1.192249656814432374e-01
1.265999999999999943e+02 -1.233456760298265731e-01
1.266500000000000057e+02 -1.249002044418903445e-01
1.267000000000000028e+02 -1.304499207745537237e-01
1.267500000000000000e+02 -1.311715858450430705e-01
1.267999999999999972e+02 -1.394262707052743300e-01
1.268499999999999943e+02 -1.441439623249013147e-01
1.269000000000000057e+02 -1.511117203580243651e-01
1.269500000000000028e+02 -1.522500309985550526e-01
1.270000000000000000e+02 -1.522228826671958024e-01
1.270499999999999972e+02 -1.544869272109751224e-01
1.270999999999999943e+02 -1.551592611865069971e-01
1.271500000000000057e+02 -1.554855558865483878e-01
1.272000000000000028e+02 -1.558476265429510066e-01
1.272500000000000000e+02 -1.555263810816918391e-01
1.272999999999999972e+02 -1.527074353967047271e-01
1.273499999999999943e+02 -1.536084810169508486e-01
1.274000000000000057e+02 -1.608215012230709562e-01
1.274500000000000028e+02 -1.604612138651176634e-01
1.275000000000000000e+02 -1.605883038196383450e-01
1.275499999999999972e+02 -1.619792303593980132e-01
1.275999999999999943e+02 -1.610023328800140319e-01
1.276500000000000057e+02 -1.617217548759558865e-01
1.277000000000000028e+02 -1.595509424775254370e-01
1.277500000000000000e+02 -1.596574612223202461e-01
1.277999999999999972e+02 -1.598171510354696734e-01
1.278499999999999943e+02 -1.578792164341460968e-01
1.279000000000000057e+02 -1.583093609929308032e-01
1.279500000000000028e+02 -1.568159317667601194e-01
1.280000000000000000e+02 -1.552767479725914446e-01
1.280500000000000114e+02 -1.543969743382701265e-01
1.280999999999999943e+02 -1.523347343843589052e-01
1.281500000000000057e+02 -1.519478538210640162e-01
1.281999999999999886e+02 -1.529864844466007345e-01
1.282500000000000000e+02 -1.519912229727031217e-01
1.283000000000000114e+02 -1.478109723191477487e-01
1.283499999999999943e+02 -1.471997909331084209e-01
1.284000000000000057e+02 -1.510902603727942162e-01
1.284499999999999886e+02 -1.505506467754632871e-01
1.285000000000000000e+02 -1.537067900692584699e-01
1.285500000000000114e+02 -1.553904011448493661e-01
1.285999999999999943e+02 -1.524407257676509975e-01
1.286500000000000057e+02 -1.581916171108111169e-01
1.286999999999999886e+02 -1.550237179524075470e-01
1.287500000000000000e+02 -1.529895784553988447e-01
1.288000000000000114e+02 -1.482806643528273571e-01
1.288499999999999943e+02 -1.470424794371799904e-01
1.289000000000000057e+02 -1.448340639269189156e-01
1.289499999999999886e+02 -1.447600215440017213e-01
1.290000000000000000e+02 -1.452907676531716430e-01
1.290500000000000114e+02 -1.413417293623066562e-01
1.290999999999999943e+02 -1.408983583383682514e-01
1.291500000000000057e+02 -1.382927733360181100e-01
1.291999999999999886e+02 -1.385483319934784074e-01
1.292500000000000000e+02 -1.439086753792927220e-01
1.293000000000000114e+02 -1.416155744621480639e-01
1.293499999999999943e+02 -1.409759311140017235e-01
1.294000000000000057e+02 -1.395034925616565613e-01
1.294499999999999886e+02 -1.406566202366255347e-01
1.295000000000000000e+02 -1.377141209683627465e-01
1.295500000000000114e+02 -1.356309869508411092e-01
1.295999999999999943e+02 -1.342554117870743691e-01
1.296500000000000057e+02 -1.373685583088491979e-01
1.296999999999999886e+02 -1.366648939095680138e-01
1.297500000000000000e+02 -1.373120894770911704e-01
1.298000000000000114e+02 -1.392000453266765969e-01
1.298499999999999943e+02 -1.375576651694575825e-01
1.299000000000000057e+02 -1.351469998237303793e-01
1.299499999999999886e+02 -1.332925923719994743e-01
1.300000000000000000e+02 -1.295240809818166694e-01
1.300500000000000114e+02 -1.268301479113768115e-01
1.300999999999999943e+02 -1.252135895453109493e-01
1.301500000000000057e+02 -1.246524927641150526e-01
1.301999999999999886e+02 -1.211167892632110110e-01
1.302500000000000000e+02 -1.188175147453673502e-01
1.303000000000000114e+02 -1.177128038316906933e-01
1.303499999999999943e+02 -1.149602620867354041e-01
1.304000000000000057e+02 -1.154759677316075511e-01
1.304499999999999886e+02 -1.139505846482793683e-01
1.305000000000000000e+02 -1.126499222324930938e-01
1.305500000000000114e+02 -1.122885694110438287e-01
1.305999999999999943e+02 -1.121740831599718630e-01
1.306500000000000057e+02 -1.108568864638269508e-01
1.306999999999999886e+02 -1.102888877631924142e-01
1.307500000000000000e+02 -1.100762608602448289e-01
1.308000000000000114e+02 -1.097943665009064040e-01
1.308499999999999943e+02 -1.119178044622895080e-01
1.309000000000000057e+02 -1.115201703956452267e-01
1.309499999999999886e+02 -1.110526579923815232e-01
1.310000000000000000e+02 -1.086150105351048056e-01
1.310500000000000114e+02 -1.094225599765883822e-01
1.310999999999999943e+02 -1.081928698590596538e-01
1.311500000000000057e+02 -1.075609178902834639e-01
1.311999999999999886e+02 -1.057295109078102702e-01
1.312500000000000000e+02 -1.078619142606919296e-01
1.313000000000000114e+02 -1.059993446068590722e-01
1.313499999999999943e+02 -1.056775007457729371e-01
1.314000000000000057e+02 -1.042145648687904241e-01
1.314499999999999886e+02 -1.022369826048276642e-01
1.315000000000000000e+02 -1.033926663468929807e-01
1.315500000000000114e+02 -1.036285776385131446e-01
1.315999999999999943e+02 -1.042645628890338655e-01
1.316500000000000057e+02 -1.027770393378331093e-01
1.316999999999999886e+02 -1.022937126830544552e-01
1.317500000000000000e+02 -1.019012053008388485e-01
1.318000000000000114e+02 -9.911813918095048470e-02
1.318499999999999943e+02 -9.687590968588725981e-02
1.319000000000000057e+02 -9.506467694827419601e-02
1.319499999999999886e+02 -9.412410499205156600e-02
1.320000000000000000e+02 -9.134095691960510133e-02
1.320500000000000114e+02 -9.057464494504761932e-02
1.320999999999999943e+02 -9.215890369244317260e-02
1.321500000000000057e+02 -9.324411298652771074e-02
1.321999999999999886e+02 -9.244849818233441541e-02
1.322500000000000000e+02 -9.178151704939460642e-02
1.323000000000000114e+02 -9.150502320237596798e-02
1.323499999999999943e+02 -9.081301159353831476e-02
1.324000000000000057e+02 -8.851379310124339594e-02
1.324499999999999886e+02 -8.921071925436965810e-02
1.325000000000000000e+02 -8.836465302008150724e-02
1.325500000000000114e+02 -8.861671357435714491e-02
1.325999999999999943e+02 -8.515943849741287874e-02
1.326500000000000057e+02 -8.613810012887965217e-02
1.326999999999999886e+02 -8.538401826706409903e-02
1.327500000000000000e+02 -8.388051911012410489e-02
1.328000000000000114e+02 -8.243066308534596764e-02
1.328499999999999943e+02 -8.241397521704307838e-02
1.329000000000000057e+02 -8.054915497758594056e-02
1.329499999999999886e+02 -7.998720533949857381e-02
1.330000000000000000e+02 -8.214493036187808794e-02
1.330500000000000114e+02 -8.298600678488951554e-02
1.330999999999999943e+02 -8.753087885881348507e-02
1.331500000000000057e+02 -8.585529407047813588e-02
1.331999999999999886e+02 -8.538135125023932348e-02
1.332500000000000000e+02 -8.581842791893480593e-02
1.333000000000000114e+02 -8.642465030789980851e-02
1.333499999999999943e+02 -8.546119209661059979e-02
1.334000000000000057e+02 -8.942347536502431860e-02
1.334499999999999886e+02 -8.786495818395359536e-02
1.335000000000000000e+02 -8.514995801111005513e-02
1.335500000000000114e+02 -8.705113249537040077e-02
1.335999999999999943e+02 -8.643814026978280385e-02
1.336500000000000057e+02 -8.143205702983616345e-02
1.336999999999999886e+02 -8.085675365044704688e-02
1.337500000000000000e+02 -8.027683450062525483e-02
1.338000000000000114e+02 -8.017912741153664091e-02
1.338499999999999943e+02 -7.566304607352820899e-02
1.339000000000000057e+02 -7.657258554593281141e-02
1.339499999999999886e+02 -7.656241178246232792e-02
1.340000000000000000e+02 -7.730617116972447744e-02
1.340500000000000114e+02 -8.038379916379743972e-02
1.340999999999999943e+02 -8.101284660715843411e-02
1.341500000000000057e+02 -8.050637471724848837e-02
1.341999999999999886e+02 -8.066105992482029696e-02
1.342500000000000000e+02 -8.284643642969623245e-02
1.343000000000000114e+02 -7.826673049470118937e-02
1.343499999999999943e+02 -7.579827169602340597e-02
1.344000000000000057e+02 -7.554058062560133069e-02
1.344499999999999886e+02 -7.552795223561865889e-02
1.345000000000000000e+02 -7.642701206787064216e-02
1.345500000000000114e+02 -7.532495951954260027e-02
1.345999999999999943e+02 -7.518003050758507999e-02
1.346500000000000057e+02 -7.129455122533960576e-02
1.346999999999999886e+02 -6.898226096294150789e-02
1.347500000000000000e+02 -6.648086913916122220e-02
1.348000000000000114e+02 -6.400269391349415471e-02
1.348499999999999943e+02 -6.449595405674826698e-02
1.349000000000000057e+02 -6.417897134264274883e-02
1.349499999999999886e+02 -6.396551599488120576e-02
1.350000000000000000e+02 -6.058972237550352274e-02
1.350500000000000114e+02 -5.986682776899288072e-02
1.350999999999999943e+02 -5.867736966965360346e-02
1.351500000000000057e+02 -5.720023510707120812e-02
1.351999999999999886e+02 -5.655484410211304713e-02
1.352500000000000000e+02 -5.554268241914889215e-02
1.353000000000000114e+02 -5.456245206090076794e-02
1.353499999999999943e+02 -5.527383178091092863e-02
1.354000000000000057e+02 -5.324041468257418447e-02
1.354499999999999886e+02 -5.319290212308466076e-02
1.355000000000000000e+02 -5.223081884593493845e-02
1.355500000000000114e+02 -4.966722440651946680e-02
1.355999999999999943e+02 -5.188722280955616883e-02
1.356500000000000057e+02 -4.515085490984741684e-02
1.356999999999999886e+02 -4.802242165609618696e-02
1.357500000000000000e+02 -4.641016585583825765e-02
1.358000000000000114e+02 -4.898958406192838871e-02
1.358499999999999943e+02 -4.629634061737238765e-02
1.359000000000000057e+02 -4.825311286872325384e-02
1.359499999999999886e+02 -5.066211292248830322e-02
1.360000000000000000e+02 -5.149206075147545747e-02
1.360500000000000114e+02 -4.911354545082046580e-02
1.360999999999999943e+02 -4.730736557075619630e-02
1.361500000000000057e+02 -4.661032439948506467e-02
1.361999999999999886e+02 -4.346543570790751404e-02
1.362500000000000000e+02 -4.343102616420772832e-02
1.363000000000000114e+02 -4.022402286706994873e-02
1.363499999999999943e+02 -3.883385823769881784e-02
1.364000000000000057e+02 -4.029720640317251829e-02
1.364499999999999886e+02 -3.757180680613563667e-02
1.365000000000000000e+02 -3.363459223263728926e-02
1.365500000000000114e+02 -3.289673133291273061e-02
1.365999999999999943e+02 -3.312082793792151675e-02
1.366500000000000057e+02 -3.349121068763918213e-02
1.366999999999999886e+02 -3.016860591010103732e-02
1.367500000000000000e+02 -3.110953217511572624e-02
1.368000000000000114e+02 -3.142934926781682653e-02
1.368499999999999943e+02 -3.142149479982130067e-02
1.369000000000000057e+02 -3.142985165813853149e-02
1.369499999999999886e+02 -2.902782108516337514e-02
1.370000000000000000e+02 -3.082817552996013413e-02
1.370500000000000114e+02 -3.048442432924717074e-02
1.370999999999999943e+02 -3.055604742382985253e-02
1.371500000000000057e+02 -3.107373329494339184e-02
1.371999999999999886e+02 -3.089308780946220523e-02
1.372500000000000000e+02 -2.913446079056030910e-02
1.373000000000000114e+02 -2.757671676146694964e-02
1.373499999999999943e+02 -2.702369185794242790e-02
1.374000000000000057e+02 -2.737769331590463734e-02
1.374499999999999886e+02 -2.740694464856951659e-02
1.375000000000000000e+02 -2.528517486889534510e-02
1.375500000000000114e+02 -2.248192090701381374e-02
1.375999999999999943e+02 -2.643631014032853110e-02
1.376500000000000057e+02 -2.774517721245861948e-02
1.376999999999999886e+02 -2.663522339416000972e-02
1.377500000000000000e+02 -2.551621893166280963e-02
1.378000000000000114e+02 -2.570215818433767632e-02
1.378499999999999943e+02 -2.842406670095318916e-02
1.379000000000000057e+02 -2.641624774783049578e-02
1.379499999999999886e+02 -2.643554113692872520e-02
1.380000000000000000e+02 -2.563323748517153805e-02
1.380500000000000114e+02 -2.697282998786242059e-02
1.380999999999999943e+02 -2.755940790132291665e-02
1.381500000000000057e+02 -2.779246824547932163e-02
1.381999999999999886e+02 -2.609116604846190707e-02
1.382500000000000000e+02 -2.384404147505396129e-02
1.383000000000000114e+02 -2.503104962012529106e-02
1.383499999999999943e+02 -2.565611516147370957e-02
1.384000000000000057e+02 -2.421688089225199070e-02
1.384499999999999886e+02 -1.920063557353745079e-02
1.385000000000000000e+02 -1.919754468618081397e-02
1.385500000000000114e+02 -1.526051940777047554e-02
1.385999999999999943e+02 -3.927492774748292739e-03
1.386500000000000057e+02 -3.537661674072050018e-03
1.386999999999999886e+02 -2.853281418629256523e-04
1.387500000000000000e+02 1.883031546159619988e-03
1.388000000000000114e+02 3.489491763991433865e-03
1.388499999999999943e+02 2.007244558470989548e-03
1.389000000000000057e+02 2.289686745980189057e-03
1.389499999999999886e+02 -3.919214756261620893e-04
1.390000000000000000e+02 2.740615149657403722e-03
1.390500000000000114e+02 2.214657700673869269e-03
1.390999999999999943e+02 3.468977041542001868e-03
1.391500000000000057e+02 4.311368169987470599e-03
1.391999999999999886e+02 5.701008186379826100e-03
1.392500000000000000e+02 5.425152537527931813e-03
1.393000000000000114e+02 6.427381990554974223e-03
1.393499999999999943e+02 3.706731193198544837e-03
1.394000000000000057e+02 4.195588800952770349e-03
1.394499999999999886e+02 8.270028239139822976e-03
1.395000000000000000e+02 8.268251025946827051e-03
1.395500000000000114e+02 9.078436229457869863e-03
1.395999999999999943e+02 1.060150276438803947e-02
1.396500000000000057e+02 1.264770062095215038e-02
1.396999999999999886e+02 1.507376499645746333e-02
1.397500000000000000e+02 1.701577361593890891e-02
1.398000000000000114e+02 1.541864400264068152e-02
1.398499999999999943e+02 1.643142747278949004e-02
1.399000000000000057e+02 1.897198525633148405e-02
1.399499999999999886e+02 2.237255882717928412e-02
1.400000000000000000e+02 2.288105669100631151e-02
1.400500000000000114e+02 2.496353521467881142e-02
1.400999999999999943e+02 2.552994802915766956e-02
1.401500000000000057e+02 2.535536408006809281e-02
1.401999999999999886e+02 2.413937293702666728e-02
1.402500000000000000e+02 2.272072873013058700e-02
1.403000000000000114e+02 1.981942612166369758e-02
1.403499999999999943e+02 1.883876797636224038e-02
1.404000000000000057e+02 1.590856649277297766e-02
1.404499999999999886e+02 1.332236583103386593e-02
1.405000000000000000e+02 1.251583381342165520e-02
1.405500000000000114e+02 1.154255555138877960e-02
1.405999999999999943e+02 1.070179793039532749e-02
1.406500000000000057e+02 8.721785564945261707e-03
1.406999999999999886e+02 8.358782783436191285e-03
1.407500000000000000e+02 1.072242443457669184e-02
1.408000000000000114e+02 9.414649519676760586e-03
1.408499999999999943e+02 6.831034230289485983e-03
1.409000000000000057e+02 8.260195963725682280e-03
1.409499999999999886e+02 9.701281109144702791e-03
1.410000000000000000e+02 1.927433954106401795e-02
1.410500000000000114e+02 1.535927169306384663e-02
1.410999999999999943e+02 1.366981256583727801e-02
1.411500000000000057e+02 1.473687662047480987e-02
1.411999999999999886e+02 1.560413785091184329e-02
1.412500000000000000e+02 1.282696566572631355e-02
1.413000000000000114e+02 1.250783059200821952e-02
1.413499999999999943e+02 1.624665342967322734e-02
1.414000000000000057e+02 1.915645686518563373e-02
1.414499999999999886e+02 3.114161630739084585e-02
1.415000000000000000e+02 3.233120537526791571e-02
1.415500000000000114e+02 3.274377864156592655e-02
1.415999999999999943e+02 2.755728857321464165e-02
1.416500000000000057e+02 2.822931959583480782e-02
1.416999999999999886e+02 3.106742976576286688e-02
1.417500000000000000e+02 3.586123849825684912e-02
1.418000000000000114e+02 3.749168796730520392e-02
1.418499999999999943e+02 4.058130320780948402e-02
1.419000000000000057e+02 5.136962082150278719e-02
1.419499999999999886e+02 5.281323676344834572e-02
1.420000000000000000e+02 5.409955177038754115e-02
1.420500000000000114e+02 6.021012227537663603e-02
1.420999999999999943e+02 5.868153345314167102e-02
1.421500000000000057e+02 5.909772711519832578e-02
1.421999999999999886e+02 6.033779615681526820e-02
1.422500000000000000e+02 6.247674471668031304e-02
1.423000000000000114e+02 6.365330253356475676e-02
1.423499999999999943e+02 6.405757148217816610e-02
1.424000000000000057e+02 6.643036822640330241e-02
1.424499999999999886e+02 7.024951268929929826e-02
1.425000000000000000e+02 7.003422578394320752e-02
1.425500000000000114e+02 6.999942042692469668e-02
1.425999999999999943e+02 7.009090435391074347e-02
1.426500000000000057e+02 7.196573531223593445e-02
1.426999999999999886e+02 8.215335786016625397e-02
1.427500000000000000e+02 8.284447339264290611e-02
1.428000000000000114e+02 8.586926741078011738e-02
1.428499999999999943e+02 8.909669570778579184e-02
1.429000000000000057e+02 9.249468990344712760e-02
1.429499999999999886e+02 9.776604336404294548e-02
1.430000000000000000e+02 1.005682842809768468e-01
1.430500000000000114e+02 1.028796015350093296e-01
1.430999999999999943e+02 1.053569516931568417e-01
1.431500000000000057e+02 1.071485602176390495e-01
1.431999999999999886e+02 1.071661552889598967e-01
1.432500000000000000e+02 1.142939076653026464e-01
1.433000000000000114e+02 1.149902973404108020e-01
1.433499999999999943e+02 1.151144734570642009e-01
1.434000000000000057e+02 1.166712220410259376e-01
1.434499999999999886e+02 1.168541729974477555e-01
1.435000000000000000e+02 1.189030522265825535e-01
1.435500000000000114e+02 1.193886754170001979e-01
1.435999999999999943e+02 1.201343268311586276e-01
1.436500000000000057e+02 1.192235596698237449e-01
1.436999999999999886e+02 1.204236540209334683e-01
1.437500000000000000e+02 1.227036017573476107e-01
1.438000000000000114e+02 1.212604030731657262e-01
1.438499999999999943e+02 1.228659091055367969e-01
1.439000000000000057e+02 1.245615656754873735e-01
1.439499999999999886e+02 1.254774006707868872e-01
1.440000000000000000e+02 1.256110332320779233e-01
1.440500000000000114e+02 1.246993113821852073e-01
1.440999999999999943e+02 1.270219075780925078e-01
1.441500000000000057e+02 1.281895582205483941e-01
1.441999999999999886e+02 1.287212072299498133e-01
1.442500000000000000e+02 1.288428265973291797e-01
1.443000000000000114e+02 1.301080704695344870e-01
1.443499999999999943e+02 1.300848140051116264e-01
1.444000000000000057e+02 1.343125378985261242e-01
1.444499999999999886e+02 1.374678226210789556e-01
1.445000000000000000e+02 1.254643006143726924e-01
1.445500000000000114e+02 1.221234225991954109e-01
1.445999999999999943e+02 1.223834172940660853e-01
1.446500000000000057e+02 1.226245237989175424e-01
1.446999999999999886e+02 1.241435957937327694e-01
1.447500000000000000e+02 1.232783172132574101e-01
1.448000000000000114e+02 1.249856769792490191e-01
1.448499999999999943e+02 1.232105755973120914e-01
1.449000000000000057e+02 1.243086524386493724e-01
1.449499999999999886e+02 1.252436061733599726e-01
1.450000000000000000e+02 1.252520907646158532e-01
1.450500000000000114e+02 1.253249717057935420e-01
1.450999999999999943e+02 1.282869540978275602e-01
1.451500000000000057e+02 1.286957108569584396e-01
1.451999999999999886e+02 1.222685839307682265e-01
1.452500000000000000e+02 1.244957976271825750e-01
1.453000000000000114e+02 1.261187240234485085e-01
1.453499999999999943e+02 1.274384450721155193e-01
1.454000000000000057e+02 1.286966787226479503e-01
1.454499999999999886e+02 1.276576611054132115e-01
1.455000000000000000e+02 1.267492603570243292e-01
1.455500000000000114e+02 1.253635238736499347e-01
1.455999999999999943e+02 1.239976775958460953e-01
1.456500000000000057e+02 1.234920512408006349e-01
1.456999999999999886e+02 1.244984367266721709e-01
1.457500000000000000e+02 1.237651339101596831e-01
1.458000000000000114e+02 1.200544399781558053e-01
1.458499999999999943e+02 1.183401062826357208e-01
1.459000000000000057e+02 1.166999691616492918e-01
1.459499999999999886e+02 1.166177613999913598e-01
1.460000000000000000e+02 1.199390818476226417e-01
1.460500000000000114e+02 1.200215918616540506e-01
1.460999999999999943e+02 1.195171352143186427e-01
1.461500000000000057e+02 1.199679019531895430e-01
1.461999999999999886e+02 1.209194376117884162e-01
1.462500000000000000e+02 1.222200719144990455e-01
1.463000000000000114e+02 1.235874646251930997e-01
1.463499999999999943e+02 1.224397746094237627e-01
1.464000000000000057e+02 1.206665108699392641e-01
1.464499999999999886e+02 1.217161086629978128e-01
1.465000000000000000e+02 1.226722642560634374e-01
1.465500000000000114e+02 1.225674633951716469e-01
1.465999999999999943e+02 1.216494973757876741e-01
1.466500000000000057e+02 1.220637129313790897e-01
1.466999999999999886e+02 1.219518112752310673e-01
1.467500000000000000e+02 1.216115470889362754e-01
1.468000000000000114e+02 1.236761982380962521e-01
1.468499999999999943e+02 1.245430504135945082e-01
1.469000000000000057e+02 1.257974808666677546e-01
1.469499999999999886e+02 1.285364006909934798e-01
1.470000000000000000e+02 1.277146024529546564e-01
1.470500000000000114e+02 1.286904068714264104e-01
1.470999999999999943e+02 1.254199374109707943e-01
1.471500000000000057e+02 1.288216104292382869e-01
1.471999999999999886e+02 1.279894255447504847e-01
1.472500000000000000e+02 1.263851770455176049e-01
1.473000000000000114e+02 1.273456547120211668e-01
1.473499999999999943e+02 1.286465356092479639e-01
1.474000000000000057e+02 1.240721299587987658e-01
1.474499999999999886e+02 1.297725334032366895e-01
1.475000000000000000e+02 1.291154006739712312e-01
1.475500000000000114e+02 1.308516746204524961e-01
1.475999999999999943e+02 1.323529101805137331e-01
1.476500000000000057e+02 1.324015257910091947e-01
1.476999999999999886e+02 1.320508438362853199e-01
1.477500000000000000e+02 1.315547457446814006e-01
1.478000000000000114e+02 1.330097182062856820e-01
1.478499999999999943e+02 1.332238224781437108e-01
1.479000000000000057e+02 1.336453265369043908e-01
1.479499999999999886e+02 1.341732572211701835e-01
1.480000000000000000e+02 1.340316279150283174e-01
1.480500000000000114e+02 1.317379628654540280e-01
1.480999999999999943e+02 1.316081146607533670e-01
1.481500000000000057e+02 1.307979650660776316e-01
1.481999999999999886e+02 1.310763857416885059e-01
1.482500000000000000e+02 1.301438159859546473e-01
1.483000000000000114e+02 1.242996046622356771e-01
1.483499999999999943e+02 1.251259789439795878e-01
1.484000000000000057e+02 1.246722267039414578e-01
1.484499999999999886e+02 1.229795008559111669e-01
1.485000000000000000e+02 1.231293779803327576e-01
1.485500000000000114e+02 1.184696483967581787e-01
1.485999999999999943e+02 1.202516814979330273e-01
1.486500000000000057e+02 1.185958162203647470e-01
1.486999999999999886e+02 1.189089315383813072e-01
1.487500000000000000e+02 1.193234263356927477e-01
1.488000000000000114e+02 1.173730217423159528e-01
1.488499999999999943e+02 1.109857163378028810e-01
1.489000000000000057e+02 1.147411966240515779e-01
1.489499999999999886e+02 1.092910902881470830e-01
1.490000000000000000e+02 1.105661658794438035e-01
1.490500000000000114e+02 1.127784392736543295e-01
1.490999999999999943e+02 1.129544804196280366e-01
1.491500000000000057e+02 1.106634450690110044e-01
1.491999999999999886e+02 1.056277427164375865e-01
1.492500000000000000e+02 9.867604079155442576e-02
1.493000000000000114e+02 1.055965915748888068e-01
1.493499999999999943e+02 1.052040483645857033e-01
1.494000000000000057e+02 1.104082399218955512e-01
1.494499999999999886e+02 1.105039485810181410e-01
1.495000000000000000e+02 1.123483724659860988e-01
1.495500000000000114e+02 1.127247083958715229e-01
1.495999999999999943e+02 1.099150043718673392e-01
1.496500000000000057e+02 1.119708270531130923e-01
1.496999999999999886e+02 1.119947252980818680e-01
1.497500000000000000e+02 1.121616818439924446e-01
1.498000000000000114e+02 1.095760417984954493e-01
1.498499999999999943e+02 1.073459864684190024e-01
1.499000000000000057e+02 1.072018624072312853e-01
1.499499999999999886e+02 1.126827757184866025e-01
1.500000000000000000e+02 1.179745469487719356e-01
