# Supplementary material for: Elevated concentrations cause upright alpha-synuclein conformation at lipid interfaces
Source: Nat Commun. 2023 Sep 18;14:5731. doi: 10.1038/s41467-023-39843-1 (PMC10507035; doi:10.1038/s41467-023-39843-1)
Supplement: Supplementary file 3 — Source Data [file 41467_2023_39843_MOESM3_ESM.zip › Source Data file/FigureS12/figS12_highLPR_corr_s2_r2.txt]

0.000000000000000000e+00 nan
5.000000000000000278e-02 nan
1.000000000000000056e-01 nan
1.499999999999999944e-01 nan
2.000000000000000111e-01 nan
2.500000000000000000e-01 nan
2.999999999999999889e-01 nan
3.499999999999999778e-01 nan
4.000000000000000222e-01 nan
4.500000000000000111e-01 nan
5.000000000000000000e-01 nan
5.500000000000000444e-01 nan
5.999999999999999778e-01 nan
6.500000000000000222e-01 nan
6.999999999999999556e-01 nan
7.500000000000000000e-01 nan
8.000000000000000444e-01 nan
8.499999999999999778e-01 nan
9.000000000000000222e-01 nan
9.499999999999999556e-01 nan
1.000000000000000000e+00 nan
1.050000000000000044e+00 nan
1.100000000000000089e+00 nan
1.149999999999999911e+00 nan
1.199999999999999956e+00 nan
1.250000000000000000e+00 nan
1.300000000000000044e+00 nan
1.350000000000000089e+00 nan
1.399999999999999911e+00 nan
1.449999999999999956e+00 nan
1.500000000000000000e+00 nan
1.550000000000000044e+00 nan
1.600000000000000089e+00 nan
1.649999999999999911e+00 nan
1.699999999999999956e+00 nan
1.750000000000000000e+00 nan
1.800000000000000044e+00 nan
1.850000000000000089e+00 nan
1.899999999999999911e+00 nan
1.949999999999999956e+00 nan
2.000000000000000000e+00 nan
2.049999999999999822e+00 nan
2.100000000000000089e+00 nan
2.149999999999999911e+00 nan
2.200000000000000178e+00 nan
2.250000000000000000e+00 nan
2.299999999999999822e+00 nan
2.350000000000000089e+00 nan
2.399999999999999911e+00 nan
2.450000000000000178e+00 nan
2.500000000000000000e+00 nan
2.549999999999999822e+00 nan
2.600000000000000089e+00 nan
2.649999999999999911e+00 nan
2.700000000000000178e+00 nan
2.750000000000000000e+00 nan
2.799999999999999822e+00 nan
2.850000000000000089e+00 nan
2.899999999999999911e+00 nan
2.950000000000000178e+00 nan
3.000000000000000000e+00 nan
3.049999999999999822e+00 nan
3.100000000000000089e+00 nan
3.149999999999999911e+00 nan
3.200000000000000178e+00 nan
3.250000000000000000e+00 nan
3.299999999999999822e+00 nan
3.350000000000000089e+00 nan
3.399999999999999911e+00 nan
3.450000000000000178e+00 nan
3.500000000000000000e+00 nan
3.549999999999999822e+00 nan
3.600000000000000089e+00 nan
3.649999999999999911e+00 nan
3.700000000000000178e+00 nan
3.750000000000000000e+00 nan
3.799999999999999822e+00 nan
3.850000000000000089e+00 nan
3.899999999999999911e+00 nan
3.950000000000000178e+00 nan
4.000000000000000000e+00 nan
4.049999999999999822e+00 nan
4.099999999999999645e+00 nan
4.150000000000000355e+00 nan
4.200000000000000178e+00 nan
4.250000000000000000e+00 nan
4.299999999999999822e+00 nan
4.349999999999999645e+00 nan
4.400000000000000355e+00 nan
4.450000000000000178e+00 nan
4.500000000000000000e+00 nan
4.549999999999999822e+00 nan
4.599999999999999645e+00 nan
4.650000000000000355e+00 nan
4.700000000000000178e+00 nan
4.750000000000000000e+00 nan
4.799999999999999822e+00 nan
4.849999999999999645e+00 nan
4.900000000000000355e+00 nan
4.950000000000000178e+00 nan
5.000000000000000000e+00 nan
5.049999999999999822e+00 nan
5.099999999999999645e+00 nan
5.150000000000000355e+00 nan
5.200000000000000178e+00 nan
5.250000000000000000e+00 nan
5.299999999999999822e+00 nan
5.349999999999999645e+00 nan
5.400000000000000355e+00 nan
5.450000000000000178e+00 nan
5.500000000000000000e+00 nan
5.549999999999999822e+00 nan
5.599999999999999645e+00 nan
5.650000000000000355e+00 nan
5.700000000000000178e+00 nan
5.750000000000000000e+00 nan
5.799999999999999822e+00 nan
5.849999999999999645e+00 nan
5.900000000000000355e+00 nan
5.950000000000000178e+00 nan
6.000000000000000000e+00 nan
6.049999999999999822e+00 nan
6.099999999999999645e+00 nan
6.150000000000000355e+00 nan
6.200000000000000178e+00 nan
6.250000000000000000e+00 nan
6.299999999999999822e+00 nan
6.349999999999999645e+00 nan
6.400000000000000355e+00 nan
6.450000000000000178e+00 nan
6.500000000000000000e+00 nan
6.549999999999999822e+00 nan
6.599999999999999645e+00 nan
6.650000000000000355e+00 nan
6.700000000000000178e+00 nan
6.750000000000000000e+00 nan
6.799999999999999822e+00 nan
6.849999999999999645e+00 nan
6.900000000000000355e+00 nan
6.950000000000000178e+00 nan
7.000000000000000000e+00 nan
7.049999999999999822e+00 nan
7.099999999999999645e+00 nan
7.150000000000000355e+00 nan
7.200000000000000178e+00 nan
7.250000000000000000e+00 nan
7.299999999999999822e+00 nan
7.349999999999999645e+00 nan
7.400000000000000355e+00 nan
7.450000000000000178e+00 nan
7.500000000000000000e+00 nan
7.549999999999999822e+00 nan
7.599999999999999645e+00 nan
7.650000000000000355e+00 nan
7.700000000000000178e+00 nan
7.750000000000000000e+00 nan
7.799999999999999822e+00 nan
7.849999999999999645e+00 nan
7.900000000000000355e+00 nan
7.950000000000000178e+00 nan
8.000000000000000000e+00 nan
8.050000000000000711e+00 nan
8.099999999999999645e+00 nan
8.150000000000000355e+00 nan
8.199999999999999289e+00 nan
8.250000000000000000e+00 nan
8.300000000000000711e+00 nan
8.349999999999999645e+00 nan
8.400000000000000355e+00 nan
8.449999999999999289e+00 nan
8.500000000000000000e+00 nan
8.550000000000000711e+00 nan
8.599999999999999645e+00 nan
8.650000000000000355e+00 nan
8.699999999999999289e+00 nan
8.750000000000000000e+00 nan
8.800000000000000711e+00 nan
8.849999999999999645e+00 nan
8.900000000000000355e+00 nan
8.949999999999999289e+00 nan
9.000000000000000000e+00 nan
9.050000000000000711e+00 nan
9.099999999999999645e+00 nan
9.150000000000000355e+00 nan
9.199999999999999289e+00 nan
9.250000000000000000e+00 nan
9.300000000000000711e+00 nan
9.349999999999999645e+00 nan
9.400000000000000355e+00 nan
9.449999999999999289e+00 nan
9.500000000000000000e+00 nan
9.550000000000000711e+00 nan
9.599999999999999645e+00 nan
9.650000000000000355e+00 nan
9.699999999999999289e+00 nan
9.750000000000000000e+00 nan
9.800000000000000711e+00 nan
9.849999999999999645e+00 nan
9.900000000000000355e+00 nan
9.949999999999999289e+00 nan
1.000000000000000000e+01 nan
1.005000000000000071e+01 nan
1.009999999999999964e+01 nan
1.015000000000000036e+01 nan
1.019999999999999929e+01 nan
1.025000000000000000e+01 nan
1.030000000000000071e+01 nan
1.034999999999999964e+01 nan
1.040000000000000036e+01 nan
1.044999999999999929e+01 nan
1.050000000000000000e+01 nan
1.055000000000000071e+01 nan
1.059999999999999964e+01 nan
1.065000000000000036e+01 nan
1.069999999999999929e+01 nan
1.075000000000000000e+01 nan
1.080000000000000071e+01 nan
1.084999999999999964e+01 nan
1.090000000000000036e+01 nan
1.094999999999999929e+01 nan
1.100000000000000000e+01 nan
1.105000000000000071e+01 nan
1.109999999999999964e+01 nan
1.115000000000000036e+01 nan
1.119999999999999929e+01 nan
1.125000000000000000e+01 nan
1.130000000000000071e+01 nan
1.134999999999999964e+01 nan
1.140000000000000036e+01 nan
1.144999999999999929e+01 nan
1.150000000000000000e+01 nan
1.155000000000000071e+01 nan
1.159999999999999964e+01 nan
1.165000000000000036e+01 nan
1.169999999999999929e+01 nan
1.175000000000000000e+01 nan
1.180000000000000071e+01 nan
1.184999999999999964e+01 nan
1.190000000000000036e+01 nan
1.194999999999999929e+01 nan
1.200000000000000000e+01 nan
1.205000000000000071e+01 nan
1.209999999999999964e+01 nan
1.215000000000000036e+01 nan
1.219999999999999929e+01 nan
1.225000000000000000e+01 nan
1.230000000000000071e+01 nan
1.234999999999999964e+01 nan
1.240000000000000036e+01 nan
1.244999999999999929e+01 nan
1.250000000000000000e+01 nan
1.255000000000000071e+01 nan
1.259999999999999964e+01 nan
1.265000000000000036e+01 nan
1.269999999999999929e+01 nan
1.275000000000000000e+01 nan
1.280000000000000071e+01 nan
1.284999999999999964e+01 nan
1.290000000000000036e+01 nan
1.294999999999999929e+01 nan
1.300000000000000000e+01 nan
1.305000000000000071e+01 nan
1.309999999999999964e+01 nan
1.315000000000000036e+01 nan
1.319999999999999929e+01 nan
1.325000000000000000e+01 nan
1.330000000000000071e+01 nan
1.334999999999999964e+01 nan
1.340000000000000036e+01 nan
1.344999999999999929e+01 nan
1.350000000000000000e+01 nan
1.355000000000000071e+01 nan
1.359999999999999964e+01 nan
1.365000000000000036e+01 nan
1.369999999999999929e+01 nan
1.375000000000000000e+01 nan
1.380000000000000071e+01 nan
1.384999999999999964e+01 nan
1.390000000000000036e+01 nan
1.394999999999999929e+01 nan
1.400000000000000000e+01 nan
1.405000000000000071e+01 nan
1.409999999999999964e+01 nan
1.415000000000000036e+01 nan
1.419999999999999929e+01 nan
1.425000000000000000e+01 nan
1.430000000000000071e+01 nan
1.434999999999999964e+01 nan
1.440000000000000036e+01 nan
1.444999999999999929e+01 nan
1.450000000000000000e+01 nan
1.455000000000000071e+01 nan
1.459999999999999964e+01 nan
1.465000000000000036e+01 nan
1.469999999999999929e+01 nan
1.475000000000000000e+01 nan
1.480000000000000071e+01 nan
1.484999999999999964e+01 nan
1.490000000000000036e+01 nan
1.494999999999999929e+01 nan
1.500000000000000000e+01 nan
1.505000000000000071e+01 nan
1.509999999999999964e+01 nan
1.515000000000000036e+01 nan
1.519999999999999929e+01 nan
1.525000000000000000e+01 nan
1.530000000000000071e+01 nan
1.534999999999999964e+01 nan
1.540000000000000036e+01 nan
1.544999999999999929e+01 nan
1.550000000000000000e+01 nan
1.555000000000000071e+01 nan
1.559999999999999964e+01 nan
1.565000000000000036e+01 nan
1.569999999999999929e+01 nan
1.575000000000000000e+01 nan
1.580000000000000071e+01 nan
1.584999999999999964e+01 nan
1.590000000000000036e+01 nan
1.594999999999999929e+01 nan
1.600000000000000000e+01 nan
1.605000000000000071e+01 nan
1.610000000000000142e+01 nan
1.614999999999999858e+01 nan
1.619999999999999929e+01 nan
1.625000000000000000e+01 nan
1.630000000000000071e+01 nan
1.635000000000000142e+01 nan
1.639999999999999858e+01 nan
1.644999999999999929e+01 nan
1.650000000000000000e+01 nan
1.655000000000000071e+01 nan
1.660000000000000142e+01 nan
1.664999999999999858e+01 nan
1.669999999999999929e+01 nan
1.675000000000000000e+01 nan
1.680000000000000071e+01 nan
1.685000000000000142e+01 nan
1.689999999999999858e+01 nan
1.694999999999999929e+01 nan
1.700000000000000000e+01 nan
1.705000000000000071e+01 nan
1.710000000000000142e+01 nan
1.714999999999999858e+01 nan
1.719999999999999929e+01 nan
1.725000000000000000e+01 nan
1.730000000000000071e+01 nan
1.735000000000000142e+01 nan
1.739999999999999858e+01 nan
1.744999999999999929e+01 nan
1.750000000000000000e+01 nan
1.755000000000000071e+01 nan
1.760000000000000142e+01 nan
1.764999999999999858e+01 nan
1.769999999999999929e+01 nan
1.775000000000000000e+01 nan
1.780000000000000071e+01 nan
1.785000000000000142e+01 nan
1.789999999999999858e+01 nan
1.794999999999999929e+01 nan
1.800000000000000000e+01 nan
1.805000000000000071e+01 nan
1.810000000000000142e+01 nan
1.814999999999999858e+01 nan
1.819999999999999929e+01 nan
1.825000000000000000e+01 nan
1.830000000000000071e+01 nan
1.835000000000000142e+01 nan
1.839999999999999858e+01 nan
1.844999999999999929e+01 nan
1.850000000000000000e+01 nan
1.855000000000000071e+01 nan
1.860000000000000142e+01 nan
1.864999999999999858e+01 nan
1.869999999999999929e+01 nan
1.875000000000000000e+01 nan
1.880000000000000071e+01 nan
1.885000000000000142e+01 nan
1.889999999999999858e+01 nan
1.894999999999999929e+01 nan
1.900000000000000000e+01 nan
1.905000000000000071e+01 nan
1.910000000000000142e+01 nan
1.914999999999999858e+01 nan
1.919999999999999929e+01 nan
1.925000000000000000e+01 nan
1.930000000000000071e+01 nan
1.935000000000000142e+01 nan
1.939999999999999858e+01 nan
1.944999999999999929e+01 nan
1.950000000000000000e+01 nan
1.955000000000000071e+01 nan
1.960000000000000142e+01 nan
1.964999999999999858e+01 nan
1.969999999999999929e+01 nan
1.975000000000000000e+01 nan
1.980000000000000071e+01 nan
1.985000000000000142e+01 nan
1.989999999999999858e+01 nan
1.994999999999999929e+01 nan
2.000000000000000000e+01 nan
2.005000000000000071e+01 nan
2.010000000000000142e+01 nan
2.014999999999999858e+01 nan
2.019999999999999929e+01 nan
2.025000000000000000e+01 nan
2.030000000000000071e+01 nan
2.035000000000000142e+01 nan
2.039999999999999858e+01 nan
2.044999999999999929e+01 nan
2.050000000000000000e+01 nan
2.055000000000000071e+01 nan
2.060000000000000142e+01 nan
2.064999999999999858e+01 nan
2.069999999999999929e+01 nan
2.075000000000000000e+01 nan
2.080000000000000071e+01 nan
2.085000000000000142e+01 nan
2.089999999999999858e+01 nan
2.094999999999999929e+01 nan
2.100000000000000000e+01 nan
2.105000000000000071e+01 nan
2.110000000000000142e+01 nan
2.114999999999999858e+01 nan
2.119999999999999929e+01 nan
2.125000000000000000e+01 nan
2.130000000000000071e+01 nan
2.135000000000000142e+01 nan
2.139999999999999858e+01 nan
2.144999999999999929e+01 nan
2.150000000000000000e+01 nan
2.155000000000000071e+01 nan
2.160000000000000142e+01 nan
2.164999999999999858e+01 nan
2.169999999999999929e+01 nan
2.175000000000000000e+01 nan
2.180000000000000071e+01 nan
2.185000000000000142e+01 nan
2.189999999999999858e+01 nan
2.194999999999999929e+01 nan
2.200000000000000000e+01 nan
2.205000000000000071e+01 nan
2.210000000000000142e+01 nan
2.214999999999999858e+01 nan
2.219999999999999929e+01 nan
2.225000000000000000e+01 nan
2.230000000000000071e+01 nan
2.235000000000000142e+01 nan
2.239999999999999858e+01 nan
2.244999999999999929e+01 nan
2.250000000000000000e+01 nan
2.255000000000000071e+01 nan
2.260000000000000142e+01 nan
2.264999999999999858e+01 nan
2.269999999999999929e+01 nan
2.275000000000000000e+01 nan
2.280000000000000071e+01 nan
2.285000000000000142e+01 nan
2.289999999999999858e+01 nan
2.294999999999999929e+01 nan
2.300000000000000000e+01 nan
2.305000000000000071e+01 nan
2.310000000000000142e+01 nan
2.314999999999999858e+01 nan
2.319999999999999929e+01 nan
2.325000000000000000e+01 nan
2.330000000000000071e+01 nan
2.335000000000000142e+01 nan
2.339999999999999858e+01 nan
2.344999999999999929e+01 nan
2.350000000000000000e+01 nan
2.355000000000000071e+01 nan
2.360000000000000142e+01 nan
2.364999999999999858e+01 nan
2.369999999999999929e+01 nan
2.375000000000000000e+01 nan
2.380000000000000071e+01 nan
2.385000000000000142e+01 nan
2.389999999999999858e+01 nan
2.394999999999999929e+01 nan
2.400000000000000000e+01 nan
2.405000000000000071e+01 nan
2.410000000000000142e+01 nan
2.414999999999999858e+01 nan
2.419999999999999929e+01 nan
2.425000000000000000e+01 nan
2.430000000000000071e+01 nan
2.435000000000000142e+01 nan
2.439999999999999858e+01 nan
2.444999999999999929e+01 nan
2.450000000000000000e+01 nan
2.455000000000000071e+01 nan
2.460000000000000142e+01 nan
2.464999999999999858e+01 nan
2.469999999999999929e+01 nan
2.475000000000000000e+01 nan
2.480000000000000071e+01 nan
2.485000000000000142e+01 nan
2.489999999999999858e+01 nan
2.494999999999999929e+01 -3.649168532041330987e-02
2.500000000000000000e+01 -3.705245686346970990e-02
2.505000000000000071e+01 -3.633912815441364685e-02
2.510000000000000142e+01 -3.441430752447657837e-02
2.514999999999999858e+01 -3.391656754689694603e-02
2.519999999999999929e+01 -3.451875659397828783e-02
2.525000000000000000e+01 -3.377273844951780152e-02
2.530000000000000071e+01 -3.187521180121772463e-02
2.535000000000000142e+01 -3.069608281082775170e-02
2.539999999999999858e+01 -3.087207956005797588e-02
2.544999999999999929e+01 -3.137615085912583840e-02
2.550000000000000000e+01 -3.209923126750647421e-02
2.555000000000000071e+01 -3.284842187890092691e-02
2.560000000000000142e+01 -3.014833276466285725e-02
2.564999999999999858e+01 -2.979663938736908449e-02
2.569999999999999929e+01 -3.203458171597334952e-02
2.575000000000000000e+01 -3.210572817714944099e-02
2.580000000000000071e+01 -3.358943709115828902e-02
2.585000000000000142e+01 -3.336762931396328874e-02
2.589999999999999858e+01 -3.067839169474250588e-02
2.594999999999999929e+01 -4.325155670440141570e-02
2.600000000000000000e+01 -4.256329731940964450e-02
2.605000000000000071e+01 -4.174250525407796619e-02
2.610000000000000142e+01 -4.145190133755857764e-02
2.614999999999999858e+01 -3.965779919925639663e-02
2.619999999999999929e+01 -3.941950249545772555e-02
2.625000000000000000e+01 -3.884544494566508771e-02
2.630000000000000071e+01 -3.776880686898081291e-02
2.635000000000000142e+01 -4.003749586771934710e-02
2.639999999999999858e+01 -3.999085783222403045e-02
2.644999999999999929e+01 -4.202168791952695659e-02
2.650000000000000000e+01 -4.867796017505116729e-02
2.655000000000000071e+01 -4.644847582537144776e-02
2.660000000000000142e+01 -4.743252178080021447e-02
2.664999999999999858e+01 -5.075024101469746696e-02
2.669999999999999929e+01 -5.323307995413002758e-02
2.675000000000000000e+01 -5.457032347762556801e-02
2.680000000000000071e+01 -5.221558526001432443e-02
2.685000000000000142e+01 -5.185350057891752185e-02
2.689999999999999858e+01 -5.156295226091293232e-02
2.694999999999999929e+01 -5.284857347422806245e-02
2.700000000000000000e+01 -5.310476629516771435e-02
2.705000000000000071e+01 -5.082499053906865821e-02
2.710000000000000142e+01 -5.175166934023030241e-02
2.714999999999999858e+01 -5.158465118616557821e-02
2.719999999999999929e+01 -5.106954931626908611e-02
2.725000000000000000e+01 -5.059577085645101252e-02
2.730000000000000071e+01 -5.047976306892563991e-02
2.735000000000000142e+01 -4.799441189611099168e-02
2.739999999999999858e+01 -4.529821369376444556e-02
2.744999999999999929e+01 -4.379994610289986157e-02
2.750000000000000000e+01 -4.803142544547736592e-02
2.755000000000000071e+01 -4.863851953503166292e-02
2.760000000000000142e+01 -4.811604734323268046e-02
2.764999999999999858e+01 -5.514607656949398889e-02
2.769999999999999929e+01 -5.302081689177529783e-02
2.775000000000000000e+01 -5.680202016772647328e-02
2.780000000000000071e+01 -5.219881012259126180e-02
2.785000000000000142e+01 -6.286814252423089666e-02
2.789999999999999858e+01 -6.081126191515704577e-02
2.794999999999999929e+01 -6.053593737455904150e-02
2.800000000000000000e+01 -6.124220366929531562e-02
2.805000000000000071e+01 -5.596437261861902934e-02
2.810000000000000142e+01 -5.713376422035231633e-02
2.814999999999999858e+01 -5.593784860826842009e-02
2.819999999999999929e+01 -5.577099064776876169e-02
2.825000000000000000e+01 -5.531612358574492655e-02
2.830000000000000071e+01 -5.664328100103861729e-02
2.835000000000000142e+01 -5.482104726269727835e-02
2.839999999999999858e+01 -5.450851986372623470e-02
2.844999999999999929e+01 -5.478296439597685197e-02
2.850000000000000000e+01 -5.746188119982158227e-02
2.855000000000000071e+01 -5.500430460307106223e-02
2.860000000000000142e+01 -5.504832210154599059e-02
2.864999999999999858e+01 -5.321802971238016183e-02
2.869999999999999929e+01 -5.402842215484114641e-02
2.875000000000000000e+01 -5.295417787540374066e-02
2.880000000000000071e+01 -5.225946477976681909e-02
2.885000000000000142e+01 -5.313798262073934214e-02
2.889999999999999858e+01 -5.262620683623369516e-02
2.894999999999999929e+01 -5.123007222137139494e-02
2.900000000000000000e+01 -5.472049202929330641e-02
2.905000000000000071e+01 -5.423457700380650975e-02
2.910000000000000142e+01 -5.196298955618935261e-02
2.914999999999999858e+01 -5.186154196760385526e-02
2.919999999999999929e+01 -5.253725198221852882e-02
2.925000000000000000e+01 -5.252481189202153761e-02
2.930000000000000071e+01 -5.040157267140952385e-02
2.935000000000000142e+01 -5.031304400167863067e-02
2.939999999999999858e+01 -4.855840073721272299e-02
2.944999999999999929e+01 -4.295127258185808816e-02
2.950000000000000000e+01 -4.021880625545410509e-02
2.955000000000000071e+01 -4.019820735737245770e-02
2.960000000000000142e+01 -3.924289892473868668e-02
2.964999999999999858e+01 -4.143059592227866378e-02
2.969999999999999929e+01 -4.026340050335298903e-02
2.975000000000000000e+01 -3.798041257153464412e-02
2.980000000000000071e+01 -3.888620939717844088e-02
2.985000000000000142e+01 -3.905793369834720252e-02
2.989999999999999858e+01 -4.090295312725324151e-02
2.994999999999999929e+01 -4.042475293909587181e-02
3.000000000000000000e+01 -3.981239109870073067e-02
3.005000000000000071e+01 -4.207366287773982305e-02
3.010000000000000142e+01 -4.156972938390596228e-02
3.014999999999999858e+01 -4.063943682949076180e-02
3.019999999999999929e+01 -4.147435278472368786e-02
3.025000000000000000e+01 -4.001328928692741288e-02
3.030000000000000071e+01 -3.845151488949977853e-02
3.035000000000000142e+01 -3.580101260045225747e-02
3.039999999999999858e+01 -3.608981008157248482e-02
3.044999999999999929e+01 -3.373434318626560013e-02
3.050000000000000000e+01 -2.821334127633944727e-02
3.055000000000000071e+01 -2.662080717854569886e-02
3.060000000000000142e+01 -2.484773296929717462e-02
3.064999999999999858e+01 -2.318636399273003162e-02
3.069999999999999929e+01 -1.909195823991426122e-02
3.075000000000000000e+01 -1.413846321249993994e-02
3.080000000000000071e+01 -1.518987787224623971e-02
3.085000000000000142e+01 -1.425669951124775015e-02
3.089999999999999858e+01 -1.035268723976679427e-02
3.094999999999999929e+01 -1.001428600857376047e-02
3.100000000000000000e+01 -6.877363873194657258e-03
3.105000000000000071e+01 -4.565980348770983313e-03
3.110000000000000142e+01 -8.275076883311542316e-04
3.114999999999999858e+01 3.403651146240106121e-04
3.119999999999999929e+01 1.071824847596905290e-03
3.125000000000000000e+01 -1.984919820654262781e-03
3.130000000000000071e+01 -4.148601569627711344e-03
3.135000000000000142e+01 -4.772362738404633924e-03
3.139999999999999858e+01 -3.628163422988850331e-03
3.144999999999999929e+01 -5.525076971526236488e-03
3.150000000000000000e+01 -3.859692496842298277e-03
3.155000000000000071e+01 -5.138611162992866993e-03
3.160000000000000142e+01 -6.821618702276282045e-03
3.164999999999999858e+01 -4.120163468839511088e-03
3.169999999999999929e+01 -4.465432564244246894e-03
3.175000000000000000e+01 -4.062116697877049716e-03
3.180000000000000071e+01 -3.468096889477670277e-03
3.185000000000000142e+01 -3.555956912930602950e-03
3.189999999999999858e+01 -3.848760169759122673e-03
3.194999999999999929e+01 -4.138728277965374180e-03
3.200000000000000000e+01 -4.289297495292219639e-03
3.204999999999999716e+01 -6.961320206155794700e-03
3.210000000000000142e+01 -5.393095753582118242e-03
3.214999999999999858e+01 -5.226336173209070179e-03
3.220000000000000284e+01 -7.183827604615554939e-03
3.225000000000000000e+01 -6.956539071206971174e-03
3.229999999999999716e+01 -4.525592300860057510e-03
3.235000000000000142e+01 -5.344656808480951170e-03
3.239999999999999858e+01 -5.079699030379617244e-03
3.245000000000000284e+01 -3.784713401540938400e-03
3.250000000000000000e+01 -2.355689059102938909e-03
3.254999999999999716e+01 -2.191772372134376083e-03
3.260000000000000142e+01 -8.632184539696458525e-04
3.264999999999999858e+01 1.254860264914101943e-03
3.270000000000000284e+01 7.162011096664063501e-04
3.275000000000000000e+01 2.482390797784083704e-03
3.279999999999999716e+01 3.894474153314698376e-03
3.285000000000000142e+01 4.935963036586268546e-03
3.289999999999999858e+01 5.973973150125144564e-03
3.295000000000000284e+01 7.330728984887509986e-03
3.300000000000000000e+01 9.563224546529301359e-03
3.304999999999999716e+01 1.182675441509308326e-02
3.310000000000000142e+01 1.228993798595637808e-02
3.314999999999999858e+01 1.483687772754769749e-02
3.320000000000000284e+01 1.210500082511468088e-02
3.325000000000000000e+01 7.503531437795873255e-03
3.329999999999999716e+01 8.541164850680840401e-03
3.335000000000000142e+01 1.048684187732354563e-02
3.339999999999999858e+01 1.183586422785716519e-02
3.345000000000000284e+01 1.460118925897976004e-02
3.350000000000000000e+01 1.606507219714880391e-02
3.354999999999999716e+01 1.136699611002521190e-02
3.360000000000000142e+01 8.036812604826262807e-03
3.364999999999999858e+01 9.553949364775819741e-03
3.370000000000000284e+01 1.027541252439085999e-02
3.375000000000000000e+01 1.026482594089711022e-02
3.379999999999999716e+01 1.387329416270714592e-02
3.385000000000000142e+01 1.567718654967931516e-02
3.389999999999999858e+01 1.980598066462060589e-02
3.395000000000000284e+01 6.950797943877005079e-03
3.400000000000000000e+01 4.197021660135232500e-03
3.404999999999999716e+01 5.255998165560655903e-03
3.410000000000000142e+01 6.532673583650843926e-03
3.414999999999999858e+01 7.793822750875498660e-03
3.420000000000000284e+01 9.085782449268907379e-03
3.425000000000000000e+01 8.635116839502195163e-03
3.429999999999999716e+01 1.074041046090159525e-02
3.435000000000000142e+01 1.348508756817467721e-02
3.439999999999999858e+01 4.988323442726382700e-03
3.445000000000000284e+01 6.189866570810876462e-03
3.450000000000000000e+01 -4.173049085413557159e-03
3.454999999999999716e+01 -7.107046886857175481e-04
3.460000000000000142e+01 -7.024572681936021301e-03
3.464999999999999858e+01 -6.401619414271571794e-03
3.470000000000000284e+01 -1.089312089514200312e-02
3.475000000000000000e+01 -5.725369484210284833e-03
3.479999999999999716e+01 -2.443060029778072739e-03
3.485000000000000142e+01 -2.500661056683739850e-02
3.489999999999999858e+01 -2.711803986260363439e-02
3.495000000000000284e+01 -3.292838837168629573e-02
3.500000000000000000e+01 -3.633706831966986017e-02
3.504999999999999716e+01 -3.287646058331457344e-02
3.510000000000000142e+01 -3.588156913295668243e-02
3.514999999999999858e+01 -3.589889016326518190e-02
3.520000000000000284e+01 -3.233114552904697847e-02
3.525000000000000000e+01 -3.428183068782595516e-02
3.529999999999999716e+01 -3.193140646587393217e-02
3.535000000000000142e+01 -3.259880572954866607e-02
3.539999999999999858e+01 -2.929894499148049183e-02
3.545000000000000284e+01 -2.945466058919584892e-02
3.550000000000000000e+01 -2.890347176966420739e-02
3.554999999999999716e+01 -3.051855790354458114e-02
3.560000000000000142e+01 -2.935012939140753396e-02
3.564999999999999858e+01 -3.399131205792346733e-02
3.570000000000000284e+01 -3.745538051100554683e-02
3.575000000000000000e+01 -3.839241683639826874e-02
3.579999999999999716e+01 -5.654173204894689941e-02
3.585000000000000142e+01 -7.287737444409603249e-02
3.589999999999999858e+01 -8.504831942535659439e-02
3.595000000000000284e+01 -8.490237796431346351e-02
3.600000000000000000e+01 -8.170093715791043598e-02
3.604999999999999716e+01 -7.989043504174267452e-02
3.610000000000000142e+01 -8.134115311695841455e-02
3.614999999999999858e+01 -7.627485308257143937e-02
3.620000000000000284e+01 -7.357704562332449683e-02
3.625000000000000000e+01 -7.142743701960391212e-02
3.629999999999999716e+01 -8.008930234899319656e-02
3.635000000000000142e+01 -7.913020047876974383e-02
3.639999999999999858e+01 -8.112421961027448114e-02
3.645000000000000284e+01 -8.065111155048255986e-02
3.650000000000000000e+01 -8.059018232798620396e-02
3.654999999999999716e+01 -8.055481499179378835e-02
3.660000000000000142e+01 -7.926082312800332430e-02
3.664999999999999858e+01 -8.078715987203730076e-02
3.670000000000000284e+01 -8.037316307180722430e-02
3.675000000000000000e+01 -8.214268585633761888e-02
3.679999999999999716e+01 -8.116078318157946003e-02
3.685000000000000142e+01 -8.015423000551780142e-02
3.689999999999999858e+01 -8.129549275871228442e-02
3.695000000000000284e+01 -8.130816828078998859e-02
3.700000000000000000e+01 -7.734255051271189674e-02
3.704999999999999716e+01 -7.393896692810647542e-02
3.710000000000000142e+01 -7.301975275714964186e-02
3.714999999999999858e+01 -7.187146174558371736e-02
3.720000000000000284e+01 -7.087926436137886865e-02
3.725000000000000000e+01 -6.909261630293268841e-02
3.729999999999999716e+01 -6.783480653371171121e-02
3.735000000000000142e+01 -6.848606623655571768e-02
3.739999999999999858e+01 -6.787046529897762526e-02
3.745000000000000284e+01 -6.726545247194613830e-02
3.750000000000000000e+01 -6.765383370808988883e-02
3.754999999999999716e+01 -6.940556527732534564e-02
3.760000000000000142e+01 -6.859395387179384462e-02
3.764999999999999858e+01 -6.849292095119020873e-02
3.770000000000000284e+01 -6.996180403816382176e-02
3.775000000000000000e+01 -6.840914621432654663e-02
3.779999999999999716e+01 -6.765418600930558912e-02
3.785000000000000142e+01 -7.095874248897099390e-02
3.789999999999999858e+01 -7.033564268458954161e-02
3.795000000000000284e+01 -6.932881517621958256e-02
3.800000000000000000e+01 -6.772141733902815874e-02
3.804999999999999716e+01 -6.738205284892927194e-02
3.810000000000000142e+01 -6.657611994011822243e-02
3.814999999999999858e+01 -6.635915397509610514e-02
3.820000000000000284e+01 -6.764919116927078924e-02
3.825000000000000000e+01 -6.665963619013322294e-02
3.829999999999999716e+01 -6.743312451649087491e-02
3.835000000000000142e+01 -6.554685952847492947e-02
3.839999999999999858e+01 -6.479631962818832580e-02
3.845000000000000284e+01 -6.436198975251328225e-02
3.850000000000000000e+01 -6.345498810108110566e-02
3.854999999999999716e+01 -6.304585564115516849e-02
3.860000000000000142e+01 -6.370912823277240233e-02
3.864999999999999858e+01 -6.249890159092458264e-02
3.870000000000000284e+01 -6.200313739904925875e-02
3.875000000000000000e+01 -6.159343145663686431e-02
3.879999999999999716e+01 -6.059761606434199699e-02
3.885000000000000142e+01 -6.070909765461587199e-02
3.889999999999999858e+01 -6.066223623539891002e-02
3.895000000000000284e+01 -6.000583296408887324e-02
3.900000000000000000e+01 -6.180082031018278160e-02
3.904999999999999716e+01 -7.097092518943624861e-02
3.910000000000000142e+01 -7.238606332118287245e-02
3.914999999999999858e+01 -7.122973471151833325e-02
3.920000000000000284e+01 -6.931712734332066972e-02
3.925000000000000000e+01 -6.885803539565243936e-02
3.929999999999999716e+01 -6.712581317847261808e-02
3.935000000000000142e+01 -6.633711770662359397e-02
3.939999999999999858e+01 -6.266318506465638760e-02
3.945000000000000284e+01 -6.253837117257667055e-02
3.950000000000000000e+01 -6.097713609181475841e-02
3.954999999999999716e+01 -5.867449334896478186e-02
3.960000000000000142e+01 -5.780029990436739984e-02
3.964999999999999858e+01 -5.607011132593069797e-02
3.970000000000000284e+01 -5.418472457235004591e-02
3.975000000000000000e+01 -5.384457936410754625e-02
3.979999999999999716e+01 -5.293600595564925543e-02
3.985000000000000142e+01 -5.328712128327815073e-02
3.989999999999999858e+01 -5.306524719548597058e-02
3.995000000000000284e+01 -5.900269895169334144e-02
4.000000000000000000e+01 -5.764593414555406470e-02
4.004999999999999716e+01 -5.770256094957629256e-02
4.010000000000000142e+01 -5.618805783363146206e-02
4.014999999999999858e+01 -5.402406859855293092e-02
4.020000000000000284e+01 -5.326898322594738472e-02
4.025000000000000000e+01 -5.306262586742356568e-02
4.029999999999999716e+01 -5.174034853258085986e-02
4.035000000000000142e+01 -5.139351079863647281e-02
4.039999999999999858e+01 -4.963185461452099267e-02
4.045000000000000284e+01 -4.898467386491450748e-02
4.050000000000000000e+01 -4.936943712217462671e-02
4.054999999999999716e+01 -4.916331413023512092e-02
4.060000000000000142e+01 -4.790562221146502792e-02
4.064999999999999858e+01 -4.848087808605305860e-02
4.070000000000000284e+01 -4.600328215763305195e-02
4.075000000000000000e+01 -4.625069953803203487e-02
4.079999999999999716e+01 -4.473292214841938230e-02
4.085000000000000142e+01 -4.400580511980654169e-02
4.089999999999999858e+01 -5.587314201647256007e-02
4.095000000000000284e+01 -5.563664533080584645e-02
4.100000000000000000e+01 -5.490427078958737273e-02
4.104999999999999716e+01 -5.352235822226216605e-02
4.110000000000000142e+01 -5.327873409958708284e-02
4.114999999999999858e+01 -5.456043886429733092e-02
4.120000000000000284e+01 -6.196497218017506942e-02
4.125000000000000000e+01 -6.062154192234281425e-02
4.129999999999999716e+01 -6.057951779612415211e-02
4.135000000000000142e+01 -5.902693984162466628e-02
4.139999999999999858e+01 -5.737016757628599084e-02
4.145000000000000284e+01 -5.756580441762156747e-02
4.150000000000000000e+01 -5.709946477028054329e-02
4.154999999999999716e+01 -5.581567414909820168e-02
4.160000000000000142e+01 -5.796659459213000798e-02
4.164999999999999858e+01 -5.815493774850968856e-02
4.170000000000000284e+01 -5.759261239890427903e-02
4.175000000000000000e+01 -5.747126581481101781e-02
4.179999999999999716e+01 -5.610616250608035926e-02
4.185000000000000142e+01 -5.541674411353561536e-02
4.189999999999999858e+01 -5.514598156806338469e-02
4.195000000000000284e+01 -5.642534414534009640e-02
4.200000000000000000e+01 -5.490649807253308173e-02
4.204999999999999716e+01 -5.418084140631198448e-02
4.210000000000000142e+01 -6.885602045479982669e-02
4.214999999999999858e+01 -6.902412657605574986e-02
4.220000000000000284e+01 -6.927870547925220335e-02
4.225000000000000000e+01 -8.326411577517926765e-02
4.229999999999999716e+01 -8.494838871594635743e-02
4.235000000000000142e+01 -8.367638160640118727e-02
4.239999999999999858e+01 -8.292793279523276440e-02
4.245000000000000284e+01 -8.164896166293225677e-02
4.250000000000000000e+01 -7.909095853953600208e-02
4.254999999999999716e+01 -7.714200129836441822e-02
4.260000000000000142e+01 -7.559127664756047638e-02
4.264999999999999858e+01 -7.475845690870973337e-02
4.270000000000000284e+01 -7.440126064566994490e-02
4.275000000000000000e+01 -7.446148235486768630e-02
4.279999999999999716e+01 -7.365487223116870541e-02
4.285000000000000142e+01 -7.271575636793799202e-02
4.289999999999999858e+01 -7.711587001985557854e-02
4.295000000000000284e+01 -7.584229188759433749e-02
4.300000000000000000e+01 -7.663247203010309372e-02
4.304999999999999716e+01 -7.566437290288677286e-02
4.310000000000000142e+01 -7.468390272314126554e-02
4.314999999999999858e+01 -7.375549808986106570e-02
4.320000000000000284e+01 -7.473332624683412528e-02
4.325000000000000000e+01 -7.411714322180029679e-02
4.329999999999999716e+01 -7.457618138372067162e-02
4.335000000000000142e+01 -7.383124005703421699e-02
4.339999999999999858e+01 -7.747567174994060557e-02
4.345000000000000284e+01 -8.208551405066455420e-02
4.350000000000000000e+01 -8.258103487132567588e-02
4.354999999999999716e+01 -8.237768772516702864e-02
4.360000000000000142e+01 -8.235191724457475992e-02
4.364999999999999858e+01 -8.500109445613071579e-02
4.370000000000000284e+01 -8.792944872052886607e-02
4.375000000000000000e+01 -8.824339130777830720e-02
4.379999999999999716e+01 -8.829056852792430132e-02
4.385000000000000142e+01 -8.710611662663497734e-02
4.389999999999999858e+01 -8.680007846339797550e-02
4.395000000000000284e+01 -8.616855739490331123e-02
4.400000000000000000e+01 -8.774187932350253905e-02
4.404999999999999716e+01 -8.905336442239362993e-02
4.410000000000000142e+01 -8.873121134669942345e-02
4.414999999999999858e+01 -8.692090997081861059e-02
4.420000000000000284e+01 -8.840500809493764822e-02
4.425000000000000000e+01 -8.795937242667825617e-02
4.429999999999999716e+01 -8.613811623608041979e-02
4.435000000000000142e+01 -8.508455521208865835e-02
4.439999999999999858e+01 -8.441865850154064987e-02
4.445000000000000284e+01 -8.253137019281384101e-02
4.450000000000000000e+01 -8.179627145026263646e-02
4.454999999999999716e+01 -8.117097022745281554e-02
4.460000000000000142e+01 -8.218212075679243167e-02
4.464999999999999858e+01 -8.154827599679753680e-02
4.470000000000000284e+01 -8.054793234583121353e-02
4.475000000000000000e+01 -7.773070893723296737e-02
4.479999999999999716e+01 -7.822724807091127608e-02
4.485000000000000142e+01 -7.786736050686587918e-02
4.489999999999999858e+01 -7.718443667928152896e-02
4.495000000000000284e+01 -7.811981604690365621e-02
4.500000000000000000e+01 -7.574118252043167410e-02
4.504999999999999716e+01 -7.366671709613017982e-02
4.510000000000000142e+01 -7.420766741579438996e-02
4.514999999999999858e+01 -7.486008693496391808e-02
4.520000000000000284e+01 -7.570943085866292666e-02
4.525000000000000000e+01 -7.388398829755514485e-02
4.529999999999999716e+01 -7.367951341002246246e-02
4.535000000000000142e+01 -7.432271670810144948e-02
4.539999999999999858e+01 -7.460717302035010934e-02
4.545000000000000284e+01 -7.502353454918238296e-02
4.550000000000000000e+01 -7.349355253110978481e-02
4.554999999999999716e+01 -7.256464255108924233e-02
4.560000000000000142e+01 -7.284725699596893145e-02
4.564999999999999858e+01 -7.167045064842296476e-02
4.570000000000000284e+01 -7.113843954192906882e-02
4.575000000000000000e+01 -7.128112764594798922e-02
4.579999999999999716e+01 -7.018832565443358651e-02
4.585000000000000142e+01 -6.804960056481673680e-02
4.589999999999999858e+01 -7.083911979937985992e-02
4.595000000000000284e+01 -6.735621708841979527e-02
4.600000000000000000e+01 -7.384206149854607992e-02
4.604999999999999716e+01 -7.266889840682692892e-02
4.610000000000000142e+01 -7.156037321172702137e-02
4.614999999999999858e+01 -6.946264370023877421e-02
4.620000000000000284e+01 -7.532259314935849104e-02
4.625000000000000000e+01 -7.395101504693235572e-02
4.629999999999999716e+01 -7.209869028882480435e-02
4.635000000000000142e+01 -7.153403953685449901e-02
4.639999999999999858e+01 -7.032806670388727643e-02
4.645000000000000284e+01 -6.997506383804930064e-02
4.650000000000000000e+01 -6.928033360207234981e-02
4.654999999999999716e+01 -7.057422612562752606e-02
4.660000000000000142e+01 -6.682030600433983003e-02
4.664999999999999858e+01 -6.519240562107860015e-02
4.670000000000000284e+01 -6.380534471376353434e-02
4.675000000000000000e+01 -6.329676831332806120e-02
4.679999999999999716e+01 -6.203530686311026915e-02
4.685000000000000142e+01 -6.371097283224677610e-02
4.689999999999999858e+01 -6.291490525091351926e-02
4.695000000000000284e+01 -6.221995229552974155e-02
4.700000000000000000e+01 -6.146009306212133622e-02
4.704999999999999716e+01 -6.053207832299226099e-02
4.710000000000000142e+01 -6.004205755135126610e-02
4.714999999999999858e+01 -5.652410915133617569e-02
4.720000000000000284e+01 -5.607838393247503717e-02
4.725000000000000000e+01 -5.560679942302642481e-02
4.729999999999999716e+01 -5.554444917841862978e-02
4.735000000000000142e+01 -5.523880922644760355e-02
4.739999999999999858e+01 -5.778424539075625171e-02
4.745000000000000284e+01 -6.038069141605351131e-02
4.750000000000000000e+01 -5.926765001656824489e-02
4.754999999999999716e+01 -5.890871457824221197e-02
4.760000000000000142e+01 -5.781100031614673507e-02
4.764999999999999858e+01 -5.638791330896245069e-02
4.770000000000000284e+01 -5.562608351965026704e-02
4.775000000000000000e+01 -5.457979380280594123e-02
4.779999999999999716e+01 -5.370816761002431688e-02
4.785000000000000142e+01 -5.932511377724339341e-02
4.789999999999999858e+01 -8.215819710995059255e-02
4.795000000000000284e+01 -8.152542200269106976e-02
4.800000000000000000e+01 -7.950013479489269341e-02
4.804999999999999716e+01 -7.931181666705050537e-02
4.810000000000000142e+01 -8.077591756372903831e-02
4.814999999999999858e+01 -7.968520967565478896e-02
4.820000000000000284e+01 -7.844507457308914911e-02
4.825000000000000000e+01 -7.702306153158025581e-02
4.829999999999999716e+01 -7.712406643357319624e-02
4.835000000000000142e+01 -7.689634899776694177e-02
4.839999999999999858e+01 -7.482510421822040347e-02
4.845000000000000284e+01 -7.439768356174858432e-02
4.850000000000000000e+01 -7.317855264989675534e-02
4.854999999999999716e+01 -7.317606110712422673e-02
4.860000000000000142e+01 -7.218726662763499946e-02
4.864999999999999858e+01 -7.058979256907070565e-02
4.870000000000000284e+01 -6.987961071993396833e-02
4.875000000000000000e+01 -6.929773993067014914e-02
4.879999999999999716e+01 -6.792530346017307263e-02
4.885000000000000142e+01 -7.212306699929048326e-02
4.889999999999999858e+01 -7.190580752544896426e-02
4.895000000000000284e+01 -7.683366474401678858e-02
4.900000000000000000e+01 -7.656908880022338104e-02
4.904999999999999716e+01 -8.057421382975049617e-02
4.910000000000000142e+01 -7.949630964763790275e-02
4.914999999999999858e+01 -7.909806328589370772e-02
4.920000000000000284e+01 -7.826066954989904789e-02
4.925000000000000000e+01 -7.764385412341859305e-02
4.929999999999999716e+01 -7.601238198284024361e-02
4.935000000000000142e+01 -7.478130716099554154e-02
4.939999999999999858e+01 -7.355503444805747137e-02
4.945000000000000284e+01 -7.259752175953151920e-02
4.950000000000000000e+01 -7.303786972020297197e-02
4.954999999999999716e+01 -7.185659595852220138e-02
4.960000000000000142e+01 -7.142525878445517284e-02
4.964999999999999858e+01 -7.242314226927749898e-02
4.970000000000000284e+01 -7.270174625912298461e-02
4.975000000000000000e+01 -7.233905868253007188e-02
4.979999999999999716e+01 -7.155107638075219878e-02
4.985000000000000142e+01 -7.274805531608220799e-02
4.989999999999999858e+01 -7.260726520645297000e-02
4.995000000000000284e+01 -7.245927776780733409e-02
5.000000000000000000e+01 -7.408742656035083307e-02
5.004999999999999716e+01 -7.433579451588488707e-02
5.010000000000000142e+01 -7.144003307938229241e-02
5.014999999999999858e+01 -7.001835011087371996e-02
5.020000000000000284e+01 -6.893118513461644892e-02
5.025000000000000000e+01 -6.728445609615819889e-02
5.029999999999999716e+01 -6.721492230537112755e-02
5.035000000000000142e+01 -6.588680733371210518e-02
5.039999999999999858e+01 -6.511605730853287088e-02
5.045000000000000284e+01 -6.313506722986471364e-02
5.050000000000000000e+01 -6.157458450263078586e-02
5.054999999999999716e+01 -5.945382757643134092e-02
5.060000000000000142e+01 -6.283628225006245016e-02
5.064999999999999858e+01 -6.186761387668405360e-02
5.070000000000000284e+01 -6.482744032519398292e-02
5.075000000000000000e+01 -6.529400006749128127e-02
5.079999999999999716e+01 -6.411365055592997686e-02
5.085000000000000142e+01 -6.184488085897162785e-02
5.089999999999999858e+01 -6.045919830624107982e-02
5.095000000000000284e+01 -5.856348355327421068e-02
5.100000000000000000e+01 -5.859434663703049634e-02
5.104999999999999716e+01 -5.626056078310259778e-02
5.110000000000000142e+01 -5.380569634591678141e-02
5.114999999999999858e+01 -5.889986479446727985e-02
5.120000000000000284e+01 -6.612661799608697544e-02
5.125000000000000000e+01 -6.499351506763192954e-02
5.129999999999999716e+01 -6.501244772245125259e-02
5.135000000000000142e+01 -6.579456278907842848e-02
5.139999999999999858e+01 -6.464151114594922365e-02
5.145000000000000284e+01 -6.231641124780182978e-02
5.150000000000000000e+01 -6.105856384190109371e-02
5.154999999999999716e+01 -6.387137960241885681e-02
5.160000000000000142e+01 -6.175121859759388071e-02
5.164999999999999858e+01 -5.901469740195509905e-02
5.170000000000000284e+01 -6.184626330319550197e-02
5.175000000000000000e+01 -6.567212605932892799e-02
5.179999999999999716e+01 -6.421784490332337059e-02
5.185000000000000142e+01 -6.276325933435622506e-02
5.189999999999999858e+01 -6.222726824084524183e-02
5.195000000000000284e+01 -6.168121920138484177e-02
5.200000000000000000e+01 -6.201753783131839365e-02
5.204999999999999716e+01 -6.000852290171408004e-02
5.210000000000000142e+01 -6.035957897149428486e-02
5.214999999999999858e+01 -6.061753880280019990e-02
5.220000000000000284e+01 -6.062335622823810527e-02
5.225000000000000000e+01 -6.018909754105267879e-02
5.229999999999999716e+01 -5.928713295344958251e-02
5.235000000000000142e+01 -5.599090364700302219e-02
5.239999999999999858e+01 -5.402423085033929845e-02
5.245000000000000284e+01 -5.205944368489478363e-02
5.250000000000000000e+01 -5.131906221128818002e-02
5.254999999999999716e+01 -5.160876079960813323e-02
5.260000000000000142e+01 -5.136529328255034360e-02
5.264999999999999858e+01 -5.268299111990485534e-02
5.270000000000000284e+01 -5.033557729287305854e-02
5.275000000000000000e+01 -5.168221958233915059e-02
5.279999999999999716e+01 -5.105549435498291794e-02
5.285000000000000142e+01 -5.253298927294752091e-02
5.289999999999999858e+01 -5.150764698810769010e-02
5.295000000000000284e+01 -5.087878382575836134e-02
5.300000000000000000e+01 -5.010851762313917740e-02
5.304999999999999716e+01 -6.229622848592299839e-02
5.310000000000000142e+01 -6.559651934635583881e-02
5.314999999999999858e+01 -6.584474393890747679e-02
5.320000000000000284e+01 -6.216797754895658085e-02
5.325000000000000000e+01 -5.930624740953469032e-02
5.329999999999999716e+01 -6.126526406439653655e-02
5.335000000000000142e+01 -6.049432059617978336e-02
5.339999999999999858e+01 -5.868568383070789374e-02
5.345000000000000284e+01 -5.996299425743227551e-02
5.350000000000000000e+01 -6.142236310599191035e-02
5.354999999999999716e+01 -6.245529091959249601e-02
5.360000000000000142e+01 -6.014315525238541488e-02
5.364999999999999858e+01 -5.907812490932196070e-02
5.370000000000000284e+01 -6.324441123443594326e-02
5.375000000000000000e+01 -6.203679701335685498e-02
5.379999999999999716e+01 -6.133750456559716735e-02
5.385000000000000142e+01 -6.050483573755348343e-02
5.389999999999999858e+01 -6.020317345725905572e-02
5.395000000000000284e+01 -5.976573891004715450e-02
5.400000000000000000e+01 -6.137454686170962931e-02
5.404999999999999716e+01 -6.096473333534202510e-02
5.410000000000000142e+01 -6.007368351275679114e-02
5.414999999999999858e+01 -5.998145956162864723e-02
5.420000000000000284e+01 -5.908904693426758614e-02
5.425000000000000000e+01 -5.922680851619332998e-02
5.429999999999999716e+01 -5.784644899394832812e-02
5.435000000000000142e+01 -5.777898034669114169e-02
5.439999999999999858e+01 -5.695554130220708416e-02
5.445000000000000284e+01 -5.659604829974075602e-02
5.450000000000000000e+01 -5.453021233688937902e-02
5.454999999999999716e+01 -5.333188288192454440e-02
5.460000000000000142e+01 -5.205217777738255919e-02
5.464999999999999858e+01 -5.286213350566618119e-02
5.470000000000000284e+01 -5.223720615277712559e-02
5.475000000000000000e+01 -5.003140323662482597e-02
5.479999999999999716e+01 -5.129333278008810226e-02
5.485000000000000142e+01 -5.023863939657965960e-02
5.489999999999999858e+01 -5.016050530781656497e-02
5.495000000000000284e+01 -4.851209002464367676e-02
5.500000000000000000e+01 -4.822905835840982786e-02
5.504999999999999716e+01 -4.805385861651630119e-02
5.510000000000000142e+01 -4.821874857112876805e-02
5.514999999999999858e+01 -4.891914863262695340e-02
5.520000000000000284e+01 -4.909358841000169976e-02
5.525000000000000000e+01 -4.900628382019096146e-02
5.529999999999999716e+01 -4.748339429540050088e-02
5.535000000000000142e+01 -4.593604992556812178e-02
5.539999999999999858e+01 -4.612614740401509150e-02
5.545000000000000284e+01 -4.484355990322310553e-02
5.550000000000000000e+01 -4.442600616928309848e-02
5.554999999999999716e+01 -4.317759357904948220e-02
5.560000000000000142e+01 -4.200930458138057294e-02
5.564999999999999858e+01 -4.098887014339754747e-02
5.570000000000000284e+01 -4.057973759927679946e-02
5.575000000000000000e+01 -3.940012285225343719e-02
5.579999999999999716e+01 -3.862575106578904766e-02
5.585000000000000142e+01 -3.482677277082511097e-02
5.589999999999999858e+01 -3.155070047942824113e-02
5.595000000000000284e+01 -2.944797493430791405e-02
5.600000000000000000e+01 -2.932029477899231532e-02
5.604999999999999716e+01 -2.894098736046277903e-02
5.610000000000000142e+01 -2.927677684577178335e-02
5.614999999999999858e+01 -2.699987175977637197e-02
5.620000000000000284e+01 -2.652871942497721930e-02
5.625000000000000000e+01 -2.711068405078669724e-02
5.629999999999999716e+01 -2.644623184774379937e-02
5.635000000000000142e+01 -2.638537001615499228e-02
5.639999999999999858e+01 -2.755002430271524111e-02
5.645000000000000284e+01 -2.612180359623225007e-02
5.650000000000000000e+01 -2.507867461741870516e-02
5.654999999999999716e+01 -2.372951443983497763e-02
5.660000000000000142e+01 -2.313262025486248138e-02
5.664999999999999858e+01 -2.230266862907431119e-02
5.670000000000000284e+01 -2.050509969973886293e-02
5.675000000000000000e+01 -2.058779305601773565e-02
5.679999999999999716e+01 -2.010926671229006785e-02
5.685000000000000142e+01 -1.779602600976405366e-02
5.689999999999999858e+01 -1.479647517724248795e-02
5.695000000000000284e+01 -1.400178112442902745e-02
5.700000000000000000e+01 -1.193218048124832995e-02
5.704999999999999716e+01 -1.486509674420898215e-02
5.710000000000000142e+01 -1.448766259101923887e-02
5.714999999999999858e+01 -1.438301095996986911e-02
5.720000000000000284e+01 -1.169125994324870729e-02
5.725000000000000000e+01 -1.112192091170353947e-02
5.729999999999999716e+01 -1.014755519454165790e-02
5.735000000000000142e+01 -6.313747909303417914e-03
5.739999999999999858e+01 -3.666960682171217442e-03
5.745000000000000284e+01 -5.842895896786044372e-04
5.750000000000000000e+01 -7.432624084377812768e-04
5.754999999999999716e+01 -9.805810947328445163e-04
5.760000000000000142e+01 -1.944957667123578147e-04
5.764999999999999858e+01 7.767941944190406844e-04
5.770000000000000284e+01 1.424473585865170498e-03
5.775000000000000000e+01 1.129845048133387231e-03
5.779999999999999716e+01 1.899010617537911453e-03
5.785000000000000142e+01 1.619800978938921478e-03
5.789999999999999858e+01 -3.534675461501030568e-04
5.795000000000000284e+01 2.046768281666745942e-03
5.800000000000000000e+01 2.983256714901103262e-03
5.804999999999999716e+01 6.112545062606349403e-03
5.810000000000000142e+01 6.183078925798082999e-03
5.814999999999999858e+01 8.645661597178359511e-03
5.820000000000000284e+01 5.721136038293352793e-03
5.825000000000000000e+01 4.481708177548262596e-03
5.829999999999999716e+01 6.693392698255145809e-03
5.835000000000000142e+01 8.076684649059383270e-03
5.839999999999999858e+01 8.598264235971299352e-03
5.845000000000000284e+01 1.033820621731670192e-02
5.850000000000000000e+01 1.141216117050188397e-02
5.854999999999999716e+01 1.348047864493884945e-02
5.860000000000000142e+01 1.334522479102467039e-02
5.864999999999999858e+01 1.407719954413575066e-02
5.870000000000000284e+01 1.608203534901135601e-02
5.875000000000000000e+01 1.628970177411810313e-02
5.879999999999999716e+01 1.637754144486777697e-02
5.885000000000000142e+01 1.683846690780117089e-02
5.889999999999999858e+01 1.625495605755793854e-02
5.895000000000000284e+01 1.581986550602291694e-02
5.900000000000000000e+01 1.560260901160189298e-02
5.904999999999999716e+01 1.683214360695966735e-02
5.910000000000000142e+01 1.624497394881501550e-02
5.914999999999999858e+01 1.744589846517376544e-02
5.920000000000000284e+01 1.978788226963823504e-02
5.925000000000000000e+01 2.138408435921097459e-02
5.929999999999999716e+01 2.217206416190489054e-02
5.935000000000000142e+01 2.304091245070394312e-02
5.939999999999999858e+01 2.447689370758109051e-02
5.945000000000000284e+01 2.460341257722448507e-02
5.950000000000000000e+01 2.219911199080755806e-02
5.954999999999999716e+01 2.224769812647063583e-02
5.960000000000000142e+01 2.340311912967328947e-02
5.964999999999999858e+01 2.366233192864797968e-02
5.970000000000000284e+01 2.282615034862119086e-02
5.975000000000000000e+01 2.055016169406604157e-02
5.979999999999999716e+01 1.954320775127807788e-02
5.985000000000000142e+01 1.472399008739311461e-02
5.989999999999999858e+01 1.519121705809777130e-02
5.995000000000000284e+01 1.572785478731845293e-02
6.000000000000000000e+01 1.700404425121890273e-02
6.004999999999999716e+01 1.412025158442054701e-02
6.010000000000000142e+01 1.559949986179584927e-02
6.014999999999999858e+01 1.618408148625626042e-02
6.020000000000000284e+01 1.359795205669851390e-02
6.025000000000000000e+01 1.348614302757958870e-02
6.029999999999999716e+01 1.301433385892153925e-02
6.035000000000000142e+01 1.335454288512614128e-02
6.039999999999999858e+01 1.227082210543664273e-02
6.045000000000000284e+01 1.374516581482280314e-02
6.050000000000000000e+01 1.299908170187804961e-02
6.054999999999999716e+01 1.333738215102657498e-02
6.060000000000000142e+01 1.440326081543003706e-02
6.064999999999999858e+01 1.488134063843192523e-02
6.070000000000000284e+01 1.651436535535238254e-02
6.075000000000000000e+01 1.588418275034408911e-02
6.079999999999999716e+01 1.286347604115697756e-02
6.085000000000000142e+01 -2.172202287049414607e-02
6.089999999999999858e+01 -1.700855342860602137e-02
6.095000000000000284e+01 -1.661128000993809806e-02
6.100000000000000000e+01 -1.697202170342291053e-02
6.104999999999999716e+01 -1.796297008133613399e-02
6.110000000000000142e+01 -1.860233173517637784e-02
6.114999999999999858e+01 -2.338777228049994730e-02
6.120000000000000284e+01 -2.436592846966613088e-02
6.125000000000000000e+01 -2.646774093459251451e-02
6.129999999999999716e+01 -1.968978035372217703e-02
6.135000000000000142e+01 -2.171048891883055679e-02
6.139999999999999858e+01 -1.883109739120780030e-02
6.145000000000000284e+01 -1.850100883867156557e-02
6.150000000000000000e+01 -1.711815840985399934e-02
6.154999999999999716e+01 -1.656821791732610363e-02
6.160000000000000142e+01 -1.410651029153924679e-02
6.164999999999999858e+01 -1.873876696940677059e-02
6.170000000000000284e+01 -1.877758303619323985e-02
6.175000000000000000e+01 -1.951606962113707974e-02
6.179999999999999716e+01 -1.759773351591310472e-02
6.185000000000000142e+01 -1.594041533078719569e-02
6.189999999999999858e+01 -1.792257949689217422e-02
6.195000000000000284e+01 -1.413522117210368710e-02
6.200000000000000000e+01 -2.007267340308320144e-02
6.204999999999999716e+01 -2.188931558236454494e-02
6.210000000000000142e+01 -1.904659582029466156e-02
6.214999999999999858e+01 -1.899307631594972928e-02
6.220000000000000284e+01 -4.569393085311060365e-02
6.225000000000000000e+01 -4.490472178553029520e-02
6.229999999999999716e+01 -4.419372073691039959e-02
6.235000000000000142e+01 -4.601438637449510594e-02
6.239999999999999858e+01 -6.435737496217967812e-02
6.245000000000000284e+01 -6.337313969088879950e-02
6.250000000000000000e+01 -6.341280317988186310e-02
6.254999999999999716e+01 -6.352927341345419865e-02
6.260000000000000142e+01 -6.266428166746293438e-02
6.264999999999999858e+01 -6.432375749733787451e-02
6.270000000000000284e+01 -7.129820391077165698e-02
6.275000000000000000e+01 -7.183397309986121193e-02
6.279999999999999716e+01 -7.083249612729490552e-02
6.285000000000000142e+01 -7.739864454991013387e-02
6.289999999999999858e+01 -7.548710614373363437e-02
6.295000000000000284e+01 -7.607907010293991912e-02
6.300000000000000000e+01 -7.610391405127558961e-02
6.304999999999999716e+01 -7.489329743896784575e-02
6.310000000000000142e+01 -7.204880280223466271e-02
6.314999999999999858e+01 -7.149559666294773297e-02
6.320000000000000284e+01 -7.763146634649725764e-02
6.325000000000000000e+01 -7.557899517409766288e-02
6.329999999999999716e+01 -7.567137625797067113e-02
6.335000000000000142e+01 -7.463386076013529824e-02
6.339999999999999858e+01 -7.396004199802039270e-02
6.345000000000000284e+01 -7.354991048028228229e-02
6.350000000000000000e+01 -7.170196911607643053e-02
6.354999999999999716e+01 -7.122025874368960452e-02
6.360000000000000142e+01 -7.098958812872457891e-02
6.364999999999999858e+01 -6.947154677653885613e-02
6.370000000000000284e+01 -6.729160596211089529e-02
6.375000000000000000e+01 -6.653009576584653639e-02
6.379999999999999716e+01 -6.390952788366890958e-02
6.385000000000000142e+01 -6.277318789327279713e-02
6.389999999999999858e+01 -6.317552864259294576e-02
6.395000000000000284e+01 -6.293152429334326892e-02
6.400000000000000000e+01 -6.729627587423538115e-02
6.404999999999999716e+01 -7.122439977265575262e-02
6.409999999999999432e+01 -7.643141997593967674e-02
6.415000000000000568e+01 -7.682698997190444412e-02
6.420000000000000284e+01 -7.583744027420033507e-02
6.425000000000000000e+01 -7.591742929596990985e-02
6.429999999999999716e+01 -7.742114894840214367e-02
6.434999999999999432e+01 -7.742246174567116168e-02
6.440000000000000568e+01 -8.170957502587000709e-02
6.445000000000000284e+01 -7.755574644125290407e-02
6.450000000000000000e+01 -7.644929696400744323e-02
6.454999999999999716e+01 -7.673399688565152310e-02
6.459999999999999432e+01 -7.676390804156613124e-02
6.465000000000000568e+01 -7.572130809188379330e-02
6.470000000000000284e+01 -7.369973636954028906e-02
6.475000000000000000e+01 -7.377083084981909955e-02
6.479999999999999716e+01 -7.363598764470917490e-02
6.484999999999999432e+01 -7.421542317177003134e-02
6.490000000000000568e+01 -7.380359882255889403e-02
6.495000000000000284e+01 -7.369616198964822062e-02
6.500000000000000000e+01 -7.415773070055947658e-02
6.504999999999999716e+01 -7.198297780651970179e-02
6.509999999999999432e+01 -7.240637244961911634e-02
6.515000000000000568e+01 -7.289038375772001477e-02
6.520000000000000284e+01 -7.250661064515792620e-02
6.525000000000000000e+01 -7.298149189379699031e-02
6.529999999999999716e+01 -7.283252053390686098e-02
6.534999999999999432e+01 -7.317728064497180940e-02
6.540000000000000568e+01 -7.102362230477531069e-02
6.545000000000000284e+01 -7.133272408367305473e-02
6.550000000000000000e+01 -7.056916578734304113e-02
6.554999999999999716e+01 -6.987493238388700623e-02
6.559999999999999432e+01 -7.792536952188466870e-02
6.565000000000000568e+01 -7.850627348089174451e-02
6.570000000000000284e+01 -7.580008585618322470e-02
6.575000000000000000e+01 -6.903907672740305923e-02
6.579999999999999716e+01 -6.858692546944214485e-02
6.584999999999999432e+01 -6.771407171967953886e-02
6.590000000000000568e+01 -6.832787578572604992e-02
6.595000000000000284e+01 -6.787272305637420677e-02
6.600000000000000000e+01 -6.762382660701965476e-02
6.604999999999999716e+01 -6.680139841011391300e-02
6.609999999999999432e+01 -6.739090490038342207e-02
6.615000000000000568e+01 -6.913340195279185640e-02
6.620000000000000284e+01 -6.895506552364720487e-02
6.625000000000000000e+01 -6.651533377106237654e-02
6.629999999999999716e+01 -6.796038140464948085e-02
6.634999999999999432e+01 -6.820326209375639215e-02
6.640000000000000568e+01 -6.338366914196315316e-02
6.645000000000000284e+01 -6.357591568324733045e-02
6.650000000000000000e+01 -6.249895780485428820e-02
6.654999999999999716e+01 -6.069291894588664527e-02
6.659999999999999432e+01 -6.227788758407853259e-02
6.665000000000000568e+01 -6.322075116001311945e-02
6.670000000000000284e+01 -6.196957316750953404e-02
6.675000000000000000e+01 -6.241332738329112562e-02
6.679999999999999716e+01 -6.265999927333902597e-02
6.684999999999999432e+01 -6.302075393293378458e-02
6.690000000000000568e+01 -6.212752060318887937e-02
6.695000000000000284e+01 -6.231913182479482949e-02
6.700000000000000000e+01 -6.144076167945559247e-02
6.704999999999999716e+01 -6.284521019570626921e-02
6.709999999999999432e+01 -5.430171952835424753e-02
6.715000000000000568e+01 -5.398193861046187564e-02
6.720000000000000284e+01 -5.557459959726535059e-02
6.725000000000000000e+01 -5.263514038808569245e-02
6.729999999999999716e+01 -5.325579962679188178e-02
6.734999999999999432e+01 -5.380408989320843022e-02
6.740000000000000568e+01 -5.428700020185053127e-02
6.745000000000000284e+01 -5.458926969962710901e-02
6.750000000000000000e+01 -5.555087533521894244e-02
6.754999999999999716e+01 -5.452410135061886570e-02
6.759999999999999432e+01 -5.410955666856501201e-02
6.765000000000000568e+01 -5.339068196381249048e-02
6.770000000000000284e+01 -5.190226120167541757e-02
6.775000000000000000e+01 -5.148100468772753846e-02
6.779999999999999716e+01 -5.057730897215517024e-02
6.784999999999999432e+01 -5.051127303421703435e-02
6.790000000000000568e+01 -4.980489438704654992e-02
6.795000000000000284e+01 -5.074375401390072982e-02
6.800000000000000000e+01 -4.652323318804751223e-02
6.804999999999999716e+01 -4.519977624876304889e-02
6.809999999999999432e+01 -4.397947903582247187e-02
6.815000000000000568e+01 -4.338691538406671405e-02
6.820000000000000284e+01 -4.349818159116625865e-02
6.825000000000000000e+01 -4.249395510094426676e-02
6.829999999999999716e+01 -4.369084226713744468e-02
6.834999999999999432e+01 -4.519399047400039782e-02
6.840000000000000568e+01 -5.169336689213946401e-02
6.845000000000000284e+01 -6.620072697281653706e-02
6.850000000000000000e+01 -6.666564349056539052e-02
6.854999999999999716e+01 -6.635486586530522923e-02
6.859999999999999432e+01 -6.592339583296240313e-02
6.865000000000000568e+01 -6.845831497835005996e-02
6.870000000000000284e+01 -6.636173630328040529e-02
6.875000000000000000e+01 -6.743591868480917906e-02
6.879999999999999716e+01 -6.830836671991218079e-02
6.884999999999999432e+01 -6.934062406387030142e-02
6.890000000000000568e+01 -6.923708542165407653e-02
6.895000000000000284e+01 -6.975382492948629942e-02
6.900000000000000000e+01 -6.915570695545246449e-02
6.904999999999999716e+01 -6.996419085269793559e-02
6.909999999999999432e+01 -7.023194420227200918e-02
6.915000000000000568e+01 -7.033674764000630297e-02
6.920000000000000284e+01 -7.264493011735774497e-02
6.925000000000000000e+01 -7.291112838016829134e-02
6.929999999999999716e+01 -7.367068046130660630e-02
6.934999999999999432e+01 -7.433002434354063492e-02
6.940000000000000568e+01 -7.355313065486974999e-02
6.945000000000000284e+01 -7.312691531930846922e-02
6.950000000000000000e+01 -7.477146011637687828e-02
6.954999999999999716e+01 -7.294706566829356476e-02
6.959999999999999432e+01 -7.283893688652681719e-02
6.965000000000000568e+01 -7.219410673189993743e-02
6.970000000000000284e+01 -7.038171720900789075e-02
6.975000000000000000e+01 -6.996933752144765539e-02
6.979999999999999716e+01 -6.995553358442332947e-02
6.984999999999999432e+01 -7.047316786912453945e-02
6.990000000000000568e+01 -7.196324964993255913e-02
6.995000000000000284e+01 -7.083774868254559542e-02
7.000000000000000000e+01 -7.212322379885523216e-02
7.004999999999999716e+01 -7.373085552371030915e-02
7.009999999999999432e+01 -7.329804598009317940e-02
7.015000000000000568e+01 -7.126729463711477253e-02
7.020000000000000284e+01 -7.089973621279276050e-02
7.025000000000000000e+01 -7.036734840586685025e-02
7.029999999999999716e+01 -6.997292081927547480e-02
7.034999999999999432e+01 -6.932954595561177658e-02
7.040000000000000568e+01 -7.122338911853415278e-02
7.045000000000000284e+01 -7.058241484500267504e-02
7.050000000000000000e+01 -7.044234481090147493e-02
7.054999999999999716e+01 -7.082610796650717910e-02
7.059999999999999432e+01 -7.196515774380787822e-02
7.065000000000000568e+01 -6.987924793927939582e-02
7.070000000000000284e+01 -6.865605595075315037e-02
7.075000000000000000e+01 -6.853426149906352571e-02
7.079999999999999716e+01 -6.823805139865483926e-02
7.084999999999999432e+01 -6.821634898419395854e-02
7.090000000000000568e+01 -6.625890739659925921e-02
7.095000000000000284e+01 -6.771275160744204269e-02
7.100000000000000000e+01 -6.769388638597306773e-02
7.104999999999999716e+01 -7.202015133416293791e-02
7.109999999999999432e+01 -7.576863578014192413e-02
7.115000000000000568e+01 -7.474580664379600059e-02
7.120000000000000284e+01 -7.168719474897294885e-02
7.125000000000000000e+01 -7.227403620019740016e-02
7.129999999999999716e+01 -7.195441678348638015e-02
7.134999999999999432e+01 -7.220610278106701085e-02
7.140000000000000568e+01 -7.268907514686133442e-02
7.145000000000000284e+01 -7.267973405936750675e-02
7.150000000000000000e+01 -7.391197394601010939e-02
7.154999999999999716e+01 -7.237012336169162952e-02
7.159999999999999432e+01 -7.353819799214078579e-02
7.165000000000000568e+01 -7.472611276319558737e-02
7.170000000000000284e+01 -7.549870701073461976e-02
7.175000000000000000e+01 -7.431509854218122657e-02
7.179999999999999716e+01 -7.500272342077417276e-02
7.184999999999999432e+01 -7.543646573704070046e-02
7.190000000000000568e+01 -7.429965693326869014e-02
7.195000000000000284e+01 -7.456905364517875390e-02
7.200000000000000000e+01 -7.247333380827164495e-02
7.204999999999999716e+01 -7.331576769961371809e-02
7.209999999999999432e+01 -7.310978964588479845e-02
7.215000000000000568e+01 -7.658218728009039133e-02
7.220000000000000284e+01 -7.579649149021037979e-02
7.225000000000000000e+01 -7.738320845303765794e-02
7.229999999999999716e+01 -7.757582614036269419e-02
7.234999999999999432e+01 -7.692521960258903724e-02
7.240000000000000568e+01 -7.671459701688058963e-02
7.245000000000000284e+01 -7.770991049916194104e-02
7.250000000000000000e+01 -7.699818881214008648e-02
7.254999999999999716e+01 -7.654211247647353666e-02
7.259999999999999432e+01 -7.544844259461293279e-02
7.265000000000000568e+01 -7.200485882641104174e-02
7.270000000000000284e+01 -7.291011952063024271e-02
7.275000000000000000e+01 -7.286032363627671649e-02
7.279999999999999716e+01 -7.977182288542643274e-02
7.284999999999999432e+01 -7.893159975875688183e-02
7.290000000000000568e+01 -8.043267291540268094e-02
7.295000000000000284e+01 -7.922953219520595392e-02
7.300000000000000000e+01 -7.950214681433030728e-02
7.304999999999999716e+01 -8.087204390736048298e-02
7.309999999999999432e+01 -8.078951492209737739e-02
7.315000000000000568e+01 -8.031961268295698120e-02
7.320000000000000284e+01 -8.196346732183834582e-02
7.325000000000000000e+01 -8.191933335535381278e-02
7.329999999999999716e+01 -8.225197654516304413e-02
7.334999999999999432e+01 -8.242842651884621508e-02
7.340000000000000568e+01 -8.386516087879354597e-02
7.345000000000000284e+01 -8.507024114788315494e-02
7.350000000000000000e+01 -8.480593427247311300e-02
7.354999999999999716e+01 -8.567413251316582934e-02
7.359999999999999432e+01 -8.539460494389557177e-02
7.365000000000000568e+01 -8.669830708116253726e-02
7.370000000000000284e+01 -8.821922167966507466e-02
7.375000000000000000e+01 -8.817564048905110474e-02
7.379999999999999716e+01 -8.921027158289174253e-02
7.384999999999999432e+01 -8.858444427408748711e-02
7.390000000000000568e+01 -8.849191811275937403e-02
7.395000000000000284e+01 -8.757736661298221037e-02
7.400000000000000000e+01 -8.783591367342458156e-02
7.404999999999999716e+01 -8.741419919660003979e-02
7.409999999999999432e+01 -8.823719364687618305e-02
7.415000000000000568e+01 -9.096194559962403337e-02
7.420000000000000284e+01 -8.971320574278689175e-02
7.425000000000000000e+01 -8.917824142940800058e-02
7.429999999999999716e+01 -8.853192309925692061e-02
7.434999999999999432e+01 -8.983668637236164045e-02
7.440000000000000568e+01 -8.912343193502936245e-02
7.445000000000000284e+01 -8.924935321767291097e-02
7.450000000000000000e+01 -8.954049378911262125e-02
7.454999999999999716e+01 -8.856171555534324280e-02
7.459999999999999432e+01 -8.929499625897090176e-02
7.465000000000000568e+01 -8.863383970905464038e-02
7.470000000000000284e+01 -8.839729187116787679e-02
7.475000000000000000e+01 -8.805519878485942864e-02
7.479999999999999716e+01 -8.894974174407291323e-02
7.484999999999999432e+01 -8.874896821490942111e-02
7.490000000000000568e+01 -8.839958249028065373e-02
7.495000000000000284e+01 -8.866956095046310549e-02
7.500000000000000000e+01 -8.829986559021278658e-02
7.504999999999999716e+01 -8.818439389884705215e-02
7.509999999999999432e+01 -8.996343548267952961e-02
7.515000000000000568e+01 -8.811635033633084813e-02
7.520000000000000284e+01 -8.833708661637142134e-02
7.525000000000000000e+01 -8.812463647009471934e-02
7.529999999999999716e+01 -8.778862165578005250e-02
7.534999999999999432e+01 -8.805257654419493263e-02
7.540000000000000568e+01 -8.789349880287027073e-02
7.545000000000000284e+01 -8.880393605904793319e-02
7.550000000000000000e+01 -8.909861533107413245e-02
7.554999999999999716e+01 -8.992669529526967076e-02
7.559999999999999432e+01 -8.994600208057250412e-02
7.565000000000000568e+01 -8.997944529939702618e-02
7.570000000000000284e+01 -9.022711863665291987e-02
7.575000000000000000e+01 -9.077112714915526459e-02
7.579999999999999716e+01 -9.049229096883680545e-02
7.584999999999999432e+01 -9.050529762565182046e-02
7.590000000000000568e+01 -8.975263123454445269e-02
7.595000000000000284e+01 -8.960649062398387543e-02
7.600000000000000000e+01 -8.971588610579202261e-02
7.604999999999999716e+01 -8.921962027630435388e-02
7.609999999999999432e+01 -9.110560311543880463e-02
7.615000000000000568e+01 -9.144638910926669584e-02
7.620000000000000284e+01 -8.583255709062552474e-02
7.625000000000000000e+01 -8.504213091798726309e-02
7.629999999999999716e+01 -8.548028676555319283e-02
7.634999999999999432e+01 -8.663800156714997203e-02
7.640000000000000568e+01 -8.595648564451592588e-02
7.645000000000000284e+01 -8.604173886239828428e-02
7.650000000000000000e+01 -8.596568502190379824e-02
7.654999999999999716e+01 -8.470657347202514842e-02
7.659999999999999432e+01 -8.529463167013910663e-02
7.665000000000000568e+01 -8.549384628702376421e-02
7.670000000000000284e+01 -8.657989842942383218e-02
7.675000000000000000e+01 -8.360712330477758358e-02
7.679999999999999716e+01 -8.309888299157307257e-02
7.684999999999999432e+01 -8.464196146421648637e-02
7.690000000000000568e+01 -8.447549962347870867e-02
7.695000000000000284e+01 -8.479404437386586779e-02
7.700000000000000000e+01 -8.458058838854237704e-02
7.704999999999999716e+01 -8.374991714416565869e-02
7.709999999999999432e+01 -8.420327042230564552e-02
7.715000000000000568e+01 -8.430015787212931377e-02
7.720000000000000284e+01 -8.336947501957639450e-02
7.725000000000000000e+01 -8.178278625996807105e-02
7.729999999999999716e+01 -8.218469517035299765e-02
7.734999999999999432e+01 -8.369790737659393853e-02
7.740000000000000568e+01 -8.468575845804433844e-02
7.745000000000000284e+01 -8.674469239425280920e-02
7.750000000000000000e+01 -8.384229343997456896e-02
7.754999999999999716e+01 -8.321125497599829446e-02
7.759999999999999432e+01 -8.362733623315711518e-02
7.765000000000000568e+01 -8.283306215213369350e-02
7.770000000000000284e+01 -8.347630419866053364e-02
7.775000000000000000e+01 -8.368948454060508302e-02
7.779999999999999716e+01 -8.333758973279489779e-02
7.784999999999999432e+01 -8.240940464229302986e-02
7.790000000000000568e+01 -8.202908491618841891e-02
7.795000000000000284e+01 -8.256098797592653638e-02
7.800000000000000000e+01 -8.547609889388801951e-02
7.804999999999999716e+01 -7.218767366730190205e-02
7.809999999999999432e+01 -6.960066483696804307e-02
7.815000000000000568e+01 -7.029805177074584244e-02
7.820000000000000284e+01 -7.316531416255254994e-02
7.825000000000000000e+01 -7.469105233319163484e-02
7.829999999999999716e+01 -7.207839905167394423e-02
7.834999999999999432e+01 -7.095904299167869744e-02
7.840000000000000568e+01 -7.085432986439729741e-02
7.845000000000000284e+01 -7.016069383025826112e-02
7.850000000000000000e+01 -6.872960834629290860e-02
7.854999999999999716e+01 -6.789129403064265988e-02
7.859999999999999432e+01 -7.151054204307349949e-02
7.865000000000000568e+01 -7.102931130376269331e-02
7.870000000000000284e+01 -7.075276391853388414e-02
7.875000000000000000e+01 -6.866771390106832240e-02
7.879999999999999716e+01 -6.839864445107238233e-02
7.884999999999999432e+01 -7.622805934880849676e-02
7.890000000000000568e+01 -7.527585998783203891e-02
7.895000000000000284e+01 -7.390206312717904902e-02
7.900000000000000000e+01 -7.315766698306547244e-02
7.904999999999999716e+01 -7.383638228796460257e-02
7.909999999999999432e+01 -7.368144968445469734e-02
7.915000000000000568e+01 -7.306106955775594491e-02
7.920000000000000284e+01 -7.240763771406148741e-02
7.925000000000000000e+01 -7.265328758136629927e-02
7.929999999999999716e+01 -7.119797531406449331e-02
7.934999999999999432e+01 -7.045657509343501712e-02
7.940000000000000568e+01 -6.977750567066283438e-02
7.945000000000000284e+01 -6.902533418150109956e-02
7.950000000000000000e+01 -6.788128441729456009e-02
7.954999999999999716e+01 -6.821758641078658203e-02
7.959999999999999432e+01 -6.623760270091785807e-02
7.965000000000000568e+01 -6.442905693525045885e-02
7.970000000000000284e+01 -6.371789747976051854e-02
7.975000000000000000e+01 -6.400348819575785164e-02
7.979999999999999716e+01 -6.236767882132927820e-02
7.984999999999999432e+01 -6.282962106644028599e-02
7.990000000000000568e+01 -6.757018316682199266e-02
7.995000000000000284e+01 -6.939127207730162727e-02
8.000000000000000000e+01 -6.835196049869744772e-02
8.004999999999999716e+01 -6.829021081930615467e-02
8.009999999999999432e+01 -6.844838102064264296e-02
8.015000000000000568e+01 -6.635436983989691229e-02
8.020000000000000284e+01 -6.654881905249665497e-02
8.025000000000000000e+01 -6.210279606691408022e-02
8.029999999999999716e+01 -6.603177020527392638e-02
8.034999999999999432e+01 -6.576310504632193465e-02
8.040000000000000568e+01 -6.547003526195355194e-02
8.045000000000000284e+01 -6.572038975854442577e-02
8.050000000000000000e+01 -6.678798109380157388e-02
8.054999999999999716e+01 -6.336067618394669587e-02
8.059999999999999432e+01 -6.298269612272570928e-02
8.065000000000000568e+01 -6.296951779113305059e-02
8.070000000000000284e+01 -6.365823606846979232e-02
8.075000000000000000e+01 -6.482390063012442860e-02
8.079999999999999716e+01 -6.751444552036382774e-02
8.084999999999999432e+01 -6.752764535633407061e-02
8.090000000000000568e+01 -7.219299267177650692e-02
8.095000000000000284e+01 -7.211002709628347440e-02
8.100000000000000000e+01 -7.496041785333655560e-02
8.104999999999999716e+01 -7.545036387515184628e-02
8.109999999999999432e+01 -7.564615195236390477e-02
8.115000000000000568e+01 -7.809703916975155313e-02
8.120000000000000284e+01 -7.859592163532148901e-02
8.125000000000000000e+01 -7.858060653971141174e-02
8.129999999999999716e+01 -7.905400201985594844e-02
8.134999999999999432e+01 -5.142317258980264039e-02
8.140000000000000568e+01 -5.092521741153829135e-02
8.145000000000000284e+01 -5.171709173327407316e-02
8.150000000000000000e+01 -5.241941407384406032e-02
8.154999999999999716e+01 -5.089944112205210119e-02
8.159999999999999432e+01 -5.175075770991410806e-02
8.165000000000000568e+01 -5.250405722373427397e-02
8.170000000000000284e+01 -5.235815204144611545e-02
8.175000000000000000e+01 -5.237372129353159295e-02
8.179999999999999716e+01 -5.325042045157396542e-02
8.184999999999999432e+01 -5.367244709182612816e-02
8.190000000000000568e+01 -5.323297842066951335e-02
8.195000000000000284e+01 -5.305568550112391146e-02
8.200000000000000000e+01 -5.267074987488330751e-02
8.204999999999999716e+01 -5.226131607134762436e-02
8.209999999999999432e+01 -5.309149833691415715e-02
8.215000000000000568e+01 -5.284661509933855084e-02
8.220000000000000284e+01 -5.239349164132748454e-02
8.225000000000000000e+01 -5.135380450028580179e-02
8.229999999999999716e+01 -5.177836179461185045e-02
8.234999999999999432e+01 -5.192771933940735357e-02
8.240000000000000568e+01 -5.271710290800272342e-02
8.245000000000000284e+01 -5.363088514442301835e-02
8.250000000000000000e+01 -5.310988536778112751e-02
8.254999999999999716e+01 -5.317070867712059279e-02
8.259999999999999432e+01 -5.259205501449444597e-02
8.265000000000000568e+01 -5.223960309267820096e-02
8.270000000000000284e+01 -5.113682300404231301e-02
8.275000000000000000e+01 -5.153028321767750414e-02
8.279999999999999716e+01 -4.947564228446101747e-02
8.284999999999999432e+01 -4.986996467374759517e-02
8.290000000000000568e+01 -4.993478326586179433e-02
8.295000000000000284e+01 -5.002546526365506813e-02
8.300000000000000000e+01 -5.089400794772073328e-02
8.304999999999999716e+01 -5.246308417782492850e-02
8.309999999999999432e+01 -5.265839835685902359e-02
8.315000000000000568e+01 -5.399687649043352633e-02
8.320000000000000284e+01 -5.437163567524211372e-02
8.325000000000000000e+01 -5.240481363906882017e-02
8.329999999999999716e+01 -5.321234951177609279e-02
8.334999999999999432e+01 -5.372840579959763108e-02
8.340000000000000568e+01 -5.410669968754199671e-02
8.345000000000000284e+01 -5.438131169591795683e-02
8.350000000000000000e+01 -5.442874915152503407e-02
8.354999999999999716e+01 -5.617763479500757773e-02
8.359999999999999432e+01 -5.713195557522563611e-02
8.365000000000000568e+01 -5.701524573849176686e-02
8.370000000000000284e+01 -5.807091126672139780e-02
8.375000000000000000e+01 -5.793570904679275907e-02
8.379999999999999716e+01 -5.860296567708984938e-02
8.384999999999999432e+01 -5.873314633846943300e-02
8.390000000000000568e+01 -5.824371366351619589e-02
8.395000000000000284e+01 -5.821351989050165682e-02
8.400000000000000000e+01 -5.887236323596228837e-02
8.404999999999999716e+01 -5.985087363387190523e-02
8.409999999999999432e+01 -6.035487005984295494e-02
8.415000000000000568e+01 -6.157652609825329387e-02
8.420000000000000284e+01 -6.317484217692009851e-02
8.425000000000000000e+01 -6.454938562991160977e-02
8.429999999999999716e+01 -6.525730903897607182e-02
8.434999999999999432e+01 -6.595276311467750119e-02
8.440000000000000568e+01 -6.735202750147885331e-02
8.445000000000000284e+01 -6.773516615250094186e-02
8.450000000000000000e+01 -6.811966096254333525e-02
8.454999999999999716e+01 -6.867154116644430539e-02
8.459999999999999432e+01 -6.934671454428657789e-02
8.465000000000000568e+01 -7.062655713607900176e-02
8.470000000000000284e+01 -7.058290602110045553e-02
8.475000000000000000e+01 -7.162953197319642251e-02
8.479999999999999716e+01 -7.288138486537770744e-02
8.484999999999999432e+01 -7.372475999668762214e-02
8.490000000000000568e+01 -7.435883663873775473e-02
8.495000000000000284e+01 -7.474047554260794535e-02
8.500000000000000000e+01 -7.574987250248833848e-02
8.504999999999999716e+01 -7.399598657681299985e-02
8.509999999999999432e+01 -7.499282720281351400e-02
8.515000000000000568e+01 -7.560640964261447494e-02
8.520000000000000284e+01 -7.505203965015702638e-02
8.525000000000000000e+01 -7.390107952052739348e-02
8.529999999999999716e+01 -7.499555424766284062e-02
8.534999999999999432e+01 -7.545629160911808408e-02
8.540000000000000568e+01 -7.588141748561040567e-02
8.545000000000000284e+01 -7.690548349410160356e-02
8.550000000000000000e+01 -7.509148298127275856e-02
8.554999999999999716e+01 -7.425301255615385232e-02
8.559999999999999432e+01 -7.525524644502296079e-02
8.565000000000000568e+01 -7.543933348774602143e-02
8.570000000000000284e+01 -7.598044522512091559e-02
8.575000000000000000e+01 -7.528147213975792951e-02
8.579999999999999716e+01 -7.429904373822850128e-02
8.584999999999999432e+01 -7.437937456557562610e-02
8.590000000000000568e+01 -7.390506344573097297e-02
8.595000000000000284e+01 -7.342765180662950975e-02
8.600000000000000000e+01 -7.394820161942873560e-02
8.604999999999999716e+01 -7.385545962362199957e-02
8.609999999999999432e+01 -7.415039179837583372e-02
8.615000000000000568e+01 -7.371817418635727426e-02
8.620000000000000284e+01 -7.362299434582950108e-02
8.625000000000000000e+01 -7.376621852676087943e-02
8.629999999999999716e+01 -7.394117722383417024e-02
8.634999999999999432e+01 -7.339788586214716914e-02
8.640000000000000568e+01 -7.436311627458609685e-02
8.645000000000000284e+01 -7.466436383182330216e-02
8.650000000000000000e+01 -7.550328845853507276e-02
8.654999999999999716e+01 -7.556769390363200778e-02
8.659999999999999432e+01 -7.694443074773621438e-02
8.665000000000000568e+01 -7.595285137979650159e-02
8.670000000000000284e+01 -7.587183240037689846e-02
8.675000000000000000e+01 -7.537998821898608814e-02
8.679999999999999716e+01 -7.642248730695266890e-02
8.684999999999999432e+01 -7.743126043208374554e-02
8.690000000000000568e+01 -7.741967686826851935e-02
8.695000000000000284e+01 -7.963572925452780393e-02
8.700000000000000000e+01 -7.807982597307899786e-02
8.704999999999999716e+01 -7.835471367345187010e-02
8.709999999999999432e+01 -7.874788523305363552e-02
8.715000000000000568e+01 -7.931591685084865562e-02
8.720000000000000284e+01 -6.520715433501286795e-02
8.725000000000000000e+01 -6.559629689600443569e-02
8.729999999999999716e+01 -6.556513943742971195e-02
8.734999999999999432e+01 -6.498275077792800558e-02
8.740000000000000568e+01 -5.318249950974410223e-02
8.745000000000000284e+01 -5.349499039118005284e-02
8.750000000000000000e+01 -5.347650060968466706e-02
8.754999999999999716e+01 -5.438380787010481388e-02
8.759999999999999432e+01 -5.481960716369287806e-02
8.765000000000000568e+01 -5.419252469198368449e-02
8.770000000000000284e+01 -5.404278426963125131e-02
8.775000000000000000e+01 -5.268173813341705397e-02
8.779999999999999716e+01 -5.276817722917269415e-02
8.784999999999999432e+01 -5.286603019004049164e-02
8.790000000000000568e+01 -5.276559557403768391e-02
8.795000000000000284e+01 -5.230060576222200774e-02
8.800000000000000000e+01 -5.201252420004821159e-02
8.804999999999999716e+01 -5.142327132622608737e-02
8.809999999999999432e+01 -5.158046908112269568e-02
8.815000000000000568e+01 -5.148276796643204423e-02
8.820000000000000284e+01 -5.070921150839733521e-02
8.825000000000000000e+01 -5.109658849089815380e-02
8.829999999999999716e+01 -5.143226700714893795e-02
8.834999999999999432e+01 -5.170660299139354793e-02
8.840000000000000568e+01 -5.185330922922395946e-02
8.845000000000000284e+01 -5.167611978367708803e-02
8.850000000000000000e+01 -5.183814450450582867e-02
8.854999999999999716e+01 -5.170170073490196888e-02
8.859999999999999432e+01 -5.183246034741228331e-02
8.865000000000000568e+01 -5.190210882932862896e-02
8.870000000000000284e+01 -5.211291807432238965e-02
8.875000000000000000e+01 -5.174482477986955958e-02
8.879999999999999716e+01 -5.200226284807442367e-02
8.884999999999999432e+01 -5.267811378106432296e-02
8.890000000000000568e+01 -5.239213426372087146e-02
8.895000000000000284e+01 -5.161804424105483069e-02
8.900000000000000000e+01 -5.186436453787371392e-02
8.904999999999999716e+01 -5.219688608265287549e-02
8.909999999999999432e+01 -5.117521943378077615e-02
8.915000000000000568e+01 -5.061632324361633323e-02
8.920000000000000284e+01 -5.078692095779460680e-02
8.925000000000000000e+01 -5.111007474867645950e-02
8.929999999999999716e+01 -5.094228369948215068e-02
8.934999999999999432e+01 -5.093871637575193151e-02
8.940000000000000568e+01 -5.044018145999134423e-02
8.945000000000000284e+01 -5.127904668680809130e-02
8.950000000000000000e+01 -5.086803668313286814e-02
8.954999999999999716e+01 -5.079472153400804713e-02
8.959999999999999432e+01 -5.099278353415132026e-02
8.965000000000000568e+01 -5.117386779365643706e-02
8.970000000000000284e+01 -5.120606896412063097e-02
8.975000000000000000e+01 -5.113152092471065502e-02
8.979999999999999716e+01 -5.013057273435420069e-02
8.984999999999999432e+01 -5.006366445952658423e-02
8.990000000000000568e+01 -5.043335267547260220e-02
8.995000000000000284e+01 -5.035905763471577867e-02
9.000000000000000000e+01 -4.918201216712367319e-02
9.004999999999999716e+01 -5.010393916889638311e-02
9.009999999999999432e+01 -4.962639888526720194e-02
9.015000000000000568e+01 -4.949305975600297447e-02
9.020000000000000284e+01 -4.949096935619545778e-02
9.025000000000000000e+01 -4.862251887883643764e-02
9.029999999999999716e+01 -4.857615921373686224e-02
9.034999999999999432e+01 -4.769420574221790859e-02
9.040000000000000568e+01 -4.828976324136784182e-02
9.045000000000000284e+01 -4.828712289136619096e-02
9.050000000000000000e+01 -4.507439259857892039e-02
9.054999999999999716e+01 -4.504979748192874944e-02
9.059999999999999432e+01 -3.822631089313104080e-02
9.065000000000000568e+01 -3.798771953198057383e-02
9.070000000000000284e+01 -3.824891022907397908e-02
9.075000000000000000e+01 -3.875106662036814642e-02
9.079999999999999716e+01 -3.806300400657319782e-02
9.084999999999999432e+01 -3.816820200918995265e-02
9.090000000000000568e+01 -3.835316938136146270e-02
9.095000000000000284e+01 -3.827575561075679395e-02
9.100000000000000000e+01 -3.728322257277590090e-02
9.104999999999999716e+01 -3.745318243999019858e-02
9.109999999999999432e+01 -3.732862565455976472e-02
9.115000000000000568e+01 -3.731968538613998632e-02
9.120000000000000284e+01 -3.757863607779075854e-02
9.125000000000000000e+01 -3.746668320928826790e-02
9.129999999999999716e+01 -3.688372412806352474e-02
9.134999999999999432e+01 -3.674024641472521668e-02
9.140000000000000568e+01 -3.883688758293180054e-02
9.145000000000000284e+01 -3.936443256947545766e-02
9.150000000000000000e+01 -3.961614662289023731e-02
9.154999999999999716e+01 -3.990839576017878726e-02
9.159999999999999432e+01 -3.975405615442315077e-02
9.165000000000000568e+01 -3.947714316540087975e-02
9.170000000000000284e+01 -3.940848529079263307e-02
9.175000000000000000e+01 -3.939542231730947669e-02
9.179999999999999716e+01 -3.936116804699621441e-02
9.184999999999999432e+01 -3.920992934171129568e-02
9.190000000000000568e+01 -3.959564326442736870e-02
9.195000000000000284e+01 -3.960589716040156805e-02
9.200000000000000000e+01 -3.960893222573973194e-02
9.204999999999999716e+01 -3.926645833150912979e-02
9.209999999999999432e+01 -3.958711296396300039e-02
9.215000000000000568e+01 -3.960158744107492718e-02
9.220000000000000284e+01 -3.944052402700582577e-02
9.225000000000000000e+01 -3.977667856649867717e-02
9.229999999999999716e+01 -3.982186541098355764e-02
9.234999999999999432e+01 -3.991065197155452965e-02
9.240000000000000568e+01 -3.986668066941942423e-02
9.245000000000000284e+01 -3.965731666987518805e-02
9.250000000000000000e+01 -3.954975007282657967e-02
9.254999999999999716e+01 -4.043253570930126217e-02
9.259999999999999432e+01 -4.143793525075057521e-02
9.265000000000000568e+01 -4.109327025623227270e-02
9.270000000000000284e+01 -4.181439304306749233e-02
9.275000000000000000e+01 -4.221290176291804530e-02
9.279999999999999716e+01 -4.215125298341487747e-02
9.284999999999999432e+01 -4.221722652999379544e-02
9.290000000000000568e+01 -4.404336329537636430e-02
9.295000000000000284e+01 -4.399335704668127373e-02
9.300000000000000000e+01 -4.513519813829353078e-02
9.304999999999999716e+01 -4.526667753708381314e-02
9.309999999999999432e+01 -4.572015297763371705e-02
9.315000000000000568e+01 -4.578552452403412271e-02
9.320000000000000284e+01 -4.542299680313523214e-02
9.325000000000000000e+01 -4.541704904102896595e-02
9.329999999999999716e+01 -4.576407970444449497e-02
9.334999999999999432e+01 -4.598608925555074806e-02
9.340000000000000568e+01 -4.589825811475194833e-02
9.345000000000000284e+01 -4.548623476906473589e-02
9.350000000000000000e+01 -4.519994743511087515e-02
9.354999999999999716e+01 -4.570316744093824712e-02
9.359999999999999432e+01 -4.574287490483707613e-02
9.365000000000000568e+01 -4.588195025446090841e-02
9.370000000000000284e+01 -4.587615197166641096e-02
9.375000000000000000e+01 -4.581389043672981498e-02
9.379999999999999716e+01 -4.529743639153096385e-02
9.384999999999999432e+01 -4.529564417481470040e-02
9.390000000000000568e+01 -4.534776454184637207e-02
9.395000000000000284e+01 -4.588279697685632152e-02
9.400000000000000000e+01 -4.588964822198696170e-02
9.404999999999999716e+01 -4.601856072291897470e-02
9.409999999999999432e+01 -4.554290139836737056e-02
9.415000000000000568e+01 -4.621609545749879450e-02
9.420000000000000284e+01 -4.660517065660432084e-02
9.425000000000000000e+01 -4.681416112768896354e-02
9.429999999999999716e+01 -4.714226571604750865e-02
9.434999999999999432e+01 -4.730053356526999625e-02
9.440000000000000568e+01 -4.735368078506485556e-02
9.445000000000000284e+01 -4.762386058525245464e-02
9.450000000000000000e+01 -4.791675323126452779e-02
9.454999999999999716e+01 -4.849097104488217513e-02
9.459999999999999432e+01 -4.745534273146431725e-02
9.465000000000000568e+01 -4.788299182933044434e-02
9.470000000000000284e+01 -4.784548266177486575e-02
9.475000000000000000e+01 -4.768037467865986201e-02
9.479999999999999716e+01 -4.739914858677941184e-02
9.484999999999999432e+01 -4.708426973141462829e-02
9.490000000000000568e+01 -4.673411763341066283e-02
9.495000000000000284e+01 -4.709171880952554151e-02
9.500000000000000000e+01 -4.709095840585163922e-02
9.504999999999999716e+01 -4.715210115295227072e-02
9.509999999999999432e+01 -4.762421651408449419e-02
9.515000000000000568e+01 -4.835241743455384600e-02
9.520000000000000284e+01 -4.920621919003219380e-02
9.525000000000000000e+01 -4.959613084038713704e-02
9.529999999999999716e+01 -4.907942028005303492e-02
9.534999999999999432e+01 -5.005881605277574115e-02
9.540000000000000568e+01 -5.053177576296637857e-02
9.545000000000000284e+01 -5.189143809470200125e-02
9.550000000000000000e+01 -5.203838511833101810e-02
9.554999999999999716e+01 -5.251356792441556204e-02
9.559999999999999432e+01 -5.081557081761547967e-02
9.565000000000000568e+01 -5.021499636792065707e-02
9.570000000000000284e+01 -4.951683068114490216e-02
9.575000000000000000e+01 -4.934384937492825030e-02
9.579999999999999716e+01 -4.905076112684140371e-02
9.584999999999999432e+01 -4.863068783472521139e-02
9.590000000000000568e+01 -4.910886525980538014e-02
9.595000000000000284e+01 -4.852013117022532795e-02
9.600000000000000000e+01 -4.784471390606313129e-02
9.604999999999999716e+01 -4.427366385899354079e-02
9.609999999999999432e+01 -4.363527340603697013e-02
9.615000000000000568e+01 -4.350849600278824947e-02
9.620000000000000284e+01 -4.288261449225424377e-02
9.625000000000000000e+01 -4.285460928185165497e-02
9.629999999999999716e+01 -4.305883014043004886e-02
9.634999999999999432e+01 -4.245994693486543348e-02
9.640000000000000568e+01 -4.207209471225835384e-02
9.645000000000000284e+01 -4.189103465228918161e-02
9.650000000000000000e+01 -4.176158198201983252e-02
9.654999999999999716e+01 -4.223162743720584172e-02
9.659999999999999432e+01 -4.216456103528973265e-02
9.665000000000000568e+01 -4.144094943873135456e-02
9.670000000000000284e+01 -4.149152549582656169e-02
9.675000000000000000e+01 -4.168717104253707312e-02
9.679999999999999716e+01 -4.081477155673904345e-02
9.684999999999999432e+01 -4.070140580674652675e-02
9.690000000000000568e+01 -3.889366767588672141e-02
9.695000000000000284e+01 -3.996493076587157023e-02
9.700000000000000000e+01 -4.024687153551893132e-02
9.704999999999999716e+01 -3.990221055118654825e-02
9.709999999999999432e+01 -4.205509240630247308e-02
9.715000000000000568e+01 -4.141787665477648234e-02
9.720000000000000284e+01 -4.145574742871175472e-02
9.725000000000000000e+01 -4.134729141839869199e-02
9.729999999999999716e+01 -4.194743759443097381e-02
9.734999999999999432e+01 -4.191943991754119858e-02
9.740000000000000568e+01 -4.222327889390279504e-02
9.745000000000000284e+01 -4.134586744844871015e-02
9.750000000000000000e+01 -4.095312006908892466e-02
9.754999999999999716e+01 -4.133097751223745175e-02
9.759999999999999432e+01 -4.120384529835241505e-02
9.765000000000000568e+01 -4.201653833913566310e-02
9.770000000000000284e+01 -4.177815386267005882e-02
9.775000000000000000e+01 -4.197710485156541660e-02
9.779999999999999716e+01 -4.177158172919607365e-02
9.784999999999999432e+01 -4.221535556929999211e-02
9.790000000000000568e+01 -4.324220754279423790e-02
9.795000000000000284e+01 -4.245293272761463399e-02
9.800000000000000000e+01 -4.168106663621866381e-02
9.804999999999999716e+01 -4.303540333389795774e-02
9.809999999999999432e+01 -4.354421480136574929e-02
9.815000000000000568e+01 -4.360716227695671243e-02
9.820000000000000284e+01 -4.272220897520096622e-02
9.825000000000000000e+01 -4.195942028153073350e-02
9.829999999999999716e+01 -4.164058750738872106e-02
9.834999999999999432e+01 -4.130290119573175323e-02
9.840000000000000568e+01 -4.140629557887728907e-02
9.845000000000000284e+01 -3.995836230817939594e-02
9.850000000000000000e+01 -3.965417304841790253e-02
9.854999999999999716e+01 -3.933565687162348529e-02
9.859999999999999432e+01 -3.912659518852842216e-02
9.865000000000000568e+01 -3.831363474275767400e-02
9.870000000000000284e+01 -3.904455522726596461e-02
9.875000000000000000e+01 -3.895688369024503245e-02
9.879999999999999716e+01 -3.870230309379132927e-02
9.884999999999999432e+01 -3.877541339493323358e-02
9.890000000000000568e+01 -3.841152717397468969e-02
9.895000000000000284e+01 -3.842698474838066036e-02
9.900000000000000000e+01 -3.806783790830589598e-02
9.904999999999999716e+01 -3.833211866347984581e-02
9.909999999999999432e+01 -3.740324436558205290e-02
9.915000000000000568e+01 -3.616691135258340989e-02
9.920000000000000284e+01 -3.596844145918547814e-02
9.925000000000000000e+01 -3.561819863383995644e-02
9.929999999999999716e+01 -3.580532051339242738e-02
9.934999999999999432e+01 -3.530387036805802264e-02
9.940000000000000568e+01 -3.545973441903930296e-02
9.945000000000000284e+01 -3.861230548039923383e-02
9.950000000000000000e+01 -3.794349341034529421e-02
9.954999999999999716e+01 -3.816289979649593184e-02
9.959999999999999432e+01 -3.796580345392111533e-02
9.965000000000000568e+01 -3.826409318817641098e-02
9.970000000000000284e+01 -3.868372505685336443e-02
9.975000000000000000e+01 -3.887474044757628644e-02
9.979999999999999716e+01 -3.868906898188011201e-02
9.984999999999999432e+01 -3.856543146664266619e-02
9.990000000000000568e+01 -3.835155961568144367e-02
9.995000000000000284e+01 -3.821128583064135192e-02
1.000000000000000000e+02 -3.830065842212844462e-02
1.000499999999999972e+02 -3.750336584717154503e-02
1.000999999999999943e+02 -3.766608347750816793e-02
1.001500000000000057e+02 -3.863637862754996932e-02
1.002000000000000028e+02 -3.865121239475336617e-02
1.002500000000000000e+02 -3.840902502018028047e-02
1.002999999999999972e+02 -3.796163627410123476e-02
1.003499999999999943e+02 -3.827850481390418502e-02
1.004000000000000057e+02 -3.828282924676247589e-02
1.004500000000000028e+02 -3.826244931007423411e-02
1.005000000000000000e+02 -3.835279046539020326e-02
1.005499999999999972e+02 -3.844120320332514856e-02
1.005999999999999943e+02 -3.853838108510816013e-02
1.006500000000000057e+02 -3.833495584738649820e-02
1.007000000000000028e+02 -3.862212546447565953e-02
1.007500000000000000e+02 -3.879314109117829035e-02
1.007999999999999972e+02 -3.900765759772134578e-02
1.008499999999999943e+02 -3.913149906864363259e-02
1.009000000000000057e+02 -3.946007867155040816e-02
1.009500000000000028e+02 -4.013057771401029594e-02
1.010000000000000000e+02 -4.016716364972505032e-02
1.010499999999999972e+02 -4.018962049541425358e-02
1.010999999999999943e+02 -3.949358524917144508e-02
1.011500000000000057e+02 -3.941928794495443839e-02
1.012000000000000028e+02 -3.862964455905808225e-02
1.012500000000000000e+02 -3.921466412569939858e-02
1.012999999999999972e+02 -3.758698794475045374e-02
1.013499999999999943e+02 -3.738790807143263506e-02
1.014000000000000057e+02 -3.815016148524347922e-02
1.014500000000000028e+02 -3.853364264748029150e-02
1.015000000000000000e+02 -3.832784664735174734e-02
1.015499999999999972e+02 -3.701700711915997810e-02
1.015999999999999943e+02 -3.724987998227168029e-02
1.016500000000000057e+02 -3.715397491259096047e-02
1.017000000000000028e+02 -3.708942376148537112e-02
1.017500000000000000e+02 -3.743224751404126971e-02
1.017999999999999972e+02 -3.838910929923094323e-02
1.018499999999999943e+02 -3.835167876196486636e-02
1.019000000000000057e+02 -3.840370005635133227e-02
1.019500000000000028e+02 -3.837242603823297349e-02
1.020000000000000000e+02 -3.858944942533168443e-02
1.020499999999999972e+02 -3.901410519478320377e-02
1.020999999999999943e+02 -3.946678052786632696e-02
1.021500000000000057e+02 -4.001351690235813857e-02
1.022000000000000028e+02 -4.016056846056297730e-02
1.022500000000000000e+02 -4.078897748726999228e-02
1.022999999999999972e+02 -4.090760627667985871e-02
1.023499999999999943e+02 -4.098106970158939266e-02
1.024000000000000057e+02 -4.107150831595862694e-02
1.024500000000000028e+02 -4.121965733563538736e-02
1.025000000000000000e+02 -4.284697159265753175e-02
1.025499999999999972e+02 -4.333189847123083277e-02
1.025999999999999943e+02 -4.354445784592892582e-02
1.026500000000000057e+02 -4.477658856258965453e-02
1.027000000000000028e+02 -4.571302646501926997e-02
1.027500000000000000e+02 -4.584076316394561368e-02
1.027999999999999972e+02 -4.722246542467369718e-02
1.028499999999999943e+02 -4.769799091924160211e-02
1.029000000000000057e+02 -4.683216181255651228e-02
1.029500000000000028e+02 -4.708716852438570022e-02
1.030000000000000000e+02 -4.716647062223289916e-02
1.030499999999999972e+02 -4.611120353448253800e-02
1.030999999999999943e+02 -4.637373310700093620e-02
1.031500000000000057e+02 -4.580406548500885050e-02
1.032000000000000028e+02 -4.563321501364778904e-02
1.032500000000000000e+02 -4.269398948125934651e-02
1.032999999999999972e+02 -4.347699018761905232e-02
1.033499999999999943e+02 -4.341668867168645835e-02
1.034000000000000057e+02 -4.330329858624244049e-02
1.034500000000000028e+02 -4.288631169414532096e-02
1.035000000000000000e+02 -4.340976970311838379e-02
1.035499999999999972e+02 -4.341393105818325965e-02
1.035999999999999943e+02 -4.180492783494751258e-02
1.036500000000000057e+02 -4.214312891071387429e-02
1.037000000000000028e+02 -4.096786014125655684e-02
1.037500000000000000e+02 -4.122949615734937401e-02
1.037999999999999972e+02 -4.078738962123058809e-02
1.038499999999999943e+02 -3.312317469173184370e-02
1.039000000000000057e+02 -3.205577909336723014e-02
1.039500000000000028e+02 -3.298608726495293186e-02
1.040000000000000000e+02 -3.165311253173745676e-02
1.040499999999999972e+02 -3.101570328548798605e-02
1.040999999999999943e+02 -3.052028572590865380e-02
1.041500000000000057e+02 -3.033046192713257858e-02
1.042000000000000028e+02 -2.885710353337007233e-02
1.042500000000000000e+02 -2.664931536184616048e-02
1.042999999999999972e+02 -2.792501972468956067e-02
1.043499999999999943e+02 -2.897368610258509863e-02
1.044000000000000057e+02 -1.821830648303906369e-02
1.044500000000000028e+02 -1.928416794263335468e-02
1.045000000000000000e+02 -1.879883345355173874e-02
1.045499999999999972e+02 -1.933352384583101116e-02
1.045999999999999943e+02 -2.108658840266381534e-02
1.046500000000000057e+02 -2.217773771918367387e-02
1.047000000000000028e+02 -2.251427860521527588e-02
1.047500000000000000e+02 -2.332524651676905897e-02
1.047999999999999972e+02 -2.293073975456445812e-02
1.048499999999999943e+02 -2.256177069104768618e-02
1.049000000000000057e+02 -1.977270302839823427e-02
1.049500000000000028e+02 -1.978247754119244473e-02
1.050000000000000000e+02 -1.993687474974276466e-02
1.050499999999999972e+02 -1.922854596927127402e-02
1.050999999999999943e+02 -1.926387607183457223e-02
1.051500000000000057e+02 -1.936891930589128286e-02
1.052000000000000028e+02 -1.941636339368943073e-02
1.052500000000000000e+02 -2.021511599515303167e-02
1.052999999999999972e+02 -1.889774754187507205e-02
1.053499999999999943e+02 -1.991242883598242155e-02
1.054000000000000057e+02 -2.032162866720726643e-02
1.054500000000000028e+02 -1.977921477901117137e-02
1.055000000000000000e+02 -1.977061649620238948e-02
1.055499999999999972e+02 -2.067112365736704579e-02
1.055999999999999943e+02 -2.126807992730148089e-02
1.056500000000000057e+02 -2.204913149449857709e-02
1.057000000000000028e+02 -2.231625070191472701e-02
1.057500000000000000e+02 -2.190454763634554561e-02
1.057999999999999972e+02 -2.116094534150731940e-02
1.058499999999999943e+02 -2.285375672195961647e-02
1.059000000000000057e+02 -2.234122227145944606e-02
1.059500000000000028e+02 -2.267557219668347654e-02
1.060000000000000000e+02 -2.190736661351008405e-02
1.060499999999999972e+02 -2.154017182814236056e-02
1.060999999999999943e+02 -2.172441912194577815e-02
1.061500000000000057e+02 -2.209364230603824350e-02
1.062000000000000028e+02 -2.210094520370874116e-02
1.062500000000000000e+02 -2.259156039855205259e-02
1.062999999999999972e+02 -2.250548103182985551e-02
1.063499999999999943e+02 2.317524253455668926e-02
1.064000000000000057e+02 2.629566918869557374e-02
1.064500000000000028e+02 2.526287099410825729e-02
1.065000000000000000e+02 2.553991763886525809e-02
1.065499999999999972e+02 2.280623461907076155e-02
1.065999999999999943e+02 2.384668030534994529e-02
1.066500000000000057e+02 2.361337058192843757e-02
1.067000000000000028e+02 2.407629531575032969e-02
1.067500000000000000e+02 2.398407049577586450e-02
1.067999999999999972e+02 2.478376494438427891e-02
1.068499999999999943e+02 2.480267873442813104e-02
1.069000000000000057e+02 2.259279328082899538e-02
1.069500000000000028e+02 2.170285308604156041e-02
1.070000000000000000e+02 2.170038181257520973e-02
1.070499999999999972e+02 2.166418248669979563e-02
1.070999999999999943e+02 2.146531965558476709e-02
1.071500000000000057e+02 2.263786499783920769e-02
1.072000000000000028e+02 2.214884742357598607e-02
1.072500000000000000e+02 2.126385228305625874e-02
1.072999999999999972e+02 2.196798858440046631e-02
1.073499999999999943e+02 2.123058723392310526e-02
1.074000000000000057e+02 2.129139640886757584e-02
1.074500000000000028e+02 2.325089938127947523e-02
1.075000000000000000e+02 2.275994372592559864e-02
1.075499999999999972e+02 1.955785475728677447e-02
1.075999999999999943e+02 1.831764007374364622e-02
1.076500000000000057e+02 1.678760303804562384e-02
1.077000000000000028e+02 1.546675391382103595e-02
1.077500000000000000e+02 1.410861788703301339e-02
1.077999999999999972e+02 1.029101430277590615e-02
1.078499999999999943e+02 1.634889045112608921e-02
1.079000000000000057e+02 1.400815752471048538e-02
1.079500000000000028e+02 2.145364949574787503e-02
1.080000000000000000e+02 2.570680994672311023e-02
1.080499999999999972e+02 2.545213392827819915e-02
1.080999999999999943e+02 2.267468946334865940e-02
1.081500000000000057e+02 2.261860446714206163e-02
1.082000000000000028e+02 2.235850116638234478e-02
1.082500000000000000e+02 1.959610064136471305e-02
1.082999999999999972e+02 2.163681109179900475e-02
1.083499999999999943e+02 2.094854128534830856e-02
1.084000000000000057e+02 1.832662837177499032e-02
1.084500000000000028e+02 1.613296755234720770e-02
1.085000000000000000e+02 1.561267762653050298e-02
1.085499999999999972e+02 1.284185310644196144e-02
1.085999999999999943e+02 1.459225721420879911e-02
1.086500000000000057e+02 1.269161403506664267e-02
1.087000000000000028e+02 1.263004574258644840e-02
1.087500000000000000e+02 1.014722427315257330e-02
1.087999999999999972e+02 5.550405986160230308e-03
1.088499999999999943e+02 1.649076528004640848e-03
1.089000000000000057e+02 -2.396853057182790191e-03
1.089500000000000028e+02 -2.810726941069490500e-03
1.090000000000000000e+02 -1.144333552041458969e-03
1.090499999999999972e+02 -1.678271763062436431e-03
1.090999999999999943e+02 -6.216302097920348418e-04
1.091500000000000057e+02 -1.779245118894600157e-03
1.092000000000000028e+02 -1.487821900034798708e-03
1.092500000000000000e+02 -4.144118257301156855e-04
1.092999999999999972e+02 2.954776804134896361e-03
1.093499999999999943e+02 2.137738705376957937e-03
1.094000000000000057e+02 4.157272310188752339e-03
1.094500000000000028e+02 3.453388172384494210e-03
1.095000000000000000e+02 3.923500266666411947e-03
1.095499999999999972e+02 3.478465870368348603e-03
1.095999999999999943e+02 4.648978566974046496e-03
1.096500000000000057e+02 9.274497397531993037e-03
1.097000000000000028e+02 8.025348409633266400e-03
1.097500000000000000e+02 1.045186114693052656e-02
1.097999999999999972e+02 1.177015992462727804e-02
1.098499999999999943e+02 1.252024817859526823e-02
1.099000000000000057e+02 1.257007084993857875e-02
1.099500000000000028e+02 1.786334547082930185e-02
1.100000000000000000e+02 1.837555497785010178e-02
1.100499999999999972e+02 1.813425748693345274e-02
1.100999999999999943e+02 1.887656550490901183e-02
1.101500000000000057e+02 1.834787423281426452e-02
1.102000000000000028e+02 1.844057048381533143e-02
1.102500000000000000e+02 1.446982401499577811e-02
1.102999999999999972e+02 1.644381360353235413e-02
1.103499999999999943e+02 1.534241389157799292e-02
1.104000000000000057e+02 1.486535827370112813e-02
1.104500000000000028e+02 1.586414160540778120e-02
1.105000000000000000e+02 1.505618200139508499e-02
1.105499999999999972e+02 1.233249048833425301e-02
1.105999999999999943e+02 1.264357434106271917e-02
1.106500000000000057e+02 1.340748574116371224e-02
1.107000000000000028e+02 1.251691843793321587e-02
1.107500000000000000e+02 1.069442819041012578e-02
1.107999999999999972e+02 1.072419150647296524e-02
1.108499999999999943e+02 9.542410919060178090e-03
1.109000000000000057e+02 9.366882732301429551e-03
1.109500000000000028e+02 6.868185777380411521e-03
1.110000000000000000e+02 7.148721858460146961e-03
1.110499999999999972e+02 2.352944105582787868e-02
1.110999999999999943e+02 2.272176883911831979e-02
1.111500000000000057e+02 2.371449619573847908e-02
1.112000000000000028e+02 2.448443181258890683e-02
1.112500000000000000e+02 2.467974706113778768e-02
1.112999999999999972e+02 2.466971861486680351e-02
1.113499999999999943e+02 2.449458947773497028e-02
1.114000000000000057e+02 2.588083259597173669e-02
1.114500000000000028e+02 2.582330299344325758e-02
1.115000000000000000e+02 2.618405043132296731e-02
1.115499999999999972e+02 2.548934513942777494e-02
1.115999999999999943e+02 2.536950106693461326e-02
1.116500000000000057e+02 2.502263629979563017e-02
1.117000000000000028e+02 2.526531261065236705e-02
1.117500000000000000e+02 2.585981660761584727e-02
1.117999999999999972e+02 2.672512457811761569e-02
1.118499999999999943e+02 2.867559542742826456e-02
1.119000000000000057e+02 2.719894985917849575e-02
1.119500000000000028e+02 2.835837526096792599e-02
1.120000000000000000e+02 2.995700721603732769e-02
1.120499999999999972e+02 2.869054302822842545e-02
1.120999999999999943e+02 3.026445399223450655e-02
1.121500000000000057e+02 3.099497493767280551e-02
1.122000000000000028e+02 3.040651805911086941e-02
1.122500000000000000e+02 3.038645160916084859e-02
1.122999999999999972e+02 9.545867982630950113e-03
1.123499999999999943e+02 5.908624807945588378e-03
1.124000000000000057e+02 8.558944349451121439e-03
1.124500000000000028e+02 8.833916498271740525e-03
1.125000000000000000e+02 1.008346239783791502e-02
1.125499999999999972e+02 1.054882069159768926e-02
1.125999999999999943e+02 1.102195392265309902e-02
1.126500000000000057e+02 1.293094306206470784e-02
1.127000000000000028e+02 1.127291776402118868e-02
1.127500000000000000e+02 -1.087521022102678342e-02
1.127999999999999972e+02 -1.289283441530002933e-02
1.128499999999999943e+02 -1.116421215257808706e-02
1.129000000000000057e+02 -1.133156056317403092e-02
1.129500000000000028e+02 -1.176215990549040954e-02
1.130000000000000000e+02 -1.111733041681691424e-02
1.130499999999999972e+02 -1.116672024848117117e-02
1.130999999999999943e+02 -1.177397803678134104e-02
1.131500000000000057e+02 -1.179829613199447937e-02
1.132000000000000028e+02 -1.313646247127452441e-02
1.132500000000000000e+02 -1.338517201219108048e-02
1.132999999999999972e+02 -1.394594299902823104e-02
1.133499999999999943e+02 -1.424672463888376761e-02
1.134000000000000057e+02 -1.300996367591252846e-02
1.134500000000000028e+02 -1.326377886493006891e-02
1.135000000000000000e+02 -1.329512301709161355e-02
1.135499999999999972e+02 -1.364276429539460107e-02
1.135999999999999943e+02 -1.343416669712684322e-02
1.136500000000000057e+02 -1.323534266092481551e-02
1.137000000000000028e+02 -1.265533901091511065e-02
1.137500000000000000e+02 -1.352136352148041246e-02
1.137999999999999972e+02 -1.340793457539583670e-02
1.138499999999999943e+02 -1.349224516635198594e-02
1.139000000000000057e+02 -1.347488868810243524e-02
1.139500000000000028e+02 -1.504598054021137957e-02
1.140000000000000000e+02 -1.642175792853733246e-02
1.140499999999999972e+02 -1.672091562589032854e-02
1.140999999999999943e+02 -1.642263716183148606e-02
1.141500000000000057e+02 -1.722256245933839747e-02
1.142000000000000028e+02 -1.732395603994894145e-02
1.142500000000000000e+02 -1.454869764466350766e-02
1.142999999999999972e+02 -1.609721087797774675e-02
1.143499999999999943e+02 -1.682808253776638813e-02
1.144000000000000057e+02 -1.783600030151899496e-02
1.144500000000000028e+02 -1.658345736543421003e-02
1.145000000000000000e+02 -1.846379860033971892e-02
1.145499999999999972e+02 -1.898958301570614904e-02
1.145999999999999943e+02 -1.932986415343456929e-02
1.146500000000000057e+02 -1.817433282923970952e-02
1.147000000000000028e+02 -1.802013354112100285e-02
1.147500000000000000e+02 -1.818310733949323951e-02
1.147999999999999972e+02 -1.950860395397294167e-02
1.148499999999999943e+02 -1.977022144148897834e-02
1.149000000000000057e+02 -2.005039890756867699e-02
1.149500000000000028e+02 -2.097534371073226864e-02
1.150000000000000000e+02 -2.379633012624340557e-02
1.150499999999999972e+02 -2.374936610831887562e-02
1.150999999999999943e+02 -2.409429053725391928e-02
1.151500000000000057e+02 -2.456918727109565562e-02
1.152000000000000028e+02 -2.584590571013209090e-02
1.152500000000000000e+02 -2.685024433785978062e-02
1.152999999999999972e+02 -2.693354967154319712e-02
1.153499999999999943e+02 -2.925053527325991581e-02
1.154000000000000057e+02 -2.984074124857585136e-02
1.154500000000000028e+02 -2.975796753383636722e-02
1.155000000000000000e+02 -2.955936500010920495e-02
1.155499999999999972e+02 -2.845640093922394837e-02
1.155999999999999943e+02 -2.839845084486037480e-02
1.156500000000000057e+02 -2.915606286125643071e-02
1.157000000000000028e+02 -2.902340436285389888e-02
1.157500000000000000e+02 -2.698857103202467397e-02
1.157999999999999972e+02 -2.765494075417362224e-02
1.158499999999999943e+02 -2.843787151349735226e-02
1.159000000000000057e+02 -2.834160950600571674e-02
1.159500000000000028e+02 -2.933872232321989640e-02
1.160000000000000000e+02 -2.972735451797117040e-02
1.160499999999999972e+02 -2.934669786702897090e-02
1.160999999999999943e+02 -2.954433905460850801e-02
1.161500000000000057e+02 -3.007338078666183662e-02
1.162000000000000028e+02 -3.005717906795638689e-02
1.162500000000000000e+02 -3.094504242480837497e-02
1.162999999999999972e+02 -3.417523758185082861e-02
1.163499999999999943e+02 -2.554225753665321022e-02
1.164000000000000057e+02 -2.222654016332199778e-02
1.164500000000000028e+02 -2.006340762871631697e-02
1.165000000000000000e+02 -2.012389409724138489e-02
1.165499999999999972e+02 -2.021873570934196868e-02
1.165999999999999943e+02 -2.106238656039155846e-02
1.166500000000000057e+02 -2.202438037841103827e-02
1.167000000000000028e+02 -2.189231768798232877e-02
1.167500000000000000e+02 -2.149049950951258461e-02
1.167999999999999972e+02 -2.177591306422283976e-02
1.168499999999999943e+02 -1.933282327689014868e-02
1.169000000000000057e+02 -2.095433909423300226e-02
1.169500000000000028e+02 -2.198264945915983162e-02
1.170000000000000000e+02 -2.336392051354885258e-02
1.170499999999999972e+02 -2.412826966501662590e-02
1.170999999999999943e+02 -2.434211418830520973e-02
1.171500000000000057e+02 -2.422811921150663447e-02
1.172000000000000028e+02 -2.493359898300308644e-02
1.172500000000000000e+02 -2.487825137560324695e-02
1.172999999999999972e+02 -2.617963131312197808e-02
1.173499999999999943e+02 -2.701388831603689436e-02
1.174000000000000057e+02 -2.692014663671555078e-02
1.174500000000000028e+02 -2.914075240135147182e-02
1.175000000000000000e+02 -2.930449026559513864e-02
1.175499999999999972e+02 -2.872015507131213743e-02
1.175999999999999943e+02 -2.729443556655222411e-02
1.176500000000000057e+02 -2.897340063901338719e-02
1.177000000000000028e+02 -2.870130010344742674e-02
1.177500000000000000e+02 -2.861710291368478945e-02
1.177999999999999972e+02 -2.855102488346824771e-02
1.178499999999999943e+02 -2.866227907615882115e-02
1.179000000000000057e+02 -2.408437870498114641e-02
1.179500000000000028e+02 -2.304788491568863021e-02
1.180000000000000000e+02 -2.180127579666613080e-02
1.180499999999999972e+02 -3.155357144078598658e-02
1.180999999999999943e+02 -2.964736216941635250e-02
1.181500000000000057e+02 -2.869962109908939102e-02
1.182000000000000028e+02 -2.966107579515453799e-02
1.182500000000000000e+02 -2.949116781292459438e-02
1.182999999999999972e+02 -2.937455968755113556e-02
1.183499999999999943e+02 -3.160524510015664396e-02
1.184000000000000057e+02 -3.266708186604125319e-02
1.184500000000000028e+02 -3.329517636493472404e-02
1.185000000000000000e+02 -3.321942049440576583e-02
1.185499999999999972e+02 -3.146171502865306724e-02
1.185999999999999943e+02 -3.326639133715097313e-02
1.186500000000000057e+02 -3.408853852996394235e-02
1.187000000000000028e+02 -3.308040759152975491e-02
1.187500000000000000e+02 -3.328953611006301577e-02
1.187999999999999972e+02 -3.462188359283346895e-02
1.188499999999999943e+02 -3.451175330939593167e-02
1.189000000000000057e+02 -3.544298445641624190e-02
1.189500000000000028e+02 -3.542346502977434392e-02
1.190000000000000000e+02 -3.609650136418884186e-02
1.190499999999999972e+02 -3.613785828198445849e-02
1.190999999999999943e+02 -3.823458162026505125e-02
1.191500000000000057e+02 -3.842623472662452799e-02
1.192000000000000028e+02 -3.872312969109305281e-02
1.192500000000000000e+02 -3.823876609790345660e-02
1.192999999999999972e+02 -3.810989426181191769e-02
1.193499999999999943e+02 -3.631676858426217958e-02
1.194000000000000057e+02 -3.006234719049613938e-02
1.194500000000000028e+02 -2.949862112793660493e-02
1.195000000000000000e+02 -2.878405666433077326e-02
1.195499999999999972e+02 -2.800038756591131245e-02
1.195999999999999943e+02 -3.023993487148746856e-02
1.196500000000000057e+02 -3.013612783414678850e-02
1.197000000000000028e+02 -3.159249944045850605e-02
1.197500000000000000e+02 -3.250920848189957357e-02
1.197999999999999972e+02 -3.322343800238401063e-02
1.198499999999999943e+02 -4.094102569647279505e-02
1.199000000000000057e+02 -4.460275612790898930e-02
1.199500000000000028e+02 -4.437444467468432130e-02
1.200000000000000000e+02 -4.402670994371800373e-02
1.200499999999999972e+02 -4.537529384712798985e-02
1.200999999999999943e+02 -4.542819770026033238e-02
1.201500000000000057e+02 -4.001738147253443290e-02
1.202000000000000028e+02 -4.033582205838531776e-02
1.202500000000000000e+02 -3.908858132859282380e-02
1.202999999999999972e+02 -4.107024110919060833e-02
1.203499999999999943e+02 -4.118841547316257068e-02
1.204000000000000057e+02 -4.258680276551685129e-02
1.204500000000000028e+02 -4.252369863437474584e-02
1.205000000000000000e+02 -4.396424423499318418e-02
1.205499999999999972e+02 -4.395092359098368151e-02
1.205999999999999943e+02 -4.121367379423898636e-02
1.206500000000000057e+02 -4.377676461186347928e-02
1.207000000000000028e+02 -4.692532692731784388e-02
1.207500000000000000e+02 -4.916830875405812928e-02
1.207999999999999972e+02 -5.004100098183233980e-02
1.208499999999999943e+02 -5.115659287077154588e-02
1.209000000000000057e+02 -3.780453918233737248e-02
1.209500000000000028e+02 -3.953709282748334858e-02
1.210000000000000000e+02 -4.070092856300471656e-02
1.210499999999999972e+02 -4.089951329472257119e-02
1.210999999999999943e+02 -4.376881689050769048e-02
1.211500000000000057e+02 -4.451266043433754066e-02
1.212000000000000028e+02 -4.665762814300036809e-02
1.212500000000000000e+02 -4.789925136758464708e-02
1.212999999999999972e+02 -4.246047409444189680e-02
1.213499999999999943e+02 -4.445374058821971452e-02
1.214000000000000057e+02 -4.535143152981847836e-02
1.214500000000000028e+02 -4.595711481071095006e-02
1.215000000000000000e+02 -4.646821275599555962e-02
1.215499999999999972e+02 -4.568953777508279190e-02
1.215999999999999943e+02 -4.683864672059277062e-02
1.216500000000000057e+02 -4.915741899360127898e-02
1.217000000000000028e+02 -4.976600087558739893e-02
1.217500000000000000e+02 -4.980406139094858964e-02
1.217999999999999972e+02 -5.115490242695997641e-02
1.218499999999999943e+02 -5.174890620911369588e-02
1.219000000000000057e+02 -5.651300610148546344e-02
1.219500000000000028e+02 -5.379488336214242189e-02
1.220000000000000000e+02 -5.478532288208684542e-02
1.220499999999999972e+02 -5.393194417747611963e-02
1.220999999999999943e+02 -4.951429844376739609e-02
1.221500000000000057e+02 -5.156239857965234930e-02
1.222000000000000028e+02 -5.100616706080372820e-02
1.222500000000000000e+02 -5.047342155676459718e-02
1.222999999999999972e+02 -4.759027746270275139e-02
1.223499999999999943e+02 -4.813058647213416114e-02
1.224000000000000057e+02 -4.794627341837421480e-02
1.224500000000000028e+02 -4.945666717050568179e-02
1.225000000000000000e+02 -5.086705031835681706e-02
1.225499999999999972e+02 -5.103594893336547283e-02
1.225999999999999943e+02 -5.145184684189017810e-02
1.226500000000000057e+02 -5.083744982021966979e-02
1.227000000000000028e+02 -5.123409943217308721e-02
1.227500000000000000e+02 -5.202380776813764207e-02
1.227999999999999972e+02 -5.221017831038092527e-02
1.228499999999999943e+02 -5.282540621972192652e-02
1.229000000000000057e+02 -4.948498568375401391e-02
1.229500000000000028e+02 -5.022263564583412387e-02
1.230000000000000000e+02 -5.308471372306600849e-02
1.230499999999999972e+02 -5.195426420066959206e-02
1.230999999999999943e+02 -5.249901193325468701e-02
1.231500000000000057e+02 -5.376572920608517492e-02
1.232000000000000028e+02 -5.658598721683738564e-02
1.232500000000000000e+02 -5.931172240198081397e-02
1.232999999999999972e+02 -6.066088314613058557e-02
1.233499999999999943e+02 -6.212621330677197545e-02
1.234000000000000057e+02 -6.141839021982422459e-02
1.234500000000000028e+02 -6.541254472055871294e-02
1.235000000000000000e+02 -6.721387451069667229e-02
1.235499999999999972e+02 -6.818570060818818224e-02
1.235999999999999943e+02 -6.766374344377922012e-02
1.236500000000000057e+02 -7.009532518871564033e-02
1.237000000000000028e+02 -6.846576078768498719e-02
1.237500000000000000e+02 -6.980964638626382945e-02
1.237999999999999972e+02 -7.135710802553706100e-02
1.238499999999999943e+02 -7.162652097685162644e-02
1.239000000000000057e+02 -7.311128999213072077e-02
1.239500000000000028e+02 -7.425369195765572916e-02
1.240000000000000000e+02 -7.598300742452591960e-02
1.240499999999999972e+02 -7.549755657504965412e-02
1.240999999999999943e+02 -7.571386538111622710e-02
1.241500000000000057e+02 -7.662812470685674560e-02
1.242000000000000028e+02 -7.829276021202725977e-02
1.242500000000000000e+02 -7.964258910758471866e-02
1.242999999999999972e+02 -7.960192760324789896e-02
1.243499999999999943e+02 -8.166806532331889745e-02
1.244000000000000057e+02 -8.174018976444669127e-02
1.244500000000000028e+02 -7.076674121535270201e-02
1.245000000000000000e+02 -7.326365654525460180e-02
1.245499999999999972e+02 -7.422744398897203333e-02
1.245999999999999943e+02 -7.464602444232958101e-02
1.246500000000000057e+02 -7.519339448138870341e-02
1.247000000000000028e+02 -7.578142598441554856e-02
1.247500000000000000e+02 -7.559600510923640548e-02
1.247999999999999972e+02 -7.530372298460832892e-02
1.248499999999999943e+02 -7.686765106265672221e-02
1.249000000000000057e+02 -7.947389705517138303e-02
1.249500000000000028e+02 -7.947140459389387401e-02
1.250000000000000000e+02 -7.963218097101848469e-02
1.250499999999999972e+02 -8.190135089220001996e-02
1.250999999999999943e+02 -8.274050020433991459e-02
1.251500000000000057e+02 -8.345301128758754461e-02
1.252000000000000028e+02 -8.336025941016465823e-02
1.252500000000000000e+02 -8.328496020711917414e-02
1.252999999999999972e+02 -8.586433196454669459e-02
1.253499999999999943e+02 -8.597998288995603589e-02
1.254000000000000057e+02 -8.665261692287576367e-02
1.254500000000000028e+02 -8.800759845379697854e-02
1.255000000000000000e+02 -8.849165812379435059e-02
1.255499999999999972e+02 -8.872667728389485586e-02
1.255999999999999943e+02 -8.983197989454860810e-02
1.256500000000000057e+02 -8.970520829007981589e-02
1.257000000000000028e+02 -8.995115502254839857e-02
1.257500000000000000e+02 -9.067778828322813067e-02
1.257999999999999972e+02 -9.139965682430455096e-02
1.258499999999999943e+02 -9.173300900294696636e-02
1.259000000000000057e+02 -9.180818404809702737e-02
1.259500000000000028e+02 -9.160182540847880417e-02
1.260000000000000000e+02 -9.219562877684907287e-02
1.260499999999999972e+02 -9.329145315901649083e-02
1.260999999999999943e+02 -9.604936114906116595e-02
1.261500000000000057e+02 -9.674707348996702816e-02
1.262000000000000028e+02 -9.748622820209618123e-02
1.262500000000000000e+02 -9.769297891980327497e-02
1.262999999999999972e+02 -9.787678311606456960e-02
1.263499999999999943e+02 -9.718205194103234079e-02
1.264000000000000057e+02 -9.827214006030753068e-02
1.264500000000000028e+02 -9.821128506861802332e-02
1.265000000000000000e+02 -9.986065638438150482e-02
1.265499999999999972e+02 -1.000206136369753973e-01
1.265999999999999943e+02 -9.967380444086035296e-02
1.266500000000000057e+02 -9.838391770644744350e-02
1.267000000000000028e+02 -9.887910602680276273e-02
1.267500000000000000e+02 -9.887705346544269080e-02
1.267999999999999972e+02 -9.833614441693633301e-02
1.268499999999999943e+02 -9.808238712354790112e-02
1.269000000000000057e+02 -9.879366729575950190e-02
1.269500000000000028e+02 -9.890976286666113004e-02
1.270000000000000000e+02 -9.904335480077443299e-02
1.270499999999999972e+02 -9.871855269863193116e-02
1.270999999999999943e+02 -9.933517835666327844e-02
1.271500000000000057e+02 -9.926417721613382816e-02
1.272000000000000028e+02 -9.922039121986299393e-02
1.272500000000000000e+02 -9.995492254423225809e-02
1.272999999999999972e+02 -9.991460096372176136e-02
1.273499999999999943e+02 -1.001690431723639557e-01
1.274000000000000057e+02 -1.000004961211014842e-01
1.274500000000000028e+02 -9.988784825027043068e-02
1.275000000000000000e+02 -9.978695668765465154e-02
1.275499999999999972e+02 -9.987372307195115095e-02
1.275999999999999943e+02 -9.770400487037249337e-02
1.276500000000000057e+02 -9.755929413956083984e-02
1.277000000000000028e+02 -9.779044247737786466e-02
1.277500000000000000e+02 -9.767695855775339331e-02
1.277999999999999972e+02 -9.744373416107109109e-02
1.278499999999999943e+02 -9.670018724471042548e-02
1.279000000000000057e+02 -9.718719525346659893e-02
1.279500000000000028e+02 -9.675995769780394717e-02
1.280000000000000000e+02 -9.583842504833921250e-02
1.280500000000000114e+02 -9.654943771365413763e-02
1.280999999999999943e+02 -9.639572317358451048e-02
1.281500000000000057e+02 -9.636803007040840863e-02
1.281999999999999886e+02 -9.631225377864670312e-02
1.282500000000000000e+02 -9.761198400142856446e-02
1.283000000000000114e+02 -1.002336938966828239e-01
1.283499999999999943e+02 -1.000638351776507451e-01
1.284000000000000057e+02 -9.997441153257601021e-02
1.284499999999999886e+02 -1.035531555182070823e-01
1.285000000000000000e+02 -1.038761109346172107e-01
1.285500000000000114e+02 -1.039391903150606589e-01
1.285999999999999943e+02 -1.042282611349078653e-01
1.286500000000000057e+02 -1.042947875623689430e-01
1.286999999999999886e+02 -1.036828412773696528e-01
1.287500000000000000e+02 -1.033596037268946360e-01
1.288000000000000114e+02 -1.029612094514298498e-01
1.288499999999999943e+02 -1.028975597174787010e-01
1.289000000000000057e+02 -1.028616144833310458e-01
1.289499999999999886e+02 -1.026448639886106129e-01
1.290000000000000000e+02 -1.036401034809062149e-01
1.290500000000000114e+02 -1.026135073211662946e-01
1.290999999999999943e+02 -1.013387616473067909e-01
1.291500000000000057e+02 -1.020284085481558828e-01
1.291999999999999886e+02 -1.063362003035469017e-01
1.292500000000000000e+02 -1.067555555821252805e-01
1.293000000000000114e+02 -1.058246946564725954e-01
1.293499999999999943e+02 -1.048295232006598576e-01
1.294000000000000057e+02 -1.149409802304879324e-01
1.294499999999999886e+02 -1.140558644871150357e-01
1.295000000000000000e+02 -1.148677899489215642e-01
1.295500000000000114e+02 -1.127860407152430772e-01
1.295999999999999943e+02 -1.124277872744806478e-01
1.296500000000000057e+02 -1.118250284955069063e-01
1.296999999999999886e+02 -1.109076608190473351e-01
1.297500000000000000e+02 -1.102850718407419606e-01
1.298000000000000114e+02 -1.110685822505778214e-01
1.298499999999999943e+02 -1.110697657617394779e-01
1.299000000000000057e+02 -1.107494609735072272e-01
1.299499999999999886e+02 -1.107870773018744259e-01
1.300000000000000000e+02 -1.099516176208130414e-01
1.300500000000000114e+02 -1.100887027311241856e-01
1.300999999999999943e+02 -1.101140759682847359e-01
1.301500000000000057e+02 -1.100213586713891800e-01
1.301999999999999886e+02 -1.114093734935730634e-01
1.302500000000000000e+02 -1.112357020153042220e-01
1.303000000000000114e+02 -1.101158985481475588e-01
1.303499999999999943e+02 -1.125278412350664420e-01
1.304000000000000057e+02 -1.121944255120205375e-01
1.304499999999999886e+02 -1.126341937201205817e-01
1.305000000000000000e+02 -1.123350411253636744e-01
1.305500000000000114e+02 -1.119905541229254953e-01
1.305999999999999943e+02 -1.107811817667619103e-01
1.306500000000000057e+02 -1.087758091726373083e-01
1.306999999999999886e+02 -1.081011992824162798e-01
1.307500000000000000e+02 -1.088122683213039593e-01
1.308000000000000114e+02 -1.090100762711062182e-01
1.308499999999999943e+02 -1.101383189849477751e-01
1.309000000000000057e+02 -1.101200261479010900e-01
1.309499999999999886e+02 -1.094287010465063020e-01
1.310000000000000000e+02 -1.093519541445370225e-01
1.310500000000000114e+02 -1.094284908128071304e-01
1.310999999999999943e+02 -1.130270144353481415e-01
1.311500000000000057e+02 -1.124344629293625025e-01
1.311999999999999886e+02 -1.118410065187388641e-01
1.312500000000000000e+02 -1.116477657599310586e-01
1.313000000000000114e+02 -1.109288836548336793e-01
1.313499999999999943e+02 -1.113642448886277003e-01
1.314000000000000057e+02 -1.121600100310304743e-01
1.314499999999999886e+02 -1.115044416467359245e-01
1.315000000000000000e+02 -1.110992887649038113e-01
1.315500000000000114e+02 -1.113473440315143892e-01
1.315999999999999943e+02 -1.110645016882465391e-01
1.316500000000000057e+02 -1.128312219834484154e-01
1.316999999999999886e+02 -1.130366376349290353e-01
1.317500000000000000e+02 -1.108997719909861623e-01
1.318000000000000114e+02 -1.113421530524220104e-01
1.318499999999999943e+02 -1.108779869859857908e-01
1.319000000000000057e+02 -1.110143639750952316e-01
1.319499999999999886e+02 -1.040564117373306424e-01
1.320000000000000000e+02 -1.050253208905916474e-01
1.320500000000000114e+02 -1.061166733038150511e-01
1.320999999999999943e+02 -1.062088961345019761e-01
1.321500000000000057e+02 -1.062612709347527939e-01
1.321999999999999886e+02 -1.025022338035618957e-01
1.322500000000000000e+02 -1.029131970265225043e-01
1.323000000000000114e+02 -1.029068774561954225e-01
1.323499999999999943e+02 -1.023883646292541999e-01
1.324000000000000057e+02 -1.033363203909088701e-01
1.324499999999999886e+02 -1.040784933015651281e-01
1.325000000000000000e+02 -1.038115535078757146e-01
1.325500000000000114e+02 -1.020751644350438997e-01
1.325999999999999943e+02 -1.022179699543312448e-01
1.326500000000000057e+02 -1.016441192772745000e-01
1.326999999999999886e+02 -1.017141443066199580e-01
1.327500000000000000e+02 -1.011053981064437002e-01
1.328000000000000114e+02 -1.012723014230869911e-01
1.328499999999999943e+02 -1.016024544490510134e-01
1.329000000000000057e+02 -1.010440999283012536e-01
1.329499999999999886e+02 -1.016315724683496541e-01
1.330000000000000000e+02 -1.017431379989985341e-01
1.330500000000000114e+02 -1.016177718742301561e-01
1.330999999999999943e+02 -9.602568967078591033e-02
1.331500000000000057e+02 -9.633965593066043387e-02
1.331999999999999886e+02 -9.589496214177903322e-02
1.332500000000000000e+02 -9.447620453353883230e-02
1.333000000000000114e+02 -9.469161587148347548e-02
1.333499999999999943e+02 -9.277898950857005334e-02
1.334000000000000057e+02 -8.991162635845824369e-02
1.334499999999999886e+02 -8.990793134303964873e-02
1.335000000000000000e+02 -8.984178241042949098e-02
1.335500000000000114e+02 -8.895715480686007537e-02
1.335999999999999943e+02 -8.886260679541832519e-02
1.336500000000000057e+02 -8.766382156559969496e-02
1.336999999999999886e+02 -8.734847102511654471e-02
1.337500000000000000e+02 -8.726977075957376151e-02
1.338000000000000114e+02 -8.545234555408912080e-02
1.338499999999999943e+02 -8.405390543064737707e-02
1.339000000000000057e+02 -8.319090671383989888e-02
1.339499999999999886e+02 -8.362442933751818019e-02
1.340000000000000000e+02 -8.501164920194080599e-02
1.340500000000000114e+02 -8.520764063119039278e-02
1.340999999999999943e+02 -8.590501847360508536e-02
1.341500000000000057e+02 -8.562318141055728915e-02
1.341999999999999886e+02 -8.615145707587382184e-02
1.342500000000000000e+02 -8.575673428274202537e-02
1.343000000000000114e+02 -8.328070716145268004e-02
1.343499999999999943e+02 -8.193332773571317118e-02
1.344000000000000057e+02 -8.171017174385772353e-02
1.344499999999999886e+02 -8.216463588197159273e-02
1.345000000000000000e+02 -8.347821870780872122e-02
1.345500000000000114e+02 -8.445027064974779119e-02
1.345999999999999943e+02 -8.200837656577705803e-02
1.346500000000000057e+02 -8.227110357790004547e-02
1.346999999999999886e+02 -8.228640465043222940e-02
1.347500000000000000e+02 -8.302418116955127825e-02
1.348000000000000114e+02 -8.283736114880531354e-02
1.348499999999999943e+02 -8.317047389997987705e-02
1.349000000000000057e+02 -8.256497012479295516e-02
1.349499999999999886e+02 -8.202077274630822923e-02
1.350000000000000000e+02 -8.204928214651978358e-02
1.350500000000000114e+02 -8.153055899118365202e-02
1.350999999999999943e+02 -8.220627519395269645e-02
1.351500000000000057e+02 -8.200618996671639460e-02
1.351999999999999886e+02 -8.186950631899207742e-02
1.352500000000000000e+02 -8.254734513427720854e-02
1.353000000000000114e+02 -8.366649174630343133e-02
1.353499999999999943e+02 -8.335092102035211725e-02
1.354000000000000057e+02 -8.466206194250500139e-02
1.354499999999999886e+02 -8.595243257508777823e-02
1.355000000000000000e+02 -8.650880812989639179e-02
1.355500000000000114e+02 -8.711192969965558808e-02
1.355999999999999943e+02 -8.800599717007513700e-02
1.356500000000000057e+02 -8.984546670700155335e-02
1.356999999999999886e+02 -8.376583483886845816e-02
1.357500000000000000e+02 -8.363833157107447569e-02
1.358000000000000114e+02 -8.381749514232686438e-02
1.358499999999999943e+02 -8.407241095623330107e-02
1.359000000000000057e+02 -8.416720944491096201e-02
1.359499999999999886e+02 -8.552397562205492354e-02
1.360000000000000000e+02 -8.642069280013052468e-02
1.360500000000000114e+02 -9.068178910642273050e-02
1.360999999999999943e+02 -8.918521907735643683e-02
1.361500000000000057e+02 -9.036571955984397386e-02
1.361999999999999886e+02 -9.030620763677062179e-02
1.362500000000000000e+02 -9.004579370694322515e-02
1.363000000000000114e+02 -9.138751451092542999e-02
1.363499999999999943e+02 -9.013630009327086579e-02
1.364000000000000057e+02 -9.178289779927807646e-02
1.364499999999999886e+02 -9.055766654816060912e-02
1.365000000000000000e+02 -9.067496435617933281e-02
1.365500000000000114e+02 -9.351173342558906365e-02
1.365999999999999943e+02 -9.333767203764743725e-02
1.366500000000000057e+02 -9.411710569844851382e-02
1.366999999999999886e+02 -9.446774284605669036e-02
1.367500000000000000e+02 -9.481722081558567605e-02
1.368000000000000114e+02 -9.482726882756878362e-02
1.368499999999999943e+02 -9.554352883746221325e-02
1.369000000000000057e+02 -9.464826321023994682e-02
1.369499999999999886e+02 -9.441899200622869137e-02
1.370000000000000000e+02 -9.451973443134276121e-02
1.370500000000000114e+02 -9.474179024037975017e-02
1.370999999999999943e+02 -9.550502121987244908e-02
1.371500000000000057e+02 -9.701364397638703729e-02
1.371999999999999886e+02 -9.675000682477964686e-02
1.372500000000000000e+02 -9.692630022476647622e-02
1.373000000000000114e+02 -8.321352148445619601e-02
1.373499999999999943e+02 -8.059215615114162512e-02
1.374000000000000057e+02 -8.444749714198035440e-02
1.374499999999999886e+02 -8.623893150310399380e-02
1.375000000000000000e+02 -8.890265312600452441e-02
1.375500000000000114e+02 -8.988042113940708511e-02
1.375999999999999943e+02 -9.134622104229045414e-02
1.376500000000000057e+02 -9.381263605263137628e-02
1.376999999999999886e+02 -9.351223780097210614e-02
1.377500000000000000e+02 -7.709820382192217325e-02
1.378000000000000114e+02 -7.370773702896353530e-02
1.378499999999999943e+02 -7.646802700515877016e-02
1.379000000000000057e+02 -7.594432543676450653e-02
1.379499999999999886e+02 -7.575392557981421027e-02
1.380000000000000000e+02 -7.680484139673779409e-02
1.380500000000000114e+02 -7.701710748947075691e-02
1.380999999999999943e+02 -7.568861377362508247e-02
1.381500000000000057e+02 -7.647978308476366394e-02
1.381999999999999886e+02 -7.524057145512055844e-02
1.382500000000000000e+02 -7.591178129328010615e-02
1.383000000000000114e+02 -7.437811737118457667e-02
1.383499999999999943e+02 -7.427579006760455516e-02
1.384000000000000057e+02 -7.570945813006009495e-02
1.384499999999999886e+02 -7.627675828176881667e-02
1.385000000000000000e+02 -7.569820770452882763e-02
1.385500000000000114e+02 -7.477591387827814406e-02
1.385999999999999943e+02 -7.587587907479906302e-02
1.386500000000000057e+02 -7.609855339807050645e-02
1.386999999999999886e+02 -7.440154294459089268e-02
1.387500000000000000e+02 -7.444095872658140767e-02
1.388000000000000114e+02 -7.437919446383121913e-02
1.388499999999999943e+02 -7.486810796844398097e-02
1.389000000000000057e+02 -7.683083782920403781e-02
1.389499999999999886e+02 -7.789691347296795465e-02
1.390000000000000000e+02 -7.739948463477722140e-02
1.390500000000000114e+02 -7.633894665772257559e-02
1.390999999999999943e+02 -7.572233058974188469e-02
1.391500000000000057e+02 -7.598272193240337979e-02
1.391999999999999886e+02 -7.573356683789919663e-02
1.392500000000000000e+02 -7.547075672271055802e-02
1.393000000000000114e+02 -7.180543340126685492e-02
1.393499999999999943e+02 -7.169082287084446725e-02
1.394000000000000057e+02 -6.509995698986259516e-02
1.394499999999999886e+02 -6.514736946894805758e-02
1.395000000000000000e+02 -6.492602258230020795e-02
1.395500000000000114e+02 -6.601597749645289614e-02
1.395999999999999943e+02 -6.587362216100671464e-02
1.396500000000000057e+02 -6.501644293810446285e-02
1.396999999999999886e+02 -6.544900840917583507e-02
1.397500000000000000e+02 -6.512159169713555018e-02
1.398000000000000114e+02 -6.560301133735907397e-02
1.398499999999999943e+02 -6.697159633912994070e-02
1.399000000000000057e+02 -6.700960234903999280e-02
1.399499999999999886e+02 -6.719564210783955660e-02
1.400000000000000000e+02 -6.642610472152386814e-02
1.400500000000000114e+02 -6.785631182608406475e-02
1.400999999999999943e+02 -6.838182720524257907e-02
1.401500000000000057e+02 -6.872804866862483597e-02
1.401999999999999886e+02 -6.884798305116347772e-02
1.402500000000000000e+02 -6.747935590581774501e-02
1.403000000000000114e+02 -6.471301027010208096e-02
1.403499999999999943e+02 -6.503437098295132557e-02
1.404000000000000057e+02 -6.250938004849186658e-02
1.404499999999999886e+02 -6.274910965955639297e-02
1.405000000000000000e+02 -6.283631156136869345e-02
1.405500000000000114e+02 -6.311855472403481160e-02
1.405999999999999943e+02 -6.148973417956164755e-02
1.406500000000000057e+02 -6.166028973643102040e-02
1.406999999999999886e+02 -6.184149906258752660e-02
1.407500000000000000e+02 -6.516224835631308221e-02
1.408000000000000114e+02 -6.522672518760623539e-02
1.408499999999999943e+02 -6.504880168381603489e-02
1.409000000000000057e+02 -6.606810848383901091e-02
1.409499999999999886e+02 -6.634685826204232695e-02
1.410000000000000000e+02 -6.623490531529722947e-02
1.410500000000000114e+02 -6.818189010627448421e-02
1.410999999999999943e+02 -6.832362691209935279e-02
1.411500000000000057e+02 -6.876428298529937977e-02
1.411999999999999886e+02 -6.980972239749905217e-02
1.412500000000000000e+02 -7.033186763524927609e-02
1.413000000000000114e+02 -7.013051108667837930e-02
1.413499999999999943e+02 -7.307450081834911126e-02
1.414000000000000057e+02 -7.242447157141945757e-02
1.414499999999999886e+02 -7.229927290655834005e-02
1.415000000000000000e+02 -7.186387635884808334e-02
1.415500000000000114e+02 -7.204557678898143580e-02
1.415999999999999943e+02 -7.115766385545568840e-02
1.416500000000000057e+02 -7.144482337954496942e-02
1.416999999999999886e+02 -7.101802399564531576e-02
1.417500000000000000e+02 -7.122957573617663685e-02
1.418000000000000114e+02 -7.149762408444003403e-02
1.418499999999999943e+02 -7.226419943886464026e-02
1.419000000000000057e+02 -7.181993909697804990e-02
1.419499999999999886e+02 -7.180084338416528600e-02
1.420000000000000000e+02 -7.142350058395768864e-02
1.420500000000000114e+02 -7.250688101192269419e-02
1.420999999999999943e+02 -7.285860355223489071e-02
1.421500000000000057e+02 -7.278237175070245701e-02
1.421999999999999886e+02 -7.367021548728897029e-02
1.422500000000000000e+02 -7.414157998975354213e-02
1.423000000000000114e+02 -7.385596275163147650e-02
1.423499999999999943e+02 -7.357558522372310839e-02
1.424000000000000057e+02 -7.490484627031747389e-02
1.424499999999999886e+02 -7.474106625671153581e-02
1.425000000000000000e+02 -7.400037739623525901e-02
1.425500000000000114e+02 -7.218476666447422307e-02
1.425999999999999943e+02 -7.151698826658224595e-02
1.426500000000000057e+02 -7.135329048392646811e-02
1.426999999999999886e+02 -7.134379874372494268e-02
1.427500000000000000e+02 -7.208905665141772390e-02
1.428000000000000114e+02 -7.218086059827648338e-02
1.428499999999999943e+02 -7.221590098397996649e-02
1.429000000000000057e+02 -7.258483778488013238e-02
1.429499999999999886e+02 -7.279505706022097733e-02
1.430000000000000000e+02 -7.273634062697352520e-02
1.430500000000000114e+02 -6.175929674778643519e-02
1.430999999999999943e+02 -6.106345261395289964e-02
1.431500000000000057e+02 -6.352080495678434635e-02
1.431999999999999886e+02 -6.341664369738826690e-02
1.432500000000000000e+02 -6.244843005873745162e-02
1.433000000000000114e+02 -6.271625137717018461e-02
1.433499999999999943e+02 -6.151547851931964128e-02
1.434000000000000057e+02 -5.900890517619185316e-02
1.434499999999999886e+02 -5.938945554948018429e-02
1.435000000000000000e+02 -5.903635156776151915e-02
1.435500000000000114e+02 -5.948512268237554634e-02
1.435999999999999943e+02 -5.794710064424268142e-02
1.436500000000000057e+02 -5.673655370256901198e-02
1.436999999999999886e+02 -5.548021863991074026e-02
1.437500000000000000e+02 -5.549363836045719672e-02
1.438000000000000114e+02 -5.539977765776842727e-02
1.438499999999999943e+02 -5.584068988064580519e-02
1.439000000000000057e+02 -5.623471635566844318e-02
1.439499999999999886e+02 -5.675178270081852883e-02
1.440000000000000000e+02 -5.692128670250064248e-02
1.440500000000000114e+02 -5.602938784523674165e-02
1.440999999999999943e+02 -5.664720548630063773e-02
1.441500000000000057e+02 -5.567068143769961230e-02
1.441999999999999886e+02 -5.597894791159421096e-02
1.442500000000000000e+02 -5.892900206795557289e-02
1.443000000000000114e+02 -5.886819243961076420e-02
1.443499999999999943e+02 -5.806658249760954932e-02
1.444000000000000057e+02 -6.095684578961615974e-02
1.444499999999999886e+02 -6.102751423714537077e-02
1.445000000000000000e+02 -6.021475944993720519e-02
1.445500000000000114e+02 -6.162261786052552343e-02
1.445999999999999943e+02 -6.235193759079835085e-02
1.446500000000000057e+02 -6.270200129558919921e-02
1.446999999999999886e+02 -6.358668316211096849e-02
1.447500000000000000e+02 -6.388303751412170717e-02
1.448000000000000114e+02 -6.313464654861482284e-02
1.448499999999999943e+02 -5.639723627371868997e-02
1.449000000000000057e+02 -5.375758537067280157e-02
1.449499999999999886e+02 -5.313975423056335745e-02
1.450000000000000000e+02 -5.317154002499438481e-02
1.450500000000000114e+02 -5.253794964741222151e-02
1.450999999999999943e+02 -5.076372313204806364e-02
1.451500000000000057e+02 -5.350933888649198056e-02
1.451999999999999886e+02 -5.276851633360171712e-02
1.452500000000000000e+02 -5.307883464808366147e-02
1.453000000000000114e+02 -5.319210996419434373e-02
1.453499999999999943e+02 -5.358253423870647236e-02
1.454000000000000057e+02 -5.317519892474062426e-02
1.454499999999999886e+02 -5.224465903562387076e-02
1.455000000000000000e+02 -5.065074745904753900e-02
1.455500000000000114e+02 -5.051766302642693440e-02
1.455999999999999943e+02 -5.255077310141798713e-02
1.456500000000000057e+02 -5.336002325527679224e-02
1.456999999999999886e+02 -5.250677628850150547e-02
1.457500000000000000e+02 -5.278590023511823409e-02
1.458000000000000114e+02 -5.247744171125875989e-02
1.458499999999999943e+02 -4.758948103064864626e-02
1.459000000000000057e+02 -4.914646611559658762e-02
1.459499999999999886e+02 -4.974129853153111402e-02
1.460000000000000000e+02 -4.807692882678660240e-02
1.460500000000000114e+02 -4.838084441398547708e-02
1.460999999999999943e+02 -4.740144354144738142e-02
1.461500000000000057e+02 -4.799904737421710477e-02
1.461999999999999886e+02 -4.760671989777909285e-02
1.462500000000000000e+02 -4.698094293409064981e-02
1.463000000000000114e+02 -4.743078716447212545e-02
1.463499999999999943e+02 -4.747702817316971913e-02
1.464000000000000057e+02 -4.931184708260884231e-02
1.464499999999999886e+02 -4.964868803154142557e-02
1.465000000000000000e+02 -4.949176241418888622e-02
1.465500000000000114e+02 -4.952866031769910526e-02
1.465999999999999943e+02 -4.729520441961423266e-02
1.466500000000000057e+02 -4.702451217758361890e-02
1.466999999999999886e+02 -4.707377456913076214e-02
1.467500000000000000e+02 -4.615770160216320361e-02
1.468000000000000114e+02 -4.753923739713374064e-02
1.468499999999999943e+02 -4.768365818509436027e-02
1.469000000000000057e+02 -4.729916683579964837e-02
1.469499999999999886e+02 -4.716469112663772972e-02
1.470000000000000000e+02 -4.641057683406409062e-02
1.470500000000000114e+02 -4.690168656164374339e-02
1.470999999999999943e+02 -4.654840061222650927e-02
1.471500000000000057e+02 -4.653219470504491029e-02
1.471999999999999886e+02 -4.699807181136892581e-02
1.472500000000000000e+02 -4.766508159741715545e-02
1.473000000000000114e+02 -4.828234741964764626e-02
1.473499999999999943e+02 -4.873850329686512522e-02
1.474000000000000057e+02 -4.765498358288978997e-02
1.474499999999999886e+02 -4.794410361025871342e-02
1.475000000000000000e+02 -4.795387944640285699e-02
1.475500000000000114e+02 -4.511110150431413279e-02
1.475999999999999943e+02 -4.300585916716335305e-02
1.476500000000000057e+02 -4.350878592380996723e-02
1.476999999999999886e+02 -4.381338976944337132e-02
1.477500000000000000e+02 -4.249051350330798615e-02
1.478000000000000114e+02 -4.150144674785112564e-02
1.478499999999999943e+02 -3.892671069252131438e-02
1.479000000000000057e+02 -3.943963860797190801e-02
1.479499999999999886e+02 -1.280892620013062561e-02
1.480000000000000000e+02 -1.152415052130083099e-02
1.480500000000000114e+02 -1.115792382735375163e-02
1.480999999999999943e+02 -9.975259945652879129e-03
1.481500000000000057e+02 -1.103891714723690548e-02
1.481999999999999886e+02 -1.008693237784981898e-02
1.482500000000000000e+02 -1.009534131541844904e-02
1.483000000000000114e+02 -9.901607932632835313e-03
1.483499999999999943e+02 -1.086598757921980636e-02
1.484000000000000057e+02 -1.288743774979108150e-02
1.484499999999999886e+02 -1.283224835837820134e-02
1.485000000000000000e+02 -1.259204467858773130e-02
1.485500000000000114e+02 -1.389466634006834150e-02
1.485999999999999943e+02 -1.138096354842317061e-02
1.486500000000000057e+02 -1.097047258837039255e-02
1.486999999999999886e+02 -1.008831588729181168e-02
1.487500000000000000e+02 -9.942328097209286036e-03
1.488000000000000114e+02 -9.687276035851580258e-03
1.488499999999999943e+02 -1.144251470587267887e-02
1.489000000000000057e+02 -1.131427218888811023e-02
1.489499999999999886e+02 -1.123052502879947484e-02
1.490000000000000000e+02 1.537413493475248355e-03
1.490500000000000114e+02 -1.443120624184308400e-03
1.490999999999999943e+02 -3.440349976949320585e-03
1.491500000000000057e+02 -4.396349634957455454e-03
1.491999999999999886e+02 -3.155144767267205851e-03
1.492500000000000000e+02 -4.933678106421052027e-03
1.493000000000000114e+02 -4.687904245726222038e-03
1.493499999999999943e+02 -4.045261814636203629e-03
1.494000000000000057e+02 -5.174530875155561836e-03
1.494499999999999886e+02 -6.174509036779607905e-03
1.495000000000000000e+02 -7.361794692587885110e-03
1.495500000000000114e+02 -8.383384629758539389e-03
1.495999999999999943e+02 -8.909581882769039909e-03
1.496500000000000057e+02 -1.126305112125912389e-02
1.496999999999999886e+02 -1.230902676842910923e-02
1.497500000000000000e+02 -1.369365381288490530e-02
1.498000000000000114e+02 -1.731269772544699256e-02
1.498499999999999943e+02 -1.744176047017255080e-02
1.499000000000000057e+02 -1.514659326177335806e-02
1.499499999999999886e+02 -1.444854767564820140e-02
1.500000000000000000e+02 -1.264742399903109361e-02
