# Supplementary material for: Elevated concentrations cause upright alpha-synuclein conformation at lipid interfaces
Source: Nat Commun. 2023 Sep 18;14:5731. doi: 10.1038/s41467-023-39843-1 (PMC10507035; doi:10.1038/s41467-023-39843-1)
Supplement: Supplementary file 3 — Source Data [file 41467_2023_39843_MOESM3_ESM.zip › Source Data file/FigureS12/figS12_highLPR_rss_s5_r2.txt]

0.000000000000000000e+00 7.992560000000000109e+00
5.000000000000000278e-02 5.369180000000000064e+00
1.000000000000000056e-01 8.270929999999999893e+00
1.499999999999999944e-01 4.905800000000000161e+00
2.000000000000000111e-01 6.031579999999999941e+00
2.500000000000000000e-01 9.296939999999999316e+00
2.999999999999999889e-01 7.740739999999999732e+00
3.499999999999999778e-01 4.543829999999999814e+00
4.000000000000000222e-01 6.213630000000000209e+00
4.500000000000000111e-01 9.912229999999999208e+00
5.000000000000000000e-01 5.851930000000000298e+00
5.500000000000000444e-01 1.010019999999999918e+01
5.999999999999999778e-01 1.699096000000000117e+01
6.500000000000000222e-01 8.173040000000000305e+00
6.999999999999999556e-01 4.912049999999999805e+00
7.500000000000000000e-01 1.379702999999999946e+01
8.000000000000000444e-01 8.567679999999999296e+00
8.499999999999999778e-01 1.416835000000000022e+01
9.000000000000000222e-01 1.642934999999999945e+01
9.499999999999999556e-01 4.429359999999999964e+00
1.000000000000000000e+00 8.511969999999999814e+00
1.050000000000000044e+00 5.359510000000000218e+00
1.100000000000000089e+00 8.369519999999999627e+00
1.149999999999999911e+00 4.910079999999999778e+00
1.199999999999999956e+00 1.404124000000000017e+01
1.250000000000000000e+00 6.997840000000000060e+00
1.300000000000000044e+00 8.488920000000000243e+00
1.350000000000000089e+00 6.186420000000000030e+00
1.399999999999999911e+00 4.502220000000000333e+00
1.449999999999999956e+00 1.041075000000000017e+01
1.500000000000000000e+00 5.229009999999999714e+00
1.550000000000000044e+00 5.958179999999999588e+00
1.600000000000000089e+00 5.390570000000000306e+00
1.649999999999999911e+00 4.722059999999999924e+00
1.699999999999999956e+00 6.836689999999999934e+00
1.750000000000000000e+00 9.369970000000000354e+00
1.800000000000000044e+00 7.969780000000000086e+00
1.850000000000000089e+00 7.071720000000000006e+00
1.899999999999999911e+00 6.304050000000000153e+00
1.949999999999999956e+00 1.283093000000000039e+01
2.000000000000000000e+00 6.983749999999999680e+00
2.049999999999999822e+00 4.742460000000000342e+00
2.100000000000000089e+00 2.278239999999999821e+00
2.149999999999999911e+00 7.561589999999999812e+00
2.200000000000000178e+00 4.818760000000000154e+00
2.250000000000000000e+00 2.913250000000000117e+00
2.299999999999999822e+00 5.738590000000000302e+00
2.350000000000000089e+00 4.224099999999999966e+00
2.399999999999999911e+00 4.595539999999999736e+00
2.450000000000000178e+00 9.134550000000000836e+00
2.500000000000000000e+00 5.949580000000000091e+00
2.549999999999999822e+00 1.369322999999999979e+01
2.600000000000000089e+00 1.159487999999999985e+01
2.649999999999999911e+00 1.102680999999999933e+01
2.700000000000000178e+00 5.891409999999999592e+00
2.750000000000000000e+00 1.195012000000000008e+01
2.799999999999999822e+00 5.318249999999999922e+00
2.850000000000000089e+00 1.823930999999999969e+01
2.899999999999999911e+00 6.182699999999999640e+00
2.950000000000000178e+00 1.135703999999999958e+01
3.000000000000000000e+00 6.800629999999999953e+00
3.049999999999999822e+00 1.036184000000000083e+01
3.100000000000000089e+00 1.007048999999999950e+01
3.149999999999999911e+00 9.604860000000000397e+00
3.200000000000000178e+00 3.840539999999999843e+00
3.250000000000000000e+00 6.680530000000000079e+00
3.299999999999999822e+00 5.247489999999999988e+00
3.350000000000000089e+00 5.218210000000000015e+00
3.399999999999999911e+00 5.511779999999999902e+00
3.450000000000000178e+00 4.809339999999999726e+00
3.500000000000000000e+00 5.736180000000000057e+00
3.549999999999999822e+00 6.102299999999999613e+00
3.600000000000000089e+00 4.038840000000000430e+00
3.649999999999999911e+00 4.878190000000000026e+00
3.700000000000000178e+00 7.474339999999999762e+00
3.750000000000000000e+00 4.552559999999999718e+00
3.799999999999999822e+00 1.558220999999999989e+01
3.850000000000000089e+00 7.242680000000000007e+00
3.899999999999999911e+00 5.407770000000000188e+00
3.950000000000000178e+00 1.012162000000000006e+01
4.000000000000000000e+00 1.114375000000000071e+01
4.049999999999999822e+00 6.993199999999999861e+00
4.099999999999999645e+00 6.335899999999999643e+00
4.150000000000000355e+00 6.313850000000000406e+00
4.200000000000000178e+00 4.365840000000000387e+00
4.250000000000000000e+00 7.572370000000000267e+00
4.299999999999999822e+00 1.139339000000000013e+01
4.349999999999999645e+00 1.019750999999999941e+01
4.400000000000000355e+00 8.807119999999999393e+00
4.450000000000000178e+00 5.626529999999999809e+00
4.500000000000000000e+00 1.111553999999999931e+01
4.549999999999999822e+00 1.021280999999999928e+01
4.599999999999999645e+00 3.727840000000000042e+00
4.650000000000000355e+00 8.143259999999999721e+00
4.700000000000000178e+00 2.050452999999999903e+01
4.750000000000000000e+00 7.486229999999999940e+00
4.799999999999999822e+00 1.069281999999999933e+01
4.849999999999999645e+00 8.055939999999999657e+00
4.900000000000000355e+00 5.674719999999999764e+00
4.950000000000000178e+00 6.246419999999999639e+00
5.000000000000000000e+00 8.120269999999999655e+00
5.049999999999999822e+00 4.609429999999999694e+00
5.099999999999999645e+00 1.511539999999999928e+01
5.150000000000000355e+00 8.284309999999999619e+00
5.200000000000000178e+00 7.218759999999999621e+00
5.250000000000000000e+00 6.578380000000000116e+00
5.299999999999999822e+00 7.276089999999999947e+00
5.349999999999999645e+00 7.679949999999999832e+00
5.400000000000000355e+00 7.338199999999999612e+00
5.450000000000000178e+00 8.775999999999999801e+00
5.500000000000000000e+00 2.695359999999999978e+00
5.549999999999999822e+00 7.269840000000000302e+00
5.599999999999999645e+00 4.905890000000000306e+00
5.650000000000000355e+00 7.958660000000000068e+00
5.700000000000000178e+00 8.386219999999999786e+00
5.750000000000000000e+00 8.859890000000000043e+00
5.799999999999999822e+00 6.135589999999999655e+00
5.849999999999999645e+00 5.475520000000000387e+00
5.900000000000000355e+00 1.653219999999999956e+01
5.950000000000000178e+00 3.890159999999999840e+00
6.000000000000000000e+00 3.538809999999999789e+00
6.049999999999999822e+00 1.480963999999999992e+01
6.099999999999999645e+00 5.178720000000000212e+00
6.150000000000000355e+00 8.359140000000000015e+00
6.200000000000000178e+00 6.509909999999999641e+00
6.250000000000000000e+00 7.043269999999999698e+00
6.299999999999999822e+00 5.432940000000000325e+00
6.349999999999999645e+00 5.172259999999999636e+00
6.400000000000000355e+00 4.164089999999999847e+00
6.450000000000000178e+00 6.130130000000000301e+00
6.500000000000000000e+00 8.744020000000000792e+00
6.549999999999999822e+00 5.473519999999999719e+00
6.599999999999999645e+00 7.870059999999999611e+00
6.650000000000000355e+00 5.599809999999999732e+00
6.700000000000000178e+00 9.327609999999999957e+00
6.750000000000000000e+00 6.580370000000000275e+00
6.799999999999999822e+00 1.301201000000000008e+01
6.849999999999999645e+00 1.259162000000000070e+01
6.900000000000000355e+00 3.264180000000000081e+00
6.950000000000000178e+00 6.659889999999999866e+00
7.000000000000000000e+00 7.400129999999999875e+00
7.049999999999999822e+00 1.229621000000000031e+01
7.099999999999999645e+00 4.101580000000000226e+00
7.150000000000000355e+00 8.611869999999999692e+00
7.200000000000000178e+00 9.424899999999999167e+00
7.250000000000000000e+00 7.463829999999999742e+00
7.299999999999999822e+00 4.327950000000000408e+00
7.349999999999999645e+00 8.053610000000000824e+00
7.400000000000000355e+00 5.913809999999999789e+00
7.450000000000000178e+00 7.036319999999999908e+00
7.500000000000000000e+00 6.495190000000000019e+00
7.549999999999999822e+00 9.867240000000000677e+00
7.599999999999999645e+00 1.030579999999999963e+01
7.650000000000000355e+00 8.598900000000000432e+00
7.700000000000000178e+00 1.017769000000000013e+01
7.750000000000000000e+00 4.374010000000000176e+00
7.799999999999999822e+00 1.086428000000000083e+01
7.849999999999999645e+00 7.610219999999999985e+00
7.900000000000000355e+00 7.743579999999999686e+00
7.950000000000000178e+00 4.758049999999999891e+00
8.000000000000000000e+00 8.677770000000000650e+00
8.050000000000000711e+00 1.237035999999999980e+01
8.099999999999999645e+00 7.128009999999999735e+00
8.150000000000000355e+00 7.711909999999999599e+00
8.199999999999999289e+00 3.079670000000000130e+00
8.250000000000000000e+00 6.018580000000000041e+00
8.300000000000000711e+00 1.202117999999999931e+01
8.349999999999999645e+00 5.727089999999999570e+00
8.400000000000000355e+00 3.389130000000000198e+00
8.449999999999999289e+00 6.445829999999999949e+00
8.500000000000000000e+00 4.397669999999999746e+00
8.550000000000000711e+00 5.232140000000000235e+00
8.599999999999999645e+00 2.976640000000000175e+00
8.650000000000000355e+00 6.318990000000000329e+00
8.699999999999999289e+00 5.007259999999999600e+00
8.750000000000000000e+00 7.334399999999999586e+00
8.800000000000000711e+00 5.444880000000000386e+00
8.849999999999999645e+00 5.103100000000000414e+00
8.900000000000000355e+00 7.449089999999999989e+00
8.949999999999999289e+00 1.510707999999999984e+01
9.000000000000000000e+00 8.139590000000000103e+00
9.050000000000000711e+00 7.591140000000000221e+00
9.099999999999999645e+00 6.912720000000000198e+00
9.150000000000000355e+00 1.816554000000000002e+01
9.199999999999999289e+00 9.016379999999999839e+00
9.250000000000000000e+00 8.193949999999999179e+00
9.300000000000000711e+00 9.546910000000000451e+00
9.349999999999999645e+00 5.893729999999999691e+00
9.400000000000000355e+00 1.181555999999999962e+01
9.449999999999999289e+00 9.556210000000000093e+00
9.500000000000000000e+00 1.442871000000000059e+01
9.550000000000000711e+00 6.735219999999999985e+00
9.599999999999999645e+00 1.368019999999999925e+01
9.650000000000000355e+00 5.457099999999999618e+00
9.699999999999999289e+00 4.201329999999999565e+00
9.750000000000000000e+00 1.282948999999999984e+01
9.800000000000000711e+00 6.323109999999999786e+00
9.849999999999999645e+00 7.668929999999999580e+00
9.900000000000000355e+00 1.389785999999999966e+01
9.949999999999999289e+00 8.579829999999999401e+00
1.000000000000000000e+01 9.120319999999999538e+00
1.005000000000000071e+01 7.574600000000000222e+00
1.009999999999999964e+01 7.231799999999999784e+00
1.015000000000000036e+01 9.215680000000000760e+00
1.019999999999999929e+01 5.629660000000000331e+00
1.025000000000000000e+01 5.740730000000000111e+00
1.030000000000000071e+01 9.809939999999999216e+00
1.034999999999999964e+01 6.355480000000000018e+00
1.040000000000000036e+01 1.065011999999999937e+01
1.044999999999999929e+01 7.605010000000000048e+00
1.050000000000000000e+01 1.352820999999999962e+01
1.055000000000000071e+01 1.109887999999999941e+01
1.059999999999999964e+01 9.805839999999999890e+00
1.065000000000000036e+01 9.898310000000000386e+00
1.069999999999999929e+01 5.744469999999999743e+00
1.075000000000000000e+01 1.271687999999999974e+01
1.080000000000000071e+01 4.895789999999999864e+00
1.084999999999999964e+01 8.320859999999999701e+00
1.090000000000000036e+01 7.973259999999999792e+00
1.094999999999999929e+01 7.699130000000000251e+00
1.100000000000000000e+01 5.688869999999999649e+00
1.105000000000000071e+01 1.630434999999999945e+01
1.109999999999999964e+01 3.197649999999999881e+00
1.115000000000000036e+01 4.964339999999999975e+00
1.119999999999999929e+01 1.233885000000000076e+01
1.125000000000000000e+01 3.601620000000000044e+00
1.130000000000000071e+01 7.301849999999999952e+00
1.134999999999999964e+01 2.194869999999999877e+00
1.140000000000000036e+01 9.171250000000000568e+00
1.144999999999999929e+01 7.833149999999999835e+00
1.150000000000000000e+01 1.237107999999999919e+01
1.155000000000000071e+01 6.401379999999999626e+00
1.159999999999999964e+01 7.865029999999999966e+00
1.165000000000000036e+01 2.221099999999999852e+00
1.169999999999999929e+01 5.003809999999999647e+00
1.175000000000000000e+01 6.600480000000000125e+00
1.180000000000000071e+01 2.386884999999999835e+01
1.184999999999999964e+01 1.005312999999999946e+01
1.190000000000000036e+01 6.041389999999999816e+00
1.194999999999999929e+01 6.335759999999999614e+00
1.200000000000000000e+01 4.303880000000000372e+00
1.205000000000000071e+01 2.479309999999999903e+00
1.209999999999999964e+01 5.496290000000000120e+00
1.215000000000000036e+01 7.786330000000000418e+00
1.219999999999999929e+01 8.482720000000000482e+00
1.225000000000000000e+01 1.199769000000000041e+01
1.230000000000000071e+01 5.535309999999999953e+00
1.234999999999999964e+01 3.282329999999999970e+00
1.240000000000000036e+01 1.134275000000000055e+01
1.244999999999999929e+01 7.819180000000000241e+00
1.250000000000000000e+01 3.741470000000000073e+00
1.255000000000000071e+01 1.103698999999999941e+01
1.259999999999999964e+01 1.021796999999999933e+01
1.265000000000000036e+01 1.054522000000000048e+01
1.269999999999999929e+01 7.957410000000000316e+00
1.275000000000000000e+01 4.017249999999999766e+00
1.280000000000000071e+01 7.677719999999999878e+00
1.284999999999999964e+01 1.027569000000000088e+01
1.290000000000000036e+01 6.216090000000000337e+00
1.294999999999999929e+01 4.697790000000000354e+00
1.300000000000000000e+01 1.203106000000000009e+01
1.305000000000000071e+01 3.989120000000000221e+00
1.309999999999999964e+01 5.284309999999999619e+00
1.315000000000000036e+01 5.946180000000000021e+00
1.319999999999999929e+01 6.064919999999999867e+00
1.325000000000000000e+01 9.975809999999999178e+00
1.330000000000000071e+01 1.205427000000000071e+01
1.334999999999999964e+01 9.079390000000000072e+00
1.340000000000000036e+01 7.322460000000000413e+00
1.344999999999999929e+01 1.195001000000000069e+01
1.350000000000000000e+01 4.044539999999999580e+00
1.355000000000000071e+01 4.762410000000000032e+00
1.359999999999999964e+01 1.312270000000000003e+01
1.365000000000000036e+01 2.734939999999999927e+00
1.369999999999999929e+01 5.200169999999999959e+00
1.375000000000000000e+01 1.475043999999999933e+01
1.380000000000000071e+01 4.721879999999999633e+00
1.384999999999999964e+01 8.239110000000000156e+00
1.390000000000000036e+01 3.687879999999999825e+00
1.394999999999999929e+01 4.140699999999999825e+00
1.400000000000000000e+01 3.663850000000000051e+00
1.405000000000000071e+01 6.541949999999999932e+00
1.409999999999999964e+01 5.219890000000000363e+00
1.415000000000000036e+01 6.966289999999999871e+00
1.419999999999999929e+01 8.909119999999999706e+00
1.425000000000000000e+01 1.712244000000000099e+01
1.430000000000000071e+01 6.674520000000000231e+00
1.434999999999999964e+01 2.002218999999999838e+01
1.440000000000000036e+01 6.845430000000000348e+00
1.444999999999999929e+01 1.168980999999999959e+01
1.450000000000000000e+01 6.160090000000000288e+00
1.455000000000000071e+01 6.888219999999999565e+00
1.459999999999999964e+01 3.150329999999999853e+00
1.465000000000000036e+01 1.483103000000000016e+01
1.469999999999999929e+01 4.264359999999999928e+00
1.475000000000000000e+01 4.379620000000000068e+00
1.480000000000000071e+01 9.145839999999999748e+00
1.484999999999999964e+01 9.651809999999999334e+00
1.490000000000000036e+01 5.858609999999999651e+00
1.494999999999999929e+01 6.895780000000000243e+00
1.500000000000000000e+01 7.269490000000000229e+00
1.505000000000000071e+01 5.300040000000000084e+00
1.509999999999999964e+01 1.238415999999999961e+01
1.515000000000000036e+01 7.267859999999999765e+00
1.519999999999999929e+01 5.342249999999999943e+00
1.525000000000000000e+01 5.060920000000000307e+00
1.530000000000000071e+01 8.164910000000000778e+00
1.534999999999999964e+01 1.247988999999999926e+01
1.540000000000000036e+01 7.003040000000000376e+00
1.544999999999999929e+01 2.637859999999999872e+00
1.550000000000000000e+01 9.998170000000000002e+00
1.555000000000000071e+01 5.903330000000000410e+00
1.559999999999999964e+01 3.697639999999999816e+00
1.565000000000000036e+01 6.137010000000000076e+00
1.569999999999999929e+01 7.277569999999999872e+00
1.575000000000000000e+01 9.919579999999999842e+00
1.580000000000000071e+01 3.525259999999999838e+00
1.584999999999999964e+01 3.600999999999999979e+00
1.590000000000000036e+01 9.475569999999999382e+00
1.594999999999999929e+01 6.822869999999999990e+00
1.600000000000000000e+01 8.818759999999999266e+00
1.605000000000000071e+01 8.919570000000000221e+00
1.610000000000000142e+01 5.413710000000000022e+00
1.614999999999999858e+01 4.525360000000000049e+00
1.619999999999999929e+01 4.600520000000000387e+00
1.625000000000000000e+01 3.736460000000000115e+00
1.630000000000000071e+01 8.632009999999999295e+00
1.635000000000000142e+01 8.846819999999999240e+00
1.639999999999999858e+01 7.193179999999999907e+00
1.644999999999999929e+01 4.257760000000000211e+00
1.650000000000000000e+01 6.480889999999999596e+00
1.655000000000000071e+01 3.375000000000000000e+00
1.660000000000000142e+01 5.197709999999999830e+00
1.664999999999999858e+01 2.375620000000000065e+00
1.669999999999999929e+01 1.349459000000000053e+01
1.675000000000000000e+01 5.827440000000000175e+00
1.680000000000000071e+01 7.751599999999999824e+00
1.685000000000000142e+01 7.927669999999999995e+00
1.689999999999999858e+01 4.504979999999999762e+00
1.694999999999999929e+01 1.693841000000000108e+01
1.700000000000000000e+01 1.592459000000000024e+01
1.705000000000000071e+01 5.769350000000000200e+00
1.710000000000000142e+01 5.879579999999999806e+00
1.714999999999999858e+01 7.802679999999999616e+00
1.719999999999999929e+01 1.349624000000000024e+01
1.725000000000000000e+01 1.762548999999999921e+01
1.730000000000000071e+01 3.759640000000000093e+00
1.735000000000000142e+01 9.900230000000000530e+00
1.739999999999999858e+01 5.436919999999999753e+00
1.744999999999999929e+01 1.026248000000000005e+01
1.750000000000000000e+01 9.689360000000000639e+00
1.755000000000000071e+01 1.199864999999999959e+01
1.760000000000000142e+01 5.287510000000000154e+00
1.764999999999999858e+01 5.391560000000000130e+00
1.769999999999999929e+01 6.810830000000000162e+00
1.775000000000000000e+01 5.626009999999999955e+00
1.780000000000000071e+01 9.875659999999999883e+00
1.785000000000000142e+01 9.515489999999999782e+00
1.789999999999999858e+01 4.426809999999999690e+00
1.794999999999999929e+01 6.982639999999999958e+00
1.800000000000000000e+01 8.387570000000000192e+00
1.805000000000000071e+01 5.341719999999999580e+00
1.810000000000000142e+01 4.562649999999999650e+00
1.814999999999999858e+01 3.674789999999999779e+00
1.819999999999999929e+01 5.507369999999999877e+00
1.825000000000000000e+01 6.386829999999999785e+00
1.830000000000000071e+01 2.562050000000000161e+00
1.835000000000000142e+01 5.243769999999999598e+00
1.839999999999999858e+01 1.367883999999999922e+01
1.844999999999999929e+01 5.371389999999999887e+00
1.850000000000000000e+01 8.494859999999999189e+00
1.855000000000000071e+01 4.533120000000000260e+00
1.860000000000000142e+01 6.819919999999999760e+00
1.864999999999999858e+01 1.350036000000000058e+01
1.869999999999999929e+01 5.498090000000000366e+00
1.875000000000000000e+01 1.141990000000000016e+01
1.880000000000000071e+01 1.107787000000000077e+01
1.885000000000000142e+01 9.409430000000000405e+00
1.889999999999999858e+01 1.755219999999999914e+01
1.894999999999999929e+01 6.964970000000000105e+00
1.900000000000000000e+01 9.639939999999999287e+00
1.905000000000000071e+01 1.117169999999999952e+01
1.910000000000000142e+01 6.418000000000000149e+00
1.914999999999999858e+01 3.790049999999999919e+00
1.919999999999999929e+01 1.010763999999999996e+01
1.925000000000000000e+01 4.578020000000000422e+00
1.930000000000000071e+01 1.071418000000000070e+01
1.935000000000000142e+01 1.602785000000000082e+01
1.939999999999999858e+01 1.441535000000000011e+01
1.944999999999999929e+01 5.842609999999999637e+00
1.950000000000000000e+01 4.354429999999999801e+00
1.955000000000000071e+01 4.049699999999999633e+00
1.960000000000000142e+01 8.529120000000000701e+00
1.964999999999999858e+01 1.186260000000000048e+01
1.969999999999999929e+01 6.018790000000000084e+00
1.975000000000000000e+01 4.688900000000000290e+00
1.980000000000000071e+01 3.716279999999999806e+00
1.985000000000000142e+01 3.972500000000000142e+00
1.989999999999999858e+01 7.063579999999999970e+00
1.994999999999999929e+01 1.538455000000000084e+01
2.000000000000000000e+01 8.837949999999999307e+00
2.005000000000000071e+01 5.692829999999999835e+00
2.010000000000000142e+01 5.962349999999999817e+00
2.014999999999999858e+01 9.043440000000000367e+00
2.019999999999999929e+01 1.220346999999999937e+01
2.025000000000000000e+01 5.974999999999999645e+00
2.030000000000000071e+01 9.094060000000000699e+00
2.035000000000000142e+01 1.689558999999999855e+01
2.039999999999999858e+01 9.290649999999999409e+00
2.044999999999999929e+01 1.450059000000000076e+01
2.050000000000000000e+01 1.489380000000000059e+01
2.055000000000000071e+01 6.407729999999999926e+00
2.060000000000000142e+01 2.970019999999999882e+00
2.064999999999999858e+01 5.734619999999999607e+00
2.069999999999999929e+01 1.467445000000000022e+01
2.075000000000000000e+01 8.477750000000000341e+00
2.080000000000000071e+01 4.754760000000000097e+00
2.085000000000000142e+01 2.231148999999999916e+01
2.089999999999999858e+01 5.277309999999999945e+00
2.094999999999999929e+01 1.452402000000000015e+01
2.100000000000000000e+01 1.248027000000000086e+01
2.105000000000000071e+01 7.343659999999999854e+00
2.110000000000000142e+01 6.911649999999999849e+00
2.114999999999999858e+01 9.310259999999999536e+00
2.119999999999999929e+01 9.542450000000000543e+00
2.125000000000000000e+01 1.035990999999999929e+01
2.130000000000000071e+01 1.457207000000000008e+01
2.135000000000000142e+01 1.104959000000000024e+01
2.139999999999999858e+01 9.850880000000000081e+00
2.144999999999999929e+01 9.468959999999999155e+00
2.150000000000000000e+01 5.291280000000000427e+00
2.155000000000000071e+01 6.305539999999999701e+00
2.160000000000000142e+01 2.007293999999999912e+01
2.164999999999999858e+01 7.926000000000000156e+00
2.169999999999999929e+01 4.678869999999999862e+00
2.175000000000000000e+01 6.899510000000000254e+00
2.180000000000000071e+01 1.470475000000000065e+01
2.185000000000000142e+01 1.422306999999999988e+01
2.189999999999999858e+01 3.589850000000000207e+00
2.194999999999999929e+01 8.109149999999999636e+00
2.200000000000000000e+01 1.175680000000000014e+01
2.205000000000000071e+01 1.242952999999999975e+01
2.210000000000000142e+01 1.217540999999999940e+01
2.214999999999999858e+01 1.151895999999999987e+01
2.219999999999999929e+01 9.657569999999999766e+00
2.225000000000000000e+01 6.696690000000000254e+00
2.230000000000000071e+01 8.659380000000000521e+00
2.235000000000000142e+01 2.467368000000000094e+01
2.239999999999999858e+01 1.381381000000000014e+01
2.244999999999999929e+01 8.746880000000000877e+00
2.250000000000000000e+01 4.965399999999999814e+00
2.255000000000000071e+01 6.694910000000000139e+00
2.260000000000000142e+01 6.609029999999999738e+00
2.264999999999999858e+01 1.067695999999999934e+01
2.269999999999999929e+01 8.474930000000000518e+00
2.275000000000000000e+01 1.260153000000000034e+01
2.280000000000000071e+01 6.971589999999999954e+00
2.285000000000000142e+01 1.000420000000000087e+01
2.289999999999999858e+01 4.528450000000000308e+00
2.294999999999999929e+01 3.937269999999999825e+00
2.300000000000000000e+01 9.293760000000000687e+00
2.305000000000000071e+01 6.326509999999999856e+00
2.310000000000000142e+01 3.348759999999999959e+00
2.314999999999999858e+01 4.619290000000000340e+00
2.319999999999999929e+01 9.291930000000000689e+00
2.325000000000000000e+01 6.293230000000000324e+00
2.330000000000000071e+01 9.963599999999999568e+00
2.335000000000000142e+01 5.516799999999999926e+00
2.339999999999999858e+01 1.198129999999999917e+01
2.344999999999999929e+01 1.174428999999999945e+01
2.350000000000000000e+01 1.023493999999999993e+01
2.355000000000000071e+01 5.867950000000000443e+00
2.360000000000000142e+01 1.318468999999999980e+01
2.364999999999999858e+01 5.015159999999999840e+00
2.369999999999999929e+01 6.467419999999999725e+00
2.375000000000000000e+01 8.048159999999999314e+00
2.380000000000000071e+01 1.083897999999999939e+01
2.385000000000000142e+01 1.389629000000000048e+01
2.389999999999999858e+01 1.063848999999999911e+01
2.394999999999999929e+01 1.092811000000000021e+01
2.400000000000000000e+01 1.122484999999999999e+01
2.405000000000000071e+01 1.065255999999999936e+01
2.410000000000000142e+01 5.171459999999999724e+00
2.414999999999999858e+01 1.152899999999999991e+01
2.419999999999999929e+01 1.004659000000000013e+01
2.425000000000000000e+01 1.030537999999999954e+01
2.430000000000000071e+01 8.972110000000000696e+00
2.435000000000000142e+01 1.258914000000000044e+01
2.439999999999999858e+01 8.787539999999999907e+00
2.444999999999999929e+01 8.435790000000000788e+00
2.450000000000000000e+01 1.505396000000000001e+01
2.455000000000000071e+01 1.328007000000000026e+01
2.460000000000000142e+01 1.810070999999999941e+01
2.464999999999999858e+01 4.402099999999999902e+00
2.469999999999999929e+01 5.087679999999999758e+00
2.475000000000000000e+01 1.059521999999999942e+01
2.480000000000000071e+01 4.192919999999999980e+00
2.485000000000000142e+01 8.123540000000000205e+00
2.489999999999999858e+01 2.238842999999999961e+01
2.494999999999999929e+01 1.135518000000000072e+01
2.500000000000000000e+01 9.662660000000000693e+00
2.505000000000000071e+01 6.756140000000000256e+00
2.510000000000000142e+01 9.148300000000000765e+00
2.514999999999999858e+01 1.014572000000000074e+01
2.519999999999999929e+01 1.190346000000000082e+01
2.525000000000000000e+01 6.929140000000000299e+00
2.530000000000000071e+01 9.384600000000000719e+00
2.535000000000000142e+01 5.517999999999999794e+00
2.539999999999999858e+01 9.469799999999999329e+00
2.544999999999999929e+01 7.959640000000000271e+00
2.550000000000000000e+01 7.333680000000000199e+00
2.555000000000000071e+01 1.608353999999999928e+01
2.560000000000000142e+01 1.606773000000000096e+01
2.564999999999999858e+01 2.561927999999999983e+01
2.569999999999999929e+01 2.532086999999999932e+01
2.575000000000000000e+01 1.283215000000000039e+01
2.580000000000000071e+01 1.692550999999999917e+01
2.585000000000000142e+01 9.971140000000000114e+00
2.589999999999999858e+01 1.304942999999999920e+01
2.594999999999999929e+01 1.710486999999999824e+01
2.600000000000000000e+01 5.217889999999999695e+00
2.605000000000000071e+01 4.540689999999999671e+00
2.610000000000000142e+01 2.809646000000000043e+01
2.614999999999999858e+01 6.763549999999999329e+01
2.619999999999999929e+01 1.104582000000000086e+01
2.625000000000000000e+01 1.927045000000000030e+01
2.630000000000000071e+01 6.438189999999999635e+00
2.635000000000000142e+01 7.150330000000000297e+00
2.639999999999999858e+01 1.271974999999999945e+01
2.644999999999999929e+01 6.577919999999999767e+00
2.650000000000000000e+01 9.166150000000000020e+00
2.655000000000000071e+01 1.167304000000000030e+01
2.660000000000000142e+01 6.781405999999999779e+01
2.664999999999999858e+01 1.114020999999999972e+01
2.669999999999999929e+01 9.630409999999999471e+00
2.675000000000000000e+01 2.811011999999999844e+01
2.680000000000000071e+01 1.320514999999999972e+01
2.685000000000000142e+01 1.015868000000000038e+01
2.689999999999999858e+01 1.817099999999999937e+01
2.694999999999999929e+01 1.298508999999999958e+01
2.700000000000000000e+01 1.394167000000000023e+01
2.705000000000000071e+01 7.433480000000000310e+00
2.710000000000000142e+01 8.408200000000000784e+00
2.714999999999999858e+01 4.635119999999999685e+00
2.719999999999999929e+01 7.015520000000000422e+00
2.725000000000000000e+01 7.637920000000000265e+00
2.730000000000000071e+01 5.382590000000000430e+00
2.735000000000000142e+01 4.581640000000000157e+00
2.739999999999999858e+01 8.662589999999999790e+00
2.744999999999999929e+01 5.622589999999999755e+00
2.750000000000000000e+01 4.034150000000000347e+00
2.755000000000000071e+01 9.195819999999999439e+00
2.760000000000000142e+01 6.120720000000000383e+00
2.764999999999999858e+01 1.155625000000000036e+01
2.769999999999999929e+01 1.063133999999999979e+01
2.775000000000000000e+01 1.172320999999999991e+01
2.780000000000000071e+01 1.142495000000000083e+01
2.785000000000000142e+01 5.999279999999999724e+00
2.789999999999999858e+01 6.293890000000000207e+00
2.794999999999999929e+01 7.010570000000000412e+00
2.800000000000000000e+01 7.147920000000000051e+00
2.805000000000000071e+01 6.665939999999999976e+00
2.810000000000000142e+01 7.357920000000000016e+00
2.814999999999999858e+01 2.953279999999999905e+00
2.819999999999999929e+01 6.190520000000000245e+00
2.825000000000000000e+01 3.810150000000000148e+00
2.830000000000000071e+01 1.477717999999999954e+01
2.835000000000000142e+01 6.396869999999999834e+00
2.839999999999999858e+01 1.094547000000000025e+01
2.844999999999999929e+01 5.596680000000000099e+00
2.850000000000000000e+01 4.721890000000000143e+00
2.855000000000000071e+01 1.214531000000000027e+01
2.860000000000000142e+01 5.881529999999999703e+00
2.864999999999999858e+01 7.896010000000000417e+00
2.869999999999999929e+01 7.632489999999999775e+00
2.875000000000000000e+01 1.088466000000000022e+01
2.880000000000000071e+01 9.207050000000000622e+00
2.885000000000000142e+01 5.372840000000000060e+00
2.889999999999999858e+01 5.108789999999999942e+00
2.894999999999999929e+01 3.370120000000000005e+00
2.900000000000000000e+01 8.202540000000000830e+00
2.905000000000000071e+01 6.410809999999999675e+00
2.910000000000000142e+01 6.693100000000000271e+00
2.914999999999999858e+01 1.397438000000000002e+01
2.919999999999999929e+01 1.423745000000000083e+01
2.925000000000000000e+01 9.159010000000000318e+00
2.930000000000000071e+01 1.730226000000000042e+01
2.935000000000000142e+01 1.643827999999999889e+01
2.939999999999999858e+01 1.273504999999999932e+01
2.944999999999999929e+01 7.413109999999999644e+00
2.950000000000000000e+01 8.481220000000000425e+00
2.955000000000000071e+01 1.187709000000000081e+01
2.960000000000000142e+01 8.999470000000000525e+00
2.964999999999999858e+01 1.295894000000000013e+01
2.969999999999999929e+01 7.744550000000000267e+00
2.975000000000000000e+01 1.281525000000000070e+01
2.980000000000000071e+01 8.380530000000000257e+00
2.985000000000000142e+01 6.315669999999999895e+00
2.989999999999999858e+01 2.727096999999999838e+01
2.994999999999999929e+01 1.160876000000000019e+01
3.000000000000000000e+01 9.944430000000000547e+00
3.005000000000000071e+01 1.760587999999999909e+01
3.010000000000000142e+01 1.235194000000000081e+01
3.014999999999999858e+01 1.532408000000000037e+01
3.019999999999999929e+01 8.466020000000000323e+00
3.025000000000000000e+01 7.024860000000000326e+00
3.030000000000000071e+01 1.036320000000000086e+01
3.035000000000000142e+01 4.588199999999999612e+00
3.039999999999999858e+01 1.136997999999999998e+01
3.044999999999999929e+01 5.493590000000000195e+00
3.050000000000000000e+01 4.421149999999999913e+00
3.055000000000000071e+01 7.395019999999999705e+00
3.060000000000000142e+01 1.448152999999999935e+01
3.064999999999999858e+01 3.885450000000000070e+00
3.069999999999999929e+01 1.364195999999999920e+01
3.075000000000000000e+01 9.713770000000000238e+00
3.080000000000000071e+01 5.654480000000000395e+00
3.085000000000000142e+01 8.813280000000000669e+00
3.089999999999999858e+01 5.745420000000000194e+00
3.094999999999999929e+01 1.306603999999999921e+01
3.100000000000000000e+01 4.029270000000000351e+00
3.105000000000000071e+01 1.562562999999999924e+01
3.110000000000000142e+01 1.986680000000000001e+00
3.114999999999999858e+01 8.245820000000000149e+00
3.119999999999999929e+01 1.145303999999999967e+01
3.125000000000000000e+01 6.784989999999999633e+00
3.130000000000000071e+01 7.090580000000000105e+00
3.135000000000000142e+01 2.028914999999999935e+01
3.139999999999999858e+01 5.154910000000000103e+00
3.144999999999999929e+01 5.651110000000000078e+00
3.150000000000000000e+01 6.337509999999999977e+00
3.155000000000000071e+01 9.986340000000000217e+00
3.160000000000000142e+01 1.503816999999999915e+01
3.164999999999999858e+01 1.313687000000000005e+01
3.169999999999999929e+01 2.954380000000000006e+00
3.175000000000000000e+01 8.849970000000000780e+00
3.180000000000000071e+01 1.954540000000000077e+01
3.185000000000000142e+01 6.651150000000000340e+00
3.189999999999999858e+01 8.891989999999999839e+00
3.194999999999999929e+01 4.016569999999999752e+00
3.200000000000000000e+01 1.327007000000000048e+01
3.204999999999999716e+01 4.600249999999999950e+00
3.210000000000000142e+01 6.519449999999999967e+00
3.214999999999999858e+01 6.069869999999999877e+00
3.220000000000000284e+01 6.983850000000000335e+00
3.225000000000000000e+01 5.561969999999999636e+00
3.229999999999999716e+01 2.094679999999999875e+00
3.235000000000000142e+01 5.961509999999999643e+00
3.239999999999999858e+01 4.697460000000000413e+00
3.245000000000000284e+01 5.172539999999999694e+00
3.250000000000000000e+01 1.049798000000000009e+01
3.254999999999999716e+01 5.576480000000000103e+00
3.260000000000000142e+01 5.403299999999999770e+00
3.264999999999999858e+01 1.086692999999999998e+01
3.270000000000000284e+01 6.874329999999999607e+00
3.275000000000000000e+01 8.321220000000000283e+00
3.279999999999999716e+01 9.934939999999999216e+00
3.285000000000000142e+01 2.021350999999999942e+01
3.289999999999999858e+01 1.117413999999999952e+01
3.295000000000000284e+01 7.263449999999999740e+00
3.300000000000000000e+01 1.288851000000000013e+01
3.304999999999999716e+01 1.016019999999999968e+01
3.310000000000000142e+01 2.540951000000000093e+01
3.314999999999999858e+01 6.296719999999999651e+00
3.320000000000000284e+01 1.243317000000000050e+01
3.325000000000000000e+01 1.488386999999999993e+01
3.329999999999999716e+01 1.090569999999999951e+01
3.335000000000000142e+01 1.037453999999999965e+01
3.339999999999999858e+01 7.696250000000000036e+00
3.345000000000000284e+01 1.092242000000000068e+01
3.350000000000000000e+01 7.842150000000000176e+00
3.354999999999999716e+01 2.391546999999999912e+01
3.360000000000000142e+01 1.979575000000000173e+01
3.364999999999999858e+01 9.828179999999999694e+00
3.370000000000000284e+01 9.764049999999999230e+00
3.375000000000000000e+01 1.781129999999999924e+01
3.379999999999999716e+01 1.019425000000000026e+01
3.385000000000000142e+01 1.186388999999999960e+01
3.389999999999999858e+01 1.763581999999999894e+01
3.395000000000000284e+01 1.541014000000000017e+01
3.400000000000000000e+01 2.544658000000000087e+01
3.404999999999999716e+01 1.771859999999999857e+01
3.410000000000000142e+01 6.598740000000000272e+00
3.414999999999999858e+01 5.445161999999999836e+01
3.420000000000000284e+01 1.926288999999999874e+01
3.425000000000000000e+01 1.931297999999999959e+01
3.429999999999999716e+01 7.552399999999999558e+00
3.435000000000000142e+01 5.556429999999999758e+00
3.439999999999999858e+01 4.959593000000000274e+01
3.445000000000000284e+01 2.692976000000000170e+01
3.450000000000000000e+01 9.613657999999999504e+01
3.454999999999999716e+01 1.226374999999999993e+01
3.460000000000000142e+01 2.012668000000000035e+01
3.464999999999999858e+01 3.048037000000000063e+01
3.470000000000000284e+01 3.413038000000000238e+01
3.475000000000000000e+01 1.507302999999999926e+01
3.479999999999999716e+01 3.374443999999999733e+01
3.485000000000000142e+01 4.983335000000000292e+01
3.489999999999999858e+01 3.708319999999999794e+01
3.495000000000000284e+01 1.922972999999999999e+01
3.500000000000000000e+01 1.288745499999999993e+02
3.504999999999999716e+01 1.547425999999999924e+01
3.510000000000000142e+01 1.033159999999999989e+01
3.514999999999999858e+01 1.114462999999999937e+01
3.520000000000000284e+01 1.182582000000000022e+01
3.525000000000000000e+01 1.463546000000000014e+01
3.529999999999999716e+01 8.394588000000000250e+01
3.535000000000000142e+01 1.554594999999999949e+01
3.539999999999999858e+01 1.974510000000000076e+01
3.545000000000000284e+01 2.228621000000000052e+01
3.550000000000000000e+01 4.246421000000000134e+01
3.554999999999999716e+01 2.575300999999999974e+01
3.560000000000000142e+01 1.787322999999999951e+01
3.564999999999999858e+01 1.595457999999999998e+01
3.570000000000000284e+01 2.877974000000000032e+01
3.575000000000000000e+01 8.553041000000000338e+01
3.579999999999999716e+01 3.790567000000000064e+01
3.585000000000000142e+01 1.554518000000000022e+01
3.589999999999999858e+01 2.048697999999999908e+01
3.595000000000000284e+01 1.723472999999999900e+01
3.600000000000000000e+01 2.839263000000000048e+01
3.604999999999999716e+01 2.987175999999999831e+01
3.610000000000000142e+01 3.953446500000000015e+02
3.614999999999999858e+01 5.337570000000000370e+00
3.620000000000000284e+01 1.295462999999999987e+01
3.625000000000000000e+01 7.980330999999999619e+01
3.629999999999999716e+01 7.306699000000000410e+01
3.635000000000000142e+01 1.401443000000000083e+01
3.639999999999999858e+01 3.923125000000000284e+01
3.645000000000000284e+01 3.592119999999999891e+01
3.650000000000000000e+01 1.371654999999999980e+01
3.654999999999999716e+01 9.262529999999999930e+00
3.660000000000000142e+01 3.864827999999999975e+01
3.664999999999999858e+01 2.751687000000000083e+01
3.670000000000000284e+01 3.543560000000000088e+01
3.675000000000000000e+01 1.771837999999999980e+01
3.679999999999999716e+01 1.393064999999999998e+01
3.685000000000000142e+01 4.203652000000000299e+01
3.689999999999999858e+01 1.370166000000000039e+01
3.695000000000000284e+01 1.387734999999999985e+01
3.700000000000000000e+01 1.404612000000000016e+01
3.704999999999999716e+01 7.716239999999999988e+00
3.710000000000000142e+01 4.820004999999999740e+01
3.714999999999999858e+01 1.818713999999999942e+01
3.720000000000000284e+01 7.726099999999999746e+00
3.725000000000000000e+01 2.191020999999999930e+01
3.729999999999999716e+01 5.137539999999999907e+01
3.735000000000000142e+01 6.157300000000000217e+00
3.739999999999999858e+01 1.055972000000000044e+01
3.745000000000000284e+01 4.111903000000000219e+01
3.750000000000000000e+01 6.350979999999999848e+00
3.754999999999999716e+01 1.595599999999999952e+01
3.760000000000000142e+01 7.647599999999999731e+00
3.764999999999999858e+01 2.273065000000000069e+01
3.770000000000000284e+01 1.936204000000000036e+01
3.775000000000000000e+01 1.077682000000000073e+01
3.779999999999999716e+01 3.920360000000000156e+01
3.785000000000000142e+01 1.612654200000000060e+02
3.789999999999999858e+01 2.193793000000000148e+01
3.795000000000000284e+01 2.143460999999999927e+01
3.800000000000000000e+01 2.231732999999999834e+01
3.804999999999999716e+01 7.858509999999999884e+00
3.810000000000000142e+01 1.703969000000000023e+01
3.814999999999999858e+01 4.264947000000000088e+01
3.820000000000000284e+01 5.023069000000000273e+01
3.825000000000000000e+01 1.733492000000000033e+01
3.829999999999999716e+01 7.908109999999999751e+00
3.835000000000000142e+01 7.430225000000000080e+01
3.839999999999999858e+01 8.171930000000000405e+01
3.845000000000000284e+01 2.275581999999999994e+01
3.850000000000000000e+01 3.255866999999999933e+01
3.854999999999999716e+01 1.115356000000000058e+01
3.860000000000000142e+01 8.070429999999999993e+00
3.864999999999999858e+01 3.896152000000000015e+01
3.870000000000000284e+01 1.173176999999999914e+01
3.875000000000000000e+01 4.353405000000000058e+01
3.879999999999999716e+01 1.785682999999999865e+01
3.885000000000000142e+01 1.058938700000000068e+02
3.889999999999999858e+01 2.717127999999999943e+01
3.895000000000000284e+01 4.621802999999999884e+01
3.900000000000000000e+01 9.885428000000000281e+01
3.904999999999999716e+01 1.061312999999999995e+01
3.910000000000000142e+01 5.079629999999999868e+00
3.914999999999999858e+01 2.534174000000000149e+01
3.920000000000000284e+01 1.085028999999999932e+01
3.925000000000000000e+01 7.150809999999999889e+00
3.929999999999999716e+01 1.408464999999999989e+01
3.935000000000000142e+01 1.491485999999999912e+01
3.939999999999999858e+01 5.839392000000000138e+01
3.945000000000000284e+01 5.833964999999999890e+01
3.950000000000000000e+01 7.773640000000000327e+00
3.954999999999999716e+01 3.941644000000000148e+01
3.960000000000000142e+01 2.187377000000000038e+01
3.964999999999999858e+01 2.123603999999999914e+01
3.970000000000000284e+01 1.638511000000000095e+01
3.975000000000000000e+01 3.495575999999999794e+01
3.979999999999999716e+01 1.512358000000000047e+01
3.985000000000000142e+01 2.657092000000000098e+01
3.989999999999999858e+01 5.552351000000000170e+01
3.995000000000000284e+01 1.916872000000000043e+01
4.000000000000000000e+01 8.105662999999999840e+01
4.004999999999999716e+01 2.377901999999999916e+01
4.010000000000000142e+01 1.195248999999999917e+01
4.014999999999999858e+01 1.428781000000000034e+01
4.020000000000000284e+01 7.896920000000000073e+01
4.025000000000000000e+01 3.944127999999999901e+01
4.029999999999999716e+01 2.280731000000000108e+01
4.035000000000000142e+01 2.971544000000000096e+01
4.039999999999999858e+01 1.712202999999999875e+01
4.045000000000000284e+01 4.561724999999999852e+01
4.050000000000000000e+01 6.389980000000000437e+00
4.054999999999999716e+01 5.650439999999999685e+00
4.060000000000000142e+01 1.762136999999999887e+01
4.064999999999999858e+01 1.132330999999999932e+01
4.070000000000000284e+01 3.097483000000000075e+01
4.075000000000000000e+01 2.533107000000000042e+01
4.079999999999999716e+01 1.016371999999999964e+01
4.085000000000000142e+01 1.083120000000000083e+01
4.089999999999999858e+01 2.541134999999999877e+01
4.095000000000000284e+01 2.250349999999999895e+01
4.100000000000000000e+01 3.057618000000000080e+01
4.104999999999999716e+01 2.800860000000000127e+00
4.110000000000000142e+01 1.572128000000000014e+01
4.114999999999999858e+01 1.450876000000000055e+01
4.120000000000000284e+01 7.967010000000000147e+00
4.125000000000000000e+01 1.108266000000000062e+01
4.129999999999999716e+01 5.184510000000000396e+00
4.135000000000000142e+01 3.106672000000000011e+01
4.139999999999999858e+01 4.618689999999999962e+00
4.145000000000000284e+01 7.190480999999999767e+01
4.150000000000000000e+01 1.549573000000000000e+01
4.154999999999999716e+01 8.428209999999999980e+00
4.160000000000000142e+01 1.660202999999999918e+01
4.164999999999999858e+01 1.459636000000000067e+01
4.170000000000000284e+01 6.819359999999999644e+00
4.175000000000000000e+01 1.736567000000000149e+01
4.179999999999999716e+01 2.115323000000000064e+01
4.185000000000000142e+01 2.021130000000000138e+01
4.189999999999999858e+01 1.967843999999999838e+01
4.195000000000000284e+01 2.074909999999999854e+01
4.200000000000000000e+01 1.826934999999999931e+01
4.204999999999999716e+01 7.264730000000000132e+00
4.210000000000000142e+01 3.013792000000000115e+01
4.214999999999999858e+01 1.741763500000000136e+02
4.220000000000000284e+01 2.530548999999999893e+01
4.225000000000000000e+01 1.751239999999999952e+01
4.229999999999999716e+01 3.899018000000000228e+01
4.235000000000000142e+01 1.399892999999999965e+01
4.239999999999999858e+01 6.477741000000000327e+01
4.245000000000000284e+01 7.048300000000000232e+00
4.250000000000000000e+01 9.844839999999999591e+00
4.254999999999999716e+01 2.384581999999999979e+01
4.260000000000000142e+01 1.243502999999999936e+01
4.264999999999999858e+01 1.925517999999999930e+01
4.270000000000000284e+01 1.976777999999999835e+01
4.275000000000000000e+01 1.610624999999999929e+01
4.279999999999999716e+01 1.688287000000000049e+01
4.285000000000000142e+01 2.224512999999999963e+01
4.289999999999999858e+01 2.346876999999999924e+01
4.295000000000000284e+01 1.280577000000000076e+01
4.300000000000000000e+01 2.695286000000000115e+01
4.304999999999999716e+01 2.662029000000000067e+01
4.310000000000000142e+01 1.206817999999999991e+01
4.314999999999999858e+01 3.387337000000000131e+01
4.320000000000000284e+01 7.539360000000000284e+00
4.325000000000000000e+01 1.996254000000000062e+01
4.329999999999999716e+01 2.969103000000000137e+01
4.335000000000000142e+01 2.412650000000000006e+01
4.339999999999999858e+01 2.265943000000000040e+01
4.345000000000000284e+01 3.215395999999999788e+01
4.350000000000000000e+01 2.150801999999999836e+01
4.354999999999999716e+01 1.271198000000000050e+01
4.360000000000000142e+01 1.344421999999999962e+01
4.364999999999999858e+01 7.174080000000000013e+00
4.370000000000000284e+01 9.261829999999999785e+00
4.375000000000000000e+01 8.346199999999999619e+00
4.379999999999999716e+01 2.190542999999999907e+01
4.385000000000000142e+01 1.060152000000000072e+01
4.389999999999999858e+01 1.961170999999999864e+01
4.395000000000000284e+01 9.249019999999999797e+00
4.400000000000000000e+01 1.157038000000000011e+01
4.404999999999999716e+01 5.494229999999999947e+00
4.410000000000000142e+01 2.141073000000000093e+01
4.414999999999999858e+01 3.515283999999999764e+01
4.420000000000000284e+01 4.207980000000000054e+00
4.425000000000000000e+01 2.239666000000000068e+01
4.429999999999999716e+01 2.029910999999999888e+01
4.435000000000000142e+01 3.950455999999999790e+01
4.439999999999999858e+01 2.843844999999999956e+01
4.445000000000000284e+01 8.353400000000000603e+00
4.450000000000000000e+01 1.095135999999999932e+01
4.454999999999999716e+01 6.834660000000000402e+00
4.460000000000000142e+01 1.911439999999999984e+01
4.464999999999999858e+01 1.710089999999999932e+01
4.470000000000000284e+01 3.116704999999999970e+01
4.475000000000000000e+01 4.429852000000000345e+01
4.479999999999999716e+01 1.046650999999999954e+01
4.485000000000000142e+01 2.575574999999999903e+01
4.489999999999999858e+01 4.720186999999999955e+01
4.495000000000000284e+01 6.825404000000000337e+01
4.500000000000000000e+01 2.097916000000000025e+01
4.504999999999999716e+01 3.820394000000000290e+01
4.510000000000000142e+01 3.062036000000000158e+01
4.514999999999999858e+01 5.351440000000000197e+00
4.520000000000000284e+01 1.992135000000000034e+01
4.525000000000000000e+01 1.936604000000000170e+01
4.529999999999999716e+01 2.558625999999999934e+01
4.535000000000000142e+01 7.033259999999999934e+01
4.539999999999999858e+01 3.079148999999999958e+01
4.545000000000000284e+01 1.340803000000000011e+01
4.550000000000000000e+01 2.509619999999999962e+01
4.554999999999999716e+01 7.205250000000000377e+00
4.560000000000000142e+01 1.018626000000000076e+01
4.564999999999999858e+01 9.764110000000000511e+00
4.570000000000000284e+01 4.709394999999999953e+01
4.575000000000000000e+01 3.348913000000000295e+01
4.579999999999999716e+01 1.145987000000000045e+01
4.585000000000000142e+01 1.454307000000000016e+01
4.589999999999999858e+01 1.857542000000000115e+01
4.595000000000000284e+01 1.278320000000000078e+01
4.600000000000000000e+01 5.909150000000000347e+00
4.604999999999999716e+01 9.246529999999999916e+00
4.610000000000000142e+01 1.015361000000000047e+01
4.614999999999999858e+01 8.331170000000000186e+00
4.620000000000000284e+01 1.136496999999999957e+01
4.625000000000000000e+01 1.806026999999999916e+01
4.629999999999999716e+01 3.432198999999999955e+01
4.635000000000000142e+01 1.505358000000000018e+01
4.639999999999999858e+01 1.136849999999999916e+01
4.645000000000000284e+01 6.683379999999999654e+00
4.650000000000000000e+01 2.466532000000000124e+01
4.654999999999999716e+01 1.082957000000000036e+01
4.660000000000000142e+01 7.461219999999999963e+00
4.664999999999999858e+01 2.280896999999999863e+01
4.670000000000000284e+01 1.146890999999999927e+01
4.675000000000000000e+01 1.245054000000000016e+01
4.679999999999999716e+01 2.387471000000000032e+01
4.685000000000000142e+01 5.273060000000000080e+00
4.689999999999999858e+01 2.710582000000000136e+01
4.695000000000000284e+01 1.363644999999999996e+01
4.700000000000000000e+01 7.217970000000000219e+00
4.704999999999999716e+01 3.481246000000000151e+01
4.710000000000000142e+01 1.422059999999999924e+01
4.714999999999999858e+01 1.200967999999999947e+01
4.720000000000000284e+01 1.758659000000000106e+01
4.725000000000000000e+01 1.717526000000000153e+01
4.729999999999999716e+01 2.591668999999999912e+01
4.735000000000000142e+01 9.356080000000000396e+00
4.739999999999999858e+01 7.357759999999999856e+00
4.745000000000000284e+01 1.044544999999999924e+01
4.750000000000000000e+01 8.625189999999999912e+00
4.754999999999999716e+01 1.900740000000000052e+01
4.760000000000000142e+01 1.451492000000000004e+01
4.764999999999999858e+01 7.706830000000000069e+00
4.770000000000000284e+01 7.219809999999999839e+00
4.775000000000000000e+01 7.606980000000000075e+00
4.779999999999999716e+01 8.281879999999999242e+00
4.785000000000000142e+01 1.258774999999999977e+01
4.789999999999999858e+01 8.675509999999999167e+00
4.795000000000000284e+01 1.534390999999999927e+01
4.800000000000000000e+01 1.368351999999999968e+01
4.804999999999999716e+01 2.460294000000000025e+01
4.810000000000000142e+01 5.805769999999999875e+00
4.814999999999999858e+01 1.105991000000000035e+01
4.820000000000000284e+01 7.251890000000000391e+00
4.825000000000000000e+01 1.961784000000000106e+01
4.829999999999999716e+01 4.097260000000000346e+00
4.835000000000000142e+01 8.699600000000000222e+00
4.839999999999999858e+01 9.235150000000000858e+00
4.845000000000000284e+01 7.969610000000000305e+00
4.850000000000000000e+01 1.146630000000000038e+01
4.854999999999999716e+01 8.205809999999999604e+00
4.860000000000000142e+01 3.963509999999999867e+00
4.864999999999999858e+01 1.222668999999999961e+01
4.870000000000000284e+01 7.337640000000000384e+00
4.875000000000000000e+01 2.094700999999999880e+01
4.879999999999999716e+01 9.974040000000000461e+00
4.885000000000000142e+01 1.197786999999999935e+01
4.889999999999999858e+01 1.889930000000000021e+01
4.895000000000000284e+01 1.510116999999999976e+01
4.900000000000000000e+01 1.183126000000000033e+01
4.904999999999999716e+01 2.356861999999999924e+01
4.910000000000000142e+01 3.254041000000000139e+01
4.914999999999999858e+01 2.118509999999999849e+01
4.920000000000000284e+01 2.039894999999999925e+01
4.925000000000000000e+01 2.802393000000000001e+01
4.929999999999999716e+01 1.723196000000000083e+01
4.935000000000000142e+01 3.293041999999999803e+01
4.939999999999999858e+01 2.908186999999999856e+01
4.945000000000000284e+01 2.170379000000000147e+01
4.950000000000000000e+01 2.119691999999999865e+01
4.954999999999999716e+01 3.596020000000000039e+01
4.960000000000000142e+01 4.154426000000000130e+01
4.964999999999999858e+01 2.740500000000000114e+01
4.970000000000000284e+01 3.777308000000000021e+01
4.975000000000000000e+01 1.330667000000000044e+01
4.979999999999999716e+01 9.250479999999999592e+00
4.985000000000000142e+01 1.426477000000000039e+01
4.989999999999999858e+01 1.635589999999999833e+01
4.995000000000000284e+01 3.291696000000000311e+01
5.000000000000000000e+01 1.419430000000000014e+01
5.004999999999999716e+01 1.455672999999999995e+01
5.010000000000000142e+01 3.257239999999999913e+00
5.014999999999999858e+01 1.068398000000000003e+01
5.020000000000000284e+01 1.296371000000000073e+01
5.025000000000000000e+01 1.311431999999999931e+01
5.029999999999999716e+01 2.165603000000000122e+01
5.035000000000000142e+01 2.260789000000000115e+01
5.039999999999999858e+01 1.820527999999999835e+01
5.045000000000000284e+01 3.652402000000000015e+01
5.050000000000000000e+01 9.226910000000000167e+00
5.054999999999999716e+01 2.071096000000000004e+01
5.060000000000000142e+01 2.699763000000000090e+01
5.064999999999999858e+01 9.385450000000000514e+00
5.070000000000000284e+01 5.385570000000000412e+00
5.075000000000000000e+01 1.424436000000000035e+01
5.079999999999999716e+01 1.169687000000000054e+01
5.085000000000000142e+01 1.281267000000000067e+01
5.089999999999999858e+01 1.299601999999999968e+01
5.095000000000000284e+01 7.125650000000000261e+00
5.100000000000000000e+01 1.012157000000000018e+01
5.104999999999999716e+01 1.296964000000000006e+01
5.110000000000000142e+01 8.816819999999999879e+00
5.114999999999999858e+01 1.052256000000000036e+01
5.120000000000000284e+01 2.119819000000000031e+01
5.125000000000000000e+01 1.996580000000000155e+01
5.129999999999999716e+01 9.518420000000000769e+00
5.135000000000000142e+01 2.173310000000000031e+01
5.139999999999999858e+01 2.049029000000000167e+01
5.145000000000000284e+01 2.686907000000000068e+01
5.150000000000000000e+01 3.147839000000000098e+01
5.154999999999999716e+01 1.718602999999999881e+01
5.160000000000000142e+01 1.393093000000000004e+01
5.164999999999999858e+01 1.707705999999999946e+01
5.170000000000000284e+01 1.952543000000000006e+01
5.175000000000000000e+01 1.510247000000000028e+01
5.179999999999999716e+01 1.028824000000000005e+01
5.185000000000000142e+01 2.420423999999999864e+01
5.189999999999999858e+01 1.004120999999999952e+01
5.195000000000000284e+01 1.974787999999999855e+01
5.200000000000000000e+01 8.406129999999999214e+00
5.204999999999999716e+01 1.301091000000000086e+01
5.210000000000000142e+01 8.123549999999999827e+00
5.214999999999999858e+01 2.002889000000000053e+01
5.220000000000000284e+01 9.462289999999999424e+00
5.225000000000000000e+01 7.752849999999999575e+00
5.229999999999999716e+01 1.659732999999999947e+01
5.235000000000000142e+01 1.820024000000000086e+01
5.239999999999999858e+01 2.013143000000000171e+01
5.245000000000000284e+01 1.324227999999999916e+01
5.250000000000000000e+01 1.064730999999999916e+01
5.254999999999999716e+01 9.733040000000000802e+00
5.260000000000000142e+01 3.775100000000000122e+00
5.264999999999999858e+01 1.910480000000000089e+01
5.270000000000000284e+01 1.458442999999999934e+01
5.275000000000000000e+01 7.890089999999999826e+00
5.279999999999999716e+01 6.366789999999999949e+00
5.285000000000000142e+01 1.680296999999999841e+01
5.289999999999999858e+01 1.330911000000000044e+01
5.295000000000000284e+01 5.434809999999999697e+00
5.300000000000000000e+01 5.734440000000000204e+00
5.304999999999999716e+01 3.032971999999999824e+01
5.310000000000000142e+01 1.410360000000000014e+01
5.314999999999999858e+01 5.191029999999999589e+00
5.320000000000000284e+01 1.115473000000000070e+01
5.325000000000000000e+01 1.999052999999999969e+01
5.329999999999999716e+01 9.549810000000000798e+00
5.335000000000000142e+01 2.073660999999999888e+01
5.339999999999999858e+01 9.567819999999999325e+00
5.345000000000000284e+01 5.573179999999999801e+00
5.350000000000000000e+01 8.217909999999999826e+00
5.354999999999999716e+01 8.665480000000000516e+00
5.360000000000000142e+01 9.412409999999999499e+00
5.364999999999999858e+01 9.196960000000000690e+00
5.370000000000000284e+01 1.704071000000000069e+01
5.375000000000000000e+01 9.151450000000000529e+00
5.379999999999999716e+01 1.158346000000000053e+01
5.385000000000000142e+01 7.706690000000000040e+00
5.389999999999999858e+01 2.026330000000000098e+01
5.395000000000000284e+01 8.274710000000000676e+00
5.400000000000000000e+01 2.556963000000000008e+01
5.404999999999999716e+01 4.440479999999999983e+00
5.410000000000000142e+01 6.855330000000000368e+00
5.414999999999999858e+01 1.113339000000000034e+01
5.420000000000000284e+01 8.278439999999999799e+00
5.425000000000000000e+01 2.048848999999999876e+01
5.429999999999999716e+01 2.405390000000000139e+00
5.435000000000000142e+01 4.021840000000000082e+00
5.439999999999999858e+01 1.185934999999999917e+01
5.445000000000000284e+01 6.047760000000000247e+00
5.450000000000000000e+01 2.880580000000000140e+00
5.454999999999999716e+01 1.375942000000000043e+01
5.460000000000000142e+01 2.551870000000000083e+00
5.464999999999999858e+01 4.905190000000000161e+00
5.470000000000000284e+01 1.489104999999999990e+01
5.475000000000000000e+01 1.271367000000000047e+01
5.479999999999999716e+01 1.365262000000000064e+01
5.485000000000000142e+01 1.832379999999999853e+01
5.489999999999999858e+01 1.258535999999999966e+01
5.495000000000000284e+01 6.554400000000000226e+00
5.500000000000000000e+01 1.580222000000000016e+01
5.504999999999999716e+01 8.544859999999999900e+00
5.510000000000000142e+01 1.816047999999999973e+01
5.514999999999999858e+01 1.442336000000000062e+01
5.520000000000000284e+01 7.572770000000000223e+00
5.525000000000000000e+01 6.058530000000000193e+00
5.529999999999999716e+01 7.516210000000000058e+00
5.535000000000000142e+01 1.674449999999999861e+01
5.539999999999999858e+01 1.444281999999999933e+01
5.545000000000000284e+01 2.337515000000000143e+01
5.550000000000000000e+01 1.383497000000000021e+01
5.554999999999999716e+01 1.031933000000000078e+01
5.560000000000000142e+01 9.295730000000000715e+00
5.564999999999999858e+01 5.653909999999999769e+00
5.570000000000000284e+01 1.965718000000000032e+01
5.575000000000000000e+01 4.862989999999999924e+00
5.579999999999999716e+01 1.087137000000000064e+01
5.585000000000000142e+01 5.935670000000000002e+00
5.589999999999999858e+01 1.188288000000000011e+01
5.595000000000000284e+01 2.090917999999999921e+01
5.600000000000000000e+01 1.184012000000000064e+01
5.604999999999999716e+01 7.220270000000000188e+00
5.610000000000000142e+01 1.196194000000000024e+01
5.614999999999999858e+01 6.399879999999999569e+00
5.620000000000000284e+01 1.302646000000000015e+01
5.625000000000000000e+01 1.256438999999999950e+01
5.629999999999999716e+01 9.119450000000000500e+00
5.635000000000000142e+01 1.538003999999999927e+01
5.639999999999999858e+01 8.040100000000000691e+00
5.645000000000000284e+01 4.940669999999999895e+00
5.650000000000000000e+01 3.743399999999999839e+00
5.654999999999999716e+01 1.774181000000000097e+01
5.660000000000000142e+01 9.409240000000000492e+00
5.664999999999999858e+01 5.113520000000000287e+00
5.670000000000000284e+01 5.942140000000000200e+00
5.675000000000000000e+01 1.063428000000000040e+01
5.679999999999999716e+01 9.473380000000000578e+00
5.685000000000000142e+01 7.119369999999999976e+00
5.689999999999999858e+01 6.384750000000000369e+00
5.695000000000000284e+01 8.329909999999999926e+00
5.700000000000000000e+01 6.564540000000000042e+00
5.704999999999999716e+01 6.179700000000000415e+00
5.710000000000000142e+01 1.043168000000000006e+01
5.714999999999999858e+01 9.583629999999999427e+00
5.720000000000000284e+01 2.890411999999999892e+01
5.725000000000000000e+01 8.128840000000000288e+00
5.729999999999999716e+01 8.932769999999999655e+00
5.735000000000000142e+01 4.544410000000000061e+00
5.739999999999999858e+01 8.632949999999999235e+00
5.745000000000000284e+01 2.689827000000000012e+01
5.750000000000000000e+01 1.823086999999999946e+01
5.754999999999999716e+01 7.641070000000000029e+00
5.760000000000000142e+01 1.740246000000000137e+01
5.764999999999999858e+01 6.727732000000000312e+01
5.770000000000000284e+01 1.043734000000000073e+01
5.775000000000000000e+01 1.493810000000000038e+01
5.779999999999999716e+01 8.369379999999999598e+00
5.785000000000000142e+01 1.299919000000000047e+01
5.789999999999999858e+01 1.641635000000000133e+01
5.795000000000000284e+01 8.951320000000000832e+00
5.800000000000000000e+01 1.884038999999999930e+01
5.804999999999999716e+01 2.306416000000000111e+01
5.810000000000000142e+01 1.280000000000000071e+01
5.814999999999999858e+01 1.150529000000000046e+01
5.820000000000000284e+01 2.264254999999999995e+01
5.825000000000000000e+01 1.328947999999999929e+01
5.829999999999999716e+01 6.443010000000000126e+00
5.835000000000000142e+01 1.049099000000000004e+01
5.839999999999999858e+01 1.372842999999999947e+01
5.845000000000000284e+01 2.392503999999999920e+01
5.850000000000000000e+01 1.166437999999999953e+01
5.854999999999999716e+01 2.720986999999999867e+01
5.860000000000000142e+01 3.560860000000000269e+01
5.864999999999999858e+01 2.023868999999999829e+01
5.870000000000000284e+01 1.885326999999999842e+01
5.875000000000000000e+01 1.592286999999999964e+01
5.879999999999999716e+01 1.024014999999999986e+01
5.885000000000000142e+01 1.290634999999999977e+01
5.889999999999999858e+01 1.960916999999999888e+01
5.895000000000000284e+01 1.516563999999999979e+01
5.900000000000000000e+01 1.395551999999999992e+01
5.904999999999999716e+01 1.547311000000000014e+01
5.910000000000000142e+01 1.151995999999999931e+01
5.914999999999999858e+01 1.177244999999999919e+01
5.920000000000000284e+01 8.092959999999999710e+00
5.925000000000000000e+01 9.859310000000000684e+00
5.929999999999999716e+01 5.274130000000000429e+00
5.935000000000000142e+01 8.681720000000000326e+00
5.939999999999999858e+01 1.906297999999999959e+01
5.945000000000000284e+01 9.789310000000000400e+00
5.950000000000000000e+01 6.625799999999999912e+00
5.954999999999999716e+01 2.605837999999999965e+01
5.960000000000000142e+01 5.708309999999999995e+00
5.964999999999999858e+01 6.769639999999999880e+00
5.970000000000000284e+01 1.402678000000000047e+01
5.975000000000000000e+01 2.086695999999999884e+01
5.979999999999999716e+01 4.170130000000000337e+00
5.985000000000000142e+01 1.483552000000000071e+01
5.989999999999999858e+01 1.625364000000000075e+01
5.995000000000000284e+01 8.985559999999999548e+00
6.000000000000000000e+01 1.753553000000000139e+01
6.004999999999999716e+01 6.598010000000000375e+00
6.010000000000000142e+01 8.723140000000000782e+00
6.014999999999999858e+01 6.501159999999999606e+00
6.020000000000000284e+01 7.479079999999999728e+00
6.025000000000000000e+01 3.175720000000000098e+00
6.029999999999999716e+01 6.375949999999999562e+00
6.035000000000000142e+01 6.833400000000000141e+00
6.039999999999999858e+01 5.627869999999999706e+00
6.045000000000000284e+01 6.408229999999999649e+00
6.050000000000000000e+01 7.821299999999999919e+00
6.054999999999999716e+01 7.165840000000000209e+00
6.060000000000000142e+01 9.178819999999999979e+00
6.064999999999999858e+01 1.074747999999999948e+01
6.070000000000000284e+01 1.363463999999999920e+01
6.075000000000000000e+01 1.660556000000000054e+01
6.079999999999999716e+01 1.999219999999999997e+00
6.085000000000000142e+01 8.540039999999999409e+00
6.089999999999999858e+01 2.226294000000000040e+01
6.095000000000000284e+01 4.323319999999999830e+00
6.100000000000000000e+01 7.299870000000000303e+00
6.104999999999999716e+01 1.027142000000000088e+01
6.110000000000000142e+01 1.052544999999999931e+01
6.114999999999999858e+01 8.001289999999999125e+00
6.120000000000000284e+01 4.985759999999999970e+00
6.125000000000000000e+01 1.143493999999999922e+01
6.129999999999999716e+01 1.022021999999999942e+01
6.135000000000000142e+01 7.421829999999999927e+00
6.139999999999999858e+01 6.086280000000000356e+00
6.145000000000000284e+01 4.372650000000000148e+00
6.150000000000000000e+01 8.395170000000000243e+00
6.154999999999999716e+01 5.953070000000000306e+00
6.160000000000000142e+01 1.226382000000000083e+01
6.164999999999999858e+01 3.535449999999999982e+00
6.170000000000000284e+01 7.961599999999999788e+00
6.175000000000000000e+01 9.140409999999999258e+00
6.179999999999999716e+01 6.677769999999999762e+00
6.185000000000000142e+01 9.356749999999999901e+00
6.189999999999999858e+01 8.887330000000000396e+00
6.195000000000000284e+01 1.849367000000000161e+01
6.200000000000000000e+01 4.552669999999999995e+00
6.204999999999999716e+01 8.439140000000000086e+00
6.210000000000000142e+01 1.358299000000000056e+01
6.214999999999999858e+01 4.237350000000000172e+00
6.220000000000000284e+01 1.285640000000000072e+01
6.225000000000000000e+01 1.886388000000000176e+01
6.229999999999999716e+01 1.420772000000000013e+01
6.235000000000000142e+01 6.496459999999999901e+00
6.239999999999999858e+01 6.057620000000000005e+00
6.245000000000000284e+01 5.392009999999999970e+00
6.250000000000000000e+01 1.542112000000000016e+01
6.254999999999999716e+01 1.774226000000000170e+01
6.260000000000000142e+01 8.099750000000000227e+00
6.264999999999999858e+01 1.701690999999999931e+01
6.270000000000000284e+01 1.985343999999999909e+01
6.275000000000000000e+01 6.172950000000000159e+00
6.279999999999999716e+01 2.663360000000000127e+01
6.285000000000000142e+01 6.810200000000000031e+00
6.289999999999999858e+01 7.765019999999999811e+00
6.295000000000000284e+01 8.842950000000000088e+00
6.300000000000000000e+01 4.810629999999999740e+00
6.304999999999999716e+01 1.418599000000000032e+01
6.310000000000000142e+01 1.835738999999999876e+01
6.314999999999999858e+01 1.388752000000000031e+01
6.320000000000000284e+01 2.069651999999999958e+01
6.325000000000000000e+01 1.564020000000000010e+01
6.329999999999999716e+01 1.825528999999999868e+01
6.335000000000000142e+01 1.309793999999999947e+01
6.339999999999999858e+01 1.673751000000000033e+01
6.345000000000000284e+01 3.324860000000000149e+00
6.350000000000000000e+01 1.520001000000000069e+01
6.354999999999999716e+01 6.973139999999999894e+00
6.360000000000000142e+01 1.553106000000000009e+01
6.364999999999999858e+01 2.192559999999999842e+00
6.370000000000000284e+01 1.161575000000000024e+01
6.375000000000000000e+01 2.846980999999999895e+01
6.379999999999999716e+01 2.628239999999999910e+01
6.385000000000000142e+01 7.572689999999999699e+00
6.389999999999999858e+01 1.598751000000000033e+01
6.395000000000000284e+01 1.107498000000000005e+01
6.400000000000000000e+01 9.260310000000000485e+00
6.404999999999999716e+01 1.027103999999999928e+01
6.409999999999999432e+01 7.585099999999999731e+00
6.415000000000000568e+01 1.005852999999999930e+01
6.420000000000000284e+01 2.386777000000000015e+01
6.425000000000000000e+01 5.459719999999999906e+00
6.429999999999999716e+01 1.399253000000000036e+01
6.434999999999999432e+01 1.466395999999999944e+01
6.440000000000000568e+01 1.371479000000000070e+01
6.445000000000000284e+01 3.295640999999999821e+01
6.450000000000000000e+01 1.033624999999999972e+01
6.454999999999999716e+01 3.954450000000000021e+00
6.459999999999999432e+01 1.111510999999999960e+01
6.465000000000000568e+01 9.600569999999999382e+00
6.470000000000000284e+01 3.110679999999999978e+01
6.475000000000000000e+01 6.495599999999999596e+00
6.479999999999999716e+01 5.837419999999999831e+00
6.484999999999999432e+01 1.805089999999999861e+01
6.490000000000000568e+01 1.236617000000000033e+01
6.495000000000000284e+01 1.522888999999999982e+01
6.500000000000000000e+01 1.659393999999999991e+01
6.504999999999999716e+01 8.426980000000000359e+00
6.509999999999999432e+01 2.750609999999999999e+01
6.515000000000000568e+01 8.319359999999999644e+00
6.520000000000000284e+01 9.591089999999999449e+00
6.525000000000000000e+01 2.710469999999999935e+00
6.529999999999999716e+01 4.964047000000000054e+01
6.534999999999999432e+01 7.675609999999999822e+00
6.540000000000000568e+01 4.418339999999999712e+00
6.545000000000000284e+01 9.540639999999999787e+00
6.550000000000000000e+01 1.324660000000000082e+01
6.554999999999999716e+01 1.734847999999999857e+01
6.559999999999999432e+01 2.417632000000000048e+01
6.565000000000000568e+01 6.652770000000000294e+00
6.570000000000000284e+01 5.305419999999999803e+00
6.575000000000000000e+01 1.654271999999999920e+01
6.579999999999999716e+01 3.441819999999999879e+00
6.584999999999999432e+01 7.541909999999999670e+00
6.590000000000000568e+01 7.734530000000000349e+00
6.595000000000000284e+01 1.629766000000000048e+01
6.600000000000000000e+01 1.830345000000000155e+01
6.604999999999999716e+01 4.259944999999999737e+01
6.609999999999999432e+01 1.764501999999999882e+01
6.615000000000000568e+01 7.881063000000000329e+01
6.620000000000000284e+01 2.141165000000000163e+01
6.625000000000000000e+01 9.586779999999999191e+00
6.629999999999999716e+01 1.065611999999999959e+01
6.634999999999999432e+01 1.588030000000000008e+01
6.640000000000000568e+01 1.665850999999999971e+01
6.645000000000000284e+01 1.402918200000000013e+02
6.650000000000000000e+01 7.439309999999999867e+00
6.654999999999999716e+01 2.636708000000000141e+01
6.659999999999999432e+01 2.281290999999999869e+01
6.665000000000000568e+01 2.136169999999999902e+01
6.670000000000000284e+01 8.610099999999999199e+00
6.675000000000000000e+01 2.071305999999999869e+01
6.679999999999999716e+01 2.494649000000000072e+01
6.684999999999999432e+01 1.900355000000000061e+01
6.690000000000000568e+01 3.912601999999999691e+01
6.695000000000000284e+01 2.169341000000000008e+01
6.700000000000000000e+01 1.671622999999999948e+01
6.704999999999999716e+01 1.432679000000000080e+01
6.709999999999999432e+01 2.698717999999999861e+01
6.715000000000000568e+01 3.850462000000000273e+01
6.720000000000000284e+01 1.866614999999999824e+01
6.725000000000000000e+01 1.169757000000000069e+01
6.729999999999999716e+01 1.154481999999999964e+01
6.734999999999999432e+01 1.549483999999999995e+01
6.740000000000000568e+01 1.039212000000000025e+01
6.745000000000000284e+01 1.180530000000000079e+01
6.750000000000000000e+01 7.213420000000000165e+00
6.754999999999999716e+01 7.173440000000000261e+00
6.759999999999999432e+01 1.461397000000000013e+01
6.765000000000000568e+01 8.821410000000000196e+00
6.770000000000000284e+01 4.589550000000000018e+00
6.775000000000000000e+01 4.994580000000000020e+00
6.779999999999999716e+01 7.685620000000000118e+00
6.784999999999999432e+01 7.312540000000000262e+00
6.790000000000000568e+01 2.700340000000000185e+00
6.795000000000000284e+01 7.108579999999999899e+00
6.800000000000000000e+01 7.794299999999999784e+00
6.804999999999999716e+01 6.173099999999999810e+00
6.809999999999999432e+01 4.069799999999999862e+00
6.815000000000000568e+01 1.013739999999999952e+01
6.820000000000000284e+01 1.135651999999999973e+01
6.825000000000000000e+01 8.727289999999999992e+00
6.829999999999999716e+01 6.633280000000000065e+00
6.834999999999999432e+01 5.019790000000000418e+00
6.840000000000000568e+01 1.961238000000000170e+01
6.845000000000000284e+01 1.837518999999999991e+01
6.850000000000000000e+01 1.019674999999999976e+01
6.854999999999999716e+01 4.856989999999999696e+00
6.859999999999999432e+01 5.786489999999999689e+00
6.865000000000000568e+01 3.323910000000000142e+00
6.870000000000000284e+01 8.277060000000000528e+00
6.875000000000000000e+01 1.013414999999999999e+01
6.879999999999999716e+01 4.616520000000000401e+00
6.884999999999999432e+01 1.291862000000000066e+01
6.890000000000000568e+01 3.684499999999999886e+00
6.895000000000000284e+01 7.978449999999999598e+00
6.900000000000000000e+01 8.424400000000000333e+00
6.904999999999999716e+01 9.578519999999999257e+00
6.909999999999999432e+01 1.976717000000000013e+01
6.915000000000000568e+01 6.053729999999999833e+00
6.920000000000000284e+01 1.919273000000000096e+01
6.925000000000000000e+01 1.640908999999999907e+01
6.929999999999999716e+01 4.817980000000000373e+00
6.934999999999999432e+01 1.232290000000000063e+01
6.940000000000000568e+01 1.994596999999999909e+01
6.945000000000000284e+01 8.270709999999999340e+00
6.950000000000000000e+01 6.101549999999999585e+00
6.954999999999999716e+01 1.051854999999999940e+01
6.959999999999999432e+01 8.933970000000000411e+00
6.965000000000000568e+01 6.839699999999999669e+00
6.970000000000000284e+01 8.724009999999999820e+00
6.975000000000000000e+01 6.295379999999999754e+00
6.979999999999999716e+01 9.147999999999999687e+00
6.984999999999999432e+01 5.018139999999999823e+00
6.990000000000000568e+01 2.966429999999999900e+00
6.995000000000000284e+01 5.800139999999999851e+00
7.000000000000000000e+01 3.023050000000000015e+00
7.004999999999999716e+01 9.866640000000000299e+00
7.009999999999999432e+01 2.218665999999999983e+01
7.015000000000000568e+01 1.124698000000000064e+01
7.020000000000000284e+01 3.939820000000000100e+00
7.025000000000000000e+01 1.468581999999999965e+01
7.029999999999999716e+01 8.005280000000000840e+00
7.034999999999999432e+01 5.123350000000000293e+00
7.040000000000000568e+01 1.982367999999999952e+01
7.045000000000000284e+01 7.942779999999999951e+00
7.050000000000000000e+01 1.707603999999999900e+01
7.054999999999999716e+01 1.314249000000000045e+01
7.059999999999999432e+01 8.529700000000000060e+00
7.065000000000000568e+01 1.295659999999999989e+01
7.070000000000000284e+01 2.170711000000000013e+01
7.075000000000000000e+01 1.978040999999999983e+01
7.079999999999999716e+01 2.128271000000000157e+01
7.084999999999999432e+01 2.776239999999999952e+01
7.090000000000000568e+01 1.554125999999999941e+01
7.095000000000000284e+01 5.249570000000000292e+00
7.100000000000000000e+01 9.925679999999999836e+00
7.104999999999999716e+01 1.431981000000000037e+01
7.109999999999999432e+01 2.856572999999999851e+01
7.115000000000000568e+01 1.378537000000000035e+01
7.120000000000000284e+01 5.099497999999999820e+01
7.125000000000000000e+01 3.126217000000000112e+01
7.129999999999999716e+01 4.032115000000000293e+01
7.134999999999999432e+01 2.128257999999999939e+01
7.140000000000000568e+01 2.598183999999999827e+01
7.145000000000000284e+01 3.037725000000000009e+01
7.150000000000000000e+01 7.882229999999999848e+00
7.154999999999999716e+01 1.566011999999999915e+01
7.159999999999999432e+01 2.633295999999999992e+01
7.165000000000000568e+01 4.393569000000000102e+01
7.170000000000000284e+01 3.585961999999999961e+01
7.175000000000000000e+01 2.024955999999999889e+01
7.179999999999999716e+01 4.053497999999999735e+01
7.184999999999999432e+01 1.669053999999999860e+01
7.190000000000000568e+01 3.018902999999999892e+01
7.195000000000000284e+01 1.432780999999999949e+01
7.200000000000000000e+01 1.617702999999999847e+01
7.204999999999999716e+01 1.399150000000000027e+01
7.209999999999999432e+01 2.460907999999999873e+01
7.215000000000000568e+01 2.006453000000000131e+01
7.220000000000000284e+01 1.147255000000000003e+01
7.225000000000000000e+01 3.088795000000000002e+01
7.229999999999999716e+01 1.740437999999999974e+01
7.234999999999999432e+01 1.032663999999999938e+01
7.240000000000000568e+01 1.578533000000000008e+01
7.245000000000000284e+01 2.255753999999999948e+01
7.250000000000000000e+01 7.368789999999999729e+00
7.254999999999999716e+01 3.514480999999999966e+01
7.259999999999999432e+01 1.408718999999999966e+01
7.265000000000000568e+01 1.599482000000000070e+01
7.270000000000000284e+01 2.022296000000000049e+01
7.275000000000000000e+01 2.418211000000000155e+01
7.279999999999999716e+01 2.236843000000000004e+01
7.284999999999999432e+01 1.744652999999999921e+01
7.290000000000000568e+01 2.174100999999999928e+01
7.295000000000000284e+01 9.424120000000000275e+00
7.300000000000000000e+01 1.954304000000000130e+01
7.304999999999999716e+01 2.758529999999999927e+00
7.309999999999999432e+01 1.990327999999999875e+01
7.315000000000000568e+01 2.160583000000000098e+01
7.320000000000000284e+01 1.254263000000000083e+01
7.325000000000000000e+01 4.692508999999999730e+01
7.329999999999999716e+01 2.360110999999999848e+01
7.334999999999999432e+01 1.723057999999999979e+01
7.340000000000000568e+01 1.341078000000000081e+01
7.345000000000000284e+01 1.154851999999999990e+01
7.350000000000000000e+01 1.037326999999999977e+01
7.354999999999999716e+01 2.126136999999999944e+01
7.359999999999999432e+01 1.247551999999999950e+01
7.365000000000000568e+01 7.431919999999999860e+00
7.370000000000000284e+01 3.762716999999999956e+01
7.375000000000000000e+01 6.242029999999999745e+00
7.379999999999999716e+01 9.366849999999999454e+00
7.384999999999999432e+01 3.491335999999999729e+01
7.390000000000000568e+01 1.782424999999999926e+01
7.395000000000000284e+01 1.290900000000000070e+01
7.400000000000000000e+01 3.813974000000000331e+01
7.404999999999999716e+01 6.004979999999999762e+00
7.409999999999999432e+01 7.712469999999999715e+00
7.415000000000000568e+01 1.820719000000000065e+01
7.420000000000000284e+01 2.039910000000000068e+01
7.425000000000000000e+01 4.122790000000000177e+00
7.429999999999999716e+01 4.968499999999999694e+00
7.434999999999999432e+01 5.112149999999999750e+00
7.440000000000000568e+01 3.383750000000000036e+00
7.445000000000000284e+01 3.601183000000000334e+01
7.450000000000000000e+01 1.055097999999999914e+01
7.454999999999999716e+01 1.839206000000000074e+01
7.459999999999999432e+01 3.287559000000000253e+01
7.465000000000000568e+01 2.936142999999999859e+01
7.470000000000000284e+01 4.877741000000000327e+01
7.475000000000000000e+01 1.382113000000000014e+01
7.479999999999999716e+01 1.205306999999999995e+01
7.484999999999999432e+01 9.453359999999999985e+00
7.490000000000000568e+01 8.132270000000000110e+00
7.495000000000000284e+01 9.921620000000000772e+00
7.500000000000000000e+01 1.446166000000000018e+01
7.504999999999999716e+01 1.537498000000000076e+01
7.509999999999999432e+01 5.484725999999999857e+01
7.515000000000000568e+01 1.749485999999999919e+01
7.520000000000000284e+01 2.172035999999999945e+01
7.525000000000000000e+01 1.398294699999999864e+02
7.529999999999999716e+01 2.283577999999999975e+01
7.534999999999999432e+01 9.879670000000000840e+00
7.540000000000000568e+01 1.727468000000000004e+01
7.545000000000000284e+01 9.995390000000000441e+00
7.550000000000000000e+01 4.292716000000000065e+01
7.554999999999999716e+01 1.355086999999999975e+01
7.559999999999999432e+01 1.893429000000000073e+01
7.565000000000000568e+01 1.044025000000000070e+01
7.570000000000000284e+01 2.135073999999999828e+01
7.575000000000000000e+01 2.343284999999999840e+01
7.579999999999999716e+01 2.434543000000000035e+01
7.584999999999999432e+01 2.104854999999999876e+01
7.590000000000000568e+01 2.248294999999999888e+01
7.595000000000000284e+01 3.171985000000000099e+01
7.600000000000000000e+01 2.639452999999999960e+01
7.604999999999999716e+01 1.734695999999999927e+01
7.609999999999999432e+01 1.819944999999999879e+01
7.615000000000000568e+01 1.826194999999999879e+01
7.620000000000000284e+01 1.064095000000000013e+01
7.625000000000000000e+01 1.453635000000000055e+01
7.629999999999999716e+01 1.254048000000000052e+01
7.634999999999999432e+01 1.479974999999999952e+01
7.640000000000000568e+01 1.886917000000000044e+01
7.645000000000000284e+01 2.116960999999999871e+01
7.650000000000000000e+01 3.503502999999999901e+01
7.654999999999999716e+01 2.637218999999999980e+01
7.659999999999999432e+01 1.925080000000000169e+01
7.665000000000000568e+01 5.293079999999999785e+01
7.670000000000000284e+01 1.264333000000000062e+01
7.675000000000000000e+01 5.405809999999999782e+00
7.679999999999999716e+01 8.236269999999999314e+00
7.684999999999999432e+01 1.726313999999999993e+01
7.690000000000000568e+01 7.188609999999999722e+00
7.695000000000000284e+01 4.352240000000000109e+00
7.700000000000000000e+01 1.056825000000000081e+01
7.704999999999999716e+01 1.283455000000000013e+01
7.709999999999999432e+01 2.510813999999999879e+01
7.715000000000000568e+01 2.649205999999999861e+01
7.720000000000000284e+01 7.121229999999999727e+00
7.725000000000000000e+01 8.190870000000000317e+00
7.729999999999999716e+01 2.578944999999999865e+01
7.734999999999999432e+01 2.132302999999999926e+01
7.740000000000000568e+01 2.297732999999999848e+01
7.745000000000000284e+01 5.007097000000000264e+01
7.750000000000000000e+01 1.210933999999999955e+01
7.754999999999999716e+01 2.832789000000000001e+01
7.759999999999999432e+01 1.339802000000000071e+01
7.765000000000000568e+01 4.008765999999999963e+01
7.770000000000000284e+01 1.045791000000000004e+01
7.775000000000000000e+01 4.917173999999999978e+01
7.779999999999999716e+01 2.626838000000000051e+01
7.784999999999999432e+01 1.973423000000000016e+01
7.790000000000000568e+01 1.983434000000000097e+01
7.795000000000000284e+01 1.196167999999999942e+01
7.800000000000000000e+01 9.988060000000000827e+00
7.804999999999999716e+01 3.103359000000000023e+01
7.809999999999999432e+01 1.984987999999999886e+01
7.815000000000000568e+01 1.517778999999999989e+01
7.820000000000000284e+01 1.375802999999999976e+01
7.825000000000000000e+01 1.902267000000000152e+01
7.829999999999999716e+01 9.645459999999999923e+00
7.834999999999999432e+01 2.316476000000000113e+01
7.840000000000000568e+01 7.510220000000000340e+00
7.845000000000000284e+01 1.029716999999999949e+01
7.850000000000000000e+01 9.382049999999999557e+00
7.854999999999999716e+01 9.182940000000000325e+00
7.859999999999999432e+01 6.240230000000000388e+00
7.865000000000000568e+01 1.062111999999999945e+01
7.870000000000000284e+01 4.988430000000000142e+00
7.875000000000000000e+01 5.505300000000000082e+00
7.879999999999999716e+01 7.796929999999999694e+00
7.884999999999999432e+01 9.438050000000000495e+00
7.890000000000000568e+01 1.549240999999999957e+01
7.895000000000000284e+01 5.808569999999999567e+00
7.900000000000000000e+01 6.516589999999999883e+00
7.904999999999999716e+01 7.395129999999999981e+00
7.909999999999999432e+01 1.135410000000000075e+01
7.915000000000000568e+01 1.206072999999999951e+01
7.920000000000000284e+01 2.500659999999999883e+00
7.925000000000000000e+01 1.462576999999999927e+01
7.929999999999999716e+01 8.187920000000000087e+00
7.934999999999999432e+01 4.516949999999999577e+00
7.940000000000000568e+01 7.854440000000000310e+00
7.945000000000000284e+01 1.516652999999999984e+01
7.950000000000000000e+01 1.237921000000000049e+01
7.954999999999999716e+01 1.246724999999999994e+01
7.959999999999999432e+01 5.854589999999999961e+00
7.965000000000000568e+01 9.256759999999999877e+00
7.970000000000000284e+01 2.016703000000000046e+01
7.975000000000000000e+01 8.061210000000000875e+00
7.979999999999999716e+01 1.469370999999999938e+01
7.984999999999999432e+01 1.044463999999999970e+01
7.990000000000000568e+01 1.582276000000000060e+01
7.995000000000000284e+01 1.018496000000000024e+01
8.000000000000000000e+01 1.798970999999999876e+01
8.004999999999999716e+01 6.238629999999999676e+00
8.009999999999999432e+01 3.307910000000000128e+00
8.015000000000000568e+01 2.250879000000000119e+01
8.020000000000000284e+01 8.373839999999999506e+00
8.025000000000000000e+01 1.695036999999999949e+01
8.029999999999999716e+01 6.662169999999999703e+00
8.034999999999999432e+01 1.257835999999999999e+01
8.040000000000000568e+01 1.500873999999999953e+01
8.045000000000000284e+01 1.383905999999999992e+01
8.050000000000000000e+01 1.102468000000000004e+01
8.054999999999999716e+01 3.749859999999999971e+00
8.059999999999999432e+01 8.705719999999999459e+00
8.065000000000000568e+01 5.773159999999999847e+00
8.070000000000000284e+01 4.681359999999999744e+00
8.075000000000000000e+01 5.703289999999999971e+00
8.079999999999999716e+01 1.675697999999999865e+01
8.084999999999999432e+01 1.032898999999999923e+01
8.090000000000000568e+01 5.171560000000000379e+00
8.095000000000000284e+01 6.925480000000000302e+00
8.100000000000000000e+01 1.872944000000000031e+01
8.104999999999999716e+01 1.172855000000000025e+01
8.109999999999999432e+01 1.308065000000000033e+01
8.115000000000000568e+01 7.165093000000000245e+01
8.120000000000000284e+01 1.489607999999999954e+01
8.125000000000000000e+01 2.127034000000000091e+01
8.129999999999999716e+01 8.056480000000000530e+00
8.134999999999999432e+01 1.416159999999999997e+01
8.140000000000000568e+01 2.499997000000000114e+01
8.145000000000000284e+01 1.076526999999999923e+01
8.150000000000000000e+01 1.244300999999999924e+01
8.154999999999999716e+01 6.902389999999999581e+00
8.159999999999999432e+01 1.336406000000000027e+01
8.165000000000000568e+01 6.788640000000000008e+00
8.170000000000000284e+01 1.495435999999999943e+01
8.175000000000000000e+01 1.382337000000000060e+01
8.179999999999999716e+01 8.427319999999999922e+00
8.184999999999999432e+01 1.040999000000000052e+01
8.190000000000000568e+01 6.552220000000000155e+00
8.195000000000000284e+01 4.121209999999999596e+00
8.200000000000000000e+01 1.294107999999999947e+01
8.204999999999999716e+01 2.911792000000000158e+01
8.209999999999999432e+01 5.661360000000000170e+00
8.215000000000000568e+01 8.655179999999999652e+00
8.220000000000000284e+01 1.948344000000000165e+01
8.225000000000000000e+01 1.014082999999999934e+01
8.229999999999999716e+01 2.435270999999999830e+01
8.234999999999999432e+01 7.005930000000000213e+00
8.240000000000000568e+01 8.847390000000000754e+00
8.245000000000000284e+01 9.767189999999999372e+00
8.250000000000000000e+01 2.091873999999999967e+01
8.254999999999999716e+01 3.360775000000000290e+01
8.259999999999999432e+01 3.266098999999999819e+01
8.265000000000000568e+01 1.027872999999999948e+01
8.270000000000000284e+01 1.194618999999999964e+01
8.275000000000000000e+01 3.282939999999999969e+00
8.279999999999999716e+01 1.869362999999999886e+01
8.284999999999999432e+01 7.346890000000000143e+00
8.290000000000000568e+01 8.175670000000000215e+00
8.295000000000000284e+01 1.105977000000000032e+01
8.300000000000000000e+01 2.895673000000000030e+01
8.304999999999999716e+01 1.163677000000000028e+01
8.309999999999999432e+01 5.244069999999999787e+00
8.315000000000000568e+01 1.044895999999999958e+01
8.320000000000000284e+01 7.227839999999999598e+00
8.325000000000000000e+01 4.539579999999999949e+00
8.329999999999999716e+01 8.364190000000000680e+00
8.334999999999999432e+01 7.324869999999999770e+00
8.340000000000000568e+01 8.117509999999999337e+00
8.345000000000000284e+01 4.173700000000000188e+00
8.350000000000000000e+01 6.508619999999999628e+00
8.354999999999999716e+01 7.940339999999999954e+00
8.359999999999999432e+01 3.650030000000000108e+00
8.365000000000000568e+01 4.076570000000000249e+00
8.370000000000000284e+01 1.014054999999999929e+01
8.375000000000000000e+01 2.456766999999999967e+01
8.379999999999999716e+01 1.457161999999999935e+01
8.384999999999999432e+01 6.156550000000000189e+00
8.390000000000000568e+01 8.602029999999999177e+00
8.395000000000000284e+01 5.106950000000000323e+00
8.400000000000000000e+01 6.339050000000000296e+00
8.404999999999999716e+01 9.391750000000000043e+00
8.409999999999999432e+01 7.871010000000000062e+00
8.415000000000000568e+01 1.097540000000000049e+01
8.420000000000000284e+01 6.010510000000000019e+00
8.425000000000000000e+01 1.539886000000000088e+01
8.429999999999999716e+01 4.360660000000000203e+00
8.434999999999999432e+01 2.138802000000000092e+01
8.440000000000000568e+01 8.460470000000000823e+00
8.445000000000000284e+01 1.538725999999999949e+01
8.450000000000000000e+01 4.276670000000000194e+00
8.454999999999999716e+01 2.108437999999999946e+01
8.459999999999999432e+01 4.285639999999999894e+00
8.465000000000000568e+01 1.436143999999999998e+01
8.470000000000000284e+01 5.958669999999999689e+00
8.475000000000000000e+01 6.197079999999999700e+00
8.479999999999999716e+01 7.144260000000000055e+00
8.484999999999999432e+01 7.070030000000000037e+00
8.490000000000000568e+01 5.813939999999999664e+00
8.495000000000000284e+01 5.910790000000000433e+00
8.500000000000000000e+01 1.562898000000000032e+01
8.504999999999999716e+01 1.158113999999999955e+01
8.509999999999999432e+01 3.486740000000000173e+00
8.515000000000000568e+01 7.884830000000000005e+00
8.520000000000000284e+01 4.971549999999999692e+00
8.525000000000000000e+01 1.033285000000000053e+01
8.529999999999999716e+01 7.418910000000000338e+00
8.534999999999999432e+01 1.461523000000000039e+01
8.540000000000000568e+01 7.761930000000000440e+00
8.545000000000000284e+01 1.087445999999999913e+01
8.550000000000000000e+01 9.965020000000000877e+00
8.554999999999999716e+01 5.864399999999999835e+00
8.559999999999999432e+01 1.191192999999999991e+01
8.565000000000000568e+01 1.439248000000000083e+01
8.570000000000000284e+01 1.970073000000000008e+01
8.575000000000000000e+01 8.933870000000000644e+00
8.579999999999999716e+01 6.235249999999999737e+00
8.584999999999999432e+01 1.084141999999999939e+01
8.590000000000000568e+01 1.498117000000000054e+01
8.595000000000000284e+01 2.456296999999999997e+01
8.600000000000000000e+01 1.956581999999999866e+01
8.604999999999999716e+01 2.386501000000000161e+01
8.609999999999999432e+01 5.082889999999999908e+00
8.615000000000000568e+01 5.619449999999999612e+00
8.620000000000000284e+01 1.678249999999999886e+01
8.625000000000000000e+01 1.454177999999999926e+01
8.629999999999999716e+01 1.164921999999999969e+01
8.634999999999999432e+01 1.713733999999999824e+01
8.640000000000000568e+01 2.008567000000000036e+01
8.645000000000000284e+01 9.600559999999999761e+00
8.650000000000000000e+01 4.951299999999999812e+00
8.654999999999999716e+01 6.487180000000000391e+00
8.659999999999999432e+01 8.077740000000000364e+00
8.665000000000000568e+01 1.323700000000000010e+01
8.670000000000000284e+01 2.032059999999999889e+01
8.675000000000000000e+01 1.578801999999999950e+01
8.679999999999999716e+01 5.881409999999999805e+00
8.684999999999999432e+01 2.864676000000000045e+01
8.690000000000000568e+01 1.789726999999999890e+01
8.695000000000000284e+01 1.117544999999999966e+01
8.700000000000000000e+01 3.160936999999999841e+01
8.704999999999999716e+01 1.846830999999999889e+01
8.709999999999999432e+01 1.087959000000000032e+01
8.715000000000000568e+01 1.392243000000000031e+01
8.720000000000000284e+01 1.515659999999999918e+01
8.725000000000000000e+01 1.024778000000000056e+01
8.729999999999999716e+01 4.587131000000000114e+01
8.734999999999999432e+01 1.577425999999999995e+01
8.740000000000000568e+01 3.494872999999999763e+01
8.745000000000000284e+01 4.925019999999999953e+01
8.750000000000000000e+01 3.417604000000000042e+01
8.754999999999999716e+01 4.414856999999999942e+01
8.759999999999999432e+01 2.395817999999999870e+01
8.765000000000000568e+01 9.889250000000000540e+00
8.770000000000000284e+01 2.092464999999999975e+01
8.775000000000000000e+01 1.609601999999999933e+01
8.779999999999999716e+01 1.069490000000000052e+01
8.784999999999999432e+01 3.253790999999999656e+01
8.790000000000000568e+01 2.742320000000000135e+01
8.795000000000000284e+01 1.325817999999999941e+01
8.800000000000000000e+01 1.324231999999999942e+01
8.804999999999999716e+01 1.736715999999999838e+01
8.809999999999999432e+01 1.879507999999999868e+01
8.815000000000000568e+01 3.645219000000000165e+01
8.820000000000000284e+01 3.612724000000000046e+01
8.825000000000000000e+01 4.769796999999999798e+01
8.829999999999999716e+01 1.771693000000000140e+01
8.834999999999999432e+01 1.510440000000000005e+01
8.840000000000000568e+01 6.698540000000000383e+00
8.845000000000000284e+01 2.842033999999999949e+01
8.850000000000000000e+01 2.330159000000000091e+01
8.854999999999999716e+01 2.303650000000000020e+01
8.859999999999999432e+01 1.667163000000000039e+01
8.865000000000000568e+01 2.754327999999999932e+01
8.870000000000000284e+01 5.223528999999999911e+01
8.875000000000000000e+01 4.043495999999999668e+01
8.879999999999999716e+01 1.978294999999999959e+01
8.884999999999999432e+01 1.125435000000000052e+01
8.890000000000000568e+01 1.951781000000000077e+01
8.895000000000000284e+01 1.893693000000000026e+01
8.900000000000000000e+01 8.993930000000000646e+00
8.904999999999999716e+01 1.048231999999999964e+01
8.909999999999999432e+01 7.082539999999999836e+00
8.915000000000000568e+01 1.220547999999999966e+01
8.920000000000000284e+01 1.364034999999999975e+01
8.925000000000000000e+01 8.371880000000000877e+00
8.929999999999999716e+01 6.948229999999999684e+00
8.934999999999999432e+01 6.161909999999999776e+00
8.940000000000000568e+01 7.505471000000000004e+01
8.945000000000000284e+01 1.564075000000000060e+01
8.950000000000000000e+01 1.712074000000000140e+01
8.954999999999999716e+01 1.121987999999999985e+01
8.959999999999999432e+01 1.758238000000000056e+01
8.965000000000000568e+01 2.074581999999999837e+01
8.970000000000000284e+01 2.272099000000000046e+01
8.975000000000000000e+01 9.168319999999999581e+00
8.979999999999999716e+01 1.154696999999999996e+01
8.984999999999999432e+01 9.810850000000000293e+00
8.990000000000000568e+01 1.573371999999999993e+01
8.995000000000000284e+01 2.476920000000000144e+01
9.000000000000000000e+01 9.065730000000000288e+00
9.004999999999999716e+01 1.364150000000000063e+01
9.009999999999999432e+01 1.114652000000000065e+01
9.015000000000000568e+01 7.007749999999999702e+00
9.020000000000000284e+01 6.743640000000000079e+00
9.025000000000000000e+01 2.155839999999999979e+00
9.029999999999999716e+01 4.037539999999999907e+00
9.034999999999999432e+01 1.342462000000000089e+01
9.040000000000000568e+01 6.433690000000000353e+00
9.045000000000000284e+01 9.441250000000000142e+00
9.050000000000000000e+01 3.284035000000000082e+01
9.054999999999999716e+01 7.133244999999999436e+01
9.059999999999999432e+01 1.084690999999999939e+01
9.065000000000000568e+01 1.631016999999999939e+01
9.070000000000000284e+01 4.837679999999999758e+00
9.075000000000000000e+01 4.689400000000000013e+00
9.079999999999999716e+01 2.252436000000000149e+01
9.084999999999999432e+01 8.479910000000000281e+00
9.090000000000000568e+01 7.663960000000000328e+00
9.095000000000000284e+01 5.739860000000000184e+00
9.100000000000000000e+01 2.005319000000000074e+01
9.104999999999999716e+01 1.524619999999999997e+01
9.109999999999999432e+01 1.977714999999999890e+01
9.115000000000000568e+01 1.731681999999999988e+01
9.120000000000000284e+01 1.233033999999999963e+01
9.125000000000000000e+01 2.069854000000000127e+01
9.129999999999999716e+01 8.587229999999999919e+00
9.134999999999999432e+01 1.086767000000000039e+01
9.140000000000000568e+01 1.281203999999999965e+01
9.145000000000000284e+01 2.031407000000000096e+01
9.150000000000000000e+01 2.288223999999999947e+01
9.154999999999999716e+01 9.711570000000000036e+00
9.159999999999999432e+01 5.372090000000000032e+00
9.165000000000000568e+01 7.848860000000000170e+00
9.170000000000000284e+01 1.307785999999999937e+01
9.175000000000000000e+01 8.736670000000000158e+00
9.179999999999999716e+01 6.788499999999999979e+00
9.184999999999999432e+01 1.230241000000000007e+01
9.190000000000000568e+01 2.644959000000000060e+01
9.195000000000000284e+01 7.125580000000000247e+00
9.200000000000000000e+01 1.605611000000000033e+01
9.204999999999999716e+01 1.374165999999999954e+01
9.209999999999999432e+01 3.076849999999999952e+01
9.215000000000000568e+01 7.713860000000000383e+00
9.220000000000000284e+01 6.853850000000000442e+00
9.225000000000000000e+01 6.665350000000000108e+00
9.229999999999999716e+01 2.316973000000000127e+01
9.234999999999999432e+01 8.632749999999999702e+00
9.240000000000000568e+01 1.685701999999999856e+01
9.245000000000000284e+01 1.520912000000000042e+01
9.250000000000000000e+01 6.856419999999999959e+00
9.254999999999999716e+01 1.105361000000000082e+01
9.259999999999999432e+01 6.074530000000000207e+00
9.265000000000000568e+01 1.612229999999999919e+01
9.270000000000000284e+01 9.463290000000000646e+00
9.275000000000000000e+01 6.691729999999999734e+00
9.279999999999999716e+01 9.738550000000000040e+00
9.284999999999999432e+01 1.315671999999999997e+01
9.290000000000000568e+01 7.070850000000000080e+00
9.295000000000000284e+01 9.697259999999999991e+00
9.300000000000000000e+01 1.193434000000000061e+01
9.304999999999999716e+01 8.817339999999999733e+00
9.309999999999999432e+01 6.705230000000000246e+00
9.315000000000000568e+01 1.085218000000000060e+01
9.320000000000000284e+01 9.411899999999999267e+00
9.325000000000000000e+01 1.373220000000000063e+01
9.329999999999999716e+01 6.631000000000000227e+00
9.334999999999999432e+01 3.300619999999999887e+00
9.340000000000000568e+01 5.550749999999999851e+00
9.345000000000000284e+01 8.085649999999999338e+00
9.350000000000000000e+01 8.389920000000000044e+00
9.354999999999999716e+01 5.112659999999999982e+00
9.359999999999999432e+01 7.832589999999999719e+00
9.365000000000000568e+01 1.944778000000000162e+01
9.370000000000000284e+01 1.126735000000000042e+01
9.375000000000000000e+01 8.263279999999999959e+00
9.379999999999999716e+01 7.756389999999999674e+00
9.384999999999999432e+01 6.455619999999999692e+00
9.390000000000000568e+01 8.676019999999999399e+00
9.395000000000000284e+01 8.415580000000000283e+00
9.400000000000000000e+01 1.875322999999999851e+01
9.404999999999999716e+01 9.605249999999999844e+00
9.409999999999999432e+01 1.285551000000000066e+01
9.415000000000000568e+01 1.661052000000000106e+01
9.420000000000000284e+01 1.568997000000000064e+01
9.425000000000000000e+01 1.146101999999999954e+01
9.429999999999999716e+01 1.274685000000000024e+01
9.434999999999999432e+01 1.114894999999999925e+01
9.440000000000000568e+01 1.011907000000000068e+01
9.445000000000000284e+01 8.416619999999999990e+00
9.450000000000000000e+01 1.376830999999999960e+01
9.454999999999999716e+01 1.548450000000000060e+01
9.459999999999999432e+01 6.855540000000000411e+00
9.465000000000000568e+01 7.700470000000000148e+00
9.470000000000000284e+01 1.027571000000000012e+01
9.475000000000000000e+01 8.189750000000000085e+00
9.479999999999999716e+01 1.133313000000000059e+01
9.484999999999999432e+01 7.156419999999999781e+00
9.490000000000000568e+01 2.070452999999999832e+01
9.495000000000000284e+01 8.862339999999999662e+00
9.500000000000000000e+01 8.454710000000000392e+00
9.504999999999999716e+01 1.878413000000000110e+01
9.509999999999999432e+01 1.403374999999999950e+01
9.515000000000000568e+01 7.405640000000000001e+00
9.520000000000000284e+01 2.599839999999999929e+00
9.525000000000000000e+01 1.538388999999999918e+01
9.529999999999999716e+01 3.129358999999999824e+01
9.534999999999999432e+01 1.740166999999999931e+01
9.540000000000000568e+01 4.210490000000000066e+00
9.545000000000000284e+01 1.299755000000000038e+01
9.550000000000000000e+01 8.490349999999999397e+00
9.554999999999999716e+01 7.267030000000000101e+00
9.559999999999999432e+01 1.249353999999999942e+01
9.565000000000000568e+01 6.613139999999999574e+00
9.570000000000000284e+01 4.986069999999999780e+00
9.575000000000000000e+01 6.487840000000000273e+00
9.579999999999999716e+01 4.944490000000000052e+00
9.584999999999999432e+01 1.157573000000000008e+01
9.590000000000000568e+01 4.038770000000000415e+00
9.595000000000000284e+01 5.497519999999999740e+00
9.600000000000000000e+01 9.081630000000000535e+00
9.604999999999999716e+01 4.895760000000000112e+00
9.609999999999999432e+01 1.669630000000000081e+01
9.615000000000000568e+01 1.003348000000000084e+01
9.620000000000000284e+01 3.726030000000000175e+00
9.625000000000000000e+01 4.607920000000000016e+00
9.629999999999999716e+01 3.433520000000000127e+00
9.634999999999999432e+01 7.819969999999999644e+00
9.640000000000000568e+01 2.017430000000000057e+00
9.645000000000000284e+01 8.818590000000000373e+00
9.650000000000000000e+01 6.934520000000000017e+00
9.654999999999999716e+01 7.468829999999999636e+00
9.659999999999999432e+01 4.164729999999999599e+00
9.665000000000000568e+01 6.278360000000000163e+00
9.670000000000000284e+01 1.502082000000000050e+01
9.675000000000000000e+01 1.061598000000000042e+01
9.679999999999999716e+01 7.021700000000000053e+00
9.684999999999999432e+01 3.604530000000000012e+00
9.690000000000000568e+01 1.777739000000000047e+01
9.695000000000000284e+01 1.156004000000000076e+01
9.700000000000000000e+01 1.629995999999999867e+01
9.704999999999999716e+01 2.098617000000000132e+01
9.709999999999999432e+01 1.487945999999999991e+01
9.715000000000000568e+01 1.809216999999999942e+01
9.720000000000000284e+01 6.159600000000000186e+00
9.725000000000000000e+01 7.332029999999999603e+00
9.729999999999999716e+01 9.992359999999999687e+00
9.734999999999999432e+01 2.672841999999999985e+01
9.740000000000000568e+01 1.147034999999999982e+01
9.745000000000000284e+01 1.618556999999999846e+01
9.750000000000000000e+01 8.119830000000000325e+00
9.754999999999999716e+01 1.277839999999999954e+01
9.759999999999999432e+01 1.537176000000000009e+01
9.765000000000000568e+01 3.056220000000000159e+00
9.770000000000000284e+01 7.327749999999999986e+00
9.775000000000000000e+01 1.279867999999999917e+01
9.779999999999999716e+01 1.177317000000000036e+01
9.784999999999999432e+01 9.696939999999999671e+00
9.790000000000000568e+01 1.608707000000000065e+01
9.795000000000000284e+01 3.991159999999999819e+00
9.800000000000000000e+01 4.875339999999999563e+00
9.804999999999999716e+01 8.557100000000000151e+00
9.809999999999999432e+01 5.465790000000000148e+00
9.815000000000000568e+01 1.056451999999999991e+01
9.820000000000000284e+01 2.768539999999999779e+00
9.825000000000000000e+01 6.756219999999999892e+00
9.829999999999999716e+01 1.084284000000000070e+01
9.834999999999999432e+01 1.196831000000000067e+01
9.840000000000000568e+01 7.224750000000000227e+00
9.845000000000000284e+01 2.539122000000000057e+01
9.850000000000000000e+01 9.133580000000000254e+00
9.854999999999999716e+01 4.583309999999999995e+00
9.859999999999999432e+01 4.589520000000000266e+00
9.865000000000000568e+01 4.683349999999999902e+00
9.870000000000000284e+01 4.510369999999999990e+00
9.875000000000000000e+01 1.102898000000000067e+01
9.879999999999999716e+01 5.260119999999999685e+00
9.884999999999999432e+01 1.819884000000000057e+01
9.890000000000000568e+01 5.168289999999999829e+00
9.895000000000000284e+01 1.128855000000000075e+01
9.900000000000000000e+01 1.326024999999999920e+01
9.904999999999999716e+01 6.556840000000000224e+00
9.909999999999999432e+01 3.492555000000000121e+01
9.915000000000000568e+01 1.717039000000000115e+01
9.920000000000000284e+01 2.233538000000000068e+01
9.925000000000000000e+01 1.556436000000000064e+01
9.929999999999999716e+01 1.550553000000000026e+01
9.934999999999999432e+01 8.665449999999999875e+00
9.940000000000000568e+01 5.631569999999999965e+00
9.945000000000000284e+01 3.864883999999999986e+01
9.950000000000000000e+01 9.388880000000000337e+00
9.954999999999999716e+01 9.403859999999999886e+00
9.959999999999999432e+01 1.707075999999999993e+01
9.965000000000000568e+01 6.280199999999999783e+00
9.970000000000000284e+01 1.363345999999999947e+01
9.975000000000000000e+01 1.413114999999999988e+01
9.979999999999999716e+01 1.892513999999999896e+01
9.984999999999999432e+01 2.113154000000000110e+01
9.990000000000000568e+01 3.452129000000000048e+01
9.995000000000000284e+01 3.143080000000000140e+01
1.000000000000000000e+02 2.796742000000000061e+01
1.000499999999999972e+02 1.559224999999999994e+01
1.000999999999999943e+02 1.477228000000000030e+01
1.001500000000000057e+02 3.152709999999999901e+00
1.002000000000000028e+02 8.905170000000000030e+00
1.002500000000000000e+02 1.662257999999999925e+01
1.002999999999999972e+02 1.243636000000000053e+01
1.003499999999999943e+02 8.186139999999999972e+00
1.004000000000000057e+02 1.190648000000000017e+01
1.004500000000000028e+02 2.236233000000000004e+01
1.005000000000000000e+02 1.961306000000000083e+01
1.005499999999999972e+02 3.150695999999999941e+01
1.005999999999999943e+02 1.018235999999999919e+01
1.006500000000000057e+02 3.826490000000000169e+00
1.007000000000000028e+02 1.131437999999999988e+01
1.007500000000000000e+02 2.272787999999999897e+01
1.007999999999999972e+02 1.387435999999999936e+01
1.008499999999999943e+02 1.280775000000000041e+01
1.009000000000000057e+02 4.487499999999999822e+00
1.009500000000000028e+02 1.401707999999999998e+01
1.010000000000000000e+02 2.640130999999999872e+01
1.010499999999999972e+02 7.386540000000000106e+00
1.010999999999999943e+02 1.029396999999999984e+01
1.011500000000000057e+02 8.334820000000000562e+00
1.012000000000000028e+02 9.391849999999999810e+00
1.012500000000000000e+02 1.906015000000000015e+01
1.012999999999999972e+02 1.356348999999999982e+01
1.013499999999999943e+02 1.029865000000000030e+01
1.014000000000000057e+02 5.489469999999999850e+00
1.014500000000000028e+02 1.505667000000000044e+01
1.015000000000000000e+02 1.073924000000000056e+01
1.015499999999999972e+02 8.020709999999999340e+00
1.015999999999999943e+02 9.743570000000000064e+00
1.016500000000000057e+02 1.598626999999999931e+01
1.017000000000000028e+02 1.274233000000000082e+01
1.017500000000000000e+02 1.677520000000000167e+01
1.017999999999999972e+02 5.053350000000000009e+00
1.018499999999999943e+02 6.862119999999999997e+00
1.019000000000000057e+02 9.110340000000000771e+00
1.019500000000000028e+02 1.158369000000000071e+01
1.020000000000000000e+02 4.638279999999999959e+00
1.020499999999999972e+02 1.838796999999999926e+01
1.020999999999999943e+02 1.165389000000000053e+01
1.021500000000000057e+02 8.942890000000000228e+00
1.022000000000000028e+02 5.234910000000000174e+00
1.022500000000000000e+02 1.143984000000000023e+01
1.022999999999999972e+02 1.831468999999999880e+01
1.023499999999999943e+02 2.525739999999999874e+00
1.024000000000000057e+02 5.371959999999999624e+00
1.024500000000000028e+02 9.604969999999999786e+00
1.025000000000000000e+02 7.208020000000000316e+00
1.025499999999999972e+02 1.731624000000000052e+01
1.025999999999999943e+02 5.548379999999999868e+00
1.026500000000000057e+02 9.563439999999999941e+00
1.027000000000000028e+02 8.165070000000000050e+00
1.027500000000000000e+02 6.530330000000000190e+00
1.027999999999999972e+02 2.164440000000000097e+01
1.028499999999999943e+02 1.939149999999999929e+00
1.029000000000000057e+02 1.405531000000000041e+01
1.029500000000000028e+02 6.754229999999999734e+00
1.030000000000000000e+02 8.530829999999999913e+00
1.030499999999999972e+02 1.275859999999999950e+01
1.030999999999999943e+02 9.825169999999999959e+00
1.031500000000000057e+02 1.191310999999999964e+01
1.032000000000000028e+02 9.196830000000000283e+00
1.032500000000000000e+02 8.161270000000000024e+00
1.032999999999999972e+02 1.956563999999999837e+01
1.033499999999999943e+02 1.073079000000000072e+01
1.034000000000000057e+02 1.539208999999999961e+01
1.034500000000000028e+02 2.268534999999999968e+01
1.035000000000000000e+02 1.373366000000000042e+01
1.035499999999999972e+02 1.894729999999999848e+01
1.035999999999999943e+02 1.075700999999999929e+01
1.036500000000000057e+02 2.862348000000000070e+01
1.037000000000000028e+02 8.947050000000000836e+00
1.037500000000000000e+02 4.422749999999999737e+00
1.037999999999999972e+02 9.499549999999999272e+00
1.038499999999999943e+02 7.971149999999999736e+00
1.039000000000000057e+02 1.195148000000000010e+01
1.039500000000000028e+02 5.216814000000000107e+01
1.040000000000000000e+02 1.051319999999999943e+01
1.040499999999999972e+02 5.594079999999999941e+00
1.040999999999999943e+02 6.185050000000000381e+00
1.041500000000000057e+02 1.199419999999999931e+01
1.042000000000000028e+02 1.407705999999999946e+01
1.042500000000000000e+02 4.313015000000000043e+01
1.042999999999999972e+02 7.544669999999999987e+00
1.043499999999999943e+02 1.246917999999999971e+01
1.044000000000000057e+02 1.788885000000000147e+01
1.044500000000000028e+02 1.614545999999999992e+01
1.045000000000000000e+02 8.831500000000000128e+00
1.045499999999999972e+02 1.856518000000000157e+01
1.045999999999999943e+02 4.773719999999999963e+00
1.046500000000000057e+02 1.285345000000000049e+01
1.047000000000000028e+02 5.491139999999999688e+00
1.047500000000000000e+02 7.617919999999999803e+00
1.047999999999999972e+02 4.495479999999999698e+00
1.048499999999999943e+02 1.114087999999999923e+01
1.049000000000000057e+02 4.534550000000000303e+00
1.049500000000000028e+02 6.972850000000000215e+00
1.050000000000000000e+02 1.967265000000000086e+01
1.050499999999999972e+02 1.730240000000000000e+00
1.050999999999999943e+02 3.755850000000000133e+00
1.051500000000000057e+02 5.396469999999999878e+00
1.052000000000000028e+02 4.528410000000000046e+00
1.052500000000000000e+02 9.692920000000000869e+00
1.052999999999999972e+02 5.422439999999999927e+00
1.053499999999999943e+02 3.579270000000000174e+00
1.054000000000000057e+02 2.025412999999999997e+01
1.054500000000000028e+02 5.349389999999999645e+00
1.055000000000000000e+02 8.780590000000000117e+00
1.055499999999999972e+02 6.595600000000000129e+00
1.055999999999999943e+02 3.516249999999999876e+00
1.056500000000000057e+02 6.727430000000000021e+00
1.057000000000000028e+02 8.315260000000000318e+00
1.057500000000000000e+02 4.201310000000000322e+00
1.057999999999999972e+02 1.197480999999999973e+01
1.058499999999999943e+02 1.065976000000000035e+01
1.059000000000000057e+02 4.194429999999999659e+00
1.059500000000000028e+02 3.277969999999999828e+00
1.060000000000000000e+02 1.019740000000000002e+01
1.060499999999999972e+02 4.127250000000000085e+00
1.060999999999999943e+02 8.461410000000000764e+00
1.061500000000000057e+02 4.468939999999999912e+00
1.062000000000000028e+02 7.510959999999999859e+00
1.062500000000000000e+02 4.279490000000000016e+00
1.062999999999999972e+02 1.021604999999999919e+01
1.063499999999999943e+02 1.327006000000000085e+01
1.064000000000000057e+02 8.702740000000000364e+00
1.064500000000000028e+02 1.677200000000000024e+00
1.065000000000000000e+02 4.645509999999999806e+00
1.065499999999999972e+02 4.368030000000000079e+00
1.065999999999999943e+02 3.504980000000000206e+00
1.066500000000000057e+02 9.695869999999999322e+00
1.067000000000000028e+02 1.113965999999999923e+01
1.067500000000000000e+02 6.221029999999999838e+00
1.067999999999999972e+02 4.460810000000000386e+00
1.068499999999999943e+02 4.149560000000000137e+00
1.069000000000000057e+02 6.957230000000000025e+00
1.069500000000000028e+02 4.230430000000000135e+00
1.070000000000000000e+02 9.918820000000000192e+00
1.070499999999999972e+02 3.499039999999999928e+00
1.070999999999999943e+02 1.031315000000000026e+01
1.071500000000000057e+02 7.211079999999999934e+00
1.072000000000000028e+02 8.095150000000000290e+00
1.072500000000000000e+02 2.559070000000000178e+00
1.072999999999999972e+02 5.824729999999999741e+00
1.073499999999999943e+02 8.162879999999999470e+00
1.074000000000000057e+02 8.718759999999999621e+00
1.074500000000000028e+02 1.853860000000000063e+00
1.075000000000000000e+02 8.241020000000000678e+00
1.075499999999999972e+02 7.351169999999999760e+00
1.075999999999999943e+02 4.623459999999999681e+00
1.076500000000000057e+02 6.712030000000000385e+00
1.077000000000000028e+02 3.650679999999999925e+00
1.077500000000000000e+02 4.823750000000000426e+00
1.077999999999999972e+02 2.442480000000000206e+00
1.078499999999999943e+02 1.102546000000000070e+01
1.079000000000000057e+02 4.098900000000000432e+00
1.079500000000000028e+02 7.105470000000000397e+00
1.080000000000000000e+02 1.850010999999999939e+01
1.080499999999999972e+02 8.944169999999999732e+00
1.080999999999999943e+02 2.102318999999999960e+01
1.081500000000000057e+02 9.744220000000000326e+00
1.082000000000000028e+02 3.158560000000000034e+00
1.082500000000000000e+02 9.035420000000000229e+00
1.082999999999999972e+02 6.253409999999999691e+00
1.083499999999999943e+02 8.316810000000000258e+00
1.084000000000000057e+02 2.624580999999999875e+01
1.084500000000000028e+02 9.952139999999999986e+00
1.085000000000000000e+02 1.247714999999999996e+01
1.085499999999999972e+02 6.241430000000000256e+00
1.085999999999999943e+02 8.798040000000000305e+00
1.086500000000000057e+02 1.649777999999999878e+01
1.087000000000000028e+02 7.491740000000000066e+00
1.087500000000000000e+02 1.406830000000000069e+01
1.087999999999999972e+02 1.618271000000000015e+01
1.088499999999999943e+02 5.992429999999999701e+00
1.089000000000000057e+02 1.452960999999999991e+01
1.089500000000000028e+02 1.259808999999999912e+01
1.090000000000000000e+02 7.014940000000000175e+00
1.090499999999999972e+02 1.481539000000000073e+01
1.090999999999999943e+02 4.552760000000000140e+00
1.091500000000000057e+02 6.947680000000000078e+00
1.092000000000000028e+02 9.750320000000000320e+00
1.092500000000000000e+02 4.623389999999999667e+00
1.092999999999999972e+02 1.043563999999999936e+01
1.093499999999999943e+02 1.102726999999999968e+01
1.094000000000000057e+02 8.113479999999999137e+00
1.094500000000000028e+02 7.633289999999999687e+00
1.095000000000000000e+02 6.773130000000000095e+00
1.095499999999999972e+02 5.518769999999999953e+00
1.095999999999999943e+02 5.880480000000000373e+00
1.096500000000000057e+02 2.796390000000000153e+00
1.097000000000000028e+02 3.147879999999999789e+00
1.097500000000000000e+02 5.932310000000000194e+00
1.097999999999999972e+02 9.516830000000000567e+00
1.098499999999999943e+02 5.526500000000000412e+00
1.099000000000000057e+02 2.595680000000000209e+00
1.099500000000000028e+02 8.499800000000000466e+00
1.100000000000000000e+02 8.326700000000000657e+00
1.100499999999999972e+02 7.877609999999999779e+00
1.100999999999999943e+02 1.153881999999999941e+01
1.101500000000000057e+02 2.010596999999999923e+01
1.102000000000000028e+02 4.571699999999999875e+00
1.102500000000000000e+02 4.231080000000000396e+00
1.102999999999999972e+02 8.798780000000000712e+00
1.103499999999999943e+02 1.003020000000000067e+01
1.104000000000000057e+02 5.496830000000000105e+00
1.104500000000000028e+02 1.464972999999999992e+01
1.105000000000000000e+02 5.714070000000000427e+00
1.105499999999999972e+02 4.541380000000000194e+00
1.105999999999999943e+02 6.776320000000000121e+00
1.106500000000000057e+02 5.525260000000000282e+00
1.107000000000000028e+02 7.973659999999999748e+00
1.107500000000000000e+02 8.561460000000000292e+00
1.107999999999999972e+02 8.788199999999999790e+00
1.108499999999999943e+02 6.269230000000000302e+00
1.109000000000000057e+02 6.529650000000000176e+00
1.109500000000000028e+02 8.102180000000000604e+00
1.110000000000000000e+02 1.336875999999999998e+01
1.110499999999999972e+02 6.371959999999999624e+00
1.110999999999999943e+02 3.623069999999999791e+00
1.111500000000000057e+02 9.698719999999999786e+00
1.112000000000000028e+02 3.445329999999999782e+00
1.112500000000000000e+02 1.337171000000000021e+01
1.112999999999999972e+02 1.514106999999999914e+01
1.113499999999999943e+02 5.564820000000000100e+00
1.114000000000000057e+02 7.118009999999999948e+00
1.114500000000000028e+02 5.952689999999999593e+00
1.115000000000000000e+02 5.492280000000000051e+00
1.115499999999999972e+02 6.236060000000000159e+00
1.115999999999999943e+02 6.037620000000000431e+00
1.116500000000000057e+02 2.569240000000000190e+00
1.117000000000000028e+02 8.350160000000000693e+00
1.117500000000000000e+02 1.795354000000000028e+01
1.117999999999999972e+02 2.386929999999999907e+01
1.118499999999999943e+02 1.306743999999999950e+01
1.119000000000000057e+02 1.031296000000000035e+01
1.119500000000000028e+02 1.396935000000000038e+01
1.120000000000000000e+02 1.057843000000000089e+01
1.120499999999999972e+02 7.626129999999999853e+00
1.120999999999999943e+02 4.350050000000000416e+00
1.121500000000000057e+02 1.234312000000000076e+01
1.122000000000000028e+02 1.273944000000000010e+01
1.122500000000000000e+02 2.715539999999999843e+00
1.122999999999999972e+02 5.812490000000000379e+00
1.123499999999999943e+02 5.036830000000000140e+00
1.124000000000000057e+02 4.573739999999999917e+00
1.124500000000000028e+02 1.441525999999999996e+01
1.125000000000000000e+02 6.932540000000000369e+00
1.125499999999999972e+02 6.073120000000000296e+00
1.125999999999999943e+02 2.830700000000000216e+00
1.126500000000000057e+02 6.041629999999999612e+00
1.127000000000000028e+02 4.561919999999999753e+00
1.127500000000000000e+02 8.071199999999999264e+00
1.127999999999999972e+02 1.103731999999999935e+01
1.128499999999999943e+02 2.495878000000000085e+01
1.129000000000000057e+02 3.046060000000000212e+00
1.129500000000000028e+02 8.140409999999999258e+00
1.130000000000000000e+02 4.483419999999999739e+00
1.130499999999999972e+02 4.354289999999999772e+00
1.130999999999999943e+02 1.409035000000000082e+01
1.131500000000000057e+02 9.164649999999999963e+00
1.132000000000000028e+02 1.498381999999999969e+01
1.132500000000000000e+02 6.256280000000000285e+00
1.132999999999999972e+02 1.157826000000000022e+01
1.133499999999999943e+02 6.174409999999999954e+00
1.134000000000000057e+02 3.784879999999999800e+00
1.134500000000000028e+02 1.608220000000000027e+01
1.135000000000000000e+02 7.241389999999999993e+00
1.135499999999999972e+02 7.261630000000000251e+00
1.135999999999999943e+02 6.656450000000000422e+00
1.136500000000000057e+02 6.997989999999999711e+00
1.137000000000000028e+02 7.288820000000000299e+00
1.137500000000000000e+02 7.962460000000000093e+00
1.137999999999999972e+02 1.216932000000000080e+01
1.138499999999999943e+02 1.332136000000000031e+01
1.139000000000000057e+02 5.043899999999999828e+00
1.139500000000000028e+02 2.489301000000000030e+01
1.140000000000000000e+02 4.024689999999999657e+00
1.140499999999999972e+02 1.861146000000000100e+01
1.140999999999999943e+02 7.176370000000000360e+00
1.141500000000000057e+02 7.504269999999999996e+00
1.142000000000000028e+02 8.085910000000000153e+00
1.142500000000000000e+02 9.119350000000000733e+00
1.142999999999999972e+02 1.004246000000000016e+01
1.143499999999999943e+02 2.194846000000000075e+01
1.144000000000000057e+02 3.308940000000000214e+00
1.144500000000000028e+02 4.065590000000000259e+00
1.145000000000000000e+02 3.989889999999999937e+00
1.145499999999999972e+02 6.615099999999999980e+00
1.145999999999999943e+02 1.649175999999999931e+01
1.146500000000000057e+02 8.136260000000000048e+00
1.147000000000000028e+02 2.176890000000000214e+00
1.147500000000000000e+02 6.368960000000000399e+00
1.147999999999999972e+02 1.151319999999999943e+01
1.148499999999999943e+02 6.673300000000000232e+00
1.149000000000000057e+02 1.077130000000000010e+01
1.149500000000000028e+02 7.388239999999999696e+00
1.150000000000000000e+02 1.132859999999999978e+01
1.150499999999999972e+02 8.063140000000000640e+00
1.150999999999999943e+02 7.080460000000000420e+00
1.151500000000000057e+02 1.665640000000000143e+01
1.152000000000000028e+02 9.417289999999999495e+00
1.152500000000000000e+02 1.612903000000000020e+01
1.152999999999999972e+02 1.601941000000000059e+01
1.153499999999999943e+02 6.215259999999999785e+00
1.154000000000000057e+02 5.346599999999999575e+00
1.154500000000000028e+02 1.142798999999999943e+01
1.155000000000000000e+02 9.646359999999999602e+00
1.155499999999999972e+02 8.813539999999999708e+00
1.155999999999999943e+02 7.464649999999999785e+00
1.156500000000000057e+02 8.351610000000000866e+00
1.157000000000000028e+02 9.606920000000000570e+00
1.157500000000000000e+02 9.674409999999999954e+00
1.157999999999999972e+02 9.341810000000000613e+00
1.158499999999999943e+02 1.648656000000000077e+01
1.159000000000000057e+02 2.905061999999999856e+01
1.159500000000000028e+02 1.467256000000000071e+01
1.160000000000000000e+02 7.403389999999999915e+00
1.160499999999999972e+02 1.699773000000000067e+01
1.160999999999999943e+02 8.161179999999999879e+00
1.161500000000000057e+02 1.207863000000000042e+01
1.162000000000000028e+02 1.327037999999999940e+01
1.162500000000000000e+02 5.302970000000000184e+00
1.162999999999999972e+02 1.071493000000000073e+01
1.163499999999999943e+02 2.159215000000000018e+01
1.164000000000000057e+02 1.207191000000000081e+01
1.164500000000000028e+02 3.390100000000000335e+01
1.165000000000000000e+02 7.447049999999999947e+00
1.165499999999999972e+02 1.102739000000000047e+01
1.165999999999999943e+02 4.344540000000000290e+00
1.166500000000000057e+02 1.116859999999999964e+01
1.167000000000000028e+02 1.480864000000000047e+01
1.167500000000000000e+02 1.467801000000000045e+01
1.167999999999999972e+02 1.148718000000000039e+01
1.168499999999999943e+02 1.198502000000000045e+01
1.169000000000000057e+02 7.027770000000000294e+00
1.169500000000000028e+02 5.402449999999999974e+00
1.170000000000000000e+02 5.188559999999999839e+00
1.170499999999999972e+02 1.141851999999999911e+01
1.170999999999999943e+02 1.252584000000000053e+01
1.171500000000000057e+02 2.030724000000000018e+01
1.172000000000000028e+02 6.077370000000000161e+00
1.172500000000000000e+02 2.351640000000000086e+01
1.172999999999999972e+02 1.101736999999999966e+01
1.173499999999999943e+02 9.689249999999999474e+00
1.174000000000000057e+02 1.085875000000000057e+01
1.174500000000000028e+02 6.423060000000000436e+00
1.175000000000000000e+02 2.358796999999999855e+01
1.175499999999999972e+02 7.815019999999999634e+00
1.175999999999999943e+02 1.162207000000000079e+01
1.176500000000000057e+02 5.107759999999999856e+00
1.177000000000000028e+02 4.787889999999999979e+00
1.177500000000000000e+02 8.020490000000000563e+00
1.177999999999999972e+02 8.613129999999999953e+00
1.178499999999999943e+02 1.431964999999999932e+01
1.179000000000000057e+02 1.975957000000000008e+01
1.179500000000000028e+02 1.948153999999999897e+01
1.180000000000000000e+02 9.970470000000000610e+00
1.180499999999999972e+02 6.564009999999999678e+00
1.180999999999999943e+02 1.228758999999999979e+01
1.181500000000000057e+02 1.395889000000000024e+01
1.182000000000000028e+02 7.065500000000000114e+00
1.182500000000000000e+02 7.643279999999999852e+00
1.182999999999999972e+02 9.901809999999999334e+00
1.183499999999999943e+02 1.800785000000000124e+01
1.184000000000000057e+02 1.652694999999999936e+01
1.184500000000000028e+02 5.678550000000000431e+00
1.185000000000000000e+02 9.477460000000000662e+00
1.185499999999999972e+02 5.510309999999999597e+00
1.185999999999999943e+02 1.801563000000000159e+01
1.186500000000000057e+02 6.108109999999999928e+00
1.187000000000000028e+02 2.491050999999999860e+01
1.187500000000000000e+02 6.465550000000000352e+00
1.187999999999999972e+02 1.331728999999999985e+01
1.188499999999999943e+02 8.080239999999999867e+00
1.189000000000000057e+02 7.837519999999999598e+00
1.189500000000000028e+02 1.305048000000000030e+01
1.190000000000000000e+02 7.412329999999999863e+00
1.190499999999999972e+02 6.248190000000000133e+00
1.190999999999999943e+02 2.028395000000000081e+01
1.191500000000000057e+02 9.993629999999999569e+00
1.192000000000000028e+02 2.294995000000000118e+01
1.192500000000000000e+02 1.257010999999999967e+01
1.192999999999999972e+02 2.953481000000000023e+01
1.193499999999999943e+02 1.742687000000000097e+01
1.194000000000000057e+02 7.159609999999999808e+00
1.194500000000000028e+02 8.588599999999999568e+00
1.195000000000000000e+02 1.386201800000000048e+02
1.195499999999999972e+02 1.999440999999999846e+01
1.195999999999999943e+02 8.367350000000000065e+00
1.196500000000000057e+02 1.263801999999999914e+01
1.197000000000000028e+02 4.876371999999999929e+01
1.197500000000000000e+02 2.491263000000000005e+01
1.197999999999999972e+02 1.778642999999999930e+01
1.198499999999999943e+02 4.807927999999999713e+01
1.199000000000000057e+02 1.047569000000000017e+01
1.199500000000000028e+02 1.405841999999999992e+01
1.200000000000000000e+02 1.522536000000000023e+01
1.200499999999999972e+02 1.504803000000000068e+01
1.200999999999999943e+02 1.696198000000000050e+01
1.201500000000000057e+02 5.663369999999999571e+00
1.202000000000000028e+02 1.182414200000000051e+02
1.202500000000000000e+02 7.943069999999999631e+00
1.202999999999999972e+02 1.139643000000000050e+01
1.203499999999999943e+02 1.239614000000000082e+01
1.204000000000000057e+02 1.800233000000000061e+01
1.204500000000000028e+02 2.784911999999999921e+01
1.205000000000000000e+02 2.780420000000000158e+01
1.205499999999999972e+02 1.725759000000000043e+01
1.205999999999999943e+02 2.302451999999999899e+01
1.206500000000000057e+02 2.964891000000000076e+01
1.207000000000000028e+02 9.987719999999999487e+00
1.207500000000000000e+02 1.359605999999999959e+01
1.207999999999999972e+02 7.447845999999999833e+01
1.208499999999999943e+02 1.888895000000000124e+01
1.209000000000000057e+02 1.555878000000000050e+01
1.209500000000000028e+02 2.702869000000000099e+01
1.210000000000000000e+02 1.367218000000000089e+01
1.210499999999999972e+02 8.879839999999999733e+00
1.210999999999999943e+02 1.248132000000000019e+01
1.211500000000000057e+02 1.976185999999999865e+01
1.212000000000000028e+02 1.663063000000000002e+01
1.212500000000000000e+02 4.987059999999999604e+00
1.212999999999999972e+02 2.646024999999999849e+01
1.213499999999999943e+02 5.628723000000000098e+01
1.214000000000000057e+02 1.672112999999999872e+01
1.214500000000000028e+02 1.400629999999999953e+01
1.215000000000000000e+02 2.483847000000000094e+01
1.215499999999999972e+02 1.449516999999999989e+01
1.215999999999999943e+02 4.081343999999999994e+01
1.216500000000000057e+02 1.981305000000000049e+01
1.217000000000000028e+02 3.690498999999999796e+01
1.217500000000000000e+02 1.106747000000000014e+01
1.217999999999999972e+02 2.001278999999999897e+01
1.218499999999999943e+02 1.185946000000000033e+01
1.219000000000000057e+02 2.439085000000000036e+01
1.219500000000000028e+02 3.005448000000000164e+01
1.220000000000000000e+02 3.319863999999999749e+01
1.220499999999999972e+02 2.443477999999999994e+01
1.220999999999999943e+02 2.512835000000000107e+01
1.221500000000000057e+02 9.194710000000000605e+00
1.222000000000000028e+02 3.023032999999999859e+01
1.222500000000000000e+02 2.079551999999999978e+01
1.222999999999999972e+02 1.054771000000000036e+01
1.223499999999999943e+02 1.528547000000000011e+01
1.224000000000000057e+02 6.330420000000000158e+00
1.224500000000000028e+02 3.054723999999999862e+01
1.225000000000000000e+02 1.463524999999999920e+01
1.225499999999999972e+02 4.868590000000000195e+00
1.225999999999999943e+02 6.698419999999999597e+00
1.226500000000000057e+02 1.930289000000000144e+01
1.227000000000000028e+02 9.434630000000000294e+00
1.227500000000000000e+02 1.233272999999999975e+01
1.227999999999999972e+02 1.084146999999999927e+01
1.228499999999999943e+02 4.180149000000000115e+01
1.229000000000000057e+02 1.781012000000000128e+01
1.229500000000000028e+02 9.445140000000000313e+00
1.230000000000000000e+02 1.750672000000000139e+01
1.230499999999999972e+02 7.400030000000000108e+00
1.230999999999999943e+02 1.842792000000000030e+01
1.231500000000000057e+02 2.047654999999999959e+01
1.232000000000000028e+02 5.753529999999999589e+00
1.232500000000000000e+02 1.108435000000000059e+01
1.232999999999999972e+02 7.488299999999999734e+00
1.233499999999999943e+02 1.295142000000000060e+01
1.234000000000000057e+02 1.970400000000000063e+01
1.234500000000000028e+02 6.467439999999999856e+00
1.235000000000000000e+02 1.167240999999999929e+01
1.235499999999999972e+02 2.401143000000000072e+01
1.235999999999999943e+02 1.787478000000000122e+01
1.236500000000000057e+02 9.230449999999999378e+00
1.237000000000000028e+02 1.227524999999999977e+01
1.237500000000000000e+02 7.787840000000000096e+00
1.237999999999999972e+02 1.014973999999999954e+01
1.238499999999999943e+02 5.215379999999999683e+00
1.239000000000000057e+02 4.061729999999999841e+00
1.239500000000000028e+02 9.952859999999999374e+00
1.240000000000000000e+02 8.749819999999999709e+00
1.240499999999999972e+02 2.158813999999999922e+01
1.240999999999999943e+02 1.586514999999999986e+01
1.241500000000000057e+02 1.662953999999999866e+01
1.242000000000000028e+02 8.402409999999999712e+00
1.242500000000000000e+02 8.327719999999999345e+00
1.242999999999999972e+02 2.951573000000000135e+01
1.243499999999999943e+02 7.406970000000000276e+00
1.244000000000000057e+02 2.455349999999999966e+01
1.244500000000000028e+02 8.759430000000000049e+00
1.245000000000000000e+02 1.708738999999999919e+01
1.245499999999999972e+02 1.643457000000000079e+01
1.245999999999999943e+02 4.943509999999999849e+00
1.246500000000000057e+02 1.526338999999999935e+01
1.247000000000000028e+02 1.369979999999999976e+01
1.247500000000000000e+02 7.280859999999999665e+00
1.247999999999999972e+02 3.769190000000000040e+00
1.248499999999999943e+02 1.755011999999999972e+01
1.249000000000000057e+02 2.205191999999999908e+01
1.249500000000000028e+02 6.384541999999999717e+01
1.250000000000000000e+02 4.973073999999999728e+01
1.250499999999999972e+02 1.143910999999999945e+01
1.250999999999999943e+02 1.911896000000000129e+01
1.251500000000000057e+02 8.542400000000000659e+00
1.252000000000000028e+02 7.303180000000000227e+00
1.252500000000000000e+02 1.526341000000000037e+01
1.252999999999999972e+02 1.111702000000000012e+01
1.253499999999999943e+02 1.034586999999999968e+01
1.254000000000000057e+02 1.046859000000000073e+01
1.254500000000000028e+02 7.642579999999999707e+00
1.255000000000000000e+02 9.077400000000000801e+00
1.255499999999999972e+02 7.433889999999999887e+00
1.255999999999999943e+02 1.849249999999999972e+01
1.256500000000000057e+02 1.714940999999999960e+01
1.257000000000000028e+02 3.984339999999999993e+00
1.257500000000000000e+02 7.980909999999999727e+00
1.257999999999999972e+02 3.593069999999999986e+00
1.258499999999999943e+02 1.563873000000000069e+01
1.259000000000000057e+02 3.117259999999999920e+00
1.259500000000000028e+02 1.517896999999999963e+01
1.260000000000000000e+02 1.552708999999999939e+01
1.260499999999999972e+02 2.011119000000000057e+01
1.260999999999999943e+02 8.183089999999999975e+00
1.261500000000000057e+02 4.314390000000000391e+00
1.262000000000000028e+02 2.305205000000000126e+01
1.262500000000000000e+02 1.376406000000000063e+01
1.262999999999999972e+02 6.128639999999999866e+00
1.263499999999999943e+02 1.187823999999999991e+01
1.264000000000000057e+02 1.646483999999999881e+01
1.264500000000000028e+02 1.061079999999999934e+01
1.265000000000000000e+02 5.146690000000000431e+00
1.265499999999999972e+02 4.855249999999999844e+00
1.265999999999999943e+02 2.948734999999999928e+01
1.266500000000000057e+02 1.224774999999999991e+01
1.267000000000000028e+02 2.431391999999999953e+01
1.267500000000000000e+02 1.862146999999999863e+01
1.267999999999999972e+02 3.579529000000000138e+01
1.268499999999999943e+02 1.704579999999999984e+01
1.269000000000000057e+02 3.050110000000000099e+01
1.269500000000000028e+02 1.505953000000000053e+01
1.270000000000000000e+02 1.964435999999999893e+01
1.270499999999999972e+02 1.210572999999999944e+01
1.270999999999999943e+02 1.161416000000000004e+01
1.271500000000000057e+02 1.038960999999999935e+01
1.272000000000000028e+02 1.009412000000000020e+01
1.272500000000000000e+02 1.321832999999999991e+01
1.272999999999999972e+02 1.378684999999999938e+01
1.273499999999999943e+02 1.206671000000000049e+01
1.274000000000000057e+02 3.416535999999999973e+01
1.274500000000000028e+02 1.715356999999999843e+01
1.275000000000000000e+02 1.362321999999999989e+01
1.275499999999999972e+02 8.023350000000000648e+00
1.275999999999999943e+02 1.520716999999999963e+01
1.276500000000000057e+02 1.857135999999999854e+01
1.277000000000000028e+02 5.788389999999999702e+00
1.277500000000000000e+02 1.061713999999999913e+01
1.277999999999999972e+02 1.128890999999999956e+01
1.278499999999999943e+02 3.385819999999999830e+00
1.279000000000000057e+02 6.076999999999999957e+00
1.279500000000000028e+02 1.657084000000000046e+01
1.280000000000000000e+02 3.442000000000000171e+00
1.280500000000000114e+02 6.531049999999999578e+00
1.280999999999999943e+02 7.252830000000000332e+00
1.281500000000000057e+02 1.160097000000000023e+01
1.281999999999999886e+02 1.195883000000000074e+01
1.282500000000000000e+02 4.882550000000000168e+00
1.283000000000000114e+02 4.075580000000000425e+00
1.283499999999999943e+02 1.039156999999999975e+01
1.284000000000000057e+02 1.007126000000000055e+01
1.284499999999999886e+02 6.463960000000000150e+00
1.285000000000000000e+02 4.684859999999999580e+00
1.285500000000000114e+02 8.630179999999999296e+00
1.285999999999999943e+02 1.603437999999999874e+01
1.286500000000000057e+02 5.556919999999999860e+00
1.286999999999999886e+02 8.029289999999999594e+00
1.287500000000000000e+02 3.105239999999999778e+00
1.288000000000000114e+02 2.898489999999999789e+00
1.288499999999999943e+02 3.741010000000000169e+00
1.289000000000000057e+02 1.191456999999999944e+01
1.289499999999999886e+02 5.046829999999999927e+00
1.290000000000000000e+02 4.823789999999999800e+00
1.290500000000000114e+02 4.058959999999999901e+00
1.290999999999999943e+02 5.360829999999999984e+00
1.291500000000000057e+02 2.314049999999999940e+00
1.291999999999999886e+02 3.824910000000000032e+00
1.292500000000000000e+02 1.534338999999999942e+01
1.293000000000000114e+02 4.945359999999999978e+00
1.293499999999999943e+02 3.493199999999999861e+00
1.294000000000000057e+02 9.165779999999999816e+00
1.294499999999999886e+02 8.136390000000000455e+00
1.295000000000000000e+02 3.214440000000000186e+00
1.295500000000000114e+02 3.232720000000000038e+00
1.295999999999999943e+02 1.496212000000000053e+01
1.296500000000000057e+02 1.107296999999999976e+01
1.296999999999999886e+02 8.209770000000000678e+00
1.297500000000000000e+02 4.216730000000000089e+00
1.298000000000000114e+02 8.129250000000000753e+00
1.298499999999999943e+02 3.390219999999999789e+00
1.299000000000000057e+02 1.836338999999999899e+01
1.299499999999999886e+02 3.883809999999999985e+00
1.300000000000000000e+02 2.518269999999999786e+00
1.300500000000000114e+02 6.607350000000000279e+00
1.300999999999999943e+02 7.924489999999999590e+00
1.301500000000000057e+02 4.722039999999999793e+00
1.301999999999999886e+02 3.797629999999999839e+00
1.302500000000000000e+02 1.297403000000000084e+01
1.303000000000000114e+02 8.211600000000000676e+00
1.303499999999999943e+02 9.440469999999999473e+00
1.304000000000000057e+02 1.029016999999999982e+01
1.304499999999999886e+02 9.679320000000000590e+00
1.305000000000000000e+02 4.799870000000000303e+00
1.305500000000000114e+02 1.218040000000000056e+01
1.305999999999999943e+02 7.694099999999999717e+00
1.306500000000000057e+02 5.590799999999999770e+00
1.306999999999999886e+02 3.901819999999999844e+00
1.307500000000000000e+02 5.493730000000000224e+00
1.308000000000000114e+02 6.669349999999999667e+00
1.308499999999999943e+02 1.207332000000000072e+01
1.309000000000000057e+02 9.270419999999999661e+00
1.309499999999999886e+02 4.247550000000000381e+00
1.310000000000000000e+02 7.139490000000000336e+00
1.310500000000000114e+02 2.677727000000000146e+01
1.310999999999999943e+02 1.646722000000000108e+01
1.311500000000000057e+02 5.245020000000000238e+00
1.311999999999999886e+02 5.555679999999999730e+00
1.312500000000000000e+02 6.613739999999999952e+00
1.313000000000000114e+02 5.577390000000000292e+00
1.313499999999999943e+02 1.701344999999999885e+01
1.314000000000000057e+02 9.699350000000000804e+00
1.314499999999999886e+02 4.053420000000000023e+00
1.315000000000000000e+02 2.446859999999999857e+01
1.315500000000000114e+02 1.532229999999999981e+00
1.315999999999999943e+02 2.765972999999999971e+01
1.316500000000000057e+02 5.624060000000000059e+00
1.316999999999999886e+02 9.695800000000000196e+00
1.317500000000000000e+02 6.874349999999999739e+00
1.318000000000000114e+02 7.185660000000000380e+00
1.318499999999999943e+02 1.350616999999999912e+01
1.319000000000000057e+02 6.451419999999999710e+00
1.319499999999999886e+02 9.195230000000000459e+00
1.320000000000000000e+02 1.950093000000000032e+01
1.320500000000000114e+02 1.954605000000000103e+01
1.320999999999999943e+02 5.857549999999999812e+00
1.321500000000000057e+02 8.319390000000000285e+00
1.321999999999999886e+02 6.605159999999999698e+00
1.322500000000000000e+02 7.223110000000000142e+00
1.323000000000000114e+02 7.488019999999999676e+00
1.323499999999999943e+02 6.431269999999999598e+00
1.324000000000000057e+02 9.522410000000000707e+00
1.324499999999999886e+02 1.026035000000000075e+01
1.325000000000000000e+02 1.907019000000000020e+01
1.325500000000000114e+02 1.167132999999999932e+01
1.325999999999999943e+02 2.662627000000000166e+01
1.326500000000000057e+02 1.203406000000000020e+01
1.326999999999999886e+02 1.114105999999999952e+01
1.327500000000000000e+02 4.829760000000000275e+00
1.328000000000000114e+02 1.290353999999999957e+01
1.328499999999999943e+02 2.808055999999999841e+01
1.329000000000000057e+02 1.060725000000000051e+01
1.329499999999999886e+02 2.316132999999999953e+01
1.330000000000000000e+02 3.023320000000000007e+01
1.330500000000000114e+02 6.170589999999999797e+00
1.330999999999999943e+02 1.987849999999999895e+01
1.331500000000000057e+02 4.230496000000000123e+01
1.331999999999999886e+02 9.541370000000000573e+00
1.332500000000000000e+02 2.132231000000000165e+01
1.333000000000000114e+02 2.488723999999999847e+01
1.333499999999999943e+02 5.787469999999999892e+00
1.334000000000000057e+02 1.032869999999999955e+01
1.334499999999999886e+02 5.898959999999999759e+00
1.335000000000000000e+02 1.485665999999999976e+01
1.335500000000000114e+02 1.443183999999999934e+01
1.335999999999999943e+02 3.439305999999999841e+01
1.336500000000000057e+02 1.986055999999999955e+01
1.336999999999999886e+02 5.925200000000000244e+00
1.337500000000000000e+02 1.992942999999999998e+01
1.338000000000000114e+02 1.776736000000000004e+01
1.338499999999999943e+02 2.873595999999999862e+01
1.339000000000000057e+02 2.110923000000000016e+01
1.339499999999999886e+02 7.603089999999999904e+00
1.340000000000000000e+02 1.573381999999999969e+01
1.340500000000000114e+02 9.778560000000000585e+00
1.340999999999999943e+02 6.939049999999999940e+00
1.341500000000000057e+02 2.029591999999999885e+01
1.341999999999999886e+02 1.460169999999999924e+01
1.342500000000000000e+02 1.737522999999999840e+01
1.343000000000000114e+02 2.585632000000000019e+01
1.343499999999999943e+02 2.263804000000000016e+01
1.344000000000000057e+02 1.011274000000000051e+01
1.344499999999999886e+02 1.221582000000000079e+01
1.345000000000000000e+02 1.839423999999999992e+01
1.345500000000000114e+02 1.429988999999999955e+01
1.345999999999999943e+02 1.518604999999999983e+01
1.346500000000000057e+02 1.401126999999999967e+01
1.346999999999999886e+02 9.030770000000000408e+00
1.347500000000000000e+02 3.040943000000000040e+01
1.348000000000000114e+02 1.184404999999999930e+01
1.348499999999999943e+02 2.811405999999999850e+01
1.349000000000000057e+02 1.789831999999999823e+01
1.349499999999999886e+02 1.891845999999999961e+01
1.350000000000000000e+02 1.906709999999999994e+01
1.350500000000000114e+02 1.004269000000000034e+01
1.350999999999999943e+02 4.191699999999999982e+00
1.351500000000000057e+02 7.969369999999999621e+00
1.351999999999999886e+02 7.143379999999999619e+00
1.352500000000000000e+02 2.538695999999999842e+01
1.353000000000000114e+02 1.902721999999999980e+01
1.353499999999999943e+02 6.008000000000000007e+00
1.354000000000000057e+02 7.074430000000000440e+00
1.354499999999999886e+02 2.347560000000000091e+00
1.355000000000000000e+02 2.286771999999999849e+01
1.355500000000000114e+02 2.359228999999999843e+01
1.355999999999999943e+02 1.990500000000000114e+01
1.356500000000000057e+02 7.719059000000000026e+01
1.356999999999999886e+02 4.574150000000000382e+00
1.357500000000000000e+02 4.937906000000000262e+01
1.358000000000000114e+02 8.124520000000000408e+00
1.358499999999999943e+02 1.776092999999999833e+01
1.359000000000000057e+02 1.198052999999999990e+01
1.359499999999999886e+02 2.827368999999999843e+01
1.360000000000000000e+02 6.687090000000000423e+00
1.360500000000000114e+02 3.718080000000000052e+00
1.360999999999999943e+02 3.322487999999999886e+01
1.361500000000000057e+02 3.363459999999999894e+00
1.361999999999999886e+02 1.933181000000000083e+01
1.362500000000000000e+02 1.643286000000000158e+01
1.363000000000000114e+02 3.366306000000000154e+01
1.363499999999999943e+02 2.605596999999999852e+01
1.364000000000000057e+02 1.660264000000000095e+01
1.364499999999999886e+02 2.796897999999999840e+01
1.365000000000000000e+02 3.607168999999999670e+01
1.365500000000000114e+02 1.064708000000000077e+01
1.365999999999999943e+02 1.850881000000000043e+01
1.366500000000000057e+02 9.860189999999999344e+00
1.366999999999999886e+02 1.237235000000000085e+01
1.367500000000000000e+02 7.157469999999999999e+00
1.368000000000000114e+02 2.002880000000000038e+01
1.368499999999999943e+02 9.145030000000000214e+00
1.369000000000000057e+02 1.991756000000000171e+01
1.369499999999999886e+02 2.921743999999999986e+01
1.370000000000000000e+02 2.090944999999999965e+01
1.370500000000000114e+02 8.898160000000000736e+00
1.370999999999999943e+02 2.182642999999999844e+01
1.371500000000000057e+02 1.547692999999999941e+01
1.371999999999999886e+02 1.114817999999999998e+01
1.372500000000000000e+02 2.229429999999999978e+01
1.373000000000000114e+02 6.042570000000000441e+00
1.373499999999999943e+02 3.054288000000000025e+01
1.374000000000000057e+02 8.224239999999999995e+00
1.374499999999999886e+02 3.413481999999999772e+01
1.375000000000000000e+02 2.721564000000000050e+01
1.375500000000000114e+02 3.763595000000000113e+01
1.375999999999999943e+02 1.327391000000000076e+01
1.376500000000000057e+02 1.749349000000000132e+01
1.376999999999999886e+02 1.723116999999999877e+01
1.377500000000000000e+02 1.299065000000000047e+01
1.378000000000000114e+02 7.629929999999999879e+00
1.378499999999999943e+02 2.991948000000000008e+01
1.379000000000000057e+02 1.418886999999999965e+01
1.379499999999999886e+02 2.345255999999999830e+01
1.380000000000000000e+02 1.409873999999999938e+01
1.380500000000000114e+02 2.380980999999999881e+01
1.380999999999999943e+02 1.377027999999999963e+01
1.381500000000000057e+02 1.035965000000000025e+01
1.381999999999999886e+02 9.094440000000000524e+00
1.382500000000000000e+02 1.589334999999999987e+01
1.383000000000000114e+02 3.228690999999999889e+01
1.383499999999999943e+02 3.110275999999999996e+01
1.384000000000000057e+02 1.281034999999999968e+01
1.384499999999999886e+02 7.516262999999999295e+01
1.385000000000000000e+02 7.628479999999999706e+00
1.385500000000000114e+02 2.499540000000000006e+01
1.385999999999999943e+02 2.127377500000000055e+02
1.386500000000000057e+02 2.208015999999999934e+01
1.386999999999999886e+02 2.420317999999999969e+01
1.387500000000000000e+02 8.870820000000000149e+00
1.388000000000000114e+02 1.370621000000000045e+01
1.388499999999999943e+02 1.797678000000000154e+01
1.389000000000000057e+02 3.438412999999999897e+01
1.389499999999999886e+02 2.080866999999999933e+01
1.390000000000000000e+02 4.942058999999999713e+01
1.390500000000000114e+02 1.065813999999999950e+01
1.390999999999999943e+02 2.009582999999999942e+01
1.391500000000000057e+02 5.208706999999999709e+01
1.391999999999999886e+02 2.171562000000000126e+01
1.392500000000000000e+02 1.720727000000000118e+01
1.393000000000000114e+02 3.103352999999999895e+01
1.393499999999999943e+02 2.424194999999999922e+01
1.394000000000000057e+02 2.870075999999999894e+01
1.394499999999999886e+02 1.243717000000000006e+01
1.395000000000000000e+02 1.535158999999999985e+01
1.395500000000000114e+02 1.269453999999999994e+01
1.395999999999999943e+02 2.001591000000000165e+01
1.396500000000000057e+02 1.520641999999999960e+01
1.396999999999999886e+02 2.747323000000000093e+01
1.397500000000000000e+02 6.302480000000000082e+00
1.398000000000000114e+02 1.308008000000000060e+01
1.398499999999999943e+02 4.298937999999999704e+01
1.399000000000000057e+02 2.563681000000000054e+01
1.399499999999999886e+02 3.295519000000000176e+01
1.400000000000000000e+02 1.864302999999999955e+01
1.400500000000000114e+02 8.257300000000000750e+00
1.400999999999999943e+02 3.449271999999999849e+01
1.401500000000000057e+02 2.563467999999999947e+01
1.401999999999999886e+02 4.321406999999999954e+01
1.402500000000000000e+02 3.301413000000000153e+01
1.403000000000000114e+02 3.432981999999999800e+01
1.403499999999999943e+02 3.719695000000000107e+01
1.404000000000000057e+02 4.309235999999999933e+01
1.404499999999999886e+02 2.499669000000000096e+01
1.405000000000000000e+02 3.026254000000000133e+01
1.405500000000000114e+02 3.896300000000000097e+01
1.405999999999999943e+02 3.293435000000000201e+01
1.406500000000000057e+02 3.131447999999999965e+01
1.406999999999999886e+02 2.220955999999999975e+01
1.407500000000000000e+02 4.618619000000000341e+01
1.408000000000000114e+02 3.366295000000000215e+01
1.408499999999999943e+02 3.346305999999999869e+01
1.409000000000000057e+02 6.470835999999999899e+01
1.409499999999999886e+02 1.036585000000000001e+01
1.410000000000000000e+02 5.766161999999999921e+01
1.410500000000000114e+02 7.264576999999999884e+01
1.410999999999999943e+02 2.065233999999999881e+01
1.411500000000000057e+02 9.587329999999999686e+00
1.411999999999999886e+02 5.298700000000000188e+01
1.412500000000000000e+02 6.904010999999999854e+01
1.413000000000000114e+02 1.987103000000000108e+01
1.413499999999999943e+02 5.631774999999999665e+01
1.414000000000000057e+02 4.729583999999999833e+01
1.414499999999999886e+02 1.000538700000000034e+02
1.415000000000000000e+02 3.239321999999999946e+01
1.415500000000000114e+02 1.280749999999999922e+01
1.415999999999999943e+02 4.062622999999999962e+01
1.416500000000000057e+02 1.463819999999999943e+01
1.416999999999999886e+02 1.957770000000000010e+01
1.417500000000000000e+02 3.149549000000000021e+01
1.418000000000000114e+02 1.677197999999999922e+01
1.418499999999999943e+02 3.602794000000000096e+01
1.419000000000000057e+02 1.173954899999999952e+02
1.419499999999999886e+02 3.152111999999999981e+01
1.420000000000000000e+02 1.077058000000000071e+01
1.420500000000000114e+02 4.207198999999999955e+01
1.420999999999999943e+02 1.048884999999999934e+01
1.421500000000000057e+02 2.906332000000000093e+01
1.421999999999999886e+02 2.706138999999999939e+01
1.422500000000000000e+02 5.376924999999999955e+01
1.423000000000000114e+02 3.023363000000000156e+01
1.423499999999999943e+02 2.351593000000000089e+01
1.424000000000000057e+02 1.225838000000000072e+01
1.424499999999999886e+02 2.581552999999999898e+01
1.425000000000000000e+02 1.827835999999999927e+01
1.425500000000000114e+02 5.872849999999999682e+00
1.425999999999999943e+02 1.211321000000000048e+01
1.426500000000000057e+02 2.000923999999999836e+01
1.426999999999999886e+02 4.228705000000000069e+01
1.427500000000000000e+02 3.992864999999999753e+01
1.428000000000000114e+02 2.847623000000000104e+01
1.428499999999999943e+02 2.248129000000000133e+01
1.429000000000000057e+02 2.801363999999999876e+01
1.429499999999999886e+02 3.076500000000000057e+01
1.430000000000000000e+02 3.928822000000000259e+01
1.430500000000000114e+02 1.519327999999999967e+01
1.430999999999999943e+02 2.430943999999999861e+01
1.431500000000000057e+02 1.318684000000000012e+01
1.431999999999999886e+02 2.781558000000000064e+01
1.432500000000000000e+02 6.365198000000000178e+01
1.433000000000000114e+02 2.319022999999999968e+01
1.433499999999999943e+02 1.824089999999999989e+01
1.434000000000000057e+02 2.148470000000000013e+01
1.434499999999999886e+02 1.244499000000000066e+01
1.435000000000000000e+02 1.678716000000000008e+01
1.435500000000000114e+02 6.424940000000000317e+00
1.435999999999999943e+02 5.216920000000000002e+00
1.436500000000000057e+02 1.458521000000000001e+01
1.436999999999999886e+02 2.325728000000000151e+01
1.437500000000000000e+02 3.193978999999999857e+01
1.438000000000000114e+02 2.950994999999999990e+01
1.438499999999999943e+02 5.397147999999999968e+01
1.439000000000000057e+02 2.701539999999999964e+01
1.439499999999999886e+02 1.242763000000000062e+01
1.440000000000000000e+02 1.533700999999999937e+01
1.440500000000000114e+02 2.083712999999999838e+01
1.440999999999999943e+02 1.005236999999999981e+01
1.441500000000000057e+02 1.899041000000000068e+01
1.441999999999999886e+02 8.808609999999999829e+00
1.442500000000000000e+02 1.056636999999999915e+01
1.443000000000000114e+02 1.188998999999999917e+01
1.443499999999999943e+02 2.860500000000000043e+01
1.444000000000000057e+02 2.750187999999999988e+01
1.444499999999999886e+02 2.914748000000000161e+01
1.445000000000000000e+02 6.931580000000000297e+00
1.445500000000000114e+02 1.847605000000000075e+01
1.445999999999999943e+02 7.364899999999999558e+00
1.446500000000000057e+02 9.655599999999999739e+00
1.446999999999999886e+02 1.062148000000000003e+01
1.447500000000000000e+02 1.648983000000000132e+01
1.448000000000000114e+02 2.586203000000000074e+01
1.448499999999999943e+02 2.677169999999999916e+01
1.449000000000000057e+02 2.563913000000000153e+01
1.449499999999999886e+02 8.722730000000000317e+00
1.450000000000000000e+02 2.031786999999999921e+01
1.450500000000000114e+02 9.714740000000000819e+00
1.450999999999999943e+02 1.515105999999999931e+01
1.451500000000000057e+02 4.161036000000000001e+01
1.451999999999999886e+02 1.441848000000000063e+01
1.452500000000000000e+02 1.385763999999999996e+01
1.453000000000000114e+02 3.647719000000000023e+01
1.453499999999999943e+02 2.689290000000000092e+01
1.454000000000000057e+02 5.054210000000000313e+00
1.454499999999999886e+02 1.173964999999999925e+01
1.455000000000000000e+02 1.033858999999999995e+01
1.455500000000000114e+02 1.725298000000000087e+01
1.455999999999999943e+02 6.796929999999999694e+00
1.456500000000000057e+02 2.070382000000000033e+01
1.456999999999999886e+02 2.299718999999999980e+01
1.457500000000000000e+02 4.348729999999999762e+00
1.458000000000000114e+02 9.180619999999999337e+00
1.458499999999999943e+02 2.100412999999999997e+01
1.459000000000000057e+02 4.327930000000000277e+00
1.459499999999999886e+02 4.660890000000000200e+00
1.460000000000000000e+02 1.264526000000000039e+01
1.460500000000000114e+02 9.953640000000000043e+00
1.460999999999999943e+02 5.684199999999999697e+00
1.461500000000000057e+02 1.659964000000000084e+01
1.461999999999999886e+02 1.224732999999999983e+01
1.462500000000000000e+02 1.147062000000000026e+01
1.463000000000000114e+02 9.543400000000000105e+00
1.463499999999999943e+02 1.048149000000000086e+01
1.464000000000000057e+02 1.651367000000000118e+01
1.464499999999999886e+02 1.753431000000000139e+01
1.465000000000000000e+02 8.303319999999999368e+00
1.465500000000000114e+02 1.193338999999999928e+01
1.465999999999999943e+02 1.040147999999999939e+01
1.466500000000000057e+02 3.634049999999999780e+00
1.466999999999999886e+02 9.303720000000000212e+00
1.467500000000000000e+02 5.695459999999999745e+00
1.468000000000000114e+02 7.175309999999999633e+00
1.468499999999999943e+02 4.844219999999999970e+00
1.469000000000000057e+02 6.356639999999999624e+00
1.469499999999999886e+02 9.643789999999999196e+00
1.470000000000000000e+02 1.083533000000000079e+01
1.470500000000000114e+02 2.323639999999999972e+01
1.470999999999999943e+02 7.669330000000000425e+00
1.471500000000000057e+02 2.848639999999999972e+01
1.471999999999999886e+02 1.115305999999999997e+01
1.472500000000000000e+02 5.771440000000000126e+00
1.473000000000000114e+02 4.451179999999999914e+00
1.473499999999999943e+02 1.590973999999999933e+01
1.474000000000000057e+02 1.069081000000000081e+01
1.474499999999999886e+02 1.073320000000000007e+01
1.475000000000000000e+02 3.645275999999999783e+01
1.475500000000000114e+02 1.459792000000000023e+01
1.475999999999999943e+02 4.785009999999999764e+00
1.476500000000000057e+02 1.570377000000000045e+01
1.476999999999999886e+02 4.931980000000000253e+00
1.477500000000000000e+02 1.372715999999999958e+01
1.478000000000000114e+02 1.559197999999999951e+01
1.478499999999999943e+02 1.651406000000000063e+01
1.479000000000000057e+02 4.469534999999999769e+01
1.479499999999999886e+02 9.734379999999999811e+00
1.480000000000000000e+02 1.764564999999999984e+01
1.480500000000000114e+02 1.080344999999999978e+01
1.480999999999999943e+02 1.157454000000000072e+01
1.481500000000000057e+02 1.402651000000000003e+01
1.481999999999999886e+02 2.476812999999999931e+01
1.482500000000000000e+02 1.661946999999999974e+01
1.483000000000000114e+02 4.602096000000000231e+01
1.483499999999999943e+02 9.109899999999999665e+00
1.484000000000000057e+02 1.448297999999999952e+01
1.484499999999999886e+02 2.486589000000000027e+01
1.485000000000000000e+02 3.465912000000000148e+01
1.485500000000000114e+02 6.227351000000000170e+01
1.485999999999999943e+02 2.240533999999999892e+01
1.486500000000000057e+02 1.920891999999999911e+01
1.486999999999999886e+02 5.293510000000000382e+00
1.487500000000000000e+02 2.196102000000000132e+01
1.488000000000000114e+02 1.119698999999999955e+01
1.488499999999999943e+02 4.568200000000000038e+00
1.489000000000000057e+02 3.861455000000000126e+01
1.489499999999999886e+02 3.813179000000000229e+01
1.490000000000000000e+02 1.746247999999999934e+01
1.490500000000000114e+02 3.100287000000000148e+01
1.490999999999999943e+02 3.621358000000000033e+01
1.491500000000000057e+02 7.311545999999999879e+01
1.491999999999999886e+02 2.375754999999999839e+01
1.492500000000000000e+02 3.440272999999999826e+01
1.493000000000000114e+02 3.609595999999999805e+01
1.493499999999999943e+02 2.945850000000000080e+01
1.494000000000000057e+02 2.984074000000000026e+01
1.494499999999999886e+02 2.983442000000000149e+01
1.495000000000000000e+02 2.185863000000000156e+01
1.495500000000000114e+02 4.055449000000000126e+01
1.495999999999999943e+02 2.543550000000000111e+01
1.496500000000000057e+02 1.773222000000000165e+01
1.496999999999999886e+02 2.692040000000000077e+01
1.497500000000000000e+02 9.282239999999999824e+00
1.498000000000000114e+02 2.340776999999999930e+01
1.498499999999999943e+02 2.137822999999999851e+01
1.499000000000000057e+02 1.282967999999999975e+01
1.499499999999999886e+02 1.764262000000000086e+01
1.500000000000000000e+02 1.560159999999999947e+01
