# Supplementary material for: Elevated concentrations cause upright alpha-synuclein conformation at lipid interfaces
Source: Nat Commun. 2023 Sep 18;14:5731. doi: 10.1038/s41467-023-39843-1 (PMC10507035; doi:10.1038/s41467-023-39843-1)
Supplement: Supplementary file 3 — Source Data [file 41467_2023_39843_MOESM3_ESM.zip › Source Data file/FigureS12/figS12_lowLPR_rss_s2_r1.txt]

0.000000000000000000e+00 8.781510000000000815e+00
5.000000000000000278e-02 1.458394000000000013e+01
1.000000000000000056e-01 1.376167000000000051e+01
1.499999999999999944e-01 2.294575999999999993e+01
2.000000000000000111e-01 3.901499999999999968e+00
2.500000000000000000e-01 5.236939999999999706e+00
2.999999999999999889e-01 3.877194000000000074e+01
3.499999999999999778e-01 3.949318999999999846e+01
4.000000000000000222e-01 1.160017000000000031e+01
4.500000000000000111e-01 1.278143000000000029e+01
5.000000000000000000e-01 2.020758999999999972e+01
5.500000000000000444e-01 6.065690000000000026e+00
5.999999999999999778e-01 1.286651999999999951e+01
6.500000000000000222e-01 2.411107000000000156e+01
6.999999999999999556e-01 1.386814999999999998e+01
7.500000000000000000e-01 1.101199000000000083e+01
8.000000000000000444e-01 1.784515999999999991e+01
8.499999999999999778e-01 2.560317999999999827e+01
9.000000000000000222e-01 3.431848999999999705e+01
9.499999999999999556e-01 2.041851000000000127e+01
1.000000000000000000e+00 4.582220999999999833e+01
1.050000000000000044e+00 1.102998000000000012e+01
1.100000000000000089e+00 2.326070000000000082e+00
1.149999999999999911e+00 1.647298999999999936e+01
1.199999999999999956e+00 9.091329999999999245e+00
1.250000000000000000e+00 6.744659999999999656e+00
1.300000000000000044e+00 4.887809999999999988e+00
1.350000000000000089e+00 3.039499999999999869e+00
1.399999999999999911e+00 4.444899999999999807e+01
1.449999999999999956e+00 9.431190000000000850e+00
1.500000000000000000e+00 3.889740000000000197e+00
1.550000000000000044e+00 1.481401999999999930e+01
1.600000000000000089e+00 1.481494000000000000e+01
1.649999999999999911e+00 2.792394000000000176e+01
1.699999999999999956e+00 1.438612999999999964e+01
1.750000000000000000e+00 3.470781999999999812e+01
1.800000000000000044e+00 3.538149999999999906e+00
1.850000000000000089e+00 1.449568000000000012e+01
1.899999999999999911e+00 1.785904000000000025e+01
1.949999999999999956e+00 7.906719999999999970e+00
2.000000000000000000e+00 1.408325999999999922e+01
2.049999999999999822e+00 1.953510999999999953e+01
2.100000000000000089e+00 1.048521999999999998e+01
2.149999999999999911e+00 1.858709999999999951e+01
2.200000000000000178e+00 2.608317999999999870e+01
2.250000000000000000e+00 3.202100000000000080e+01
2.299999999999999822e+00 3.522466000000000008e+01
2.350000000000000089e+00 8.768769999999999953e+00
2.399999999999999911e+00 4.776827000000000112e+01
2.450000000000000178e+00 2.877055999999999969e+01
2.500000000000000000e+00 2.173535000000000039e+01
2.549999999999999822e+00 2.153224000000000160e+01
2.600000000000000089e+00 8.936400000000000787e+00
2.649999999999999911e+00 1.293478999999999957e+01
2.700000000000000178e+00 1.239633000000000074e+01
2.750000000000000000e+00 4.210625000000000284e+01
2.799999999999999822e+00 1.220939000000000085e+01
2.850000000000000089e+00 1.032604000000000077e+01
2.899999999999999911e+00 9.248887000000000569e+01
2.950000000000000178e+00 2.781400999999999968e+01
3.000000000000000000e+00 2.917851999999999890e+01
3.049999999999999822e+00 1.773667000000000016e+01
3.100000000000000089e+00 1.706860999999999962e+01
3.149999999999999911e+00 1.310243000000000002e+01
3.200000000000000178e+00 1.677584999999999837e+01
3.250000000000000000e+00 7.988400000000000389e+00
3.299999999999999822e+00 2.376050000000000040e+01
3.350000000000000089e+00 2.046903999999999968e+01
3.399999999999999911e+00 1.116061999999999976e+01
3.450000000000000178e+00 2.368106999999999829e+01
3.500000000000000000e+00 2.773152999999999935e+01
3.549999999999999822e+00 4.099529999999999674e+00
3.600000000000000089e+00 1.132174999999999976e+01
3.649999999999999911e+00 3.992441000000000173e+01
3.700000000000000178e+00 2.472141999999999840e+01
3.750000000000000000e+00 3.873402999999999707e+01
3.799999999999999822e+00 3.488331999999999766e+01
3.850000000000000089e+00 1.116305999999999976e+01
3.899999999999999911e+00 3.551984999999999815e+01
3.950000000000000178e+00 6.578240000000000087e+00
4.000000000000000000e+00 2.857578000000000173e+01
4.049999999999999822e+00 1.185379000000000005e+01
4.099999999999999645e+00 1.172029000000000032e+01
4.150000000000000355e+00 2.862475999999999843e+01
4.200000000000000178e+00 3.137996000000000052e+01
4.250000000000000000e+00 7.238336999999999932e+01
4.299999999999999822e+00 8.203509999999999636e+00
4.349999999999999645e+00 1.265995000000000026e+01
4.400000000000000355e+00 8.444100000000000605e+00
4.450000000000000178e+00 2.843177999999999983e+01
4.500000000000000000e+00 3.079608999999999952e+01
4.549999999999999822e+00 1.255256999999999934e+01
4.599999999999999645e+00 2.939187000000000083e+01
4.650000000000000355e+00 8.921640000000000015e+00
4.700000000000000178e+00 8.506819999999999382e+00
4.750000000000000000e+00 1.869183999999999912e+01
4.799999999999999822e+00 3.842495999999999867e+01
4.849999999999999645e+00 1.945200000000000040e+00
4.900000000000000355e+00 6.231900999999999868e+01
4.950000000000000178e+00 2.672227000000000174e+01
5.000000000000000000e+00 6.799610000000000376e+00
5.049999999999999822e+00 3.751539999999999964e+01
5.099999999999999645e+00 8.868729999999999336e+00
5.150000000000000355e+00 1.307361000000000040e+01
5.200000000000000178e+00 4.079690000000000083e+01
5.250000000000000000e+00 3.850827000000000311e+01
5.299999999999999822e+00 3.539149999999999796e+00
5.349999999999999645e+00 4.817239999999999966e+00
5.400000000000000355e+00 7.354119999999999990e+00
5.450000000000000178e+00 3.804419999999999913e+00
5.500000000000000000e+00 5.695140000000000313e+00
5.549999999999999822e+00 3.056750000000000078e+00
5.599999999999999645e+00 2.793542000000000058e+01
5.650000000000000355e+00 8.317909999999999471e+00
5.700000000000000178e+00 1.614398999999999873e+01
5.750000000000000000e+00 3.778627000000000180e+01
5.799999999999999822e+00 3.285304000000000002e+01
5.849999999999999645e+00 3.984123000000000303e+01
5.900000000000000355e+00 7.977769999999999584e+00
5.950000000000000178e+00 1.149724999999999930e+01
6.000000000000000000e+00 2.080214000000000141e+01
6.049999999999999822e+00 2.621421000000000134e+01
6.099999999999999645e+00 9.414789999999999992e+00
6.150000000000000355e+00 2.054310000000000080e+00
6.200000000000000178e+00 2.138091999999999970e+01
6.250000000000000000e+00 8.427809999999999135e+00
6.299999999999999822e+00 7.380679999999999907e+00
6.349999999999999645e+00 9.079290000000000305e+00
6.400000000000000355e+00 1.352576999999999963e+01
6.450000000000000178e+00 2.936780000000000168e+00
6.500000000000000000e+00 1.490671000000000035e+01
6.549999999999999822e+00 2.211967999999999890e+01
6.599999999999999645e+00 3.840203000000000344e+01
6.650000000000000355e+00 1.350718999999999959e+01
6.700000000000000178e+00 8.960279999999999134e+00
6.750000000000000000e+00 2.059039999999999981e+00
6.799999999999999822e+00 9.491830000000000211e+00
6.849999999999999645e+00 2.935010000000000119e+00
6.900000000000000355e+00 1.005682999999999971e+01
6.950000000000000178e+00 8.286799999999999500e+00
7.000000000000000000e+00 6.040580000000000283e+00
7.049999999999999822e+00 3.155481999999999942e+01
7.099999999999999645e+00 1.199980000000000047e+01
7.150000000000000355e+00 5.207272999999999996e+01
7.200000000000000178e+00 8.542439999999999145e+00
7.250000000000000000e+00 1.618218999999999852e+01
7.299999999999999822e+00 3.329178999999999888e+01
7.349999999999999645e+00 2.833737999999999957e+01
7.400000000000000355e+00 2.941190000000000193e+00
7.450000000000000178e+00 4.029969999999999608e+00
7.500000000000000000e+00 3.538640000000000008e+00
7.549999999999999822e+00 2.910800000000000054e+00
7.599999999999999645e+00 1.551308000000000042e+01
7.650000000000000355e+00 8.155329999999999302e+00
7.700000000000000178e+00 1.092351000000000028e+01
7.750000000000000000e+00 1.406423000000000023e+01
7.799999999999999822e+00 1.871415999999999968e+01
7.849999999999999645e+00 1.952893999999999863e+01
7.900000000000000355e+00 8.344770000000000465e+00
7.950000000000000178e+00 1.247522999999999982e+01
8.000000000000000000e+00 1.723393000000000086e+01
8.050000000000000711e+00 5.407659999999999911e+00
8.099999999999999645e+00 3.005215000000000103e+01
8.150000000000000355e+00 1.292863999999999969e+01
8.199999999999999289e+00 2.331144000000000105e+01
8.250000000000000000e+00 1.082155000000000022e+01
8.300000000000000711e+00 1.083569999999999922e+01
8.349999999999999645e+00 2.013733999999999824e+01
8.400000000000000355e+00 3.425793000000000177e+01
8.449999999999999289e+00 2.926232999999999862e+01
8.500000000000000000e+00 1.398052999999999990e+01
8.550000000000000711e+00 1.776847000000000065e+01
8.599999999999999645e+00 3.563089999999999868e+00
8.650000000000000355e+00 1.702092000000000027e+01
8.699999999999999289e+00 7.273699999999999832e+00
8.750000000000000000e+00 2.110662999999999911e+01
8.800000000000000711e+00 8.537620000000000431e+00
8.849999999999999645e+00 3.677799999999999958e+00
8.900000000000000355e+00 2.004590999999999923e+01
8.949999999999999289e+00 4.290124000000000137e+01
9.000000000000000000e+00 1.770476999999999990e+01
9.050000000000000711e+00 5.714620000000000033e+00
9.099999999999999645e+00 3.738949999999999818e+01
9.150000000000000355e+00 1.644267999999999930e+01
9.199999999999999289e+00 1.205775000000000041e+01
9.250000000000000000e+00 1.957806000000000068e+01
9.300000000000000711e+00 1.841884999999999906e+01
9.349999999999999645e+00 5.101015999999999906e+01
9.400000000000000355e+00 3.906020000000000181e+01
9.449999999999999289e+00 1.260915999999999926e+01
9.500000000000000000e+00 2.160845000000000127e+01
9.550000000000000711e+00 1.151354000000000077e+01
9.599999999999999645e+00 9.469189999999999330e+00
9.650000000000000355e+00 6.808089999999999975e+00
9.699999999999999289e+00 1.786165000000000092e+01
9.750000000000000000e+00 1.692372999999999905e+01
9.800000000000000711e+00 2.511371000000000109e+01
9.849999999999999645e+00 9.761606000000000449e+01
9.900000000000000355e+00 2.377624000000000137e+01
9.949999999999999289e+00 9.518660000000000565e+00
1.000000000000000000e+01 4.389199999999999768e+00
1.005000000000000071e+01 3.599870000000000125e+00
1.009999999999999964e+01 1.066545999999999950e+01
1.015000000000000036e+01 1.469613000000000014e+01
1.019999999999999929e+01 3.278153999999999968e+01
1.025000000000000000e+01 2.357949999999999946e+01
1.030000000000000071e+01 2.695147000000000048e+01
1.034999999999999964e+01 1.488758999999999943e+01
1.040000000000000036e+01 3.123206000000000060e+01
1.044999999999999929e+01 2.642499000000000109e+01
1.050000000000000000e+01 5.787012000000000000e+01
1.055000000000000071e+01 2.186776000000000053e+01
1.059999999999999964e+01 2.807564999999999955e+01
1.065000000000000036e+01 3.407466000000000150e+01
1.069999999999999929e+01 5.352826000000000306e+01
1.075000000000000000e+01 4.707985999999999649e+01
1.080000000000000071e+01 3.680131999999999692e+01
1.084999999999999964e+01 3.320940999999999832e+01
1.090000000000000036e+01 1.985717999999999961e+01
1.094999999999999929e+01 4.106353000000000009e+01
1.100000000000000000e+01 3.429968999999999824e+01
1.105000000000000071e+01 2.945560000000000045e+01
1.109999999999999964e+01 3.729090000000000060e+01
1.115000000000000036e+01 1.646600000000000108e+01
1.119999999999999929e+01 8.088340000000000529e+00
1.125000000000000000e+01 6.068599999999999994e+00
1.130000000000000071e+01 7.300329999999999764e+00
1.134999999999999964e+01 2.279895000000000138e+01
1.140000000000000036e+01 2.557623999999999853e+01
1.144999999999999929e+01 1.123109999999999964e+01
1.150000000000000000e+01 9.048130000000000450e+00
1.155000000000000071e+01 2.144853000000000165e+01
1.159999999999999964e+01 6.790399999999999991e+00
1.165000000000000036e+01 2.408623000000000047e+01
1.169999999999999929e+01 3.452018000000000342e+01
1.175000000000000000e+01 7.029564000000000590e+01
1.180000000000000071e+01 1.481105999999999945e+01
1.184999999999999964e+01 1.766726999999999848e+01
1.190000000000000036e+01 2.541544000000000025e+01
1.194999999999999929e+01 5.257558000000000220e+01
1.200000000000000000e+01 1.203035999999999994e+01
1.205000000000000071e+01 1.944285999999999959e+01
1.209999999999999964e+01 3.537574999999999648e+01
1.215000000000000036e+01 3.510251000000000232e+01
1.219999999999999929e+01 2.294157999999999831e+01
1.225000000000000000e+01 1.542323999999999984e+01
1.230000000000000071e+01 6.514730000000000132e+00
1.234999999999999964e+01 3.222044900000000212e+02
1.240000000000000036e+01 6.051256999999999664e+01
1.244999999999999929e+01 2.461973000000000056e+01
1.250000000000000000e+01 1.087622000000000000e+01
1.255000000000000071e+01 6.462329999999999686e+00
1.259999999999999964e+01 1.118198600000000056e+02
1.265000000000000036e+01 1.468487299999999891e+02
1.269999999999999929e+01 5.036950000000000216e+01
1.275000000000000000e+01 1.890897999999999968e+01
1.280000000000000071e+01 3.274515999999999849e+01
1.284999999999999964e+01 3.898010000000000197e+00
1.290000000000000036e+01 6.530820000000000292e+00
1.294999999999999929e+01 1.315896000000000043e+01
1.300000000000000000e+01 4.777461000000000269e+01
1.305000000000000071e+01 3.607540000000000191e+00
1.309999999999999964e+01 2.731880999999999915e+01
1.315000000000000036e+01 4.700703000000000031e+01
1.319999999999999929e+01 1.132452999999999932e+01
1.325000000000000000e+01 5.166970000000000063e+00
1.330000000000000071e+01 1.964440000000000097e+01
1.334999999999999964e+01 2.349762000000000128e+01
1.340000000000000036e+01 8.762790000000000745e+00
1.344999999999999929e+01 5.786450000000000315e+00
1.350000000000000000e+01 1.117759999999999998e+01
1.355000000000000071e+01 3.522897999999999996e+01
1.359999999999999964e+01 3.602571999999999974e+01
1.365000000000000036e+01 3.839144999999999897e+01
1.369999999999999929e+01 4.060528999999999655e+01
1.375000000000000000e+01 3.314468999999999710e+01
1.380000000000000071e+01 9.184091999999999700e+01
1.384999999999999964e+01 1.659244999999999948e+01
1.390000000000000036e+01 2.860895000000000010e+01
1.394999999999999929e+01 2.671267999999999887e+01
1.400000000000000000e+01 6.429129999999999789e+00
1.405000000000000071e+01 1.700622999999999863e+01
1.409999999999999964e+01 7.701740000000000030e+00
1.415000000000000036e+01 1.839214000000000127e+01
1.419999999999999929e+01 3.173529999999999962e+00
1.425000000000000000e+01 2.025404999999999944e+01
1.430000000000000071e+01 6.136919999999999931e+00
1.434999999999999964e+01 1.251953999999999922e+01
1.440000000000000036e+01 3.016696999999999917e+01
1.444999999999999929e+01 1.852101000000000042e+01
1.450000000000000000e+01 5.620329999999999870e+01
1.455000000000000071e+01 3.128742000000000090e+01
1.459999999999999964e+01 3.675406000000000262e+01
1.465000000000000036e+01 2.748929000000000045e+01
1.469999999999999929e+01 6.759190999999999860e+01
1.475000000000000000e+01 5.458057999999999765e+01
1.480000000000000071e+01 3.541353999999999758e+01
1.484999999999999964e+01 3.600986000000000331e+01
1.490000000000000036e+01 1.723460999999999999e+01
1.494999999999999929e+01 7.094020000000000437e+00
1.500000000000000000e+01 2.178406000000000020e+01
1.505000000000000071e+01 8.470430000000000348e+00
1.509999999999999964e+01 6.995809999999999640e+00
1.515000000000000036e+01 1.670570999999999984e+01
1.519999999999999929e+01 2.788079000000000107e+01
1.525000000000000000e+01 3.611467999999999989e+01
1.530000000000000071e+01 2.744793999999999912e+01
1.534999999999999964e+01 2.094689999999999941e+01
1.540000000000000036e+01 2.238183000000000078e+01
1.544999999999999929e+01 2.813012000000000157e+01
1.550000000000000000e+01 2.087484999999999857e+01
1.555000000000000071e+01 5.454294999999999760e+01
1.559999999999999964e+01 2.653716999999999970e+01
1.565000000000000036e+01 2.151095000000000113e+01
1.569999999999999929e+01 2.592680999999999969e+01
1.575000000000000000e+01 2.413466999999999985e+01
1.580000000000000071e+01 2.988917999999999964e+01
1.584999999999999964e+01 2.883144000000000062e+01
1.590000000000000036e+01 4.415026000000000295e+01
1.594999999999999929e+01 1.205218999999999951e+01
1.600000000000000000e+01 4.866906000000000176e+01
1.605000000000000071e+01 2.713849999999999874e+00
1.610000000000000142e+01 2.198880000000000123e+01
1.614999999999999858e+01 2.319209000000000032e+01
1.619999999999999929e+01 3.979760000000000186e+00
1.625000000000000000e+01 3.536836000000000269e+01
1.630000000000000071e+01 6.714498000000000388e+01
1.635000000000000142e+01 2.768898000000000081e+01
1.639999999999999858e+01 2.406297999999999959e+01
1.644999999999999929e+01 3.061489999999999867e+01
1.650000000000000000e+01 2.600306000000000139e+01
1.655000000000000071e+01 7.644127000000000294e+01
1.660000000000000142e+01 3.006660000000000110e+01
1.664999999999999858e+01 1.613860999999999990e+01
1.669999999999999929e+01 2.520382999999999996e+01
1.675000000000000000e+01 1.579519999999999946e+01
1.680000000000000071e+01 6.914045000000000130e+01
1.685000000000000142e+01 1.523160000000000025e+01
1.689999999999999858e+01 1.272979999999999912e+01
1.694999999999999929e+01 1.055959999999999965e+01
1.700000000000000000e+01 5.771808999999999656e+01
1.705000000000000071e+01 4.320864999999999867e+01
1.710000000000000142e+01 4.761239999999999917e+00
1.714999999999999858e+01 1.937950999999999979e+01
1.719999999999999929e+01 1.990800000000000125e+01
1.725000000000000000e+01 2.412792999999999921e+01
1.730000000000000071e+01 3.325354999999999706e+01
1.735000000000000142e+01 2.359226999999999919e+01
1.739999999999999858e+01 2.596861000000000175e+01
1.744999999999999929e+01 3.068793000000000148e+01
1.750000000000000000e+01 3.024049000000000120e+01
1.755000000000000071e+01 3.368816000000000344e+01
1.760000000000000142e+01 1.412337999999999916e+01
1.764999999999999858e+01 3.156354999999999933e+01
1.769999999999999929e+01 2.463301999999999836e+01
1.775000000000000000e+01 4.495904999999999774e+01
1.780000000000000071e+01 8.037904000000000337e+01
1.785000000000000142e+01 3.720721999999999952e+01
1.789999999999999858e+01 2.425871000000000066e+01
1.794999999999999929e+01 9.671002000000000010e+01
1.800000000000000000e+01 1.788146000000000058e+01
1.805000000000000071e+01 4.448062999999999789e+01
1.810000000000000142e+01 1.793566999999999823e+01
1.814999999999999858e+01 3.968428000000000111e+01
1.819999999999999929e+01 1.629692000000000007e+01
1.825000000000000000e+01 1.578838999999999970e+01
1.830000000000000071e+01 3.967727000000000004e+01
1.835000000000000142e+01 1.926162000000000063e+01
1.839999999999999858e+01 2.423020999999999958e+01
1.844999999999999929e+01 1.860246000000000066e+01
1.850000000000000000e+01 9.219409999999999883e+00
1.855000000000000071e+01 4.657719000000000165e+01
1.860000000000000142e+01 3.557386000000000337e+01
1.864999999999999858e+01 2.857173999999999836e+01
1.869999999999999929e+01 8.801410000000000622e+00
1.875000000000000000e+01 2.334817999999999927e+01
1.880000000000000071e+01 1.561909999999999954e+01
1.885000000000000142e+01 3.581434000000000140e+01
1.889999999999999858e+01 3.596094999999999686e+01
1.894999999999999929e+01 2.123329000000000022e+01
1.900000000000000000e+01 1.802230000000000132e+01
1.905000000000000071e+01 2.182030999999999921e+01
1.910000000000000142e+01 3.345309999999999917e+01
1.914999999999999858e+01 4.141926999999999737e+01
1.919999999999999929e+01 2.965453000000000117e+01
1.925000000000000000e+01 6.016933999999999827e+01
1.930000000000000071e+01 2.034113999999999933e+01
1.935000000000000142e+01 2.533587999999999951e+01
1.939999999999999858e+01 2.875013999999999825e+01
1.944999999999999929e+01 3.562828999999999979e+01
1.950000000000000000e+01 3.133633999999999986e+01
1.955000000000000071e+01 4.004881999999999920e+01
1.960000000000000142e+01 2.538821000000000083e+01
1.964999999999999858e+01 8.290430000000000632e+00
1.969999999999999929e+01 3.849707000000000079e+01
1.975000000000000000e+01 2.855598000000000170e+01
1.980000000000000071e+01 1.295843999999999951e+01
1.985000000000000142e+01 3.179166999999999987e+01
1.989999999999999858e+01 5.165802999999999656e+01
1.994999999999999929e+01 1.212959999999999994e+01
2.000000000000000000e+01 3.575395999999999930e+01
2.005000000000000071e+01 1.151226999999999911e+01
2.010000000000000142e+01 8.971360000000000667e+00
2.014999999999999858e+01 1.031085999999999991e+01
2.019999999999999929e+01 2.268370000000000175e+01
2.025000000000000000e+01 3.511046999999999940e+01
2.030000000000000071e+01 4.517643999999999949e+01
2.035000000000000142e+01 1.020622000000000007e+01
2.039999999999999858e+01 3.641599000000000075e+01
2.044999999999999929e+01 5.055989999999999895e+01
2.050000000000000000e+01 1.850593999999999895e+01
2.055000000000000071e+01 3.420926999999999651e+01
2.060000000000000142e+01 2.259316000000000102e+01
2.064999999999999858e+01 5.433290000000000397e+00
2.069999999999999929e+01 9.594039999999999679e+00
2.075000000000000000e+01 2.086948999999999899e+01
2.080000000000000071e+01 1.100529000000000046e+01
2.085000000000000142e+01 1.535144000000000020e+01
2.089999999999999858e+01 4.263441999999999865e+01
2.094999999999999929e+01 1.362007000000000012e+01
2.100000000000000000e+01 1.014597999999999978e+01
2.105000000000000071e+01 4.232482000000000255e+01
2.110000000000000142e+01 9.230119999999999436e+00
2.114999999999999858e+01 4.378490000000000038e+01
2.119999999999999929e+01 3.811149000000000342e+01
2.125000000000000000e+01 2.961983000000000033e+01
2.130000000000000071e+01 1.917177999999999827e+01
2.135000000000000142e+01 1.206433999999999962e+01
2.139999999999999858e+01 4.082329999999999792e+00
2.144999999999999929e+01 1.204335999999999984e+01
2.150000000000000000e+01 2.635315999999999903e+01
2.155000000000000071e+01 2.361891999999999925e+01
2.160000000000000142e+01 6.672589999999999577e+00
2.164999999999999858e+01 2.805499999999999883e+00
2.169999999999999929e+01 8.059450000000000003e+00
2.175000000000000000e+01 2.396683000000000163e+01
2.180000000000000071e+01 5.021408000000000271e+01
2.185000000000000142e+01 1.255302999999999969e+01
2.189999999999999858e+01 1.253137000000000079e+01
2.194999999999999929e+01 3.344288999999999845e+01
2.200000000000000000e+01 2.563031000000000148e+01
2.205000000000000071e+01 2.157760999999999996e+01
2.210000000000000142e+01 4.670190999999999804e+01
2.214999999999999858e+01 4.286184999999999690e+01
2.219999999999999929e+01 7.418957000000000335e+01
2.225000000000000000e+01 2.625415999999999883e+01
2.230000000000000071e+01 1.142483600000000052e+02
2.235000000000000142e+01 1.097142000000000017e+01
2.239999999999999858e+01 3.120909999999999851e+00
2.244999999999999929e+01 2.466270000000000184e+00
2.250000000000000000e+01 1.728481000000000023e+01
2.255000000000000071e+01 3.549712999999999852e+01
2.260000000000000142e+01 4.606604000000000099e+01
2.264999999999999858e+01 2.758492000000000033e+01
2.269999999999999929e+01 6.942009999999999792e+00
2.275000000000000000e+01 2.066989999999999839e+01
2.280000000000000071e+01 1.021784000000000070e+01
2.285000000000000142e+01 2.067451000000000150e+01
2.289999999999999858e+01 9.409330000000000638e+00
2.294999999999999929e+01 1.714735999999999905e+01
2.300000000000000000e+01 5.366835999999999984e+01
2.305000000000000071e+01 2.931626999999999938e+01
2.310000000000000142e+01 6.677687000000000239e+01
2.314999999999999858e+01 8.997410000000000352e+00
2.319999999999999929e+01 3.435215000000000174e+01
2.325000000000000000e+01 2.331399000000000044e+01
2.330000000000000071e+01 7.425760000000000360e+00
2.335000000000000142e+01 1.572180999999999962e+01
2.339999999999999858e+01 2.408802000000000021e+01
2.344999999999999929e+01 1.488526000000000060e+01
2.350000000000000000e+01 1.244778999999999947e+01
2.355000000000000071e+01 8.887539999999999552e+00
2.360000000000000142e+01 2.712180000000000035e+01
2.364999999999999858e+01 3.649573999999999785e+01
2.369999999999999929e+01 3.259425999999999846e+01
2.375000000000000000e+01 3.149285000000000068e+01
2.380000000000000071e+01 2.302984000000000009e+01
2.385000000000000142e+01 7.293919999999999959e+00
2.389999999999999858e+01 2.202459999999999951e+01
2.394999999999999929e+01 1.971095000000000041e+01
2.400000000000000000e+01 2.054782000000000153e+01
2.405000000000000071e+01 1.251398999999999972e+01
2.410000000000000142e+01 5.376751000000000147e+01
2.414999999999999858e+01 2.044489000000000090e+01
2.419999999999999929e+01 5.220689000000000135e+01
2.425000000000000000e+01 4.385605999999999938e+01
2.430000000000000071e+01 1.815021000000000129e+01
2.435000000000000142e+01 1.989042999999999850e+01
2.439999999999999858e+01 2.693230000000000146e+01
2.444999999999999929e+01 2.307861000000000118e+01
2.450000000000000000e+01 2.512087999999999965e+01
2.455000000000000071e+01 3.477940999999999860e+01
2.460000000000000142e+01 7.803350000000000009e+00
2.464999999999999858e+01 2.001233999999999824e+01
2.469999999999999929e+01 2.213647999999999882e+01
2.475000000000000000e+01 2.528030000000000044e+01
2.480000000000000071e+01 3.388503000000000043e+01
2.485000000000000142e+01 1.632090000000000174e+01
2.489999999999999858e+01 6.907650000000000290e+00
2.494999999999999929e+01 4.687073999999999785e+01
2.500000000000000000e+01 2.302234999999999943e+01
2.505000000000000071e+01 2.434409000000000134e+01
2.510000000000000142e+01 5.018559999999999910e+00
2.514999999999999858e+01 2.693263999999999925e+01
2.519999999999999929e+01 1.932526000000000010e+01
2.525000000000000000e+01 3.336149000000000342e+01
2.530000000000000071e+01 2.347505999999999915e+01
2.535000000000000142e+01 4.233366999999999791e+01
2.539999999999999858e+01 5.189867999999999881e+01
2.544999999999999929e+01 6.358920000000000350e+00
2.550000000000000000e+01 2.869001000000000090e+01
2.555000000000000071e+01 1.157235000000000014e+01
2.560000000000000142e+01 4.578100000000000058e+00
2.564999999999999858e+01 1.064068999999999932e+01
2.569999999999999929e+01 1.036036100000000033e+02
2.575000000000000000e+01 1.832675000000000054e+01
2.580000000000000071e+01 6.814113999999999294e+01
2.585000000000000142e+01 4.750715000000000288e+01
2.589999999999999858e+01 2.600442999999999927e+01
2.594999999999999929e+01 2.322068000000000154e+01
2.600000000000000000e+01 9.355480000000000018e+00
2.605000000000000071e+01 1.433318000000000048e+01
2.610000000000000142e+01 4.987221000000000259e+01
2.614999999999999858e+01 1.618825500000000090e+02
2.619999999999999929e+01 2.559063000000000088e+01
2.625000000000000000e+01 9.279279999999999973e+00
2.630000000000000071e+01 2.816945000000000121e+01
2.635000000000000142e+01 1.627413999999999916e+01
2.639999999999999858e+01 1.627590000000000003e+01
2.644999999999999929e+01 7.197011000000000536e+01
2.650000000000000000e+01 4.847489999999999633e+00
2.655000000000000071e+01 2.476078000000000046e+01
2.660000000000000142e+01 4.711937999999999960e+01
2.664999999999999858e+01 2.399454000000000065e+01
2.669999999999999929e+01 7.363463000000000136e+01
2.675000000000000000e+01 2.808829000000000065e+01
2.680000000000000071e+01 1.382652999999999999e+01
2.685000000000000142e+01 2.881605000000000061e+01
2.689999999999999858e+01 2.447512000000000043e+01
2.694999999999999929e+01 2.299830000000000041e+01
2.700000000000000000e+01 3.355655999999999750e+01
2.705000000000000071e+01 3.511144999999999783e+01
2.710000000000000142e+01 4.892264999999999731e+01
2.714999999999999858e+01 3.296762999999999977e+01
2.719999999999999929e+01 4.911830000000000140e+00
2.725000000000000000e+01 1.626454999999999984e+01
2.730000000000000071e+01 6.205420000000000158e+00
2.735000000000000142e+01 1.319532000000000060e+01
2.739999999999999858e+01 3.520085999999999871e+01
2.744999999999999929e+01 3.257730000000000015e+00
2.750000000000000000e+01 7.337570000000000370e+00
2.755000000000000071e+01 8.454129999999999256e+00
2.760000000000000142e+01 1.050071999999999939e+01
2.764999999999999858e+01 1.715905000000000058e+01
2.769999999999999929e+01 3.583791999999999689e+01
2.775000000000000000e+01 6.224179999999999602e+00
2.780000000000000071e+01 3.879397000000000162e+01
2.785000000000000142e+01 2.047786600000000021e+02
2.789999999999999858e+01 1.916925000000000168e+01
2.794999999999999929e+01 3.356250000000000178e+00
2.800000000000000000e+01 1.233712000000000053e+01
2.805000000000000071e+01 1.124244000000000021e+01
2.810000000000000142e+01 2.547007999999999939e+01
2.814999999999999858e+01 2.185197499999999877e+02
2.819999999999999929e+01 2.611871999999999971e+01
2.825000000000000000e+01 6.056553000000000253e+01
2.830000000000000071e+01 6.500820000000000221e+01
2.835000000000000142e+01 4.422075999999999851e+01
2.839999999999999858e+01 4.577506999999999948e+01
2.844999999999999929e+01 1.521755300000000091e+02
2.850000000000000000e+01 2.111496999999999957e+01
2.855000000000000071e+01 5.835426999999999964e+01
2.860000000000000142e+01 4.163118000000000052e+01
2.864999999999999858e+01 1.928745999999999938e+01
2.869999999999999929e+01 1.553018999999999927e+01
2.875000000000000000e+01 1.725025000000000119e+01
2.880000000000000071e+01 1.750824000000000069e+01
2.885000000000000142e+01 1.106206000000000067e+01
2.889999999999999858e+01 7.699362000000000705e+01
2.894999999999999929e+01 7.456861000000000672e+01
2.900000000000000000e+01 1.712394000000000105e+01
2.905000000000000071e+01 2.526642999999999972e+01
2.910000000000000142e+01 1.017210000000000036e+01
2.914999999999999858e+01 1.352244999999999919e+01
2.919999999999999929e+01 2.348939000000000021e+01
2.925000000000000000e+01 2.490114000000000161e+01
2.930000000000000071e+01 4.040334000000000003e+01
2.935000000000000142e+01 1.322865000000000002e+01
2.939999999999999858e+01 5.184590000000000032e+00
2.944999999999999929e+01 1.325994999999999990e+01
2.950000000000000000e+01 9.006470000000000198e+00
2.955000000000000071e+01 2.004879000000000033e+01
2.960000000000000142e+01 4.935779000000000138e+01
2.964999999999999858e+01 1.562242999999999959e+01
2.969999999999999929e+01 8.608810000000000073e+00
2.975000000000000000e+01 9.894200999999999624e+01
2.980000000000000071e+01 1.088705000000000034e+01
2.985000000000000142e+01 4.730783000000000271e+01
2.989999999999999858e+01 4.780709000000000231e+01
2.994999999999999929e+01 6.411340000000000039e+00
3.000000000000000000e+01 4.076910999999999774e+01
3.005000000000000071e+01 9.549266000000000076e+01
3.010000000000000142e+01 1.467928000000000033e+01
3.014999999999999858e+01 3.294852999999999810e+01
3.019999999999999929e+01 4.149727000000000032e+01
3.025000000000000000e+01 4.429710000000000036e+01
3.030000000000000071e+01 7.251999999999999780e+00
3.035000000000000142e+01 6.173416000000000281e+01
3.039999999999999858e+01 7.347959999999999603e+00
3.044999999999999929e+01 5.016922000000000281e+01
3.050000000000000000e+01 9.036339999999999151e+00
3.055000000000000071e+01 2.754620000000000068e+00
3.060000000000000142e+01 2.109412000000000020e+01
3.064999999999999858e+01 1.125801000000000052e+01
3.069999999999999929e+01 4.592802999999999969e+01
3.075000000000000000e+01 1.551346000000000025e+01
3.080000000000000071e+01 7.062779000000000451e+01
3.085000000000000142e+01 7.419400000000000439e+00
3.089999999999999858e+01 1.427147000000000077e+01
3.094999999999999929e+01 3.780622999999999934e+01
3.100000000000000000e+01 2.534011999999999887e+01
3.105000000000000071e+01 5.062111000000000161e+01
3.110000000000000142e+01 1.140892999999999979e+01
3.114999999999999858e+01 6.114710000000000178e+01
3.119999999999999929e+01 1.519843999999999973e+01
3.125000000000000000e+01 1.583623000000000047e+01
3.130000000000000071e+01 2.805595999999999890e+01
3.135000000000000142e+01 3.259872000000000014e+01
3.139999999999999858e+01 3.442237999999999687e+01
3.144999999999999929e+01 6.739372000000000185e+01
3.150000000000000000e+01 2.811954000000000065e+01
3.155000000000000071e+01 1.244843999999999973e+01
3.160000000000000142e+01 6.818399999999999572e+00
3.164999999999999858e+01 4.858567000000000036e+01
3.169999999999999929e+01 5.473705000000000354e+01
3.175000000000000000e+01 4.617690000000000339e+01
3.180000000000000071e+01 3.219228999999999985e+01
3.185000000000000142e+01 1.740705000000000169e+01
3.189999999999999858e+01 6.952324000000000126e+01
3.194999999999999929e+01 3.284924999999999784e+01
3.200000000000000000e+01 5.039903000000000333e+01
3.204999999999999716e+01 2.743046999999999969e+01
3.210000000000000142e+01 5.750934000000000168e+01
3.214999999999999858e+01 5.216246000000000294e+01
3.220000000000000284e+01 5.879963000000000051e+01
3.225000000000000000e+01 3.794926000000000244e+01
3.229999999999999716e+01 4.522507999999999839e+01
3.235000000000000142e+01 5.852194000000000074e+01
3.239999999999999858e+01 3.248049000000000319e+01
3.245000000000000284e+01 5.192014999999999958e+01
3.250000000000000000e+01 2.419229999999999947e+01
3.254999999999999716e+01 1.361420999999999992e+01
3.260000000000000142e+01 7.780070000000000263e+00
3.264999999999999858e+01 6.726829999999999643e+00
3.270000000000000284e+01 2.324815999999999860e+01
3.275000000000000000e+01 1.092684999999999995e+01
3.279999999999999716e+01 3.977958999999999889e+01
3.285000000000000142e+01 1.705340999999999951e+01
3.289999999999999858e+01 9.824970000000000425e+00
3.295000000000000284e+01 1.937160000000000082e+01
3.300000000000000000e+01 4.170049999999999812e+01
3.304999999999999716e+01 5.079395000000000238e+01
3.310000000000000142e+01 3.317166999999999888e+01
3.314999999999999858e+01 5.216837000000000302e+01
3.320000000000000284e+01 1.367351999999999990e+01
3.325000000000000000e+01 2.747387000000000157e+01
3.329999999999999716e+01 3.847440000000000193e+00
3.335000000000000142e+01 3.156813999999999965e+01
3.339999999999999858e+01 4.654775000000000063e+01
3.345000000000000284e+01 4.438638000000000261e+01
3.350000000000000000e+01 2.583177999999999841e+01
3.354999999999999716e+01 2.053337000000000145e+01
3.360000000000000142e+01 7.840580000000000105e+00
3.364999999999999858e+01 2.665178999999999832e+01
3.370000000000000284e+01 6.984370000000000189e+00
3.375000000000000000e+01 1.712615999999999872e+01
3.379999999999999716e+01 1.484190000000000076e+01
3.385000000000000142e+01 8.919510000000000716e+00
3.389999999999999858e+01 2.246470000000000056e+01
3.395000000000000284e+01 2.913237000000000165e+01
3.400000000000000000e+01 7.372250000000000192e+00
3.404999999999999716e+01 1.709309000000000012e+01
3.410000000000000142e+01 3.934183999999999770e+01
3.414999999999999858e+01 1.458066999999999958e+01
3.420000000000000284e+01 1.232713000000000036e+01
3.425000000000000000e+01 3.747375000000000256e+01
3.429999999999999716e+01 2.066344000000000136e+01
3.435000000000000142e+01 3.898275000000000290e+01
3.439999999999999858e+01 2.143767000000000067e+01
3.445000000000000284e+01 5.886624000000000478e+02
3.450000000000000000e+01 6.027682000000000073e+01
3.454999999999999716e+01 1.823995999999999995e+01
3.460000000000000142e+01 7.348802000000000589e+01
3.464999999999999858e+01 2.640540000000000020e+01
3.470000000000000284e+01 5.325994000000000028e+01
3.475000000000000000e+01 5.630751000000000062e+01
3.479999999999999716e+01 6.133765999999999963e+01
3.485000000000000142e+01 6.295376000000000261e+01
3.489999999999999858e+01 3.805548000000000286e+01
3.495000000000000284e+01 5.578965000000000174e+01
3.500000000000000000e+01 8.535519999999999996e+00
3.504999999999999716e+01 3.076353999999999900e+01
3.510000000000000142e+01 2.673589000000000127e+01
3.514999999999999858e+01 3.438152000000000186e+01
3.520000000000000284e+01 4.434149000000000029e+01
3.525000000000000000e+01 6.042570000000000441e+00
3.529999999999999716e+01 4.559015000000000128e+01
3.535000000000000142e+01 7.913059999999999761e+00
3.539999999999999858e+01 5.261157000000000039e+01
3.545000000000000284e+01 1.156071999999999989e+01
3.550000000000000000e+01 3.154526999999999859e+01
3.554999999999999716e+01 2.068090000000000117e+01
3.560000000000000142e+01 3.492992000000000274e+01
3.564999999999999858e+01 7.367420000000000080e+00
3.570000000000000284e+01 1.113582000000000072e+01
3.575000000000000000e+01 1.510002000000000066e+01
3.579999999999999716e+01 2.949805999999999884e+01
3.585000000000000142e+01 1.654331000000000174e+01
3.589999999999999858e+01 5.063119999999999976e+01
3.595000000000000284e+01 3.604317999999999955e+01
3.600000000000000000e+01 1.293496999999999986e+01
3.604999999999999716e+01 2.680638000000000076e+01
3.610000000000000142e+01 2.246271000000000129e+01
3.614999999999999858e+01 1.334716000000000058e+01
3.620000000000000284e+01 2.349949000000000154e+01
3.625000000000000000e+01 1.271016999999999975e+01
3.629999999999999716e+01 1.159098000000000006e+01
3.635000000000000142e+01 2.727515000000000001e+01
3.639999999999999858e+01 1.426670999999999978e+01
3.645000000000000284e+01 5.743361000000000161e+01
3.650000000000000000e+01 2.463305000000000078e+01
3.654999999999999716e+01 1.516342000000000034e+01
3.660000000000000142e+01 3.798035000000000139e+01
3.664999999999999858e+01 4.579840999999999696e+01
3.670000000000000284e+01 1.512735999999999947e+01
3.675000000000000000e+01 5.388141999999999854e+01
3.679999999999999716e+01 1.893568000000000140e+01
3.685000000000000142e+01 1.613474000000000075e+01
3.689999999999999858e+01 8.713072999999999979e+01
3.695000000000000284e+01 7.015699999999999825e+00
3.700000000000000000e+01 5.392380000000000173e+00
3.704999999999999716e+01 2.903977000000000075e+01
3.710000000000000142e+01 3.101340000000000074e+01
3.714999999999999858e+01 1.799089000000000027e+01
3.720000000000000284e+01 2.519977000000000089e+01
3.725000000000000000e+01 2.457457000000000136e+01
3.729999999999999716e+01 9.402459999999999596e+00
3.735000000000000142e+01 2.025987999999999900e+01
3.739999999999999858e+01 4.272572000000000259e+01
3.745000000000000284e+01 3.716781000000000290e+01
3.750000000000000000e+01 6.645979999999999777e+00
3.754999999999999716e+01 1.608314000000000021e+01
3.760000000000000142e+01 3.394568000000000296e+01
3.764999999999999858e+01 1.660352999999999923e+01
3.770000000000000284e+01 1.175212999999999930e+01
3.775000000000000000e+01 1.784016000000000091e+01
3.779999999999999716e+01 2.544834000000000174e+01
3.785000000000000142e+01 1.313524999999999920e+01
3.789999999999999858e+01 3.205666000000000082e+01
3.795000000000000284e+01 2.232010799999999904e+02
3.800000000000000000e+01 1.889872000000000085e+01
3.804999999999999716e+01 3.928728000000000264e+01
3.810000000000000142e+01 1.832093000000000060e+01
3.814999999999999858e+01 1.131007999999999925e+01
3.820000000000000284e+01 4.139173999999999864e+01
3.825000000000000000e+01 3.080567999999999884e+01
3.829999999999999716e+01 4.894411999999999807e+01
3.835000000000000142e+01 1.318332999999999977e+01
3.839999999999999858e+01 2.177899000000000029e+01
3.845000000000000284e+01 4.514504999999999768e+01
3.850000000000000000e+01 3.618943000000000154e+01
3.854999999999999716e+01 2.960307999999999851e+01
3.860000000000000142e+01 2.323216000000000037e+01
3.864999999999999858e+01 1.997962000000000060e+01
3.870000000000000284e+01 5.602597000000000094e+01
3.875000000000000000e+01 2.878724000000000061e+01
3.879999999999999716e+01 3.648631999999999920e+01
3.885000000000000142e+01 4.242511999999999972e+01
3.889999999999999858e+01 4.579158000000000328e+01
3.895000000000000284e+01 2.695161999999999836e+01
3.900000000000000000e+01 6.111989999999999590e+00
3.904999999999999716e+01 5.611008999999999958e+01
3.910000000000000142e+01 3.250704000000000349e+01
3.914999999999999858e+01 1.385283000000000087e+01
3.920000000000000284e+01 3.874524000000000257e+01
3.925000000000000000e+01 1.762988999999999962e+01
3.929999999999999716e+01 5.076830000000000354e+01
3.935000000000000142e+01 3.701950999999999681e+01
3.939999999999999858e+01 9.107058000000000675e+01
3.945000000000000284e+01 4.248505999999999716e+01
3.950000000000000000e+01 2.950063000000000102e+01
3.954999999999999716e+01 6.830043000000000575e+01
3.960000000000000142e+01 4.890764000000000067e+01
3.964999999999999858e+01 3.382657999999999987e+01
3.970000000000000284e+01 1.393895999999999979e+01
3.975000000000000000e+01 6.065523000000000309e+01
3.979999999999999716e+01 1.873275999999999897e+01
3.985000000000000142e+01 1.147582000000000058e+01
3.989999999999999858e+01 4.067197000000000173e+01
3.995000000000000284e+01 1.085576999999999970e+01
4.000000000000000000e+01 2.564104999999999990e+01
4.004999999999999716e+01 7.891625000000000512e+01
4.010000000000000142e+01 3.096574000000000026e+01
4.014999999999999858e+01 2.039364000000000132e+01
4.020000000000000284e+01 6.325000000000000178e+00
4.025000000000000000e+01 1.830647000000000091e+01
4.029999999999999716e+01 1.913785999999999987e+01
4.035000000000000142e+01 3.671323999999999899e+01
4.039999999999999858e+01 2.165793000000000035e+01
4.045000000000000284e+01 5.835177000000000191e+01
4.050000000000000000e+01 2.408671000000000006e+01
4.054999999999999716e+01 4.337812000000000268e+01
4.060000000000000142e+01 3.990619000000000227e+01
4.064999999999999858e+01 6.997285999999999717e+01
4.070000000000000284e+01 3.057893999999999934e+01
4.075000000000000000e+01 4.918710999999999700e+01
4.079999999999999716e+01 9.817539999999999267e+00
4.085000000000000142e+01 6.894347999999999388e+01
4.089999999999999858e+01 5.617992000000000274e+01
4.095000000000000284e+01 3.899190999999999718e+01
4.100000000000000000e+01 2.300222000000000122e+01
4.104999999999999716e+01 1.487988000000000000e+01
4.110000000000000142e+01 1.598761999999999972e+01
4.114999999999999858e+01 2.686128000000000071e+01
4.120000000000000284e+01 5.472702000000000311e+01
4.125000000000000000e+01 1.338268000000000058e+01
4.129999999999999716e+01 2.393308999999999997e+01
4.135000000000000142e+01 3.281893999999999778e+01
4.139999999999999858e+01 9.815289999999999182e+00
4.145000000000000284e+01 6.123138999999999754e+01
4.150000000000000000e+01 2.785750000000000171e+00
4.154999999999999716e+01 7.014020000000000366e+00
4.160000000000000142e+01 1.809931999999999874e+01
4.164999999999999858e+01 6.394770000000000287e+00
4.170000000000000284e+01 2.429071000000000069e+01
4.175000000000000000e+01 5.366134000000000270e+01
4.179999999999999716e+01 2.375769999999999982e+01
4.185000000000000142e+01 2.171618000000000137e+01
4.189999999999999858e+01 3.267163000000000039e+01
4.195000000000000284e+01 1.931022000000000105e+01
4.200000000000000000e+01 6.123280000000000278e+00
4.204999999999999716e+01 2.567753000000000085e+01
4.210000000000000142e+01 2.581802000000000064e+01
4.214999999999999858e+01 3.437380000000000102e+00
4.220000000000000284e+01 3.630834000000000117e+01
4.225000000000000000e+01 3.727568999999999733e+01
4.229999999999999716e+01 4.405481000000000336e+01
4.235000000000000142e+01 5.247466000000000008e+01
4.239999999999999858e+01 3.358024999999999949e+01
4.245000000000000284e+01 4.913992999999999967e+01
4.250000000000000000e+01 5.144787999999999784e+01
4.254999999999999716e+01 3.486731999999999942e+01
4.260000000000000142e+01 2.842239000000000004e+01
4.264999999999999858e+01 2.398115999999999914e+01
4.270000000000000284e+01 4.909087000000000245e+01
4.275000000000000000e+01 4.437185999999999808e+01
4.279999999999999716e+01 5.293254999999999910e+01
4.285000000000000142e+01 5.869337000000000160e+01
4.289999999999999858e+01 3.112267999999999901e+01
4.295000000000000284e+01 4.123537000000000319e+01
4.300000000000000000e+01 7.512761000000000422e+01
4.304999999999999716e+01 1.720926000000000045e+01
4.310000000000000142e+01 7.343155000000000143e+01
4.314999999999999858e+01 4.513241000000000014e+01
4.320000000000000284e+01 4.144138999999999839e+01
4.325000000000000000e+01 4.243883000000000294e+01
4.329999999999999716e+01 5.604160999999999859e+01
4.335000000000000142e+01 3.751859999999999928e+01
4.339999999999999858e+01 3.761451000000000278e+01
4.345000000000000284e+01 5.172178000000000253e+01
4.350000000000000000e+01 4.090699000000000041e+01
4.354999999999999716e+01 4.986923999999999779e+01
4.360000000000000142e+01 3.343186000000000035e+01
4.364999999999999858e+01 3.037075000000000102e+01
4.370000000000000284e+01 3.195243999999999929e+01
4.375000000000000000e+01 1.806256000000000128e+01
4.379999999999999716e+01 1.047108000000000061e+01
4.385000000000000142e+01 2.011733999999999867e+01
4.389999999999999858e+01 1.561027999999999949e+01
4.395000000000000284e+01 4.058330999999999733e+01
4.400000000000000000e+01 4.772160000000000224e+01
4.404999999999999716e+01 3.125750000000000028e+01
4.410000000000000142e+01 3.680821999999999861e+01
4.414999999999999858e+01 4.623512999999999806e+01
4.420000000000000284e+01 6.990035000000000309e+01
4.425000000000000000e+01 4.931331000000000131e+01
4.429999999999999716e+01 4.899213000000000306e+01
4.435000000000000142e+01 2.534573999999999927e+01
4.439999999999999858e+01 3.760200999999999993e+01
4.445000000000000284e+01 1.582051000000000052e+01
4.450000000000000000e+01 1.352180000000000071e+01
4.454999999999999716e+01 5.401329999999999742e+00
4.460000000000000142e+01 5.021287000000000234e+01
4.464999999999999858e+01 4.255156999999999812e+01
4.470000000000000284e+01 3.930496999999999730e+01
4.475000000000000000e+01 3.638201999999999714e+01
4.479999999999999716e+01 5.662803999999999860e+01
4.485000000000000142e+01 3.730548000000000286e+01
4.489999999999999858e+01 5.687512000000000256e+01
4.495000000000000284e+01 3.976997000000000071e+01
4.500000000000000000e+01 3.309380999999999773e+01
4.504999999999999716e+01 2.078051999999999921e+01
4.510000000000000142e+01 3.921860000000000124e+00
4.514999999999999858e+01 1.357323000000000057e+01
4.520000000000000284e+01 3.316474999999999795e+01
4.525000000000000000e+01 4.133973999999999904e+01
4.529999999999999716e+01 6.170069999999999943e+00
4.535000000000000142e+01 2.823169000000000040e+01
4.539999999999999858e+01 4.800614999999999810e+01
4.545000000000000284e+01 2.544151000000000096e+01
4.550000000000000000e+01 5.364198999999999984e+01
4.554999999999999716e+01 1.804198999999999842e+01
4.560000000000000142e+01 2.172334000000000032e+01
4.564999999999999858e+01 3.248823000000000150e+01
4.570000000000000284e+01 4.098526999999999987e+01
4.575000000000000000e+01 1.071622999999999948e+01
4.579999999999999716e+01 1.262147000000000041e+01
4.585000000000000142e+01 2.498088999999999871e+01
4.589999999999999858e+01 6.886879999999999669e+00
4.595000000000000284e+01 2.371020000000000039e+01
4.600000000000000000e+01 1.082665000000000077e+01
4.604999999999999716e+01 5.371278000000000219e+01
4.610000000000000142e+01 1.539104000000000028e+01
4.614999999999999858e+01 3.986954999999999671e+01
4.620000000000000284e+01 3.588309000000000282e+01
4.625000000000000000e+01 2.940202999999999989e+01
4.629999999999999716e+01 4.746667999999999665e+01
4.635000000000000142e+01 4.148313999999999879e+01
4.639999999999999858e+01 3.009880000000000067e+01
4.645000000000000284e+01 4.518070000000000164e+01
4.650000000000000000e+01 2.505326000000000164e+01
4.654999999999999716e+01 2.980141000000000062e+01
4.660000000000000142e+01 1.526476000000000077e+01
4.664999999999999858e+01 5.063036000000000314e+01
4.670000000000000284e+01 2.994941000000000031e+01
4.675000000000000000e+01 3.722646000000000299e+01
4.679999999999999716e+01 2.707984000000000080e+01
4.685000000000000142e+01 3.097745000000000104e+01
4.689999999999999858e+01 2.539483999999999853e+01
4.695000000000000284e+01 2.680752999999999986e+01
4.700000000000000000e+01 2.527327000000000012e+01
4.704999999999999716e+01 5.123680999999999841e+01
4.710000000000000142e+01 3.414744000000000312e+01
4.714999999999999858e+01 5.416906000000000176e+01
4.720000000000000284e+01 3.888985999999999876e+01
4.725000000000000000e+01 3.214486000000000132e+01
4.729999999999999716e+01 2.523180999999999941e+01
4.735000000000000142e+01 1.350994000000000028e+01
4.739999999999999858e+01 9.913169999999999504e+01
4.745000000000000284e+01 3.537816999999999723e+01
4.750000000000000000e+01 1.325642000000000031e+01
4.754999999999999716e+01 2.454008999999999929e+01
4.760000000000000142e+01 1.896900000000000119e+01
4.764999999999999858e+01 1.200388000000000055e+01
4.770000000000000284e+01 3.394821000000000311e+01
4.775000000000000000e+01 3.827859999999999729e+01
4.779999999999999716e+01 4.444239999999999924e+01
4.785000000000000142e+01 4.266628000000000043e+01
4.789999999999999858e+01 6.438700000000000045e+01
4.795000000000000284e+01 3.316937999999999676e+01
4.800000000000000000e+01 2.597482000000000113e+01
4.804999999999999716e+01 3.282009999999999650e+01
4.810000000000000142e+01 5.811440999999999946e+01
4.814999999999999858e+01 2.385414000000000101e+01
4.820000000000000284e+01 1.385759999999999970e+01
4.825000000000000000e+01 2.416599000000000075e+01
4.829999999999999716e+01 6.394794999999999874e+01
4.835000000000000142e+01 2.403351999999999933e+01
4.839999999999999858e+01 7.084414999999999907e+01
4.845000000000000284e+01 1.092353099999999984e+02
4.850000000000000000e+01 2.679695999999999856e+01
4.854999999999999716e+01 4.824701000000000306e+01
4.860000000000000142e+01 3.789759999999999707e+01
4.864999999999999858e+01 4.369904999999999973e+01
4.870000000000000284e+01 6.979579999999999984e+01
4.875000000000000000e+01 4.024904000000000082e+01
4.879999999999999716e+01 6.451985999999999422e+01
4.885000000000000142e+01 8.734140000000000015e+00
4.889999999999999858e+01 4.166199999999999903e+01
4.895000000000000284e+01 3.974257000000000062e+01
4.900000000000000000e+01 1.342811999999999983e+01
4.904999999999999716e+01 1.175765999999999956e+01
4.910000000000000142e+01 5.001196000000000197e+01
4.914999999999999858e+01 4.608095999999999748e+01
4.920000000000000284e+01 4.305991000000000213e+01
4.925000000000000000e+01 2.725654000000000110e+01
4.929999999999999716e+01 2.388859000000000066e+01
4.935000000000000142e+01 2.399910999999999888e+02
4.939999999999999858e+01 3.286043999999999699e+01
4.945000000000000284e+01 3.217497000000000185e+01
4.950000000000000000e+01 4.860305999999999926e+01
4.954999999999999716e+01 7.265340000000000131e+00
4.960000000000000142e+01 4.128316999999999837e+01
4.964999999999999858e+01 3.258648000000000167e+01
4.970000000000000284e+01 3.212725999999999971e+01
4.975000000000000000e+01 2.121497000000000099e+01
4.979999999999999716e+01 1.269613999999999976e+01
4.985000000000000142e+01 1.883115000000000094e+01
4.989999999999999858e+01 1.943674000000000035e+01
4.995000000000000284e+01 3.820880999999999972e+01
5.000000000000000000e+01 4.784508000000000294e+01
5.004999999999999716e+01 3.041032999999999831e+01
5.010000000000000142e+01 3.626565999999999690e+01
5.014999999999999858e+01 5.063152000000000186e+01
5.020000000000000284e+01 3.112563000000000102e+01
5.025000000000000000e+01 1.917484999999999928e+01
5.029999999999999716e+01 1.829797999999999902e+01
5.035000000000000142e+01 1.289664999999999928e+01
5.039999999999999858e+01 1.563831000000000060e+01
5.045000000000000284e+01 3.575688000000000244e+01
5.050000000000000000e+01 2.141751999999999967e+01
5.054999999999999716e+01 3.916355000000000075e+01
5.060000000000000142e+01 2.997992999999999952e+01
5.064999999999999858e+01 3.120995999999999881e+01
5.070000000000000284e+01 2.235382999999999853e+01
5.075000000000000000e+01 1.069615900000000011e+02
5.079999999999999716e+01 6.105427000000000248e+01
5.085000000000000142e+01 8.646984000000000492e+01
5.089999999999999858e+01 1.100124299999999948e+02
5.095000000000000284e+01 1.544932999999999979e+01
5.100000000000000000e+01 5.728137999999999863e+01
5.104999999999999716e+01 2.771440000000000126e+01
5.110000000000000142e+01 4.903287000000000262e+01
5.114999999999999858e+01 4.859300999999999959e+01
5.120000000000000284e+01 1.697200000000000131e+01
5.125000000000000000e+01 5.603530000000000122e+00
5.129999999999999716e+01 2.886662000000000106e+01
5.135000000000000142e+01 2.217272000000000176e+01
5.139999999999999858e+01 2.653093000000000146e+01
5.145000000000000284e+01 4.706681999999999988e+01
5.150000000000000000e+01 3.214674000000000120e+01
5.154999999999999716e+01 2.776060999999999979e+01
5.160000000000000142e+01 5.338517999999999830e+01
5.164999999999999858e+01 2.917401999999999873e+01
5.170000000000000284e+01 4.053027000000000157e+01
5.175000000000000000e+01 3.954914000000000129e+01
5.179999999999999716e+01 2.945085999999999871e+01
5.185000000000000142e+01 6.341499999999999915e+01
5.189999999999999858e+01 4.329032999999999731e+01
5.195000000000000284e+01 5.354254000000000246e+01
5.200000000000000000e+01 4.780172000000000310e+01
5.204999999999999716e+01 1.718701000000000079e+01
5.210000000000000142e+01 2.291529999999999845e+01
5.214999999999999858e+01 3.240538000000000096e+01
5.220000000000000284e+01 3.968287000000000120e+01
5.225000000000000000e+01 4.090261000000000280e+01
5.229999999999999716e+01 1.377989999999999959e+01
5.235000000000000142e+01 4.243448000000000064e+01
5.239999999999999858e+01 3.948498000000000019e+01
5.245000000000000284e+01 2.483723000000000170e+01
5.250000000000000000e+01 5.779491999999999763e+01
5.254999999999999716e+01 1.707433999999999941e+01
5.260000000000000142e+01 4.763669999999999760e+01
5.264999999999999858e+01 1.709278000000000119e+01
5.270000000000000284e+01 2.641682000000000130e+01
5.275000000000000000e+01 1.104379999999999917e+01
5.279999999999999716e+01 5.170776000000000039e+01
5.285000000000000142e+01 1.890935999999999950e+01
5.289999999999999858e+01 2.133965999999999852e+01
5.295000000000000284e+01 3.598915000000000219e+01
5.300000000000000000e+01 1.423179999999999978e+01
5.304999999999999716e+01 4.508418999999999954e+01
5.310000000000000142e+01 4.219700999999999880e+01
5.314999999999999858e+01 3.515160000000000196e+01
5.320000000000000284e+01 3.265865999999999758e+01
5.325000000000000000e+01 8.795870000000000744e+00
5.329999999999999716e+01 4.700813999999999737e+01
5.335000000000000142e+01 9.851554000000000144e+01
5.339999999999999858e+01 5.280425000000000324e+01
5.345000000000000284e+01 1.964357000000000042e+01
5.350000000000000000e+01 5.044876000000000005e+01
5.354999999999999716e+01 4.059951000000000221e+01
5.360000000000000142e+01 7.733817000000000519e+01
5.364999999999999858e+01 4.012462000000000018e+01
5.370000000000000284e+01 3.807782000000000266e+01
5.375000000000000000e+01 5.053502999999999901e+01
5.379999999999999716e+01 3.423897000000000190e+01
5.385000000000000142e+01 4.114549000000000234e+01
5.389999999999999858e+01 2.814207000000000036e+01
5.395000000000000284e+01 5.216942000000000235e+01
5.400000000000000000e+01 4.265435999999999694e+01
5.404999999999999716e+01 5.042631000000000085e+01
5.410000000000000142e+01 4.707218999999999909e+01
5.414999999999999858e+01 5.185240000000000293e+01
5.420000000000000284e+01 5.168462999999999852e+01
5.425000000000000000e+01 4.837946999999999775e+01
5.429999999999999716e+01 2.940276000000000067e+01
5.435000000000000142e+01 3.389491999999999905e+01
5.439999999999999858e+01 7.093627999999999645e+01
5.445000000000000284e+01 6.198958999999999975e+01
5.450000000000000000e+01 4.366734999999999900e+01
5.454999999999999716e+01 6.733360000000000412e+01
5.460000000000000142e+01 7.839006000000000540e+01
5.464999999999999858e+01 4.763906000000000063e+01
5.470000000000000284e+01 4.038490999999999786e+01
5.475000000000000000e+01 2.256973999999999947e+01
5.479999999999999716e+01 5.187015999999999849e+01
5.485000000000000142e+01 8.395027000000000328e+01
5.489999999999999858e+01 9.441359999999999530e+00
5.495000000000000284e+01 4.023230999999999824e+01
5.500000000000000000e+01 2.499062999999999946e+01
5.504999999999999716e+01 3.590191999999999695e+01
5.510000000000000142e+01 2.563979000000000141e+01
5.514999999999999858e+01 3.610804000000000258e+01
5.520000000000000284e+01 3.339762000000000342e+01
5.525000000000000000e+01 2.729514999999999958e+01
5.529999999999999716e+01 5.106221000000000032e+01
5.535000000000000142e+01 3.160206000000000159e+01
5.539999999999999858e+01 2.334565999999999875e+01
5.545000000000000284e+01 4.061166999999999661e+01
5.550000000000000000e+01 1.840678000000000125e+01
5.554999999999999716e+01 3.381604999999999706e+01
5.560000000000000142e+01 3.771737000000000251e+01
5.564999999999999858e+01 3.970199999999999818e+01
5.570000000000000284e+01 2.822691999999999979e+01
5.575000000000000000e+01 1.833109999999999928e+01
5.579999999999999716e+01 3.950739000000000090e+01
5.585000000000000142e+01 6.421344999999999459e+01
5.589999999999999858e+01 5.126453999999999667e+01
5.595000000000000284e+01 2.310405000000000086e+01
5.600000000000000000e+01 3.129722999999999900e+01
5.604999999999999716e+01 4.913694000000000273e+01
5.610000000000000142e+01 2.113566000000000145e+01
5.614999999999999858e+01 3.455060999999999893e+01
5.620000000000000284e+01 2.648601000000000028e+01
5.625000000000000000e+01 7.921499999999999986e+00
5.629999999999999716e+01 2.921666000000000096e+01
5.635000000000000142e+01 1.539845000000000041e+01
5.639999999999999858e+01 3.778312999999999988e+01
5.645000000000000284e+01 4.145201000000000136e+01
5.650000000000000000e+01 8.088789999999999480e+00
5.654999999999999716e+01 5.655671000000000248e+01
5.660000000000000142e+01 2.549880999999999887e+01
5.664999999999999858e+01 3.392081999999999908e+01
5.670000000000000284e+01 3.342692999999999870e+01
5.675000000000000000e+01 5.671410999999999802e+01
5.679999999999999716e+01 6.363600000000000279e+01
5.685000000000000142e+01 2.153380999999999901e+01
5.689999999999999858e+01 2.517569999999999908e+01
5.695000000000000284e+01 5.916107999999999834e+01
5.700000000000000000e+01 5.692325999999999908e+01
5.704999999999999716e+01 1.840382999999999925e+01
5.710000000000000142e+01 3.703726999999999947e+01
5.714999999999999858e+01 4.285134000000000043e+01
5.720000000000000284e+01 4.428036999999999779e+01
5.725000000000000000e+01 1.986599000000000004e+01
5.729999999999999716e+01 5.700961000000000212e+01
5.735000000000000142e+01 2.042520000000000024e+01
5.739999999999999858e+01 4.669597000000000264e+01
5.745000000000000284e+01 2.851874000000000109e+01
5.750000000000000000e+01 3.695718000000000103e+01
5.754999999999999716e+01 5.587930999999999671e+01
5.760000000000000142e+01 2.605930200000000241e+02
5.764999999999999858e+01 4.764401000000000153e+01
5.770000000000000284e+01 5.400907000000000124e+01
5.775000000000000000e+01 3.832650000000000290e+01
5.779999999999999716e+01 1.331958000000000020e+01
5.785000000000000142e+01 1.741626000000000118e+01
5.789999999999999858e+01 3.112421000000000149e+01
5.795000000000000284e+01 1.055578000000000038e+01
5.800000000000000000e+01 2.678769000000000133e+01
5.804999999999999716e+01 3.492164999999999964e+01
5.810000000000000142e+01 1.733427999999999969e+01
5.814999999999999858e+01 4.780843000000000131e+01
5.820000000000000284e+01 3.855259000000000214e+01
5.825000000000000000e+01 4.138416000000000139e+01
5.829999999999999716e+01 2.852900999999999954e+01
5.835000000000000142e+01 4.595360999999999763e+01
5.839999999999999858e+01 4.264963999999999800e+01
5.845000000000000284e+01 1.148039999999999949e+01
5.850000000000000000e+01 6.634453000000000600e+01
5.854999999999999716e+01 5.230201000000000278e+01
5.860000000000000142e+01 7.509399000000000513e+01
5.864999999999999858e+01 1.624846599999999910e+02
5.870000000000000284e+01 1.499629000000000012e+01
5.875000000000000000e+01 3.525513999999999726e+01
5.879999999999999716e+01 3.742190999999999690e+01
5.885000000000000142e+01 1.411593000000000053e+01
5.889999999999999858e+01 2.447000099999999918e+02
5.895000000000000284e+01 2.301680999999999955e+01
5.900000000000000000e+01 5.043639999999999901e+01
5.904999999999999716e+01 3.103885999999999967e+01
5.910000000000000142e+01 2.975283999999999907e+01
5.914999999999999858e+01 3.304223999999999961e+01
5.920000000000000284e+01 1.857822000000000173e+01
5.925000000000000000e+01 3.212411000000000172e+01
5.929999999999999716e+01 1.814105999999999952e+01
5.935000000000000142e+01 1.327785000000000082e+01
5.939999999999999858e+01 6.306359999999999744e+00
5.945000000000000284e+01 2.790587999999999980e+01
5.950000000000000000e+01 4.686726999999999776e+01
5.954999999999999716e+01 2.519547000000000025e+01
5.960000000000000142e+01 1.596700000000000053e+01
5.964999999999999858e+01 4.576807000000000158e+01
5.970000000000000284e+01 1.068844999999999956e+01
5.975000000000000000e+01 3.282343999999999795e+01
5.979999999999999716e+01 1.698497700000000066e+02
5.985000000000000142e+01 4.841140000000000043e+01
5.989999999999999858e+01 8.219607999999999493e+01
5.995000000000000284e+01 3.238313000000000130e+01
6.000000000000000000e+01 1.750005000000000166e+01
6.004999999999999716e+01 2.373235999999999990e+01
6.010000000000000142e+01 3.816393000000000058e+01
6.014999999999999858e+01 2.983983999999999881e+01
6.020000000000000284e+01 1.962619000000000113e+01
6.025000000000000000e+01 2.924380000000000202e+00
6.029999999999999716e+01 2.508463000000000065e+01
6.035000000000000142e+01 4.352214000000000027e+01
6.039999999999999858e+01 4.098375999999999664e+01
6.045000000000000284e+01 1.961740999999999957e+01
6.050000000000000000e+01 3.313316999999999979e+01
6.054999999999999716e+01 9.916750000000000398e+00
6.060000000000000142e+01 3.639981999999999829e+01
6.064999999999999858e+01 7.991701000000000477e+01
6.070000000000000284e+01 4.899300000000000210e+00
6.075000000000000000e+01 3.597538000000000125e+01
6.079999999999999716e+01 4.825491999999999848e+01
6.085000000000000142e+01 3.081440999999999875e+01
6.089999999999999858e+01 1.622005000000000052e+01
6.095000000000000284e+01 2.908336999999999861e+01
6.100000000000000000e+01 5.395526999999999873e+01
6.104999999999999716e+01 5.767931000000000097e+01
6.110000000000000142e+01 3.860844999999999771e+01
6.114999999999999858e+01 2.049641000000000091e+01
6.120000000000000284e+01 3.763004000000000104e+01
6.125000000000000000e+01 9.484759999999999636e+00
6.129999999999999716e+01 8.686420000000000030e+00
6.135000000000000142e+01 1.416000999999999976e+01
6.139999999999999858e+01 4.089209999999999923e+01
6.145000000000000284e+01 1.043169999999999931e+01
6.150000000000000000e+01 4.937310000000000088e+01
6.154999999999999716e+01 1.996402000000000143e+01
6.160000000000000142e+01 3.603437000000000268e+01
6.164999999999999858e+01 1.808106000000000080e+01
6.170000000000000284e+01 2.155621999999999971e+01
6.175000000000000000e+01 2.956954999999999956e+01
6.179999999999999716e+01 4.198255999999999943e+01
6.185000000000000142e+01 2.421734999999999971e+01
6.189999999999999858e+01 1.891809999999999903e+01
6.195000000000000284e+01 3.436990000000000123e+01
6.200000000000000000e+01 1.266479999999999961e+01
6.204999999999999716e+01 2.118353000000000108e+01
6.210000000000000142e+01 2.714386999999999972e+01
6.214999999999999858e+01 3.493849000000000160e+01
6.220000000000000284e+01 5.560081999999999880e+01
6.225000000000000000e+01 3.347097000000000122e+01
6.229999999999999716e+01 4.515171999999999741e+01
6.235000000000000142e+01 1.083582000000000001e+01
6.239999999999999858e+01 3.292879999999999807e+00
6.245000000000000284e+01 9.568349000000000615e+01
6.250000000000000000e+01 1.792007999999999868e+01
6.254999999999999716e+01 8.744640000000000413e+00
6.260000000000000142e+01 2.487616999999999834e+01
6.264999999999999858e+01 3.505984999999999729e+01
6.270000000000000284e+01 4.507289999999999708e+01
6.275000000000000000e+01 2.847286000000000072e+01
6.279999999999999716e+01 2.801505999999999830e+01
6.285000000000000142e+01 4.687439999999999607e+00
6.289999999999999858e+01 1.581958000000000020e+01
6.295000000000000284e+01 3.473787000000000091e+01
6.300000000000000000e+01 1.619681999999999888e+01
6.304999999999999716e+01 3.299078999999999695e+01
6.310000000000000142e+01 6.496220000000000105e+00
6.314999999999999858e+01 2.001742000000000132e+01
6.320000000000000284e+01 1.047047000000000061e+01
6.325000000000000000e+01 2.094419999999999948e+00
6.329999999999999716e+01 9.524860000000000326e+00
6.335000000000000142e+01 7.894370000000000331e+00
6.339999999999999858e+01 3.332949999999999857e+00
6.345000000000000284e+01 1.956935999999999964e+01
6.350000000000000000e+01 4.483429000000000286e+01
6.354999999999999716e+01 8.265299999999999869e+00
6.360000000000000142e+01 5.692619999999999791e+00
6.364999999999999858e+01 3.182239999999999824e+01
6.370000000000000284e+01 2.979402999999999935e+01
6.375000000000000000e+01 3.838647000000000276e+01
6.379999999999999716e+01 2.594426999999999950e+01
6.385000000000000142e+01 7.925229999999999997e+00
6.389999999999999858e+01 2.862672999999999845e+01
6.395000000000000284e+01 1.878382999999999825e+01
6.400000000000000000e+01 2.034244999999999948e+01
6.404999999999999716e+01 1.456784000000000034e+01
6.409999999999999432e+01 2.273833000000000126e+01
6.415000000000000568e+01 2.015850000000000009e+01
6.420000000000000284e+01 6.178569999999999673e+00
6.425000000000000000e+01 7.764400000000000190e+00
6.429999999999999716e+01 1.077256000000000036e+01
6.434999999999999432e+01 2.208151000000000153e+01
6.440000000000000568e+01 3.288336999999999932e+01
6.445000000000000284e+01 2.348670999999999864e+01
6.450000000000000000e+01 5.913100000000000023e+00
6.454999999999999716e+01 3.277053999999999689e+01
6.459999999999999432e+01 7.539489999999999803e+00
6.465000000000000568e+01 3.779560000000000031e+00
6.470000000000000284e+01 5.300260999999999711e+01
6.475000000000000000e+01 2.687738999999999834e+01
6.479999999999999716e+01 2.968293999999999855e+01
6.484999999999999432e+01 1.402602000000000082e+01
6.490000000000000568e+01 8.937049999999999272e+00
6.495000000000000284e+01 1.792378000000000071e+01
6.500000000000000000e+01 1.037160000000000082e+01
6.504999999999999716e+01 4.368122999999999934e+01
6.509999999999999432e+01 3.258174999999999955e+01
6.515000000000000568e+01 1.600302999999999898e+01
6.520000000000000284e+01 2.508697000000000088e+01
6.525000000000000000e+01 1.729212000000000060e+01
6.529999999999999716e+01 2.755377999999999972e+01
6.534999999999999432e+01 1.144637999999999955e+01
6.540000000000000568e+01 2.280261000000000138e+01
6.545000000000000284e+01 2.895410000000000039e+00
6.550000000000000000e+01 2.241272000000000020e+01
6.554999999999999716e+01 2.412305999999999884e+01
6.559999999999999432e+01 1.101933999999999969e+01
6.565000000000000568e+01 2.321322999999999936e+01
6.570000000000000284e+01 2.888426000000000116e+01
6.575000000000000000e+01 1.408084499999999935e+02
6.579999999999999716e+01 8.899535000000000196e+01
6.584999999999999432e+01 3.012387999999999977e+01
6.590000000000000568e+01 7.203830000000000666e+01
6.595000000000000284e+01 9.839169999999999305e+00
6.600000000000000000e+01 2.752267000000000152e+01
6.604999999999999716e+01 2.561956999999999951e+01
6.609999999999999432e+01 1.426274000000000086e+01
6.615000000000000568e+01 1.024709000000000003e+01
6.620000000000000284e+01 2.144697000000000031e+01
6.625000000000000000e+01 8.249066999999999439e+01
6.629999999999999716e+01 2.783958000000000155e+01
6.634999999999999432e+01 2.138936999999999955e+01
6.640000000000000568e+01 1.125069000000000052e+01
6.645000000000000284e+01 2.431671000000000049e+01
6.650000000000000000e+01 3.285282000000000124e+01
6.654999999999999716e+01 8.090510000000000090e+00
6.659999999999999432e+01 2.016432999999999964e+01
6.665000000000000568e+01 5.532292999999999950e+01
6.670000000000000284e+01 7.884949999999999903e+00
6.675000000000000000e+01 2.512462000000000018e+01
6.679999999999999716e+01 2.488063999999999965e+01
6.684999999999999432e+01 2.508145000000000024e+01
6.690000000000000568e+01 2.537866000000000000e+01
6.695000000000000284e+01 3.575820999999999827e+01
6.700000000000000000e+01 1.316400999999999932e+01
6.704999999999999716e+01 4.590279999999999916e+00
6.709999999999999432e+01 7.555670000000000108e+00
6.715000000000000568e+01 5.580580000000000318e+00
6.720000000000000284e+01 2.992518000000000100e+01
6.725000000000000000e+01 2.805377999999999972e+01
6.729999999999999716e+01 1.158189999999999920e+01
6.734999999999999432e+01 1.565330999999999939e+01
6.740000000000000568e+01 1.033860999999999919e+01
6.745000000000000284e+01 6.824340000000000295e+00
6.750000000000000000e+01 8.771969999999999601e+00
6.754999999999999716e+01 5.573459999999999859e+00
6.759999999999999432e+01 7.585069999999999979e+00
6.765000000000000568e+01 8.806240000000000734e+00
6.770000000000000284e+01 1.107390699999999981e+02
6.775000000000000000e+01 1.242852000000000068e+01
6.779999999999999716e+01 4.369230000000000302e+01
6.784999999999999432e+01 3.338372999999999990e+01
6.790000000000000568e+01 9.943260000000000431e+00
6.795000000000000284e+01 2.861010999999999882e+01
6.800000000000000000e+01 5.119959999999999845e+00
6.804999999999999716e+01 2.206441999999999837e+01
6.809999999999999432e+01 2.965579999999999927e+01
6.815000000000000568e+01 6.185448999999999842e+01
6.820000000000000284e+01 4.334255999999999887e+01
6.825000000000000000e+01 3.122175999999999974e+01
6.829999999999999716e+01 4.493730999999999653e+01
6.834999999999999432e+01 3.340404000000000195e+01
6.840000000000000568e+01 3.662731000000000137e+01
6.845000000000000284e+01 1.115526000000000018e+01
6.850000000000000000e+01 1.634531000000000134e+01
6.854999999999999716e+01 5.014397999999999911e+01
6.859999999999999432e+01 6.917905000000000371e+01
6.865000000000000568e+01 3.043119000000000085e+01
6.870000000000000284e+01 3.843769999999999953e+01
6.875000000000000000e+01 1.354851999999999990e+01
6.879999999999999716e+01 1.326932000000000045e+01
6.884999999999999432e+01 5.620309999999999917e+01
6.890000000000000568e+01 2.349632000000000076e+01
6.895000000000000284e+01 3.084073000000000064e+01
6.900000000000000000e+01 2.809981000000000151e+01
6.904999999999999716e+01 4.928388999999999953e+01
6.909999999999999432e+01 6.826855000000000473e+01
6.915000000000000568e+01 1.000320999999999927e+01
6.920000000000000284e+01 4.341740000000000066e+01
6.925000000000000000e+01 2.633843999999999852e+01
6.929999999999999716e+01 4.978687999999999647e+01
6.934999999999999432e+01 8.112550000000000594e+00
6.940000000000000568e+01 2.798895999999999873e+01
6.945000000000000284e+01 4.552380000000000315e+00
6.950000000000000000e+01 3.374396000000000129e+01
6.954999999999999716e+01 3.318196999999999974e+01
6.959999999999999432e+01 4.596909000000000134e+01
6.965000000000000568e+01 2.997261999999999915e+01
6.970000000000000284e+01 3.251160000000000139e+01
6.975000000000000000e+01 4.590131999999999834e+01
6.979999999999999716e+01 5.855699999999999683e+00
6.984999999999999432e+01 3.429408000000000101e+01
6.990000000000000568e+01 2.965820000000000078e+01
6.995000000000000284e+01 2.109130000000000038e+01
7.000000000000000000e+01 2.790456000000000003e+01
7.004999999999999716e+01 1.427623999999999960e+01
7.009999999999999432e+01 2.086436000000000135e+01
7.015000000000000568e+01 9.904479999999999507e+00
7.020000000000000284e+01 2.361033000000000115e+01
7.025000000000000000e+01 5.571808000000000050e+01
7.029999999999999716e+01 1.713282999999999845e+01
7.034999999999999432e+01 7.919699999999999740e+00
7.040000000000000568e+01 2.244601000000000113e+01
7.045000000000000284e+01 2.027194000000000074e+01
7.050000000000000000e+01 3.074024000000000001e+01
7.054999999999999716e+01 2.947223999999999933e+01
7.059999999999999432e+01 2.157462999999999909e+01
7.065000000000000568e+01 6.303153999999999968e+01
7.070000000000000284e+01 1.572616999999999976e+01
7.075000000000000000e+01 4.101274999999999693e+01
7.079999999999999716e+01 1.342510000000000048e+01
7.084999999999999432e+01 3.507350999999999885e+01
7.090000000000000568e+01 2.712188000000000088e+01
7.095000000000000284e+01 3.843986999999999910e+01
7.100000000000000000e+01 1.516423999999999950e+01
7.104999999999999716e+01 3.313210000000000210e+00
7.109999999999999432e+01 5.381790000000000163e+01
7.115000000000000568e+01 1.735147999999999868e+01
7.120000000000000284e+01 2.218508999999999887e+01
7.125000000000000000e+01 2.349239000000000033e+01
7.129999999999999716e+01 1.964787000000000106e+01
7.134999999999999432e+01 1.462499000000000038e+01
7.140000000000000568e+01 2.185822999999999894e+01
7.145000000000000284e+01 2.037060999999999922e+01
7.150000000000000000e+01 3.112471999999999994e+01
7.154999999999999716e+01 2.087891000000000119e+01
7.159999999999999432e+01 3.895430000000000348e+01
7.165000000000000568e+01 1.997912000000000177e+01
7.170000000000000284e+01 5.213615000000000066e+01
7.175000000000000000e+01 1.971623999999999910e+01
7.179999999999999716e+01 3.208861000000000274e+01
7.184999999999999432e+01 9.482860000000000511e+00
7.190000000000000568e+01 3.439475999999999800e+01
7.195000000000000284e+01 3.228981000000000279e+01
7.200000000000000000e+01 5.345024999999999693e+01
7.204999999999999716e+01 3.843260000000000076e+01
7.209999999999999432e+01 4.571043999999999841e+01
7.215000000000000568e+01 4.126957999999999771e+01
7.220000000000000284e+01 8.950699999999999434e+00
7.225000000000000000e+01 7.908050000000000246e+00
7.229999999999999716e+01 2.052101000000000042e+01
7.234999999999999432e+01 2.897350000000000136e+01
7.240000000000000568e+01 2.415776999999999930e+01
7.245000000000000284e+01 4.921410999999999802e+01
7.250000000000000000e+01 1.920833999999999975e+01
7.254999999999999716e+01 2.418400000000000105e+01
7.259999999999999432e+01 7.366340000000000110e+00
7.265000000000000568e+01 3.914390999999999821e+01
7.270000000000000284e+01 1.605129000000000161e+01
7.275000000000000000e+01 9.138130000000000308e+00
7.279999999999999716e+01 2.425122999999999962e+01
7.284999999999999432e+01 1.450431999999999988e+01
7.290000000000000568e+01 2.731744000000000128e+01
7.295000000000000284e+01 3.077123999999999882e+01
7.300000000000000000e+01 4.970257000000000147e+01
7.304999999999999716e+01 2.729088000000000136e+01
7.309999999999999432e+01 4.625149999999999650e+00
7.315000000000000568e+01 5.347912999999999784e+01
7.320000000000000284e+01 6.974470000000000169e+00
7.325000000000000000e+01 2.437565999999999988e+01
7.329999999999999716e+01 8.542619999999999436e+00
7.334999999999999432e+01 2.062808000000000064e+01
7.340000000000000568e+01 1.173920000000000030e+01
7.345000000000000284e+01 3.770199999999999996e+00
7.350000000000000000e+01 6.859980000000000189e+00
7.354999999999999716e+01 1.377623999999999960e+01
7.359999999999999432e+01 3.549172999999999689e+01
7.365000000000000568e+01 3.276225999999999772e+01
7.370000000000000284e+01 1.920130999999999943e+01
7.375000000000000000e+01 9.338190000000000879e+00
7.379999999999999716e+01 9.948689999999999145e+00
7.384999999999999432e+01 1.032890000000000086e+01
7.390000000000000568e+01 4.755532000000000181e+01
7.395000000000000284e+01 1.792162000000000077e+01
7.400000000000000000e+01 4.949849999999999639e+00
7.404999999999999716e+01 2.423385000000000034e+01
7.409999999999999432e+01 9.678300000000000125e+00
7.415000000000000568e+01 2.509475000000000122e+01
7.420000000000000284e+01 7.973040000000000127e+00
7.425000000000000000e+01 1.901674999999999827e+01
7.429999999999999716e+01 1.754954999999999998e+01
7.434999999999999432e+01 4.764958000000000027e+01
7.440000000000000568e+01 2.935293000000000063e+01
7.445000000000000284e+01 7.874929999999999986e+00
7.450000000000000000e+01 8.957929999999999282e+00
7.454999999999999716e+01 3.043385999999999925e+01
7.459999999999999432e+01 4.708346999999999838e+01
7.465000000000000568e+01 1.999537000000000120e+01
7.470000000000000284e+01 1.033566000000000074e+01
7.475000000000000000e+01 2.849522999999999939e+01
7.479999999999999716e+01 1.603036000000000172e+01
7.484999999999999432e+01 1.459539999999999971e+01
7.490000000000000568e+01 9.048640000000000683e+00
7.495000000000000284e+01 2.640584000000000131e+01
7.500000000000000000e+01 1.922032000000000096e+01
7.504999999999999716e+01 9.767229999999999634e+00
7.509999999999999432e+01 3.351317999999999842e+01
7.515000000000000568e+01 3.384197000000000344e+01
7.520000000000000284e+01 5.754679999999999573e+00
7.525000000000000000e+01 5.696939999999999671e+00
7.529999999999999716e+01 6.247799999999999798e+00
7.534999999999999432e+01 1.516919000000000040e+01
7.540000000000000568e+01 2.837337000000000131e+01
7.545000000000000284e+01 2.658300000000000107e+00
7.550000000000000000e+01 1.301631000000000071e+01
7.554999999999999716e+01 5.125560000000000116e+00
7.559999999999999432e+01 4.667449999999999655e+00
7.565000000000000568e+01 4.013880000000000337e+00
7.570000000000000284e+01 1.694136999999999915e+01
7.575000000000000000e+01 2.244751000000000118e+01
7.579999999999999716e+01 5.612556000000000012e+01
7.584999999999999432e+01 2.602897000000000105e+01
7.590000000000000568e+01 4.844149999999999778e+01
7.595000000000000284e+01 3.058493999999999957e+01
7.600000000000000000e+01 2.490215999999999852e+01
7.604999999999999716e+01 1.205352000000000068e+01
7.609999999999999432e+01 1.372508000000000017e+01
7.615000000000000568e+01 8.898379999999999512e+00
7.620000000000000284e+01 6.613209999999999589e+00
7.625000000000000000e+01 1.368932000000000038e+01
7.629999999999999716e+01 2.497644000000000020e+01
7.634999999999999432e+01 1.823239999999999839e+01
7.640000000000000568e+01 4.406318000000000268e+01
7.645000000000000284e+01 1.523550999999999966e+01
7.650000000000000000e+01 1.095260999999999996e+01
7.654999999999999716e+01 1.793881000000000014e+01
7.659999999999999432e+01 2.066203000000000145e+01
7.665000000000000568e+01 9.868980000000000530e+00
7.670000000000000284e+01 1.871088999999999913e+01
7.675000000000000000e+01 3.058032000000000039e+01
7.679999999999999716e+01 2.337862000000000151e+01
7.684999999999999432e+01 1.892496999999999829e+01
7.690000000000000568e+01 1.999726000000000070e+01
7.695000000000000284e+01 2.346508000000000038e+01
7.700000000000000000e+01 3.758471999999999724e+01
7.704999999999999716e+01 5.388253999999999877e+01
7.709999999999999432e+01 6.257641000000000275e+01
7.715000000000000568e+01 2.887280000000000157e+01
7.720000000000000284e+01 7.678200000000000358e+00
7.725000000000000000e+01 2.533337999999999823e+01
7.729999999999999716e+01 1.843890000000000029e+01
7.734999999999999432e+01 8.687960000000000349e+00
7.740000000000000568e+01 1.932147199999999998e+02
7.745000000000000284e+01 2.454038999999999859e+01
7.750000000000000000e+01 1.999568999999999974e+01
7.754999999999999716e+01 4.582683000000000106e+01
7.759999999999999432e+01 2.680251000000000161e+01
7.765000000000000568e+01 1.040732000000000035e+01
7.770000000000000284e+01 8.565680000000000405e+00
7.775000000000000000e+01 3.677557999999999794e+01
7.779999999999999716e+01 2.455783999999999878e+01
7.784999999999999432e+01 1.029110999999999976e+01
7.790000000000000568e+01 1.483967999999999954e+01
7.795000000000000284e+01 1.539657000000000053e+01
7.800000000000000000e+01 4.335567000000000348e+01
7.804999999999999716e+01 6.131989999999999696e+01
7.809999999999999432e+01 4.413877000000000095e+01
7.815000000000000568e+01 2.489361999999999853e+01
7.820000000000000284e+01 3.452418999999999727e+01
7.825000000000000000e+01 1.834211000000000169e+01
7.829999999999999716e+01 5.147115000000000151e+01
7.834999999999999432e+01 8.132133000000000322e+01
7.840000000000000568e+01 4.287261999999999773e+01
7.845000000000000284e+01 4.440223999999999904e+01
7.850000000000000000e+01 1.202106000000000030e+01
7.854999999999999716e+01 3.083211999999999975e+01
7.859999999999999432e+01 3.631839999999999691e+01
7.865000000000000568e+01 1.981126000000000076e+01
7.870000000000000284e+01 1.352256999999999998e+01
7.875000000000000000e+01 1.271632999999999925e+01
7.879999999999999716e+01 1.551895999999999987e+01
7.884999999999999432e+01 2.186183000000000121e+01
7.890000000000000568e+01 1.222634000000000043e+01
7.895000000000000284e+01 3.241783000000000214e+01
7.900000000000000000e+01 4.008315999999999946e+01
7.904999999999999716e+01 1.199427600000000069e+02
7.909999999999999432e+01 1.318135000000000012e+01
7.915000000000000568e+01 2.194929000000000130e+01
7.920000000000000284e+01 3.331709000000000032e+01
7.925000000000000000e+01 7.784279999999999866e+00
7.929999999999999716e+01 1.469735000000000014e+01
7.934999999999999432e+01 2.168147000000000091e+01
7.940000000000000568e+01 3.375236999999999910e+01
7.945000000000000284e+01 2.397860999999999976e+01
7.950000000000000000e+01 1.535274000000000072e+01
7.954999999999999716e+01 5.633465000000000344e+01
7.959999999999999432e+01 1.854660000000000153e+01
7.965000000000000568e+01 1.739442999999999984e+01
7.970000000000000284e+01 2.393006000000000100e+01
7.975000000000000000e+01 2.232134999999999891e+01
7.979999999999999716e+01 2.169900000000000162e+01
7.984999999999999432e+01 6.226869999999999905e+00
7.990000000000000568e+01 2.321252000000000137e+01
7.995000000000000284e+01 2.016572000000000031e+01
8.000000000000000000e+01 2.737353999999999843e+01
8.004999999999999716e+01 5.594348999999999705e+01
8.009999999999999432e+01 1.915315000000000012e+01
8.015000000000000568e+01 8.985970000000000013e+00
8.020000000000000284e+01 1.818044000000000082e+01
8.025000000000000000e+01 3.107969999999999899e+00
8.029999999999999716e+01 9.403859999999999886e+00
8.034999999999999432e+01 1.805512999999999835e+01
8.040000000000000568e+01 4.864191000000000287e+01
8.045000000000000284e+01 3.237180000000000035e+01
8.050000000000000000e+01 3.547303999999999746e+01
8.054999999999999716e+01 2.456633000000000067e+01
8.059999999999999432e+01 8.199088000000000420e+01
8.065000000000000568e+01 2.067258999999999958e+01
8.070000000000000284e+01 1.162317000000000000e+01
8.075000000000000000e+01 2.635264000000000095e+01
8.079999999999999716e+01 1.828741000000000128e+01
8.084999999999999432e+01 1.514215000000000089e+01
8.090000000000000568e+01 8.871219999999999217e+00
8.095000000000000284e+01 7.704939999999999678e+00
8.100000000000000000e+01 6.971981999999999857e+01
8.104999999999999716e+01 6.951519999999999300e+01
8.109999999999999432e+01 5.901659000000000077e+01
8.115000000000000568e+01 2.216514000000000095e+01
8.120000000000000284e+01 4.801490000000000258e+00
8.125000000000000000e+01 7.288990000000000080e+00
8.129999999999999716e+01 2.487854000000000099e+01
8.134999999999999432e+01 4.912650000000000183e+00
8.140000000000000568e+01 1.034727999999999959e+01
8.145000000000000284e+01 2.393740000000000201e+00
8.150000000000000000e+01 8.515249999999999986e+00
8.154999999999999716e+01 1.737955900000000042e+02
8.159999999999999432e+01 2.263429999999999964e+01
8.165000000000000568e+01 2.630863000000000085e+01
8.170000000000000284e+01 5.611462999999999823e+01
8.175000000000000000e+01 3.380062999999999818e+01
8.179999999999999716e+01 1.271449999999999925e+01
8.184999999999999432e+01 6.982960000000000278e+00
8.190000000000000568e+01 1.124921999999999933e+01
8.195000000000000284e+01 3.464285999999999888e+01
8.200000000000000000e+01 2.977384999999999948e+01
8.204999999999999716e+01 2.462528999999999968e+01
8.209999999999999432e+01 1.851648000000000138e+01
8.215000000000000568e+01 1.027286999999999928e+01
8.220000000000000284e+01 3.273987000000000336e+01
8.225000000000000000e+01 3.270992999999999995e+01
8.229999999999999716e+01 3.977370000000000072e+00
8.234999999999999432e+01 8.811280000000000001e+00
8.240000000000000568e+01 2.772619999999999862e+00
8.245000000000000284e+01 3.002660000000000107e+00
8.250000000000000000e+01 3.208260000000000112e+00
8.254999999999999716e+01 4.555055999999999727e+01
8.259999999999999432e+01 1.160346000000000011e+01
8.265000000000000568e+01 7.905470000000000219e+00
8.270000000000000284e+01 1.087290999999999919e+01
8.275000000000000000e+01 3.169039999999999857e+00
8.279999999999999716e+01 2.683203999999999922e+01
8.284999999999999432e+01 3.034002999999999872e+01
8.290000000000000568e+01 2.573350000000000026e+00
8.295000000000000284e+01 6.229110000000000369e+00
8.300000000000000000e+01 2.144050000000000011e+00
8.304999999999999716e+01 9.088250000000000384e+00
8.309999999999999432e+01 2.718649999999999789e+00
8.315000000000000568e+01 2.383956999999999837e+01
8.320000000000000284e+01 5.464199999999999946e+00
8.325000000000000000e+01 4.599933000000000050e+01
8.329999999999999716e+01 1.899821000000000026e+01
8.334999999999999432e+01 2.101874000000000109e+01
8.340000000000000568e+01 1.190046000000000070e+01
8.345000000000000284e+01 7.764579999999999593e+00
8.350000000000000000e+01 1.330854000000000070e+01
8.354999999999999716e+01 1.228558999999999912e+01
8.359999999999999432e+01 6.834629999999999761e+00
8.365000000000000568e+01 6.022581999999999880e+01
8.370000000000000284e+01 1.383601999999999954e+01
8.375000000000000000e+01 2.987749000000000166e+01
8.379999999999999716e+01 1.726642000000000010e+01
8.384999999999999432e+01 1.884486000000000061e+01
8.390000000000000568e+01 2.013714999999999833e+01
8.395000000000000284e+01 5.479800000000000004e+00
8.400000000000000000e+01 1.645736000000000132e+01
8.404999999999999716e+01 8.332649999999999224e+00
8.409999999999999432e+01 3.982180000000000319e+01
8.415000000000000568e+01 1.161412999999999940e+01
8.420000000000000284e+01 1.930999999999999872e+01
8.425000000000000000e+01 4.891169999999999796e+00
8.429999999999999716e+01 6.087340000000000195e+00
8.434999999999999432e+01 2.207412000000000063e+01
8.440000000000000568e+01 2.263579999999999970e+01
8.445000000000000284e+01 2.089816000000000074e+01
8.450000000000000000e+01 8.630589999999999762e+00
8.454999999999999716e+01 3.246401999999999788e+01
8.459999999999999432e+01 2.137000000000000011e+00
8.465000000000000568e+01 4.424310000000000187e+00
8.470000000000000284e+01 1.124923000000000073e+01
8.475000000000000000e+01 5.076929999999999943e+00
8.479999999999999716e+01 9.591870000000000118e+00
8.484999999999999432e+01 5.337950000000000195e+00
8.490000000000000568e+01 9.770540000000000447e+00
8.495000000000000284e+01 9.204050000000000509e+00
8.500000000000000000e+01 4.394790000000000418e+00
8.504999999999999716e+01 7.830388000000000659e+01
8.509999999999999432e+01 4.541870999999999725e+01
8.515000000000000568e+01 3.147624000000000066e+01
8.520000000000000284e+01 1.549660000000000082e+01
8.525000000000000000e+01 1.764590000000000103e+00
8.529999999999999716e+01 1.144368000000000052e+01
8.534999999999999432e+01 7.331220000000000070e+00
8.540000000000000568e+01 1.149807999999999986e+01
8.545000000000000284e+01 2.735194999999999865e+01
8.550000000000000000e+01 7.073529999999999873e+00
8.554999999999999716e+01 1.192164000000000001e+01
8.559999999999999432e+01 1.441215000000000046e+01
8.565000000000000568e+01 2.176480000000000103e+01
8.570000000000000284e+01 1.041887000000000008e+01
8.575000000000000000e+01 1.370701999999999998e+01
8.579999999999999716e+01 5.381079999999999863e+00
8.584999999999999432e+01 2.945980000000000043e+00
8.590000000000000568e+01 8.006380000000000052e+00
8.595000000000000284e+01 3.087125999999999948e+01
8.600000000000000000e+01 5.470189999999999664e+00
8.604999999999999716e+01 8.242010000000000502e+00
8.609999999999999432e+01 5.021289999999999587e+00
8.615000000000000568e+01 1.174122000000000021e+01
8.620000000000000284e+01 1.003172999999999959e+01
8.625000000000000000e+01 4.354746000000000095e+01
8.629999999999999716e+01 2.287068999999999974e+01
8.634999999999999432e+01 2.472935999999999979e+01
8.640000000000000568e+01 7.433119999999999727e+00
8.645000000000000284e+01 1.638749999999999929e+01
8.650000000000000000e+01 5.175370000000000026e+00
8.654999999999999716e+01 1.213116999999999912e+01
8.659999999999999432e+01 1.037500999999999962e+01
8.665000000000000568e+01 1.106527999999999956e+01
8.670000000000000284e+01 7.357499999999999929e+00
8.675000000000000000e+01 1.350374000000000052e+01
8.679999999999999716e+01 3.624029999999999774e+01
8.684999999999999432e+01 7.766849999999999810e+00
8.690000000000000568e+01 4.242230000000000167e+00
8.695000000000000284e+01 2.494228000000000023e+01
8.700000000000000000e+01 6.012990000000000279e+00
8.704999999999999716e+01 8.744180000000000064e+00
8.709999999999999432e+01 2.707882999999999996e+01
8.715000000000000568e+01 6.286170000000000258e+00
8.720000000000000284e+01 2.150541000000000125e+01
8.725000000000000000e+01 3.012119999999999909e+00
8.729999999999999716e+01 2.428761000000000081e+01
8.734999999999999432e+01 1.172156000000000020e+01
8.740000000000000568e+01 3.992379999999999995e+01
8.745000000000000284e+01 1.096997999999999962e+01
8.750000000000000000e+01 3.353871000000000180e+01
8.754999999999999716e+01 3.134224000000000032e+01
8.759999999999999432e+01 7.339970000000000105e+00
8.765000000000000568e+01 4.097929999999999851e+00
8.770000000000000284e+01 1.002317000000000036e+01
8.775000000000000000e+01 9.828820000000000334e+00
8.779999999999999716e+01 5.063150000000000261e+00
8.784999999999999432e+01 2.997799999999999798e+00
8.790000000000000568e+01 9.544359999999999289e+00
8.795000000000000284e+01 2.176407000000000025e+01
8.800000000000000000e+01 1.157632000000000083e+01
8.804999999999999716e+01 2.564087999999999923e+01
8.809999999999999432e+01 1.292941000000000074e+01
8.815000000000000568e+01 2.323185000000000144e+01
8.820000000000000284e+01 1.182009000000000043e+01
8.825000000000000000e+01 6.659869999999999735e+00
8.829999999999999716e+01 5.366530000000000022e+00
8.834999999999999432e+01 1.856377000000000166e+01
8.840000000000000568e+01 3.572719999999999896e+00
8.845000000000000284e+01 2.525275999999999854e+01
8.850000000000000000e+01 1.258267999999999986e+01
8.854999999999999716e+01 8.398289999999999367e+00
8.859999999999999432e+01 3.014110000000000067e+00
8.865000000000000568e+01 2.809647000000000006e+01
8.870000000000000284e+01 1.618573999999999913e+01
8.875000000000000000e+01 2.145455000000000112e+01
8.879999999999999716e+01 8.852330000000000254e+00
8.884999999999999432e+01 2.523320999999999970e+01
8.890000000000000568e+01 4.144064999999999799e+01
8.895000000000000284e+01 4.193307000000000073e+01
8.900000000000000000e+01 6.704340000000000188e+00
8.904999999999999716e+01 2.233721999999999852e+01
8.909999999999999432e+01 1.575502999999999965e+01
8.915000000000000568e+01 2.117032000000000025e+01
8.920000000000000284e+01 2.729442999999999842e+01
8.925000000000000000e+01 4.700690999999999775e+01
8.929999999999999716e+01 1.033139000000000074e+01
8.934999999999999432e+01 2.506825999999999866e+01
8.940000000000000568e+01 1.663243999999999900e+01
8.945000000000000284e+01 2.006594000000000122e+01
8.950000000000000000e+01 5.416400000000000325e+00
8.954999999999999716e+01 1.100075999999999965e+01
8.959999999999999432e+01 3.248880000000000212e+00
8.965000000000000568e+01 1.267327000000000048e+01
8.970000000000000284e+01 9.802479999999999194e+00
8.975000000000000000e+01 8.175259999999999749e+00
8.979999999999999716e+01 4.360660000000000025e+01
8.984999999999999432e+01 7.363789999999999836e+00
8.990000000000000568e+01 1.036543999999999954e+01
8.995000000000000284e+01 1.596184000000000047e+01
9.000000000000000000e+01 1.575353999999999921e+01
9.004999999999999716e+01 1.772232999999999947e+01
9.009999999999999432e+01 5.532860000000000333e+00
9.015000000000000568e+01 1.244961999999999946e+01
9.020000000000000284e+01 1.880978999999999957e+01
9.025000000000000000e+01 1.281052999999999997e+01
9.029999999999999716e+01 3.636041000000000167e+01
9.034999999999999432e+01 4.969339999999999868e+00
9.040000000000000568e+01 9.151910000000000878e+00
9.045000000000000284e+01 3.073669999999999902e+01
9.050000000000000000e+01 4.225845000000000340e+01
9.054999999999999716e+01 1.541311999999999927e+01
9.059999999999999432e+01 9.834559999999999746e+00
9.065000000000000568e+01 8.173698000000000263e+01
9.070000000000000284e+01 2.559093999999999980e+01
9.075000000000000000e+01 1.747077000000000169e+01
9.079999999999999716e+01 1.704864999999999853e+01
9.084999999999999432e+01 3.831976000000000226e+01
9.090000000000000568e+01 1.189825000000000088e+01
9.095000000000000284e+01 4.500759999999999650e+00
9.100000000000000000e+01 2.320571999999999946e+01
9.104999999999999716e+01 3.672029999999999905e+00
9.109999999999999432e+01 1.573197000000000045e+01
9.115000000000000568e+01 4.530459999999999710e+00
9.120000000000000284e+01 5.749209999999999710e+00
9.125000000000000000e+01 2.785240999999999900e+01
9.129999999999999716e+01 1.476492999999999967e+01
9.134999999999999432e+01 8.404210000000000846e+00
9.140000000000000568e+01 1.825788000000000011e+01
9.145000000000000284e+01 2.658691999999999922e+01
9.150000000000000000e+01 1.368242000000000047e+01
9.154999999999999716e+01 8.698740000000000805e+00
9.159999999999999432e+01 1.392566000000000059e+01
9.165000000000000568e+01 1.372489999999999988e+01
9.170000000000000284e+01 9.734970000000000567e+00
9.175000000000000000e+01 1.320240000000000080e+01
9.179999999999999716e+01 8.171509999999999607e+00
9.184999999999999432e+01 6.239959999999999951e+00
9.190000000000000568e+01 6.629299000000000319e+01
9.195000000000000284e+01 4.361609999999999765e+00
9.200000000000000000e+01 2.463916000000000039e+01
9.204999999999999716e+01 2.334789999999999921e+01
9.209999999999999432e+01 1.307077999999999918e+01
9.215000000000000568e+01 7.715059999999999718e+01
9.220000000000000284e+01 2.889674000000000120e+01
9.225000000000000000e+01 3.314249599999999987e+02
9.229999999999999716e+01 1.855967000000000056e+01
9.234999999999999432e+01 2.611654000000000053e+01
9.240000000000000568e+01 3.124735000000000085e+01
9.245000000000000284e+01 1.792484999999999928e+01
9.250000000000000000e+01 3.825372999999999735e+01
9.254999999999999716e+01 1.353622999999999976e+01
9.259999999999999432e+01 7.346778999999999371e+01
9.265000000000000568e+01 1.577483999999999931e+01
9.270000000000000284e+01 2.029730999999999952e+01
9.275000000000000000e+01 8.885439999999999117e+00
9.279999999999999716e+01 3.557272999999999996e+01
9.284999999999999432e+01 3.645362000000000080e+01
9.290000000000000568e+01 8.104119999999999990e+00
9.295000000000000284e+01 1.904449999999999932e+01
9.300000000000000000e+01 6.105863999999999692e+01
9.304999999999999716e+01 2.142622000000000071e+01
9.309999999999999432e+01 6.946943000000000268e+01
9.315000000000000568e+01 4.114482000000000284e+01
9.320000000000000284e+01 2.868987999999999872e+01
9.325000000000000000e+01 1.877527999999999864e+01
9.329999999999999716e+01 1.606724000000000174e+01
9.334999999999999432e+01 2.481240000000000112e+00
9.340000000000000568e+01 1.105869999999999997e+01
9.345000000000000284e+01 1.009800000000000075e+01
9.350000000000000000e+01 1.552116000000000007e+01
9.354999999999999716e+01 1.491994000000000042e+01
9.359999999999999432e+01 3.077890000000000015e+01
9.365000000000000568e+01 1.820814999999999984e+01
9.370000000000000284e+01 4.690462999999999738e+01
9.375000000000000000e+01 1.229269999999999996e+01
9.379999999999999716e+01 3.255937000000000126e+01
9.384999999999999432e+01 3.469876000000000005e+01
9.390000000000000568e+01 2.592802999999999969e+01
9.395000000000000284e+01 7.245210000000000150e+01
9.400000000000000000e+01 3.289312000000000324e+01
9.404999999999999716e+01 3.295844000000000307e+01
9.409999999999999432e+01 1.294767000000000046e+01
9.415000000000000568e+01 3.782305999999999813e+01
9.420000000000000284e+01 4.170604000000000156e+01
9.425000000000000000e+01 3.155863000000000085e+01
9.429999999999999716e+01 3.258751000000000175e+01
9.434999999999999432e+01 2.042489000000000132e+01
9.440000000000000568e+01 1.632239999999999824e+01
9.445000000000000284e+01 6.104706000000000188e+01
9.450000000000000000e+01 6.218034000000000106e+01
9.454999999999999716e+01 1.759788999999999959e+01
9.459999999999999432e+01 3.473261000000000109e+01
9.465000000000000568e+01 1.846277999999999864e+01
9.470000000000000284e+01 3.390115999999999730e+01
9.475000000000000000e+01 1.055265999999999948e+01
9.479999999999999716e+01 7.969859999999999722e+00
9.484999999999999432e+01 1.864361800000000073e+02
9.490000000000000568e+01 1.364119599999999934e+02
9.495000000000000284e+01 4.960270000000000401e+00
9.500000000000000000e+01 3.191234999999999999e+01
9.504999999999999716e+01 1.624998000000000076e+01
9.509999999999999432e+01 1.864117999999999853e+01
9.515000000000000568e+01 3.164754999999999896e+01
9.520000000000000284e+01 2.024888999999999939e+01
9.525000000000000000e+01 3.486536000000000257e+01
9.529999999999999716e+01 9.388279999999999959e+00
9.534999999999999432e+01 3.614831999999999823e+01
9.540000000000000568e+01 2.623297000000000168e+01
9.545000000000000284e+01 2.086653000000000091e+01
9.550000000000000000e+01 1.046162999999999954e+01
9.554999999999999716e+01 2.706440000000000179e+00
9.559999999999999432e+01 1.006962000000000046e+01
9.565000000000000568e+01 6.038840000000000430e+00
9.570000000000000284e+01 3.286354000000000042e+01
9.575000000000000000e+01 1.595209999999999972e+01
9.579999999999999716e+01 3.583995999999999782e+01
9.584999999999999432e+01 3.754959000000000202e+01
9.590000000000000568e+01 1.542628000000000021e+01
9.595000000000000284e+01 1.980886999999999887e+01
9.600000000000000000e+01 1.834610999999999947e+01
9.604999999999999716e+01 3.226859999999999840e+00
9.609999999999999432e+01 8.727069999999999439e+00
9.615000000000000568e+01 2.576267999999999958e+01
9.620000000000000284e+01 1.984835999999999956e+01
9.625000000000000000e+01 2.748530000000000140e+00
9.629999999999999716e+01 2.572589999999999932e+00
9.634999999999999432e+01 1.277600999999999942e+01
9.640000000000000568e+01 2.596891000000000105e+01
9.645000000000000284e+01 1.264272000000000062e+01
9.650000000000000000e+01 1.685063999999999851e+01
9.654999999999999716e+01 1.299530000000000030e+01
9.659999999999999432e+01 4.730070000000000441e+00
9.665000000000000568e+01 2.380697999999999936e+01
9.670000000000000284e+01 1.823320999999999970e+01
9.675000000000000000e+01 1.698836000000000013e+01
9.679999999999999716e+01 1.944798000000000116e+01
9.684999999999999432e+01 4.304380000000000095e+00
9.690000000000000568e+01 1.528092999999999968e+01
9.695000000000000284e+01 6.415199999999999569e+00
9.700000000000000000e+01 2.508493999999999957e+01
9.704999999999999716e+01 6.749760000000000204e+00
9.709999999999999432e+01 1.093308000000000035e+01
9.715000000000000568e+01 6.694869999999999877e+00
9.720000000000000284e+01 1.525207999999999942e+01
9.725000000000000000e+01 8.499719999999999942e+00
9.729999999999999716e+01 1.303006000000000064e+01
9.734999999999999432e+01 4.334791299999999978e+02
9.740000000000000568e+01 2.205398999999999887e+01
9.745000000000000284e+01 3.738700000000000134e+00
9.750000000000000000e+01 3.615060000000000162e+00
9.754999999999999716e+01 7.182730000000000281e+00
9.759999999999999432e+01 1.182900000000000063e+01
9.765000000000000568e+01 6.541059999999999874e+00
9.770000000000000284e+01 1.536001000000000083e+01
9.775000000000000000e+01 7.732800000000000118e+00
9.779999999999999716e+01 2.667292000000000129e+01
9.784999999999999432e+01 9.018090000000000828e+00
9.790000000000000568e+01 1.189935000000000009e+01
9.795000000000000284e+01 1.772316000000000003e+01
9.800000000000000000e+01 5.235109999999999708e+00
9.804999999999999716e+01 2.087937000000000154e+01
9.809999999999999432e+01 1.780585999999999913e+01
9.815000000000000568e+01 2.005251000000000161e+01
9.820000000000000284e+01 1.796080999999999861e+01
9.825000000000000000e+01 1.558890000000000109e+00
9.829999999999999716e+01 2.774464000000000041e+01
9.834999999999999432e+01 6.511630000000000251e+00
9.840000000000000568e+01 2.314639999999999986e+01
9.845000000000000284e+01 1.605965000000000131e+01
9.850000000000000000e+01 5.939689999999999692e+00
9.854999999999999716e+01 4.164151999999999987e+01
9.859999999999999432e+01 3.522135000000000105e+01
9.865000000000000568e+01 1.718495000000000061e+01
9.870000000000000284e+01 2.231438999999999950e+01
9.875000000000000000e+01 1.699288999999999916e+01
9.879999999999999716e+01 6.342329999999999579e+00
9.884999999999999432e+01 1.919885000000000019e+01
9.890000000000000568e+01 1.731599999999999895e+01
9.895000000000000284e+01 3.152058999999999855e+01
9.900000000000000000e+01 2.393955000000000055e+01
9.904999999999999716e+01 1.525479999999999947e+01
9.909999999999999432e+01 3.529478000000000293e+01
9.915000000000000568e+01 2.821405000000000030e+01
9.920000000000000284e+01 1.428256000000000014e+01
9.925000000000000000e+01 5.618100000000000094e+00
9.929999999999999716e+01 2.602558000000000149e+01
9.934999999999999432e+01 1.382238000000000078e+01
9.940000000000000568e+01 1.246090000000000053e+01
9.945000000000000284e+01 6.434989999999999988e+00
9.950000000000000000e+01 1.291802000000000028e+01
9.954999999999999716e+01 4.153672999999999860e+01
9.959999999999999432e+01 2.495315000000000083e+01
9.965000000000000568e+01 2.772986999999999824e+01
9.970000000000000284e+01 1.861486000000000018e+01
9.975000000000000000e+01 3.435217000000000098e+01
9.979999999999999716e+01 3.810420000000000140e+00
9.984999999999999432e+01 3.284400999999999726e+01
9.990000000000000568e+01 3.778177999999999770e+01
9.995000000000000284e+01 1.606280999999999892e+01
1.000000000000000000e+02 2.168635000000000090e+01
1.000499999999999972e+02 1.097213999999999956e+01
1.000999999999999943e+02 2.182608000000000104e+01
1.001500000000000057e+02 3.302653999999999712e+01
1.002000000000000028e+02 1.680021999999999949e+01
1.002500000000000000e+02 8.229589999999999961e+00
1.002999999999999972e+02 1.828565000000000040e+01
1.003499999999999943e+02 2.337950000000000017e+01
1.004000000000000057e+02 1.756487999999999872e+01
1.004500000000000028e+02 4.575075999999999965e+01
1.005000000000000000e+02 5.857766999999999769e+01
1.005499999999999972e+02 6.574107999999999663e+01
1.005999999999999943e+02 2.388793000000000077e+01
1.006500000000000057e+02 3.769870000000000232e+01
1.007000000000000028e+02 2.897954000000000008e+01
1.007500000000000000e+02 8.039880000000000138e+00
1.007999999999999972e+02 1.067947000000000024e+01
1.008499999999999943e+02 6.218469999999999942e+00
1.009000000000000057e+02 2.271583000000000041e+01
1.009500000000000028e+02 2.815559999999999974e+01
1.010000000000000000e+02 1.033064000000000071e+01
1.010499999999999972e+02 3.889437999999999818e+01
1.010999999999999943e+02 1.049119999999999919e+01
1.011500000000000057e+02 4.961623999999999768e+01
1.012000000000000028e+02 2.620103999999999900e+01
1.012500000000000000e+02 3.293997000000000241e+01
1.012999999999999972e+02 1.824359000000000108e+01
1.013499999999999943e+02 2.862236000000000047e+01
1.014000000000000057e+02 7.944910000000000139e+00
1.014500000000000028e+02 2.521032999999999902e+01
1.015000000000000000e+02 1.739223000000000141e+01
1.015499999999999972e+02 2.573713000000000051e+01
1.015999999999999943e+02 3.513490999999999786e+01
1.016500000000000057e+02 3.040503000000000000e+01
1.017000000000000028e+02 5.876940000000000275e+00
1.017500000000000000e+02 1.887633999999999901e+01
1.017999999999999972e+02 6.253320000000000434e+00
1.018499999999999943e+02 1.651249999999999929e+01
1.019000000000000057e+02 2.272734000000000165e+01
1.019500000000000028e+02 1.431714999999999982e+01
1.020000000000000000e+02 1.181254999999999988e+01
1.020499999999999972e+02 3.613960000000000150e+01
1.020999999999999943e+02 8.276609999999999800e+00
1.021500000000000057e+02 9.863720000000000709e+00
1.022000000000000028e+02 3.127623000000000175e+01
1.022500000000000000e+02 2.712153999999999954e+01
1.022999999999999972e+02 6.582650000000000112e+00
1.023499999999999943e+02 4.008149999999999835e+01
1.024000000000000057e+02 2.508173000000000030e+01
1.024500000000000028e+02 2.859631999999999863e+01
1.025000000000000000e+02 7.765229999999999855e+00
1.025499999999999972e+02 1.113739999999999952e+01
1.025999999999999943e+02 8.451790000000000802e+00
1.026500000000000057e+02 2.136849000000000132e+01
1.027000000000000028e+02 7.073479999999999990e+00
1.027500000000000000e+02 3.854290000000000216e+00
1.027999999999999972e+02 2.984649999999999803e+00
1.028499999999999943e+02 1.450275000000000070e+01
1.029000000000000057e+02 8.731270000000000309e+00
1.029500000000000028e+02 7.949609999999999843e+00
1.030000000000000000e+02 1.251116000000000028e+01
1.030499999999999972e+02 2.624839999999999840e+00
1.030999999999999943e+02 9.296179999999999666e+00
1.031500000000000057e+02 5.806869999999999976e+00
1.032000000000000028e+02 1.045964999999999989e+01
1.032500000000000000e+02 8.243969999999999132e+00
1.032999999999999972e+02 2.262892000000000081e+01
1.033499999999999943e+02 3.527429999999999666e+01
1.034000000000000057e+02 4.634062000000000126e+01
1.034500000000000028e+02 3.896526999999999674e+01
1.035000000000000000e+02 2.084766000000000119e+01
1.035499999999999972e+02 1.102702999999999989e+01
1.035999999999999943e+02 7.505499999999999616e+00
1.036500000000000057e+02 4.862129999999999619e+00
1.037000000000000028e+02 2.152599999999999980e+01
1.037500000000000000e+02 2.042570999999999870e+01
1.037999999999999972e+02 8.386520000000000863e+00
1.038499999999999943e+02 2.988689000000000107e+01
1.039000000000000057e+02 7.658199999999999896e+00
1.039500000000000028e+02 2.231187999999999860e+01
1.040000000000000000e+02 8.078210000000000335e+00
1.040499999999999972e+02 9.095909999999999940e+00
1.040999999999999943e+02 2.518786000000000058e+01
1.041500000000000057e+02 2.566093000000000046e+01
1.042000000000000028e+02 3.208699999999999886e+00
1.042500000000000000e+02 1.371559000000000061e+01
1.042999999999999972e+02 3.579950000000000188e+01
1.043499999999999943e+02 2.540540000000000020e+01
1.044000000000000057e+02 6.816600000000000215e+00
1.044500000000000028e+02 1.050037000000000020e+01
1.045000000000000000e+02 6.220089999999999897e+00
1.045499999999999972e+02 5.282350000000000101e+00
1.045999999999999943e+02 6.573990000000000222e+00
1.046500000000000057e+02 2.036298999999999992e+01
1.047000000000000028e+02 1.314234000000000080e+01
1.047500000000000000e+02 9.683030000000000470e+00
1.047999999999999972e+02 6.136330000000000062e+00
1.048499999999999943e+02 6.571419999999999817e+00
1.049000000000000057e+02 8.412589999999999790e+00
1.049500000000000028e+02 2.977005000000000123e+01
1.050000000000000000e+02 3.362940000000000040e+00
1.050499999999999972e+02 9.359949999999999548e+00
1.050999999999999943e+02 2.506931000000000154e+01
1.051500000000000057e+02 1.732016000000000133e+01
1.052000000000000028e+02 1.813409000000000049e+01
1.052500000000000000e+02 5.368210000000000370e+00
1.052999999999999972e+02 1.265954999999999941e+01
1.053499999999999943e+02 8.765650000000000830e+00
1.054000000000000057e+02 6.390439999999999898e+00
1.054500000000000028e+02 3.762693999999999761e+01
1.055000000000000000e+02 2.797520000000000095e+01
1.055499999999999972e+02 2.465866000000000113e+01
1.055999999999999943e+02 2.757101000000000113e+01
1.056500000000000057e+02 2.780470000000000219e+00
1.057000000000000028e+02 3.233999000000000024e+01
1.057500000000000000e+02 1.698211999999999833e+01
1.057999999999999972e+02 1.546748999999999974e+01
1.058499999999999943e+02 1.420301000000000080e+01
1.059000000000000057e+02 9.091779999999999973e+00
1.059500000000000028e+02 8.144000000000000128e+00
1.060000000000000000e+02 3.903820000000000068e+00
1.060499999999999972e+02 2.571094000000000079e+01
1.060999999999999943e+02 3.764457999999999771e+01
1.061500000000000057e+02 2.367292000000000129e+01
1.062000000000000028e+02 1.468243999999999971e+01
1.062500000000000000e+02 1.170565000000000033e+01
1.062999999999999972e+02 1.492220999999999975e+01
1.063499999999999943e+02 3.221175000000000210e+01
1.064000000000000057e+02 2.866881000000000057e+01
1.064500000000000028e+02 3.591382000000000119e+01
1.065000000000000000e+02 1.040234000000000059e+01
1.065499999999999972e+02 7.034709999999999575e+00
1.065999999999999943e+02 1.424188999999999972e+01
1.066500000000000057e+02 2.870498999999999867e+01
1.067000000000000028e+02 1.302033999999999914e+01
1.067500000000000000e+02 1.161859500000000054e+02
1.067999999999999972e+02 1.219882999999999917e+01
1.068499999999999943e+02 3.054263999999999868e+01
1.069000000000000057e+02 6.160149999999999793e+00
1.069500000000000028e+02 2.200623999999999825e+01
1.070000000000000000e+02 1.243544999999999945e+01
1.070499999999999972e+02 8.741870000000000474e+00
1.070999999999999943e+02 9.040680000000000049e+00
1.071500000000000057e+02 1.360919999999999952e+01
1.072000000000000028e+02 1.217168000000000028e+01
1.072500000000000000e+02 4.641479999999999606e+00
1.072999999999999972e+02 1.252144999999999975e+01
1.073499999999999943e+02 5.404279999999999973e+00
1.074000000000000057e+02 1.666477000000000075e+01
1.074500000000000028e+02 1.316065000000000040e+01
1.075000000000000000e+02 2.595513000000000048e+01
1.075499999999999972e+02 3.670190999999999804e+01
1.075999999999999943e+02 9.772000000000000242e+00
1.076500000000000057e+02 4.809700000000000308e+00
1.077000000000000028e+02 7.814610000000000056e+00
1.077500000000000000e+02 2.600565999999999889e+01
1.077999999999999972e+02 2.726045999999999836e+01
1.078499999999999943e+02 2.293753999999999849e+01
1.079000000000000057e+02 3.130067999999999984e+01
1.079500000000000028e+02 1.680408999999999864e+01
1.080000000000000000e+02 1.679862999999999928e+01
1.080499999999999972e+02 2.269129999999999825e+01
1.080999999999999943e+02 2.244025999999999854e+01
1.081500000000000057e+02 5.499154000000000053e+01
1.082000000000000028e+02 8.992000000000000881e+00
1.082500000000000000e+02 2.443198999999999899e+01
1.082999999999999972e+02 2.229216999999999871e+01
1.083499999999999943e+02 3.631654000000000337e+01
1.084000000000000057e+02 1.935885000000000034e+01
1.084500000000000028e+02 6.104019999999999868e+01
1.085000000000000000e+02 3.921621999999999986e+01
1.085499999999999972e+02 1.385310999999999915e+01
1.085999999999999943e+02 3.908923000000000059e+01
1.086500000000000057e+02 3.439471999999999952e+01
1.087000000000000028e+02 4.149197000000000202e+01
1.087500000000000000e+02 3.650619999999999976e+00
1.087999999999999972e+02 4.460580000000000211e+00
1.088499999999999943e+02 1.730769000000000091e+01
1.089000000000000057e+02 5.200260000000000105e+00
1.089500000000000028e+02 1.346791999999999945e+01
1.090000000000000000e+02 2.465889999999999915e+00
1.090499999999999972e+02 1.163992000000000004e+01
1.090999999999999943e+02 1.045421999999999940e+01
1.091500000000000057e+02 3.967589999999999950e+00
1.092000000000000028e+02 1.716499999999999915e+01
1.092500000000000000e+02 4.354175999999999647e+01
1.092999999999999972e+02 3.017894000000000077e+01
1.093499999999999943e+02 9.883250000000000313e+00
1.094000000000000057e+02 1.139071000000000033e+01
1.094500000000000028e+02 1.349510000000000076e+01
1.095000000000000000e+02 2.047024000000000044e+01
1.095499999999999972e+02 1.341244000000000014e+01
1.095999999999999943e+02 1.138898000000000010e+01
1.096500000000000057e+02 2.241847999999999885e+01
1.097000000000000028e+02 1.665972999999999971e+01
1.097500000000000000e+02 2.465513999999999939e+01
1.097999999999999972e+02 3.223001000000000005e+01
1.098499999999999943e+02 4.855789999999999829e+00
1.099000000000000057e+02 1.528716999999999970e+01
1.099500000000000028e+02 2.838595000000000113e+01
1.100000000000000000e+02 1.655274000000000001e+01
1.100499999999999972e+02 1.049887999999999977e+01
1.100999999999999943e+02 7.416439999999999699e+00
1.101500000000000057e+02 2.296713000000000093e+01
1.102000000000000028e+02 6.453829999999999956e+00
1.102500000000000000e+02 6.142120000000000246e+00
1.102999999999999972e+02 2.616027000000000058e+01
1.103499999999999943e+02 1.150611999999999924e+01
1.104000000000000057e+02 2.499223999999999890e+01
1.104500000000000028e+02 1.415259999999999962e+01
1.105000000000000000e+02 1.171106999999999942e+01
1.105499999999999972e+02 8.334590000000000387e+00
1.105999999999999943e+02 1.725462999999999880e+01
1.106500000000000057e+02 1.178811999999999927e+01
1.107000000000000028e+02 4.782799999999999940e+00
1.107500000000000000e+02 1.207009000000000043e+01
1.107999999999999972e+02 3.840353000000000350e+01
1.108499999999999943e+02 1.622640000000000171e+01
1.109000000000000057e+02 1.384656000000000020e+01
1.109500000000000028e+02 2.972982000000000014e+01
1.110000000000000000e+02 1.914706999999999937e+01
1.110499999999999972e+02 5.579860000000000042e+00
1.110999999999999943e+02 2.953097999999999956e+01
1.111500000000000057e+02 6.278699999999999726e+00
1.112000000000000028e+02 1.454587000000000074e+01
1.112500000000000000e+02 1.708698000000000050e+01
1.112999999999999972e+02 2.008784999999999954e+01
1.113499999999999943e+02 1.126495000000000068e+01
1.114000000000000057e+02 1.140118999999999971e+01
1.114500000000000028e+02 6.661030000000000229e+00
1.115000000000000000e+02 4.855249999999999844e+00
1.115499999999999972e+02 2.733765999999999963e+01
1.115999999999999943e+02 2.065121999999999858e+01
1.116500000000000057e+02 5.310240000000000293e+00
1.117000000000000028e+02 1.036478999999999928e+01
1.117500000000000000e+02 3.484989000000000203e+01
1.117999999999999972e+02 1.106201000000000079e+01
1.118499999999999943e+02 1.329170000000000051e+01
1.119000000000000057e+02 1.307349999999999923e+01
1.119500000000000028e+02 1.145836000000000077e+01
1.120000000000000000e+02 4.071939999999999671e+00
1.120499999999999972e+02 1.264746000000000059e+01
1.120999999999999943e+02 4.350668999999999897e+01
1.121500000000000057e+02 2.671477000000000146e+01
1.122000000000000028e+02 3.014932999999999907e+01
1.122500000000000000e+02 1.219244999999999912e+01
1.122999999999999972e+02 3.687510000000000066e+00
1.123499999999999943e+02 3.520839000000000141e+01
1.124000000000000057e+02 5.382482000000000255e+01
1.124500000000000028e+02 3.842119999999999891e+01
1.125000000000000000e+02 6.063920000000000421e+00
1.125499999999999972e+02 5.407680000000000042e+00
1.125999999999999943e+02 2.535362999999999900e+01
1.126500000000000057e+02 3.869668999999999670e+01
1.127000000000000028e+02 4.637534999999999741e+01
1.127500000000000000e+02 7.252939999999999721e+00
1.127999999999999972e+02 1.895668999999999826e+01
1.128499999999999943e+02 2.484392000000000067e+01
1.129000000000000057e+02 3.210484000000000293e+01
1.129500000000000028e+02 3.512892000000000081e+01
1.130000000000000000e+02 4.059230000000000338e+00
1.130499999999999972e+02 5.145959999999999646e+00
1.130999999999999943e+02 2.528855000000000075e+01
1.131500000000000057e+02 1.362043000000000070e+01
1.132000000000000028e+02 3.440831000000000017e+01
1.132500000000000000e+02 4.365908999999999907e+01
1.132999999999999972e+02 4.670597999999999672e+01
1.133499999999999943e+02 7.683760000000000367e+00
1.134000000000000057e+02 3.890905999999999665e+01
1.134500000000000028e+02 1.301608000000000054e+01
1.135000000000000000e+02 2.719483999999999924e+01
1.135499999999999972e+02 1.615103999999999829e+01
1.135999999999999943e+02 1.754693999999999932e+01
1.136500000000000057e+02 2.603428999999999860e+01
1.137000000000000028e+02 1.478834999999999944e+01
1.137500000000000000e+02 8.457359999999999545e+00
1.137999999999999972e+02 1.249502000000000024e+01
1.138499999999999943e+02 1.541619000000000028e+01
1.139000000000000057e+02 2.123479999999999990e+01
1.139500000000000028e+02 4.179464999999999719e+01
1.140000000000000000e+02 4.862845000000000084e+01
1.140499999999999972e+02 3.819955000000000211e+01
1.140999999999999943e+02 3.570103999999999900e+01
1.141500000000000057e+02 4.203016999999999825e+01
1.142000000000000028e+02 1.317929999999999957e+01
1.142500000000000000e+02 3.794326999999999828e+01
1.142999999999999972e+02 7.091043000000000518e+01
1.143499999999999943e+02 3.012838999999999956e+01
1.144000000000000057e+02 2.503306999999999860e+01
1.144500000000000028e+02 7.383238000000000056e+01
1.145000000000000000e+02 2.436234999999999928e+01
1.145499999999999972e+02 2.530822999999999823e+01
1.145999999999999943e+02 3.249354000000000298e+01
1.146500000000000057e+02 4.071273000000000053e+01
1.147000000000000028e+02 3.305640999999999963e+01
1.147500000000000000e+02 4.077067000000000263e+01
1.147999999999999972e+02 4.466416000000000253e+01
1.148499999999999943e+02 1.327106000000000030e+01
1.149000000000000057e+02 3.055621000000000009e+01
1.149500000000000028e+02 5.675399999999999778e+00
1.150000000000000000e+02 1.470496999999999943e+01
1.150499999999999972e+02 1.455338000000000065e+01
1.150999999999999943e+02 1.615503000000000000e+01
1.151500000000000057e+02 2.983114000000000132e+01
1.152000000000000028e+02 1.532568999999999981e+01
1.152500000000000000e+02 2.467265000000000086e+01
1.152999999999999972e+02 4.527277999999999736e+01
1.153499999999999943e+02 8.778660000000000352e+00
1.154000000000000057e+02 4.445230999999999710e+01
1.154500000000000028e+02 3.264652999999999849e+01
1.155000000000000000e+02 1.683989000000000047e+01
1.155499999999999972e+02 2.839671999999999841e+01
1.155999999999999943e+02 4.040771000000000157e+01
1.156500000000000057e+02 2.093265999999999849e+01
1.157000000000000028e+02 9.461130000000000706e+00
1.157500000000000000e+02 1.434525999999999968e+01
1.157999999999999972e+02 1.107906600000000026e+02
1.158499999999999943e+02 6.342920000000000336e+00
1.159000000000000057e+02 1.056253000000000064e+01
1.159500000000000028e+02 1.051406000000000063e+01
1.160000000000000000e+02 3.599976999999999805e+01
1.160499999999999972e+02 1.166851999999999911e+01
1.160999999999999943e+02 3.615861000000000303e+01
1.161500000000000057e+02 4.972807999999999851e+01
1.162000000000000028e+02 4.667640000000000100e+01
1.162500000000000000e+02 1.393133000000000088e+01
1.162999999999999972e+02 8.842539999999999623e+00
1.163499999999999943e+02 1.058784999999999954e+01
1.164000000000000057e+02 2.056794000000000011e+01
1.164500000000000028e+02 4.021934999999999860e+01
1.165000000000000000e+02 2.117847000000000079e+01
1.165499999999999972e+02 4.908704000000000178e+01
1.165999999999999943e+02 1.251750000000000007e+01
1.166500000000000057e+02 3.963246999999999787e+01
1.167000000000000028e+02 3.221235999999999677e+01
1.167500000000000000e+02 2.582733999999999952e+01
1.167999999999999972e+02 1.028201999999999927e+01
1.168499999999999943e+02 1.656014000000000053e+01
1.169000000000000057e+02 3.270768000000000342e+01
1.169500000000000028e+02 2.238564999999999827e+01
1.170000000000000000e+02 4.676295999999999964e+01
1.170499999999999972e+02 7.242070000000000007e+00
1.170999999999999943e+02 1.910297999999999874e+01
1.171500000000000057e+02 5.901774999999999949e+01
1.172000000000000028e+02 1.654607999999999990e+01
1.172500000000000000e+02 5.764950999999999937e+01
1.172999999999999972e+02 1.570786000000000016e+01
1.173499999999999943e+02 2.675935000000000130e+01
1.174000000000000057e+02 3.299024000000000001e+01
1.174500000000000028e+02 1.812097999999999942e+01
1.175000000000000000e+02 2.239526000000000039e+01
1.175499999999999972e+02 2.018997999999999848e+01
1.175999999999999943e+02 9.224278999999999940e+01
1.176500000000000057e+02 2.744423000000000101e+01
1.177000000000000028e+02 3.856669000000000125e+01
1.177500000000000000e+02 1.625215999999999994e+01
1.177999999999999972e+02 1.980468000000000117e+01
1.178499999999999943e+02 7.689180000000000348e+00
1.179000000000000057e+02 8.710219999999999629e+00
1.179500000000000028e+02 2.501717999999999975e+01
1.180000000000000000e+02 2.450628999999999991e+01
1.180499999999999972e+02 1.913551000000000002e+01
1.180999999999999943e+02 6.975889999999999702e+00
1.181500000000000057e+02 1.596451000000000064e+01
1.182000000000000028e+02 1.318332000000000015e+01
1.182500000000000000e+02 2.815943000000000040e+01
1.182999999999999972e+02 1.571316999999999986e+01
1.183499999999999943e+02 2.123554999999999993e+01
1.184000000000000057e+02 1.645966999999999913e+01
1.184500000000000028e+02 7.846280000000000143e+00
1.185000000000000000e+02 8.703889999999999461e+00
1.185499999999999972e+02 2.247676999999999836e+01
1.185999999999999943e+02 1.381767999999999930e+01
1.186500000000000057e+02 3.830648999999999660e+01
1.187000000000000028e+02 9.722139999999999560e+00
1.187500000000000000e+02 2.726765999999999934e+01
1.187999999999999972e+02 2.945634000000000086e+01
1.188499999999999943e+02 3.475229000000000212e+01
1.189000000000000057e+02 2.646825000000000117e+01
1.189500000000000028e+02 7.121719999999999828e+00
1.190000000000000000e+02 5.878730000000000011e+00
1.190499999999999972e+02 3.582871999999999701e+01
1.190999999999999943e+02 5.047126999999999697e+01
1.191500000000000057e+02 6.697499000000000535e+01
1.192000000000000028e+02 1.638688000000000144e+01
1.192500000000000000e+02 4.409736999999999796e+01
1.192999999999999972e+02 1.981208000000000169e+01
1.193499999999999943e+02 2.941146000000000171e+01
1.194000000000000057e+02 2.566944000000000159e+01
1.194500000000000028e+02 8.575813999999999737e+01
1.195000000000000000e+02 2.003488000000000113e+01
1.195499999999999972e+02 6.595098000000000127e+01
1.195999999999999943e+02 3.478302999999999656e+01
1.196500000000000057e+02 9.035330000000000084e+00
1.197000000000000028e+02 3.602626999999999668e+01
1.197500000000000000e+02 2.968101000000000056e+01
1.197999999999999972e+02 1.345884999999999998e+01
1.198499999999999943e+02 4.299054999999999893e+01
1.199000000000000057e+02 6.263011000000000195e+01
1.199500000000000028e+02 9.366205200000000559e+02
1.200000000000000000e+02 5.880174000000000234e+01
1.200499999999999972e+02 3.361645000000000039e+01
1.200999999999999943e+02 5.057806999999999675e+01
1.201500000000000057e+02 5.716557999999999851e+01
1.202000000000000028e+02 3.520016999999999996e+01
1.202500000000000000e+02 4.424889999999999901e+01
1.202999999999999972e+02 3.638340000000000174e+01
1.203499999999999943e+02 1.326825000000000010e+01
1.204000000000000057e+02 3.707656999999999670e+01
1.204500000000000028e+02 7.504143000000000541e+01
1.205000000000000000e+02 2.361046999999999940e+01
1.205499999999999972e+02 2.346199999999999974e+01
1.205999999999999943e+02 3.961005000000000109e+01
1.206500000000000057e+02 4.444313999999999965e+01
1.207000000000000028e+02 7.203212000000000614e+01
1.207500000000000000e+02 4.977933000000000163e+01
1.207999999999999972e+02 3.984602999999999895e+01
1.208499999999999943e+02 1.435595999999999961e+01
1.209000000000000057e+02 4.429437999999999676e+01
1.209500000000000028e+02 1.754729999999999990e+01
1.210000000000000000e+02 1.839450000000000074e+01
1.210499999999999972e+02 2.076291200000000003e+02
1.210999999999999943e+02 2.465496999999999872e+01
1.211500000000000057e+02 1.115715500000000020e+02
1.212000000000000028e+02 1.427743000000000073e+01
1.212500000000000000e+02 1.067625500000000045e+02
1.212999999999999972e+02 3.055152999999999963e+01
1.213499999999999943e+02 7.186650000000000205e+00
1.214000000000000057e+02 2.724887000000000015e+01
1.214500000000000028e+02 3.981893699999999967e+02
1.215000000000000000e+02 2.684141999999999939e+01
1.215499999999999972e+02 5.068620000000000125e+00
1.215999999999999943e+02 2.001651000000000025e+01
1.216500000000000057e+02 1.315005099999999914e+02
1.217000000000000028e+02 1.600375630000000001e+03
1.217500000000000000e+02 4.351870999999999867e+01
1.217999999999999972e+02 3.419821000000000311e+01
1.218499999999999943e+02 2.248048000000000002e+01
1.219000000000000057e+02 6.324589999999999712e+00
1.219500000000000028e+02 1.243740999999999985e+01
1.220000000000000000e+02 1.635247999999999990e+01
1.220499999999999972e+02 7.401030000000000442e+00
1.220999999999999943e+02 2.083344999999999914e+01
1.221500000000000057e+02 3.337158999999999764e+01
1.222000000000000028e+02 1.635643999999999920e+01
1.222500000000000000e+02 2.821131000000000100e+01
1.222999999999999972e+02 9.517029999999999745e+01
1.223499999999999943e+02 1.497357000000000049e+01
1.224000000000000057e+02 1.339963999999999942e+02
1.224500000000000028e+02 1.387438000000000038e+01
1.225000000000000000e+02 1.309004000000000012e+01
1.225499999999999972e+02 1.616302999999999912e+01
1.225999999999999943e+02 1.736711999999999989e+01
1.226500000000000057e+02 6.852509999999999657e+00
1.227000000000000028e+02 1.199327000000000076e+01
1.227500000000000000e+02 4.203319999999999723e+00
1.227999999999999972e+02 2.220990000000000109e+01
1.228499999999999943e+02 3.559774000000000171e+01
1.229000000000000057e+02 1.926210999999999984e+01
1.229500000000000028e+02 2.999539000000000044e+01
1.230000000000000000e+02 1.317510200000000111e+02
1.230499999999999972e+02 7.381007999999999925e+01
1.230999999999999943e+02 7.485590000000000188e+00
1.231500000000000057e+02 7.226681999999999562e+01
1.232000000000000028e+02 2.004973000000000027e+01
1.232500000000000000e+02 3.239130000000000109e+01
1.232999999999999972e+02 7.913929999999999687e+00
1.233499999999999943e+02 2.239890000000000114e+01
1.234000000000000057e+02 2.319465999999999894e+01
1.234500000000000028e+02 4.877584000000000231e+01
1.235000000000000000e+02 2.571125999999999934e+01
1.235499999999999972e+02 1.864662999999999826e+01
1.235999999999999943e+02 4.597545999999999822e+01
1.236500000000000057e+02 7.599350000000000271e+00
1.237000000000000028e+02 5.880469999999999864e+00
1.237500000000000000e+02 1.970558000000000121e+01
1.237999999999999972e+02 2.632441000000000031e+01
1.238499999999999943e+02 3.140136000000000038e+01
1.239000000000000057e+02 3.442112000000000194e+01
1.239500000000000028e+02 7.989503000000000554e+01
1.240000000000000000e+02 4.060018000000000171e+01
1.240499999999999972e+02 6.288747999999999649e+01
1.240999999999999943e+02 5.943305999999999756e+01
1.241500000000000057e+02 4.685907999999999873e+01
1.242000000000000028e+02 4.587355999999999767e+01
1.242500000000000000e+02 5.839833999999999747e+01
1.242999999999999972e+02 2.459321999999999875e+01
1.243499999999999943e+02 5.409940000000000282e+01
1.244000000000000057e+02 1.281785700000000077e+02
1.244500000000000028e+02 5.267587000000000330e+01
1.245000000000000000e+02 6.513925999999999306e+01
1.245499999999999972e+02 4.555629900000000134e+02
1.245999999999999943e+02 1.393989000000000011e+01
1.246500000000000057e+02 7.812095999999999663e+01
1.247000000000000028e+02 2.481734000000000151e+01
1.247500000000000000e+02 5.358536999999999750e+01
1.247999999999999972e+02 2.538205999999999918e+01
1.248499999999999943e+02 6.583660000000000068e+00
1.249000000000000057e+02 1.095494000000000057e+02
1.249500000000000028e+02 4.246889000000000181e+01
1.250000000000000000e+02 2.757581000000000060e+01
1.250499999999999972e+02 1.036881300000000010e+02
1.250999999999999943e+02 5.326816000000000173e+01
1.251500000000000057e+02 1.086965000000000003e+01
1.252000000000000028e+02 6.506436999999999671e+01
1.252500000000000000e+02 2.873464999999999847e+01
1.252999999999999972e+02 5.791857999999999862e+01
1.253499999999999943e+02 4.195190000000000197e+01
1.254000000000000057e+02 4.685846000000000089e+01
1.254500000000000028e+02 7.554680000000000284e+00
1.255000000000000000e+02 3.643144999999999811e+01
1.255499999999999972e+02 2.152550000000000097e+01
1.255999999999999943e+02 3.406125999999999721e+01
1.256500000000000057e+02 3.264274000000000342e+01
1.257000000000000028e+02 1.390592000000000006e+01
1.257500000000000000e+02 1.078078000000000003e+02
1.257999999999999972e+02 4.114059999999999917e+01
1.258499999999999943e+02 2.244708999999999932e+01
1.259000000000000057e+02 1.359881000000000029e+01
1.259500000000000028e+02 3.362418999999999869e+01
1.260000000000000000e+02 4.328193999999999875e+01
1.260499999999999972e+02 6.728949000000000069e+01
1.260999999999999943e+02 2.818227999999999867e+01
1.261500000000000057e+02 4.918737999999999744e+01
1.262000000000000028e+02 3.228213000000000221e+01
1.262500000000000000e+02 5.342430000000000234e+01
1.262999999999999972e+02 1.642447999999999908e+01
1.263499999999999943e+02 2.459244999999999948e+01
1.264000000000000057e+02 5.924859000000000009e+01
1.264500000000000028e+02 1.863113999999999848e+01
1.265000000000000000e+02 2.965749999999999886e+00
1.265499999999999972e+02 2.055286999999999864e+01
1.265999999999999943e+02 6.432468000000000075e+01
1.266500000000000057e+02 1.957911000000000001e+01
1.267000000000000028e+02 5.054701000000000022e+01
1.267500000000000000e+02 1.263028000000000084e+01
1.267999999999999972e+02 7.012859999999999872e+00
1.268499999999999943e+02 4.712138000000000204e+01
1.269000000000000057e+02 2.686151999999999873e+01
1.269500000000000028e+02 4.968280000000000030e+00
1.270000000000000000e+02 6.038689999999999891e+00
1.270499999999999972e+02 1.950290999999999997e+01
1.270999999999999943e+02 2.317191000000000045e+01
1.271500000000000057e+02 4.858108000000000004e+01
1.272000000000000028e+02 2.799633000000000038e+01
1.272500000000000000e+02 3.067634999999999934e+01
1.272999999999999972e+02 5.959749999999999659e+01
1.273499999999999943e+02 3.646175999999999817e+01
1.274000000000000057e+02 2.165345999999999904e+01
1.274500000000000028e+02 1.549634999999999962e+01
1.275000000000000000e+02 3.251993000000000222e+01
1.275499999999999972e+02 3.588141000000000247e+01
1.275999999999999943e+02 4.899334999999999951e+01
1.276500000000000057e+02 1.084534999999999982e+01
1.277000000000000028e+02 2.336296000000000106e+01
1.277500000000000000e+02 4.210893999999999693e+01
1.277999999999999972e+02 4.702573999999999899e+01
1.278499999999999943e+02 1.973761000000000010e+01
1.279000000000000057e+02 7.023466999999999416e+01
1.279500000000000028e+02 3.750061000000000178e+01
1.280000000000000000e+02 2.216218999999999895e+01
1.280500000000000114e+02 2.166261000000000081e+01
1.280999999999999943e+02 1.374975000000000058e+01
1.281500000000000057e+02 2.501017999999999830e+01
1.281999999999999886e+02 4.561822000000000088e+01
1.282500000000000000e+02 1.280547999999999931e+01
1.283000000000000114e+02 4.121200999999999937e+01
1.283499999999999943e+02 4.562494999999999834e+01
1.284000000000000057e+02 3.913683999999999941e+01
1.284499999999999886e+02 3.809801999999999822e+01
1.285000000000000000e+02 4.955978999999999957e+01
1.285500000000000114e+02 3.922146999999999650e+01
1.285999999999999943e+02 3.806994000000000256e+01
1.286500000000000057e+02 6.907140000000000057e+00
1.286999999999999886e+02 3.035663999999999874e+01
1.287500000000000000e+02 2.713626000000000005e+01
1.288000000000000114e+02 4.098794000000000182e+01
1.288499999999999943e+02 6.243440999999999974e+01
1.289000000000000057e+02 7.017290000000000028e+00
1.289499999999999886e+02 3.578179000000000087e+01
1.290000000000000000e+02 4.515294000000000096e+01
1.290500000000000114e+02 3.165314000000000050e+01
1.290999999999999943e+02 3.050283999999999907e+01
1.291500000000000057e+02 5.651169999999999582e+00
1.291999999999999886e+02 2.478975000000000151e+01
1.292500000000000000e+02 2.867707000000000050e+01
1.293000000000000114e+02 5.278319999999999901e+00
1.293499999999999943e+02 5.962711000000000183e+01
1.294000000000000057e+02 3.874828999999999724e+01
1.294499999999999886e+02 2.841323999999999828e+01
1.295000000000000000e+02 2.273845000000000027e+01
1.295500000000000114e+02 3.950209000000000259e+01
1.295999999999999943e+02 3.698031999999999897e+01
1.296500000000000057e+02 3.286343999999999710e+01
1.296999999999999886e+02 3.575753999999999877e+01
1.297500000000000000e+02 5.896513000000000204e+01
1.298000000000000114e+02 2.323582999999999998e+01
1.298499999999999943e+02 6.505136000000000251e+01
1.299000000000000057e+02 2.274876000000000076e+01
1.299499999999999886e+02 1.171875000000000000e+01
1.300000000000000000e+02 2.771864000000000061e+01
1.300500000000000114e+02 3.139497000000000071e+01
1.300999999999999943e+02 2.536935000000000073e+01
1.301500000000000057e+02 6.725570000000000270e+00
1.301999999999999886e+02 2.146106999999999942e+01
1.302500000000000000e+02 3.143517999999999901e+01
1.303000000000000114e+02 1.961730999999999980e+01
1.303499999999999943e+02 4.655662999999999840e+01
1.304000000000000057e+02 3.369366000000000128e+01
1.304499999999999886e+02 1.996276999999999902e+01
1.305000000000000000e+02 1.536209000000000024e+01
1.305500000000000114e+02 5.111247000000000185e+01
1.305999999999999943e+02 4.487142999999999660e+01
1.306500000000000057e+02 3.316006999999999749e+01
1.306999999999999886e+02 1.846590000000000131e+01
1.307500000000000000e+02 1.859284999999999854e+01
1.308000000000000114e+02 2.402028999999999925e+01
1.308499999999999943e+02 1.487167999999999957e+01
1.309000000000000057e+02 4.021119999999999806e+01
1.309499999999999886e+02 1.043758000000000052e+01
1.310000000000000000e+02 6.241410000000000124e+00
1.310500000000000114e+02 2.717978000000000094e+01
1.310999999999999943e+02 3.707713999999999999e+01
1.311500000000000057e+02 8.406082000000000676e+01
1.311999999999999886e+02 1.260818000000000083e+01
1.312500000000000000e+02 9.775240000000000151e+00
1.313000000000000114e+02 2.815484999999999971e+01
1.313499999999999943e+02 7.323170000000000357e+01
1.314000000000000057e+02 2.304089000000000098e+01
1.314499999999999886e+02 2.506644000000000005e+01
1.315000000000000000e+02 9.721650000000000347e+00
1.315500000000000114e+02 1.648341999999999885e+01
1.315999999999999943e+02 8.754329999999999501e+00
1.316500000000000057e+02 3.671329000000000065e+01
1.316999999999999886e+02 1.541672999999999938e+01
1.317500000000000000e+02 8.728859999999999175e+00
1.318000000000000114e+02 3.037417999999999907e+01
1.318499999999999943e+02 1.205616000000000021e+01
1.319000000000000057e+02 5.271085000000000065e+01
1.319499999999999886e+02 4.242157000000000266e+01
1.320000000000000000e+02 1.413442000000000043e+01
1.320500000000000114e+02 3.600186999999999671e+01
1.320999999999999943e+02 1.859497999999999962e+01
1.321500000000000057e+02 4.098501000000000261e+01
1.321999999999999886e+02 3.185793999999999926e+01
1.322500000000000000e+02 2.694764999999999944e+01
1.323000000000000114e+02 3.438112999999999886e+01
1.323499999999999943e+02 2.489125999999999905e+01
1.324000000000000057e+02 4.260177000000000191e+01
1.324499999999999886e+02 1.688297000000000025e+01
1.325000000000000000e+02 8.437879999999999825e+00
1.325500000000000114e+02 3.725791000000000253e+01
1.325999999999999943e+02 1.948267999999999844e+01
1.326500000000000057e+02 5.090173000000000059e+01
1.326999999999999886e+02 5.768519999999999648e+00
1.327500000000000000e+02 2.256040000000000134e+01
1.328000000000000114e+02 5.255713999999999686e+01
1.328499999999999943e+02 4.652174999999999727e+01
1.329000000000000057e+02 3.233326999999999884e+01
1.329499999999999886e+02 3.717340000000000089e+01
1.330000000000000000e+02 2.686313000000000173e+01
1.330500000000000114e+02 1.321948000000000079e+01
1.330999999999999943e+02 5.326783999999999963e+01
1.331500000000000057e+02 4.573212000000000188e+01
1.331999999999999886e+02 6.783545999999999765e+01
1.332500000000000000e+02 5.186310000000000286e+01
1.333000000000000114e+02 6.267645999999999873e+01
1.333499999999999943e+02 2.624408000000000030e+01
1.334000000000000057e+02 5.618455999999999761e+01
1.334499999999999886e+02 4.011916999999999689e+01
1.335000000000000000e+02 4.742336999999999847e+01
1.335500000000000114e+02 2.635131000000000157e+01
1.335999999999999943e+02 2.601723000000000141e+01
1.336500000000000057e+02 3.633366999999999791e+01
1.336999999999999886e+02 1.473661000000000065e+01
1.337500000000000000e+02 3.342206000000000188e+01
1.338000000000000114e+02 3.691949999999999932e+01
1.338499999999999943e+02 1.319311000000000078e+01
1.339000000000000057e+02 3.403732999999999720e+01
1.339499999999999886e+02 1.332774000000000036e+01
1.340000000000000000e+02 1.113258000000000081e+01
1.340500000000000114e+02 3.390437000000000012e+01
1.340999999999999943e+02 1.734562000000000026e+01
1.341500000000000057e+02 1.981052000000000035e+01
1.341999999999999886e+02 1.150247000000000064e+01
1.342500000000000000e+02 2.151792999999999978e+01
1.343000000000000114e+02 3.518802999999999770e+01
1.343499999999999943e+02 8.748889999999999390e+00
1.344000000000000057e+02 2.764171999999999940e+01
1.344499999999999886e+02 2.246076000000000050e+01
1.345000000000000000e+02 4.927841000000000093e+01
1.345500000000000114e+02 2.900337999999999994e+01
1.345999999999999943e+02 1.478875000000000028e+01
1.346500000000000057e+02 1.020372000000000057e+01
1.346999999999999886e+02 2.791520999999999830e+01
1.347500000000000000e+02 4.424054999999999893e+01
1.348000000000000114e+02 5.488457999999999970e+01
1.348499999999999943e+02 3.902078000000000202e+01
1.349000000000000057e+02 2.160434000000000054e+01
1.349499999999999886e+02 3.759078000000000230e+01
1.350000000000000000e+02 2.833334999999999937e+01
1.350500000000000114e+02 1.993423999999999907e+01
1.350999999999999943e+02 6.464173999999999864e+01
1.351500000000000057e+02 3.204525000000000290e+01
1.351999999999999886e+02 4.257715999999999923e+01
1.352500000000000000e+02 3.575744000000000256e+01
1.353000000000000114e+02 2.331561999999999912e+01
1.353499999999999943e+02 1.243759999999999977e+01
1.354000000000000057e+02 1.146484000000000059e+01
1.354499999999999886e+02 6.454559999999999853e+00
1.355000000000000000e+02 4.709575000000000244e+01
1.355500000000000114e+02 5.601283999999999708e+01
1.355999999999999943e+02 6.285231999999999886e+01
1.356500000000000057e+02 6.905809000000000708e+01
1.356999999999999886e+02 2.196172999999999931e+01
1.357500000000000000e+02 3.626536999999999722e+01
1.358000000000000114e+02 3.056924000000000063e+01
1.358499999999999943e+02 5.153974000000000188e+01
1.359000000000000057e+02 4.221607999999999805e+01
1.359499999999999886e+02 1.414467999999999925e+01
1.360000000000000000e+02 2.009636000000000067e+01
1.360500000000000114e+02 4.079176999999999964e+01
1.360999999999999943e+02 5.570792000000000144e+01
1.361500000000000057e+02 8.436102999999999952e+01
1.361999999999999886e+02 3.119992999999999839e+01
1.362500000000000000e+02 3.283525999999999812e+01
1.363000000000000114e+02 5.661856000000000222e+01
1.363499999999999943e+02 5.756649999999999601e+00
1.364000000000000057e+02 4.620864999999999867e+01
1.364499999999999886e+02 1.285659000000000063e+01
1.365000000000000000e+02 4.212722999999999729e+01
1.365500000000000114e+02 6.264818999999999960e+01
1.365999999999999943e+02 2.358389000000000024e+01
1.366500000000000057e+02 1.960454999999999970e+01
1.366999999999999886e+02 6.026594999999999658e+01
1.367500000000000000e+02 5.170479999999999876e+01
1.368000000000000114e+02 3.165015000000000001e+01
1.368499999999999943e+02 2.674959000000000131e+01
1.369000000000000057e+02 2.562211999999999890e+01
1.369499999999999886e+02 3.718598000000000070e+01
1.370000000000000000e+02 1.417186800000000062e+02
1.370500000000000114e+02 2.980768400000000042e+02
1.370999999999999943e+02 6.629227000000000203e+01
1.371500000000000057e+02 3.739565000000000339e+01
1.371999999999999886e+02 8.382229999999999848e+00
1.372500000000000000e+02 2.657827999999999946e+01
1.373000000000000114e+02 2.579935000000000045e+01
1.373499999999999943e+02 2.674227000000000132e+01
1.374000000000000057e+02 3.317808000000000135e+01
1.374499999999999886e+02 6.046652000000000271e+01
1.375000000000000000e+02 1.111233000000000004e+01
1.375500000000000114e+02 4.692867999999999995e+01
1.375999999999999943e+02 2.377494000000000085e+01
1.376500000000000057e+02 4.134741999999999962e+01
1.376999999999999886e+02 1.282390699999999981e+02
1.377500000000000000e+02 1.354054000000000002e+01
1.378000000000000114e+02 2.489804000000000173e+01
1.378499999999999943e+02 6.172599000000000302e+01
1.379000000000000057e+02 2.261771999999999849e+01
1.379499999999999886e+02 4.943784999999999741e+01
1.380000000000000000e+02 2.454632000000000147e+01
1.380500000000000114e+02 2.573630999999999958e+01
1.380999999999999943e+02 7.665134999999999366e+01
1.381500000000000057e+02 5.013689000000000107e+01
1.381999999999999886e+02 2.517877000000000010e+01
1.382500000000000000e+02 3.182785000000000153e+01
1.383000000000000114e+02 4.010363999999999862e+01
1.383499999999999943e+02 2.295260999999999996e+01
1.384000000000000057e+02 1.946473999999999904e+01
1.384499999999999886e+02 3.448407000000000266e+01
1.385000000000000000e+02 1.958956999999999837e+01
1.385500000000000114e+02 1.737070999999999898e+01
1.385999999999999943e+02 2.043399000000000143e+01
1.386500000000000057e+02 2.959969999999999857e+01
1.386999999999999886e+02 3.701803999999999917e+01
1.387500000000000000e+02 9.777419999999999334e+00
1.388000000000000114e+02 9.932859999999999800e+00
1.388499999999999943e+02 2.894576999999999956e+01
1.389000000000000057e+02 5.065816999999999837e+01
1.389499999999999886e+02 2.633058000000000121e+01
1.390000000000000000e+02 7.582230000000000025e+00
1.390500000000000114e+02 3.568177000000000021e+01
1.390999999999999943e+02 1.522960999999999920e+01
1.391500000000000057e+02 4.378728000000000264e+01
1.391999999999999886e+02 3.494216999999999729e+01
1.392500000000000000e+02 4.633445999999999998e+01
1.393000000000000114e+02 8.462500000000000000e+01
1.393499999999999943e+02 5.049412999999999840e+01
1.394000000000000057e+02 4.958592999999999762e+01
1.394499999999999886e+02 2.946227000000000018e+01
1.395000000000000000e+02 2.274331000000000103e+01
1.395500000000000114e+02 3.082958999999999961e+01
1.395999999999999943e+02 5.675175000000000125e+01
1.396500000000000057e+02 2.798787000000000091e+01
1.396999999999999886e+02 2.636257000000000161e+01
1.397500000000000000e+02 6.344955999999999818e+01
1.398000000000000114e+02 2.232132999999999967e+01
1.398499999999999943e+02 2.759760999999999953e+01
1.399000000000000057e+02 1.732985000000000042e+01
1.399499999999999886e+02 1.551997000000000071e+01
1.400000000000000000e+02 6.922204999999999586e+01
1.400500000000000114e+02 2.333115000000000094e+01
1.400999999999999943e+02 1.869791000000000025e+01
1.401500000000000057e+02 1.351388999999999996e+01
1.401999999999999886e+02 2.261476000000000042e+01
1.402500000000000000e+02 1.816862000000000066e+01
1.403000000000000114e+02 2.997233999999999909e+01
1.403499999999999943e+02 5.048407999999999873e+01
1.404000000000000057e+02 2.425500999999999863e+01
1.404499999999999886e+02 2.251998999999999995e+01
1.405000000000000000e+02 1.335548000000000002e+01
1.405500000000000114e+02 5.189919999999999867e+00
1.405999999999999943e+02 7.565900000000000070e+00
1.406500000000000057e+02 6.135989999999999611e+00
1.406999999999999886e+02 7.086906000000000461e+01
1.407500000000000000e+02 1.129654999999999987e+01
1.408000000000000114e+02 2.220984999999999943e+01
1.408499999999999943e+02 2.584255999999999887e+01
1.409000000000000057e+02 1.494280000000000008e+01
1.409499999999999886e+02 3.492481999999999687e+01
1.410000000000000000e+02 5.562839999999999563e+00
1.410500000000000114e+02 2.112797000000000125e+01
1.410999999999999943e+02 4.664343999999999824e+01
1.411500000000000057e+02 1.624313000000000073e+01
1.411999999999999886e+02 4.159494000000000113e+01
1.412500000000000000e+02 3.222137000000000029e+01
1.413000000000000114e+02 3.811679999999999779e+01
1.413499999999999943e+02 4.022532999999999959e+01
1.414000000000000057e+02 4.426268000000000313e+01
1.414499999999999886e+02 1.856616999999999962e+01
1.415000000000000000e+02 2.788001999999999825e+01
1.415500000000000114e+02 2.339444900000000018e+02
1.415999999999999943e+02 3.092906999999999940e+01
1.416500000000000057e+02 1.386279000000000039e+01
1.416999999999999886e+02 4.546701100000000224e+02
1.417500000000000000e+02 4.397493000000000052e+01
1.418000000000000114e+02 1.909594999999999843e+01
1.418499999999999943e+02 2.447603000000000151e+01
1.419000000000000057e+02 2.630236999999999981e+01
1.419499999999999886e+02 2.991882999999999981e+01
1.420000000000000000e+02 1.790287999999999968e+01
1.420500000000000114e+02 3.633693000000000239e+01
1.420999999999999943e+02 9.155340000000000700e+00
1.421500000000000057e+02 2.386674000000000007e+01
1.421999999999999886e+02 3.415173999999999666e+01
1.422500000000000000e+02 4.692132000000000147e+01
1.423000000000000114e+02 4.117712000000000216e+01
1.423499999999999943e+02 3.622075999999999851e+01
1.424000000000000057e+02 1.378355999999999959e+01
1.424499999999999886e+02 2.903516000000000119e+01
1.425000000000000000e+02 4.033196000000000225e+01
1.425500000000000114e+02 1.471505999999999936e+01
1.425999999999999943e+02 2.190117000000000047e+01
1.426500000000000057e+02 9.729480000000000572e+00
1.426999999999999886e+02 4.636719000000000079e+01
1.427500000000000000e+02 2.981206999999999852e+01
1.428000000000000114e+02 5.110674999999999812e+01
1.428499999999999943e+02 2.158991999999999933e+01
1.429000000000000057e+02 3.518851999999999691e+01
1.429499999999999886e+02 1.005466000000000015e+01
1.430000000000000000e+02 2.254891999999999896e+01
1.430500000000000114e+02 3.044125999999999976e+01
1.430999999999999943e+02 2.144727999999999923e+01
1.431500000000000057e+02 2.658578999999999937e+01
1.431999999999999886e+02 3.193980000000000175e+01
1.432500000000000000e+02 4.154941999999999780e+01
1.433000000000000114e+02 2.354166000000000025e+01
1.433499999999999943e+02 1.983513999999999911e+01
1.434000000000000057e+02 1.142373000000000083e+01
1.434499999999999886e+02 1.502302000000000071e+01
1.435000000000000000e+02 1.097108000000000061e+01
1.435500000000000114e+02 6.335249000000000308e+01
1.435999999999999943e+02 2.208566000000000074e+01
1.436500000000000057e+02 2.232790999999999926e+01
1.436999999999999886e+02 1.952512000000000114e+01
1.437500000000000000e+02 1.855336000000000141e+01
1.438000000000000114e+02 1.373234000000000066e+01
1.438499999999999943e+02 1.216009000000000029e+01
1.439000000000000057e+02 6.651060000000000194e+00
1.439499999999999886e+02 1.623359999999999914e+01
1.440000000000000000e+02 4.520336000000000354e+01
1.440500000000000114e+02 6.023019999999999818e+00
1.440999999999999943e+02 3.778231000000000250e+01
1.441500000000000057e+02 1.832141000000000020e+01
1.441999999999999886e+02 2.342334999999999923e+01
1.442500000000000000e+02 1.145452000000000048e+01
1.443000000000000114e+02 3.464052999999999827e+01
1.443499999999999943e+02 9.918200000000000571e+00
1.444000000000000057e+02 3.909029000000000309e+01
1.444499999999999886e+02 2.680246999999999957e+01
1.445000000000000000e+02 1.995775000000000077e+01
1.445500000000000114e+02 3.430955999999999761e+01
1.445999999999999943e+02 6.591920000000000357e+01
1.446500000000000057e+02 1.095725999999999978e+01
1.446999999999999886e+02 9.777139999999999276e+00
1.447500000000000000e+02 1.399512999999999963e+01
1.448000000000000114e+02 2.469030000000000058e+01
1.448499999999999943e+02 3.811187000000000324e+01
1.449000000000000057e+02 3.702347000000000321e+01
1.449499999999999886e+02 1.948421000000000092e+01
1.450000000000000000e+02 2.131534999999999869e+01
1.450500000000000114e+02 3.446106000000000336e+01
1.450999999999999943e+02 3.586824000000000012e+01
1.451500000000000057e+02 1.706233999999999895e+01
1.451999999999999886e+02 3.515834999999999866e+01
1.452500000000000000e+02 2.904682000000000031e+01
1.453000000000000114e+02 1.564447000000000010e+01
1.453499999999999943e+02 1.182363999999999926e+01
1.454000000000000057e+02 6.219529999999999781e+00
1.454499999999999886e+02 6.917830000000000368e+00
1.455000000000000000e+02 6.157320000000000348e+00
1.455500000000000114e+02 2.340662999999999982e+01
1.455999999999999943e+02 7.802529999999999966e+00
1.456500000000000057e+02 2.468713999999999942e+01
1.456999999999999886e+02 3.574230000000000018e+00
1.457500000000000000e+02 1.478027999999999942e+01
1.458000000000000114e+02 4.402560000000000251e+00
1.458499999999999943e+02 3.583502000000000010e+01
1.459000000000000057e+02 8.927839999999999776e+00
1.459499999999999886e+02 5.090650000000000119e+00
1.460000000000000000e+02 8.064370000000000260e+00
1.460500000000000114e+02 2.991319999999999979e+00
1.460999999999999943e+02 2.027178999999999931e+01
1.461500000000000057e+02 2.983965999999999852e+01
1.461999999999999886e+02 3.651549999999999851e+00
1.462500000000000000e+02 2.382655000000000101e+01
1.463000000000000114e+02 3.922773999999999717e+01
1.463499999999999943e+02 1.915703999999999851e+01
1.464000000000000057e+02 4.315809999999999924e+00
1.464499999999999886e+02 2.304416000000000153e+01
1.465000000000000000e+02 9.335050000000000736e+00
1.465500000000000114e+02 5.229840000000000266e+00
1.465999999999999943e+02 8.863770000000000593e+00
1.466500000000000057e+02 1.019835999999999920e+01
1.466999999999999886e+02 2.025710000000000122e+00
1.467500000000000000e+02 1.158835999999999977e+01
1.468000000000000114e+02 9.197950000000000514e+00
1.468499999999999943e+02 2.395890000000000075e+00
1.469000000000000057e+02 2.565789999999999793e+00
1.469499999999999886e+02 7.345069999999999766e+00
1.470000000000000000e+02 1.931653999999999982e+01
1.470500000000000114e+02 6.214610000000000412e+00
1.470999999999999943e+02 2.196086000000000027e+01
1.471500000000000057e+02 8.803300000000000125e+00
1.471999999999999886e+02 4.557940000000000325e+00
1.472500000000000000e+02 2.330199999999999960e+01
1.473000000000000114e+02 3.884136000000000166e+01
1.473499999999999943e+02 8.818709999999999383e+00
1.474000000000000057e+02 1.553969999999999985e+01
1.474499999999999886e+02 8.079269999999999285e+00
1.475000000000000000e+02 1.085540999999999912e+01
1.475500000000000114e+02 4.236970000000000347e+00
1.475999999999999943e+02 1.135083000000000020e+01
1.476500000000000057e+02 3.228920000000000012e+00
1.476999999999999886e+02 3.054660000000000153e+00
1.477500000000000000e+02 7.420829999999999593e+00
1.478000000000000114e+02 2.475797000000000025e+01
1.478499999999999943e+02 3.605529999999999902e+00
1.479000000000000057e+02 1.861413999999999902e+01
1.479499999999999886e+02 1.880087999999999937e+01
1.480000000000000000e+02 1.487767999999999979e+01
1.480500000000000114e+02 1.212368000000000023e+01
1.480999999999999943e+02 1.349873999999999974e+01
1.481500000000000057e+02 6.710810000000000386e+00
1.481999999999999886e+02 3.458439999999999959e+00
1.482500000000000000e+02 1.104870000000000019e+01
1.483000000000000114e+02 3.302919999999999856e+00
1.483499999999999943e+02 9.822580000000000311e+00
1.484000000000000057e+02 2.965370000000000061e+01
1.484499999999999886e+02 1.058426000000000045e+01
1.485000000000000000e+02 1.021271999999999913e+01
1.485500000000000114e+02 1.000280000000000058e+01
1.485999999999999943e+02 1.779457000000000022e+01
1.486500000000000057e+02 5.268279999999999852e+00
1.486999999999999886e+02 8.922259999999999636e+00
1.487500000000000000e+02 2.958579999999999899e+01
1.488000000000000114e+02 9.311790000000000234e+00
1.488499999999999943e+02 2.409320000000000128e+00
1.489000000000000057e+02 3.211240000000000094e+00
1.489499999999999886e+02 6.230240000000000222e+00
1.490000000000000000e+02 1.035956999999999972e+01
1.490500000000000114e+02 6.356220000000000425e+00
1.490999999999999943e+02 3.749509999999999899e+00
1.491500000000000057e+02 1.254083999999999932e+01
1.491999999999999886e+02 2.786118000000000094e+01
1.492500000000000000e+02 9.359939999999999927e+00
1.493000000000000114e+02 2.105996000000000024e+01
1.493499999999999943e+02 1.651710999999999885e+01
1.494000000000000057e+02 2.574314000000000036e+01
1.494499999999999886e+02 7.854219999999999757e+00
1.495000000000000000e+02 4.560159999999999769e+00
1.495500000000000114e+02 4.804899999999999949e+00
1.495999999999999943e+02 2.202302999999999855e+01
1.496500000000000057e+02 7.395419999999999661e+00
1.496999999999999886e+02 1.319837000000000060e+01
1.497500000000000000e+02 1.459637999999999991e+01
1.498000000000000114e+02 8.905630000000000379e+00
1.498499999999999943e+02 5.876219999999999999e+00
1.499000000000000057e+02 2.951900000000000190e+00
1.499499999999999886e+02 5.300650000000000084e+00
1.500000000000000000e+02 4.129710000000000214e+00
