# Supplementary material for: Elevated concentrations cause upright alpha-synuclein conformation at lipid interfaces
Source: Nat Commun. 2023 Sep 18;14:5731. doi: 10.1038/s41467-023-39843-1 (PMC10507035; doi:10.1038/s41467-023-39843-1)
Supplement: Supplementary file 3 — Source Data [file 41467_2023_39843_MOESM3_ESM.zip › Source Data file/FigureS12/figS12_lowLPR_corr_s5_r1.txt]

0.000000000000000000e+00 nan
5.000000000000000278e-02 nan
1.000000000000000056e-01 nan
1.499999999999999944e-01 nan
2.000000000000000111e-01 nan
2.500000000000000000e-01 nan
2.999999999999999889e-01 nan
3.499999999999999778e-01 nan
4.000000000000000222e-01 nan
4.500000000000000111e-01 nan
5.000000000000000000e-01 nan
5.500000000000000444e-01 nan
5.999999999999999778e-01 nan
6.500000000000000222e-01 nan
6.999999999999999556e-01 nan
7.500000000000000000e-01 nan
8.000000000000000444e-01 nan
8.499999999999999778e-01 nan
9.000000000000000222e-01 nan
9.499999999999999556e-01 nan
1.000000000000000000e+00 nan
1.050000000000000044e+00 nan
1.100000000000000089e+00 nan
1.149999999999999911e+00 nan
1.199999999999999956e+00 nan
1.250000000000000000e+00 nan
1.300000000000000044e+00 nan
1.350000000000000089e+00 nan
1.399999999999999911e+00 nan
1.449999999999999956e+00 nan
1.500000000000000000e+00 nan
1.550000000000000044e+00 nan
1.600000000000000089e+00 nan
1.649999999999999911e+00 nan
1.699999999999999956e+00 nan
1.750000000000000000e+00 nan
1.800000000000000044e+00 nan
1.850000000000000089e+00 nan
1.899999999999999911e+00 nan
1.949999999999999956e+00 nan
2.000000000000000000e+00 nan
2.049999999999999822e+00 nan
2.100000000000000089e+00 nan
2.149999999999999911e+00 nan
2.200000000000000178e+00 nan
2.250000000000000000e+00 nan
2.299999999999999822e+00 nan
2.350000000000000089e+00 nan
2.399999999999999911e+00 nan
2.450000000000000178e+00 nan
2.500000000000000000e+00 nan
2.549999999999999822e+00 nan
2.600000000000000089e+00 nan
2.649999999999999911e+00 nan
2.700000000000000178e+00 nan
2.750000000000000000e+00 nan
2.799999999999999822e+00 nan
2.850000000000000089e+00 nan
2.899999999999999911e+00 nan
2.950000000000000178e+00 nan
3.000000000000000000e+00 nan
3.049999999999999822e+00 nan
3.100000000000000089e+00 nan
3.149999999999999911e+00 nan
3.200000000000000178e+00 nan
3.250000000000000000e+00 nan
3.299999999999999822e+00 nan
3.350000000000000089e+00 nan
3.399999999999999911e+00 nan
3.450000000000000178e+00 nan
3.500000000000000000e+00 nan
3.549999999999999822e+00 nan
3.600000000000000089e+00 nan
3.649999999999999911e+00 nan
3.700000000000000178e+00 nan
3.750000000000000000e+00 nan
3.799999999999999822e+00 nan
3.850000000000000089e+00 nan
3.899999999999999911e+00 nan
3.950000000000000178e+00 nan
4.000000000000000000e+00 nan
4.049999999999999822e+00 nan
4.099999999999999645e+00 nan
4.150000000000000355e+00 nan
4.200000000000000178e+00 nan
4.250000000000000000e+00 nan
4.299999999999999822e+00 nan
4.349999999999999645e+00 nan
4.400000000000000355e+00 nan
4.450000000000000178e+00 nan
4.500000000000000000e+00 nan
4.549999999999999822e+00 nan
4.599999999999999645e+00 nan
4.650000000000000355e+00 nan
4.700000000000000178e+00 nan
4.750000000000000000e+00 nan
4.799999999999999822e+00 nan
4.849999999999999645e+00 nan
4.900000000000000355e+00 nan
4.950000000000000178e+00 nan
5.000000000000000000e+00 nan
5.049999999999999822e+00 nan
5.099999999999999645e+00 nan
5.150000000000000355e+00 nan
5.200000000000000178e+00 nan
5.250000000000000000e+00 nan
5.299999999999999822e+00 nan
5.349999999999999645e+00 nan
5.400000000000000355e+00 nan
5.450000000000000178e+00 nan
5.500000000000000000e+00 nan
5.549999999999999822e+00 nan
5.599999999999999645e+00 nan
5.650000000000000355e+00 nan
5.700000000000000178e+00 nan
5.750000000000000000e+00 nan
5.799999999999999822e+00 nan
5.849999999999999645e+00 nan
5.900000000000000355e+00 nan
5.950000000000000178e+00 nan
6.000000000000000000e+00 nan
6.049999999999999822e+00 nan
6.099999999999999645e+00 nan
6.150000000000000355e+00 nan
6.200000000000000178e+00 nan
6.250000000000000000e+00 nan
6.299999999999999822e+00 nan
6.349999999999999645e+00 nan
6.400000000000000355e+00 nan
6.450000000000000178e+00 nan
6.500000000000000000e+00 nan
6.549999999999999822e+00 nan
6.599999999999999645e+00 nan
6.650000000000000355e+00 nan
6.700000000000000178e+00 nan
6.750000000000000000e+00 nan
6.799999999999999822e+00 nan
6.849999999999999645e+00 nan
6.900000000000000355e+00 nan
6.950000000000000178e+00 nan
7.000000000000000000e+00 nan
7.049999999999999822e+00 nan
7.099999999999999645e+00 nan
7.150000000000000355e+00 nan
7.200000000000000178e+00 nan
7.250000000000000000e+00 nan
7.299999999999999822e+00 nan
7.349999999999999645e+00 nan
7.400000000000000355e+00 nan
7.450000000000000178e+00 nan
7.500000000000000000e+00 nan
7.549999999999999822e+00 nan
7.599999999999999645e+00 nan
7.650000000000000355e+00 nan
7.700000000000000178e+00 nan
7.750000000000000000e+00 nan
7.799999999999999822e+00 nan
7.849999999999999645e+00 nan
7.900000000000000355e+00 nan
7.950000000000000178e+00 nan
8.000000000000000000e+00 nan
8.050000000000000711e+00 nan
8.099999999999999645e+00 nan
8.150000000000000355e+00 nan
8.199999999999999289e+00 nan
8.250000000000000000e+00 nan
8.300000000000000711e+00 nan
8.349999999999999645e+00 nan
8.400000000000000355e+00 nan
8.449999999999999289e+00 nan
8.500000000000000000e+00 nan
8.550000000000000711e+00 nan
8.599999999999999645e+00 nan
8.650000000000000355e+00 nan
8.699999999999999289e+00 nan
8.750000000000000000e+00 nan
8.800000000000000711e+00 nan
8.849999999999999645e+00 nan
8.900000000000000355e+00 nan
8.949999999999999289e+00 nan
9.000000000000000000e+00 nan
9.050000000000000711e+00 nan
9.099999999999999645e+00 nan
9.150000000000000355e+00 nan
9.199999999999999289e+00 nan
9.250000000000000000e+00 nan
9.300000000000000711e+00 nan
9.349999999999999645e+00 nan
9.400000000000000355e+00 nan
9.449999999999999289e+00 nan
9.500000000000000000e+00 nan
9.550000000000000711e+00 nan
9.599999999999999645e+00 nan
9.650000000000000355e+00 nan
9.699999999999999289e+00 nan
9.750000000000000000e+00 nan
9.800000000000000711e+00 nan
9.849999999999999645e+00 nan
9.900000000000000355e+00 nan
9.949999999999999289e+00 nan
1.000000000000000000e+01 nan
1.005000000000000071e+01 nan
1.009999999999999964e+01 nan
1.015000000000000036e+01 nan
1.019999999999999929e+01 nan
1.025000000000000000e+01 nan
1.030000000000000071e+01 nan
1.034999999999999964e+01 nan
1.040000000000000036e+01 nan
1.044999999999999929e+01 nan
1.050000000000000000e+01 nan
1.055000000000000071e+01 nan
1.059999999999999964e+01 nan
1.065000000000000036e+01 nan
1.069999999999999929e+01 nan
1.075000000000000000e+01 nan
1.080000000000000071e+01 nan
1.084999999999999964e+01 nan
1.090000000000000036e+01 nan
1.094999999999999929e+01 nan
1.100000000000000000e+01 nan
1.105000000000000071e+01 nan
1.109999999999999964e+01 nan
1.115000000000000036e+01 nan
1.119999999999999929e+01 nan
1.125000000000000000e+01 nan
1.130000000000000071e+01 nan
1.134999999999999964e+01 nan
1.140000000000000036e+01 nan
1.144999999999999929e+01 nan
1.150000000000000000e+01 nan
1.155000000000000071e+01 nan
1.159999999999999964e+01 nan
1.165000000000000036e+01 nan
1.169999999999999929e+01 nan
1.175000000000000000e+01 nan
1.180000000000000071e+01 nan
1.184999999999999964e+01 nan
1.190000000000000036e+01 nan
1.194999999999999929e+01 nan
1.200000000000000000e+01 nan
1.205000000000000071e+01 nan
1.209999999999999964e+01 nan
1.215000000000000036e+01 nan
1.219999999999999929e+01 nan
1.225000000000000000e+01 nan
1.230000000000000071e+01 nan
1.234999999999999964e+01 nan
1.240000000000000036e+01 nan
1.244999999999999929e+01 nan
1.250000000000000000e+01 nan
1.255000000000000071e+01 nan
1.259999999999999964e+01 nan
1.265000000000000036e+01 nan
1.269999999999999929e+01 nan
1.275000000000000000e+01 nan
1.280000000000000071e+01 nan
1.284999999999999964e+01 nan
1.290000000000000036e+01 nan
1.294999999999999929e+01 nan
1.300000000000000000e+01 nan
1.305000000000000071e+01 nan
1.309999999999999964e+01 nan
1.315000000000000036e+01 nan
1.319999999999999929e+01 nan
1.325000000000000000e+01 nan
1.330000000000000071e+01 nan
1.334999999999999964e+01 nan
1.340000000000000036e+01 nan
1.344999999999999929e+01 nan
1.350000000000000000e+01 nan
1.355000000000000071e+01 nan
1.359999999999999964e+01 nan
1.365000000000000036e+01 nan
1.369999999999999929e+01 nan
1.375000000000000000e+01 nan
1.380000000000000071e+01 nan
1.384999999999999964e+01 nan
1.390000000000000036e+01 nan
1.394999999999999929e+01 nan
1.400000000000000000e+01 nan
1.405000000000000071e+01 nan
1.409999999999999964e+01 nan
1.415000000000000036e+01 nan
1.419999999999999929e+01 nan
1.425000000000000000e+01 nan
1.430000000000000071e+01 nan
1.434999999999999964e+01 nan
1.440000000000000036e+01 nan
1.444999999999999929e+01 nan
1.450000000000000000e+01 nan
1.455000000000000071e+01 nan
1.459999999999999964e+01 nan
1.465000000000000036e+01 nan
1.469999999999999929e+01 nan
1.475000000000000000e+01 nan
1.480000000000000071e+01 nan
1.484999999999999964e+01 nan
1.490000000000000036e+01 nan
1.494999999999999929e+01 nan
1.500000000000000000e+01 nan
1.505000000000000071e+01 nan
1.509999999999999964e+01 nan
1.515000000000000036e+01 nan
1.519999999999999929e+01 nan
1.525000000000000000e+01 nan
1.530000000000000071e+01 nan
1.534999999999999964e+01 nan
1.540000000000000036e+01 nan
1.544999999999999929e+01 nan
1.550000000000000000e+01 nan
1.555000000000000071e+01 nan
1.559999999999999964e+01 nan
1.565000000000000036e+01 nan
1.569999999999999929e+01 nan
1.575000000000000000e+01 nan
1.580000000000000071e+01 nan
1.584999999999999964e+01 nan
1.590000000000000036e+01 nan
1.594999999999999929e+01 nan
1.600000000000000000e+01 nan
1.605000000000000071e+01 nan
1.610000000000000142e+01 nan
1.614999999999999858e+01 nan
1.619999999999999929e+01 nan
1.625000000000000000e+01 nan
1.630000000000000071e+01 nan
1.635000000000000142e+01 nan
1.639999999999999858e+01 nan
1.644999999999999929e+01 nan
1.650000000000000000e+01 nan
1.655000000000000071e+01 nan
1.660000000000000142e+01 nan
1.664999999999999858e+01 nan
1.669999999999999929e+01 nan
1.675000000000000000e+01 nan
1.680000000000000071e+01 nan
1.685000000000000142e+01 nan
1.689999999999999858e+01 nan
1.694999999999999929e+01 nan
1.700000000000000000e+01 nan
1.705000000000000071e+01 nan
1.710000000000000142e+01 nan
1.714999999999999858e+01 nan
1.719999999999999929e+01 nan
1.725000000000000000e+01 nan
1.730000000000000071e+01 nan
1.735000000000000142e+01 nan
1.739999999999999858e+01 nan
1.744999999999999929e+01 nan
1.750000000000000000e+01 nan
1.755000000000000071e+01 nan
1.760000000000000142e+01 nan
1.764999999999999858e+01 nan
1.769999999999999929e+01 nan
1.775000000000000000e+01 nan
1.780000000000000071e+01 nan
1.785000000000000142e+01 nan
1.789999999999999858e+01 nan
1.794999999999999929e+01 nan
1.800000000000000000e+01 nan
1.805000000000000071e+01 nan
1.810000000000000142e+01 nan
1.814999999999999858e+01 nan
1.819999999999999929e+01 nan
1.825000000000000000e+01 nan
1.830000000000000071e+01 nan
1.835000000000000142e+01 nan
1.839999999999999858e+01 nan
1.844999999999999929e+01 nan
1.850000000000000000e+01 nan
1.855000000000000071e+01 nan
1.860000000000000142e+01 nan
1.864999999999999858e+01 nan
1.869999999999999929e+01 nan
1.875000000000000000e+01 nan
1.880000000000000071e+01 nan
1.885000000000000142e+01 nan
1.889999999999999858e+01 nan
1.894999999999999929e+01 nan
1.900000000000000000e+01 nan
1.905000000000000071e+01 nan
1.910000000000000142e+01 nan
1.914999999999999858e+01 nan
1.919999999999999929e+01 nan
1.925000000000000000e+01 nan
1.930000000000000071e+01 nan
1.935000000000000142e+01 nan
1.939999999999999858e+01 nan
1.944999999999999929e+01 nan
1.950000000000000000e+01 nan
1.955000000000000071e+01 nan
1.960000000000000142e+01 nan
1.964999999999999858e+01 nan
1.969999999999999929e+01 nan
1.975000000000000000e+01 nan
1.980000000000000071e+01 nan
1.985000000000000142e+01 nan
1.989999999999999858e+01 nan
1.994999999999999929e+01 nan
2.000000000000000000e+01 nan
2.005000000000000071e+01 nan
2.010000000000000142e+01 nan
2.014999999999999858e+01 nan
2.019999999999999929e+01 nan
2.025000000000000000e+01 nan
2.030000000000000071e+01 nan
2.035000000000000142e+01 nan
2.039999999999999858e+01 nan
2.044999999999999929e+01 nan
2.050000000000000000e+01 nan
2.055000000000000071e+01 nan
2.060000000000000142e+01 nan
2.064999999999999858e+01 nan
2.069999999999999929e+01 nan
2.075000000000000000e+01 nan
2.080000000000000071e+01 nan
2.085000000000000142e+01 nan
2.089999999999999858e+01 nan
2.094999999999999929e+01 nan
2.100000000000000000e+01 nan
2.105000000000000071e+01 nan
2.110000000000000142e+01 nan
2.114999999999999858e+01 nan
2.119999999999999929e+01 nan
2.125000000000000000e+01 nan
2.130000000000000071e+01 nan
2.135000000000000142e+01 nan
2.139999999999999858e+01 nan
2.144999999999999929e+01 nan
2.150000000000000000e+01 nan
2.155000000000000071e+01 nan
2.160000000000000142e+01 nan
2.164999999999999858e+01 nan
2.169999999999999929e+01 nan
2.175000000000000000e+01 nan
2.180000000000000071e+01 nan
2.185000000000000142e+01 nan
2.189999999999999858e+01 nan
2.194999999999999929e+01 nan
2.200000000000000000e+01 nan
2.205000000000000071e+01 nan
2.210000000000000142e+01 nan
2.214999999999999858e+01 nan
2.219999999999999929e+01 nan
2.225000000000000000e+01 nan
2.230000000000000071e+01 nan
2.235000000000000142e+01 nan
2.239999999999999858e+01 nan
2.244999999999999929e+01 nan
2.250000000000000000e+01 nan
2.255000000000000071e+01 nan
2.260000000000000142e+01 nan
2.264999999999999858e+01 nan
2.269999999999999929e+01 nan
2.275000000000000000e+01 nan
2.280000000000000071e+01 nan
2.285000000000000142e+01 nan
2.289999999999999858e+01 nan
2.294999999999999929e+01 nan
2.300000000000000000e+01 nan
2.305000000000000071e+01 nan
2.310000000000000142e+01 nan
2.314999999999999858e+01 nan
2.319999999999999929e+01 nan
2.325000000000000000e+01 nan
2.330000000000000071e+01 nan
2.335000000000000142e+01 nan
2.339999999999999858e+01 nan
2.344999999999999929e+01 nan
2.350000000000000000e+01 nan
2.355000000000000071e+01 nan
2.360000000000000142e+01 nan
2.364999999999999858e+01 nan
2.369999999999999929e+01 nan
2.375000000000000000e+01 nan
2.380000000000000071e+01 nan
2.385000000000000142e+01 nan
2.389999999999999858e+01 nan
2.394999999999999929e+01 nan
2.400000000000000000e+01 nan
2.405000000000000071e+01 nan
2.410000000000000142e+01 nan
2.414999999999999858e+01 nan
2.419999999999999929e+01 nan
2.425000000000000000e+01 nan
2.430000000000000071e+01 nan
2.435000000000000142e+01 nan
2.439999999999999858e+01 nan
2.444999999999999929e+01 nan
2.450000000000000000e+01 nan
2.455000000000000071e+01 nan
2.460000000000000142e+01 nan
2.464999999999999858e+01 nan
2.469999999999999929e+01 nan
2.475000000000000000e+01 nan
2.480000000000000071e+01 nan
2.485000000000000142e+01 nan
2.489999999999999858e+01 nan
2.494999999999999929e+01 -4.592492778000179660e-02
2.500000000000000000e+01 -4.700359532698249881e-02
2.505000000000000071e+01 -4.653771923151540924e-02
2.510000000000000142e+01 -4.724252026537594656e-02
2.514999999999999858e+01 -4.921765237817814220e-02
2.519999999999999929e+01 -4.979546646505891849e-02
2.525000000000000000e+01 -5.160178484844801794e-02
2.530000000000000071e+01 -5.285856784666986830e-02
2.535000000000000142e+01 -5.522790244007769189e-02
2.539999999999999858e+01 -5.392853687640630778e-02
2.544999999999999929e+01 -5.320798031361843178e-02
2.550000000000000000e+01 -5.257650750041957532e-02
2.555000000000000071e+01 -5.300742516009068761e-02
2.560000000000000142e+01 -5.337370639245501980e-02
2.564999999999999858e+01 -5.211354898085677340e-02
2.569999999999999929e+01 -5.269696795224135255e-02
2.575000000000000000e+01 -5.373002813305012559e-02
2.580000000000000071e+01 -5.908785688967401611e-02
2.585000000000000142e+01 -5.970637902775721706e-02
2.589999999999999858e+01 -6.057683588349345449e-02
2.594999999999999929e+01 -6.012178955673068426e-02
2.600000000000000000e+01 -5.562799607888536252e-02
2.605000000000000071e+01 -5.444393138132017779e-02
2.610000000000000142e+01 -5.868538004590898027e-02
2.614999999999999858e+01 -6.009619521792348290e-02
2.619999999999999929e+01 -5.988804257865944225e-02
2.625000000000000000e+01 -6.012599517659270726e-02
2.630000000000000071e+01 -6.151073564139623168e-02
2.635000000000000142e+01 -6.127739859174790443e-02
2.639999999999999858e+01 -5.904955243499169365e-02
2.644999999999999929e+01 -5.826965307245530329e-02
2.650000000000000000e+01 -5.789418804998803375e-02
2.655000000000000071e+01 -5.900679908169380317e-02
2.660000000000000142e+01 -6.121411256280627489e-02
2.664999999999999858e+01 -6.163784459127217424e-02
2.669999999999999929e+01 -5.950783454745835893e-02
2.675000000000000000e+01 -5.874919836711886556e-02
2.680000000000000071e+01 -5.909968213386906921e-02
2.685000000000000142e+01 -6.092679431071344742e-02
2.689999999999999858e+01 -6.744478731187840415e-02
2.694999999999999929e+01 -6.448652459449151497e-02
2.700000000000000000e+01 -6.423754319651765743e-02
2.705000000000000071e+01 -6.360978264683302130e-02
2.710000000000000142e+01 -6.498392397610583404e-02
2.714999999999999858e+01 -7.080929927434546911e-02
2.719999999999999929e+01 -7.337464613031706440e-02
2.725000000000000000e+01 -7.538337835951496035e-02
2.730000000000000071e+01 -7.900791265008844100e-02
2.735000000000000142e+01 -8.103233475372292882e-02
2.739999999999999858e+01 -8.189299099869672138e-02
2.744999999999999929e+01 -8.136898538922972268e-02
2.750000000000000000e+01 -8.089717167406380860e-02
2.755000000000000071e+01 -7.842364187674367992e-02
2.760000000000000142e+01 -7.682675254318721558e-02
2.764999999999999858e+01 -7.665041222627660966e-02
2.769999999999999929e+01 -7.732690500831412850e-02
2.775000000000000000e+01 -7.864107036801115669e-02
2.780000000000000071e+01 -8.026841377051889548e-02
2.785000000000000142e+01 -8.025983430809491281e-02
2.789999999999999858e+01 -7.801397091512113358e-02
2.794999999999999929e+01 -7.734371993591750150e-02
2.800000000000000000e+01 -6.873407383310464747e-02
2.805000000000000071e+01 -6.546383506629933902e-02
2.810000000000000142e+01 -6.422519092064420121e-02
2.814999999999999858e+01 -6.132171159321952308e-02
2.819999999999999929e+01 -6.390522454400497654e-02
2.825000000000000000e+01 -6.311035461391238666e-02
2.830000000000000071e+01 -6.046028121538175870e-02
2.835000000000000142e+01 -5.864378101536040638e-02
2.839999999999999858e+01 -5.936025542782865511e-02
2.844999999999999929e+01 -5.835814147566031201e-02
2.850000000000000000e+01 -6.065310058735481208e-02
2.855000000000000071e+01 -6.037734570741466744e-02
2.860000000000000142e+01 -5.924750723885916642e-02
2.864999999999999858e+01 -5.754124516108014009e-02
2.869999999999999929e+01 -5.673613505988586020e-02
2.875000000000000000e+01 -5.058669696301230229e-02
2.880000000000000071e+01 -4.982166073738294315e-02
2.885000000000000142e+01 -5.018314801048433249e-02
2.889999999999999858e+01 -4.654923197885201674e-02
2.894999999999999929e+01 -4.419069981559548693e-02
2.900000000000000000e+01 -4.564625872843246918e-02
2.905000000000000071e+01 -4.849912374101220114e-02
2.910000000000000142e+01 -4.409678216237129800e-02
2.914999999999999858e+01 -4.343452111647930908e-02
2.919999999999999929e+01 -4.306731462773639302e-02
2.925000000000000000e+01 -4.266434156685241369e-02
2.930000000000000071e+01 -3.624402873093345717e-02
2.935000000000000142e+01 -3.339104380386332532e-02
2.939999999999999858e+01 -3.330445742509435120e-02
2.944999999999999929e+01 -3.355985427070756755e-02
2.950000000000000000e+01 -3.094169796206006420e-02
2.955000000000000071e+01 -2.949780364166843319e-02
2.960000000000000142e+01 -3.230963956472070880e-02
2.964999999999999858e+01 -3.464230066650899470e-02
2.969999999999999929e+01 -3.463770917663035187e-02
2.975000000000000000e+01 -3.976077997462692387e-02
2.980000000000000071e+01 -3.793449967899321235e-02
2.985000000000000142e+01 -3.737555922027038097e-02
2.989999999999999858e+01 -3.678232482425567579e-02
2.994999999999999929e+01 -3.987984301735175013e-02
3.000000000000000000e+01 -4.284132570737054363e-02
3.005000000000000071e+01 -3.549792524352701067e-02
3.010000000000000142e+01 -3.374414468270339751e-02
3.014999999999999858e+01 -3.571549229668501829e-02
3.019999999999999929e+01 -3.409439166182293146e-02
3.025000000000000000e+01 -3.530697643617822928e-02
3.030000000000000071e+01 -3.196228737126827202e-02
3.035000000000000142e+01 -3.071561948538552300e-02
3.039999999999999858e+01 -2.791552198714991259e-02
3.044999999999999929e+01 -2.665691161448946467e-02
3.050000000000000000e+01 -2.951323872127499179e-02
3.055000000000000071e+01 -2.681662670238907364e-02
3.060000000000000142e+01 -2.674240000612342072e-02
3.064999999999999858e+01 -2.015201981548658469e-02
3.069999999999999929e+01 -1.895204205238962269e-02
3.075000000000000000e+01 -2.138347838190918920e-02
3.080000000000000071e+01 -2.272986498920378726e-02
3.085000000000000142e+01 -2.654471786064427699e-02
3.089999999999999858e+01 -2.572831044154049590e-02
3.094999999999999929e+01 -2.379471680770478895e-02
3.100000000000000000e+01 -2.053224961724084766e-02
3.105000000000000071e+01 -2.268120184487333948e-02
3.110000000000000142e+01 -1.969091273700627684e-02
3.114999999999999858e+01 -1.540198389551854577e-02
3.119999999999999929e+01 -1.810987943120545562e-02
3.125000000000000000e+01 -1.566174833955427323e-02
3.130000000000000071e+01 -1.598649751639893979e-02
3.135000000000000142e+01 -1.585965520472340518e-02
3.139999999999999858e+01 -1.577558914258914147e-02
3.144999999999999929e+01 -1.900457705645216058e-02
3.150000000000000000e+01 -1.502717726510231083e-02
3.155000000000000071e+01 -7.671806540753196325e-03
3.160000000000000142e+01 -1.906957310378019910e-02
3.164999999999999858e+01 -1.394544696976908818e-02
3.169999999999999929e+01 -1.462817632480970312e-02
3.175000000000000000e+01 -1.450162256444037165e-02
3.180000000000000071e+01 -1.399354890259999276e-02
3.185000000000000142e+01 -1.379469133628540012e-02
3.189999999999999858e+01 -1.503410958701003643e-02
3.194999999999999929e+01 -1.532093208501200329e-02
3.200000000000000000e+01 -1.523682261987404675e-02
3.204999999999999716e+01 -1.652691682110310478e-02
3.210000000000000142e+01 -2.018888586776956470e-02
3.214999999999999858e+01 -1.886473756808800667e-02
3.220000000000000284e+01 -1.844177097231581783e-02
3.225000000000000000e+01 -1.594094498786691530e-02
3.229999999999999716e+01 -1.604250910347438525e-02
3.235000000000000142e+01 -1.492576237631806045e-02
3.239999999999999858e+01 -1.563945384197977170e-02
3.245000000000000284e+01 -1.678253669213218904e-02
3.250000000000000000e+01 -1.632515430121119979e-02
3.254999999999999716e+01 -1.312331673964698547e-02
3.260000000000000142e+01 -4.706360732082584368e-03
3.264999999999999858e+01 -2.056655434655087645e-03
3.270000000000000284e+01 -2.217127896448010602e-03
3.275000000000000000e+01 -2.148561075200994090e-03
3.279999999999999716e+01 1.605440552882204290e-03
3.285000000000000142e+01 1.663680907843059472e-03
3.289999999999999858e+01 -7.761748889888308613e-03
3.295000000000000284e+01 -6.469484457998160402e-03
3.300000000000000000e+01 -5.688022179089306796e-03
3.304999999999999716e+01 -4.507268013454817160e-03
3.310000000000000142e+01 -4.339785852863561541e-03
3.314999999999999858e+01 -3.963193944958507547e-03
3.320000000000000284e+01 4.844436748753701109e-03
3.325000000000000000e+01 5.934010232751941831e-03
3.329999999999999716e+01 4.561911580062093935e-03
3.335000000000000142e+01 3.157474470062171436e-03
3.339999999999999858e+01 3.640719658589897188e-03
3.345000000000000284e+01 2.852707496169415349e-03
3.350000000000000000e+01 9.015191070951335608e-03
3.354999999999999716e+01 1.007505696520915456e-02
3.360000000000000142e+01 1.135101659452059444e-02
3.364999999999999858e+01 1.557786178934407635e-02
3.370000000000000284e+01 1.563715140811207382e-02
3.375000000000000000e+01 1.516230727858340448e-02
3.379999999999999716e+01 2.088792816108349729e-02
3.385000000000000142e+01 3.222123036584695344e-02
3.389999999999999858e+01 3.266775650098638351e-02
3.395000000000000284e+01 3.244067856769330266e-02
3.400000000000000000e+01 2.100309220825699597e-02
3.404999999999999716e+01 2.103122370511397929e-02
3.410000000000000142e+01 2.209641948399437839e-02
3.414999999999999858e+01 2.297401755402368739e-02
3.420000000000000284e+01 2.347829565561823303e-02
3.425000000000000000e+01 2.499403406316789630e-02
3.429999999999999716e+01 2.425234588318178272e-02
3.435000000000000142e+01 3.053907066599163486e-02
3.439999999999999858e+01 4.362129646026020879e-02
3.445000000000000284e+01 6.806266230379315330e-02
3.450000000000000000e+01 6.792024811379908378e-02
3.454999999999999716e+01 6.898034632373779840e-02
3.460000000000000142e+01 6.779265462900933847e-02
3.464999999999999858e+01 6.788392399815003364e-02
3.470000000000000284e+01 6.689660515786050032e-02
3.475000000000000000e+01 6.682963303221191309e-02
3.479999999999999716e+01 6.403035028189557609e-02
3.485000000000000142e+01 6.066321826475561813e-02
3.489999999999999858e+01 5.864130327838740914e-02
3.495000000000000284e+01 5.794682648425338034e-02
3.500000000000000000e+01 5.783610557302005378e-02
3.504999999999999716e+01 5.822655908455740686e-02
3.510000000000000142e+01 5.823078936243083342e-02
3.514999999999999858e+01 5.886450501102036964e-02
3.520000000000000284e+01 5.990162255004722464e-02
3.525000000000000000e+01 5.993973980467647011e-02
3.529999999999999716e+01 6.108269156473223466e-02
3.535000000000000142e+01 4.610281426036780261e-02
3.539999999999999858e+01 4.599857891509961244e-02
3.545000000000000284e+01 4.898306154908794313e-02
3.550000000000000000e+01 4.568377077254203583e-02
3.554999999999999716e+01 4.581355063808684180e-02
3.560000000000000142e+01 4.525536730405552155e-02
3.564999999999999858e+01 4.550841593488698378e-02
3.570000000000000284e+01 4.541458380819640012e-02
3.575000000000000000e+01 4.504483294772047147e-02
3.579999999999999716e+01 4.483276485506561271e-02
3.585000000000000142e+01 4.465921352613587414e-02
3.589999999999999858e+01 3.638566536306046817e-02
3.595000000000000284e+01 3.659876321656562598e-02
3.600000000000000000e+01 3.622946673469901180e-02
3.604999999999999716e+01 3.648328787118548799e-02
3.610000000000000142e+01 3.484344626658050781e-02
3.614999999999999858e+01 3.269420793805061926e-02
3.620000000000000284e+01 3.156356523491032212e-02
3.625000000000000000e+01 3.329007440541500301e-02
3.629999999999999716e+01 2.526010811631449263e-02
3.635000000000000142e+01 2.513180635110292063e-02
3.639999999999999858e+01 1.212421880106985539e-02
3.645000000000000284e+01 9.447285369316053144e-03
3.650000000000000000e+01 9.284504988338333764e-03
3.654999999999999716e+01 8.793976431452214457e-03
3.660000000000000142e+01 9.279466343900940814e-03
3.664999999999999858e+01 9.141355095375940099e-03
3.670000000000000284e+01 9.624190214085634118e-03
3.675000000000000000e+01 1.077890457974814420e-02
3.679999999999999716e+01 1.034261611006869613e-02
3.685000000000000142e+01 8.990148516820511623e-03
3.689999999999999858e+01 8.897262113621521445e-03
3.695000000000000284e+01 7.635369999203180623e-03
3.700000000000000000e+01 7.225073734285086119e-03
3.704999999999999716e+01 8.104796764530458955e-03
3.710000000000000142e+01 7.863639972529189517e-03
3.714999999999999858e+01 6.611130018177494884e-03
3.720000000000000284e+01 1.903314740533043658e-03
3.725000000000000000e+01 1.277823086278836485e-03
3.729999999999999716e+01 -1.163265442732139791e-04
3.735000000000000142e+01 5.166949143669601280e-04
3.739999999999999858e+01 1.704595381159194423e-03
3.745000000000000284e+01 1.148663374088767115e-04
3.750000000000000000e+01 -6.020269981740654017e-04
3.754999999999999716e+01 -1.734414736053226927e-04
3.760000000000000142e+01 4.221376860200080211e-03
3.764999999999999858e+01 5.955328150494529349e-03
3.770000000000000284e+01 9.971478043831144208e-03
3.775000000000000000e+01 3.528106373902688796e-03
3.779999999999999716e+01 7.434207262348039962e-03
3.785000000000000142e+01 -6.165344640515962871e-03
3.789999999999999858e+01 -1.018109565144560691e-02
3.795000000000000284e+01 -1.403049746632191799e-02
3.800000000000000000e+01 -9.004244068923958344e-03
3.804999999999999716e+01 -7.974489491016858653e-03
3.810000000000000142e+01 -8.295394769319007142e-03
3.814999999999999858e+01 -5.733653770733771089e-03
3.820000000000000284e+01 3.545071465310710435e-03
3.825000000000000000e+01 5.152223584329786860e-03
3.829999999999999716e+01 6.497256337435943635e-03
3.835000000000000142e+01 5.032633751069831227e-03
3.839999999999999858e+01 6.222088692529647962e-03
3.845000000000000284e+01 8.976114558301389809e-03
3.850000000000000000e+01 8.109918278053893093e-03
3.854999999999999716e+01 8.597793218471075707e-03
3.860000000000000142e+01 4.766345209011363729e-03
3.864999999999999858e+01 7.964169522426570863e-03
3.870000000000000284e+01 8.419851032865858370e-03
3.875000000000000000e+01 1.204392698168034459e-02
3.879999999999999716e+01 1.733222241807901368e-02
3.885000000000000142e+01 1.929016803620960466e-02
3.889999999999999858e+01 2.252160357135620308e-02
3.895000000000000284e+01 2.205943096444608689e-02
3.900000000000000000e+01 1.998220214308822282e-02
3.904999999999999716e+01 2.023663362544298946e-02
3.910000000000000142e+01 1.980886632455426677e-02
3.914999999999999858e+01 2.140133597058608422e-02
3.920000000000000284e+01 2.122802883548567318e-02
3.925000000000000000e+01 2.313895900319327265e-02
3.929999999999999716e+01 2.244643027352077186e-02
3.935000000000000142e+01 2.270843729513061932e-02
3.939999999999999858e+01 2.179131249542991949e-02
3.945000000000000284e+01 2.372479642100085856e-02
3.950000000000000000e+01 2.260910535816476954e-02
3.954999999999999716e+01 2.340092765918821635e-02
3.960000000000000142e+01 2.597821719007372201e-02
3.964999999999999858e+01 2.571892526850411836e-02
3.970000000000000284e+01 1.761084946099703355e-02
3.975000000000000000e+01 1.707579461545702046e-02
3.979999999999999716e+01 1.328093186707474810e-02
3.985000000000000142e+01 1.312120083321795076e-02
3.989999999999999858e+01 1.530166607816489145e-02
3.995000000000000284e+01 1.810130511732145273e-02
4.000000000000000000e+01 1.602048461043534267e-02
4.004999999999999716e+01 1.452014121213186619e-02
4.010000000000000142e+01 1.081005538478491818e-02
4.014999999999999858e+01 1.029081277769999456e-02
4.020000000000000284e+01 1.612940346925119395e-02
4.025000000000000000e+01 1.467869003497221381e-02
4.029999999999999716e+01 1.320139982281985126e-02
4.035000000000000142e+01 9.834995949522416445e-03
4.039999999999999858e+01 9.685542012678828583e-03
4.045000000000000284e+01 8.810680290585648847e-03
4.050000000000000000e+01 7.244232140291528149e-03
4.054999999999999716e+01 9.029817965001902050e-03
4.060000000000000142e+01 7.915019347278106146e-03
4.064999999999999858e+01 4.640223066887849170e-03
4.070000000000000284e+01 6.198366975925390272e-03
4.075000000000000000e+01 7.838582111479575759e-03
4.079999999999999716e+01 7.786546174800585557e-03
4.085000000000000142e+01 -6.770593894167406448e-04
4.089999999999999858e+01 -3.577212502116929385e-03
4.095000000000000284e+01 -4.627928737609705856e-03
4.100000000000000000e+01 -5.453731464332927867e-03
4.104999999999999716e+01 -4.645293624344989762e-03
4.110000000000000142e+01 -8.607767724127149411e-03
4.114999999999999858e+01 -9.645117288744693013e-03
4.120000000000000284e+01 -9.959589926977208130e-03
4.125000000000000000e+01 -1.216002982077241459e-02
4.129999999999999716e+01 -1.182466763659613743e-02
4.135000000000000142e+01 -1.143244130998846697e-02
4.139999999999999858e+01 -1.105297389429522013e-02
4.145000000000000284e+01 -1.364945720339137518e-02
4.150000000000000000e+01 -1.606705572791684161e-02
4.154999999999999716e+01 -1.821221362765621660e-02
4.160000000000000142e+01 -1.926559634301732576e-02
4.164999999999999858e+01 -1.999773293405910160e-02
4.170000000000000284e+01 -2.199656144087686754e-02
4.175000000000000000e+01 -2.285860636597670387e-02
4.179999999999999716e+01 -2.334389619573762689e-02
4.185000000000000142e+01 -2.417685165461136779e-02
4.189999999999999858e+01 -2.614459438752133463e-02
4.195000000000000284e+01 -2.603254108411278203e-02
4.200000000000000000e+01 -2.638921017083661891e-02
4.204999999999999716e+01 -2.720631474059862290e-02
4.210000000000000142e+01 -2.537416281514238287e-02
4.214999999999999858e+01 -2.739081764578659220e-02
4.220000000000000284e+01 -2.793518211126735235e-02
4.225000000000000000e+01 -2.901475299339493358e-02
4.229999999999999716e+01 -3.151127283474301766e-02
4.235000000000000142e+01 -3.291634369822418055e-02
4.239999999999999858e+01 -3.341866498809295538e-02
4.245000000000000284e+01 -3.540356927487207234e-02
4.250000000000000000e+01 -3.640402786514611994e-02
4.254999999999999716e+01 -3.515696291270659080e-02
4.260000000000000142e+01 -3.850843654176733244e-02
4.264999999999999858e+01 -3.829243662238838303e-02
4.270000000000000284e+01 -4.010018532882340253e-02
4.275000000000000000e+01 -3.903779713844351268e-02
4.279999999999999716e+01 -4.213915829169244398e-02
4.285000000000000142e+01 -4.330755617009480335e-02
4.289999999999999858e+01 -4.365122258845705733e-02
4.295000000000000284e+01 -4.535855143148644769e-02
4.300000000000000000e+01 -4.667108575498395834e-02
4.304999999999999716e+01 -4.411305677457218188e-02
4.310000000000000142e+01 -4.627184810079252447e-02
4.314999999999999858e+01 -4.776841408290022351e-02
4.320000000000000284e+01 -4.926981873477702389e-02
4.325000000000000000e+01 -5.245822030993920609e-02
4.329999999999999716e+01 -5.542062997014397113e-02
4.335000000000000142e+01 -5.700907823161237981e-02
4.339999999999999858e+01 -5.533444070826002564e-02
4.345000000000000284e+01 -5.522739032770488526e-02
4.350000000000000000e+01 -5.718080356015705495e-02
4.354999999999999716e+01 -6.082082404209292886e-02
4.360000000000000142e+01 -6.192508832493365256e-02
4.364999999999999858e+01 -6.132753509756048299e-02
4.370000000000000284e+01 -6.303811507714905671e-02
4.375000000000000000e+01 -6.454431017214413979e-02
4.379999999999999716e+01 -6.353470411067069223e-02
4.385000000000000142e+01 -6.228935759247437171e-02
4.389999999999999858e+01 -6.539224375360115638e-02
4.395000000000000284e+01 -6.426142190785738562e-02
4.400000000000000000e+01 -6.465984134352235901e-02
4.404999999999999716e+01 -6.786385425038976571e-02
4.410000000000000142e+01 -6.836370190448624873e-02
4.414999999999999858e+01 -6.721489927024476563e-02
4.420000000000000284e+01 -6.881333854518907611e-02
4.425000000000000000e+01 -7.028454947215953541e-02
4.429999999999999716e+01 -6.997340592632493583e-02
4.435000000000000142e+01 -6.836716881397174317e-02
4.439999999999999858e+01 -6.703936988818967602e-02
4.445000000000000284e+01 -6.784423854583017388e-02
4.450000000000000000e+01 -6.863844320574258306e-02
4.454999999999999716e+01 -6.766564389126032697e-02
4.460000000000000142e+01 -6.859324513650322253e-02
4.464999999999999858e+01 -6.820481025197634717e-02
4.470000000000000284e+01 -6.936775715735379877e-02
4.475000000000000000e+01 -7.132917529160960612e-02
4.479999999999999716e+01 -7.107953913387873857e-02
4.485000000000000142e+01 -6.745888164655883257e-02
4.489999999999999858e+01 -6.831509033516823537e-02
4.495000000000000284e+01 -6.881251319200987204e-02
4.500000000000000000e+01 -6.955275453018060217e-02
4.504999999999999716e+01 -6.143896699462567806e-02
4.510000000000000142e+01 -6.584132514377750989e-02
4.514999999999999858e+01 -6.672498974914131686e-02
4.520000000000000284e+01 -6.950009379995797376e-02
4.525000000000000000e+01 -7.110320900212352413e-02
4.529999999999999716e+01 -7.178182673628782928e-02
4.535000000000000142e+01 -7.041177607001197769e-02
4.539999999999999858e+01 -7.122870452782287254e-02
4.545000000000000284e+01 -7.311832389937529542e-02
4.550000000000000000e+01 -7.600016664866013349e-02
4.554999999999999716e+01 -7.841707608615096359e-02
4.560000000000000142e+01 -7.522492625712955128e-02
4.564999999999999858e+01 -7.758638115370773691e-02
4.570000000000000284e+01 -8.178719344598335550e-02
4.575000000000000000e+01 -8.027711375029908392e-02
4.579999999999999716e+01 -8.062329150426075786e-02
4.585000000000000142e+01 -8.091236160155822199e-02
4.589999999999999858e+01 -8.249111286584169533e-02
4.595000000000000284e+01 -8.311255519099283728e-02
4.600000000000000000e+01 -7.772919260475046055e-02
4.604999999999999716e+01 -7.533318255005373720e-02
4.610000000000000142e+01 -7.498046278870866554e-02
4.614999999999999858e+01 -7.511169286018162805e-02
4.620000000000000284e+01 -7.418802017950686112e-02
4.625000000000000000e+01 -7.673158106660651900e-02
4.629999999999999716e+01 -7.590622691868302574e-02
4.635000000000000142e+01 -7.359421725367255862e-02
4.639999999999999858e+01 -7.421082853459382012e-02
4.645000000000000284e+01 -7.529232252590295493e-02
4.650000000000000000e+01 -7.618796595810425898e-02
4.654999999999999716e+01 -7.444995927172105843e-02
4.660000000000000142e+01 -7.537043087448679068e-02
4.664999999999999858e+01 -7.477760161548401008e-02
4.670000000000000284e+01 -7.720301614227979836e-02
4.675000000000000000e+01 -7.610446929835065766e-02
4.679999999999999716e+01 -7.725349211257925841e-02
4.685000000000000142e+01 -7.435309292535778602e-02
4.689999999999999858e+01 -7.430317492181569283e-02
4.695000000000000284e+01 -7.398306612564432838e-02
4.700000000000000000e+01 -7.399565694244043812e-02
4.704999999999999716e+01 -7.418204954940352258e-02
4.710000000000000142e+01 -7.070762444844501393e-02
4.714999999999999858e+01 -6.155355516934465226e-02
4.720000000000000284e+01 -6.238903688337364695e-02
4.725000000000000000e+01 -6.130070432186876528e-02
4.729999999999999716e+01 -6.101381257627652016e-02
4.735000000000000142e+01 -5.743035797616818233e-02
4.739999999999999858e+01 -5.788239832000292850e-02
4.745000000000000284e+01 -5.798852591866795331e-02
4.750000000000000000e+01 -5.561612424105426278e-02
4.754999999999999716e+01 -5.353411712953254353e-02
4.760000000000000142e+01 -5.334634468020623549e-02
4.764999999999999858e+01 -5.363003404324798162e-02
4.770000000000000284e+01 -5.372353803486190627e-02
4.775000000000000000e+01 -5.370922537918079026e-02
4.779999999999999716e+01 -5.333595952936796142e-02
4.785000000000000142e+01 -5.302989696395138397e-02
4.789999999999999858e+01 -5.156769862930862119e-02
4.795000000000000284e+01 -5.083835022992060082e-02
4.800000000000000000e+01 -5.070835893164590824e-02
4.804999999999999716e+01 -5.067859237934825567e-02
4.810000000000000142e+01 -5.036210268698919357e-02
4.814999999999999858e+01 -5.217679962166334173e-02
4.820000000000000284e+01 -5.362524018949790805e-02
4.825000000000000000e+01 -5.357577623585508403e-02
4.829999999999999716e+01 -5.239287848214656262e-02
4.835000000000000142e+01 -5.308129060487254414e-02
4.839999999999999858e+01 -5.307312784451177073e-02
4.845000000000000284e+01 -5.163165960918679465e-02
4.850000000000000000e+01 -5.244647584055864287e-02
4.854999999999999716e+01 -5.176614637465478536e-02
4.860000000000000142e+01 -5.175788782951176725e-02
4.864999999999999858e+01 -4.840051175388708493e-02
4.870000000000000284e+01 -5.471744854796527224e-02
4.875000000000000000e+01 -5.111364981664767021e-02
4.879999999999999716e+01 -5.028808125359174319e-02
4.885000000000000142e+01 -5.181256398562350540e-02
4.889999999999999858e+01 -5.764950299846303972e-02
4.895000000000000284e+01 -5.848752483529467278e-02
4.900000000000000000e+01 -5.835133910945838193e-02
4.904999999999999716e+01 -5.800998537860019288e-02
4.910000000000000142e+01 -5.754400604752345910e-02
4.914999999999999858e+01 -5.646844053946395436e-02
4.920000000000000284e+01 -5.658417684905631823e-02
4.925000000000000000e+01 -7.255515128040739004e-02
4.929999999999999716e+01 -7.181219419101826651e-02
4.935000000000000142e+01 -7.151248837485579823e-02
4.939999999999999858e+01 -7.228927835656982770e-02
4.945000000000000284e+01 -7.123846875980455184e-02
4.950000000000000000e+01 -7.093313575866146137e-02
4.954999999999999716e+01 -7.045577737312243294e-02
4.960000000000000142e+01 -7.790839167603892668e-02
4.964999999999999858e+01 -7.723518032975840164e-02
4.970000000000000284e+01 -7.586104040085726863e-02
4.975000000000000000e+01 -7.706996118992411049e-02
4.979999999999999716e+01 -7.145100900704259850e-02
4.985000000000000142e+01 -6.985255732063218315e-02
4.989999999999999858e+01 -6.861291945810234216e-02
4.995000000000000284e+01 -6.591391562990109310e-02
5.000000000000000000e+01 -6.434645576420008894e-02
5.004999999999999716e+01 -6.657730497638150724e-02
5.010000000000000142e+01 -6.439378730447092858e-02
5.014999999999999858e+01 -6.510953491189339082e-02
5.020000000000000284e+01 -5.788731079372422261e-02
5.025000000000000000e+01 -5.495717808640795260e-02
5.029999999999999716e+01 -4.785491476856869320e-02
5.035000000000000142e+01 -4.415195750375830452e-02
5.039999999999999858e+01 -4.694823407892196460e-02
5.045000000000000284e+01 -6.474267004691328098e-02
5.050000000000000000e+01 -6.764059541551428745e-02
5.054999999999999716e+01 -6.834841544707777328e-02
5.060000000000000142e+01 -6.969582306444449538e-02
5.064999999999999858e+01 -7.200531612261948378e-02
5.070000000000000284e+01 -8.073343976603629402e-02
5.075000000000000000e+01 -8.034914884962628123e-02
5.079999999999999716e+01 -7.945062126851393236e-02
5.085000000000000142e+01 -7.976803395600558233e-02
5.089999999999999858e+01 -7.929382702390719295e-02
5.095000000000000284e+01 -7.800502136623141403e-02
5.100000000000000000e+01 -7.318577861925833206e-02
5.104999999999999716e+01 -7.155627989393377464e-02
5.110000000000000142e+01 -7.194704696539540312e-02
5.114999999999999858e+01 -8.254171565434183233e-02
5.120000000000000284e+01 -9.571085101283775820e-02
5.125000000000000000e+01 -9.755695304982966998e-02
5.129999999999999716e+01 -1.014258464510638669e-01
5.135000000000000142e+01 -9.886307859854946700e-02
5.139999999999999858e+01 -9.936340595335577119e-02
5.145000000000000284e+01 -9.692305742405621372e-02
5.150000000000000000e+01 -9.660634513282537195e-02
5.154999999999999716e+01 -9.540091581245253860e-02
5.160000000000000142e+01 -9.231540707211577379e-02
5.164999999999999858e+01 -9.291836988282389798e-02
5.170000000000000284e+01 -1.040011276624583370e-01
5.175000000000000000e+01 -1.099021077519472256e-01
5.179999999999999716e+01 -1.058537764915885304e-01
5.185000000000000142e+01 -1.042047561066664768e-01
5.189999999999999858e+01 -1.014829220438915047e-01
5.195000000000000284e+01 -1.001014502233707332e-01
5.200000000000000000e+01 -1.036507670224901534e-01
5.204999999999999716e+01 -1.051074686133860042e-01
5.210000000000000142e+01 -9.990366986509766067e-02
5.214999999999999858e+01 -9.520108115751706179e-02
5.220000000000000284e+01 -9.541202953788033292e-02
5.225000000000000000e+01 -9.660871969782913737e-02
5.229999999999999716e+01 -9.729372158876940790e-02
5.235000000000000142e+01 -9.089089996225931112e-02
5.239999999999999858e+01 -9.081523725453539975e-02
5.245000000000000284e+01 -8.791664528133273648e-02
5.250000000000000000e+01 -8.785267764139904900e-02
5.254999999999999716e+01 -8.832780769919797159e-02
5.260000000000000142e+01 -9.011468576180826917e-02
5.264999999999999858e+01 -9.097278368863104259e-02
5.270000000000000284e+01 -9.134201735552291423e-02
5.275000000000000000e+01 -9.017548176890180511e-02
5.279999999999999716e+01 -8.968763033773005655e-02
5.285000000000000142e+01 -8.931513487928234574e-02
5.289999999999999858e+01 -9.008791061670971823e-02
5.295000000000000284e+01 -9.062389867501143004e-02
5.300000000000000000e+01 -9.115581133781820722e-02
5.304999999999999716e+01 -9.337702299334769973e-02
5.310000000000000142e+01 -9.331105225591669605e-02
5.314999999999999858e+01 -9.669429249239602786e-02
5.320000000000000284e+01 -9.406825405883280367e-02
5.325000000000000000e+01 -9.419943714916516331e-02
5.329999999999999716e+01 -9.530454667879804942e-02
5.335000000000000142e+01 -9.656309493130706134e-02
5.339999999999999858e+01 -9.911513587551729065e-02
5.345000000000000284e+01 -1.012769488619413433e-01
5.350000000000000000e+01 -1.006884410673622443e-01
5.354999999999999716e+01 -9.966760496233274813e-02
5.360000000000000142e+01 -1.002523238480507589e-01
5.364999999999999858e+01 -1.019376176543443646e-01
5.370000000000000284e+01 -1.033697525058845101e-01
5.375000000000000000e+01 -1.061605728570905183e-01
5.379999999999999716e+01 -1.070204574695229893e-01
5.385000000000000142e+01 -1.067431251181336360e-01
5.389999999999999858e+01 -1.060296511988293860e-01
5.395000000000000284e+01 -1.018433545644533145e-01
5.400000000000000000e+01 -1.017145660052477946e-01
5.404999999999999716e+01 -9.937018487125881538e-02
5.410000000000000142e+01 -9.953491294531335853e-02
5.414999999999999858e+01 -9.668954462346814049e-02
5.420000000000000284e+01 -9.750436322020378244e-02
5.425000000000000000e+01 -9.738604871484461689e-02
5.429999999999999716e+01 -9.672251046924315587e-02
5.435000000000000142e+01 -9.694220519845679618e-02
5.439999999999999858e+01 -9.635784587198181761e-02
5.445000000000000284e+01 -9.715940028400607553e-02
5.450000000000000000e+01 -1.017759404779606386e-01
5.454999999999999716e+01 -1.017797116315242861e-01
5.460000000000000142e+01 -1.011134817067523145e-01
5.464999999999999858e+01 -1.000919128785870832e-01
5.470000000000000284e+01 -1.008390989481363770e-01
5.475000000000000000e+01 -1.046029177622276873e-01
5.479999999999999716e+01 -1.077265894927231793e-01
5.485000000000000142e+01 -1.083489400800122515e-01
5.489999999999999858e+01 -1.081228142329825892e-01
5.495000000000000284e+01 -1.069654975607023939e-01
5.500000000000000000e+01 -1.056212982979328752e-01
5.504999999999999716e+01 -1.037109553613106139e-01
5.510000000000000142e+01 -1.051255182704462082e-01
5.514999999999999858e+01 -1.039317155339724852e-01
5.520000000000000284e+01 -1.032720831817126317e-01
5.525000000000000000e+01 -9.970206259437056073e-02
5.529999999999999716e+01 -1.002233657321933841e-01
5.535000000000000142e+01 -1.073624125170971055e-01
5.539999999999999858e+01 -1.210771784775490911e-01
5.545000000000000284e+01 -1.219693983273617971e-01
5.550000000000000000e+01 -1.219691189474522014e-01
5.554999999999999716e+01 -1.227852279980840150e-01
5.560000000000000142e+01 -1.234785719257267822e-01
5.564999999999999858e+01 -1.256106893177226513e-01
5.570000000000000284e+01 -1.278886138698919483e-01
5.575000000000000000e+01 -1.280849850224227149e-01
5.579999999999999716e+01 -1.270865077099546658e-01
5.585000000000000142e+01 -1.270394369725431072e-01
5.589999999999999858e+01 -1.269120496339688764e-01
5.595000000000000284e+01 -1.250756928116894817e-01
5.600000000000000000e+01 -1.283496781263376296e-01
5.604999999999999716e+01 -1.291403650445838436e-01
5.610000000000000142e+01 -1.310042946906217753e-01
5.614999999999999858e+01 -1.316753465453123217e-01
5.620000000000000284e+01 -1.289589046363402158e-01
5.625000000000000000e+01 -1.291369273669484841e-01
5.629999999999999716e+01 -1.295353492586683031e-01
5.635000000000000142e+01 -1.121955587356730372e-01
5.639999999999999858e+01 -1.156670944962812919e-01
5.645000000000000284e+01 -1.140461332889021601e-01
5.650000000000000000e+01 -1.170965769006299256e-01
5.654999999999999716e+01 -1.209313772147987409e-01
5.660000000000000142e+01 -1.173276629461759285e-01
5.664999999999999858e+01 -1.184462944922347466e-01
5.670000000000000284e+01 -1.210420503581703805e-01
5.675000000000000000e+01 -1.214446703240136538e-01
5.679999999999999716e+01 -1.220897327486275691e-01
5.685000000000000142e+01 -1.222512881417065073e-01
5.689999999999999858e+01 -1.222016804878358620e-01
5.695000000000000284e+01 -1.225051420007311626e-01
5.700000000000000000e+01 -1.229027222985882295e-01
5.704999999999999716e+01 -1.225202739954503878e-01
5.710000000000000142e+01 -1.206798197215415425e-01
5.714999999999999858e+01 -1.223700602373845314e-01
5.720000000000000284e+01 -1.242009091322393011e-01
5.725000000000000000e+01 -1.239581900920296714e-01
5.729999999999999716e+01 -1.221630496679353833e-01
5.735000000000000142e+01 -1.258628648773854330e-01
5.739999999999999858e+01 -1.257555822253795252e-01
5.745000000000000284e+01 -1.256790469235111174e-01
5.750000000000000000e+01 -1.256535326275455555e-01
5.754999999999999716e+01 -1.275564783461625440e-01
5.760000000000000142e+01 -1.296836780054465565e-01
5.764999999999999858e+01 -1.321255776984609775e-01
5.770000000000000284e+01 -1.307071742044141338e-01
5.775000000000000000e+01 -1.287197538891297344e-01
5.779999999999999716e+01 -1.324639479354715321e-01
5.785000000000000142e+01 -1.316099707529990170e-01
5.789999999999999858e+01 -1.280628865481301948e-01
5.795000000000000284e+01 -1.301874174340229562e-01
5.800000000000000000e+01 -1.305231389270010978e-01
5.804999999999999716e+01 -1.315186036680099091e-01
5.810000000000000142e+01 -1.315197742295221572e-01
5.814999999999999858e+01 -1.313026571016299993e-01
5.820000000000000284e+01 -1.361845760625160773e-01
5.825000000000000000e+01 -1.409345657358258563e-01
5.829999999999999716e+01 -1.397126889213943512e-01
5.835000000000000142e+01 -1.390635328715173480e-01
5.839999999999999858e+01 -1.382413085863924695e-01
5.845000000000000284e+01 -1.373807763048467967e-01
5.850000000000000000e+01 -1.405945126350532925e-01
5.854999999999999716e+01 -1.408317507756010056e-01
5.860000000000000142e+01 -1.404860342991754163e-01
5.864999999999999858e+01 -1.409141092944226070e-01
5.870000000000000284e+01 -1.401029623894085585e-01
5.875000000000000000e+01 -1.404463223605910138e-01
5.879999999999999716e+01 -1.414434182303883902e-01
5.885000000000000142e+01 -1.408652841713992354e-01
5.889999999999999858e+01 -1.374587092835164170e-01
5.895000000000000284e+01 -1.465013680233018256e-01
5.900000000000000000e+01 -1.437252199750645720e-01
5.904999999999999716e+01 -1.422165732270427030e-01
5.910000000000000142e+01 -1.468195273710364290e-01
5.914999999999999858e+01 -1.486058255134071193e-01
5.920000000000000284e+01 -1.477047271063329226e-01
5.925000000000000000e+01 -1.529789871923510902e-01
5.929999999999999716e+01 -1.546677261279246485e-01
5.935000000000000142e+01 -1.537376443904853729e-01
5.939999999999999858e+01 -1.539421384486614752e-01
5.945000000000000284e+01 -1.521456077478208491e-01
5.950000000000000000e+01 -1.485095940789749602e-01
5.954999999999999716e+01 -1.488465101689119829e-01
5.960000000000000142e+01 -1.496500508121427209e-01
5.964999999999999858e+01 -1.498049647772542736e-01
5.970000000000000284e+01 -1.500642683580064862e-01
5.975000000000000000e+01 -1.508741409456356430e-01
5.979999999999999716e+01 -1.556547547181856284e-01
5.985000000000000142e+01 -1.553572819284413098e-01
5.989999999999999858e+01 -1.564672456225066621e-01
5.995000000000000284e+01 -1.566544289952447877e-01
6.000000000000000000e+01 -1.585353294927729362e-01
6.004999999999999716e+01 -1.584250856430226839e-01
6.010000000000000142e+01 -1.567383309842751982e-01
6.014999999999999858e+01 -1.573588924753865914e-01
6.020000000000000284e+01 -1.577477166509330675e-01
6.025000000000000000e+01 -1.573818392384891129e-01
6.029999999999999716e+01 -1.611811240912587317e-01
6.035000000000000142e+01 -1.567349927302439661e-01
6.039999999999999858e+01 -1.585557438700341271e-01
6.045000000000000284e+01 -1.600130707897582938e-01
6.050000000000000000e+01 -1.626870022545923999e-01
6.054999999999999716e+01 -1.660363156983075961e-01
6.060000000000000142e+01 -1.692674456620493761e-01
6.064999999999999858e+01 -1.675640142843244640e-01
6.070000000000000284e+01 -1.701979573754577313e-01
6.075000000000000000e+01 -1.720471433565454455e-01
6.079999999999999716e+01 -1.737353182746128599e-01
6.085000000000000142e+01 -1.763996346414740124e-01
6.089999999999999858e+01 -1.722143799239050643e-01
6.095000000000000284e+01 -1.727820365276986070e-01
6.100000000000000000e+01 -1.727416476726068850e-01
6.104999999999999716e+01 -1.725374753883113510e-01
6.110000000000000142e+01 -1.769056169243113097e-01
6.114999999999999858e+01 -1.724240149019659885e-01
6.120000000000000284e+01 -1.708995122752510476e-01
6.125000000000000000e+01 -1.729885743521408503e-01
6.129999999999999716e+01 -1.712144607565648513e-01
6.135000000000000142e+01 -1.719978554462205655e-01
6.139999999999999858e+01 -1.700264196015374429e-01
6.145000000000000284e+01 -1.734978379249490776e-01
6.150000000000000000e+01 -1.737413772535624512e-01
6.154999999999999716e+01 -1.734387223584098192e-01
6.160000000000000142e+01 -1.717589850930822115e-01
6.164999999999999858e+01 -1.713697238383744825e-01
6.170000000000000284e+01 -1.709067595315004739e-01
6.175000000000000000e+01 -1.736041702099763162e-01
6.179999999999999716e+01 -1.748736272770415323e-01
6.185000000000000142e+01 -1.762053963265332313e-01
6.189999999999999858e+01 -1.766315558028526689e-01
6.195000000000000284e+01 -1.764829459292897862e-01
6.200000000000000000e+01 -1.757872929879895074e-01
6.204999999999999716e+01 -1.755367426256194130e-01
6.210000000000000142e+01 -1.763467930802744554e-01
6.214999999999999858e+01 -1.763140618692988770e-01
6.220000000000000284e+01 -1.747554163208945577e-01
6.225000000000000000e+01 -1.754341293943164903e-01
6.229999999999999716e+01 -1.764305254061608041e-01
6.235000000000000142e+01 -1.761231536511497497e-01
6.239999999999999858e+01 -1.754966345424905094e-01
6.245000000000000284e+01 -1.760331020718666206e-01
6.250000000000000000e+01 -1.748389303504274961e-01
6.254999999999999716e+01 -1.744769197431745023e-01
6.260000000000000142e+01 -1.761909613225784710e-01
6.264999999999999858e+01 -1.773247660859037789e-01
6.270000000000000284e+01 -1.757259295681576072e-01
6.275000000000000000e+01 -1.752430489194551355e-01
6.279999999999999716e+01 -1.890507804627894195e-01
6.285000000000000142e+01 -1.891602627658614533e-01
6.289999999999999858e+01 -1.873990172536111609e-01
6.295000000000000284e+01 -1.863093550400420628e-01
6.300000000000000000e+01 -1.867905050529820588e-01
6.304999999999999716e+01 -1.866812084813637140e-01
6.310000000000000142e+01 -1.869481473382069436e-01
6.314999999999999858e+01 -1.887727670240827438e-01
6.320000000000000284e+01 -1.940613097305285140e-01
6.325000000000000000e+01 -1.951852586986130289e-01
6.329999999999999716e+01 -1.957488319839345292e-01
6.335000000000000142e+01 -1.943406214294323420e-01
6.339999999999999858e+01 -1.952718677699399330e-01
6.345000000000000284e+01 -1.973420194378527337e-01
6.350000000000000000e+01 -1.959686212742699218e-01
6.354999999999999716e+01 -1.953964869827146400e-01
6.360000000000000142e+01 -1.927646415941439428e-01
6.364999999999999858e+01 -1.977093194680223653e-01
6.370000000000000284e+01 -1.948727285209623794e-01
6.375000000000000000e+01 -1.948213459877921883e-01
6.379999999999999716e+01 -1.980761569457474836e-01
6.385000000000000142e+01 -1.978931973144661405e-01
6.389999999999999858e+01 -2.011861176704081433e-01
6.395000000000000284e+01 -1.999499000569934515e-01
6.400000000000000000e+01 -1.970142578824773116e-01
6.404999999999999716e+01 -1.948032237265269195e-01
6.409999999999999432e+01 -1.926676035860846459e-01
6.415000000000000568e+01 -1.924633422385574610e-01
6.420000000000000284e+01 -1.903538581172476152e-01
6.425000000000000000e+01 -1.915741150121736402e-01
6.429999999999999716e+01 -1.924388828850647215e-01
6.434999999999999432e+01 -1.932083735794650758e-01
6.440000000000000568e+01 -1.928639596804051226e-01
6.445000000000000284e+01 -1.912390932053316117e-01
6.450000000000000000e+01 -1.922211604819022424e-01
6.454999999999999716e+01 -1.928168109106504768e-01
6.459999999999999432e+01 -1.976426119660420200e-01
6.465000000000000568e+01 -1.991406902651139954e-01
6.470000000000000284e+01 -1.980876779449526337e-01
6.475000000000000000e+01 -1.927370990864935851e-01
6.479999999999999716e+01 -1.897854007046380909e-01
6.484999999999999432e+01 -1.910168141539622111e-01
6.490000000000000568e+01 -1.925358842450131946e-01
6.495000000000000284e+01 -1.965059282691860587e-01
6.500000000000000000e+01 -1.952552040318273063e-01
6.504999999999999716e+01 -1.948846882376981671e-01
6.509999999999999432e+01 -1.919799826226339379e-01
6.515000000000000568e+01 -1.925615053154578482e-01
6.520000000000000284e+01 -1.987552092596421571e-01
6.525000000000000000e+01 -1.983405336739603730e-01
6.529999999999999716e+01 -1.970599630533874380e-01
6.534999999999999432e+01 -1.950781100709179094e-01
6.540000000000000568e+01 -1.939181413200179172e-01
6.545000000000000284e+01 -1.929119122396884545e-01
6.550000000000000000e+01 -1.922504843382347173e-01
6.554999999999999716e+01 -1.897914406482886229e-01
6.559999999999999432e+01 -1.866375684625390663e-01
6.565000000000000568e+01 -1.842366758785675407e-01
6.570000000000000284e+01 -1.856686662234720009e-01
6.575000000000000000e+01 -1.859350960808817954e-01
6.579999999999999716e+01 -1.863684826195138033e-01
6.584999999999999432e+01 -1.847760509137926499e-01
6.590000000000000568e+01 -1.837008847988254590e-01
6.595000000000000284e+01 -1.827657012538633774e-01
6.600000000000000000e+01 -1.807928732160191676e-01
6.604999999999999716e+01 -1.801628777678215831e-01
6.609999999999999432e+01 -1.792290119903952317e-01
6.615000000000000568e+01 -1.800462879365236080e-01
6.620000000000000284e+01 -1.800584060473750247e-01
6.625000000000000000e+01 -1.803107683267935468e-01
6.629999999999999716e+01 -1.804752085633416214e-01
6.634999999999999432e+01 -1.811883835071905202e-01
6.640000000000000568e+01 -1.792063938550644275e-01
6.645000000000000284e+01 -1.765833203127584461e-01
6.650000000000000000e+01 -1.750280088807075196e-01
6.654999999999999716e+01 -1.737127017690740238e-01
6.659999999999999432e+01 -1.739207678547430025e-01
6.665000000000000568e+01 -1.708687489003936910e-01
6.670000000000000284e+01 -1.684432236639505642e-01
6.675000000000000000e+01 -1.681591795924758659e-01
6.679999999999999716e+01 -1.668996736298250516e-01
6.684999999999999432e+01 -1.658396260331739258e-01
6.690000000000000568e+01 -1.636951244095488089e-01
6.695000000000000284e+01 -1.633505411592348078e-01
6.700000000000000000e+01 -1.632992231050516274e-01
6.704999999999999716e+01 -1.610968376778144917e-01
6.709999999999999432e+01 -1.624094188773686498e-01
6.715000000000000568e+01 -1.617427971001839659e-01
6.720000000000000284e+01 -1.596524518031925410e-01
6.725000000000000000e+01 -1.582716502407386927e-01
6.729999999999999716e+01 -1.543571095997857134e-01
6.734999999999999432e+01 -1.551491171965996563e-01
6.740000000000000568e+01 -1.557105754214249127e-01
6.745000000000000284e+01 -1.557030490003112055e-01
6.750000000000000000e+01 -1.541382744752517742e-01
6.754999999999999716e+01 -1.534376928408241747e-01
6.759999999999999432e+01 -1.497493220095761357e-01
6.765000000000000568e+01 -1.454675716314749179e-01
6.770000000000000284e+01 -1.457880892437234122e-01
6.775000000000000000e+01 -1.459673154541204498e-01
6.779999999999999716e+01 -1.450404828928849865e-01
6.784999999999999432e+01 -1.455865736159800417e-01
6.790000000000000568e+01 -1.465652376096052423e-01
6.795000000000000284e+01 -1.453481147168246557e-01
6.800000000000000000e+01 -1.455916946691393765e-01
6.804999999999999716e+01 -1.466553002450089460e-01
6.809999999999999432e+01 -1.465517022796305746e-01
6.815000000000000568e+01 -1.462575672056300735e-01
6.820000000000000284e+01 -1.459370512963563959e-01
6.825000000000000000e+01 -1.448513432933953571e-01
6.829999999999999716e+01 -1.405670015640226311e-01
6.834999999999999432e+01 -1.392099840775394282e-01
6.840000000000000568e+01 -1.419086418662197924e-01
6.845000000000000284e+01 -1.407355870267843756e-01
6.850000000000000000e+01 -1.402566169443125177e-01
6.854999999999999716e+01 -1.380488334982745702e-01
6.859999999999999432e+01 -1.368150556418505359e-01
6.865000000000000568e+01 -1.379219908899751712e-01
6.870000000000000284e+01 -1.377136586586597822e-01
6.875000000000000000e+01 -1.360538024196049911e-01
6.879999999999999716e+01 -1.364278889963495833e-01
6.884999999999999432e+01 -1.354524318484336132e-01
6.890000000000000568e+01 -1.350422508095628915e-01
6.895000000000000284e+01 -1.352724526262784055e-01
6.900000000000000000e+01 -1.365787445639622677e-01
6.904999999999999716e+01 -1.348634862382408206e-01
6.909999999999999432e+01 -1.338484590297704113e-01
6.915000000000000568e+01 -1.323935763117886633e-01
6.920000000000000284e+01 -1.309292728780967197e-01
6.925000000000000000e+01 -1.309658548554505919e-01
6.929999999999999716e+01 -1.296909990892129438e-01
6.934999999999999432e+01 -1.304674812034270492e-01
6.940000000000000568e+01 -1.302899842698648503e-01
6.945000000000000284e+01 -1.294715633052284653e-01
6.950000000000000000e+01 -1.290558544919920558e-01
6.954999999999999716e+01 -1.293559863016601197e-01
6.959999999999999432e+01 -1.282105323942338837e-01
6.965000000000000568e+01 -1.306790104213547410e-01
6.970000000000000284e+01 -1.296048486391047083e-01
6.975000000000000000e+01 -1.275802808634966812e-01
6.979999999999999716e+01 -1.275760703599101431e-01
6.984999999999999432e+01 -1.283058820373237097e-01
6.990000000000000568e+01 -1.259323384283444203e-01
6.995000000000000284e+01 -1.229265869232250424e-01
7.000000000000000000e+01 -1.216389388129039822e-01
7.004999999999999716e+01 -1.249628760778954129e-01
7.009999999999999432e+01 -1.230684865529088345e-01
7.015000000000000568e+01 -1.207410255912669400e-01
7.020000000000000284e+01 -1.202788587543969501e-01
7.025000000000000000e+01 -1.172776898670704476e-01
7.029999999999999716e+01 -1.158821794538668487e-01
7.034999999999999432e+01 -1.151797663434046548e-01
7.040000000000000568e+01 -1.165148676256631405e-01
7.045000000000000284e+01 -1.150527919920610181e-01
7.050000000000000000e+01 -1.111701826922191771e-01
7.054999999999999716e+01 -1.091279788405149359e-01
7.059999999999999432e+01 -1.120385821530417852e-01
7.065000000000000568e+01 -1.107605228539655096e-01
7.070000000000000284e+01 -1.052881932330571452e-01
7.075000000000000000e+01 -1.058467985117477750e-01
7.079999999999999716e+01 -1.045324166942634275e-01
7.084999999999999432e+01 -1.050070044988172802e-01
7.090000000000000568e+01 -1.051655399174399597e-01
7.095000000000000284e+01 -1.025063518441065996e-01
7.100000000000000000e+01 -1.062576582696135447e-01
7.104999999999999716e+01 -1.070706755852987302e-01
7.109999999999999432e+01 -1.066278942458907114e-01
7.115000000000000568e+01 -1.064321938287179498e-01
7.120000000000000284e+01 -1.063427943783367968e-01
7.125000000000000000e+01 -1.036337480126009319e-01
7.129999999999999716e+01 -1.056820202233745981e-01
7.134999999999999432e+01 -1.061412314576501842e-01
7.140000000000000568e+01 -1.030977832254709597e-01
7.145000000000000284e+01 -1.006111352521092128e-01
7.150000000000000000e+01 -9.946758140936094728e-02
7.154999999999999716e+01 -1.008934086161126231e-01
7.159999999999999432e+01 -1.011048937363710765e-01
7.165000000000000568e+01 -9.875309526690663475e-02
7.170000000000000284e+01 -9.602566706964291154e-02
7.175000000000000000e+01 -9.638649672902147025e-02
7.179999999999999716e+01 -9.513239082190039220e-02
7.184999999999999432e+01 -9.907527692778360373e-02
7.190000000000000568e+01 -1.000786099501833060e-01
7.195000000000000284e+01 -1.011155819620336016e-01
7.200000000000000000e+01 -9.982679169718008949e-02
7.204999999999999716e+01 -9.881782154265415785e-02
7.209999999999999432e+01 -1.030438320698564836e-01
7.215000000000000568e+01 -1.172403568781692634e-01
7.220000000000000284e+01 -1.171543980209465013e-01
7.225000000000000000e+01 -1.170746561061007662e-01
7.229999999999999716e+01 -1.196076562231205981e-01
7.234999999999999432e+01 -1.280387515010955046e-01
7.240000000000000568e+01 -1.289621034852672932e-01
7.245000000000000284e+01 -1.290968122240082616e-01
7.250000000000000000e+01 -1.320059475599634213e-01
7.254999999999999716e+01 -1.322752424704197738e-01
7.259999999999999432e+01 -1.341864242006986785e-01
7.265000000000000568e+01 -1.334535287778440826e-01
7.270000000000000284e+01 -1.347402817527183772e-01
7.275000000000000000e+01 -1.332931803581632879e-01
7.279999999999999716e+01 -1.326495826869627526e-01
7.284999999999999432e+01 -1.331293951270650922e-01
7.290000000000000568e+01 -1.335299565294908175e-01
7.295000000000000284e+01 -1.340505368997084168e-01
7.300000000000000000e+01 -1.331540163947555477e-01
7.304999999999999716e+01 -1.344318959890660747e-01
7.309999999999999432e+01 -1.330997706341143783e-01
7.315000000000000568e+01 -1.331845391116746324e-01
7.320000000000000284e+01 -1.338521566674979735e-01
7.325000000000000000e+01 -1.356238228110903110e-01
7.329999999999999716e+01 -1.346741749078355921e-01
7.334999999999999432e+01 -1.349423005867092795e-01
7.340000000000000568e+01 -1.350527409178794713e-01
7.345000000000000284e+01 -1.329668946302919319e-01
7.350000000000000000e+01 -1.314136231733609994e-01
7.354999999999999716e+01 -1.324607181012132373e-01
7.359999999999999432e+01 -1.308173220561272831e-01
7.365000000000000568e+01 -1.298382365563617857e-01
7.370000000000000284e+01 -1.289947614327976999e-01
7.375000000000000000e+01 -1.300708719227998966e-01
7.379999999999999716e+01 -1.294170053330072623e-01
7.384999999999999432e+01 -1.271133335968463729e-01
7.390000000000000568e+01 -1.256333353526257746e-01
7.395000000000000284e+01 -1.237935036625369828e-01
7.400000000000000000e+01 -1.234623493625085361e-01
7.404999999999999716e+01 -1.230475271780954588e-01
7.409999999999999432e+01 -1.251520309666574460e-01
7.415000000000000568e+01 -1.222719782394990906e-01
7.420000000000000284e+01 -1.225400736200915192e-01
7.425000000000000000e+01 -1.141441634953905410e-01
7.429999999999999716e+01 -1.153167028239567155e-01
7.434999999999999432e+01 -1.141779077338722775e-01
7.440000000000000568e+01 -1.114915048753675891e-01
7.445000000000000284e+01 -1.136168010305269038e-01
7.450000000000000000e+01 -1.127539135844188301e-01
7.454999999999999716e+01 -1.118970491615392943e-01
7.459999999999999432e+01 -1.075626976389373601e-01
7.465000000000000568e+01 -1.079713167510723826e-01
7.470000000000000284e+01 -1.067153827637296049e-01
7.475000000000000000e+01 -1.051927682046552293e-01
7.479999999999999716e+01 -1.078112282589290677e-01
7.484999999999999432e+01 -1.083030660428733888e-01
7.490000000000000568e+01 -1.073646834967714736e-01
7.495000000000000284e+01 -1.085272819728702876e-01
7.500000000000000000e+01 -1.076045533252041053e-01
7.504999999999999716e+01 -1.082448809642213017e-01
7.509999999999999432e+01 -1.100261083502847709e-01
7.515000000000000568e+01 -1.100473985595379484e-01
7.520000000000000284e+01 -1.134049282722743440e-01
7.525000000000000000e+01 -1.131680652843331941e-01
7.529999999999999716e+01 -1.180585962175230430e-01
7.534999999999999432e+01 -1.195322300928375742e-01
7.540000000000000568e+01 -1.184613373681309978e-01
7.545000000000000284e+01 -1.114195831230494343e-01
7.550000000000000000e+01 -1.116384248015653557e-01
7.554999999999999716e+01 -1.116928596613305652e-01
7.559999999999999432e+01 -1.124959465444664575e-01
7.565000000000000568e+01 -1.139647180550037997e-01
7.570000000000000284e+01 -1.083080248773981569e-01
7.575000000000000000e+01 -1.075028778604880664e-01
7.579999999999999716e+01 -1.069018650732085074e-01
7.584999999999999432e+01 -1.071865119224700708e-01
7.590000000000000568e+01 -1.074376611278368143e-01
7.595000000000000284e+01 -1.055483086195636716e-01
7.600000000000000000e+01 -1.135658011428423153e-01
7.604999999999999716e+01 -1.135322492378653958e-01
7.609999999999999432e+01 -1.147951861121701972e-01
7.615000000000000568e+01 -1.087744128174646524e-01
7.620000000000000284e+01 -1.009048025791821623e-01
7.625000000000000000e+01 -1.006439797813961090e-01
7.629999999999999716e+01 -9.820096334950609296e-02
7.634999999999999432e+01 -9.947239431880287863e-02
7.640000000000000568e+01 -9.949684152265880765e-02
7.645000000000000284e+01 -1.002699274678428704e-01
7.650000000000000000e+01 -1.000832412896904416e-01
7.654999999999999716e+01 -1.001441381731832253e-01
7.659999999999999432e+01 -1.030780189395061469e-01
7.665000000000000568e+01 -1.032617010640307365e-01
7.670000000000000284e+01 -9.931726369464972948e-02
7.675000000000000000e+01 -9.382301228537340276e-02
7.679999999999999716e+01 -9.735132215680164514e-02
7.684999999999999432e+01 -9.977735964471372287e-02
7.690000000000000568e+01 -1.009122895254005031e-01
7.695000000000000284e+01 -1.004990328314050441e-01
7.700000000000000000e+01 -9.952832828420254963e-02
7.704999999999999716e+01 -1.002307152265025370e-01
7.709999999999999432e+01 -1.054586459428840245e-01
7.715000000000000568e+01 -1.093836681029887320e-01
7.720000000000000284e+01 -1.108986374012456977e-01
7.725000000000000000e+01 -1.105832844767158651e-01
7.729999999999999716e+01 -1.082892922478526365e-01
7.734999999999999432e+01 -1.140784340359974752e-01
7.740000000000000568e+01 -1.140461528216647896e-01
7.745000000000000284e+01 -1.190079206500960912e-01
7.750000000000000000e+01 -1.205311887514560060e-01
7.754999999999999716e+01 -1.210061297829372329e-01
7.759999999999999432e+01 -1.215178183435743631e-01
7.765000000000000568e+01 -1.213516939346531570e-01
7.770000000000000284e+01 -1.210254712585402959e-01
7.775000000000000000e+01 -1.220530990907705421e-01
7.779999999999999716e+01 -1.233252977841087783e-01
7.784999999999999432e+01 -1.235654178191573360e-01
7.790000000000000568e+01 -1.235217255238833522e-01
7.795000000000000284e+01 -1.241570395849397046e-01
7.800000000000000000e+01 -1.241825829628029620e-01
7.804999999999999716e+01 -1.247826002733370687e-01
7.809999999999999432e+01 -1.276816439100384448e-01
7.815000000000000568e+01 -1.266668135997092159e-01
7.820000000000000284e+01 -1.276881733094859250e-01
7.825000000000000000e+01 -1.279772580618097066e-01
7.829999999999999716e+01 -1.287653903411287715e-01
7.834999999999999432e+01 -1.297977807015024965e-01
7.840000000000000568e+01 -1.294171307166839258e-01
7.845000000000000284e+01 -1.299088354331415507e-01
7.850000000000000000e+01 -1.313741138016163434e-01
7.854999999999999716e+01 -1.319535134226345607e-01
7.859999999999999432e+01 -1.314938287534619665e-01
7.865000000000000568e+01 -1.320026291955605779e-01
7.870000000000000284e+01 -1.304861447795318263e-01
7.875000000000000000e+01 -1.317098569668521402e-01
7.879999999999999716e+01 -1.312891117433531984e-01
7.884999999999999432e+01 -1.317669729082777408e-01
7.890000000000000568e+01 -1.339294310481360939e-01
7.895000000000000284e+01 -1.382852859396622447e-01
7.900000000000000000e+01 -1.389370298108054402e-01
7.904999999999999716e+01 -1.404375166152271315e-01
7.909999999999999432e+01 -1.395280495932774145e-01
7.915000000000000568e+01 -1.430309444809437225e-01
7.920000000000000284e+01 -1.437867970760044745e-01
7.925000000000000000e+01 -1.453654118854101340e-01
7.929999999999999716e+01 -1.467082108609045199e-01
7.934999999999999432e+01 -1.486749334392956923e-01
7.940000000000000568e+01 -1.494562809075048182e-01
7.945000000000000284e+01 -1.499959420096668439e-01
7.950000000000000000e+01 -1.502970914856657514e-01
7.954999999999999716e+01 -1.505053149965819570e-01
7.959999999999999432e+01 -1.415370925319369144e-01
7.965000000000000568e+01 -1.430620597815187300e-01
7.970000000000000284e+01 -1.433185229022252427e-01
7.975000000000000000e+01 -1.397616943497810016e-01
7.979999999999999716e+01 -1.407475931276097880e-01
7.984999999999999432e+01 -1.381973029972492772e-01
7.990000000000000568e+01 -1.410030203104865321e-01
7.995000000000000284e+01 -1.430929760393843120e-01
8.000000000000000000e+01 -1.435552830899551047e-01
8.004999999999999716e+01 -1.444714999309087977e-01
8.009999999999999432e+01 -1.448804666546661679e-01
8.015000000000000568e+01 -1.424187713855306348e-01
8.020000000000000284e+01 -1.444488094815324919e-01
8.025000000000000000e+01 -1.492856456695863254e-01
8.029999999999999716e+01 -1.508489056824337537e-01
8.034999999999999432e+01 -1.422381982501094710e-01
8.040000000000000568e+01 -1.273753322794474729e-01
8.045000000000000284e+01 -1.282420821557444246e-01
8.050000000000000000e+01 -1.254870683462642189e-01
8.054999999999999716e+01 -1.252947640088027947e-01
8.059999999999999432e+01 -1.261153139307687743e-01
8.065000000000000568e+01 -1.238662127730303653e-01
8.070000000000000284e+01 -1.240660868989228310e-01
8.075000000000000000e+01 -1.244721194366890937e-01
8.079999999999999716e+01 -1.270981574526628965e-01
8.084999999999999432e+01 -1.260239440514932530e-01
8.090000000000000568e+01 -1.268809242550890115e-01
8.095000000000000284e+01 -1.308985327295864309e-01
8.100000000000000000e+01 -1.273550119993221708e-01
8.104999999999999716e+01 -1.256821585515664197e-01
8.109999999999999432e+01 -1.255986287860502704e-01
8.115000000000000568e+01 -1.280716691293376230e-01
8.120000000000000284e+01 -1.342369981850178029e-01
8.125000000000000000e+01 -1.368669763634189629e-01
8.129999999999999716e+01 -1.360310333684345563e-01
8.134999999999999432e+01 -1.752335632697804013e-01
8.140000000000000568e+01 -1.710191402629014645e-01
8.145000000000000284e+01 -1.711408784140467931e-01
8.150000000000000000e+01 -1.657106583705295899e-01
8.154999999999999716e+01 -1.656991504616387167e-01
8.159999999999999432e+01 -1.679976410051186309e-01
8.165000000000000568e+01 -1.715777500103382314e-01
8.170000000000000284e+01 -1.679512738030762009e-01
8.175000000000000000e+01 -1.656098689753570941e-01
8.179999999999999716e+01 -1.656914739868406428e-01
8.184999999999999432e+01 -1.652360982995712269e-01
8.190000000000000568e+01 -1.672468195450124429e-01
8.195000000000000284e+01 -1.672370349593448602e-01
8.200000000000000000e+01 -1.669373342615122491e-01
8.204999999999999716e+01 -1.671746015770744775e-01
8.209999999999999432e+01 -1.712787762040594575e-01
8.215000000000000568e+01 -1.735588131858215866e-01
8.220000000000000284e+01 -1.729789435176826151e-01
8.225000000000000000e+01 -1.675980527328098935e-01
8.229999999999999716e+01 -1.699817099723195113e-01
8.234999999999999432e+01 -1.669312380322121037e-01
8.240000000000000568e+01 -1.665495846261813573e-01
8.245000000000000284e+01 -1.671471813617897151e-01
8.250000000000000000e+01 -1.671603131395046071e-01
8.254999999999999716e+01 -1.706428194621600336e-01
8.259999999999999432e+01 -1.732516299241040614e-01
8.265000000000000568e+01 -1.726087501658257750e-01
8.270000000000000284e+01 -1.752778473040253748e-01
8.275000000000000000e+01 -1.775133537900873693e-01
8.279999999999999716e+01 -1.771932139012230289e-01
8.284999999999999432e+01 -1.796525127634631958e-01
8.290000000000000568e+01 -1.786290038317221718e-01
8.295000000000000284e+01 -1.777373072021066203e-01
8.300000000000000000e+01 -1.782729668495067754e-01
8.304999999999999716e+01 -1.778881640579526580e-01
8.309999999999999432e+01 -1.778184654400268294e-01
8.315000000000000568e+01 -1.757852113756668555e-01
8.320000000000000284e+01 -1.748648913638019553e-01
8.325000000000000000e+01 -1.712315699714435091e-01
8.329999999999999716e+01 -1.706529814707903603e-01
8.334999999999999432e+01 -1.709192808631447014e-01
8.340000000000000568e+01 -1.725390854885783531e-01
8.345000000000000284e+01 -1.725664487094588362e-01
8.350000000000000000e+01 -1.680476522708910792e-01
8.354999999999999716e+01 -1.667335683376327260e-01
8.359999999999999432e+01 -1.680327764353785613e-01
8.365000000000000568e+01 -1.643244316862432219e-01
8.370000000000000284e+01 -1.586540596812478776e-01
8.375000000000000000e+01 -1.595691730179460421e-01
8.379999999999999716e+01 -1.584265797009257459e-01
8.384999999999999432e+01 -1.575131382775115108e-01
8.390000000000000568e+01 -1.623609257434682485e-01
8.395000000000000284e+01 -1.476854344881723125e-01
8.400000000000000000e+01 -1.452726867131644284e-01
8.404999999999999716e+01 -1.475313465080220765e-01
8.409999999999999432e+01 -1.390230302912358051e-01
8.415000000000000568e+01 -1.336353575620187473e-01
8.420000000000000284e+01 -1.306610455192295239e-01
8.425000000000000000e+01 -1.251169243010534782e-01
8.429999999999999716e+01 -1.199593355772667902e-01
8.434999999999999432e+01 -1.216388694244482094e-01
8.440000000000000568e+01 -1.216603693886601500e-01
8.445000000000000284e+01 -1.249246054009611889e-01
8.450000000000000000e+01 -1.136774372173182251e-01
8.454999999999999716e+01 -1.143757034178215087e-01
8.459999999999999432e+01 -1.149540236339887112e-01
8.465000000000000568e+01 -1.136765859914263821e-01
8.470000000000000284e+01 -1.141577432641721623e-01
8.475000000000000000e+01 -1.124777668805906350e-01
8.479999999999999716e+01 -1.037884148136891810e-01
8.484999999999999432e+01 -1.025689263037055515e-01
8.490000000000000568e+01 -1.007510652905407450e-01
8.495000000000000284e+01 -1.008796310041734923e-01
8.500000000000000000e+01 -9.686302061936472030e-02
8.504999999999999716e+01 -9.662216846505966572e-02
8.509999999999999432e+01 -9.999539314587109484e-02
8.515000000000000568e+01 -9.963605215749912758e-02
8.520000000000000284e+01 -1.000311553950274379e-01
8.525000000000000000e+01 -9.602632622496186376e-02
8.529999999999999716e+01 -8.726866623196254114e-02
8.534999999999999432e+01 -9.163550112047143259e-02
8.540000000000000568e+01 -8.596198687261800975e-02
8.545000000000000284e+01 -8.340296695797462523e-02
8.550000000000000000e+01 -7.704582620707582652e-02
8.554999999999999716e+01 -6.886654761277732906e-02
8.559999999999999432e+01 -5.406460847917392287e-02
8.565000000000000568e+01 -5.675502474228678179e-02
8.570000000000000284e+01 -4.882681839712600669e-02
8.575000000000000000e+01 -4.234221660926332925e-02
8.579999999999999716e+01 -3.751511129214137735e-02
8.584999999999999432e+01 -3.000276188312601261e-02
8.590000000000000568e+01 -3.468770329226033428e-02
8.595000000000000284e+01 -3.041132225466851996e-02
8.600000000000000000e+01 -3.070342994096678796e-02
8.604999999999999716e+01 -3.203192266600026622e-02
8.609999999999999432e+01 -1.704721270925328019e-02
8.615000000000000568e+01 -2.642712334549151415e-02
8.620000000000000284e+01 -2.784720585130075893e-02
8.625000000000000000e+01 -2.409193356461510407e-02
8.629999999999999716e+01 -2.791439441096216917e-02
8.634999999999999432e+01 -2.432984787403188326e-02
8.640000000000000568e+01 -2.442326865500321978e-02
8.645000000000000284e+01 -1.169182002215359353e-02
8.650000000000000000e+01 -1.270085572941401751e-02
8.654999999999999716e+01 -3.417303788655353270e-03
8.659999999999999432e+01 -6.660019714378369489e-03
8.665000000000000568e+01 -8.114093977615912875e-03
8.670000000000000284e+01 -9.982343591124927945e-03
8.675000000000000000e+01 -2.763223134088018014e-03
8.679999999999999716e+01 -9.538779740933835388e-04
8.684999999999999432e+01 6.809426471174519907e-03
8.690000000000000568e+01 9.277074176319942758e-03
8.695000000000000284e+01 6.729223901693531795e-03
8.700000000000000000e+01 5.434187537090314109e-03
8.704999999999999716e+01 3.574524695629307993e-03
8.709999999999999432e+01 1.192647245574895293e-02
8.715000000000000568e+01 1.176760469777436355e-02
8.720000000000000284e+01 1.317181497169371551e-02
8.725000000000000000e+01 1.304502239644919105e-02
8.729999999999999716e+01 1.268035371831297518e-02
8.734999999999999432e+01 2.950277957945934837e-02
8.740000000000000568e+01 2.872972293274637934e-02
8.745000000000000284e+01 2.832736796938961632e-02
8.750000000000000000e+01 2.857019213526469995e-02
8.754999999999999716e+01 2.762246169274431076e-02
8.759999999999999432e+01 2.897462378595076077e-02
8.765000000000000568e+01 3.203131484712558319e-02
8.770000000000000284e+01 3.041192726600536536e-02
8.775000000000000000e+01 2.825021678909658135e-02
8.779999999999999716e+01 3.032020066236218100e-02
8.784999999999999432e+01 2.979212282797270850e-02
8.790000000000000568e+01 2.923531699660576744e-02
8.795000000000000284e+01 3.039934491678528486e-02
8.800000000000000000e+01 2.765862472431183591e-02
8.804999999999999716e+01 2.697711979008350636e-02
8.809999999999999432e+01 2.693696284739582891e-02
8.815000000000000568e+01 2.861746555377822285e-02
8.820000000000000284e+01 2.532357499588452909e-02
8.825000000000000000e+01 2.841982588109652832e-02
8.829999999999999716e+01 2.648641551483995812e-02
8.834999999999999432e+01 2.568008972275616017e-02
8.840000000000000568e+01 2.593102228379044055e-02
8.845000000000000284e+01 2.322549573487618299e-02
8.850000000000000000e+01 1.496711945855881513e-02
8.854999999999999716e+01 1.713714923986250221e-02
8.859999999999999432e+01 1.701183700784170832e-02
8.865000000000000568e+01 2.571159623852554629e-02
8.870000000000000284e+01 2.288833851144859988e-02
8.875000000000000000e+01 1.846870029259143828e-02
8.879999999999999716e+01 1.458558794310500437e-02
8.884999999999999432e+01 9.414246813677858844e-03
8.890000000000000568e+01 7.928128118359641097e-03
8.895000000000000284e+01 9.068107714273829917e-03
8.900000000000000000e+01 8.434412247254408426e-03
8.904999999999999716e+01 5.536232388774450439e-03
8.909999999999999432e+01 6.139531761209632808e-03
8.915000000000000568e+01 5.212935744016398976e-03
8.920000000000000284e+01 4.848530860074314920e-03
8.925000000000000000e+01 5.070872398373588164e-03
8.929999999999999716e+01 6.633479347784548841e-03
8.934999999999999432e+01 8.454941576773513170e-03
8.940000000000000568e+01 8.170693177598142495e-03
8.945000000000000284e+01 5.805205886442372544e-03
8.950000000000000000e+01 8.069131349222017843e-03
8.954999999999999716e+01 5.092691919671503767e-03
8.959999999999999432e+01 1.077210641148076964e-02
8.965000000000000568e+01 1.091314025637520578e-02
8.970000000000000284e+01 1.449843080526865349e-02
8.975000000000000000e+01 7.009201129021744303e-03
8.979999999999999716e+01 6.699591186253286632e-03
8.984999999999999432e+01 8.868968363335423891e-03
8.990000000000000568e+01 1.041283836137705220e-02
8.995000000000000284e+01 1.530862733035668471e-02
9.000000000000000000e+01 -3.895585849376781169e-03
9.004999999999999716e+01 -1.896866926774222993e-03
9.009999999999999432e+01 -2.821965746765545298e-03
9.015000000000000568e+01 -3.226200496475358035e-03
9.020000000000000284e+01 -7.038739222451300022e-03
9.025000000000000000e+01 -5.865256440203457135e-03
9.029999999999999716e+01 -7.755160109004748462e-03
9.034999999999999432e+01 -7.521195432965811258e-03
9.040000000000000568e+01 -7.346414903440709292e-03
9.045000000000000284e+01 -3.679211396720344016e-03
9.050000000000000000e+01 -2.117200367690860469e-03
9.054999999999999716e+01 -2.772938402530996348e-03
9.059999999999999432e+01 -1.380039987823565573e-03
9.065000000000000568e+01 -1.199236801443351146e-02
9.070000000000000284e+01 -1.991312896360366430e-02
9.075000000000000000e+01 -2.425991092978422789e-02
9.079999999999999716e+01 -2.711694437287090823e-02
9.084999999999999432e+01 -2.686645956162717064e-02
9.090000000000000568e+01 -2.468695117864260283e-02
9.095000000000000284e+01 -2.634737738896636081e-02
9.100000000000000000e+01 -3.671606700988945537e-02
9.104999999999999716e+01 -4.005494951352470828e-02
9.109999999999999432e+01 -4.101024617957362006e-02
9.115000000000000568e+01 -4.119082264534195542e-02
9.120000000000000284e+01 -4.122290455210867594e-02
9.125000000000000000e+01 -3.998206499329445135e-02
9.129999999999999716e+01 -3.928518772919146335e-02
9.134999999999999432e+01 -3.880209835313641609e-02
9.140000000000000568e+01 -4.057212919415720265e-02
9.145000000000000284e+01 -3.867824765545024857e-02
9.150000000000000000e+01 -3.785928160649134483e-02
9.154999999999999716e+01 -3.571968216275539509e-02
9.159999999999999432e+01 -3.474362367535215046e-02
9.165000000000000568e+01 -3.649225108542947932e-02
9.170000000000000284e+01 -3.613629515146434684e-02
9.175000000000000000e+01 -3.655790557864884577e-02
9.179999999999999716e+01 -3.514385280793201616e-02
9.184999999999999432e+01 -3.544749250279322084e-02
9.190000000000000568e+01 -3.615220178279904967e-02
9.195000000000000284e+01 -3.626212670422809120e-02
9.200000000000000000e+01 -3.570349817843277568e-02
9.204999999999999716e+01 -3.518318939535824974e-02
9.209999999999999432e+01 -3.463562870644653485e-02
9.215000000000000568e+01 -3.374053194481967111e-02
9.220000000000000284e+01 -3.417395236576839523e-02
9.225000000000000000e+01 -3.491580502926089347e-02
9.229999999999999716e+01 -3.899219842150798698e-02
9.234999999999999432e+01 -3.694971518526965482e-02
9.240000000000000568e+01 -3.635842729415863367e-02
9.245000000000000284e+01 -3.581190147876762986e-02
9.250000000000000000e+01 -3.868281826046832822e-02
9.254999999999999716e+01 -3.904136292582598838e-02
9.259999999999999432e+01 -4.051063999714172442e-02
9.265000000000000568e+01 -4.597949516157882888e-02
9.270000000000000284e+01 -4.403592338259428030e-02
9.275000000000000000e+01 -4.465823182745417425e-02
9.279999999999999716e+01 -4.261902955005365812e-02
9.284999999999999432e+01 -4.352833526972128136e-02
9.290000000000000568e+01 -4.068685259303667090e-02
9.295000000000000284e+01 -3.908865374889600869e-02
9.300000000000000000e+01 -4.038830610933000220e-02
9.304999999999999716e+01 -3.851802108554881060e-02
9.309999999999999432e+01 -3.816516666031970900e-02
9.315000000000000568e+01 -4.008389828399571558e-02
9.320000000000000284e+01 -4.103852301747955983e-02
9.325000000000000000e+01 -4.036122763946844300e-02
9.329999999999999716e+01 -4.567022881928871347e-02
9.334999999999999432e+01 -4.478183918245544348e-02
9.340000000000000568e+01 -4.034630998092050835e-02
9.345000000000000284e+01 -3.679644130185030781e-02
9.350000000000000000e+01 -3.548488318277605996e-02
9.354999999999999716e+01 -4.873149738601413594e-02
9.359999999999999432e+01 -4.671410011817105079e-02
9.365000000000000568e+01 -4.251969694116398274e-02
9.370000000000000284e+01 -4.234725790608560858e-02
9.375000000000000000e+01 -4.261292720190384964e-02
9.379999999999999716e+01 -4.114246228784860376e-02
9.384999999999999432e+01 -4.048326844044755624e-02
9.390000000000000568e+01 -4.257554026693095850e-02
9.395000000000000284e+01 -4.368574005512168568e-02
9.400000000000000000e+01 -4.303701363299652222e-02
9.404999999999999716e+01 -4.115574279137909630e-02
9.409999999999999432e+01 -4.132387515205046546e-02
9.415000000000000568e+01 -3.905270732234476794e-02
9.420000000000000284e+01 -3.818262537735131468e-02
9.425000000000000000e+01 -3.638559607281325464e-02
9.429999999999999716e+01 -3.614810098954262391e-02
9.434999999999999432e+01 -3.608526984662781961e-02
9.440000000000000568e+01 -3.540497726164436310e-02
9.445000000000000284e+01 -3.584359604478721401e-02
9.450000000000000000e+01 -3.529813071205252506e-02
9.454999999999999716e+01 -3.154248273612336728e-02
9.459999999999999432e+01 -3.137216489864345925e-02
9.465000000000000568e+01 -2.778683272457585160e-02
9.470000000000000284e+01 -2.751719677974390904e-02
9.475000000000000000e+01 -2.754211528517217997e-02
9.479999999999999716e+01 -2.362693630751734261e-02
9.484999999999999432e+01 -2.513004977377532659e-02
9.490000000000000568e+01 -2.594980754509853063e-02
9.495000000000000284e+01 -2.675953851665122812e-02
9.500000000000000000e+01 -2.564683611541551320e-02
9.504999999999999716e+01 -2.904915770129570460e-02
9.509999999999999432e+01 -2.866492752325502241e-02
9.515000000000000568e+01 -3.457892688727544350e-02
9.520000000000000284e+01 -3.453791304359739994e-02
9.525000000000000000e+01 -3.526580885092715084e-02
9.529999999999999716e+01 -3.649820597131004513e-02
9.534999999999999432e+01 -3.760670616657346005e-02
9.540000000000000568e+01 -3.176626982809889477e-02
9.545000000000000284e+01 -3.416265488143400975e-02
9.550000000000000000e+01 -3.542220889952666513e-02
9.554999999999999716e+01 -3.574722526337573147e-02
9.559999999999999432e+01 -3.459674176203413748e-02
9.565000000000000568e+01 -3.159516383142811635e-02
9.570000000000000284e+01 -3.369954640387625572e-02
9.575000000000000000e+01 -3.570198191503078100e-02
9.579999999999999716e+01 -3.630675559998246954e-02
9.584999999999999432e+01 -3.823931243876237118e-02
9.590000000000000568e+01 -3.857834036389388987e-02
9.595000000000000284e+01 -3.935839473136892863e-02
9.600000000000000000e+01 -3.638329584470220007e-02
9.604999999999999716e+01 -3.825729820258254310e-02
9.609999999999999432e+01 -3.819115640791417160e-02
9.615000000000000568e+01 -3.878607260296554338e-02
9.620000000000000284e+01 -3.743432346818439949e-02
9.625000000000000000e+01 -3.814606607256006143e-02
9.629999999999999716e+01 -3.717796295915135052e-02
9.634999999999999432e+01 -3.744912072369775691e-02
9.640000000000000568e+01 -3.783005989564354465e-02
9.645000000000000284e+01 -3.834781304104049882e-02
9.650000000000000000e+01 -3.939068201754408749e-02
9.654999999999999716e+01 -4.098981307371973859e-02
9.659999999999999432e+01 -3.624815129674820863e-02
9.665000000000000568e+01 -3.880421325215653583e-02
9.670000000000000284e+01 -3.910004560613330321e-02
9.675000000000000000e+01 -3.859456473937780685e-02
9.679999999999999716e+01 -3.821884914155428137e-02
9.684999999999999432e+01 -4.088891852961706180e-02
9.690000000000000568e+01 -3.966569215413631722e-02
9.695000000000000284e+01 -4.061861176685943597e-02
9.700000000000000000e+01 -4.180544397714827665e-02
9.704999999999999716e+01 -4.249593810739411837e-02
9.709999999999999432e+01 -4.184086661715785693e-02
9.715000000000000568e+01 -4.129979581693438845e-02
9.720000000000000284e+01 -4.273914387579695606e-02
9.725000000000000000e+01 -4.415192516798249756e-02
9.729999999999999716e+01 -4.344458460662465465e-02
9.734999999999999432e+01 -3.997865900709934167e-02
9.740000000000000568e+01 -3.959197295202672440e-02
9.745000000000000284e+01 -3.982298465497222800e-02
9.750000000000000000e+01 -3.934116605628500130e-02
9.754999999999999716e+01 -4.002979726223453855e-02
9.759999999999999432e+01 -4.095288419086223763e-02
9.765000000000000568e+01 -4.008259859516737772e-02
9.770000000000000284e+01 -3.644513274854556395e-02
9.775000000000000000e+01 -3.710752267813305361e-02
9.779999999999999716e+01 -3.631999901036344486e-02
9.784999999999999432e+01 -3.336677307285011718e-02
9.790000000000000568e+01 -3.297137602839695508e-02
9.795000000000000284e+01 -3.103479546736571601e-02
9.800000000000000000e+01 -3.174440420876271929e-02
9.804999999999999716e+01 -3.083179100730635766e-02
9.809999999999999432e+01 -3.145186953016813197e-02
9.815000000000000568e+01 -3.182858391622627597e-02
9.820000000000000284e+01 -3.188241536157663397e-02
9.825000000000000000e+01 -3.276598501747608749e-02
9.829999999999999716e+01 -3.581816142996314262e-02
9.834999999999999432e+01 -3.521089150798644568e-02
9.840000000000000568e+01 -3.690242791988262994e-02
9.845000000000000284e+01 -3.832159980383650910e-02
9.850000000000000000e+01 -3.818146924302576184e-02
9.854999999999999716e+01 -4.005333880658314832e-02
9.859999999999999432e+01 -4.002533879795647925e-02
9.865000000000000568e+01 -4.102084778486746880e-02
9.870000000000000284e+01 -4.049685614138182066e-02
9.875000000000000000e+01 -3.943411076269031507e-02
9.879999999999999716e+01 -3.931112394536680210e-02
9.884999999999999432e+01 -4.073768416040787765e-02
9.890000000000000568e+01 -4.258641129356773025e-02
9.895000000000000284e+01 -4.335453224838011627e-02
9.900000000000000000e+01 -3.819047851601763827e-02
9.904999999999999716e+01 -3.560214944916706425e-02
9.909999999999999432e+01 -3.476152693922099357e-02
9.915000000000000568e+01 -3.999075882722860631e-02
9.920000000000000284e+01 -4.091627044305536781e-02
9.925000000000000000e+01 -4.542499590514428864e-02
9.929999999999999716e+01 -4.753482040058058106e-02
9.934999999999999432e+01 -4.796515873686129500e-02
9.940000000000000568e+01 -2.959863417021683929e-02
9.945000000000000284e+01 -3.070378039531111714e-02
9.950000000000000000e+01 -3.284577216735655447e-02
9.954999999999999716e+01 -3.544719508344318371e-02
9.959999999999999432e+01 -3.694260648514976347e-02
9.965000000000000568e+01 -3.601252490964048508e-02
9.970000000000000284e+01 -3.653527515469178616e-02
9.975000000000000000e+01 -3.805454253149721799e-02
9.979999999999999716e+01 -3.710682341353246233e-02
9.984999999999999432e+01 -3.652695465442270389e-02
9.990000000000000568e+01 -3.841627905487516453e-02
9.995000000000000284e+01 -4.165607866781006335e-02
1.000000000000000000e+02 -4.443612809772739397e-02
1.000499999999999972e+02 -4.368922745824963677e-02
1.000999999999999943e+02 -4.370178765174283914e-02
1.001500000000000057e+02 -4.315835263105223529e-02
1.002000000000000028e+02 -4.479082884167449180e-02
1.002500000000000000e+02 -4.675883234719852011e-02
1.002999999999999972e+02 -4.893883587302645666e-02
1.003499999999999943e+02 -5.160114353306165247e-02
1.004000000000000057e+02 -5.208747824868706355e-02
1.004500000000000028e+02 -5.307463636026950315e-02
1.005000000000000000e+02 -5.149370187794162501e-02
1.005499999999999972e+02 -5.173601515031196751e-02
1.005999999999999943e+02 -5.301708928693727590e-02
1.006500000000000057e+02 -5.055439818366965626e-02
1.007000000000000028e+02 -5.104138488043132027e-02
1.007500000000000000e+02 -5.173997771620324898e-02
1.007999999999999972e+02 -5.182797115348018041e-02
1.008499999999999943e+02 -5.542274897178098986e-02
1.009000000000000057e+02 -5.635443611479762360e-02
1.009500000000000028e+02 -5.209664936298528948e-02
1.010000000000000000e+02 -4.471979905630689422e-02
1.010499999999999972e+02 -4.423492815382543131e-02
1.010999999999999943e+02 -4.256642344285725688e-02
1.011500000000000057e+02 -4.174239948621528279e-02
1.012000000000000028e+02 -4.025984606874556671e-02
1.012500000000000000e+02 -3.398147237427721207e-02
1.012999999999999972e+02 -3.763812262650866741e-02
1.013499999999999943e+02 -3.907509096571561147e-02
1.014000000000000057e+02 -3.854625466301085657e-02
1.014500000000000028e+02 -3.735680301865044323e-02
1.015000000000000000e+02 -3.951333573162158636e-02
1.015499999999999972e+02 -3.969775467699745986e-02
1.015999999999999943e+02 -3.979800633587010639e-02
1.016500000000000057e+02 -4.076911090939888682e-02
1.017000000000000028e+02 -3.963469523782218312e-02
1.017500000000000000e+02 -3.948947747223273408e-02
1.017999999999999972e+02 -3.567931531143074542e-02
1.018499999999999943e+02 -3.521695321824089286e-02
1.019000000000000057e+02 -3.634089534812195987e-02
1.019500000000000028e+02 -3.896306826447453603e-02
1.020000000000000000e+02 -3.666890787734604362e-02
1.020499999999999972e+02 -2.986268500653502939e-02
1.020999999999999943e+02 -2.926147955098230835e-02
1.021500000000000057e+02 -2.950687234659237976e-02
1.022000000000000028e+02 -3.097791221212842575e-02
1.022500000000000000e+02 -3.228839276571165290e-02
1.022999999999999972e+02 -3.433245900495103531e-02
1.023499999999999943e+02 -3.471018895358841255e-02
1.024000000000000057e+02 -3.456887639421150904e-02
1.024500000000000028e+02 -2.868322870433544919e-02
1.025000000000000000e+02 -2.779627572983891376e-02
1.025499999999999972e+02 -2.865822224555755748e-02
1.025999999999999943e+02 -2.937763330671579881e-02
1.026500000000000057e+02 -2.913213538640227820e-02
1.027000000000000028e+02 -2.892120270791537565e-02
1.027500000000000000e+02 -2.751684375244071307e-02
1.027999999999999972e+02 -2.510912349166318294e-02
1.028499999999999943e+02 -2.535905254220220673e-02
1.029000000000000057e+02 -2.684577241013502008e-02
1.029500000000000028e+02 -2.647883577179180672e-02
1.030000000000000000e+02 -2.590918116052242162e-02
1.030499999999999972e+02 -2.601069123426891574e-02
1.030999999999999943e+02 -2.479813650193225458e-02
1.031500000000000057e+02 -2.540169076249686880e-02
1.032000000000000028e+02 -2.440064055153387534e-02
1.032500000000000000e+02 -2.571923533900357522e-02
1.032999999999999972e+02 -2.629864370773201190e-02
1.033499999999999943e+02 -2.701914801432781996e-02
1.034000000000000057e+02 -2.662158705593855798e-02
1.034500000000000028e+02 -2.626299482579354597e-02
1.035000000000000000e+02 -2.556871540323663039e-02
1.035499999999999972e+02 -2.619411187185344270e-02
1.035999999999999943e+02 -2.749801303025831145e-02
1.036500000000000057e+02 -2.796214856680332914e-02
1.037000000000000028e+02 -2.564619671155094621e-02
1.037500000000000000e+02 -2.459279355672292638e-02
1.037999999999999972e+02 -2.562366494132053280e-02
1.038499999999999943e+02 -2.641324133768115437e-02
1.039000000000000057e+02 -2.568854732700120991e-02
1.039500000000000028e+02 -2.592027260303850916e-02
1.040000000000000000e+02 -2.247169163819648027e-02
1.040499999999999972e+02 -2.523623714395850301e-02
1.040999999999999943e+02 -2.599279548575982729e-02
1.041500000000000057e+02 -2.542569163528538359e-02
1.042000000000000028e+02 -2.892457915273813004e-02
1.042500000000000000e+02 -2.856142371162113600e-02
1.042999999999999972e+02 -2.867509250298852161e-02
1.043499999999999943e+02 -2.245345446103847939e-02
1.044000000000000057e+02 -2.351264477447561133e-02
1.044500000000000028e+02 -2.429826495512498255e-02
1.045000000000000000e+02 -2.262470707845089940e-02
1.045499999999999972e+02 -2.188515631371798498e-02
1.045999999999999943e+02 -2.833158255357492300e-02
1.046500000000000057e+02 -2.780784578469036247e-02
1.047000000000000028e+02 -2.838253172683343969e-02
1.047500000000000000e+02 -2.665537398897166108e-02
1.047999999999999972e+02 -2.652168421984593683e-02
1.048499999999999943e+02 -3.015975229646442393e-02
1.049000000000000057e+02 -2.901769493783146886e-02
1.049500000000000028e+02 -2.801500278782723813e-02
1.050000000000000000e+02 -2.796870602429072164e-02
1.050499999999999972e+02 -2.967206347713754327e-02
1.050999999999999943e+02 -2.898205263177202826e-02
1.051500000000000057e+02 -2.862982858845585996e-02
1.052000000000000028e+02 -2.921388244697198031e-02
1.052500000000000000e+02 -2.978926290541053165e-02
1.052999999999999972e+02 -2.892437456589443817e-02
1.053499999999999943e+02 -2.870951020788480718e-02
1.054000000000000057e+02 -2.972573886359344483e-02
1.054500000000000028e+02 -2.863099034680795588e-02
1.055000000000000000e+02 -3.060459769553889806e-02
1.055499999999999972e+02 -3.166728748613949901e-02
1.055999999999999943e+02 -2.877844163642544542e-02
1.056500000000000057e+02 -2.866583837093649237e-02
1.057000000000000028e+02 -2.888643655212034742e-02
1.057500000000000000e+02 -2.951015190572898322e-02
1.057999999999999972e+02 -3.018542112334918204e-02
1.058499999999999943e+02 -2.970608387992873869e-02
1.059000000000000057e+02 -2.688496457875835799e-02
1.059500000000000028e+02 -2.643287366940479111e-02
1.060000000000000000e+02 -2.705410740563573418e-02
1.060499999999999972e+02 -2.754542847007590903e-02
1.060999999999999943e+02 -2.569877704631588766e-02
1.061500000000000057e+02 -2.694402898477504457e-02
1.062000000000000028e+02 -2.369446025965617555e-02
1.062500000000000000e+02 -1.803013476672710516e-02
1.062999999999999972e+02 -1.885760429991311521e-02
1.063499999999999943e+02 -1.216209847473488995e-02
1.064000000000000057e+02 -1.351315187363543759e-02
1.064500000000000028e+02 -1.264641066734753516e-02
1.065000000000000000e+02 -1.149416785488456723e-02
1.065499999999999972e+02 -1.116343567094707848e-02
1.065999999999999943e+02 -7.973828429150564556e-03
1.066500000000000057e+02 -2.533043070358751390e-03
1.067000000000000028e+02 -2.008087667119792547e-03
1.067500000000000000e+02 -3.668278098097964724e-03
1.067999999999999972e+02 -9.219062394526203897e-04
1.068499999999999943e+02 -6.831330567740346855e-05
1.069000000000000057e+02 2.004285862574250055e-03
1.069500000000000028e+02 2.078092607277459355e-03
1.070000000000000000e+02 6.472080733070978333e-04
1.070499999999999972e+02 -3.951513348673441062e-03
1.070999999999999943e+02 -4.335551988371140995e-03
1.071500000000000057e+02 -3.599173036677123360e-03
1.072000000000000028e+02 -3.213485356187096610e-03
1.072500000000000000e+02 -6.850561265430644281e-03
1.072999999999999972e+02 -6.342216087402598526e-03
1.073499999999999943e+02 -7.220974116008415343e-03
1.074000000000000057e+02 -6.962095528266752133e-03
1.074500000000000028e+02 -6.612162490478370146e-03
1.075000000000000000e+02 -7.575950258142560845e-03
1.075499999999999972e+02 -8.334112393806242247e-03
1.075999999999999943e+02 -7.092645316260172417e-03
1.076500000000000057e+02 -8.412271587064354406e-03
1.077000000000000028e+02 -9.124575605439990897e-03
1.077500000000000000e+02 -6.945580897034149895e-03
1.077999999999999972e+02 -8.610082297968370268e-03
1.078499999999999943e+02 -8.295959784491076586e-03
1.079000000000000057e+02 -9.088612731565484659e-03
1.079500000000000028e+02 -8.681130093277613508e-03
1.080000000000000000e+02 -9.273825480619059605e-03
1.080499999999999972e+02 -9.501344618976500372e-03
1.080999999999999943e+02 -8.376552614580583256e-03
1.081500000000000057e+02 -9.814353654845817815e-03
1.082000000000000028e+02 -1.057429422052672159e-02
1.082500000000000000e+02 -1.095950162127256981e-02
1.082999999999999972e+02 -1.156993601018920827e-02
1.083499999999999943e+02 -1.254512490740546972e-02
1.084000000000000057e+02 -1.004685467267002127e-02
1.084500000000000028e+02 -7.192296103000302664e-03
1.085000000000000000e+02 -7.334638618740712407e-03
1.085499999999999972e+02 -7.316399194871345962e-03
1.085999999999999943e+02 -5.922561205892729747e-03
1.086500000000000057e+02 -8.776801849620969806e-03
1.087000000000000028e+02 -1.189358594632657258e-02
1.087500000000000000e+02 -1.114860799314338312e-02
1.087999999999999972e+02 -8.500570332121679812e-03
1.088499999999999943e+02 -8.146362347858178768e-03
1.089000000000000057e+02 -8.862868653904803010e-03
1.089500000000000028e+02 -7.778529386545449467e-03
1.090000000000000000e+02 -9.314436929174238142e-03
1.090499999999999972e+02 -6.547869585652701246e-03
1.090999999999999943e+02 -4.874766313406007738e-03
1.091500000000000057e+02 -5.329375900027681634e-03
1.092000000000000028e+02 -6.937070574352426772e-03
1.092500000000000000e+02 -8.171801005754986136e-03
1.092999999999999972e+02 -6.889685321506560517e-03
1.093499999999999943e+02 -5.817616209377002127e-03
1.094000000000000057e+02 -5.619649319719913737e-03
1.094500000000000028e+02 -8.028353416687439986e-03
1.095000000000000000e+02 -1.643422874177319012e-02
1.095499999999999972e+02 -1.709193280846449739e-02
1.095999999999999943e+02 -1.328068766116734245e-02
1.096500000000000057e+02 -4.125216405109142365e-02
1.097000000000000028e+02 -3.890050362060075428e-02
1.097500000000000000e+02 -3.821027223563612518e-02
1.097999999999999972e+02 -3.675655396070882930e-02
1.098499999999999943e+02 -3.429187715069487163e-02
1.099000000000000057e+02 -3.484099482445603135e-02
1.099500000000000028e+02 -4.221837695895976766e-02
1.100000000000000000e+02 -3.801594356904525185e-02
1.100499999999999972e+02 -3.537348943023174708e-02
1.100999999999999943e+02 -2.841819480379324803e-02
1.101500000000000057e+02 -3.233515203803575405e-02
1.102000000000000028e+02 -2.592064892326107622e-02
1.102500000000000000e+02 -3.085009599612754949e-02
1.102999999999999972e+02 -4.711206889571636913e-02
1.103499999999999943e+02 -6.340044159485422326e-02
1.104000000000000057e+02 -6.396663405591224150e-02
1.104500000000000028e+02 -6.327368692977418385e-02
1.105000000000000000e+02 -6.823965680091469144e-02
1.105499999999999972e+02 -6.819355957046657757e-02
1.105999999999999943e+02 -7.352918084964422951e-02
1.106500000000000057e+02 -7.442441644762003150e-02
1.107000000000000028e+02 -7.278093352165432295e-02
1.107500000000000000e+02 -7.147752330199411142e-02
1.107999999999999972e+02 -7.546128021543604958e-02
1.108499999999999943e+02 -7.375615517914561881e-02
1.109000000000000057e+02 -9.796834159149864218e-02
1.109500000000000028e+02 -1.159423037348173424e-01
1.110000000000000000e+02 -1.201879084676175657e-01
1.110499999999999972e+02 -1.210778691310989696e-01
1.110999999999999943e+02 -1.178369992803318667e-01
1.111500000000000057e+02 -1.139274581939778430e-01
1.112000000000000028e+02 -1.256921504941109491e-01
1.112500000000000000e+02 -1.232732985159172567e-01
1.112999999999999972e+02 -1.150328192669195781e-01
1.113499999999999943e+02 -1.200699994657734720e-01
1.114000000000000057e+02 -1.248436220311167355e-01
1.114500000000000028e+02 -1.231641137717022771e-01
1.115000000000000000e+02 -1.206312485766706938e-01
1.115499999999999972e+02 -1.362128054944446720e-01
1.115999999999999943e+02 -1.405119507173707705e-01
1.116500000000000057e+02 -1.394114007841272540e-01
1.117000000000000028e+02 -1.425148145511479225e-01
1.117500000000000000e+02 -1.446521485539890017e-01
1.117999999999999972e+02 -1.413431577074125145e-01
1.118499999999999943e+02 -1.408587935166720206e-01
1.119000000000000057e+02 -1.413060539405054661e-01
1.119500000000000028e+02 -1.386878920224900169e-01
1.120000000000000000e+02 -1.399808979655984831e-01
1.120499999999999972e+02 -1.400399893430727682e-01
1.120999999999999943e+02 -1.381066335665654399e-01
1.121500000000000057e+02 -1.375753195432336540e-01
1.122000000000000028e+02 -1.357304852212908308e-01
1.122500000000000000e+02 -1.351854941065511739e-01
1.122999999999999972e+02 -1.333774933912088290e-01
1.123499999999999943e+02 -1.492698220671494491e-01
1.124000000000000057e+02 -1.449327184846246619e-01
1.124500000000000028e+02 -1.404376576324305181e-01
1.125000000000000000e+02 -1.380039144507719251e-01
1.125499999999999972e+02 -1.371954348205087215e-01
1.125999999999999943e+02 -1.395882105761977465e-01
1.126500000000000057e+02 -1.393910481715047167e-01
1.127000000000000028e+02 -1.468565307619594251e-01
1.127500000000000000e+02 -1.466438449265980437e-01
1.127999999999999972e+02 -1.452199992505355530e-01
1.128499999999999943e+02 -1.459874134511611188e-01
1.129000000000000057e+02 -1.466022938925211905e-01
1.129500000000000028e+02 -1.467700976687203451e-01
1.130000000000000000e+02 -1.456392423334407493e-01
1.130499999999999972e+02 -1.465095968762202550e-01
1.130999999999999943e+02 -1.472152396262623175e-01
1.131500000000000057e+02 -1.491013211508448455e-01
1.132000000000000028e+02 -1.508973999937952004e-01
1.132500000000000000e+02 -1.536398002459370138e-01
1.132999999999999972e+02 -1.551246094163034051e-01
1.133499999999999943e+02 -1.529367065505661816e-01
1.134000000000000057e+02 -1.551149375136519071e-01
1.134500000000000028e+02 -1.538448028492796216e-01
1.135000000000000000e+02 -1.535062710458705570e-01
1.135499999999999972e+02 -1.554529297322496673e-01
1.135999999999999943e+02 -1.599756832424663877e-01
1.136500000000000057e+02 -1.596672975605709921e-01
1.137000000000000028e+02 -1.647750512869290140e-01
1.137500000000000000e+02 -1.658410024646958802e-01
1.137999999999999972e+02 -1.665647285141152734e-01
1.138499999999999943e+02 -1.642906695384029891e-01
1.139000000000000057e+02 -1.679564647532285071e-01
1.139500000000000028e+02 -1.692818378676346769e-01
1.140000000000000000e+02 -1.690342034437686825e-01
1.140499999999999972e+02 -1.733157048036541859e-01
1.140999999999999943e+02 -1.731853238684698815e-01
1.141500000000000057e+02 -1.734629072771345093e-01
1.142000000000000028e+02 -1.785314659967035533e-01
1.142500000000000000e+02 -1.778273284637127416e-01
1.142999999999999972e+02 -1.774175043471038493e-01
1.143499999999999943e+02 -1.774013633068725893e-01
1.144000000000000057e+02 -1.803368908899910805e-01
1.144500000000000028e+02 -1.801142708425680361e-01
1.145000000000000000e+02 -1.800087165539142331e-01
1.145499999999999972e+02 -1.865265695954577418e-01
1.145999999999999943e+02 -1.869759547180046000e-01
1.146500000000000057e+02 -1.864647091387930389e-01
1.147000000000000028e+02 -1.933571233281626833e-01
1.147500000000000000e+02 -1.917180626944920419e-01
1.147999999999999972e+02 -1.917419161144301443e-01
1.148499999999999943e+02 -1.911848283336259890e-01
1.149000000000000057e+02 -1.921839515288158995e-01
1.149500000000000028e+02 -2.025394078921272101e-01
1.150000000000000000e+02 -1.988229325985220175e-01
1.150499999999999972e+02 -2.028879643277227696e-01
1.150999999999999943e+02 -2.068371439278602897e-01
1.151500000000000057e+02 -2.168162786357955563e-01
1.152000000000000028e+02 -2.177292075383984171e-01
1.152500000000000000e+02 -2.180551688916608222e-01
1.152999999999999972e+02 -2.175005315695335839e-01
1.153499999999999943e+02 -2.174164544333785642e-01
1.154000000000000057e+02 -2.187257743648798325e-01
1.154500000000000028e+02 -2.221673858834373738e-01
1.155000000000000000e+02 -2.237848372503679628e-01
1.155499999999999972e+02 -2.283860262185311851e-01
1.155999999999999943e+02 -2.293055891057888818e-01
1.156500000000000057e+02 -2.195184682738259285e-01
1.157000000000000028e+02 -2.175773217546352889e-01
1.157500000000000000e+02 -2.164952905071333422e-01
1.157999999999999972e+02 -2.162058848813449008e-01
1.158499999999999943e+02 -2.165262954195092959e-01
1.159000000000000057e+02 -2.167467336934497113e-01
1.159500000000000028e+02 -2.173765776182150777e-01
1.160000000000000000e+02 -2.147982485911030803e-01
1.160499999999999972e+02 -2.206361940597992566e-01
1.160999999999999943e+02 -2.201171868770246121e-01
1.161500000000000057e+02 -2.193579768862468637e-01
1.162000000000000028e+02 -2.193706377915249639e-01
1.162500000000000000e+02 -2.280550835591073078e-01
1.162999999999999972e+02 -2.283401022660769553e-01
1.163499999999999943e+02 -2.318073454887084606e-01
1.164000000000000057e+02 -2.354401994773758500e-01
1.164500000000000028e+02 -2.377682837604025434e-01
1.165000000000000000e+02 -2.382233150786492171e-01
1.165499999999999972e+02 -2.402011332992536885e-01
1.165999999999999943e+02 -2.389762478416991298e-01
1.166500000000000057e+02 -2.421267267735790207e-01
1.167000000000000028e+02 -2.454411307465120817e-01
1.167500000000000000e+02 -2.452447608399323797e-01
1.167999999999999972e+02 -2.464064783815222148e-01
1.168499999999999943e+02 -2.461102026989280267e-01
1.169000000000000057e+02 -2.489594213133390910e-01
1.169500000000000028e+02 -2.493982553979849082e-01
1.170000000000000000e+02 -2.504808547429196453e-01
1.170499999999999972e+02 -2.520298283832775321e-01
1.170999999999999943e+02 -2.509853635122111792e-01
1.171500000000000057e+02 -2.516280045171193080e-01
1.172000000000000028e+02 -2.497160997702186913e-01
1.172500000000000000e+02 -2.493057635087818080e-01
1.172999999999999972e+02 -2.494407103880222909e-01
1.173499999999999943e+02 -2.492785481001433268e-01
1.174000000000000057e+02 -2.490112494644825536e-01
1.174500000000000028e+02 -2.495655990555767645e-01
1.175000000000000000e+02 -2.495163289644586058e-01
1.175499999999999972e+02 -2.510044368865638753e-01
1.175999999999999943e+02 -2.511804437361320197e-01
1.176500000000000057e+02 -2.521880603188174086e-01
1.177000000000000028e+02 -2.524608560095696896e-01
1.177500000000000000e+02 -2.575006773197454080e-01
1.177999999999999972e+02 -2.572808930679256201e-01
1.178499999999999943e+02 -2.581800586084737614e-01
1.179000000000000057e+02 -2.554405130754534015e-01
1.179500000000000028e+02 -2.560540048564294291e-01
1.180000000000000000e+02 -2.586948587056837057e-01
1.180499999999999972e+02 -2.532454598398934942e-01
1.180999999999999943e+02 -2.463964254744706872e-01
1.181500000000000057e+02 -2.532556735324295594e-01
1.182000000000000028e+02 -2.542456356078471313e-01
1.182500000000000000e+02 -2.551439042878074770e-01
1.182999999999999972e+02 -2.450728111008324828e-01
1.183499999999999943e+02 -2.459143012418250340e-01
1.184000000000000057e+02 -2.337842149618920840e-01
1.184500000000000028e+02 -2.375047707813888465e-01
1.185000000000000000e+02 -2.385132523294187235e-01
1.185499999999999972e+02 -2.347803532193868947e-01
1.185999999999999943e+02 -2.365898549044196941e-01
1.186500000000000057e+02 -2.404076392976276233e-01
1.187000000000000028e+02 -2.362062569562631553e-01
1.187500000000000000e+02 -2.217742722836872626e-01
1.187999999999999972e+02 -2.241134959965801199e-01
1.188499999999999943e+02 -2.234948549282671504e-01
1.189000000000000057e+02 -2.229310924557855456e-01
1.189500000000000028e+02 -2.231060285666210397e-01
1.190000000000000000e+02 -2.236269645652597116e-01
1.190499999999999972e+02 -2.259056032813551995e-01
1.190999999999999943e+02 -2.224861082005308854e-01
1.191500000000000057e+02 -2.224512352430785544e-01
1.192000000000000028e+02 -2.230210042775779000e-01
1.192500000000000000e+02 -2.245364880959168641e-01
1.192999999999999972e+02 -2.244830470866547578e-01
1.193499999999999943e+02 -2.246131597208430031e-01
1.194000000000000057e+02 -2.237971784199435377e-01
1.194500000000000028e+02 -2.224669724599235288e-01
1.195000000000000000e+02 -2.232078210529096773e-01
1.195499999999999972e+02 -2.262714529119198292e-01
1.195999999999999943e+02 -2.252075272163920339e-01
1.196500000000000057e+02 -2.245178658521679582e-01
1.197000000000000028e+02 -2.243519736365899020e-01
1.197500000000000000e+02 -2.239437757277342456e-01
1.197999999999999972e+02 -2.250178830830486254e-01
1.198499999999999943e+02 -2.248278582250052560e-01
1.199000000000000057e+02 -2.247397446512515717e-01
1.199500000000000028e+02 -2.248735563072713772e-01
1.200000000000000000e+02 -2.265951331146123515e-01
1.200499999999999972e+02 -2.272201858771722704e-01
1.200999999999999943e+02 -2.271915818337242599e-01
1.201500000000000057e+02 -2.268842165330494098e-01
1.202000000000000028e+02 -2.265620060446359996e-01
1.202500000000000000e+02 -2.268502010733964291e-01
1.202999999999999972e+02 -2.237645205538934257e-01
1.203499999999999943e+02 -2.233790941834148669e-01
1.204000000000000057e+02 -2.227233264487729902e-01
1.204500000000000028e+02 -2.225678633136208839e-01
1.205000000000000000e+02 -2.222637116156327419e-01
1.205499999999999972e+02 -2.207840507012084896e-01
1.205999999999999943e+02 -2.203527782638967925e-01
1.206500000000000057e+02 -2.204790422083132140e-01
1.207000000000000028e+02 -2.194903868305392025e-01
1.207500000000000000e+02 -2.183639028777757951e-01
1.207999999999999972e+02 -2.172557897276832795e-01
1.208499999999999943e+02 -2.130727026790509016e-01
1.209000000000000057e+02 -2.129833951777991841e-01
1.209500000000000028e+02 -2.140239982252276629e-01
1.210000000000000000e+02 -2.144181330759756254e-01
1.210499999999999972e+02 -2.137536505639959783e-01
1.210999999999999943e+02 -2.112725537806996456e-01
1.211500000000000057e+02 -2.107676039631049547e-01
1.212000000000000028e+02 -2.105808617310115649e-01
1.212500000000000000e+02 -2.098681193177940885e-01
1.212999999999999972e+02 -2.086247120067208360e-01
1.213499999999999943e+02 -2.067125625432379155e-01
1.214000000000000057e+02 -2.067983051106261350e-01
1.214500000000000028e+02 -2.064286559670226728e-01
1.215000000000000000e+02 -2.044380474111878732e-01
1.215499999999999972e+02 -2.032150005608818200e-01
1.215999999999999943e+02 -2.057960857062406113e-01
1.216500000000000057e+02 -2.061578015086766857e-01
1.217000000000000028e+02 -2.062082543176291805e-01
1.217500000000000000e+02 -2.064872242745302289e-01
1.217999999999999972e+02 -2.053476286987012678e-01
1.218499999999999943e+02 -2.040899415299916309e-01
1.219000000000000057e+02 -2.058684242030077993e-01
1.219500000000000028e+02 -2.045097540447694262e-01
1.220000000000000000e+02 -2.042385394717398661e-01
1.220499999999999972e+02 -2.049639831216571173e-01
1.220999999999999943e+02 -2.043506559081294249e-01
1.221500000000000057e+02 -2.035222329189287915e-01
1.222000000000000028e+02 -2.035534059368468984e-01
1.222500000000000000e+02 -2.032596791160224403e-01
1.222999999999999972e+02 -2.028259665562872349e-01
1.223499999999999943e+02 -1.991872811977344337e-01
1.224000000000000057e+02 -1.977548659169529877e-01
1.224500000000000028e+02 -1.955793969898312612e-01
1.225000000000000000e+02 -1.922141792719711251e-01
1.225499999999999972e+02 -1.914630314853132120e-01
1.225999999999999943e+02 -1.882107872100185209e-01
1.226500000000000057e+02 -1.883109985759978955e-01
1.227000000000000028e+02 -1.879774682143967868e-01
1.227500000000000000e+02 -1.700646104632563826e-01
1.227999999999999972e+02 -1.701515954115936646e-01
1.228499999999999943e+02 -1.713924941035306349e-01
1.229000000000000057e+02 -1.690312487775686989e-01
1.229500000000000028e+02 -1.695518574542288492e-01
1.230000000000000000e+02 -1.692171249907319097e-01
1.230499999999999972e+02 -1.694863177097218343e-01
1.230999999999999943e+02 -1.690103570805464306e-01
1.231500000000000057e+02 -1.636970389618082611e-01
1.232000000000000028e+02 -1.586650342080307141e-01
1.232500000000000000e+02 -1.561732955274671986e-01
1.232999999999999972e+02 -1.545859416736478087e-01
1.233499999999999943e+02 -1.595485412870405739e-01
1.234000000000000057e+02 -1.586246732953257854e-01
1.234500000000000028e+02 -1.604781388377918006e-01
1.235000000000000000e+02 -1.599393483771312241e-01
1.235499999999999972e+02 -1.706102388930158531e-01
1.235999999999999943e+02 -1.665188714541202541e-01
1.236500000000000057e+02 -1.648053240885440085e-01
1.237000000000000028e+02 -1.659399568373872147e-01
1.237500000000000000e+02 -1.673781226098949304e-01
1.237999999999999972e+02 -1.668553709554987385e-01
1.238499999999999943e+02 -1.658069779791597198e-01
1.239000000000000057e+02 -1.651882127210154705e-01
1.239500000000000028e+02 -1.638066892893477733e-01
1.240000000000000000e+02 -1.619252249389634968e-01
1.240499999999999972e+02 -1.589656307841771365e-01
1.240999999999999943e+02 -1.560390037303596711e-01
1.241500000000000057e+02 -1.522598682661554237e-01
1.242000000000000028e+02 -1.482545144524586023e-01
1.242500000000000000e+02 -1.440665420408359099e-01
1.242999999999999972e+02 -1.383724303721727000e-01
1.243499999999999943e+02 -1.369697172656636208e-01
1.244000000000000057e+02 -1.439570955228610949e-01
1.244500000000000028e+02 -1.429561534628278618e-01
1.245000000000000000e+02 -1.415145759557648319e-01
1.245499999999999972e+02 -1.388793852029723552e-01
1.245999999999999943e+02 -1.373458678153126333e-01
1.246500000000000057e+02 -1.372291124860493816e-01
1.247000000000000028e+02 -1.351150579615702230e-01
1.247500000000000000e+02 -1.272296426288991034e-01
1.247999999999999972e+02 -1.268799204940515568e-01
1.248499999999999943e+02 -1.262025684847095652e-01
1.249000000000000057e+02 -1.257875121085056391e-01
1.249500000000000028e+02 -1.231520459423151997e-01
1.250000000000000000e+02 -1.249918090761955036e-01
1.250499999999999972e+02 -1.248274504087926451e-01
1.250999999999999943e+02 -1.238521445711094626e-01
1.251500000000000057e+02 -1.266069753624568250e-01
1.252000000000000028e+02 -1.302492150980061603e-01
1.252500000000000000e+02 -1.304214593789251309e-01
1.252999999999999972e+02 -1.293596459363435536e-01
1.253499999999999943e+02 -1.279429916567652314e-01
1.254000000000000057e+02 -1.288888780276389590e-01
1.254500000000000028e+02 -1.314570218031776150e-01
1.255000000000000000e+02 -1.306885679143943990e-01
1.255499999999999972e+02 -1.295742344756062592e-01
1.255999999999999943e+02 -1.287352479806032624e-01
1.256500000000000057e+02 -1.305721393829626653e-01
1.257000000000000028e+02 -1.309023911419595065e-01
1.257500000000000000e+02 -1.276752049463764638e-01
1.257999999999999972e+02 -1.264733052889978338e-01
1.258499999999999943e+02 -1.229576316616823456e-01
1.259000000000000057e+02 -1.218248790694963363e-01
1.259500000000000028e+02 -1.233598878582106151e-01
1.260000000000000000e+02 -1.289146152329884998e-01
1.260499999999999972e+02 -1.288102241092695111e-01
1.260999999999999943e+02 -1.285046658073398240e-01
1.261500000000000057e+02 -1.315237197672997904e-01
1.262000000000000028e+02 -1.353248116790045918e-01
1.262500000000000000e+02 -1.418041388459961583e-01
1.262999999999999972e+02 -1.417421182997952167e-01
1.263499999999999943e+02 -1.436270214070908824e-01
1.264000000000000057e+02 -1.431203664094613803e-01
1.264500000000000028e+02 -1.525284466968068187e-01
1.265000000000000000e+02 -1.608745206369232572e-01
1.265499999999999972e+02 -1.596314395429715705e-01
1.265999999999999943e+02 -1.579240606648584788e-01
1.266500000000000057e+02 -1.704640047200395858e-01
1.267000000000000028e+02 -1.694085689276754736e-01
1.267500000000000000e+02 -1.751819089214294578e-01
1.267999999999999972e+02 -1.814425261560251301e-01
1.268499999999999943e+02 -1.811006154912645494e-01
1.269000000000000057e+02 -1.796292254754269235e-01
1.269500000000000028e+02 -1.908352143348306940e-01
1.270000000000000000e+02 -1.975236771415652959e-01
1.270499999999999972e+02 -1.946212480392284505e-01
1.270999999999999943e+02 -2.000361475448995396e-01
1.271500000000000057e+02 -2.075033501074245168e-01
1.272000000000000028e+02 -2.059086145774932097e-01
1.272500000000000000e+02 -2.056269167238890805e-01
1.272999999999999972e+02 -2.077056625612274388e-01
1.273499999999999943e+02 -2.069803062044080766e-01
1.274000000000000057e+02 -2.040337969503098758e-01
1.274500000000000028e+02 -2.087636384465411943e-01
1.275000000000000000e+02 -2.134011085038161337e-01
1.275499999999999972e+02 -2.162010140686558834e-01
1.275999999999999943e+02 -2.171731297844992914e-01
1.276500000000000057e+02 -2.222335229593545014e-01
1.277000000000000028e+02 -2.319001819598447700e-01
1.277500000000000000e+02 -2.323973694914116817e-01
1.277999999999999972e+02 -2.343973295598326401e-01
1.278499999999999943e+02 -2.371001572159363580e-01
1.279000000000000057e+02 -2.379794811818078670e-01
1.279500000000000028e+02 -2.397088397630680323e-01
1.280000000000000000e+02 -2.438255096621386175e-01
1.280500000000000114e+02 -2.473033799483113915e-01
1.280999999999999943e+02 -2.492738224390798063e-01
1.281500000000000057e+02 -2.505533021326252774e-01
1.281999999999999886e+02 -2.529675789942528730e-01
1.282500000000000000e+02 -2.546125251770207654e-01
1.283000000000000114e+02 -2.540929218801190048e-01
1.283499999999999943e+02 -2.547849913781501940e-01
1.284000000000000057e+02 -2.574953017372669239e-01
1.284499999999999886e+02 -2.550291721014170121e-01
1.285000000000000000e+02 -2.679076245145401991e-01
1.285500000000000114e+02 -2.741844940459793878e-01
1.285999999999999943e+02 -2.768143700167188803e-01
1.286500000000000057e+02 -2.772542552709932329e-01
1.286999999999999886e+02 -2.806244037044243744e-01
1.287500000000000000e+02 -2.800969347034394930e-01
1.288000000000000114e+02 -2.797890678287895949e-01
1.288499999999999943e+02 -2.812465523929729150e-01
1.289000000000000057e+02 -3.037957981663564344e-01
1.289499999999999886e+02 -3.076133130786096181e-01
1.290000000000000000e+02 -2.822255701867594224e-01
1.290500000000000114e+02 -2.843964120172263188e-01
1.290999999999999943e+02 -2.905284298988005109e-01
1.291500000000000057e+02 -3.079585588585257994e-01
1.291999999999999886e+02 -3.117314122761614681e-01
1.292500000000000000e+02 -3.165043549509147791e-01
1.293000000000000114e+02 -3.150039903487459325e-01
1.293499999999999943e+02 -2.696932031521261375e-01
1.294000000000000057e+02 -2.702422773403209688e-01
1.294499999999999886e+02 -2.730523034802995186e-01
1.295000000000000000e+02 -2.769246472111094870e-01
1.295500000000000114e+02 -2.786726028893872775e-01
1.295999999999999943e+02 -2.739079361258144329e-01
1.296500000000000057e+02 -2.737858618287066226e-01
1.296999999999999886e+02 -2.706283080518236961e-01
1.297500000000000000e+02 -2.725075024891603914e-01
1.298000000000000114e+02 -2.741721894517004654e-01
1.298499999999999943e+02 -2.787970142472980251e-01
1.299000000000000057e+02 -2.883009298002643384e-01
1.299499999999999886e+02 -2.924926881338668072e-01
1.300000000000000000e+02 -2.935603865652021693e-01
1.300500000000000114e+02 -2.932468721593082805e-01
1.300999999999999943e+02 -2.928489059538885719e-01
1.301500000000000057e+02 -2.947701080977973565e-01
1.301999999999999886e+02 -3.018214780550745879e-01
1.302500000000000000e+02 -3.040922909556627030e-01
1.303000000000000114e+02 -3.060409040759685118e-01
1.303499999999999943e+02 -3.082265193063429831e-01
1.304000000000000057e+02 -3.099664640511424207e-01
1.304499999999999886e+02 -3.106854196762111053e-01
1.305000000000000000e+02 -3.129632910888633934e-01
1.305500000000000114e+02 -3.144282040493531216e-01
1.305999999999999943e+02 -3.155572466535419562e-01
1.306500000000000057e+02 -3.143169951882583413e-01
1.306999999999999886e+02 -3.195268124052750847e-01
1.307500000000000000e+02 -3.209220315348295105e-01
1.308000000000000114e+02 -3.206835930018642200e-01
1.308499999999999943e+02 -3.210849474628706401e-01
1.309000000000000057e+02 -3.259374843808863775e-01
1.309499999999999886e+02 -3.301595583077142071e-01
1.310000000000000000e+02 -3.322273786893100156e-01
1.310500000000000114e+02 -3.301411649287959160e-01
1.310999999999999943e+02 -3.293215213996767421e-01
1.311500000000000057e+02 -3.319489800766708409e-01
1.311999999999999886e+02 -3.450251603643289533e-01
1.312500000000000000e+02 -3.490552134510812587e-01
1.313000000000000114e+02 -3.477162943675682349e-01
1.313499999999999943e+02 -3.459282587618900950e-01
1.314000000000000057e+02 -3.484289468327227413e-01
1.314499999999999886e+02 -3.476408464585116209e-01
1.315000000000000000e+02 -3.442004557988215807e-01
1.315500000000000114e+02 -3.442653721799525113e-01
1.315999999999999943e+02 -3.467646115420915942e-01
1.316500000000000057e+02 -3.464668382510824873e-01
1.316999999999999886e+02 -3.465304163525879111e-01
1.317500000000000000e+02 -3.433131351627040084e-01
1.318000000000000114e+02 -3.424111636633375144e-01
1.318499999999999943e+02 -3.435541249277443421e-01
1.319000000000000057e+02 -3.419891449629328117e-01
1.319499999999999886e+02 -3.413495563613106465e-01
1.320000000000000000e+02 -3.422364687037633413e-01
1.320500000000000114e+02 -3.429092447053641579e-01
1.320999999999999943e+02 -3.397140767136042627e-01
1.321500000000000057e+02 -3.370054829386333051e-01
1.321999999999999886e+02 -3.348431572741483730e-01
1.322500000000000000e+02 -3.351876826343317961e-01
1.323000000000000114e+02 -3.334504837972907532e-01
1.323499999999999943e+02 -3.303073170925373558e-01
1.324000000000000057e+02 -3.307923459610671024e-01
1.324499999999999886e+02 -3.303843282027422168e-01
1.325000000000000000e+02 -3.315748091201350389e-01
1.325500000000000114e+02 -3.297720703632995298e-01
1.325999999999999943e+02 -3.304655679067310947e-01
1.326500000000000057e+02 -3.303607261514776017e-01
1.326999999999999886e+02 -3.296420385989366486e-01
1.327500000000000000e+02 -3.290649089570039099e-01
1.328000000000000114e+02 -3.279048952929504712e-01
1.328499999999999943e+02 -3.274488905308636233e-01
1.329000000000000057e+02 -3.266900996778401289e-01
1.329499999999999886e+02 -3.255161873109225223e-01
1.330000000000000000e+02 -3.242279745273262681e-01
1.330500000000000114e+02 -3.229870621801925190e-01
1.330999999999999943e+02 -3.188739777055483171e-01
1.331500000000000057e+02 -3.171898025297701373e-01
1.331999999999999886e+02 -3.159811149523179541e-01
1.332500000000000000e+02 -3.149949971960593897e-01
1.333000000000000114e+02 -3.150845760551398422e-01
1.333499999999999943e+02 -3.142225831985559492e-01
1.334000000000000057e+02 -3.136514730837681175e-01
1.334499999999999886e+02 -3.152512682450717696e-01
1.335000000000000000e+02 -3.144234838927860709e-01
1.335500000000000114e+02 -3.124551156813351049e-01
1.335999999999999943e+02 -3.102279341786202682e-01
1.336500000000000057e+02 -3.074704194596534768e-01
1.336999999999999886e+02 -3.075958593802781138e-01
1.337500000000000000e+02 -3.065136677931544762e-01
1.338000000000000114e+02 -3.063640743130851551e-01
1.338499999999999943e+02 -3.067519234535667771e-01
1.339000000000000057e+02 -3.054917096815322197e-01
1.339499999999999886e+02 -3.055318922781076751e-01
1.340000000000000000e+02 -3.049547345543526244e-01
1.340500000000000114e+02 -3.047761608471620809e-01
1.340999999999999943e+02 -3.047374681132284380e-01
1.341500000000000057e+02 -3.048974305788321737e-01
1.341999999999999886e+02 -3.041802393996396181e-01
1.342500000000000000e+02 -3.033278083425048344e-01
1.343000000000000114e+02 -3.026153771139464821e-01
1.343499999999999943e+02 -3.016264826993653170e-01
1.344000000000000057e+02 -3.002303285285061185e-01
1.344499999999999886e+02 -2.992881393453060701e-01
1.345000000000000000e+02 -2.993643604528845037e-01
1.345500000000000114e+02 -2.999690503893230886e-01
1.345999999999999943e+02 -3.000480682922542774e-01
1.346500000000000057e+02 -3.005200351964386618e-01
1.346999999999999886e+02 -3.001030941315555034e-01
1.347500000000000000e+02 -2.994805769503045556e-01
1.348000000000000114e+02 -3.003695877784002821e-01
1.348499999999999943e+02 -3.010203558130765122e-01
1.349000000000000057e+02 -3.005967766283674791e-01
1.349499999999999886e+02 -3.006449962903366968e-01
1.350000000000000000e+02 -3.011615422142689402e-01
1.350500000000000114e+02 -3.016025215700173234e-01
1.350999999999999943e+02 -3.036566295733456600e-01
1.351500000000000057e+02 -3.040531957792126372e-01
1.351999999999999886e+02 -3.071574151341923131e-01
1.352500000000000000e+02 -3.079582310064709061e-01
1.353000000000000114e+02 -3.086649039299820818e-01
1.353499999999999943e+02 -3.088270530577784667e-01
1.354000000000000057e+02 -3.102056636848053994e-01
1.354499999999999886e+02 -3.109510113753275462e-01
1.355000000000000000e+02 -3.115150709706028254e-01
1.355500000000000114e+02 -3.108124138576723872e-01
1.355999999999999943e+02 -3.105042472442356427e-01
1.356500000000000057e+02 -3.099146232151300806e-01
1.356999999999999886e+02 -3.114587988325805967e-01
1.357500000000000000e+02 -3.097441730796144932e-01
1.358000000000000114e+02 -3.105710689710399208e-01
1.358499999999999943e+02 -3.101970662931174960e-01
1.359000000000000057e+02 -3.111548402665875734e-01
1.359499999999999886e+02 -3.119762248006709426e-01
1.360000000000000000e+02 -3.119469571192416968e-01
1.360500000000000114e+02 -3.133573267032311871e-01
1.360999999999999943e+02 -3.144237328439385415e-01
1.361500000000000057e+02 -3.155993114934017574e-01
1.361999999999999886e+02 -3.158204221995249972e-01
1.362500000000000000e+02 -3.160899371033213945e-01
1.363000000000000114e+02 -3.186865523684560553e-01
1.363499999999999943e+02 -3.193704259655248956e-01
1.364000000000000057e+02 -3.180429766412354309e-01
1.364499999999999886e+02 -3.186878151942022508e-01
1.365000000000000000e+02 -3.192738710038847683e-01
1.365500000000000114e+02 -3.194236773467353796e-01
1.365999999999999943e+02 -3.200698430151167617e-01
1.366500000000000057e+02 -3.195775746802130279e-01
1.366999999999999886e+02 -3.193964286840154654e-01
1.367500000000000000e+02 -3.190587572482874723e-01
1.368000000000000114e+02 -3.182293692296482845e-01
1.368499999999999943e+02 -3.170069732966707132e-01
1.369000000000000057e+02 -3.171678240162729701e-01
1.369499999999999886e+02 -3.170099070011903053e-01
1.370000000000000000e+02 -3.163141725158574169e-01
1.370500000000000114e+02 -3.157639479875678501e-01
1.370999999999999943e+02 -3.158637733431646222e-01
1.371500000000000057e+02 -3.150837374847332839e-01
1.371999999999999886e+02 -3.153145043644119405e-01
1.372500000000000000e+02 -3.151014081078870599e-01
1.373000000000000114e+02 -3.147230236395225922e-01
1.373499999999999943e+02 -3.144762579836490879e-01
1.374000000000000057e+02 -3.155580249140539917e-01
1.374499999999999886e+02 -3.154864622208028990e-01
1.375000000000000000e+02 -3.157344911879416127e-01
1.375500000000000114e+02 -3.145581658114710577e-01
1.375999999999999943e+02 -3.141471833205880526e-01
1.376500000000000057e+02 -3.130905457184293139e-01
1.376999999999999886e+02 -3.133072984514392312e-01
1.377500000000000000e+02 -3.129318863908550630e-01
1.378000000000000114e+02 -3.132516552541029231e-01
1.378499999999999943e+02 -3.132548757165552478e-01
1.379000000000000057e+02 -3.113956348606616853e-01
1.379499999999999886e+02 -3.095022991686132152e-01
1.380000000000000000e+02 -3.096104506631357500e-01
1.380500000000000114e+02 -3.087723955056275726e-01
1.380999999999999943e+02 -3.083780760313104552e-01
1.381500000000000057e+02 -3.071497824744843785e-01
1.381999999999999886e+02 -3.038639514657487384e-01
1.382500000000000000e+02 -3.027305645508924226e-01
1.383000000000000114e+02 -3.022630965076040233e-01
1.383499999999999943e+02 -3.030044467233150018e-01
1.384000000000000057e+02 -3.027947944595759111e-01
1.384499999999999886e+02 -3.024209776559594887e-01
1.385000000000000000e+02 -3.019629863332128350e-01
1.385500000000000114e+02 -3.021689117331721186e-01
1.385999999999999943e+02 -3.024852097902169246e-01
1.386500000000000057e+02 -3.026423206881965755e-01
1.386999999999999886e+02 -3.029534348702642710e-01
1.387500000000000000e+02 -3.029592683748652537e-01
1.388000000000000114e+02 -3.033018194717288507e-01
1.388499999999999943e+02 -3.032276139195368425e-01
1.389000000000000057e+02 -3.036072901880236818e-01
1.389499999999999886e+02 -3.038020130270931984e-01
1.390000000000000000e+02 -3.042399092664441196e-01
1.390500000000000114e+02 -3.029857483493796355e-01
1.390999999999999943e+02 -3.023361829338961360e-01
1.391500000000000057e+02 -3.018366527825938617e-01
1.391999999999999886e+02 -3.013032450136056695e-01
1.392500000000000000e+02 -3.003016958679410875e-01
1.393000000000000114e+02 -2.997439755648535487e-01
1.393499999999999943e+02 -2.986906111198355807e-01
1.394000000000000057e+02 -2.985762085967986201e-01
1.394499999999999886e+02 -2.987905486579647829e-01
1.395000000000000000e+02 -2.994652534580883874e-01
1.395500000000000114e+02 -2.996853421183275912e-01
1.395999999999999943e+02 -2.990720068941962184e-01
1.396500000000000057e+02 -2.984730282026488712e-01
1.396999999999999886e+02 -2.985745975270892028e-01
1.397500000000000000e+02 -2.980844740965106210e-01
1.398000000000000114e+02 -2.982927378273898533e-01
1.398499999999999943e+02 -2.983754366123410606e-01
1.399000000000000057e+02 -2.985825242149692249e-01
1.399499999999999886e+02 -2.985010694470353054e-01
1.400000000000000000e+02 -2.977603706612726442e-01
1.400500000000000114e+02 -2.980478322406179825e-01
1.400999999999999943e+02 -2.982143907191108223e-01
1.401500000000000057e+02 -2.973214268632916601e-01
1.401999999999999886e+02 -2.976584231699460625e-01
1.402500000000000000e+02 -2.972717542656023726e-01
1.403000000000000114e+02 -2.965364023749270106e-01
1.403499999999999943e+02 -2.962224069713410568e-01
1.404000000000000057e+02 -2.964388612009742352e-01
1.404499999999999886e+02 -2.954524540997815474e-01
1.405000000000000000e+02 -2.950702493062467568e-01
1.405500000000000114e+02 -2.950166990722251081e-01
1.405999999999999943e+02 -2.958515655296944935e-01
1.406500000000000057e+02 -2.967556843610960615e-01
1.406999999999999886e+02 -2.966284657890748133e-01
1.407500000000000000e+02 -2.961195457669338338e-01
1.408000000000000114e+02 -2.952247702089522696e-01
1.408499999999999943e+02 -2.946497510611147952e-01
1.409000000000000057e+02 -2.938211796768788187e-01
1.409499999999999886e+02 -2.920997049022446279e-01
1.410000000000000000e+02 -2.918963032636086030e-01
1.410500000000000114e+02 -2.921282752924157511e-01
1.410999999999999943e+02 -2.915397834996608650e-01
1.411500000000000057e+02 -2.896611611143760090e-01
1.411999999999999886e+02 -2.895704914753752246e-01
1.412500000000000000e+02 -2.893289917822668977e-01
1.413000000000000114e+02 -2.889972047190574322e-01
1.413499999999999943e+02 -2.891036076903407137e-01
1.414000000000000057e+02 -2.886521986825904551e-01
1.414499999999999886e+02 -2.871947384820759952e-01
1.415000000000000000e+02 -2.857537464931623195e-01
1.415500000000000114e+02 -2.842604054929069313e-01
1.415999999999999943e+02 -2.847150366828131163e-01
1.416500000000000057e+02 -2.832168718857515644e-01
1.416999999999999886e+02 -2.826809665289473084e-01
1.417500000000000000e+02 -2.809829009484165474e-01
1.418000000000000114e+02 -2.807100898149234580e-01
1.418499999999999943e+02 -2.789842298338919835e-01
1.419000000000000057e+02 -2.781645756288478322e-01
1.419499999999999886e+02 -2.755342630105062640e-01
1.420000000000000000e+02 -2.756432094106919806e-01
1.420500000000000114e+02 -2.734574871080900915e-01
1.420999999999999943e+02 -2.720532286340036632e-01
1.421500000000000057e+02 -2.701673399214762905e-01
1.421999999999999886e+02 -2.690156763188109035e-01
1.422500000000000000e+02 -2.679903958999143576e-01
1.423000000000000114e+02 -2.649621888215408783e-01
1.423499999999999943e+02 -2.638705536026412224e-01
1.424000000000000057e+02 -2.625044308559099093e-01
1.424499999999999886e+02 -2.605527386587575545e-01
1.425000000000000000e+02 -2.602528334476572058e-01
1.425500000000000114e+02 -2.586294633928717945e-01
1.425999999999999943e+02 -2.556542661509688119e-01
1.426500000000000057e+02 -2.544280489939301226e-01
1.426999999999999886e+02 -2.523393362155842978e-01
1.427500000000000000e+02 -2.515906805086148279e-01
1.428000000000000114e+02 -2.487924841199024850e-01
1.428499999999999943e+02 -2.496237227758267008e-01
1.429000000000000057e+02 -2.496602703393900335e-01
1.429499999999999886e+02 -2.481549450264531886e-01
1.430000000000000000e+02 -2.472514417924087660e-01
1.430500000000000114e+02 -2.474934978865650503e-01
1.430999999999999943e+02 -2.488590253690138587e-01
1.431500000000000057e+02 -2.490053681641641037e-01
1.431999999999999886e+02 -2.489527866504902820e-01
1.432500000000000000e+02 -2.490051949501849160e-01
1.433000000000000114e+02 -2.494346504030955369e-01
1.433499999999999943e+02 -2.483117362643813275e-01
1.434000000000000057e+02 -2.476736345892069646e-01
1.434499999999999886e+02 -2.460042966886316351e-01
1.435000000000000000e+02 -2.435776944533200594e-01
1.435500000000000114e+02 -2.397531410887926429e-01
1.435999999999999943e+02 -2.395621137255183053e-01
1.436500000000000057e+02 -2.379368789477295243e-01
1.436999999999999886e+02 -2.384138943817817047e-01
1.437500000000000000e+02 -2.407077234713373148e-01
1.438000000000000114e+02 -2.384385607620553849e-01
1.438499999999999943e+02 -2.369803614088537291e-01
1.439000000000000057e+02 -2.358734885640692835e-01
1.439499999999999886e+02 -2.350625822199311488e-01
1.440000000000000000e+02 -2.332700394369452424e-01
1.440500000000000114e+02 -2.323512779787067772e-01
1.440999999999999943e+02 -2.321888648113718812e-01
1.441500000000000057e+02 -2.307213698983438255e-01
1.441999999999999886e+02 -2.290167448046324661e-01
1.442500000000000000e+02 -2.272470646618333368e-01
1.443000000000000114e+02 -2.266451575795540019e-01
1.443499999999999943e+02 -2.251278659931169879e-01
1.444000000000000057e+02 -2.238726939053652942e-01
1.444499999999999886e+02 -2.217678112214523933e-01
1.445000000000000000e+02 -2.202190357488452155e-01
1.445500000000000114e+02 -2.200934935033872775e-01
1.445999999999999943e+02 -2.183219856392890068e-01
1.446500000000000057e+02 -2.167654055285091752e-01
1.446999999999999886e+02 -2.158978563263087014e-01
1.447500000000000000e+02 -2.151372168311477540e-01
1.448000000000000114e+02 -2.143340664095505776e-01
1.448499999999999943e+02 -2.121733054951990272e-01
1.449000000000000057e+02 -2.114127277215724909e-01
1.449499999999999886e+02 -2.099503546517680064e-01
1.450000000000000000e+02 -2.087886574933200123e-01
1.450500000000000114e+02 -2.069972773262213073e-01
1.450999999999999943e+02 -2.035661660179759469e-01
1.451500000000000057e+02 -2.003843056517640442e-01
1.451999999999999886e+02 -1.997328130459647411e-01
1.452500000000000000e+02 -1.976942124768395204e-01
1.453000000000000114e+02 -1.964802167634691898e-01
1.453499999999999943e+02 -1.951306419336328590e-01
1.454000000000000057e+02 -1.941396932073417847e-01
1.454499999999999886e+02 -1.922238506999791596e-01
1.455000000000000000e+02 -1.911883000367589347e-01
1.455500000000000114e+02 -1.897424200023221930e-01
1.455999999999999943e+02 -1.889379743154602775e-01
1.456500000000000057e+02 -1.867703230126737668e-01
1.456999999999999886e+02 -1.851768471033286845e-01
1.457500000000000000e+02 -1.847595244386693036e-01
1.458000000000000114e+02 -1.836947953154005608e-01
1.458499999999999943e+02 -1.837139016808284619e-01
1.459000000000000057e+02 -1.825075003998655743e-01
1.459499999999999886e+02 -1.821802783103766143e-01
1.460000000000000000e+02 -1.807362486913947630e-01
1.460500000000000114e+02 -1.790131710813860078e-01
1.460999999999999943e+02 -1.779203871147952976e-01
1.461500000000000057e+02 -1.759230293042743087e-01
1.461999999999999886e+02 -1.754481156706514389e-01
1.462500000000000000e+02 -1.739305619261019287e-01
1.463000000000000114e+02 -1.730262549050093634e-01
1.463499999999999943e+02 -1.729950337887882494e-01
1.464000000000000057e+02 -1.721599369324774420e-01
1.464499999999999886e+02 -1.709724063310032183e-01
1.465000000000000000e+02 -1.702947200576284126e-01
1.465500000000000114e+02 -1.701566300741599036e-01
1.465999999999999943e+02 -1.688630426397655648e-01
1.466500000000000057e+02 -1.692042392811615448e-01
1.466999999999999886e+02 -1.674809400469126353e-01
1.467500000000000000e+02 -1.659559965267726200e-01
1.468000000000000114e+02 -1.651600792359275149e-01
1.468499999999999943e+02 -1.641232254388179379e-01
1.469000000000000057e+02 -1.621517845084819720e-01
1.469499999999999886e+02 -1.609339556165168827e-01
1.470000000000000000e+02 -1.597182158534666552e-01
1.470500000000000114e+02 -1.575704700183436502e-01
1.470999999999999943e+02 -1.553983590634357426e-01
1.471500000000000057e+02 -1.542296547877334001e-01
1.471999999999999886e+02 -1.525839518708982934e-01
1.472500000000000000e+02 -1.505505915738052369e-01
1.473000000000000114e+02 -1.468699170510211482e-01
1.473499999999999943e+02 -1.448410622690644856e-01
1.474000000000000057e+02 -1.442543101150056128e-01
1.474499999999999886e+02 -1.435558836819566253e-01
1.475000000000000000e+02 -1.429354103081436345e-01
1.475500000000000114e+02 -1.423272597413903495e-01
1.475999999999999943e+02 -1.412622660507397709e-01
1.476500000000000057e+02 -1.395424794050023343e-01
1.476999999999999886e+02 -1.382513734769826308e-01
1.477500000000000000e+02 -1.412018182639586117e-01
1.478000000000000114e+02 -1.384269291155951487e-01
1.478499999999999943e+02 -1.356313127095991611e-01
1.479000000000000057e+02 -1.355742042684843218e-01
1.479499999999999886e+02 -1.346841446878770943e-01
1.480000000000000000e+02 -1.310084322705416804e-01
1.480500000000000114e+02 -1.310518693914416444e-01
1.480999999999999943e+02 -1.313827117250501719e-01
1.481500000000000057e+02 -1.338767584852032233e-01
1.481999999999999886e+02 -1.362704285079713584e-01
1.482500000000000000e+02 -1.356599364304203748e-01
1.483000000000000114e+02 -1.349361456677299342e-01
1.483499999999999943e+02 -1.336704182764257010e-01
1.484000000000000057e+02 -1.335207091669668444e-01
1.484499999999999886e+02 -1.340120087167895879e-01
1.485000000000000000e+02 -1.328629572596396191e-01
1.485500000000000114e+02 -1.323347720445261777e-01
1.485999999999999943e+02 -1.345633637726580956e-01
1.486500000000000057e+02 -1.346988630208368898e-01
1.486999999999999886e+02 -1.350474650941260735e-01
1.487500000000000000e+02 -1.352268984713509703e-01
1.488000000000000114e+02 -1.353394399169538520e-01
1.488499999999999943e+02 -1.346653599177140281e-01
1.489000000000000057e+02 -1.338707322351025408e-01
1.489499999999999886e+02 -1.331525706809377207e-01
1.490000000000000000e+02 -1.344003345738149224e-01
1.490500000000000114e+02 -1.348110855228509819e-01
1.490999999999999943e+02 -1.360347541016432571e-01
1.491500000000000057e+02 -1.368840867928843852e-01
1.491999999999999886e+02 -1.383047452986849446e-01
1.492500000000000000e+02 -1.387661705656009770e-01
1.493000000000000114e+02 -1.448104691877464545e-01
1.493499999999999943e+02 -1.444868917414718901e-01
1.494000000000000057e+02 -1.433028239881449506e-01
1.494499999999999886e+02 -1.449264716408506515e-01
1.495000000000000000e+02 -1.444495823434920889e-01
1.495500000000000114e+02 -1.454573265149898820e-01
1.495999999999999943e+02 -1.450279717212483444e-01
1.496500000000000057e+02 -1.446130033263234582e-01
1.496999999999999886e+02 -1.453665746719244312e-01
1.497500000000000000e+02 -1.499580068099526653e-01
1.498000000000000114e+02 -1.492411196541915119e-01
1.498499999999999943e+02 -1.501258889108891548e-01
1.499000000000000057e+02 -1.490802405544280063e-01
1.499499999999999886e+02 -1.488684838681298972e-01
1.500000000000000000e+02 -1.505391099512884134e-01
