# Supplementary material for: Elevated concentrations cause upright alpha-synuclein conformation at lipid interfaces
Source: Nat Commun. 2023 Sep 18;14:5731. doi: 10.1038/s41467-023-39843-1 (PMC10507035; doi:10.1038/s41467-023-39843-1)
Supplement: Supplementary file 3 — Source Data [file 41467_2023_39843_MOESM3_ESM.zip › Source Data file/FigureS12/figS12_highLPR_corr_s2_r1.txt]

0.000000000000000000e+00 nan
5.000000000000000278e-02 nan
1.000000000000000056e-01 nan
1.499999999999999944e-01 nan
2.000000000000000111e-01 nan
2.500000000000000000e-01 nan
2.999999999999999889e-01 nan
3.499999999999999778e-01 nan
4.000000000000000222e-01 nan
4.500000000000000111e-01 nan
5.000000000000000000e-01 nan
5.500000000000000444e-01 nan
5.999999999999999778e-01 nan
6.500000000000000222e-01 nan
6.999999999999999556e-01 nan
7.500000000000000000e-01 nan
8.000000000000000444e-01 nan
8.499999999999999778e-01 nan
9.000000000000000222e-01 nan
9.499999999999999556e-01 nan
1.000000000000000000e+00 nan
1.050000000000000044e+00 nan
1.100000000000000089e+00 nan
1.149999999999999911e+00 nan
1.199999999999999956e+00 nan
1.250000000000000000e+00 nan
1.300000000000000044e+00 nan
1.350000000000000089e+00 nan
1.399999999999999911e+00 nan
1.449999999999999956e+00 nan
1.500000000000000000e+00 nan
1.550000000000000044e+00 nan
1.600000000000000089e+00 nan
1.649999999999999911e+00 nan
1.699999999999999956e+00 nan
1.750000000000000000e+00 nan
1.800000000000000044e+00 nan
1.850000000000000089e+00 nan
1.899999999999999911e+00 nan
1.949999999999999956e+00 nan
2.000000000000000000e+00 nan
2.049999999999999822e+00 nan
2.100000000000000089e+00 nan
2.149999999999999911e+00 nan
2.200000000000000178e+00 nan
2.250000000000000000e+00 nan
2.299999999999999822e+00 nan
2.350000000000000089e+00 nan
2.399999999999999911e+00 nan
2.450000000000000178e+00 nan
2.500000000000000000e+00 nan
2.549999999999999822e+00 nan
2.600000000000000089e+00 nan
2.649999999999999911e+00 nan
2.700000000000000178e+00 nan
2.750000000000000000e+00 nan
2.799999999999999822e+00 nan
2.850000000000000089e+00 nan
2.899999999999999911e+00 nan
2.950000000000000178e+00 nan
3.000000000000000000e+00 nan
3.049999999999999822e+00 nan
3.100000000000000089e+00 nan
3.149999999999999911e+00 nan
3.200000000000000178e+00 nan
3.250000000000000000e+00 nan
3.299999999999999822e+00 nan
3.350000000000000089e+00 nan
3.399999999999999911e+00 nan
3.450000000000000178e+00 nan
3.500000000000000000e+00 nan
3.549999999999999822e+00 nan
3.600000000000000089e+00 nan
3.649999999999999911e+00 nan
3.700000000000000178e+00 nan
3.750000000000000000e+00 nan
3.799999999999999822e+00 nan
3.850000000000000089e+00 nan
3.899999999999999911e+00 nan
3.950000000000000178e+00 nan
4.000000000000000000e+00 nan
4.049999999999999822e+00 nan
4.099999999999999645e+00 nan
4.150000000000000355e+00 nan
4.200000000000000178e+00 nan
4.250000000000000000e+00 nan
4.299999999999999822e+00 nan
4.349999999999999645e+00 nan
4.400000000000000355e+00 nan
4.450000000000000178e+00 nan
4.500000000000000000e+00 nan
4.549999999999999822e+00 nan
4.599999999999999645e+00 nan
4.650000000000000355e+00 nan
4.700000000000000178e+00 nan
4.750000000000000000e+00 nan
4.799999999999999822e+00 nan
4.849999999999999645e+00 nan
4.900000000000000355e+00 nan
4.950000000000000178e+00 nan
5.000000000000000000e+00 nan
5.049999999999999822e+00 nan
5.099999999999999645e+00 nan
5.150000000000000355e+00 nan
5.200000000000000178e+00 nan
5.250000000000000000e+00 nan
5.299999999999999822e+00 nan
5.349999999999999645e+00 nan
5.400000000000000355e+00 nan
5.450000000000000178e+00 nan
5.500000000000000000e+00 nan
5.549999999999999822e+00 nan
5.599999999999999645e+00 nan
5.650000000000000355e+00 nan
5.700000000000000178e+00 nan
5.750000000000000000e+00 nan
5.799999999999999822e+00 nan
5.849999999999999645e+00 nan
5.900000000000000355e+00 nan
5.950000000000000178e+00 nan
6.000000000000000000e+00 nan
6.049999999999999822e+00 nan
6.099999999999999645e+00 nan
6.150000000000000355e+00 nan
6.200000000000000178e+00 nan
6.250000000000000000e+00 nan
6.299999999999999822e+00 nan
6.349999999999999645e+00 nan
6.400000000000000355e+00 nan
6.450000000000000178e+00 nan
6.500000000000000000e+00 nan
6.549999999999999822e+00 nan
6.599999999999999645e+00 nan
6.650000000000000355e+00 nan
6.700000000000000178e+00 nan
6.750000000000000000e+00 nan
6.799999999999999822e+00 nan
6.849999999999999645e+00 nan
6.900000000000000355e+00 nan
6.950000000000000178e+00 nan
7.000000000000000000e+00 nan
7.049999999999999822e+00 nan
7.099999999999999645e+00 nan
7.150000000000000355e+00 nan
7.200000000000000178e+00 nan
7.250000000000000000e+00 nan
7.299999999999999822e+00 nan
7.349999999999999645e+00 nan
7.400000000000000355e+00 nan
7.450000000000000178e+00 nan
7.500000000000000000e+00 nan
7.549999999999999822e+00 nan
7.599999999999999645e+00 nan
7.650000000000000355e+00 nan
7.700000000000000178e+00 nan
7.750000000000000000e+00 nan
7.799999999999999822e+00 nan
7.849999999999999645e+00 nan
7.900000000000000355e+00 nan
7.950000000000000178e+00 nan
8.000000000000000000e+00 nan
8.050000000000000711e+00 nan
8.099999999999999645e+00 nan
8.150000000000000355e+00 nan
8.199999999999999289e+00 nan
8.250000000000000000e+00 nan
8.300000000000000711e+00 nan
8.349999999999999645e+00 nan
8.400000000000000355e+00 nan
8.449999999999999289e+00 nan
8.500000000000000000e+00 nan
8.550000000000000711e+00 nan
8.599999999999999645e+00 nan
8.650000000000000355e+00 nan
8.699999999999999289e+00 nan
8.750000000000000000e+00 nan
8.800000000000000711e+00 nan
8.849999999999999645e+00 nan
8.900000000000000355e+00 nan
8.949999999999999289e+00 nan
9.000000000000000000e+00 nan
9.050000000000000711e+00 nan
9.099999999999999645e+00 nan
9.150000000000000355e+00 nan
9.199999999999999289e+00 nan
9.250000000000000000e+00 nan
9.300000000000000711e+00 nan
9.349999999999999645e+00 nan
9.400000000000000355e+00 nan
9.449999999999999289e+00 nan
9.500000000000000000e+00 nan
9.550000000000000711e+00 nan
9.599999999999999645e+00 nan
9.650000000000000355e+00 nan
9.699999999999999289e+00 nan
9.750000000000000000e+00 nan
9.800000000000000711e+00 nan
9.849999999999999645e+00 nan
9.900000000000000355e+00 nan
9.949999999999999289e+00 nan
1.000000000000000000e+01 nan
1.005000000000000071e+01 nan
1.009999999999999964e+01 nan
1.015000000000000036e+01 nan
1.019999999999999929e+01 nan
1.025000000000000000e+01 nan
1.030000000000000071e+01 nan
1.034999999999999964e+01 nan
1.040000000000000036e+01 nan
1.044999999999999929e+01 nan
1.050000000000000000e+01 nan
1.055000000000000071e+01 nan
1.059999999999999964e+01 nan
1.065000000000000036e+01 nan
1.069999999999999929e+01 nan
1.075000000000000000e+01 nan
1.080000000000000071e+01 nan
1.084999999999999964e+01 nan
1.090000000000000036e+01 nan
1.094999999999999929e+01 nan
1.100000000000000000e+01 nan
1.105000000000000071e+01 nan
1.109999999999999964e+01 nan
1.115000000000000036e+01 nan
1.119999999999999929e+01 nan
1.125000000000000000e+01 nan
1.130000000000000071e+01 nan
1.134999999999999964e+01 nan
1.140000000000000036e+01 nan
1.144999999999999929e+01 nan
1.150000000000000000e+01 nan
1.155000000000000071e+01 nan
1.159999999999999964e+01 nan
1.165000000000000036e+01 nan
1.169999999999999929e+01 nan
1.175000000000000000e+01 nan
1.180000000000000071e+01 nan
1.184999999999999964e+01 nan
1.190000000000000036e+01 nan
1.194999999999999929e+01 nan
1.200000000000000000e+01 nan
1.205000000000000071e+01 nan
1.209999999999999964e+01 nan
1.215000000000000036e+01 nan
1.219999999999999929e+01 nan
1.225000000000000000e+01 nan
1.230000000000000071e+01 nan
1.234999999999999964e+01 nan
1.240000000000000036e+01 nan
1.244999999999999929e+01 nan
1.250000000000000000e+01 nan
1.255000000000000071e+01 nan
1.259999999999999964e+01 nan
1.265000000000000036e+01 nan
1.269999999999999929e+01 nan
1.275000000000000000e+01 nan
1.280000000000000071e+01 nan
1.284999999999999964e+01 nan
1.290000000000000036e+01 nan
1.294999999999999929e+01 nan
1.300000000000000000e+01 nan
1.305000000000000071e+01 nan
1.309999999999999964e+01 nan
1.315000000000000036e+01 nan
1.319999999999999929e+01 nan
1.325000000000000000e+01 nan
1.330000000000000071e+01 nan
1.334999999999999964e+01 nan
1.340000000000000036e+01 nan
1.344999999999999929e+01 nan
1.350000000000000000e+01 nan
1.355000000000000071e+01 nan
1.359999999999999964e+01 nan
1.365000000000000036e+01 nan
1.369999999999999929e+01 nan
1.375000000000000000e+01 nan
1.380000000000000071e+01 nan
1.384999999999999964e+01 nan
1.390000000000000036e+01 nan
1.394999999999999929e+01 nan
1.400000000000000000e+01 nan
1.405000000000000071e+01 nan
1.409999999999999964e+01 nan
1.415000000000000036e+01 nan
1.419999999999999929e+01 nan
1.425000000000000000e+01 nan
1.430000000000000071e+01 nan
1.434999999999999964e+01 nan
1.440000000000000036e+01 nan
1.444999999999999929e+01 nan
1.450000000000000000e+01 nan
1.455000000000000071e+01 nan
1.459999999999999964e+01 nan
1.465000000000000036e+01 nan
1.469999999999999929e+01 nan
1.475000000000000000e+01 nan
1.480000000000000071e+01 nan
1.484999999999999964e+01 nan
1.490000000000000036e+01 nan
1.494999999999999929e+01 nan
1.500000000000000000e+01 nan
1.505000000000000071e+01 nan
1.509999999999999964e+01 nan
1.515000000000000036e+01 nan
1.519999999999999929e+01 nan
1.525000000000000000e+01 nan
1.530000000000000071e+01 nan
1.534999999999999964e+01 nan
1.540000000000000036e+01 nan
1.544999999999999929e+01 nan
1.550000000000000000e+01 nan
1.555000000000000071e+01 nan
1.559999999999999964e+01 nan
1.565000000000000036e+01 nan
1.569999999999999929e+01 nan
1.575000000000000000e+01 nan
1.580000000000000071e+01 nan
1.584999999999999964e+01 nan
1.590000000000000036e+01 nan
1.594999999999999929e+01 nan
1.600000000000000000e+01 nan
1.605000000000000071e+01 nan
1.610000000000000142e+01 nan
1.614999999999999858e+01 nan
1.619999999999999929e+01 nan
1.625000000000000000e+01 nan
1.630000000000000071e+01 nan
1.635000000000000142e+01 nan
1.639999999999999858e+01 nan
1.644999999999999929e+01 nan
1.650000000000000000e+01 nan
1.655000000000000071e+01 nan
1.660000000000000142e+01 nan
1.664999999999999858e+01 nan
1.669999999999999929e+01 nan
1.675000000000000000e+01 nan
1.680000000000000071e+01 nan
1.685000000000000142e+01 nan
1.689999999999999858e+01 nan
1.694999999999999929e+01 nan
1.700000000000000000e+01 nan
1.705000000000000071e+01 nan
1.710000000000000142e+01 nan
1.714999999999999858e+01 nan
1.719999999999999929e+01 nan
1.725000000000000000e+01 nan
1.730000000000000071e+01 nan
1.735000000000000142e+01 nan
1.739999999999999858e+01 nan
1.744999999999999929e+01 nan
1.750000000000000000e+01 nan
1.755000000000000071e+01 nan
1.760000000000000142e+01 nan
1.764999999999999858e+01 nan
1.769999999999999929e+01 nan
1.775000000000000000e+01 nan
1.780000000000000071e+01 nan
1.785000000000000142e+01 nan
1.789999999999999858e+01 nan
1.794999999999999929e+01 nan
1.800000000000000000e+01 nan
1.805000000000000071e+01 nan
1.810000000000000142e+01 nan
1.814999999999999858e+01 nan
1.819999999999999929e+01 nan
1.825000000000000000e+01 nan
1.830000000000000071e+01 nan
1.835000000000000142e+01 nan
1.839999999999999858e+01 nan
1.844999999999999929e+01 nan
1.850000000000000000e+01 nan
1.855000000000000071e+01 nan
1.860000000000000142e+01 nan
1.864999999999999858e+01 nan
1.869999999999999929e+01 nan
1.875000000000000000e+01 nan
1.880000000000000071e+01 nan
1.885000000000000142e+01 nan
1.889999999999999858e+01 nan
1.894999999999999929e+01 nan
1.900000000000000000e+01 nan
1.905000000000000071e+01 nan
1.910000000000000142e+01 nan
1.914999999999999858e+01 nan
1.919999999999999929e+01 nan
1.925000000000000000e+01 nan
1.930000000000000071e+01 nan
1.935000000000000142e+01 nan
1.939999999999999858e+01 nan
1.944999999999999929e+01 nan
1.950000000000000000e+01 nan
1.955000000000000071e+01 nan
1.960000000000000142e+01 nan
1.964999999999999858e+01 nan
1.969999999999999929e+01 nan
1.975000000000000000e+01 nan
1.980000000000000071e+01 nan
1.985000000000000142e+01 nan
1.989999999999999858e+01 nan
1.994999999999999929e+01 nan
2.000000000000000000e+01 nan
2.005000000000000071e+01 nan
2.010000000000000142e+01 nan
2.014999999999999858e+01 nan
2.019999999999999929e+01 nan
2.025000000000000000e+01 nan
2.030000000000000071e+01 nan
2.035000000000000142e+01 nan
2.039999999999999858e+01 nan
2.044999999999999929e+01 nan
2.050000000000000000e+01 nan
2.055000000000000071e+01 nan
2.060000000000000142e+01 nan
2.064999999999999858e+01 nan
2.069999999999999929e+01 nan
2.075000000000000000e+01 nan
2.080000000000000071e+01 nan
2.085000000000000142e+01 nan
2.089999999999999858e+01 nan
2.094999999999999929e+01 nan
2.100000000000000000e+01 nan
2.105000000000000071e+01 nan
2.110000000000000142e+01 nan
2.114999999999999858e+01 nan
2.119999999999999929e+01 nan
2.125000000000000000e+01 nan
2.130000000000000071e+01 nan
2.135000000000000142e+01 nan
2.139999999999999858e+01 nan
2.144999999999999929e+01 nan
2.150000000000000000e+01 nan
2.155000000000000071e+01 nan
2.160000000000000142e+01 nan
2.164999999999999858e+01 nan
2.169999999999999929e+01 nan
2.175000000000000000e+01 nan
2.180000000000000071e+01 nan
2.185000000000000142e+01 nan
2.189999999999999858e+01 nan
2.194999999999999929e+01 nan
2.200000000000000000e+01 nan
2.205000000000000071e+01 nan
2.210000000000000142e+01 nan
2.214999999999999858e+01 nan
2.219999999999999929e+01 nan
2.225000000000000000e+01 nan
2.230000000000000071e+01 nan
2.235000000000000142e+01 nan
2.239999999999999858e+01 nan
2.244999999999999929e+01 nan
2.250000000000000000e+01 nan
2.255000000000000071e+01 nan
2.260000000000000142e+01 nan
2.264999999999999858e+01 nan
2.269999999999999929e+01 nan
2.275000000000000000e+01 nan
2.280000000000000071e+01 nan
2.285000000000000142e+01 nan
2.289999999999999858e+01 nan
2.294999999999999929e+01 nan
2.300000000000000000e+01 nan
2.305000000000000071e+01 nan
2.310000000000000142e+01 nan
2.314999999999999858e+01 nan
2.319999999999999929e+01 nan
2.325000000000000000e+01 nan
2.330000000000000071e+01 nan
2.335000000000000142e+01 nan
2.339999999999999858e+01 nan
2.344999999999999929e+01 nan
2.350000000000000000e+01 nan
2.355000000000000071e+01 nan
2.360000000000000142e+01 nan
2.364999999999999858e+01 nan
2.369999999999999929e+01 nan
2.375000000000000000e+01 nan
2.380000000000000071e+01 nan
2.385000000000000142e+01 nan
2.389999999999999858e+01 nan
2.394999999999999929e+01 nan
2.400000000000000000e+01 nan
2.405000000000000071e+01 nan
2.410000000000000142e+01 nan
2.414999999999999858e+01 nan
2.419999999999999929e+01 nan
2.425000000000000000e+01 nan
2.430000000000000071e+01 nan
2.435000000000000142e+01 nan
2.439999999999999858e+01 nan
2.444999999999999929e+01 nan
2.450000000000000000e+01 nan
2.455000000000000071e+01 nan
2.460000000000000142e+01 nan
2.464999999999999858e+01 nan
2.469999999999999929e+01 nan
2.475000000000000000e+01 nan
2.480000000000000071e+01 nan
2.485000000000000142e+01 nan
2.489999999999999858e+01 nan
2.494999999999999929e+01 -3.423088505795831432e-02
2.500000000000000000e+01 -3.318441335431859124e-02
2.505000000000000071e+01 -3.251826821156574704e-02
2.510000000000000142e+01 -3.244264063448535490e-02
2.514999999999999858e+01 -3.217973237810765191e-02
2.519999999999999929e+01 -2.963678868218208931e-02
2.525000000000000000e+01 -2.886469269802359808e-02
2.530000000000000071e+01 -2.879954829535372185e-02
2.535000000000000142e+01 -2.962405130941639028e-02
2.539999999999999858e+01 -3.133646620356431850e-02
2.544999999999999929e+01 -3.092472946444139309e-02
2.550000000000000000e+01 -2.953749802195735838e-02
2.555000000000000071e+01 -2.787208238172960567e-02
2.560000000000000142e+01 -2.710789892401310394e-02
2.564999999999999858e+01 -2.529135366645915775e-02
2.569999999999999929e+01 -3.328618515798383026e-02
2.575000000000000000e+01 -3.396450672840653495e-02
2.580000000000000071e+01 -3.693172816945576586e-02
2.585000000000000142e+01 -3.934698268225828022e-02
2.589999999999999858e+01 -3.876794786132257281e-02
2.594999999999999929e+01 -3.930844520953798854e-02
2.600000000000000000e+01 -3.845400721545544354e-02
2.605000000000000071e+01 -3.820789825293494091e-02
2.610000000000000142e+01 -3.914040739899997401e-02
2.614999999999999858e+01 -5.174071647503903498e-02
2.619999999999999929e+01 -5.165544818648597908e-02
2.625000000000000000e+01 -4.972723337262008325e-02
2.630000000000000071e+01 -5.183900811973001649e-02
2.635000000000000142e+01 -4.916920681879733551e-02
2.639999999999999858e+01 -4.761592895701614175e-02
2.644999999999999929e+01 -5.200115686702001111e-02
2.650000000000000000e+01 -5.168092356853883768e-02
2.655000000000000071e+01 -5.204666767686279977e-02
2.660000000000000142e+01 -5.106521059273216867e-02
2.664999999999999858e+01 -5.131194075955337885e-02
2.669999999999999929e+01 -5.534058189513921949e-02
2.675000000000000000e+01 -5.547501128881035526e-02
2.680000000000000071e+01 -5.438436277648289047e-02
2.685000000000000142e+01 -5.618251647644593311e-02
2.689999999999999858e+01 -5.554593710513632682e-02
2.694999999999999929e+01 -5.487703530995011181e-02
2.700000000000000000e+01 -5.453386806956005833e-02
2.705000000000000071e+01 -5.446783713790380455e-02
2.710000000000000142e+01 -5.671174163533941603e-02
2.714999999999999858e+01 -5.821336403550749633e-02
2.719999999999999929e+01 -5.751529179543496406e-02
2.725000000000000000e+01 -5.618201880185417357e-02
2.730000000000000071e+01 -5.579191554523307839e-02
2.735000000000000142e+01 -5.503440171111807083e-02
2.739999999999999858e+01 -5.760894578321762438e-02
2.744999999999999929e+01 -5.263717754246684949e-02
2.750000000000000000e+01 -5.057153290941802243e-02
2.755000000000000071e+01 -4.959224131734720625e-02
2.760000000000000142e+01 -4.957470123526766526e-02
2.764999999999999858e+01 -4.610027404293808029e-02
2.769999999999999929e+01 -4.650116025583388851e-02
2.775000000000000000e+01 -4.894638817985505486e-02
2.780000000000000071e+01 -4.928669382290059436e-02
2.785000000000000142e+01 -6.853248278374791946e-02
2.789999999999999858e+01 -6.833016265905909881e-02
2.794999999999999929e+01 -6.797313964248748175e-02
2.800000000000000000e+01 -7.023451914718674416e-02
2.805000000000000071e+01 -7.186500938620138390e-02
2.810000000000000142e+01 -7.059990951171035700e-02
2.814999999999999858e+01 -5.868295074812997225e-02
2.819999999999999929e+01 -5.730043302111736264e-02
2.825000000000000000e+01 -5.662630143617015249e-02
2.830000000000000071e+01 -5.685925822445838523e-02
2.835000000000000142e+01 -5.714835484076250666e-02
2.839999999999999858e+01 -5.609306201720423019e-02
2.844999999999999929e+01 -6.685422910896482440e-02
2.850000000000000000e+01 -6.693669377603610193e-02
2.855000000000000071e+01 -6.789173692291418372e-02
2.860000000000000142e+01 -6.739038754654112784e-02
2.864999999999999858e+01 -6.710695436567906680e-02
2.869999999999999929e+01 -6.894307095526285012e-02
2.875000000000000000e+01 -6.905421083013497940e-02
2.880000000000000071e+01 -7.039996789911202868e-02
2.885000000000000142e+01 -7.008869665311617814e-02
2.889999999999999858e+01 -6.853873029487332624e-02
2.894999999999999929e+01 -5.811680567451159296e-02
2.900000000000000000e+01 -5.850985417360846791e-02
2.905000000000000071e+01 -5.926680449217067159e-02
2.910000000000000142e+01 -5.947054614284683072e-02
2.914999999999999858e+01 -5.945549382136324640e-02
2.919999999999999929e+01 -5.945897028052454791e-02
2.925000000000000000e+01 -6.041022610811692256e-02
2.930000000000000071e+01 -5.815553770046685139e-02
2.935000000000000142e+01 -5.967714348646580014e-02
2.939999999999999858e+01 -5.925334361726644627e-02
2.944999999999999929e+01 -5.936988126921837611e-02
2.950000000000000000e+01 -6.079907530414486311e-02
2.955000000000000071e+01 -6.014412615750686780e-02
2.960000000000000142e+01 -5.901209338357996104e-02
2.964999999999999858e+01 -5.863051682143933380e-02
2.969999999999999929e+01 -5.634302926704131548e-02
2.975000000000000000e+01 -5.767155972321109242e-02
2.980000000000000071e+01 -5.728245612549868332e-02
2.985000000000000142e+01 -5.753947176156248150e-02
2.989999999999999858e+01 -5.746291891783925770e-02
2.994999999999999929e+01 -5.724640709145500245e-02
3.000000000000000000e+01 -5.635721752061526035e-02
3.005000000000000071e+01 -5.837350289723605007e-02
3.010000000000000142e+01 -5.924424691672525861e-02
3.014999999999999858e+01 -5.882419982285212040e-02
3.019999999999999929e+01 -5.882624953347684316e-02
3.025000000000000000e+01 -5.891038170748364583e-02
3.030000000000000071e+01 -5.853339132306201176e-02
3.035000000000000142e+01 -5.966554427934073895e-02
3.039999999999999858e+01 -5.785479009033058645e-02
3.044999999999999929e+01 -5.602991908121793263e-02
3.050000000000000000e+01 -5.707843033895235174e-02
3.055000000000000071e+01 -5.543996818099067997e-02
3.060000000000000142e+01 -5.380033593666246061e-02
3.064999999999999858e+01 -5.231479747265295466e-02
3.069999999999999929e+01 -5.324036889765070696e-02
3.075000000000000000e+01 -5.167488609313995035e-02
3.080000000000000071e+01 -4.925864002400164726e-02
3.085000000000000142e+01 -5.174157214752540812e-02
3.089999999999999858e+01 -5.139892220457725064e-02
3.094999999999999929e+01 -5.005953925827651835e-02
3.100000000000000000e+01 -4.924424321340263588e-02
3.105000000000000071e+01 -5.136983235353891758e-02
3.110000000000000142e+01 -5.118675924381247549e-02
3.114999999999999858e+01 -4.786708791782941924e-02
3.119999999999999929e+01 -4.790348163384830493e-02
3.125000000000000000e+01 -4.628983246098784116e-02
3.130000000000000071e+01 -4.403338543608947137e-02
3.135000000000000142e+01 -4.283159810102720594e-02
3.139999999999999858e+01 -4.148647381587087374e-02
3.144999999999999929e+01 -4.665416625509816867e-02
3.150000000000000000e+01 -4.634376657570764974e-02
3.155000000000000071e+01 -4.569601712074104066e-02
3.160000000000000142e+01 -4.604530659492111350e-02
3.164999999999999858e+01 -4.457299237992978086e-02
3.169999999999999929e+01 -4.279275211626427933e-02
3.175000000000000000e+01 -4.149190174504227557e-02
3.180000000000000071e+01 -4.061619530217029650e-02
3.185000000000000142e+01 -4.031880567982720071e-02
3.189999999999999858e+01 -3.666911150967660377e-02
3.194999999999999929e+01 -3.550511081332752977e-02
3.200000000000000000e+01 -3.531800586526069596e-02
3.204999999999999716e+01 -3.516557928615571260e-02
3.210000000000000142e+01 -3.480649585959787878e-02
3.214999999999999858e+01 -3.542747058128774273e-02
3.220000000000000284e+01 -3.808068766349047979e-02
3.225000000000000000e+01 -3.712465966993025446e-02
3.229999999999999716e+01 -3.614578504420764421e-02
3.235000000000000142e+01 -3.426530537000821441e-02
3.239999999999999858e+01 -3.198080430857547923e-02
3.245000000000000284e+01 -3.139331450029628212e-02
3.250000000000000000e+01 -2.865271928632555018e-02
3.254999999999999716e+01 -3.016844935353588109e-02
3.260000000000000142e+01 -3.067283355575245798e-02
3.264999999999999858e+01 -2.966823452169002964e-02
3.270000000000000284e+01 -2.967052273726070166e-02
3.275000000000000000e+01 -2.968425093961310837e-02
3.279999999999999716e+01 -2.990058552329066116e-02
3.285000000000000142e+01 -3.163015576657264571e-02
3.289999999999999858e+01 -3.007143062481904341e-02
3.295000000000000284e+01 -2.781531543255089112e-02
3.300000000000000000e+01 -2.852900683753097424e-02
3.304999999999999716e+01 -2.788859945827183370e-02
3.310000000000000142e+01 -2.855065315998863221e-02
3.314999999999999858e+01 -2.651622616326146029e-02
3.320000000000000284e+01 -2.470327931508221886e-02
3.325000000000000000e+01 -2.376462198254900016e-02
3.329999999999999716e+01 -2.413212660072345736e-02
3.335000000000000142e+01 -2.457983246997694909e-02
3.339999999999999858e+01 -2.530704127071885939e-02
3.345000000000000284e+01 -2.511628363398285546e-02
3.350000000000000000e+01 -2.355226512071743883e-02
3.354999999999999716e+01 -2.518328587033256266e-02
3.360000000000000142e+01 -2.551744105234949808e-02
3.364999999999999858e+01 -2.367215631949868074e-02
3.370000000000000284e+01 -2.362839825838864566e-02
3.375000000000000000e+01 -2.344963548149498617e-02
3.379999999999999716e+01 -2.422769716538375820e-02
3.385000000000000142e+01 -2.148573462095790948e-02
3.389999999999999858e+01 -2.022530521510977966e-02
3.395000000000000284e+01 -2.180731522577565931e-02
3.400000000000000000e+01 -2.190493617395324749e-02
3.404999999999999716e+01 -1.946913952459692135e-02
3.410000000000000142e+01 -1.917657857561264750e-02
3.414999999999999858e+01 -1.636184778742889173e-02
3.420000000000000284e+01 -1.446387964773290617e-02
3.425000000000000000e+01 -1.322133552878446486e-02
3.429999999999999716e+01 -1.115411841194970284e-02
3.435000000000000142e+01 -6.280682199146724390e-03
3.439999999999999858e+01 -5.934912079748964897e-03
3.445000000000000284e+01 -2.844718166646440644e-02
3.450000000000000000e+01 -2.647565456547578897e-02
3.454999999999999716e+01 -2.411486352780405421e-02
3.460000000000000142e+01 -2.374196482957405263e-02
3.464999999999999858e+01 -2.272882140663661996e-02
3.470000000000000284e+01 -2.149473087961479428e-02
3.475000000000000000e+01 -1.692164556516588189e-02
3.479999999999999716e+01 -1.569315607192070527e-02
3.485000000000000142e+01 -1.882676624689806621e-02
3.489999999999999858e+01 -1.752999724486311445e-02
3.495000000000000284e+01 -1.436602952657172264e-02
3.500000000000000000e+01 -1.254890119691297844e-02
3.504999999999999716e+01 -1.189112676225349309e-02
3.510000000000000142e+01 -1.219183368339184746e-02
3.514999999999999858e+01 -1.151911654137618111e-02
3.520000000000000284e+01 -1.123637822362823224e-02
3.525000000000000000e+01 -1.038005083910223565e-02
3.529999999999999716e+01 -8.182248724820061214e-03
3.535000000000000142e+01 -7.962140961277704501e-03
3.539999999999999858e+01 -6.805525986767182491e-03
3.545000000000000284e+01 -6.755053980556152346e-03
3.550000000000000000e+01 -6.541065889270257679e-03
3.554999999999999716e+01 -6.489030405651776724e-03
3.560000000000000142e+01 -6.289266692725579977e-03
3.564999999999999858e+01 -7.431588184638159185e-03
3.570000000000000284e+01 -7.648515937651602890e-03
3.575000000000000000e+01 -7.796960665132841514e-03
3.579999999999999716e+01 -7.236141927675826535e-03
3.585000000000000142e+01 -6.607989670000453432e-03
3.589999999999999858e+01 -3.987387565597306192e-03
3.595000000000000284e+01 -4.166474348543565409e-03
3.600000000000000000e+01 -5.271563475224437002e-03
3.604999999999999716e+01 -4.845471621825657438e-03
3.610000000000000142e+01 -5.260848325820904371e-03
3.614999999999999858e+01 -4.426544188717068153e-03
3.620000000000000284e+01 -3.485891146792704804e-03
3.625000000000000000e+01 -1.638109715762818596e-03
3.629999999999999716e+01 -1.349928351385950307e-03
3.635000000000000142e+01 -1.647291925360621192e-03
3.639999999999999858e+01 -1.163140696791975471e-03
3.645000000000000284e+01 8.138993340101248778e-04
3.650000000000000000e+01 1.124650591165948050e-03
3.654999999999999716e+01 9.105860380702199492e-04
3.660000000000000142e+01 1.261414240084411968e-03
3.664999999999999858e+01 2.732274305164917889e-03
3.670000000000000284e+01 1.871989812130751872e-03
3.675000000000000000e+01 -4.050340960378884963e-04
3.679999999999999716e+01 -4.522581559892323061e-04
3.685000000000000142e+01 9.057125856798232478e-04
3.689999999999999858e+01 1.457289455605828956e-03
3.695000000000000284e+01 1.723889172511893159e-03
3.700000000000000000e+01 3.372732134973703468e-03
3.704999999999999716e+01 4.994432004568438548e-03
3.710000000000000142e+01 6.537055048105981821e-03
3.714999999999999858e+01 7.076991739825808612e-03
3.720000000000000284e+01 7.375435985926821585e-03
3.725000000000000000e+01 9.620767242982289358e-03
3.729999999999999716e+01 1.081147780537513800e-02
3.735000000000000142e+01 -1.576793146861703993e-02
3.739999999999999858e+01 -1.652753833378807838e-02
3.745000000000000284e+01 -1.654577610848964250e-02
3.750000000000000000e+01 -1.544757953962137137e-02
3.754999999999999716e+01 -1.332492812949903280e-02
3.760000000000000142e+01 -1.863720323911066332e-02
3.764999999999999858e+01 -3.109307721574939773e-02
3.770000000000000284e+01 -3.166715248172467106e-02
3.775000000000000000e+01 -2.975995392952615268e-02
3.779999999999999716e+01 -3.108900854684628831e-02
3.785000000000000142e+01 -3.016685136194315400e-02
3.789999999999999858e+01 -3.000887469436208307e-02
3.795000000000000284e+01 -3.058961441523920521e-02
3.800000000000000000e+01 -3.116632723268094804e-02
3.804999999999999716e+01 -3.124495893390151144e-02
3.810000000000000142e+01 -2.934257488401047567e-02
3.814999999999999858e+01 -2.961613065604799810e-02
3.820000000000000284e+01 -2.940796763142298001e-02
3.825000000000000000e+01 -2.979595720073810461e-02
3.829999999999999716e+01 -2.968322998491731979e-02
3.835000000000000142e+01 -2.802607042337825968e-02
3.839999999999999858e+01 -2.732464073218882766e-02
3.845000000000000284e+01 -3.016141822530644251e-02
3.850000000000000000e+01 -2.940825301330050531e-02
3.854999999999999716e+01 -2.860297387925953352e-02
3.860000000000000142e+01 -2.863023268847651043e-02
3.864999999999999858e+01 -2.722354763940662212e-02
3.870000000000000284e+01 -2.899973941702549754e-02
3.875000000000000000e+01 -2.711311376634080103e-02
3.879999999999999716e+01 -2.933406945287922105e-02
3.885000000000000142e+01 -2.896052421737098370e-02
3.889999999999999858e+01 -2.908094900910320260e-02
3.895000000000000284e+01 -2.966551898997462841e-02
3.900000000000000000e+01 -3.105933031006840109e-02
3.904999999999999716e+01 -3.207599758920338245e-02
3.910000000000000142e+01 -3.080469056452109222e-02
3.914999999999999858e+01 -3.031872281646529055e-02
3.920000000000000284e+01 -2.909231763049048222e-02
3.925000000000000000e+01 -2.819533657444941999e-02
3.929999999999999716e+01 -3.224870207351134693e-02
3.935000000000000142e+01 -3.275401106047295258e-02
3.939999999999999858e+01 -3.065659674370627488e-02
3.945000000000000284e+01 -3.084103522367162911e-02
3.950000000000000000e+01 -3.131298613896209976e-02
3.954999999999999716e+01 -3.309438056493328034e-02
3.960000000000000142e+01 -3.236924530451649323e-02
3.964999999999999858e+01 -3.137822712619280779e-02
3.970000000000000284e+01 -3.098115906785221460e-02
3.975000000000000000e+01 -2.763112879642793882e-02
3.979999999999999716e+01 -2.702331451556240147e-02
3.985000000000000142e+01 -2.773399869185628683e-02
3.989999999999999858e+01 -2.809516030357829888e-02
3.995000000000000284e+01 -2.903712641010820772e-02
4.000000000000000000e+01 -2.905906573410070581e-02
4.004999999999999716e+01 -3.738613951446939643e-02
4.010000000000000142e+01 -3.658272961094390791e-02
4.014999999999999858e+01 -3.658425140627055011e-02
4.020000000000000284e+01 -3.624902549605939217e-02
4.025000000000000000e+01 -3.630269829003575366e-02
4.029999999999999716e+01 -3.646017639162184298e-02
4.035000000000000142e+01 -3.606210144206493939e-02
4.039999999999999858e+01 -3.579457778547703861e-02
4.045000000000000284e+01 -3.632054692815906566e-02
4.050000000000000000e+01 -3.496864551805484167e-02
4.054999999999999716e+01 -3.432649868807034765e-02
4.060000000000000142e+01 -3.278025189602909450e-02
4.064999999999999858e+01 -2.938951353763188598e-02
4.070000000000000284e+01 -2.906014672492947259e-02
4.075000000000000000e+01 -2.818512515141017791e-02
4.079999999999999716e+01 -2.831752718339833330e-02
4.085000000000000142e+01 -2.628725447995429107e-02
4.089999999999999858e+01 -2.759849795597176317e-02
4.095000000000000284e+01 -2.575052495111609940e-02
4.100000000000000000e+01 -2.700141549097804378e-02
4.104999999999999716e+01 -2.646607368073474256e-02
4.110000000000000142e+01 -2.221093927729415191e-02
4.114999999999999858e+01 -1.980718192666414829e-02
4.120000000000000284e+01 -1.810207272572491102e-02
4.125000000000000000e+01 -1.893617886319527363e-02
4.129999999999999716e+01 -2.085545323557785186e-02
4.135000000000000142e+01 -2.105885404133481589e-02
4.139999999999999858e+01 -2.067269308597587119e-02
4.145000000000000284e+01 -1.765569559366085214e-02
4.150000000000000000e+01 -1.959976973073585330e-02
4.154999999999999716e+01 -1.918005585798651311e-02
4.160000000000000142e+01 -2.026700750345282118e-02
4.164999999999999858e+01 -1.915288074340981000e-02
4.170000000000000284e+01 -2.012324562542794348e-02
4.175000000000000000e+01 -2.007375412217144578e-02
4.179999999999999716e+01 -1.767856129662595532e-02
4.185000000000000142e+01 -1.590393041744852728e-02
4.189999999999999858e+01 -1.581253403406829641e-02
4.195000000000000284e+01 -1.614252796750129809e-02
4.200000000000000000e+01 -1.839999922824009024e-02
4.204999999999999716e+01 -1.810647563603204682e-02
4.210000000000000142e+01 -1.738336664485993360e-02
4.214999999999999858e+01 -1.740616207628356213e-02
4.220000000000000284e+01 -1.692812977179514525e-02
4.225000000000000000e+01 -1.798435898940839439e-02
4.229999999999999716e+01 -1.783141012061848982e-02
4.235000000000000142e+01 -1.928744031316734567e-02
4.239999999999999858e+01 -2.007602481883594137e-02
4.245000000000000284e+01 -2.033351302371753586e-02
4.250000000000000000e+01 -2.103510939847601582e-02
4.254999999999999716e+01 -2.141929271748859581e-02
4.260000000000000142e+01 -2.064423722768411740e-02
4.264999999999999858e+01 -2.029979016589772770e-02
4.270000000000000284e+01 -2.135720258762464560e-02
4.275000000000000000e+01 -2.134235949771840987e-02
4.279999999999999716e+01 -1.965467350260207205e-02
4.285000000000000142e+01 -2.072643200115334775e-02
4.289999999999999858e+01 -2.065830565758111290e-02
4.295000000000000284e+01 -2.027855422733500917e-02
4.300000000000000000e+01 -2.138445074599703080e-02
4.304999999999999716e+01 -1.941564350025320670e-02
4.310000000000000142e+01 -1.753517816031704632e-02
4.314999999999999858e+01 -1.731853386221447744e-02
4.320000000000000284e+01 -1.788112489246337922e-02
4.325000000000000000e+01 -1.614388014468351104e-02
4.329999999999999716e+01 -1.620572016552609962e-02
4.335000000000000142e+01 -1.593071093890996784e-02
4.339999999999999858e+01 -1.525496776660452587e-02
4.345000000000000284e+01 -1.471492682410152110e-02
4.350000000000000000e+01 -1.465351098130761483e-02
4.354999999999999716e+01 -1.412065779149181480e-02
4.360000000000000142e+01 -1.457928871321147700e-02
4.364999999999999858e+01 -1.501251431497689290e-02
4.370000000000000284e+01 -1.568180701014887032e-02
4.375000000000000000e+01 -1.581656104872124907e-02
4.379999999999999716e+01 -1.604610902030993713e-02
4.385000000000000142e+01 -1.617031260610701793e-02
4.389999999999999858e+01 -1.611207698438026428e-02
4.395000000000000284e+01 -1.619771660936596830e-02
4.400000000000000000e+01 -1.624386764317695131e-02
4.404999999999999716e+01 -1.650014366865692680e-02
4.410000000000000142e+01 -1.661911177077927959e-02
4.414999999999999858e+01 -1.677310488492361057e-02
4.420000000000000284e+01 -1.725985825329369797e-02
4.425000000000000000e+01 -1.940972193572500573e-02
4.429999999999999716e+01 -1.907637446231235170e-02
4.435000000000000142e+01 -1.689694046594670748e-02
4.439999999999999858e+01 -1.650380142866707256e-02
4.445000000000000284e+01 -1.489050467143500193e-02
4.450000000000000000e+01 -1.275818751003659351e-02
4.454999999999999716e+01 -1.055038213116585820e-02
4.460000000000000142e+01 -1.041159186350319905e-02
4.464999999999999858e+01 -9.739347603764726344e-03
4.470000000000000284e+01 -9.013374786063673566e-03
4.475000000000000000e+01 -9.319364038241777920e-03
4.479999999999999716e+01 -1.183251839307408737e-02
4.485000000000000142e+01 -1.144732779863932848e-02
4.489999999999999858e+01 -1.227315515341659800e-02
4.495000000000000284e+01 -1.237912488228036685e-02
4.500000000000000000e+01 -1.232215691247827948e-02
4.504999999999999716e+01 -1.006035398941603452e-02
4.510000000000000142e+01 -9.110882118977425836e-03
4.514999999999999858e+01 -7.777283402305159091e-03
4.520000000000000284e+01 -7.503044975514181099e-03
4.525000000000000000e+01 -7.299349948338169393e-03
4.529999999999999716e+01 -5.167826362277881669e-03
4.535000000000000142e+01 -4.561635168785770598e-03
4.539999999999999858e+01 -4.726518017517730187e-03
4.545000000000000284e+01 -5.417827226872050719e-03
4.550000000000000000e+01 -5.532708100714069793e-03
4.554999999999999716e+01 -5.239558133357594995e-03
4.560000000000000142e+01 -6.456531314244632648e-03
4.564999999999999858e+01 -6.162449455442466258e-03
4.570000000000000284e+01 -5.531561021940788539e-03
4.575000000000000000e+01 -5.421635356964002797e-03
4.579999999999999716e+01 -5.417011328007177197e-03
4.585000000000000142e+01 -6.277416414539056799e-03
4.589999999999999858e+01 -5.823595207137984703e-03
4.595000000000000284e+01 -5.424926271936272165e-03
4.600000000000000000e+01 -5.743743018872044491e-03
4.604999999999999716e+01 -6.362869523324589556e-03
4.610000000000000142e+01 -4.945471323095476483e-03
4.614999999999999858e+01 -5.048982606387040876e-03
4.620000000000000284e+01 -4.658887194069276719e-03
4.625000000000000000e+01 -4.258217234747254526e-03
4.629999999999999716e+01 -4.346422257135084885e-03
4.635000000000000142e+01 -3.896135245626386641e-03
4.639999999999999858e+01 -2.823911510128969144e-03
4.645000000000000284e+01 -2.625744899668767604e-03
4.650000000000000000e+01 -8.776096431112182569e-04
4.654999999999999716e+01 5.905901497550477674e-04
4.660000000000000142e+01 1.348243076843757323e-03
4.664999999999999858e+01 1.380908211966671130e-03
4.670000000000000284e+01 3.319085601194433476e-03
4.675000000000000000e+01 3.189806577069357468e-03
4.679999999999999716e+01 1.627655144569217045e-03
4.685000000000000142e+01 2.399494489169458691e-03
4.689999999999999858e+01 3.292767596338350925e-03
4.695000000000000284e+01 3.398411958636863520e-03
4.700000000000000000e+01 5.433613838155752600e-03
4.704999999999999716e+01 4.777998306728189169e-03
4.710000000000000142e+01 3.784278815090773816e-03
4.714999999999999858e+01 3.419414284904419028e-03
4.720000000000000284e+01 3.316347933070250709e-03
4.725000000000000000e+01 2.799862864094174002e-03
4.729999999999999716e+01 6.162536336824425698e-03
4.735000000000000142e+01 6.039789704599154464e-03
4.739999999999999858e+01 1.221049877364476953e-03
4.745000000000000284e+01 9.904453742064496351e-04
4.750000000000000000e+01 7.101970465290690943e-04
4.754999999999999716e+01 1.463014154569807802e-03
4.760000000000000142e+01 1.589512316068461290e-03
4.764999999999999858e+01 3.762226076745926046e-03
4.770000000000000284e+01 4.197002029787589086e-03
4.775000000000000000e+01 4.231426840694593738e-03
4.779999999999999716e+01 3.755633174689116012e-03
4.785000000000000142e+01 1.946356325497079374e-03
4.789999999999999858e+01 -5.617972312604430345e-04
4.795000000000000284e+01 -1.723285384740910970e-03
4.800000000000000000e+01 -1.058310611550067120e-03
4.804999999999999716e+01 -1.348651510843679397e-03
4.810000000000000142e+01 -3.761782127819376150e-03
4.814999999999999858e+01 -4.687793315687137016e-03
4.820000000000000284e+01 -4.689904852380593139e-03
4.825000000000000000e+01 -4.764221850893631503e-03
4.829999999999999716e+01 -5.531001638562180363e-03
4.835000000000000142e+01 -4.631223840711477281e-03
4.839999999999999858e+01 -1.241144965167394892e-02
4.845000000000000284e+01 -1.985379708595752524e-02
4.850000000000000000e+01 -1.887991058992853285e-02
4.854999999999999716e+01 -1.973072003438346850e-02
4.860000000000000142e+01 -2.001831995755056978e-02
4.864999999999999858e+01 -1.965159892590334287e-02
4.870000000000000284e+01 -2.073891086576738069e-02
4.875000000000000000e+01 -2.121231487882186198e-02
4.879999999999999716e+01 -2.258074011048594523e-02
4.885000000000000142e+01 -2.304686094960450155e-02
4.889999999999999858e+01 -2.233723469769044109e-02
4.895000000000000284e+01 -2.201425054684594262e-02
4.900000000000000000e+01 -2.091678774386997522e-02
4.904999999999999716e+01 -1.948573388353770641e-02
4.910000000000000142e+01 -1.967857137224292979e-02
4.914999999999999858e+01 -1.883978992241137906e-02
4.920000000000000284e+01 -1.877489561483430824e-02
4.925000000000000000e+01 -1.786188872817291717e-02
4.929999999999999716e+01 -1.864287304745136653e-02
4.935000000000000142e+01 -2.576991639207220144e-02
4.939999999999999858e+01 -2.574579292260752855e-02
4.945000000000000284e+01 -2.630712853438789411e-02
4.950000000000000000e+01 -2.658548696089027552e-02
4.954999999999999716e+01 -2.611951358279464980e-02
4.960000000000000142e+01 -2.630867760332561422e-02
4.964999999999999858e+01 -2.637977591603290345e-02
4.970000000000000284e+01 -2.668306007888871303e-02
4.975000000000000000e+01 -2.527878135762963788e-02
4.979999999999999716e+01 -2.564602867100018724e-02
4.985000000000000142e+01 -2.429840374867395583e-02
4.989999999999999858e+01 -2.384152077516000362e-02
4.995000000000000284e+01 -2.380148997342021108e-02
5.000000000000000000e+01 -2.354592300723783171e-02
5.004999999999999716e+01 -2.376051960010788430e-02
5.010000000000000142e+01 -2.313013185434520391e-02
5.014999999999999858e+01 -2.364114788164866157e-02
5.020000000000000284e+01 -2.446144643936650626e-02
5.025000000000000000e+01 -2.507961607223551867e-02
5.029999999999999716e+01 -2.553617732555889253e-02
5.035000000000000142e+01 -2.344509513318703692e-02
5.039999999999999858e+01 -2.277025109617712012e-02
5.045000000000000284e+01 -2.178625571654374191e-02
5.050000000000000000e+01 -2.102102508861574195e-02
5.054999999999999716e+01 -2.106119118063925350e-02
5.060000000000000142e+01 -2.085234742032581953e-02
5.064999999999999858e+01 -2.016479116466411703e-02
5.070000000000000284e+01 -1.926341083504783461e-02
5.075000000000000000e+01 -2.792712238179831039e-02
5.079999999999999716e+01 -2.890669339001122537e-02
5.085000000000000142e+01 -3.151176309492133287e-02
5.089999999999999858e+01 -3.384666203999914247e-02
5.095000000000000284e+01 -3.119722094263774684e-02
5.100000000000000000e+01 -3.212575542800750333e-02
5.104999999999999716e+01 -3.149210921859468826e-02
5.110000000000000142e+01 -3.168399230304981551e-02
5.114999999999999858e+01 -3.027992226561312256e-02
5.120000000000000284e+01 -3.080649805499451749e-02
5.125000000000000000e+01 -3.006443166691685417e-02
5.129999999999999716e+01 -2.973985336691555709e-02
5.135000000000000142e+01 -3.032772359774132953e-02
5.139999999999999858e+01 -2.893748072268885474e-02
5.145000000000000284e+01 -2.981171616267226654e-02
5.150000000000000000e+01 -3.015275399003160273e-02
5.154999999999999716e+01 -3.041981450783539168e-02
5.160000000000000142e+01 -2.997863896700903377e-02
5.164999999999999858e+01 -2.987932645877968210e-02
5.170000000000000284e+01 -2.987254260805944153e-02
5.175000000000000000e+01 -2.907135215486002233e-02
5.179999999999999716e+01 -2.847877566958210635e-02
5.185000000000000142e+01 -3.050850551393647497e-02
5.189999999999999858e+01 -2.991726628177895919e-02
5.195000000000000284e+01 -3.027944470657819784e-02
5.200000000000000000e+01 -3.004146047168297987e-02
5.204999999999999716e+01 -2.686052568356931194e-02
5.210000000000000142e+01 -2.530077103575942982e-02
5.214999999999999858e+01 -2.536772016952441519e-02
5.220000000000000284e+01 -2.536602786608729496e-02
5.225000000000000000e+01 -2.735212394535970620e-02
5.229999999999999716e+01 -2.697798585767068394e-02
5.235000000000000142e+01 -2.677706825765825693e-02
5.239999999999999858e+01 -2.703145602939446487e-02
5.245000000000000284e+01 -2.903340423257732075e-02
5.250000000000000000e+01 -3.057062703734991435e-02
5.254999999999999716e+01 -3.105815175978303075e-02
5.260000000000000142e+01 -3.208649817476430521e-02
5.264999999999999858e+01 -3.239961245839168003e-02
5.270000000000000284e+01 -3.198547825622844593e-02
5.275000000000000000e+01 -3.079770685794024423e-02
5.279999999999999716e+01 -3.043709407771223729e-02
5.285000000000000142e+01 -2.506232600045301545e-02
5.289999999999999858e+01 -2.503604918576835675e-02
5.295000000000000284e+01 -2.414744689339712660e-02
5.300000000000000000e+01 -1.997883130322293532e-02
5.304999999999999716e+01 -1.806217503571494465e-02
5.310000000000000142e+01 -1.775290053110867294e-02
5.314999999999999858e+01 -2.805451136341411897e-02
5.320000000000000284e+01 -2.769113895934492003e-02
5.325000000000000000e+01 -2.731302864563495483e-02
5.329999999999999716e+01 -2.825224725889159683e-02
5.335000000000000142e+01 -2.752891614962408098e-02
5.339999999999999858e+01 -2.850628094041851579e-02
5.345000000000000284e+01 -2.552526579178964958e-02
5.350000000000000000e+01 -2.564844985768826788e-02
5.354999999999999716e+01 -2.622548148270734125e-02
5.360000000000000142e+01 -2.679597661989982157e-02
5.364999999999999858e+01 -2.629789910515137330e-02
5.370000000000000284e+01 -2.472775298167423363e-02
5.375000000000000000e+01 -2.409323910520733830e-02
5.379999999999999716e+01 -2.243647518340208605e-02
5.385000000000000142e+01 -2.189454554699283434e-02
5.389999999999999858e+01 -2.375001048885540950e-02
5.395000000000000284e+01 -3.126287777911076343e-02
5.400000000000000000e+01 -2.986677087488551208e-02
5.404999999999999716e+01 -3.014162051939947226e-02
5.410000000000000142e+01 -2.957423906128876789e-02
5.414999999999999858e+01 -2.936497640168342013e-02
5.420000000000000284e+01 -2.885745968951983556e-02
5.425000000000000000e+01 -2.894121274127069501e-02
5.429999999999999716e+01 -2.795750292884676552e-02
5.435000000000000142e+01 -2.703489954184410196e-02
5.439999999999999858e+01 -2.712781550119068227e-02
5.445000000000000284e+01 -2.862160811029490839e-02
5.450000000000000000e+01 -2.692397543506882054e-02
5.454999999999999716e+01 -2.667991883233471195e-02
5.460000000000000142e+01 -3.361136042662520723e-02
5.464999999999999858e+01 -3.385168835722218716e-02
5.470000000000000284e+01 -3.349704886322628361e-02
5.475000000000000000e+01 -3.415604519896498631e-02
5.479999999999999716e+01 -3.515407372462739377e-02
5.485000000000000142e+01 -3.452069288141709075e-02
5.489999999999999858e+01 -3.306149717670881644e-02
5.495000000000000284e+01 -3.270506829039746682e-02
5.500000000000000000e+01 -3.174002153749445193e-02
5.504999999999999716e+01 -3.257878329558578506e-02
5.510000000000000142e+01 -3.080214159580429989e-02
5.514999999999999858e+01 -2.986077108214669346e-02
5.520000000000000284e+01 -2.878340638349310976e-02
5.525000000000000000e+01 -2.877115116351679561e-02
5.529999999999999716e+01 -3.054324967271293892e-02
5.535000000000000142e+01 -2.987984657704373381e-02
5.539999999999999858e+01 -2.879764184225281146e-02
5.545000000000000284e+01 -2.951093857818167659e-02
5.550000000000000000e+01 -2.402352699728373467e-02
5.554999999999999716e+01 -2.344438763019264516e-02
5.560000000000000142e+01 -2.333577184964869683e-02
5.564999999999999858e+01 -2.276133108716171111e-02
5.570000000000000284e+01 -2.089913290205381788e-02
5.575000000000000000e+01 -1.855943758782044317e-02
5.579999999999999716e+01 -2.059997433045982623e-02
5.585000000000000142e+01 -2.062511711044860696e-02
5.589999999999999858e+01 -2.059676066259438429e-02
5.595000000000000284e+01 -2.030902167548772480e-02
5.600000000000000000e+01 -2.039381109618505078e-02
5.604999999999999716e+01 -2.106751149010310104e-02
5.610000000000000142e+01 -2.078255552169595149e-02
5.614999999999999858e+01 -2.174550334219582659e-02
5.620000000000000284e+01 -1.849940578808895522e-02
5.625000000000000000e+01 -1.823632019153369199e-02
5.629999999999999716e+01 -1.832924890283589570e-02
5.635000000000000142e+01 -1.851765764941990661e-02
5.639999999999999858e+01 -1.862531078414801991e-02
5.645000000000000284e+01 -1.654532353710182549e-02
5.650000000000000000e+01 -1.511982658895454773e-02
5.654999999999999716e+01 -1.631493957935234093e-02
5.660000000000000142e+01 -1.527551277715503281e-02
5.664999999999999858e+01 -1.570607677643461042e-02
5.670000000000000284e+01 -1.661260249228596261e-02
5.675000000000000000e+01 -1.761104257087137137e-02
5.679999999999999716e+01 -1.759407615815765033e-02
5.685000000000000142e+01 -1.556680170934247355e-02
5.689999999999999858e+01 -1.823812941949380997e-02
5.695000000000000284e+01 -1.963159729647184423e-02
5.700000000000000000e+01 -2.187928183429050516e-02
5.704999999999999716e+01 -2.173318541041274060e-02
5.710000000000000142e+01 -2.170799202332493807e-02
5.714999999999999858e+01 -2.175998701374830951e-02
5.720000000000000284e+01 -2.082941496240578103e-02
5.725000000000000000e+01 -2.016080449257982507e-02
5.729999999999999716e+01 -2.215803220505821458e-02
5.735000000000000142e+01 -2.328364025385879638e-02
5.739999999999999858e+01 -2.314389503276539917e-02
5.745000000000000284e+01 -2.116822567763568252e-02
5.750000000000000000e+01 -2.077885961402749573e-02
5.754999999999999716e+01 -2.107751673959667310e-02
5.760000000000000142e+01 -3.975324728922164513e-02
5.764999999999999858e+01 -3.918772383163441481e-02
5.770000000000000284e+01 -3.871351123880212297e-02
5.775000000000000000e+01 -3.787404826071084224e-02
5.779999999999999716e+01 -3.743986460306117370e-02
5.785000000000000142e+01 -3.542988067181131184e-02
5.789999999999999858e+01 -3.484421203286438423e-02
5.795000000000000284e+01 -3.356021799287463997e-02
5.800000000000000000e+01 -3.376341120639531068e-02
5.804999999999999716e+01 -3.426369074840859841e-02
5.810000000000000142e+01 -3.315242775154100124e-02
5.814999999999999858e+01 -3.363398851961448000e-02
5.820000000000000284e+01 -3.457311962724193832e-02
5.825000000000000000e+01 -3.427548306910576520e-02
5.829999999999999716e+01 -3.309753863644988164e-02
5.835000000000000142e+01 -3.242673841013526959e-02
5.839999999999999858e+01 -3.256865441652297133e-02
5.845000000000000284e+01 -3.135351274265288368e-02
5.850000000000000000e+01 -3.211341398915543849e-02
5.854999999999999716e+01 -3.054031284434019847e-02
5.860000000000000142e+01 -2.854065521106554162e-02
5.864999999999999858e+01 -3.201349892565553967e-02
5.870000000000000284e+01 -3.046780521204977069e-02
5.875000000000000000e+01 -2.936092719751541569e-02
5.879999999999999716e+01 -2.951039688847053102e-02
5.885000000000000142e+01 -2.911322115317009282e-02
5.889999999999999858e+01 -4.210956645772170881e-02
5.895000000000000284e+01 -4.041891421817896818e-02
5.900000000000000000e+01 -4.033954440922687956e-02
5.904999999999999716e+01 -3.921624806798779811e-02
5.910000000000000142e+01 -3.862458268007846335e-02
5.914999999999999858e+01 -3.848558829877336829e-02
5.920000000000000284e+01 -3.872184850168100545e-02
5.925000000000000000e+01 -3.890863006270104535e-02
5.929999999999999716e+01 -3.836291384865651855e-02
5.935000000000000142e+01 -4.221017037483845019e-02
5.939999999999999858e+01 -4.156737405316895950e-02
5.945000000000000284e+01 -6.541660185195326271e-02
5.950000000000000000e+01 -6.742750261023347513e-02
5.954999999999999716e+01 -6.733730430985310211e-02
5.960000000000000142e+01 -6.732905548510910443e-02
5.964999999999999858e+01 -6.712672624636273344e-02
5.970000000000000284e+01 -6.679478572872976638e-02
5.975000000000000000e+01 -7.131602008957735328e-02
5.979999999999999716e+01 -7.818408812824974297e-02
5.985000000000000142e+01 -8.496194331357656560e-02
5.989999999999999858e+01 -8.882595902142667588e-02
5.995000000000000284e+01 -9.233295103568199547e-02
6.000000000000000000e+01 -9.111449910659319418e-02
6.004999999999999716e+01 -9.053941138024880486e-02
6.010000000000000142e+01 -8.931923357136901942e-02
6.014999999999999858e+01 -8.846206884199883658e-02
6.020000000000000284e+01 -8.929528268021293125e-02
6.025000000000000000e+01 -8.603111800051632674e-02
6.029999999999999716e+01 -8.550857785520968313e-02
6.035000000000000142e+01 -8.420872395513347153e-02
6.039999999999999858e+01 -8.585552978848623451e-02
6.045000000000000284e+01 -8.414194840152669497e-02
6.050000000000000000e+01 -8.457166869663013120e-02
6.054999999999999716e+01 -8.339731639064751345e-02
6.060000000000000142e+01 -8.322424151627026701e-02
6.064999999999999858e+01 -8.230141516514720423e-02
6.070000000000000284e+01 -7.984299105799261276e-02
6.075000000000000000e+01 -7.802509149752166751e-02
6.079999999999999716e+01 -7.725881667128456365e-02
6.085000000000000142e+01 -7.624731678792118217e-02
6.089999999999999858e+01 -7.792478372292559186e-02
6.095000000000000284e+01 -7.854705555626205482e-02
6.100000000000000000e+01 -7.625514691440272996e-02
6.104999999999999716e+01 -7.732127451792719652e-02
6.110000000000000142e+01 -7.662829540404347828e-02
6.114999999999999858e+01 -7.481840395477254435e-02
6.120000000000000284e+01 -7.189136082978392350e-02
6.125000000000000000e+01 -6.754174033078416683e-02
6.129999999999999716e+01 -6.388892420457401022e-02
6.135000000000000142e+01 -6.046797667170834834e-02
6.139999999999999858e+01 -5.933284960254629758e-02
6.145000000000000284e+01 -6.084971295582491252e-02
6.150000000000000000e+01 -6.057412361215094854e-02
6.154999999999999716e+01 -5.981520971302703438e-02
6.160000000000000142e+01 -5.913625596322592132e-02
6.164999999999999858e+01 -5.929260941770946036e-02
6.170000000000000284e+01 -5.699783303471607498e-02
6.175000000000000000e+01 -5.760902663102453886e-02
6.179999999999999716e+01 -5.560143631789664365e-02
6.185000000000000142e+01 -5.355786956569470042e-02
6.189999999999999858e+01 -5.701663706040732693e-02
6.195000000000000284e+01 -5.630271273049314990e-02
6.200000000000000000e+01 -5.312791049931708809e-02
6.204999999999999716e+01 -5.276726766702631577e-02
6.210000000000000142e+01 -5.274465397873935590e-02
6.214999999999999858e+01 -5.239585177774024050e-02
6.220000000000000284e+01 -5.089658874901743096e-02
6.225000000000000000e+01 -5.203646260543799695e-02
6.229999999999999716e+01 -5.026209489381872064e-02
6.235000000000000142e+01 -5.005643275607726816e-02
6.239999999999999858e+01 -4.997251465360854489e-02
6.245000000000000284e+01 -5.408597492120576639e-02
6.250000000000000000e+01 -5.441110213087900493e-02
6.254999999999999716e+01 -5.427154434714295123e-02
6.260000000000000142e+01 -5.531565526899909907e-02
6.264999999999999858e+01 -5.448445728002732080e-02
6.270000000000000284e+01 -5.458151441439666740e-02
6.275000000000000000e+01 -5.286000176671135781e-02
6.279999999999999716e+01 -5.176741442702586377e-02
6.285000000000000142e+01 -5.027173166825037870e-02
6.289999999999999858e+01 -4.884185048060429857e-02
6.295000000000000284e+01 -6.632025360117994872e-02
6.300000000000000000e+01 -6.457510638877174414e-02
6.304999999999999716e+01 -6.523184031544893013e-02
6.310000000000000142e+01 -6.569300538067764095e-02
6.314999999999999858e+01 -6.374871937636387986e-02
6.320000000000000284e+01 -6.270208167660561160e-02
6.325000000000000000e+01 -5.973439077490422938e-02
6.329999999999999716e+01 -5.994457222441624406e-02
6.335000000000000142e+01 -5.916225814637931374e-02
6.339999999999999858e+01 -5.933221241056475109e-02
6.345000000000000284e+01 -5.971647604508908275e-02
6.350000000000000000e+01 -6.107029315325419871e-02
6.354999999999999716e+01 -6.019798580409511241e-02
6.360000000000000142e+01 -6.006154563767979876e-02
6.364999999999999858e+01 -5.984837378918374945e-02
6.370000000000000284e+01 -5.803757218555350567e-02
6.375000000000000000e+01 -5.943970953393277329e-02
6.379999999999999716e+01 -5.947948171858049443e-02
6.385000000000000142e+01 -5.953891902225948163e-02
6.389999999999999858e+01 -5.972326999974909151e-02
6.395000000000000284e+01 -5.980762725143623504e-02
6.400000000000000000e+01 -5.832732491032241451e-02
6.404999999999999716e+01 -5.808705974174697279e-02
6.409999999999999432e+01 -5.845930356240904013e-02
6.415000000000000568e+01 -5.810254604442229714e-02
6.420000000000000284e+01 -5.793613051776008022e-02
6.425000000000000000e+01 -5.616123799567670355e-02
6.429999999999999716e+01 -5.563277595874504405e-02
6.434999999999999432e+01 -5.549397497753489478e-02
6.440000000000000568e+01 -6.237333695523503141e-02
6.445000000000000284e+01 -6.352892995377926177e-02
6.450000000000000000e+01 -6.141567362196987540e-02
6.454999999999999716e+01 -6.511599055432379379e-02
6.459999999999999432e+01 -6.716786461814197584e-02
6.465000000000000568e+01 -6.610864928417237163e-02
6.470000000000000284e+01 -6.521560323252156843e-02
6.475000000000000000e+01 -6.953286449657775092e-02
6.479999999999999716e+01 -6.878093738111266953e-02
6.484999999999999432e+01 -6.638092714252075144e-02
6.490000000000000568e+01 -6.732079157170622885e-02
6.495000000000000284e+01 -6.561629684094442971e-02
6.500000000000000000e+01 -6.464608875862176696e-02
6.504999999999999716e+01 -6.051308867498262495e-02
6.509999999999999432e+01 -6.062933393120088776e-02
6.515000000000000568e+01 -6.084982399470861142e-02
6.520000000000000284e+01 -6.040554201204187401e-02
6.525000000000000000e+01 -5.854481416910350261e-02
6.529999999999999716e+01 -5.836065784039047577e-02
6.534999999999999432e+01 -5.804249566241112546e-02
6.540000000000000568e+01 -5.735827214079762537e-02
6.545000000000000284e+01 -5.601530492600768213e-02
6.550000000000000000e+01 -5.547791050368976878e-02
6.554999999999999716e+01 -5.569732188837388936e-02
6.559999999999999432e+01 -5.403564163878350063e-02
6.565000000000000568e+01 -6.005763777306004358e-02
6.570000000000000284e+01 -5.953269450805483143e-02
6.575000000000000000e+01 -6.687369585432106911e-02
6.579999999999999716e+01 -6.653755571451894224e-02
6.584999999999999432e+01 -7.027549491310271235e-02
6.590000000000000568e+01 -7.527099158619025843e-02
6.595000000000000284e+01 -7.399203183092240010e-02
6.600000000000000000e+01 -7.126437888449299596e-02
6.604999999999999716e+01 -7.002925044464115845e-02
6.609999999999999432e+01 -6.874497728666816021e-02
6.615000000000000568e+01 -6.672001744831022874e-02
6.620000000000000284e+01 -6.788970909626362848e-02
6.625000000000000000e+01 -6.866021824108468896e-02
6.629999999999999716e+01 -6.561010577112552644e-02
6.634999999999999432e+01 -6.619333276948076439e-02
6.640000000000000568e+01 -6.452132315463203482e-02
6.645000000000000284e+01 -7.126737306328975730e-02
6.650000000000000000e+01 -6.765381631958125586e-02
6.654999999999999716e+01 -6.222143576316970653e-02
6.659999999999999432e+01 -5.813755567916503025e-02
6.665000000000000568e+01 -5.903469799649536942e-02
6.670000000000000284e+01 -5.631819987966255048e-02
6.675000000000000000e+01 -5.693707071365815969e-02
6.679999999999999716e+01 -5.342348465771518812e-02
6.684999999999999432e+01 -5.286484326409091050e-02
6.690000000000000568e+01 -5.249183866938777338e-02
6.695000000000000284e+01 -5.258831694954625019e-02
6.700000000000000000e+01 -4.689127958049305045e-02
6.704999999999999716e+01 -4.521029702214614948e-02
6.709999999999999432e+01 -4.589051243745601028e-02
6.715000000000000568e+01 -4.242158678128692822e-02
6.720000000000000284e+01 -4.327634827806091378e-02
6.725000000000000000e+01 -4.191123659750021352e-02
6.729999999999999716e+01 -3.893801799722330231e-02
6.734999999999999432e+01 -3.687270845604200681e-02
6.740000000000000568e+01 -3.341712747799097105e-02
6.745000000000000284e+01 -3.259864735918779899e-02
6.750000000000000000e+01 -3.117540307125111695e-02
6.754999999999999716e+01 -2.769909659988018316e-02
6.759999999999999432e+01 -2.500529713812157592e-02
6.765000000000000568e+01 -2.240091660666780268e-02
6.770000000000000284e+01 -3.471020464653811616e-02
6.775000000000000000e+01 -3.044231371880789030e-02
6.779999999999999716e+01 -3.128615000211343311e-02
6.784999999999999432e+01 -3.134753664677007723e-02
6.790000000000000568e+01 -2.944700473075232902e-02
6.795000000000000284e+01 -3.029236560560073094e-02
6.800000000000000000e+01 -3.060293216072527966e-02
6.804999999999999716e+01 -3.077594074508986643e-02
6.809999999999999432e+01 -3.506448139543512366e-02
6.815000000000000568e+01 -3.816624963667338000e-02
6.820000000000000284e+01 -3.903269453355334706e-02
6.825000000000000000e+01 -3.898350176932812577e-02
6.829999999999999716e+01 -4.073672212696574646e-02
6.834999999999999432e+01 -4.172781664642115362e-02
6.840000000000000568e+01 -4.000427040359783720e-02
6.845000000000000284e+01 -4.046641831025728220e-02
6.850000000000000000e+01 -3.738794314735576635e-02
6.854999999999999716e+01 -3.999460315988574710e-02
6.859999999999999432e+01 -4.443014462963437716e-02
6.865000000000000568e+01 -4.096064680066711233e-02
6.870000000000000284e+01 -3.929496466833205109e-02
6.875000000000000000e+01 -3.536177880517331340e-02
6.879999999999999716e+01 -3.068803443975414227e-02
6.884999999999999432e+01 -2.862944491560985572e-02
6.890000000000000568e+01 -2.661778464311474399e-02
6.895000000000000284e+01 -2.621948813183761981e-02
6.900000000000000000e+01 -2.590748796921543001e-02
6.904999999999999716e+01 -2.479476775769926672e-02
6.909999999999999432e+01 -2.800132559841721561e-02
6.915000000000000568e+01 -2.475581142423492753e-02
6.920000000000000284e+01 -2.553554050263695183e-02
6.925000000000000000e+01 -2.229414702654478400e-02
6.929999999999999716e+01 -2.239358810027091556e-02
6.934999999999999432e+01 -2.150441654845341652e-02
6.940000000000000568e+01 -1.900673613861893901e-02
6.945000000000000284e+01 -1.564044879634616386e-02
6.950000000000000000e+01 -1.605183396894571679e-02
6.954999999999999716e+01 -1.630976068318496647e-02
6.959999999999999432e+01 -1.730816705434597841e-02
6.965000000000000568e+01 -1.749365380239671641e-02
6.970000000000000284e+01 -1.740130392992387393e-02
6.975000000000000000e+01 -1.758418795579207161e-02
6.979999999999999716e+01 -1.646796023641309420e-02
6.984999999999999432e+01 -1.557743543988332827e-02
6.990000000000000568e+01 -1.893668365222001687e-02
6.995000000000000284e+01 -1.912860296935739446e-02
7.000000000000000000e+01 -1.854662985257397867e-02
7.004999999999999716e+01 -1.648450069572011609e-02
7.009999999999999432e+01 -1.320202690382469950e-02
7.015000000000000568e+01 -1.085297242714473691e-02
7.020000000000000284e+01 -1.109292780620780433e-02
7.025000000000000000e+01 -1.241508347265194573e-02
7.029999999999999716e+01 -1.101174778657354643e-02
7.034999999999999432e+01 -1.029550088592530444e-02
7.040000000000000568e+01 -1.063256997962831567e-02
7.045000000000000284e+01 -8.604206783147992296e-03
7.050000000000000000e+01 -8.996674236386528051e-03
7.054999999999999716e+01 -8.566692936851085308e-03
7.059999999999999432e+01 -4.838169348318367008e-03
7.065000000000000568e+01 -7.078470842721133229e-03
7.070000000000000284e+01 -5.170361240537207394e-03
7.075000000000000000e+01 -3.549996229056497001e-03
7.079999999999999716e+01 -7.880479381708074783e-04
7.084999999999999432e+01 2.413638104590387634e-03
7.090000000000000568e+01 4.283648846681616454e-03
7.095000000000000284e+01 5.689932736033434697e-03
7.100000000000000000e+01 1.016982424893442261e-02
7.104999999999999716e+01 1.040567970629848599e-02
7.109999999999999432e+01 1.110994800856529748e-02
7.115000000000000568e+01 1.219810690367206969e-02
7.120000000000000284e+01 1.312019924796121485e-02
7.125000000000000000e+01 1.424559543536647703e-02
7.129999999999999716e+01 1.580318666271545575e-02
7.134999999999999432e+01 1.832373087432195499e-02
7.140000000000000568e+01 1.807002325765436415e-02
7.145000000000000284e+01 2.004936956859424899e-02
7.150000000000000000e+01 2.011832561679018777e-02
7.154999999999999716e+01 1.926786456516273865e-02
7.159999999999999432e+01 1.964423631578281551e-02
7.165000000000000568e+01 2.074483802940346386e-02
7.170000000000000284e+01 1.738277386880621514e-02
7.175000000000000000e+01 1.875178322303934150e-02
7.179999999999999716e+01 2.017661239931504980e-02
7.184999999999999432e+01 2.282474298632501328e-02
7.190000000000000568e+01 2.322067755488924426e-02
7.195000000000000284e+01 2.431747976627563271e-02
7.200000000000000000e+01 2.314448255437232330e-02
7.204999999999999716e+01 2.295984209341019391e-02
7.209999999999999432e+01 2.253562394157370904e-02
7.215000000000000568e+01 2.118100768542966611e-02
7.220000000000000284e+01 2.233346593048090786e-02
7.225000000000000000e+01 2.610637478171288703e-02
7.229999999999999716e+01 2.641179792785084551e-02
7.234999999999999432e+01 2.761007655416856943e-02
7.240000000000000568e+01 2.822851606457331061e-02
7.245000000000000284e+01 2.796495760295718974e-02
7.250000000000000000e+01 2.900942973601620609e-02
7.254999999999999716e+01 3.013049441504711198e-02
7.259999999999999432e+01 3.288198968690157764e-02
7.265000000000000568e+01 3.312492537176874030e-02
7.270000000000000284e+01 3.427224240036438191e-02
7.275000000000000000e+01 3.489922369915866157e-02
7.279999999999999716e+01 3.609357769626139051e-02
7.284999999999999432e+01 3.738965312545162317e-02
7.290000000000000568e+01 3.748821787582096166e-02
7.295000000000000284e+01 3.828189569177188611e-02
7.300000000000000000e+01 3.811010023104319244e-02
7.304999999999999716e+01 3.884710283933060643e-02
7.309999999999999432e+01 4.225488498929608205e-02
7.315000000000000568e+01 4.183184972584900324e-02
7.320000000000000284e+01 4.881762639941188836e-02
7.325000000000000000e+01 5.102246581163968203e-02
7.329999999999999716e+01 4.854727520122582851e-02
7.334999999999999432e+01 4.836850896519074433e-02
7.340000000000000568e+01 5.596132376430794364e-02
7.345000000000000284e+01 5.881205517458727716e-02
7.350000000000000000e+01 5.921885426413117659e-02
7.354999999999999716e+01 6.080778105192471278e-02
7.359999999999999432e+01 6.051322206498455786e-02
7.365000000000000568e+01 6.076421097693723156e-02
7.370000000000000284e+01 5.825145670475011250e-02
7.375000000000000000e+01 5.900773275596698370e-02
7.379999999999999716e+01 5.929923293436014514e-02
7.384999999999999432e+01 6.272693393667908013e-02
7.390000000000000568e+01 6.188044597745537972e-02
7.395000000000000284e+01 6.280936666844989802e-02
7.400000000000000000e+01 6.462827306140607464e-02
7.404999999999999716e+01 6.644678263391762263e-02
7.409999999999999432e+01 6.517192743390282095e-02
7.415000000000000568e+01 6.209477041208713577e-02
7.420000000000000284e+01 6.210753247961623563e-02
7.425000000000000000e+01 6.637738019500757924e-02
7.429999999999999716e+01 7.020497390669906690e-02
7.434999999999999432e+01 5.901533839140066934e-02
7.440000000000000568e+01 5.990876936512837952e-02
7.445000000000000284e+01 6.143350775377214718e-02
7.450000000000000000e+01 6.163109090648061922e-02
7.454999999999999716e+01 6.374131893470606769e-02
7.459999999999999432e+01 6.243886886951578036e-02
7.465000000000000568e+01 6.332411078763752754e-02
7.470000000000000284e+01 6.332406004454936566e-02
7.475000000000000000e+01 6.391662313723903144e-02
7.479999999999999716e+01 6.652479965517733851e-02
7.484999999999999432e+01 6.880971294037709074e-02
7.490000000000000568e+01 7.254334355136064783e-02
7.495000000000000284e+01 7.211329312480720122e-02
7.500000000000000000e+01 7.399523084182949018e-02
7.504999999999999716e+01 7.861119870490269890e-02
7.509999999999999432e+01 7.991260925092107115e-02
7.515000000000000568e+01 7.913859999864725214e-02
7.520000000000000284e+01 8.124345616227450495e-02
7.525000000000000000e+01 8.405857989655506068e-02
7.529999999999999716e+01 8.844883121344032650e-02
7.534999999999999432e+01 8.943622625958232153e-02
7.540000000000000568e+01 9.192340514260542716e-02
7.545000000000000284e+01 9.348747209730425001e-02
7.550000000000000000e+01 9.549019571124763017e-02
7.554999999999999716e+01 9.572413921882413912e-02
7.559999999999999432e+01 9.713739731181937620e-02
7.565000000000000568e+01 9.913264626117798684e-02
7.570000000000000284e+01 1.056441160337483615e-01
7.575000000000000000e+01 1.113601539699669712e-01
7.579999999999999716e+01 1.083728371615757385e-01
7.584999999999999432e+01 1.056569337652798618e-01
7.590000000000000568e+01 1.003114231157509056e-01
7.595000000000000284e+01 1.008684216117732846e-01
7.600000000000000000e+01 1.020446743971570869e-01
7.604999999999999716e+01 1.044525967361143171e-01
7.609999999999999432e+01 1.055372695632965374e-01
7.615000000000000568e+01 1.067307482028004434e-01
7.620000000000000284e+01 1.069731050468541028e-01
7.625000000000000000e+01 1.077285138700663919e-01
7.629999999999999716e+01 1.099941413936650209e-01
7.634999999999999432e+01 1.140064628267650898e-01
7.640000000000000568e+01 1.114533074929860285e-01
7.645000000000000284e+01 1.128144945148144562e-01
7.650000000000000000e+01 1.151870604357298905e-01
7.654999999999999716e+01 1.199517266261680981e-01
7.659999999999999432e+01 1.195280555231063024e-01
7.665000000000000568e+01 1.219587724480232782e-01
7.670000000000000284e+01 1.207263959077283094e-01
7.675000000000000000e+01 1.219665836555487159e-01
7.679999999999999716e+01 1.239982205039330543e-01
7.684999999999999432e+01 1.256173601939279960e-01
7.690000000000000568e+01 1.275894401269655476e-01
7.695000000000000284e+01 1.274614796565605446e-01
7.700000000000000000e+01 1.272000212429937327e-01
7.704999999999999716e+01 1.266269894271776775e-01
7.709999999999999432e+01 1.249331145514903513e-01
7.715000000000000568e+01 1.243549237404256713e-01
7.720000000000000284e+01 1.246096378591748655e-01
7.725000000000000000e+01 1.272776464216364145e-01
7.729999999999999716e+01 1.306165579463189064e-01
7.734999999999999432e+01 1.312359740409458075e-01
7.740000000000000568e+01 1.140103807309039291e-01
7.745000000000000284e+01 1.175255278890205285e-01
7.750000000000000000e+01 1.181518351681737078e-01
7.754999999999999716e+01 1.206183842453004695e-01
7.759999999999999432e+01 1.199227171521303204e-01
7.765000000000000568e+01 1.216056795284377184e-01
7.770000000000000284e+01 1.222638341190347422e-01
7.775000000000000000e+01 1.263590366644650465e-01
7.779999999999999716e+01 1.248164906809074576e-01
7.784999999999999432e+01 1.282357048790918053e-01
7.790000000000000568e+01 1.294707521228856129e-01
7.795000000000000284e+01 1.298692230930298952e-01
7.800000000000000000e+01 1.306699107088010181e-01
7.804999999999999716e+01 1.276103372272363867e-01
7.809999999999999432e+01 1.253960646928236333e-01
7.815000000000000568e+01 1.271298982309030656e-01
7.820000000000000284e+01 1.276977250200976299e-01
7.825000000000000000e+01 1.279880121986570196e-01
7.829999999999999716e+01 1.260571148934157837e-01
7.834999999999999432e+01 1.070852936548767759e-01
7.840000000000000568e+01 1.052743984849622283e-01
7.845000000000000284e+01 1.054700983815092113e-01
7.850000000000000000e+01 1.070473517189990953e-01
7.854999999999999716e+01 1.086252345794752050e-01
7.859999999999999432e+01 1.027987236188134257e-01
7.865000000000000568e+01 1.011026034117233352e-01
7.870000000000000284e+01 1.034116850833559087e-01
7.875000000000000000e+01 1.016042835507809383e-01
7.879999999999999716e+01 1.050396409570866496e-01
7.884999999999999432e+01 1.041463296343853040e-01
7.890000000000000568e+01 1.046646753764882004e-01
7.895000000000000284e+01 1.047632699682538304e-01
7.900000000000000000e+01 1.006398134681906475e-01
7.904999999999999716e+01 7.619192311786596172e-02
7.909999999999999432e+01 7.659971461642038626e-02
7.915000000000000568e+01 7.524615301424003588e-02
7.920000000000000284e+01 7.487928773778108893e-02
7.925000000000000000e+01 7.380514473923185936e-02
7.929999999999999716e+01 7.715326227689225935e-02
7.934999999999999432e+01 8.039493761127636251e-02
7.940000000000000568e+01 7.849621945023183001e-02
7.945000000000000284e+01 7.845573826866826528e-02
7.950000000000000000e+01 8.096263320168090027e-02
7.954999999999999716e+01 7.605769305038875827e-02
7.959999999999999432e+01 8.090180621815655504e-02
7.965000000000000568e+01 8.275974056879190077e-02
7.970000000000000284e+01 8.412146238725273784e-02
7.975000000000000000e+01 8.582466754384980578e-02
7.979999999999999716e+01 8.632197380793629748e-02
7.984999999999999432e+01 7.761585227116668539e-02
7.990000000000000568e+01 7.962464712084250940e-02
7.995000000000000284e+01 7.955448735086662060e-02
8.000000000000000000e+01 8.146658740859775982e-02
8.004999999999999716e+01 7.666158819309840111e-02
8.009999999999999432e+01 7.886360206749065682e-02
8.015000000000000568e+01 7.867084821466245603e-02
8.020000000000000284e+01 8.066331103973543859e-02
8.025000000000000000e+01 8.388002581112291578e-02
8.029999999999999716e+01 8.361294178700333368e-02
8.034999999999999432e+01 8.390662225890617443e-02
8.040000000000000568e+01 7.909423252517421010e-02
8.045000000000000284e+01 8.017237362384338484e-02
8.050000000000000000e+01 7.839518559025081268e-02
8.054999999999999716e+01 7.849267458015306287e-02
8.059999999999999432e+01 6.403328701888692798e-02
8.065000000000000568e+01 6.501555466980424303e-02
8.070000000000000284e+01 6.442671920567553945e-02
8.075000000000000000e+01 6.528086689320330982e-02
8.079999999999999716e+01 6.661114243921893718e-02
8.084999999999999432e+01 6.715207721309114641e-02
8.090000000000000568e+01 6.814480351869929564e-02
8.095000000000000284e+01 6.934139322321727916e-02
8.100000000000000000e+01 6.461997282455876623e-02
8.104999999999999716e+01 5.835741410946601593e-02
8.109999999999999432e+01 5.283910086997612582e-02
8.115000000000000568e+01 5.280004857426140452e-02
8.120000000000000284e+01 5.512033402492347994e-02
8.125000000000000000e+01 5.882987753394181007e-02
8.129999999999999716e+01 5.942553627381671338e-02
8.134999999999999432e+01 6.369094728939003747e-02
8.140000000000000568e+01 6.426166084785622790e-02
8.145000000000000284e+01 6.654019500796247433e-02
8.150000000000000000e+01 6.899018366754926246e-02
8.154999999999999716e+01 3.575593924046265026e-02
8.159999999999999432e+01 3.787773457144567868e-02
8.165000000000000568e+01 3.957290181616229807e-02
8.170000000000000284e+01 3.430424326153213438e-02
8.175000000000000000e+01 3.405394263361247176e-02
8.179999999999999716e+01 3.424203633070409952e-02
8.184999999999999432e+01 3.617861035509004758e-02
8.190000000000000568e+01 3.628781395019575057e-02
8.195000000000000284e+01 3.500744905260910061e-02
8.200000000000000000e+01 3.585436560499471320e-02
8.204999999999999716e+01 3.772475851672335567e-02
8.209999999999999432e+01 3.879995581678959138e-02
8.215000000000000568e+01 3.923287101989129944e-02
8.220000000000000284e+01 3.849544443859534426e-02
8.225000000000000000e+01 3.918523329245193754e-02
8.229999999999999716e+01 3.885088786566311125e-02
8.234999999999999432e+01 4.034969799739391433e-02
8.240000000000000568e+01 4.034800312651608267e-02
8.245000000000000284e+01 4.146852167300350139e-02
8.250000000000000000e+01 4.248986376383399183e-02
8.254999999999999716e+01 4.145991146889928952e-02
8.259999999999999432e+01 4.476972421311386369e-02
8.265000000000000568e+01 4.439477343640504253e-02
8.270000000000000284e+01 4.366412168163372881e-02
8.275000000000000000e+01 4.535280809714647976e-02
8.279999999999999716e+01 4.723559463937850728e-02
8.284999999999999432e+01 4.744009863916560932e-02
8.290000000000000568e+01 4.745743268539074494e-02
8.295000000000000284e+01 4.999042065376673588e-02
8.300000000000000000e+01 5.175600295082195129e-02
8.304999999999999716e+01 4.994480412893797378e-02
8.309999999999999432e+01 5.181021130865254287e-02
8.315000000000000568e+01 5.105357661023777333e-02
8.320000000000000284e+01 5.106025966816141876e-02
8.325000000000000000e+01 4.743323839938373004e-02
8.329999999999999716e+01 4.822111137442810364e-02
8.334999999999999432e+01 4.726697747297815833e-02
8.340000000000000568e+01 4.712027644098066431e-02
8.345000000000000284e+01 5.085511333880620571e-02
8.350000000000000000e+01 4.910313267080012450e-02
8.354999999999999716e+01 4.555889812411302586e-02
8.359999999999999432e+01 4.199390268805280185e-02
8.365000000000000568e+01 2.399450027953084139e-02
8.370000000000000284e+01 2.655553857952566363e-02
8.375000000000000000e+01 2.779047702820871754e-02
8.379999999999999716e+01 2.849652177157140781e-02
8.384999999999999432e+01 3.134851289390455653e-02
8.390000000000000568e+01 2.317512011009595710e-02
8.395000000000000284e+01 2.598647669484268133e-02
8.400000000000000000e+01 2.622614195651253380e-02
8.404999999999999716e+01 2.736205015639034399e-02
8.409999999999999432e+01 2.508527648134009982e-02
8.415000000000000568e+01 2.513750977192879751e-02
8.420000000000000284e+01 2.214843014232364266e-02
8.425000000000000000e+01 2.353186746491462908e-02
8.429999999999999716e+01 2.503683959870372372e-02
8.434999999999999432e+01 2.306218864729068715e-02
8.440000000000000568e+01 1.948846968950316769e-02
8.445000000000000284e+01 2.171505146360122249e-02
8.450000000000000000e+01 2.277823462768061025e-02
8.454999999999999716e+01 2.121331266406896107e-02
8.459999999999999432e+01 2.340739226224976613e-02
8.465000000000000568e+01 2.310592971932608555e-02
8.470000000000000284e+01 2.534309680573642448e-02
8.475000000000000000e+01 2.803169144468575444e-02
8.479999999999999716e+01 1.045825624307394376e-02
8.484999999999999432e+01 9.802991316909693414e-03
8.490000000000000568e+01 4.484645697951069980e-03
8.495000000000000284e+01 5.959090097383846867e-03
8.500000000000000000e+01 1.039526205218043071e-02
8.504999999999999716e+01 -2.065257846576733225e-03
8.509999999999999432e+01 -3.490085490046444371e-03
8.515000000000000568e+01 -3.275634672228455117e-03
8.520000000000000284e+01 -4.712944712472087565e-03
8.525000000000000000e+01 -8.435264081638124689e-04
8.529999999999999716e+01 2.066237801853286309e-03
8.534999999999999432e+01 2.382422768134915842e-03
8.540000000000000568e+01 3.267096800257518821e-03
8.545000000000000284e+01 4.485657618650977334e-03
8.550000000000000000e+01 4.827413425043952308e-03
8.554999999999999716e+01 4.293756565792099938e-03
8.559999999999999432e+01 4.516514138247555016e-03
8.565000000000000568e+01 -1.430963695839251827e-03
8.570000000000000284e+01 3.334809697362263090e-04
8.575000000000000000e+01 1.597186538332572752e-03
8.579999999999999716e+01 2.786947028579091906e-03
8.584999999999999432e+01 5.292452486109756188e-03
8.590000000000000568e+01 7.881256126301352735e-03
8.595000000000000284e+01 7.211330716237116661e-03
8.600000000000000000e+01 3.220659901797025357e-03
8.604999999999999716e+01 -8.999739906336989977e-05
8.609999999999999432e+01 -2.548655284629788419e-03
8.615000000000000568e+01 -3.717115716382317619e-03
8.620000000000000284e+01 -3.634196006281841061e-03
8.625000000000000000e+01 -5.935869951224536506e-03
8.629999999999999716e+01 -5.193647442550533566e-03
8.634999999999999432e+01 -5.386046943632032992e-03
8.640000000000000568e+01 -6.231073474257333225e-03
8.645000000000000284e+01 -4.406360300248274818e-03
8.650000000000000000e+01 -9.605727562371550038e-03
8.654999999999999716e+01 -9.103925650419010876e-03
8.659999999999999432e+01 -8.973713042252761535e-03
8.665000000000000568e+01 -8.443565497589027372e-03
8.670000000000000284e+01 -6.579848788017804775e-03
8.675000000000000000e+01 -7.173033145561950180e-03
8.679999999999999716e+01 -9.351038076413997410e-03
8.684999999999999432e+01 -8.290012059072275966e-03
8.690000000000000568e+01 -7.955508382190334959e-03
8.695000000000000284e+01 -7.577522206404723772e-03
8.700000000000000000e+01 -6.715672026361825704e-03
8.704999999999999716e+01 -5.726838980726785960e-03
8.709999999999999432e+01 -6.283379970078711331e-03
8.715000000000000568e+01 -6.834414538442902705e-03
8.720000000000000284e+01 -8.938189845992922447e-03
8.725000000000000000e+01 -1.077182385380678377e-02
8.729999999999999716e+01 -1.605613160675457493e-02
8.734999999999999432e+01 -1.471973769197341270e-02
8.740000000000000568e+01 -1.332665443628099945e-02
8.745000000000000284e+01 -2.533636368956439927e-02
8.750000000000000000e+01 -2.763024449320599166e-02
8.754999999999999716e+01 -2.708345603754734945e-02
8.759999999999999432e+01 -2.659534848699701345e-02
8.765000000000000568e+01 -2.565044644840392893e-02
8.770000000000000284e+01 -2.785838513323467963e-02
8.775000000000000000e+01 -2.763262392487162919e-02
8.779999999999999716e+01 -2.756953946192215038e-02
8.784999999999999432e+01 -2.617329114441293084e-02
8.790000000000000568e+01 -2.496274770837603879e-02
8.795000000000000284e+01 -2.554782923573165748e-02
8.800000000000000000e+01 -2.478683744987011245e-02
8.804999999999999716e+01 -2.796219074231805213e-02
8.809999999999999432e+01 -2.765779855611656332e-02
8.815000000000000568e+01 -2.539991249125252148e-02
8.820000000000000284e+01 -2.321762947225226165e-02
8.825000000000000000e+01 -2.294665776697742132e-02
8.829999999999999716e+01 -2.123623746733962342e-02
8.834999999999999432e+01 -2.125210245789826632e-02
8.840000000000000568e+01 -2.095749159155948366e-02
8.845000000000000284e+01 -2.158297854056925522e-02
8.850000000000000000e+01 -2.431586758031445764e-02
8.854999999999999716e+01 -2.262981933620674541e-02
8.859999999999999432e+01 -2.341222978779290351e-02
8.865000000000000568e+01 -2.327175799227502312e-02
8.870000000000000284e+01 -2.342040799598390718e-02
8.875000000000000000e+01 -2.613406468147356360e-02
8.879999999999999716e+01 -2.633448345457965398e-02
8.884999999999999432e+01 -2.512473619387144835e-02
8.890000000000000568e+01 -2.219462493530522176e-02
8.895000000000000284e+01 -1.938228655846221601e-02
8.900000000000000000e+01 -1.761251269689504892e-02
8.904999999999999716e+01 -1.584902771801723759e-02
8.909999999999999432e+01 -1.494826342888796490e-02
8.915000000000000568e+01 -1.273252133946907103e-02
8.920000000000000284e+01 -9.861787094391529646e-03
8.925000000000000000e+01 -1.049171487284847153e-02
8.929999999999999716e+01 -7.744414385489284403e-03
8.934999999999999432e+01 -9.022389065854749188e-03
8.940000000000000568e+01 -1.157301404899366629e-02
8.945000000000000284e+01 -1.020346279859588381e-02
8.950000000000000000e+01 -9.195423907126770713e-03
8.954999999999999716e+01 -9.291600519380043000e-03
8.959999999999999432e+01 -6.971259141487311066e-03
8.965000000000000568e+01 -6.810374397110140025e-03
8.970000000000000284e+01 -1.225360370187335464e-02
8.975000000000000000e+01 -1.344801845259768584e-02
8.979999999999999716e+01 -1.415327305193574310e-02
8.984999999999999432e+01 -1.390608197154988290e-02
8.990000000000000568e+01 -8.788527058973302775e-03
8.995000000000000284e+01 -8.418843149204914555e-03
9.000000000000000000e+01 -9.048311208384850896e-03
9.004999999999999716e+01 -9.956059865310831411e-03
9.009999999999999432e+01 -1.298876353957252941e-02
9.015000000000000568e+01 -7.596729386890310569e-03
9.020000000000000284e+01 -5.310785858229860601e-03
9.025000000000000000e+01 -2.240519143949570857e-03
9.029999999999999716e+01 -1.222143557295413477e-02
9.034999999999999432e+01 -1.068315225748680229e-02
9.040000000000000568e+01 -1.014386442082854459e-02
9.045000000000000284e+01 -1.098649345763536705e-02
9.050000000000000000e+01 -1.085762890172614278e-02
9.054999999999999716e+01 -9.995658536567643762e-03
9.059999999999999432e+01 -7.906682421703418659e-03
9.065000000000000568e+01 -1.071170608671831795e-02
9.070000000000000284e+01 -1.016183591123154088e-02
9.075000000000000000e+01 -2.516521414810451995e-02
9.079999999999999716e+01 -3.594856850989475161e-02
9.084999999999999432e+01 -3.772911617475885326e-02
9.090000000000000568e+01 -4.204916995251686135e-02
9.095000000000000284e+01 -3.988750071688769439e-02
9.100000000000000000e+01 -4.065699861499982165e-02
9.104999999999999716e+01 -4.119606360015285601e-02
9.109999999999999432e+01 -3.759755052710580386e-02
9.115000000000000568e+01 -3.659996201339374422e-02
9.120000000000000284e+01 -3.619339786506947654e-02
9.125000000000000000e+01 -4.757563898409079145e-02
9.129999999999999716e+01 -4.574865077207507930e-02
9.134999999999999432e+01 -4.178196465674965249e-02
9.140000000000000568e+01 -3.711325872574375989e-02
9.145000000000000284e+01 -3.828931209213274484e-02
9.150000000000000000e+01 -3.902361594448512661e-02
9.154999999999999716e+01 -3.758029870395130506e-02
9.159999999999999432e+01 -3.611651214204336657e-02
9.165000000000000568e+01 -3.417651520688087807e-02
9.170000000000000284e+01 -3.075509047328074674e-02
9.175000000000000000e+01 -2.831902238831019228e-02
9.179999999999999716e+01 -2.704032311739314534e-02
9.184999999999999432e+01 -2.734659965269091442e-02
9.190000000000000568e+01 -2.587729344791987740e-02
9.195000000000000284e+01 -2.624411614549674102e-02
9.200000000000000000e+01 -2.472916044070666564e-02
9.204999999999999716e+01 -2.145046494583521118e-02
9.209999999999999432e+01 -2.114419593475076742e-02
9.215000000000000568e+01 -3.234557819029201808e-02
9.220000000000000284e+01 -3.183037728783228576e-02
9.225000000000000000e+01 -6.431479076630167158e-02
9.229999999999999716e+01 -6.435412385799341162e-02
9.234999999999999432e+01 -6.341106089119254163e-02
9.240000000000000568e+01 -6.200510562236426215e-02
9.245000000000000284e+01 -5.998711696300840918e-02
9.250000000000000000e+01 -6.540591608511432675e-02
9.254999999999999716e+01 -6.462825299243653288e-02
9.259999999999999432e+01 -6.287769708074290864e-02
9.265000000000000568e+01 -6.312939932371995633e-02
9.270000000000000284e+01 -6.899713105376532873e-02
9.275000000000000000e+01 -6.879055018816328249e-02
9.279999999999999716e+01 -6.941898848022723389e-02
9.284999999999999432e+01 -7.017957988539526293e-02
9.290000000000000568e+01 -6.935803023186920546e-02
9.295000000000000284e+01 -7.089976129028198459e-02
9.300000000000000000e+01 -6.829891598820661547e-02
9.304999999999999716e+01 -6.799731322117018306e-02
9.309999999999999432e+01 -6.429677906529676634e-02
9.315000000000000568e+01 -6.537858051934671011e-02
9.320000000000000284e+01 -6.725649437811882791e-02
9.325000000000000000e+01 -6.783279491732574495e-02
9.329999999999999716e+01 -7.004916897679959453e-02
9.334999999999999432e+01 -7.105817740199860122e-02
9.340000000000000568e+01 -7.195726567015435504e-02
9.345000000000000284e+01 -7.086456852520801875e-02
9.350000000000000000e+01 -7.104690487190892800e-02
9.354999999999999716e+01 -7.147044285860351676e-02
9.359999999999999432e+01 -7.384476497151289121e-02
9.365000000000000568e+01 -7.385836649210304750e-02
9.370000000000000284e+01 -7.498059709291686470e-02
9.375000000000000000e+01 -7.492157916869299217e-02
9.379999999999999716e+01 -7.476199221095007619e-02
9.384999999999999432e+01 -7.983513034709377454e-02
9.390000000000000568e+01 -7.945846206454464100e-02
9.395000000000000284e+01 -7.534050051677460003e-02
9.400000000000000000e+01 -7.532072615974234886e-02
9.404999999999999716e+01 -7.609773308447202733e-02
9.409999999999999432e+01 -8.083607623899549677e-02
9.415000000000000568e+01 -8.087892262928607356e-02
9.420000000000000284e+01 -8.130652205869100257e-02
9.425000000000000000e+01 -8.138840584344188278e-02
9.429999999999999716e+01 -8.170311338247558675e-02
9.434999999999999432e+01 -8.131009093340184346e-02
9.440000000000000568e+01 -8.077955404981772281e-02
9.445000000000000284e+01 -8.074802554624714579e-02
9.450000000000000000e+01 -8.085318231035466818e-02
9.454999999999999716e+01 -8.397427699829528025e-02
9.459999999999999432e+01 -8.531778906674121477e-02
9.465000000000000568e+01 -8.569775863247709735e-02
9.470000000000000284e+01 -8.616835505586323274e-02
9.475000000000000000e+01 -8.678218756649962173e-02
9.479999999999999716e+01 -8.561883320669309849e-02
9.484999999999999432e+01 -1.104032247584359333e-01
9.490000000000000568e+01 -1.015938720229347947e-01
9.495000000000000284e+01 -1.002446005938817802e-01
9.500000000000000000e+01 -1.002446126615143540e-01
9.504999999999999716e+01 -1.004843314902008622e-01
9.509999999999999432e+01 -1.000598532034089327e-01
9.515000000000000568e+01 -9.903933344674685502e-02
9.520000000000000284e+01 -1.007753049596079586e-01
9.525000000000000000e+01 -1.033499718550794366e-01
9.529999999999999716e+01 -1.022498918382685751e-01
9.534999999999999432e+01 -1.020411550386162020e-01
9.540000000000000568e+01 -1.037291288018886565e-01
9.545000000000000284e+01 -1.041395974110245759e-01
9.550000000000000000e+01 -1.034116225716373433e-01
9.554999999999999716e+01 -1.029130510070773441e-01
9.559999999999999432e+01 -1.024533340222408273e-01
9.565000000000000568e+01 -1.049574344340257481e-01
9.570000000000000284e+01 -1.044533622282228930e-01
9.575000000000000000e+01 -1.049250123172537491e-01
9.579999999999999716e+01 -1.036652228993733410e-01
9.584999999999999432e+01 -1.047865314317643903e-01
9.590000000000000568e+01 -1.042483681087725406e-01
9.595000000000000284e+01 -1.042452581721482474e-01
9.600000000000000000e+01 -1.033613913309684162e-01
9.604999999999999716e+01 -1.019593597696693554e-01
9.609999999999999432e+01 -1.057792920785162183e-01
9.615000000000000568e+01 -1.051105087385173636e-01
9.620000000000000284e+01 -1.042994333552614561e-01
9.625000000000000000e+01 -1.032975818186513961e-01
9.629999999999999716e+01 -1.048171650122673298e-01
9.634999999999999432e+01 -1.040958997121787522e-01
9.640000000000000568e+01 -1.053922556658097170e-01
9.645000000000000284e+01 -1.056080150433233583e-01
9.650000000000000000e+01 -1.063718022251500667e-01
9.654999999999999716e+01 -1.072546481083003905e-01
9.659999999999999432e+01 -1.070354137190821092e-01
9.665000000000000568e+01 -1.059682200312141998e-01
9.670000000000000284e+01 -1.078729794235099848e-01
9.675000000000000000e+01 -1.068368828298569828e-01
9.679999999999999716e+01 -1.067326051381086022e-01
9.684999999999999432e+01 -1.045299121423317878e-01
9.690000000000000568e+01 -1.024878340685091982e-01
9.695000000000000284e+01 -1.002192998260571233e-01
9.700000000000000000e+01 -1.028011940341166941e-01
9.704999999999999716e+01 -1.026612448127103561e-01
9.709999999999999432e+01 -1.018688172794695312e-01
9.715000000000000568e+01 -1.008748634190935328e-01
9.720000000000000284e+01 -9.984703067938173471e-02
9.725000000000000000e+01 -9.782594263029259496e-02
9.729999999999999716e+01 -9.684591339047131375e-02
9.734999999999999432e+01 -1.369705506363010361e-01
9.740000000000000568e+01 -1.351680037556145797e-01
9.745000000000000284e+01 -1.349365108118525669e-01
9.750000000000000000e+01 -1.347711320165511650e-01
9.754999999999999716e+01 -1.348727347544057265e-01
9.759999999999999432e+01 -1.337661789936741286e-01
9.765000000000000568e+01 -1.341713238206099779e-01
9.770000000000000284e+01 -1.340401216416159669e-01
9.775000000000000000e+01 -1.329989817325855639e-01
9.779999999999999716e+01 -1.326804449018782750e-01
9.784999999999999432e+01 -1.322134724659346783e-01
9.790000000000000568e+01 -1.321756077858985690e-01
9.795000000000000284e+01 -1.323507194157448608e-01
9.800000000000000000e+01 -1.328732257911824088e-01
9.804999999999999716e+01 -1.323521042245940915e-01
9.809999999999999432e+01 -1.319331202170320738e-01
9.815000000000000568e+01 -1.336106731881204768e-01
9.820000000000000284e+01 -1.342234138980709646e-01
9.825000000000000000e+01 -1.343375161658567074e-01
9.829999999999999716e+01 -1.340249906208185737e-01
9.834999999999999432e+01 -1.331159366106191011e-01
9.840000000000000568e+01 -1.326527799748481451e-01
9.845000000000000284e+01 -1.322578761952465931e-01
9.850000000000000000e+01 -1.316507729140790894e-01
9.854999999999999716e+01 -1.306095319444199598e-01
9.859999999999999432e+01 -1.315508818727043616e-01
9.865000000000000568e+01 -1.310219783395928372e-01
9.870000000000000284e+01 -1.308763856503107892e-01
9.875000000000000000e+01 -1.298057876661272703e-01
9.879999999999999716e+01 -1.294773362871125544e-01
9.884999999999999432e+01 -1.295384153893538448e-01
9.890000000000000568e+01 -1.295369599612136713e-01
9.895000000000000284e+01 -1.293922279098246308e-01
9.900000000000000000e+01 -1.283453074730516175e-01
9.904999999999999716e+01 -1.282723852622678906e-01
9.909999999999999432e+01 -1.294582867519812330e-01
9.915000000000000568e+01 -1.293569151581420162e-01
9.920000000000000284e+01 -1.293988198876406259e-01
9.925000000000000000e+01 -1.296036770154270212e-01
9.929999999999999716e+01 -1.285633978380336384e-01
9.934999999999999432e+01 -1.296535131251147777e-01
9.940000000000000568e+01 -1.306969940050320134e-01
9.945000000000000284e+01 -1.303533428854959930e-01
9.950000000000000000e+01 -1.292736912291647389e-01
9.954999999999999716e+01 -1.293090302939709224e-01
9.959999999999999432e+01 -1.301682012309032799e-01
9.965000000000000568e+01 -1.310573176471006018e-01
9.970000000000000284e+01 -1.315955222681707559e-01
9.975000000000000000e+01 -1.320641388330940913e-01
9.979999999999999716e+01 -1.342344789372907632e-01
9.984999999999999432e+01 -1.332675562519576862e-01
9.990000000000000568e+01 -1.323479091557273890e-01
9.995000000000000284e+01 -1.329555096618216248e-01
1.000000000000000000e+02 -1.329701588163005599e-01
1.000499999999999972e+02 -1.331680651936950899e-01
1.000999999999999943e+02 -1.333707741575514694e-01
1.001500000000000057e+02 -1.327100617569842156e-01
1.002000000000000028e+02 -1.321900184686003177e-01
1.002500000000000000e+02 -1.329189902485234664e-01
1.002999999999999972e+02 -1.324901059460818764e-01
1.003499999999999943e+02 -1.318304808600392897e-01
1.004000000000000057e+02 -1.317545813830896528e-01
1.004500000000000028e+02 -1.319065484316512826e-01
1.005000000000000000e+02 -1.314898723677858650e-01
1.005499999999999972e+02 -1.280783312943382657e-01
1.005999999999999943e+02 -1.272675836024703411e-01
1.006500000000000057e+02 -1.261005237650812127e-01
1.007000000000000028e+02 -1.266388338051003537e-01
1.007500000000000000e+02 -1.265237091309669992e-01
1.007999999999999972e+02 -1.287472470733212193e-01
1.008499999999999943e+02 -1.295237717833810920e-01
1.009000000000000057e+02 -1.327343580401504908e-01
1.009500000000000028e+02 -1.327571195589726250e-01
1.010000000000000000e+02 -1.330366038245816562e-01
1.010499999999999972e+02 -1.325459257890337916e-01
1.010999999999999943e+02 -1.330582918411313820e-01
1.011500000000000057e+02 -1.307078210916186312e-01
1.012000000000000028e+02 -1.306136600347522214e-01
1.012500000000000000e+02 -1.303159070214732485e-01
1.012999999999999972e+02 -1.284274973714922830e-01
1.013499999999999943e+02 -1.279147611799870132e-01
1.014000000000000057e+02 -1.268945052047278921e-01
1.014500000000000028e+02 -1.264681568209128359e-01
1.015000000000000000e+02 -1.260525969425187187e-01
1.015499999999999972e+02 -1.261842893663607801e-01
1.015999999999999943e+02 -1.256995952506864689e-01
1.016500000000000057e+02 -1.245990002832445265e-01
1.017000000000000028e+02 -1.245542107698469625e-01
1.017500000000000000e+02 -1.244858986183927929e-01
1.017999999999999972e+02 -1.243619610922732516e-01
1.018499999999999943e+02 -1.229550565265622730e-01
1.019000000000000057e+02 -1.231715607060757250e-01
1.019500000000000028e+02 -1.229155966836006503e-01
1.020000000000000000e+02 -1.239320011732858995e-01
1.020499999999999972e+02 -1.274099729251291502e-01
1.020999999999999943e+02 -1.309914155494153742e-01
1.021500000000000057e+02 -1.300438314278863083e-01
1.022000000000000028e+02 -1.309662697730541447e-01
1.022500000000000000e+02 -1.308083783820117585e-01
1.022999999999999972e+02 -1.295653633430381702e-01
1.023499999999999943e+02 -1.291779303932108491e-01
1.024000000000000057e+02 -1.449887257473105318e-01
1.024500000000000028e+02 -1.437277093334000666e-01
1.025000000000000000e+02 -1.418131421386483182e-01
1.025499999999999972e+02 -1.417726769867286574e-01
1.025999999999999943e+02 -1.406624156743110088e-01
1.026500000000000057e+02 -1.402733041600373598e-01
1.027000000000000028e+02 -1.391172267645843785e-01
1.027500000000000000e+02 -1.393970063729473019e-01
1.027999999999999972e+02 -1.388311687056896226e-01
1.028499999999999943e+02 -1.372436079259633790e-01
1.029000000000000057e+02 -1.339898423509073289e-01
1.029500000000000028e+02 -1.332405141675155336e-01
1.030000000000000000e+02 -1.349864257773718823e-01
1.030499999999999972e+02 -1.360210332104021536e-01
1.030999999999999943e+02 -1.345344410791165235e-01
1.031500000000000057e+02 -1.338528386510180190e-01
1.032000000000000028e+02 -1.328301260653695359e-01
1.032500000000000000e+02 -1.329585351102107460e-01
1.032999999999999972e+02 -1.332075645667726016e-01
1.033499999999999943e+02 -1.330327054365931516e-01
1.034000000000000057e+02 -1.329352894139611552e-01
1.034500000000000028e+02 -1.341068418085956115e-01
1.035000000000000000e+02 -1.330623984937102933e-01
1.035499999999999972e+02 -1.343912999438262867e-01
1.035999999999999943e+02 -1.337512161049979331e-01
1.036500000000000057e+02 -1.334795892959147745e-01
1.037000000000000028e+02 -1.341453409536877139e-01
1.037500000000000000e+02 -1.340124127362380679e-01
1.037999999999999972e+02 -1.340008878213914956e-01
1.038499999999999943e+02 -1.340311949864427810e-01
1.039000000000000057e+02 -1.333249185905548972e-01
1.039500000000000028e+02 -1.341674118896957757e-01
1.040000000000000000e+02 -1.318776515238214153e-01
1.040499999999999972e+02 -1.249369440757033267e-01
1.040999999999999943e+02 -1.249477591769408424e-01
1.041500000000000057e+02 -1.250159237665463552e-01
1.042000000000000028e+02 -1.296313646408820686e-01
1.042500000000000000e+02 -1.291031145048739670e-01
1.042999999999999972e+02 -1.306497336943642784e-01
1.043499999999999943e+02 -1.303000704709397772e-01
1.044000000000000057e+02 -1.293518784692131995e-01
1.044500000000000028e+02 -1.296113425677897502e-01
1.045000000000000000e+02 -1.309868584215338749e-01
1.045499999999999972e+02 -1.345563256616523484e-01
1.045999999999999943e+02 -1.348761857073063897e-01
1.046500000000000057e+02 -1.353246763810325992e-01
1.047000000000000028e+02 -1.349488974738053682e-01
1.047500000000000000e+02 -1.352262312511798292e-01
1.047999999999999972e+02 -1.354570252437070910e-01
1.048499999999999943e+02 -1.357686315110055719e-01
1.049000000000000057e+02 -1.361516107482703131e-01
1.049500000000000028e+02 -1.370440098514732197e-01
1.050000000000000000e+02 -1.377593508792581689e-01
1.050499999999999972e+02 -1.387412599516593681e-01
1.050999999999999943e+02 -1.400495401977050469e-01
1.051500000000000057e+02 -1.400730593112804456e-01
1.052000000000000028e+02 -1.403564492998899405e-01
1.052500000000000000e+02 -1.394167002481000450e-01
1.052999999999999972e+02 -1.403769629124322627e-01
1.053499999999999943e+02 -1.403838913644783193e-01
1.054000000000000057e+02 -1.385035848409410797e-01
1.054500000000000028e+02 -1.389645592202768953e-01
1.055000000000000000e+02 -1.381129137959766773e-01
1.055499999999999972e+02 -1.375154585908539007e-01
1.055999999999999943e+02 -1.308467947643723872e-01
1.056500000000000057e+02 -1.312156099194893288e-01
1.057000000000000028e+02 -1.320884845162709487e-01
1.057500000000000000e+02 -1.333233277705508646e-01
1.057999999999999972e+02 -1.339874521550789566e-01
1.058499999999999943e+02 -1.346081720524466563e-01
1.059000000000000057e+02 -1.349421141015761660e-01
1.059500000000000028e+02 -1.348819886190334993e-01
1.060000000000000000e+02 -1.329661631391058640e-01
1.060499999999999972e+02 -1.310792463001905772e-01
1.060999999999999943e+02 -1.285053647003190080e-01
1.061500000000000057e+02 -1.286786113425725797e-01
1.062000000000000028e+02 -1.294709623424247225e-01
1.062500000000000000e+02 -1.324550845657369302e-01
1.062999999999999972e+02 -1.330457225624263329e-01
1.063499999999999943e+02 -1.336965092405436317e-01
1.064000000000000057e+02 -1.335349987676992256e-01
1.064500000000000028e+02 -1.336617491298329741e-01
1.065000000000000000e+02 -1.340035487103160561e-01
1.065499999999999972e+02 -1.203479381959804972e-01
1.065999999999999943e+02 -1.212257264559107733e-01
1.066500000000000057e+02 -1.207645258301148772e-01
1.067000000000000028e+02 -1.174483769829018920e-01
1.067500000000000000e+02 -1.118490540151455825e-01
1.067999999999999972e+02 -1.130465344337331784e-01
1.068499999999999943e+02 -1.131501265027177044e-01
1.069000000000000057e+02 -1.104731110647478171e-01
1.069500000000000028e+02 -1.089097968018603452e-01
1.070000000000000000e+02 -1.092546305204325080e-01
1.070499999999999972e+02 -1.102639821470368653e-01
1.070999999999999943e+02 -1.105728214630211786e-01
1.071500000000000057e+02 -1.107952206216499952e-01
1.072000000000000028e+02 -1.108632804060692423e-01
1.072500000000000000e+02 -1.113849263537367157e-01
1.072999999999999972e+02 -1.115158730714474467e-01
1.073499999999999943e+02 -1.120010479631012995e-01
1.074000000000000057e+02 -1.106511947118079819e-01
1.074500000000000028e+02 -1.115094453133057689e-01
1.075000000000000000e+02 -1.076733592027482173e-01
1.075499999999999972e+02 -1.075535435607147677e-01
1.075999999999999943e+02 -1.077646804529061447e-01
1.076500000000000057e+02 -1.070365045016160033e-01
1.077000000000000028e+02 -1.075101074546279678e-01
1.077500000000000000e+02 -1.072728245354774845e-01
1.077999999999999972e+02 -1.074361816376085410e-01
1.078499999999999943e+02 -1.076199709296855045e-01
1.079000000000000057e+02 -1.064772751979981974e-01
1.079500000000000028e+02 -1.056838901266455299e-01
1.080000000000000000e+02 -1.068003343370833025e-01
1.080499999999999972e+02 -1.068054753541675533e-01
1.080999999999999943e+02 -1.054341246688266093e-01
1.081500000000000057e+02 -1.046608159856137615e-01
1.082000000000000028e+02 -1.052286138718721425e-01
1.082500000000000000e+02 -1.057712139487294867e-01
1.082999999999999972e+02 -1.061270640507015195e-01
1.083499999999999943e+02 -1.057289609027466382e-01
1.084000000000000057e+02 -1.065588564630551155e-01
1.084500000000000028e+02 -1.077876884161285964e-01
1.085000000000000000e+02 -1.085120608141005444e-01
1.085499999999999972e+02 -1.081673599189375695e-01
1.085999999999999943e+02 -1.076380565939073913e-01
1.086500000000000057e+02 -1.050590129560759062e-01
1.087000000000000028e+02 -1.040793391775283877e-01
1.087500000000000000e+02 -1.051434124907475731e-01
1.087999999999999972e+02 -1.062097268314802778e-01
1.088499999999999943e+02 -1.061637237934598826e-01
1.089000000000000057e+02 -1.064467576604439109e-01
1.089500000000000028e+02 -1.074915131732551571e-01
1.090000000000000000e+02 -1.076400374247162839e-01
1.090499999999999972e+02 -1.080713448002089683e-01
1.090999999999999943e+02 -1.077918385028463349e-01
1.091500000000000057e+02 -1.086725724092996309e-01
1.092000000000000028e+02 -1.084718010038529662e-01
1.092500000000000000e+02 -1.076155902893795868e-01
1.092999999999999972e+02 -1.079343850031855845e-01
1.093499999999999943e+02 -1.073397384495621415e-01
1.094000000000000057e+02 -1.044712031890282777e-01
1.094500000000000028e+02 -1.060319854330149109e-01
1.095000000000000000e+02 -1.069280715649403440e-01
1.095499999999999972e+02 -1.058132875996891792e-01
1.095999999999999943e+02 -1.071705325391553443e-01
1.096500000000000057e+02 -1.069966238954724591e-01
1.097000000000000028e+02 -1.061070809229844730e-01
1.097500000000000000e+02 -1.061806720976516960e-01
1.097999999999999972e+02 -1.064257122835597230e-01
1.098499999999999943e+02 -1.067472319949882426e-01
1.099000000000000057e+02 -1.061845299665651332e-01
1.099500000000000028e+02 -1.068475638488552010e-01
1.100000000000000000e+02 -1.076610500607808329e-01
1.100499999999999972e+02 -1.026043942553482857e-01
1.100999999999999943e+02 -1.020893486055013538e-01
1.101500000000000057e+02 -1.023765168673828052e-01
1.102000000000000028e+02 -1.018056156751485225e-01
1.102500000000000000e+02 -1.037964779451926584e-01
1.102999999999999972e+02 -1.049293889981497696e-01
1.103499999999999943e+02 -1.052625238627913490e-01
1.104000000000000057e+02 -1.060785249886468384e-01
1.104500000000000028e+02 -1.056593816336248021e-01
1.105000000000000000e+02 -1.058337078315628454e-01
1.105499999999999972e+02 -1.053945288990168205e-01
1.105999999999999943e+02 -1.055941845477375018e-01
1.106500000000000057e+02 -1.052682873560956966e-01
1.107000000000000028e+02 -1.050091825487340091e-01
1.107500000000000000e+02 -1.056098745392017174e-01
1.107999999999999972e+02 -1.079981465862754481e-01
1.108499999999999943e+02 -1.082617274828097109e-01
1.109000000000000057e+02 -1.091689096636157957e-01
1.109500000000000028e+02 -1.096432934976477452e-01
1.110000000000000000e+02 -1.102048847034769741e-01
1.110499999999999972e+02 -1.100621232681707889e-01
1.110999999999999943e+02 -1.102283828688730982e-01
1.111500000000000057e+02 -1.091912721138225129e-01
1.112000000000000028e+02 -1.094231022228452505e-01
1.112500000000000000e+02 -1.093864127980549855e-01
1.112999999999999972e+02 -1.088761714376600132e-01
1.113499999999999943e+02 -1.085226141371177649e-01
1.114000000000000057e+02 -1.091018198866914868e-01
1.114500000000000028e+02 -1.091742226224194229e-01
1.115000000000000000e+02 -1.081292464917797541e-01
1.115499999999999972e+02 -1.085669508947531836e-01
1.115999999999999943e+02 -1.082275951323850710e-01
1.116500000000000057e+02 -1.098509437118117965e-01
1.117000000000000028e+02 -1.092410289751747643e-01
1.117500000000000000e+02 -1.095836330474959097e-01
1.117999999999999972e+02 -1.096080598809126838e-01
1.118499999999999943e+02 -1.096685037293445852e-01
1.119000000000000057e+02 -1.098160528796282287e-01
1.119500000000000028e+02 -1.103452118862068426e-01
1.120000000000000000e+02 -1.109549505818210186e-01
1.120499999999999972e+02 -1.103742147141686947e-01
1.120999999999999943e+02 -1.108090027089035506e-01
1.121500000000000057e+02 -1.101126408335512674e-01
1.122000000000000028e+02 -1.107197920670712210e-01
1.122500000000000000e+02 -1.101291075476018705e-01
1.122999999999999972e+02 -1.091230283837770071e-01
1.123499999999999943e+02 -1.084269114249603178e-01
1.124000000000000057e+02 -1.093403788805486637e-01
1.124500000000000028e+02 -1.083136430150418439e-01
1.125000000000000000e+02 -1.081436970502127198e-01
1.125499999999999972e+02 -1.086272828930399392e-01
1.125999999999999943e+02 -1.084044018145425420e-01
1.126500000000000057e+02 -1.085896236768634643e-01
1.127000000000000028e+02 -1.067701808476619330e-01
1.127500000000000000e+02 -1.056196278408391281e-01
1.127999999999999972e+02 -1.050995180107762023e-01
1.128499999999999943e+02 -1.048113122317073515e-01
1.129000000000000057e+02 -1.025896747195838843e-01
1.129500000000000028e+02 -1.020847771245608215e-01
1.130000000000000000e+02 -1.033325852677351719e-01
1.130499999999999972e+02 -1.024110162631618054e-01
1.130999999999999943e+02 -1.028028828603134714e-01
1.131500000000000057e+02 -1.033358852762254754e-01
1.132000000000000028e+02 -1.029619065786376853e-01
1.132500000000000000e+02 -1.026366483794422524e-01
1.132999999999999972e+02 -1.015610374801830945e-01
1.133499999999999943e+02 -1.019163953596250588e-01
1.134000000000000057e+02 -1.009024232877713534e-01
1.134500000000000028e+02 -1.009312725565594121e-01
1.135000000000000000e+02 -1.007392857828837140e-01
1.135499999999999972e+02 -1.011624719178529641e-01
1.135999999999999943e+02 -9.929234419918812893e-02
1.136500000000000057e+02 -9.784459817254119451e-02
1.137000000000000028e+02 -9.866962429330095041e-02
1.137500000000000000e+02 -9.976850775556460327e-02
1.137999999999999972e+02 -9.915124874529922250e-02
1.138499999999999943e+02 -1.012639844801248024e-01
1.139000000000000057e+02 -1.038331853173466435e-01
1.139500000000000028e+02 -1.040271405308006020e-01
1.140000000000000000e+02 -1.015224921758723226e-01
1.140499999999999972e+02 -1.018984051091614690e-01
1.140999999999999943e+02 -1.002314677506017104e-01
1.141500000000000057e+02 -9.863307157858636209e-02
1.142000000000000028e+02 -9.882329115203518366e-02
1.142500000000000000e+02 -9.704266827379116889e-02
1.142999999999999972e+02 -9.226364541613905901e-02
1.143499999999999943e+02 -9.075995922132051863e-02
1.144000000000000057e+02 -9.095209305269719158e-02
1.144500000000000028e+02 -8.905421118790673995e-02
1.145000000000000000e+02 -8.971329612101441864e-02
1.145499999999999972e+02 -8.990003082815783975e-02
1.145999999999999943e+02 -9.062380306734625635e-02
1.146500000000000057e+02 -8.965848661268120690e-02
1.147000000000000028e+02 -8.950108977222856477e-02
1.147500000000000000e+02 -8.866039547239841501e-02
1.147999999999999972e+02 -8.944501545881974880e-02
1.148499999999999943e+02 -9.055292119370851600e-02
1.149000000000000057e+02 -9.264949116424359143e-02
1.149500000000000028e+02 -9.303860561257611128e-02
1.150000000000000000e+02 -9.274435897246915972e-02
1.150499999999999972e+02 -9.170158019185958853e-02
1.150999999999999943e+02 -9.166175895458249234e-02
1.151500000000000057e+02 -9.261270497403187307e-02
1.152000000000000028e+02 -9.284233199130621783e-02
1.152500000000000000e+02 -9.430760278999440749e-02
1.152999999999999972e+02 -9.054383368091627193e-02
1.153499999999999943e+02 -9.132439259296706857e-02
1.154000000000000057e+02 -9.088437778105268317e-02
1.154500000000000028e+02 -8.968594496896972745e-02
1.155000000000000000e+02 -8.933368848219708225e-02
1.155499999999999972e+02 -9.143883777855713046e-02
1.155999999999999943e+02 -9.236957157825899378e-02
1.156500000000000057e+02 -9.058947594505989409e-02
1.157000000000000028e+02 -8.978108358064988692e-02
1.157500000000000000e+02 -9.087997456067928304e-02
1.157999999999999972e+02 -8.949401839878808051e-02
1.158499999999999943e+02 -8.816204236750498080e-02
1.159000000000000057e+02 -8.745932666791633725e-02
1.159500000000000028e+02 -8.846500538698257032e-02
1.160000000000000000e+02 -8.799662608082167714e-02
1.160499999999999972e+02 -8.826909083850892346e-02
1.160999999999999943e+02 -8.897670351018283075e-02
1.161500000000000057e+02 -8.887303858099121490e-02
1.162000000000000028e+02 -8.871219700514569595e-02
1.162500000000000000e+02 -8.785267194169515959e-02
1.162999999999999972e+02 -8.842560864847960611e-02
1.163499999999999943e+02 -8.767315340231959797e-02
1.164000000000000057e+02 -8.914079543833670904e-02
1.164500000000000028e+02 -8.807968987537072303e-02
1.165000000000000000e+02 -8.811484563110565105e-02
1.165499999999999972e+02 -8.854069885529954054e-02
1.165999999999999943e+02 -8.989019344106413678e-02
1.166500000000000057e+02 -9.183142874266227162e-02
1.167000000000000028e+02 -9.506565370584695029e-02
1.167500000000000000e+02 -9.633205103176181727e-02
1.167999999999999972e+02 -9.693922645625256684e-02
1.168499999999999943e+02 -9.808774714498705305e-02
1.169000000000000057e+02 -9.904985599391871731e-02
1.169500000000000028e+02 -1.013164847079917052e-01
1.170000000000000000e+02 -9.928156315010186472e-02
1.170499999999999972e+02 -1.006793180941553262e-01
1.170999999999999943e+02 -1.023389570082003930e-01
1.171500000000000057e+02 -8.737970667612500464e-02
1.172000000000000028e+02 -8.880813155039377071e-02
1.172500000000000000e+02 -6.576818251060718989e-02
1.172999999999999972e+02 -6.471601939780365076e-02
1.173499999999999943e+02 -6.520223965466472038e-02
1.174000000000000057e+02 -6.634843243763452469e-02
1.174500000000000028e+02 -6.878797726723585859e-02
1.175000000000000000e+02 -6.194108387824105721e-02
1.175499999999999972e+02 -6.255129109703669310e-02
1.175999999999999943e+02 -6.374400797731613610e-02
1.176500000000000057e+02 -6.297720894238589828e-02
1.177000000000000028e+02 -6.516832811988537699e-02
1.177500000000000000e+02 -6.520021664343164658e-02
1.177999999999999972e+02 -6.501775046847078909e-02
1.178499999999999943e+02 -6.428516719384251565e-02
1.179000000000000057e+02 -6.354864974584956139e-02
1.179500000000000028e+02 -6.366770344498652590e-02
1.180000000000000000e+02 -6.556915670681118247e-02
1.180499999999999972e+02 -6.571819819987818889e-02
1.180999999999999943e+02 -6.791642451169947747e-02
1.181500000000000057e+02 -6.917265104768104134e-02
1.182000000000000028e+02 -6.725781872489329516e-02
1.182500000000000000e+02 -6.595005976873129228e-02
1.182999999999999972e+02 -6.728596733403592600e-02
1.183499999999999943e+02 -6.736267074546783973e-02
1.184000000000000057e+02 -6.677743388974316519e-02
1.184500000000000028e+02 -6.718877749146985601e-02
1.185000000000000000e+02 -6.658657332291975650e-02
1.185499999999999972e+02 -6.498609394295389030e-02
1.185999999999999943e+02 -6.571312352255277711e-02
1.186500000000000057e+02 -6.554589594549498077e-02
1.187000000000000028e+02 -6.596110455311880727e-02
1.187500000000000000e+02 -6.561560041451007519e-02
1.187999999999999972e+02 -6.560881747349796289e-02
1.188499999999999943e+02 -6.639406868367020431e-02
1.189000000000000057e+02 -6.809450428197351413e-02
1.189500000000000028e+02 -7.209281285432081465e-02
1.190000000000000000e+02 -7.192466853744897137e-02
1.190499999999999972e+02 -7.191629641984245702e-02
1.190999999999999943e+02 -7.318008987811835953e-02
1.191500000000000057e+02 -7.314671284727776446e-02
1.192000000000000028e+02 -7.284365954184335301e-02
1.192500000000000000e+02 -7.314479709932128482e-02
1.192999999999999972e+02 -7.239692281292911535e-02
1.193499999999999943e+02 -7.270907288017906811e-02
1.194000000000000057e+02 -7.321479828921877153e-02
1.194500000000000028e+02 -7.293855838882422338e-02
1.195000000000000000e+02 -7.394458006366949610e-02
1.195499999999999972e+02 -7.299565045915192008e-02
1.195999999999999943e+02 -7.280831805059176376e-02
1.196500000000000057e+02 -7.325142262975908869e-02
1.197000000000000028e+02 -7.299009308683136743e-02
1.197500000000000000e+02 -6.987101868981086816e-02
1.197999999999999972e+02 -6.952110825327047217e-02
1.198499999999999943e+02 -4.251315598930262979e-02
1.199000000000000057e+02 -4.638537971260047604e-02
1.199500000000000028e+02 1.621791666113979111e-02
1.200000000000000000e+02 1.741736895908332569e-02
1.200499999999999972e+02 1.755921286299075984e-02
1.200999999999999943e+02 1.842246969099947673e-02
1.201500000000000057e+02 2.228702221286450388e-02
1.202000000000000028e+02 2.382199299722496943e-02
1.202500000000000000e+02 2.358614883974633272e-02
1.202999999999999972e+02 2.338354666085296421e-02
1.203499999999999943e+02 2.339909557504930501e-02
1.204000000000000057e+02 2.375141380473907993e-02
1.204500000000000028e+02 2.614227150229919694e-02
1.205000000000000000e+02 2.590215051105053054e-02
1.205499999999999972e+02 2.556239789535497825e-02
1.205999999999999943e+02 2.597006280321442415e-02
1.206500000000000057e+02 2.702482182672481456e-02
1.207000000000000028e+02 2.619278283667354768e-02
1.207500000000000000e+02 2.538119497306362549e-02
1.207999999999999972e+02 2.380825292714548735e-02
1.208499999999999943e+02 2.499279139958590981e-02
1.209000000000000057e+02 2.459358774201978251e-02
1.209500000000000028e+02 2.463848098079166743e-02
1.210000000000000000e+02 2.498753513068791357e-02
1.210499999999999972e+02 3.533623933681204893e-02
1.210999999999999943e+02 3.534978762625867049e-02
1.211500000000000057e+02 3.362211307605066785e-02
1.212000000000000028e+02 3.299950499371959167e-02
1.212500000000000000e+02 3.100067639352075549e-02
1.212999999999999972e+02 3.267944998116789623e-02
1.213499999999999943e+02 3.269404013103641149e-02
1.214000000000000057e+02 3.349361646362424699e-02
1.214500000000000028e+02 4.680438592445595319e-02
1.215000000000000000e+02 4.655463844889327213e-02
1.215499999999999972e+02 4.459417907507411821e-02
1.215999999999999943e+02 4.305290664208535206e-02
1.216500000000000057e+02 4.034553321411184224e-02
1.217000000000000028e+02 3.464089822335715552e-02
1.217500000000000000e+02 3.462401083587451911e-02
1.217999999999999972e+02 3.456513147359788207e-02
1.218499999999999943e+02 3.387962483145645631e-02
1.219000000000000057e+02 3.261651941130561116e-02
1.219500000000000028e+02 3.179043684938986924e-02
1.220000000000000000e+02 3.154395730821236282e-02
1.220499999999999972e+02 3.152261820955681859e-02
1.220999999999999943e+02 3.083598711357331615e-02
1.221500000000000057e+02 3.039618391813918991e-02
1.222000000000000028e+02 2.980761493861060207e-02
1.222500000000000000e+02 2.913744244281330290e-02
1.222999999999999972e+02 2.866598890773289915e-02
1.223499999999999943e+02 5.696034954294791619e-02
1.224000000000000057e+02 5.837442300336120188e-02
1.224500000000000028e+02 5.742998608255025367e-02
1.225000000000000000e+02 5.645771430439326666e-02
1.225499999999999972e+02 5.588734811291017762e-02
1.225999999999999943e+02 5.539541120313477146e-02
1.226500000000000057e+02 5.521961389576645479e-02
1.227000000000000028e+02 5.535356092376983450e-02
1.227500000000000000e+02 5.533743370876242906e-02
1.227999999999999972e+02 5.552291169611943411e-02
1.228499999999999943e+02 5.552982193944818595e-02
1.229000000000000057e+02 5.548032502400891686e-02
1.229500000000000028e+02 5.519218106109959748e-02
1.230000000000000000e+02 5.470363306078243615e-02
1.230499999999999972e+02 5.430465529530723034e-02
1.230999999999999943e+02 5.401871999177028372e-02
1.231500000000000057e+02 5.459666143473147076e-02
1.232000000000000028e+02 5.447598108894617652e-02
1.232500000000000000e+02 5.478800987570291853e-02
1.232999999999999972e+02 5.564270045578083301e-02
1.233499999999999943e+02 5.559893899719262761e-02
1.234000000000000057e+02 5.562658066856484423e-02
1.234500000000000028e+02 5.562875827903863285e-02
1.235000000000000000e+02 5.574148394271723206e-02
1.235499999999999972e+02 5.543939545018935350e-02
1.235999999999999943e+02 5.593747693862283904e-02
1.236500000000000057e+02 5.587047057359884744e-02
1.237000000000000028e+02 5.581126944422003244e-02
1.237500000000000000e+02 5.587277761706553603e-02
1.237999999999999972e+02 5.591622761928413676e-02
1.238499999999999943e+02 5.554960124078476419e-02
1.239000000000000057e+02 5.494257084701886784e-02
1.239500000000000028e+02 5.513719394602403095e-02
1.240000000000000000e+02 5.526822281100671197e-02
1.240499999999999972e+02 5.554651608566135018e-02
1.240999999999999943e+02 5.652339555241283481e-02
1.241500000000000057e+02 5.608720116013852369e-02
1.242000000000000028e+02 5.577001948153870181e-02
1.242500000000000000e+02 5.535790616429271671e-02
1.242999999999999972e+02 5.490545460635920527e-02
1.243499999999999943e+02 5.566404656046262250e-02
1.244000000000000057e+02 5.710209584159216256e-02
1.244500000000000028e+02 5.703882176695606460e-02
1.245000000000000000e+02 5.824786144923336378e-02
1.245499999999999972e+02 4.764237170582125147e-02
1.245999999999999943e+02 4.854214927930724371e-02
1.246500000000000057e+02 4.911506028964994497e-02
1.247000000000000028e+02 4.893610152963447785e-02
1.247500000000000000e+02 4.936791474092740856e-02
1.247999999999999972e+02 4.961538818511795901e-02
1.248499999999999943e+02 5.032022741933559612e-02
1.249000000000000057e+02 4.996302996825238013e-02
1.249500000000000028e+02 5.058417946533334819e-02
1.250000000000000000e+02 5.099439678870848480e-02
1.250499999999999972e+02 4.859674792369993862e-02
1.250999999999999943e+02 4.867400005409514008e-02
1.251500000000000057e+02 4.914066927158654285e-02
1.252000000000000028e+02 4.884829693576756005e-02
1.252500000000000000e+02 4.955572871968028092e-02
1.252999999999999972e+02 4.943762215676517774e-02
1.253499999999999943e+02 4.970474536750019157e-02
1.254000000000000057e+02 4.982306023707821357e-02
1.254500000000000028e+02 5.051537190792783349e-02
1.255000000000000000e+02 5.051067168188687340e-02
1.255499999999999972e+02 5.022972446130927887e-02
1.255999999999999943e+02 4.995970957496344983e-02
1.256500000000000057e+02 5.013909188683911278e-02
1.257000000000000028e+02 5.054105991350231475e-02
1.257500000000000000e+02 4.968303478672655982e-02
1.257999999999999972e+02 4.965534682095828350e-02
1.258499999999999943e+02 4.980128907518680675e-02
1.259000000000000057e+02 4.976638254954399154e-02
1.259500000000000028e+02 5.067368601320833277e-02
1.260000000000000000e+02 5.057496789283955768e-02
1.260499999999999972e+02 4.966492027714947133e-02
1.260999999999999943e+02 5.085836732581861669e-02
1.261500000000000057e+02 5.046168286640879963e-02
1.262000000000000028e+02 5.070754199434915344e-02
1.262500000000000000e+02 5.083484239872911731e-02
1.262999999999999972e+02 5.010288756049537107e-02
1.263499999999999943e+02 5.001150534765761574e-02
1.264000000000000057e+02 4.850364348193660774e-02
1.264500000000000028e+02 4.898139281591946947e-02
1.265000000000000000e+02 4.917107066797886394e-02
1.265499999999999972e+02 4.970238317474726109e-02
1.265999999999999943e+02 4.937466107818746369e-02
1.266500000000000057e+02 4.940983747566977946e-02
1.267000000000000028e+02 4.905576063927388764e-02
1.267500000000000000e+02 4.918642398967101176e-02
1.267999999999999972e+02 4.932990725988508490e-02
1.268499999999999943e+02 4.902694087996985889e-02
1.269000000000000057e+02 4.910101786867108326e-02
1.269500000000000028e+02 4.923617199959302859e-02
1.270000000000000000e+02 4.953188268220880264e-02
1.270499999999999972e+02 5.040710605282493206e-02
1.270999999999999943e+02 5.038404284614168838e-02
1.271500000000000057e+02 4.938838055311770003e-02
1.272000000000000028e+02 5.022540798043295673e-02
1.272500000000000000e+02 5.179242327369482785e-02
1.272999999999999972e+02 5.091784728122469156e-02
1.273499999999999943e+02 5.126203055688293569e-02
1.274000000000000057e+02 5.144634029076393389e-02
1.274500000000000028e+02 5.137882531399673436e-02
1.275000000000000000e+02 5.085384217477996460e-02
1.275499999999999972e+02 5.074322479391478458e-02
1.275999999999999943e+02 5.015490657061897478e-02
1.276500000000000057e+02 4.993279991563105008e-02
1.277000000000000028e+02 5.013058877790677048e-02
1.277500000000000000e+02 4.986323750936622057e-02
1.277999999999999972e+02 4.945501839502469688e-02
1.278499999999999943e+02 4.911215720788105615e-02
1.279000000000000057e+02 4.674584490934909770e-02
1.279500000000000028e+02 4.648527946632813324e-02
1.280000000000000000e+02 4.639099694304118365e-02
1.280500000000000114e+02 4.567381821575781237e-02
1.280999999999999943e+02 4.559648947833311317e-02
1.281500000000000057e+02 4.545862747772729667e-02
1.281999999999999886e+02 4.459285229307496934e-02
1.282500000000000000e+02 4.646173325602844656e-02
1.283000000000000114e+02 4.656082644608250387e-02
1.283499999999999943e+02 4.605133364310272370e-02
1.284000000000000057e+02 4.629617613548844129e-02
1.284499999999999886e+02 4.634678163764074238e-02
1.285000000000000000e+02 4.558650747711934237e-02
1.285500000000000114e+02 4.592751993598249288e-02
1.285999999999999943e+02 4.540232018055907759e-02
1.286500000000000057e+02 4.564751935185079601e-02
1.286999999999999886e+02 4.574558764673462841e-02
1.287500000000000000e+02 4.595165537396173061e-02
1.288000000000000114e+02 4.612275837559821901e-02
1.288499999999999943e+02 4.553646560096851620e-02
1.289000000000000057e+02 4.564072950867551631e-02
1.289499999999999886e+02 4.646104739578339748e-02
1.290000000000000000e+02 4.505602146849680550e-02
1.290500000000000114e+02 4.438307267257212557e-02
1.290999999999999943e+02 4.486705306961658729e-02
1.291500000000000057e+02 4.526143968141966428e-02
1.291999999999999886e+02 4.563266593311848807e-02
1.292500000000000000e+02 4.564918613456721980e-02
1.293000000000000114e+02 4.555432815119953016e-02
1.293499999999999943e+02 4.472568393264294423e-02
1.294000000000000057e+02 4.392106159235168589e-02
1.294499999999999886e+02 4.365166909149875013e-02
1.295000000000000000e+02 4.365086928082352602e-02
1.295500000000000114e+02 4.396802425278007603e-02
1.295999999999999943e+02 4.383139974293660118e-02
1.296500000000000057e+02 4.406450202318505649e-02
1.296999999999999886e+02 4.394615903017552033e-02
1.297500000000000000e+02 4.402457228177572568e-02
1.298000000000000114e+02 4.369948040971863984e-02
1.298499999999999943e+02 4.390553278785505609e-02
1.299000000000000057e+02 4.386483152249157774e-02
1.299499999999999886e+02 4.473476335631155348e-02
1.300000000000000000e+02 4.458528066827562031e-02
1.300500000000000114e+02 4.418103230286767741e-02
1.300999999999999943e+02 4.374737603403398845e-02
1.301500000000000057e+02 4.354750744121768657e-02
1.301999999999999886e+02 4.292550586792240330e-02
1.302500000000000000e+02 4.203698599070330305e-02
1.303000000000000114e+02 4.264005247664430509e-02
1.303499999999999943e+02 4.267334141592441649e-02
1.304000000000000057e+02 4.237601460064760461e-02
1.304499999999999886e+02 4.188409383485124093e-02
1.305000000000000000e+02 4.090524654633351243e-02
1.305500000000000114e+02 4.053901796005997954e-02
1.305999999999999943e+02 3.973526743530188254e-02
1.306500000000000057e+02 3.941395156890785401e-02
1.306999999999999886e+02 3.936994057514569406e-02
1.307500000000000000e+02 3.881664353884684698e-02
1.308000000000000114e+02 3.874486246347084301e-02
1.308499999999999943e+02 3.868665967732308475e-02
1.309000000000000057e+02 3.833668514515573694e-02
1.309499999999999886e+02 3.788387468536980052e-02
1.310000000000000000e+02 3.723765371655483880e-02
1.310500000000000114e+02 3.719865022388063602e-02
1.310999999999999943e+02 3.717023592672233367e-02
1.311500000000000057e+02 3.808968854638272727e-02
1.311999999999999886e+02 3.760359263449415679e-02
1.312500000000000000e+02 3.912422266529347326e-02
1.313000000000000114e+02 3.899773901573325846e-02
1.313499999999999943e+02 3.973143629193146009e-02
1.314000000000000057e+02 3.935119505740822948e-02
1.314499999999999886e+02 3.911510826109312194e-02
1.315000000000000000e+02 3.859655497989381706e-02
1.315500000000000114e+02 3.926971211780477811e-02
1.315999999999999943e+02 3.907477724204497238e-02
1.316500000000000057e+02 3.820802499715916789e-02
1.316999999999999886e+02 3.775842034563985788e-02
1.317500000000000000e+02 3.702238672103667222e-02
1.318000000000000114e+02 3.692560461894684593e-02
1.318499999999999943e+02 3.609533132677907041e-02
1.319000000000000057e+02 3.497189490894243857e-02
1.319499999999999886e+02 3.418818881902319085e-02
1.320000000000000000e+02 3.325841547577484264e-02
1.320500000000000114e+02 3.287462741969445629e-02
1.320999999999999943e+02 3.286293305861557462e-02
1.321500000000000057e+02 3.259320655195398903e-02
1.321999999999999886e+02 3.227182070857319979e-02
1.322500000000000000e+02 3.231651335381244966e-02
1.323000000000000114e+02 3.211913374224440593e-02
1.323499999999999943e+02 3.241162030153438983e-02
1.324000000000000057e+02 3.164786447545323012e-02
1.324499999999999886e+02 3.148657354202273606e-02
1.325000000000000000e+02 3.197190771117858210e-02
1.325500000000000114e+02 3.257823440007356214e-02
1.325999999999999943e+02 3.218646214003571815e-02
1.326500000000000057e+02 3.218466460861187789e-02
1.326999999999999886e+02 3.249629967579511364e-02
1.327500000000000000e+02 3.339021032362075869e-02
1.328000000000000114e+02 3.342222067265255420e-02
1.328499999999999943e+02 3.378957127173534691e-02
1.329000000000000057e+02 3.371504931844168662e-02
1.329499999999999886e+02 3.252638532659721943e-02
1.330000000000000000e+02 3.277753034266504134e-02
1.330500000000000114e+02 3.322487672661363078e-02
1.330999999999999943e+02 3.335459922005969136e-02
1.331500000000000057e+02 3.326519356255364795e-02
1.331999999999999886e+02 3.401196484108272300e-02
1.332500000000000000e+02 3.379298652395702762e-02
1.333000000000000114e+02 3.394262412213105984e-02
1.333499999999999943e+02 3.398277602439309791e-02
1.334000000000000057e+02 3.459035987429169567e-02
1.334499999999999886e+02 3.498660329198764046e-02
1.335000000000000000e+02 3.505845157448330557e-02
1.335500000000000114e+02 3.523266504000011762e-02
1.335999999999999943e+02 3.561507475898513519e-02
1.336500000000000057e+02 3.592371850899004487e-02
1.336999999999999886e+02 3.626061364734831094e-02
1.337500000000000000e+02 3.677586119903267226e-02
1.338000000000000114e+02 3.738694050627746485e-02
1.338499999999999943e+02 3.761419301011596772e-02
1.339000000000000057e+02 3.791921416942548723e-02
1.339499999999999886e+02 3.854591350047444770e-02
1.340000000000000000e+02 3.926936032222717171e-02
1.340500000000000114e+02 3.962269273007573700e-02
1.340999999999999943e+02 4.033972241581177537e-02
1.341500000000000057e+02 4.114607101253880267e-02
1.341999999999999886e+02 4.207241478939897222e-02
1.342500000000000000e+02 4.205231781860341300e-02
1.343000000000000114e+02 4.225412486883885210e-02
1.343499999999999943e+02 4.248140403204658799e-02
1.344000000000000057e+02 4.303057752900316807e-02
1.344499999999999886e+02 4.322484515960070550e-02
1.345000000000000000e+02 4.377762013986063322e-02
1.345500000000000114e+02 4.362222470085976023e-02
1.345999999999999943e+02 4.414297510822891984e-02
1.346500000000000057e+02 4.434022376177032543e-02
1.346999999999999886e+02 4.400360150766241540e-02
1.347500000000000000e+02 4.436690670623102267e-02
1.348000000000000114e+02 4.427758966552004793e-02
1.348499999999999943e+02 4.471436407276746516e-02
1.349000000000000057e+02 4.489185977097123054e-02
1.349499999999999886e+02 4.508464233490428602e-02
1.350000000000000000e+02 4.489454387844764999e-02
1.350500000000000114e+02 4.518825766288833007e-02
1.350999999999999943e+02 4.433767315270779885e-02
1.351500000000000057e+02 4.400334279846485064e-02
1.351999999999999886e+02 4.403538536475623544e-02
1.352500000000000000e+02 4.420057078362108621e-02
1.353000000000000114e+02 4.431088411008234779e-02
1.353499999999999943e+02 4.388543504396404810e-02
1.354000000000000057e+02 4.347517020393550785e-02
1.354499999999999886e+02 4.164658940835924694e-02
1.355000000000000000e+02 4.174950710354971561e-02
1.355500000000000114e+02 4.253976863125815550e-02
1.355999999999999943e+02 4.285126989759396876e-02
1.356500000000000057e+02 4.311416558583449493e-02
1.356999999999999886e+02 4.272330858495530792e-02
1.357500000000000000e+02 4.255921655307545737e-02
1.358000000000000114e+02 4.190245958360615253e-02
1.358499999999999943e+02 4.131409989574052338e-02
1.359000000000000057e+02 4.147755839925720833e-02
1.359499999999999886e+02 4.102843382306517461e-02
1.360000000000000000e+02 4.107917541690293828e-02
1.360500000000000114e+02 4.055453067939183281e-02
1.360999999999999943e+02 4.100629473245844675e-02
1.361500000000000057e+02 4.297320121195763454e-02
1.361999999999999886e+02 4.264116592183467974e-02
1.362500000000000000e+02 4.196928322955861129e-02
1.363000000000000114e+02 4.141073160746014392e-02
1.363499999999999943e+02 4.076689053692670456e-02
1.364000000000000057e+02 4.121651092469664351e-02
1.364499999999999886e+02 4.030385701595864956e-02
1.365000000000000000e+02 3.996391958558011270e-02
1.365500000000000114e+02 4.020961145370214457e-02
1.365999999999999943e+02 3.927640535010817197e-02
1.366500000000000057e+02 3.985121904759023059e-02
1.366999999999999886e+02 3.966691889226880291e-02
1.367500000000000000e+02 3.989786399362379998e-02
1.368000000000000114e+02 3.960070436850642028e-02
1.368499999999999943e+02 3.987743152732421692e-02
1.369000000000000057e+02 4.071950953381910099e-02
1.369499999999999886e+02 3.982068656783538385e-02
1.370000000000000000e+02 3.868606349678307965e-02
1.370500000000000114e+02 3.210119347090135966e-02
1.370999999999999943e+02 3.234318000293083528e-02
1.371500000000000057e+02 3.174067067872028691e-02
1.371999999999999886e+02 3.270506554747371758e-02
1.372500000000000000e+02 3.269419774077380464e-02
1.373000000000000114e+02 3.265943401588634887e-02
1.373499999999999943e+02 3.267820056492314745e-02
1.374000000000000057e+02 3.297985868292116485e-02
1.374499999999999886e+02 3.290489502850398734e-02
1.375000000000000000e+02 3.298536785410557948e-02
1.375500000000000114e+02 3.339162288809072870e-02
1.375999999999999943e+02 3.384108910092767375e-02
1.376500000000000057e+02 3.376397414480514919e-02
1.376999999999999886e+02 3.209935165356265357e-02
1.377500000000000000e+02 3.219906354104227347e-02
1.378000000000000114e+02 3.276328862465865271e-02
1.378499999999999943e+02 3.335684372109871954e-02
1.379000000000000057e+02 3.305788157990168646e-02
1.379499999999999886e+02 3.329799418978947323e-02
1.380000000000000000e+02 3.371182196377461859e-02
1.380500000000000114e+02 3.279564514852190138e-02
1.380999999999999943e+02 3.303163936865758515e-02
1.381500000000000057e+02 3.355709885742640813e-02
1.381999999999999886e+02 3.358388788869407643e-02
1.382500000000000000e+02 3.346360066939031014e-02
1.383000000000000114e+02 3.338791938439502477e-02
1.383499999999999943e+02 3.427163702456063193e-02
1.384000000000000057e+02 3.393110713584387983e-02
1.384499999999999886e+02 3.362348597036039777e-02
1.385000000000000000e+02 3.449437446953222686e-02
1.385500000000000114e+02 3.426396756906199131e-02
1.385999999999999943e+02 3.451031159734219839e-02
1.386500000000000057e+02 3.444544450873916058e-02
1.386999999999999886e+02 3.540589890617656249e-02
1.387500000000000000e+02 3.629717255328258202e-02
1.388000000000000114e+02 3.633843265644685905e-02
1.388499999999999943e+02 3.686950261295037640e-02
1.389000000000000057e+02 3.673920246922693367e-02
1.389499999999999886e+02 3.753019952703295220e-02
1.390000000000000000e+02 3.788832142487846139e-02
1.390500000000000114e+02 3.792297059912476398e-02
1.390999999999999943e+02 3.808874702471387597e-02
1.391500000000000057e+02 3.817987176213555323e-02
1.391999999999999886e+02 3.799301452759247522e-02
1.392500000000000000e+02 3.807755008817605147e-02
1.393000000000000114e+02 3.824285986189635000e-02
1.393499999999999943e+02 3.859106458446193155e-02
1.394000000000000057e+02 3.930721242407042570e-02
1.394499999999999886e+02 3.913624600212870647e-02
1.395000000000000000e+02 3.889421663585080485e-02
1.395500000000000114e+02 3.924361397061482820e-02
1.395999999999999943e+02 3.964228306797369650e-02
1.396500000000000057e+02 3.952375487543367122e-02
1.396999999999999886e+02 3.830687969390000197e-02
1.397500000000000000e+02 3.851083205522837227e-02
1.398000000000000114e+02 3.765922942682027597e-02
1.398499999999999943e+02 3.709155322349219630e-02
1.399000000000000057e+02 3.693723961059172667e-02
1.399499999999999886e+02 3.688199677142808136e-02
1.400000000000000000e+02 3.754417627890716674e-02
1.400500000000000114e+02 3.629215114431525585e-02
1.400999999999999943e+02 3.620789445777670978e-02
1.401500000000000057e+02 3.574499044677374726e-02
1.401999999999999886e+02 3.649174869540719457e-02
1.402500000000000000e+02 3.634109909507620556e-02
1.403000000000000114e+02 3.652176351902897133e-02
1.403499999999999943e+02 3.724348348903237099e-02
1.404000000000000057e+02 3.815203225499087802e-02
1.404499999999999886e+02 3.808911222367099281e-02
1.405000000000000000e+02 3.816773990332521932e-02
1.405500000000000114e+02 3.811293395426007535e-02
1.405999999999999943e+02 3.834281911779034019e-02
1.406500000000000057e+02 3.765933272569626372e-02
1.406999999999999886e+02 3.714234579364122935e-02
1.407500000000000000e+02 3.793299503859048211e-02
1.408000000000000114e+02 3.846985049321477446e-02
1.408499999999999943e+02 3.732592000729258869e-02
1.409000000000000057e+02 3.740534230324789322e-02
1.409499999999999886e+02 3.790470706669881590e-02
1.410000000000000000e+02 3.817970167740445536e-02
1.410500000000000114e+02 3.889224151722674855e-02
1.410999999999999943e+02 3.910852645768066183e-02
1.411500000000000057e+02 3.939529517411509418e-02
1.411999999999999886e+02 3.937104310675269836e-02
1.412500000000000000e+02 4.017977415128724111e-02
1.413000000000000114e+02 3.998060703927491799e-02
1.413499999999999943e+02 3.867813684166068050e-02
1.414000000000000057e+02 3.826704364515746970e-02
1.414499999999999886e+02 3.704452785729779596e-02
1.415000000000000000e+02 3.605857267949750394e-02
1.415500000000000114e+02 3.504496679493313005e-02
1.415999999999999943e+02 3.480863359326764883e-02
1.416500000000000057e+02 3.529836775746444250e-02
1.416999999999999886e+02 4.033171078634743140e-02
1.417500000000000000e+02 3.979660023603595609e-02
1.418000000000000114e+02 4.015641291687319092e-02
1.418499999999999943e+02 4.111395176484877040e-02
1.419000000000000057e+02 4.065852403999865861e-02
1.419499999999999886e+02 4.156839007833251776e-02
1.420000000000000000e+02 4.119785327590860108e-02
1.420500000000000114e+02 4.190211698700788828e-02
1.420999999999999943e+02 4.183716245434773717e-02
1.421500000000000057e+02 4.023578855761362344e-02
1.421999999999999886e+02 4.122466061350946870e-02
1.422500000000000000e+02 4.163606708807833512e-02
1.423000000000000114e+02 4.208560067969793761e-02
1.423499999999999943e+02 4.206692229137006661e-02
1.424000000000000057e+02 4.286893918468904358e-02
1.424499999999999886e+02 4.358038454467316053e-02
1.425000000000000000e+02 4.355410982211243426e-02
1.425500000000000114e+02 4.492999140720604911e-02
1.425999999999999943e+02 4.572199539696295001e-02
1.426500000000000057e+02 4.666951178921771581e-02
1.426999999999999886e+02 4.665538727538325048e-02
1.427500000000000000e+02 4.710943583139438201e-02
1.428000000000000114e+02 4.667871718275809489e-02
1.428499999999999943e+02 4.685808644259082528e-02
1.429000000000000057e+02 4.645387733943347891e-02
1.429499999999999886e+02 4.663543999851048338e-02
1.430000000000000000e+02 4.694148943085202363e-02
1.430500000000000114e+02 4.670715622709830511e-02
1.430999999999999943e+02 4.699281502924440579e-02
1.431500000000000057e+02 4.733632177366754734e-02
1.431999999999999886e+02 4.624541371457723676e-02
1.432500000000000000e+02 4.537916438897317967e-02
1.433000000000000114e+02 4.622880095662886685e-02
1.433499999999999943e+02 4.600592169614440424e-02
1.434000000000000057e+02 4.505205228235822229e-02
1.434499999999999886e+02 4.514545552673959738e-02
1.435000000000000000e+02 4.448691791131730022e-02
1.435500000000000114e+02 4.394602601641087181e-02
1.435999999999999943e+02 4.365151385908522946e-02
1.436500000000000057e+02 4.321126997699229616e-02
1.436999999999999886e+02 4.451455441143600117e-02
1.437500000000000000e+02 4.414910614553578527e-02
1.438000000000000114e+02 4.451049793201097837e-02
1.438499999999999943e+02 4.461848251181609742e-02
1.439000000000000057e+02 4.534940172632933447e-02
1.439499999999999886e+02 4.511157364685853405e-02
1.440000000000000000e+02 4.493613620812481751e-02
1.440500000000000114e+02 4.524039307161250439e-02
1.440999999999999943e+02 4.542391336070190910e-02
1.441500000000000057e+02 4.584054479526291498e-02
1.441999999999999886e+02 4.626941566222499830e-02
1.442500000000000000e+02 4.681514768768162832e-02
1.443000000000000114e+02 4.650167255827825780e-02
1.443499999999999943e+02 4.601202215221182612e-02
1.444000000000000057e+02 4.598380229478871845e-02
1.444499999999999886e+02 4.623535973993981446e-02
1.445000000000000000e+02 4.687286008214357202e-02
1.445500000000000114e+02 4.720848902872130243e-02
1.445999999999999943e+02 4.748154443851659162e-02
1.446500000000000057e+02 4.774226360425155163e-02
1.446999999999999886e+02 4.765798079019132466e-02
1.447500000000000000e+02 4.789986227756436871e-02
1.448000000000000114e+02 4.731820685650744290e-02
1.448499999999999943e+02 4.718446234736068529e-02
1.449000000000000057e+02 4.680199736786376519e-02
1.449499999999999886e+02 2.801440711573242523e-02
1.450000000000000000e+02 2.831660730054741393e-02
1.450500000000000114e+02 2.807449084534244244e-02
1.450999999999999943e+02 2.767363280832971922e-02
1.451500000000000057e+02 2.658584300966279970e-02
1.451999999999999886e+02 2.700948538014897107e-02
1.452500000000000000e+02 2.724676027669130016e-02
1.453000000000000114e+02 2.778205785417791479e-02
1.453499999999999943e+02 2.831899279264397939e-02
1.454000000000000057e+02 2.897164110293232175e-02
1.454499999999999886e+02 2.879964167807604405e-02
1.455000000000000000e+02 2.931504910515456142e-02
1.455500000000000114e+02 2.879978538538377139e-02
1.455999999999999943e+02 2.890630501007531231e-02
1.456500000000000057e+02 2.887055442795425156e-02
1.456999999999999886e+02 2.917770699802123280e-02
1.457500000000000000e+02 2.930153265659897477e-02
1.458000000000000114e+02 2.920766941849974388e-02
1.458499999999999943e+02 2.774564689006491294e-02
1.459000000000000057e+02 2.753891664197486225e-02
1.459499999999999886e+02 2.708619963593239879e-02
1.460000000000000000e+02 2.738159417564486539e-02
1.460500000000000114e+02 2.044601352831251426e-02
1.460999999999999943e+02 2.049804518305264542e-02
1.461500000000000057e+02 2.151164514068746453e-02
1.461999999999999886e+02 2.199254966429285349e-02
1.462500000000000000e+02 2.289119666287611418e-02
1.463000000000000114e+02 2.279169278137133450e-02
1.463499999999999943e+02 2.279511040929110485e-02
1.464000000000000057e+02 2.279658695288011225e-02
1.464499999999999886e+02 1.341283163306332751e-02
1.465000000000000000e+02 1.358709619162295004e-02
1.465500000000000114e+02 1.514693823433746998e-02
1.465999999999999943e+02 1.651804847425532990e-02
1.466500000000000057e+02 1.829766519381567300e-02
1.466999999999999886e+02 1.438627285112892805e-02
1.467500000000000000e+02 1.493682232201812635e-02
1.468000000000000114e+02 1.477651366421863822e-02
1.468499999999999943e+02 1.511179539226369974e-02
1.469000000000000057e+02 1.560881097514802036e-02
1.469499999999999886e+02 1.562601841964780455e-02
1.470000000000000000e+02 1.644797958408688449e-02
1.470500000000000114e+02 1.646771793705180745e-02
1.470999999999999943e+02 1.700757489075134521e-02
1.471500000000000057e+02 1.687669862180864525e-02
1.471999999999999886e+02 1.784913830459753520e-02
1.472500000000000000e+02 1.772564433207985887e-02
1.473000000000000114e+02 1.688384181792465175e-02
1.473499999999999943e+02 1.740637591080617871e-02
1.474000000000000057e+02 1.351361504653425874e-02
1.474499999999999886e+02 1.509544952601791536e-02
1.475000000000000000e+02 1.719080408475992180e-02
1.475500000000000114e+02 1.812009049314357995e-02
1.475999999999999943e+02 1.835728641453603094e-02
1.476500000000000057e+02 1.886250334070660797e-02
1.476999999999999886e+02 1.783331013338734783e-02
1.477500000000000000e+02 1.818518524216904131e-02
1.478000000000000114e+02 1.599928502822674931e-02
1.478499999999999943e+02 1.433768568376483921e-02
1.479000000000000057e+02 1.381654330785563912e-02
1.479499999999999886e+02 1.222192546696665785e-02
1.480000000000000000e+02 1.231695460281065531e-02
1.480500000000000114e+02 1.227521633275531487e-02
1.480999999999999943e+02 1.216781388014091109e-02
1.481500000000000057e+02 9.728103424850075356e-03
1.481999999999999886e+02 9.432316226289908304e-03
1.482500000000000000e+02 8.126316318733242672e-03
1.483000000000000114e+02 3.889424954539302468e-03
1.483499999999999943e+02 1.973380419116790591e-03
1.484000000000000057e+02 1.647060353545286250e-03
1.484499999999999886e+02 7.520017695755251306e-04
1.485000000000000000e+02 -5.378380058234779942e-04
1.485500000000000114e+02 5.125673291248980306e-04
1.485999999999999943e+02 7.503204367418173928e-05
1.486500000000000057e+02 -1.752230340535143073e-03
1.486999999999999886e+02 -1.316704377326425885e-03
1.487500000000000000e+02 -2.075364430657476375e-03
1.488000000000000114e+02 -1.735131543726452317e-03
1.488499999999999943e+02 -2.524474885529400317e-03
1.489000000000000057e+02 -2.122965361926704413e-03
1.489499999999999886e+02 -2.954324521743347670e-03
1.490000000000000000e+02 -4.550197592439728100e-03
1.490500000000000114e+02 -6.654050009551793279e-03
1.490999999999999943e+02 -7.170648595585432487e-03
1.491500000000000057e+02 -6.975213391275431399e-03
1.491999999999999886e+02 -6.972435070106856869e-03
1.492500000000000000e+02 -7.254688108056153890e-03
1.493000000000000114e+02 -7.049002166491675873e-03
1.493499999999999943e+02 -7.444929507454447690e-03
1.494000000000000057e+02 -1.193084087179579166e-02
1.494499999999999886e+02 -1.169885229178171081e-02
1.495000000000000000e+02 -1.482194817542457736e-02
1.495500000000000114e+02 1.147126884158271992e-02
1.495999999999999943e+02 9.029335868103508661e-03
1.496500000000000057e+02 7.450384599834987236e-03
1.496999999999999886e+02 8.405354697074568504e-03
1.497500000000000000e+02 8.456333933355330429e-03
1.498000000000000114e+02 9.642983478054751104e-03
1.498499999999999943e+02 8.033492218054768402e-03
1.499000000000000057e+02 8.514310558112322611e-03
1.499499999999999886e+02 5.911663822899979222e-03
1.500000000000000000e+02 5.227339284829665179e-03
