# Supplementary material for: Elevated concentrations cause upright alpha-synuclein conformation at lipid interfaces
Source: Nat Commun. 2023 Sep 18;14:5731. doi: 10.1038/s41467-023-39843-1 (PMC10507035; doi:10.1038/s41467-023-39843-1)
Supplement: Supplementary file 3 — Source Data [file 41467_2023_39843_MOESM3_ESM.zip › Source Data file/FigureS12/figS12_lowLPR_corr_s1_r2.txt]

0.000000000000000000e+00 nan
5.000000000000000278e-02 nan
1.000000000000000056e-01 nan
1.499999999999999944e-01 nan
2.000000000000000111e-01 nan
2.500000000000000000e-01 nan
2.999999999999999889e-01 nan
3.499999999999999778e-01 nan
4.000000000000000222e-01 nan
4.500000000000000111e-01 nan
5.000000000000000000e-01 nan
5.500000000000000444e-01 nan
5.999999999999999778e-01 nan
6.500000000000000222e-01 nan
6.999999999999999556e-01 nan
7.500000000000000000e-01 nan
8.000000000000000444e-01 nan
8.499999999999999778e-01 nan
9.000000000000000222e-01 nan
9.499999999999999556e-01 nan
1.000000000000000000e+00 nan
1.050000000000000044e+00 nan
1.100000000000000089e+00 nan
1.149999999999999911e+00 nan
1.199999999999999956e+00 nan
1.250000000000000000e+00 nan
1.300000000000000044e+00 nan
1.350000000000000089e+00 nan
1.399999999999999911e+00 nan
1.449999999999999956e+00 nan
1.500000000000000000e+00 nan
1.550000000000000044e+00 nan
1.600000000000000089e+00 nan
1.649999999999999911e+00 nan
1.699999999999999956e+00 nan
1.750000000000000000e+00 nan
1.800000000000000044e+00 nan
1.850000000000000089e+00 nan
1.899999999999999911e+00 nan
1.949999999999999956e+00 nan
2.000000000000000000e+00 nan
2.049999999999999822e+00 nan
2.100000000000000089e+00 nan
2.149999999999999911e+00 nan
2.200000000000000178e+00 nan
2.250000000000000000e+00 nan
2.299999999999999822e+00 nan
2.350000000000000089e+00 nan
2.399999999999999911e+00 nan
2.450000000000000178e+00 nan
2.500000000000000000e+00 nan
2.549999999999999822e+00 nan
2.600000000000000089e+00 nan
2.649999999999999911e+00 nan
2.700000000000000178e+00 nan
2.750000000000000000e+00 nan
2.799999999999999822e+00 nan
2.850000000000000089e+00 nan
2.899999999999999911e+00 nan
2.950000000000000178e+00 nan
3.000000000000000000e+00 nan
3.049999999999999822e+00 nan
3.100000000000000089e+00 nan
3.149999999999999911e+00 nan
3.200000000000000178e+00 nan
3.250000000000000000e+00 nan
3.299999999999999822e+00 nan
3.350000000000000089e+00 nan
3.399999999999999911e+00 nan
3.450000000000000178e+00 nan
3.500000000000000000e+00 nan
3.549999999999999822e+00 nan
3.600000000000000089e+00 nan
3.649999999999999911e+00 nan
3.700000000000000178e+00 nan
3.750000000000000000e+00 nan
3.799999999999999822e+00 nan
3.850000000000000089e+00 nan
3.899999999999999911e+00 nan
3.950000000000000178e+00 nan
4.000000000000000000e+00 nan
4.049999999999999822e+00 nan
4.099999999999999645e+00 nan
4.150000000000000355e+00 nan
4.200000000000000178e+00 nan
4.250000000000000000e+00 nan
4.299999999999999822e+00 nan
4.349999999999999645e+00 nan
4.400000000000000355e+00 nan
4.450000000000000178e+00 nan
4.500000000000000000e+00 nan
4.549999999999999822e+00 nan
4.599999999999999645e+00 nan
4.650000000000000355e+00 nan
4.700000000000000178e+00 nan
4.750000000000000000e+00 nan
4.799999999999999822e+00 nan
4.849999999999999645e+00 nan
4.900000000000000355e+00 nan
4.950000000000000178e+00 nan
5.000000000000000000e+00 nan
5.049999999999999822e+00 nan
5.099999999999999645e+00 nan
5.150000000000000355e+00 nan
5.200000000000000178e+00 nan
5.250000000000000000e+00 nan
5.299999999999999822e+00 nan
5.349999999999999645e+00 nan
5.400000000000000355e+00 nan
5.450000000000000178e+00 nan
5.500000000000000000e+00 nan
5.549999999999999822e+00 nan
5.599999999999999645e+00 nan
5.650000000000000355e+00 nan
5.700000000000000178e+00 nan
5.750000000000000000e+00 nan
5.799999999999999822e+00 nan
5.849999999999999645e+00 nan
5.900000000000000355e+00 nan
5.950000000000000178e+00 nan
6.000000000000000000e+00 nan
6.049999999999999822e+00 nan
6.099999999999999645e+00 nan
6.150000000000000355e+00 nan
6.200000000000000178e+00 nan
6.250000000000000000e+00 nan
6.299999999999999822e+00 nan
6.349999999999999645e+00 nan
6.400000000000000355e+00 nan
6.450000000000000178e+00 nan
6.500000000000000000e+00 nan
6.549999999999999822e+00 nan
6.599999999999999645e+00 nan
6.650000000000000355e+00 nan
6.700000000000000178e+00 nan
6.750000000000000000e+00 nan
6.799999999999999822e+00 nan
6.849999999999999645e+00 nan
6.900000000000000355e+00 nan
6.950000000000000178e+00 nan
7.000000000000000000e+00 nan
7.049999999999999822e+00 nan
7.099999999999999645e+00 nan
7.150000000000000355e+00 nan
7.200000000000000178e+00 nan
7.250000000000000000e+00 nan
7.299999999999999822e+00 nan
7.349999999999999645e+00 nan
7.400000000000000355e+00 nan
7.450000000000000178e+00 nan
7.500000000000000000e+00 nan
7.549999999999999822e+00 nan
7.599999999999999645e+00 nan
7.650000000000000355e+00 nan
7.700000000000000178e+00 nan
7.750000000000000000e+00 nan
7.799999999999999822e+00 nan
7.849999999999999645e+00 nan
7.900000000000000355e+00 nan
7.950000000000000178e+00 nan
8.000000000000000000e+00 nan
8.050000000000000711e+00 nan
8.099999999999999645e+00 nan
8.150000000000000355e+00 nan
8.199999999999999289e+00 nan
8.250000000000000000e+00 nan
8.300000000000000711e+00 nan
8.349999999999999645e+00 nan
8.400000000000000355e+00 nan
8.449999999999999289e+00 nan
8.500000000000000000e+00 nan
8.550000000000000711e+00 nan
8.599999999999999645e+00 nan
8.650000000000000355e+00 nan
8.699999999999999289e+00 nan
8.750000000000000000e+00 nan
8.800000000000000711e+00 nan
8.849999999999999645e+00 nan
8.900000000000000355e+00 nan
8.949999999999999289e+00 nan
9.000000000000000000e+00 nan
9.050000000000000711e+00 nan
9.099999999999999645e+00 nan
9.150000000000000355e+00 nan
9.199999999999999289e+00 nan
9.250000000000000000e+00 nan
9.300000000000000711e+00 nan
9.349999999999999645e+00 nan
9.400000000000000355e+00 nan
9.449999999999999289e+00 nan
9.500000000000000000e+00 nan
9.550000000000000711e+00 nan
9.599999999999999645e+00 nan
9.650000000000000355e+00 nan
9.699999999999999289e+00 nan
9.750000000000000000e+00 nan
9.800000000000000711e+00 nan
9.849999999999999645e+00 nan
9.900000000000000355e+00 nan
9.949999999999999289e+00 nan
1.000000000000000000e+01 nan
1.005000000000000071e+01 nan
1.009999999999999964e+01 nan
1.015000000000000036e+01 nan
1.019999999999999929e+01 nan
1.025000000000000000e+01 nan
1.030000000000000071e+01 nan
1.034999999999999964e+01 nan
1.040000000000000036e+01 nan
1.044999999999999929e+01 nan
1.050000000000000000e+01 nan
1.055000000000000071e+01 nan
1.059999999999999964e+01 nan
1.065000000000000036e+01 nan
1.069999999999999929e+01 nan
1.075000000000000000e+01 nan
1.080000000000000071e+01 nan
1.084999999999999964e+01 nan
1.090000000000000036e+01 nan
1.094999999999999929e+01 nan
1.100000000000000000e+01 nan
1.105000000000000071e+01 nan
1.109999999999999964e+01 nan
1.115000000000000036e+01 nan
1.119999999999999929e+01 nan
1.125000000000000000e+01 nan
1.130000000000000071e+01 nan
1.134999999999999964e+01 nan
1.140000000000000036e+01 nan
1.144999999999999929e+01 nan
1.150000000000000000e+01 nan
1.155000000000000071e+01 nan
1.159999999999999964e+01 nan
1.165000000000000036e+01 nan
1.169999999999999929e+01 nan
1.175000000000000000e+01 nan
1.180000000000000071e+01 nan
1.184999999999999964e+01 nan
1.190000000000000036e+01 nan
1.194999999999999929e+01 nan
1.200000000000000000e+01 nan
1.205000000000000071e+01 nan
1.209999999999999964e+01 nan
1.215000000000000036e+01 nan
1.219999999999999929e+01 nan
1.225000000000000000e+01 nan
1.230000000000000071e+01 nan
1.234999999999999964e+01 nan
1.240000000000000036e+01 nan
1.244999999999999929e+01 nan
1.250000000000000000e+01 nan
1.255000000000000071e+01 nan
1.259999999999999964e+01 nan
1.265000000000000036e+01 nan
1.269999999999999929e+01 nan
1.275000000000000000e+01 nan
1.280000000000000071e+01 nan
1.284999999999999964e+01 nan
1.290000000000000036e+01 nan
1.294999999999999929e+01 nan
1.300000000000000000e+01 nan
1.305000000000000071e+01 nan
1.309999999999999964e+01 nan
1.315000000000000036e+01 nan
1.319999999999999929e+01 nan
1.325000000000000000e+01 nan
1.330000000000000071e+01 nan
1.334999999999999964e+01 nan
1.340000000000000036e+01 nan
1.344999999999999929e+01 nan
1.350000000000000000e+01 nan
1.355000000000000071e+01 nan
1.359999999999999964e+01 nan
1.365000000000000036e+01 nan
1.369999999999999929e+01 nan
1.375000000000000000e+01 nan
1.380000000000000071e+01 nan
1.384999999999999964e+01 nan
1.390000000000000036e+01 nan
1.394999999999999929e+01 nan
1.400000000000000000e+01 nan
1.405000000000000071e+01 nan
1.409999999999999964e+01 nan
1.415000000000000036e+01 nan
1.419999999999999929e+01 nan
1.425000000000000000e+01 nan
1.430000000000000071e+01 nan
1.434999999999999964e+01 nan
1.440000000000000036e+01 nan
1.444999999999999929e+01 nan
1.450000000000000000e+01 nan
1.455000000000000071e+01 nan
1.459999999999999964e+01 nan
1.465000000000000036e+01 nan
1.469999999999999929e+01 nan
1.475000000000000000e+01 nan
1.480000000000000071e+01 nan
1.484999999999999964e+01 nan
1.490000000000000036e+01 nan
1.494999999999999929e+01 nan
1.500000000000000000e+01 nan
1.505000000000000071e+01 nan
1.509999999999999964e+01 nan
1.515000000000000036e+01 nan
1.519999999999999929e+01 nan
1.525000000000000000e+01 nan
1.530000000000000071e+01 nan
1.534999999999999964e+01 nan
1.540000000000000036e+01 nan
1.544999999999999929e+01 nan
1.550000000000000000e+01 nan
1.555000000000000071e+01 nan
1.559999999999999964e+01 nan
1.565000000000000036e+01 nan
1.569999999999999929e+01 nan
1.575000000000000000e+01 nan
1.580000000000000071e+01 nan
1.584999999999999964e+01 nan
1.590000000000000036e+01 nan
1.594999999999999929e+01 nan
1.600000000000000000e+01 nan
1.605000000000000071e+01 nan
1.610000000000000142e+01 nan
1.614999999999999858e+01 nan
1.619999999999999929e+01 nan
1.625000000000000000e+01 nan
1.630000000000000071e+01 nan
1.635000000000000142e+01 nan
1.639999999999999858e+01 nan
1.644999999999999929e+01 nan
1.650000000000000000e+01 nan
1.655000000000000071e+01 nan
1.660000000000000142e+01 nan
1.664999999999999858e+01 nan
1.669999999999999929e+01 nan
1.675000000000000000e+01 nan
1.680000000000000071e+01 nan
1.685000000000000142e+01 nan
1.689999999999999858e+01 nan
1.694999999999999929e+01 nan
1.700000000000000000e+01 nan
1.705000000000000071e+01 nan
1.710000000000000142e+01 nan
1.714999999999999858e+01 nan
1.719999999999999929e+01 nan
1.725000000000000000e+01 nan
1.730000000000000071e+01 nan
1.735000000000000142e+01 nan
1.739999999999999858e+01 nan
1.744999999999999929e+01 nan
1.750000000000000000e+01 nan
1.755000000000000071e+01 nan
1.760000000000000142e+01 nan
1.764999999999999858e+01 nan
1.769999999999999929e+01 nan
1.775000000000000000e+01 nan
1.780000000000000071e+01 nan
1.785000000000000142e+01 nan
1.789999999999999858e+01 nan
1.794999999999999929e+01 nan
1.800000000000000000e+01 nan
1.805000000000000071e+01 nan
1.810000000000000142e+01 nan
1.814999999999999858e+01 nan
1.819999999999999929e+01 nan
1.825000000000000000e+01 nan
1.830000000000000071e+01 nan
1.835000000000000142e+01 nan
1.839999999999999858e+01 nan
1.844999999999999929e+01 nan
1.850000000000000000e+01 nan
1.855000000000000071e+01 nan
1.860000000000000142e+01 nan
1.864999999999999858e+01 nan
1.869999999999999929e+01 nan
1.875000000000000000e+01 nan
1.880000000000000071e+01 nan
1.885000000000000142e+01 nan
1.889999999999999858e+01 nan
1.894999999999999929e+01 nan
1.900000000000000000e+01 nan
1.905000000000000071e+01 nan
1.910000000000000142e+01 nan
1.914999999999999858e+01 nan
1.919999999999999929e+01 nan
1.925000000000000000e+01 nan
1.930000000000000071e+01 nan
1.935000000000000142e+01 nan
1.939999999999999858e+01 nan
1.944999999999999929e+01 nan
1.950000000000000000e+01 nan
1.955000000000000071e+01 nan
1.960000000000000142e+01 nan
1.964999999999999858e+01 nan
1.969999999999999929e+01 nan
1.975000000000000000e+01 nan
1.980000000000000071e+01 nan
1.985000000000000142e+01 nan
1.989999999999999858e+01 nan
1.994999999999999929e+01 nan
2.000000000000000000e+01 nan
2.005000000000000071e+01 nan
2.010000000000000142e+01 nan
2.014999999999999858e+01 nan
2.019999999999999929e+01 nan
2.025000000000000000e+01 nan
2.030000000000000071e+01 nan
2.035000000000000142e+01 nan
2.039999999999999858e+01 nan
2.044999999999999929e+01 nan
2.050000000000000000e+01 nan
2.055000000000000071e+01 nan
2.060000000000000142e+01 nan
2.064999999999999858e+01 nan
2.069999999999999929e+01 nan
2.075000000000000000e+01 nan
2.080000000000000071e+01 nan
2.085000000000000142e+01 nan
2.089999999999999858e+01 nan
2.094999999999999929e+01 nan
2.100000000000000000e+01 nan
2.105000000000000071e+01 nan
2.110000000000000142e+01 nan
2.114999999999999858e+01 nan
2.119999999999999929e+01 nan
2.125000000000000000e+01 nan
2.130000000000000071e+01 nan
2.135000000000000142e+01 nan
2.139999999999999858e+01 nan
2.144999999999999929e+01 nan
2.150000000000000000e+01 nan
2.155000000000000071e+01 nan
2.160000000000000142e+01 nan
2.164999999999999858e+01 nan
2.169999999999999929e+01 nan
2.175000000000000000e+01 nan
2.180000000000000071e+01 nan
2.185000000000000142e+01 nan
2.189999999999999858e+01 nan
2.194999999999999929e+01 nan
2.200000000000000000e+01 nan
2.205000000000000071e+01 nan
2.210000000000000142e+01 nan
2.214999999999999858e+01 nan
2.219999999999999929e+01 nan
2.225000000000000000e+01 nan
2.230000000000000071e+01 nan
2.235000000000000142e+01 nan
2.239999999999999858e+01 nan
2.244999999999999929e+01 nan
2.250000000000000000e+01 nan
2.255000000000000071e+01 nan
2.260000000000000142e+01 nan
2.264999999999999858e+01 nan
2.269999999999999929e+01 nan
2.275000000000000000e+01 nan
2.280000000000000071e+01 nan
2.285000000000000142e+01 nan
2.289999999999999858e+01 nan
2.294999999999999929e+01 nan
2.300000000000000000e+01 nan
2.305000000000000071e+01 nan
2.310000000000000142e+01 nan
2.314999999999999858e+01 nan
2.319999999999999929e+01 nan
2.325000000000000000e+01 nan
2.330000000000000071e+01 nan
2.335000000000000142e+01 nan
2.339999999999999858e+01 nan
2.344999999999999929e+01 nan
2.350000000000000000e+01 nan
2.355000000000000071e+01 nan
2.360000000000000142e+01 nan
2.364999999999999858e+01 nan
2.369999999999999929e+01 nan
2.375000000000000000e+01 nan
2.380000000000000071e+01 nan
2.385000000000000142e+01 nan
2.389999999999999858e+01 nan
2.394999999999999929e+01 nan
2.400000000000000000e+01 nan
2.405000000000000071e+01 nan
2.410000000000000142e+01 nan
2.414999999999999858e+01 nan
2.419999999999999929e+01 nan
2.425000000000000000e+01 nan
2.430000000000000071e+01 nan
2.435000000000000142e+01 nan
2.439999999999999858e+01 nan
2.444999999999999929e+01 nan
2.450000000000000000e+01 nan
2.455000000000000071e+01 nan
2.460000000000000142e+01 nan
2.464999999999999858e+01 nan
2.469999999999999929e+01 nan
2.475000000000000000e+01 nan
2.480000000000000071e+01 nan
2.485000000000000142e+01 nan
2.489999999999999858e+01 nan
2.494999999999999929e+01 9.098593395194268241e-02
2.500000000000000000e+01 9.116808782499020991e-02
2.505000000000000071e+01 9.207699109923392355e-02
2.510000000000000142e+01 9.180288854083872019e-02
2.514999999999999858e+01 8.820861169000505930e-02
2.519999999999999929e+01 8.803184435505054251e-02
2.525000000000000000e+01 8.849417492682132291e-02
2.530000000000000071e+01 8.813513231231516476e-02
2.535000000000000142e+01 8.833050037941760080e-02
2.539999999999999858e+01 8.930502997196801407e-02
2.544999999999999929e+01 8.949554959133612653e-02
2.550000000000000000e+01 8.958618776263570227e-02
2.555000000000000071e+01 8.915379182140956149e-02
2.560000000000000142e+01 8.911282556841146341e-02
2.564999999999999858e+01 8.972291826085732058e-02
2.569999999999999929e+01 8.860326880166920216e-02
2.575000000000000000e+01 8.964958397314197469e-02
2.580000000000000071e+01 8.797648787287062899e-02
2.585000000000000142e+01 8.835983300555970421e-02
2.589999999999999858e+01 8.800553925320651893e-02
2.594999999999999929e+01 8.938924110950349777e-02
2.600000000000000000e+01 8.941219198233904542e-02
2.605000000000000071e+01 8.830629276254202409e-02
2.610000000000000142e+01 8.840087361848318614e-02
2.614999999999999858e+01 8.929600841543844369e-02
2.619999999999999929e+01 9.125811608779195450e-02
2.625000000000000000e+01 9.056050166330809059e-02
2.630000000000000071e+01 8.949397370064834933e-02
2.635000000000000142e+01 8.977871826946612344e-02
2.639999999999999858e+01 8.918872748626464897e-02
2.644999999999999929e+01 9.132784161258718225e-02
2.650000000000000000e+01 9.622517954590821543e-02
2.655000000000000071e+01 9.786174200836811332e-02
2.660000000000000142e+01 9.778156401783100193e-02
2.664999999999999858e+01 9.802240964128183798e-02
2.669999999999999929e+01 9.920830296289105676e-02
2.675000000000000000e+01 9.992671600611396920e-02
2.680000000000000071e+01 1.006489456888729483e-01
2.685000000000000142e+01 1.004707155777319200e-01
2.689999999999999858e+01 9.989673787247750625e-02
2.694999999999999929e+01 1.001140715389489816e-01
2.700000000000000000e+01 1.007701992748271519e-01
2.705000000000000071e+01 1.003153508045868808e-01
2.710000000000000142e+01 1.009958881068887121e-01
2.714999999999999858e+01 1.005601590875959545e-01
2.719999999999999929e+01 1.010520922234121738e-01
2.725000000000000000e+01 1.017364127531692752e-01
2.730000000000000071e+01 1.018931152352942626e-01
2.735000000000000142e+01 1.033518832020559330e-01
2.739999999999999858e+01 1.024984632374954935e-01
2.744999999999999929e+01 1.019987819890254277e-01
2.750000000000000000e+01 1.013140026752634842e-01
2.755000000000000071e+01 9.954078875428395978e-02
2.760000000000000142e+01 9.981825874332252158e-02
2.764999999999999858e+01 9.982002791516114693e-02
2.769999999999999929e+01 1.000240667913220999e-01
2.775000000000000000e+01 1.002147258197604862e-01
2.780000000000000071e+01 1.008090182711861155e-01
2.785000000000000142e+01 1.008934757016829858e-01
2.789999999999999858e+01 1.010346641446055460e-01
2.794999999999999929e+01 1.001264614440934703e-01
2.800000000000000000e+01 9.882855557733409568e-02
2.805000000000000071e+01 9.868080511443728942e-02
2.810000000000000142e+01 9.916147197705776906e-02
2.814999999999999858e+01 9.916147933473490328e-02
2.819999999999999929e+01 9.850867884248190598e-02
2.825000000000000000e+01 9.675273631020397946e-02
2.830000000000000071e+01 9.652241849958684283e-02
2.835000000000000142e+01 9.687728051085200964e-02
2.839999999999999858e+01 9.701035653238257450e-02
2.844999999999999929e+01 9.783264230211409507e-02
2.850000000000000000e+01 9.868387815891346837e-02
2.855000000000000071e+01 1.001212919440380433e-01
2.860000000000000142e+01 9.812805193596904618e-02
2.864999999999999858e+01 9.734952801680442358e-02
2.869999999999999929e+01 9.726769416236233368e-02
2.875000000000000000e+01 9.693009435987534617e-02
2.880000000000000071e+01 9.569877219447764372e-02
2.885000000000000142e+01 9.186755236314811390e-02
2.889999999999999858e+01 9.268674755149193534e-02
2.894999999999999929e+01 9.270624536890614831e-02
2.900000000000000000e+01 9.290824825305796231e-02
2.905000000000000071e+01 9.288803083541812000e-02
2.910000000000000142e+01 9.269865870977371525e-02
2.914999999999999858e+01 9.314227696351110031e-02
2.919999999999999929e+01 9.351273949679313191e-02
2.925000000000000000e+01 9.381177441139822160e-02
2.930000000000000071e+01 9.345016309319180425e-02
2.935000000000000142e+01 9.165050128682940278e-02
2.939999999999999858e+01 8.986403749569590871e-02
2.944999999999999929e+01 8.978081901807762055e-02
2.950000000000000000e+01 9.069097053701773159e-02
2.955000000000000071e+01 9.014737388851271072e-02
2.960000000000000142e+01 9.029871142008533136e-02
2.964999999999999858e+01 9.159331702122563978e-02
2.969999999999999929e+01 9.203618889909281897e-02
2.975000000000000000e+01 9.077167503847546892e-02
2.980000000000000071e+01 9.117241505465863149e-02
2.985000000000000142e+01 8.811471543226485903e-02
2.989999999999999858e+01 8.759685569729208643e-02
2.994999999999999929e+01 8.884337314187873424e-02
3.000000000000000000e+01 8.757918308461741519e-02
3.005000000000000071e+01 8.657345398137772374e-02
3.010000000000000142e+01 8.580002713840330364e-02
3.014999999999999858e+01 8.791725270558579941e-02
3.019999999999999929e+01 8.840041127096197326e-02
3.025000000000000000e+01 9.549619151869505329e-02
3.030000000000000071e+01 9.434229296995294556e-02
3.035000000000000142e+01 9.465133017291629813e-02
3.039999999999999858e+01 9.605159583004156676e-02
3.044999999999999929e+01 9.426471488381280017e-02
3.050000000000000000e+01 9.369040118111889026e-02
3.055000000000000071e+01 9.441013434793550652e-02
3.060000000000000142e+01 9.456966413839233698e-02
3.064999999999999858e+01 9.472161138763578181e-02
3.069999999999999929e+01 9.528340470599584722e-02
3.075000000000000000e+01 9.526833003803700239e-02
3.080000000000000071e+01 9.549433451878355794e-02
3.085000000000000142e+01 9.494460437716137347e-02
3.089999999999999858e+01 9.533664505744680884e-02
3.094999999999999929e+01 9.497128150663321222e-02
3.100000000000000000e+01 9.477528642834913419e-02
3.105000000000000071e+01 9.204535860675888692e-02
3.110000000000000142e+01 9.179359920452943855e-02
3.114999999999999858e+01 9.196900175858326032e-02
3.119999999999999929e+01 9.210116896921879959e-02
3.125000000000000000e+01 9.203630488562178358e-02
3.130000000000000071e+01 9.157693549842944869e-02
3.135000000000000142e+01 9.143065577568572355e-02
3.139999999999999858e+01 9.101651430884757921e-02
3.144999999999999929e+01 8.809064686028114655e-02
3.150000000000000000e+01 8.903528492196344235e-02
3.155000000000000071e+01 8.860397295018972164e-02
3.160000000000000142e+01 8.989854429142374315e-02
3.164999999999999858e+01 8.987002753558162582e-02
3.169999999999999929e+01 8.954134706379325570e-02
3.175000000000000000e+01 8.986747697344867059e-02
3.180000000000000071e+01 9.058267989094564987e-02
3.185000000000000142e+01 9.205765061232228097e-02
3.189999999999999858e+01 9.250883406776042039e-02
3.194999999999999929e+01 9.364345668482876306e-02
3.200000000000000000e+01 9.122927756391611964e-02
3.204999999999999716e+01 9.038068915011143734e-02
3.210000000000000142e+01 9.012487746340119843e-02
3.214999999999999858e+01 8.845337256032456685e-02
3.220000000000000284e+01 8.793194618672606211e-02
3.225000000000000000e+01 8.805327412843101664e-02
3.229999999999999716e+01 8.780706384361312844e-02
3.235000000000000142e+01 8.890856806975713789e-02
3.239999999999999858e+01 8.969606492192823410e-02
3.245000000000000284e+01 9.032211752829409634e-02
3.250000000000000000e+01 8.970601561575100580e-02
3.254999999999999716e+01 8.986889205998357943e-02
3.260000000000000142e+01 8.937309478581711986e-02
3.264999999999999858e+01 8.962923553074884919e-02
3.270000000000000284e+01 8.919279382601066897e-02
3.275000000000000000e+01 8.784077111282095895e-02
3.279999999999999716e+01 8.822831256137320111e-02
3.285000000000000142e+01 8.836927778886723150e-02
3.289999999999999858e+01 8.801643079407384107e-02
3.295000000000000284e+01 8.891544602141608633e-02
3.300000000000000000e+01 8.954161484616768307e-02
3.304999999999999716e+01 8.949348971189090285e-02
3.310000000000000142e+01 9.139822591677361496e-02
3.314999999999999858e+01 8.979913818779396151e-02
3.320000000000000284e+01 8.906326235413140890e-02
3.325000000000000000e+01 8.969036139787815720e-02
3.329999999999999716e+01 9.052777100745454386e-02
3.335000000000000142e+01 8.810618426604811815e-02
3.339999999999999858e+01 8.705832825131808173e-02
3.345000000000000284e+01 8.626057647655467620e-02
3.350000000000000000e+01 8.609883250251403053e-02
3.354999999999999716e+01 8.637826444832932826e-02
3.360000000000000142e+01 8.669146722645781900e-02
3.364999999999999858e+01 8.497954422593269330e-02
3.370000000000000284e+01 8.562216788080347085e-02
3.375000000000000000e+01 8.763432758991650251e-02
3.379999999999999716e+01 8.697298425812265144e-02
3.385000000000000142e+01 8.805291212433252745e-02
3.389999999999999858e+01 8.833276052922071908e-02
3.395000000000000284e+01 8.939547002569722678e-02
3.400000000000000000e+01 8.836535901185023356e-02
3.404999999999999716e+01 3.997795950768939094e-02
3.410000000000000142e+01 4.008635305350261024e-02
3.414999999999999858e+01 4.574730099582655085e-02
3.420000000000000284e+01 4.564491707844227364e-02
3.425000000000000000e+01 4.600578974666467980e-02
3.429999999999999716e+01 3.568139332803636071e-02
3.435000000000000142e+01 3.747757258449973400e-02
3.439999999999999858e+01 4.029160675369820171e-02
3.445000000000000284e+01 4.229530319200905386e-02
3.450000000000000000e+01 3.866561122072754986e-02
3.454999999999999716e+01 3.167004289081120499e-02
3.460000000000000142e+01 3.146235357356137047e-02
3.464999999999999858e+01 2.439844229837844630e-02
3.470000000000000284e+01 2.373309083519482138e-02
3.475000000000000000e+01 2.587224822157926582e-02
3.479999999999999716e+01 2.754461475145678073e-02
3.485000000000000142e+01 3.004802885657185257e-02
3.489999999999999858e+01 3.050002667668551617e-02
3.495000000000000284e+01 2.993421894565775204e-02
3.500000000000000000e+01 2.909500874715314697e-02
3.504999999999999716e+01 2.738326256416977189e-02
3.510000000000000142e+01 2.392134590400887134e-02
3.514999999999999858e+01 2.472620006263726022e-02
3.520000000000000284e+01 2.446417855549160025e-02
3.525000000000000000e+01 1.973447124598805974e-02
3.529999999999999716e+01 2.046693812930685391e-02
3.535000000000000142e+01 1.983314025735094174e-02
3.539999999999999858e+01 2.147213181599082199e-02
3.545000000000000284e+01 2.454427184354780744e-02
3.550000000000000000e+01 2.077755619962442374e-02
3.554999999999999716e+01 2.334931873576467573e-02
3.560000000000000142e+01 2.112902515602501155e-02
3.564999999999999858e+01 2.095519350744933298e-02
3.570000000000000284e+01 2.219291447916081628e-02
3.575000000000000000e+01 2.039239688856500990e-02
3.579999999999999716e+01 1.772565564467489668e-02
3.585000000000000142e+01 2.115723466629418695e-02
3.589999999999999858e+01 2.346262128159575661e-02
3.595000000000000284e+01 2.584273000511431995e-02
3.600000000000000000e+01 2.900168039466218331e-02
3.604999999999999716e+01 3.264417683387446645e-02
3.610000000000000142e+01 3.528087294557117476e-02
3.614999999999999858e+01 3.477723289932611178e-02
3.620000000000000284e+01 3.880072638532334334e-02
3.625000000000000000e+01 4.140743882421728250e-02
3.629999999999999716e+01 4.396803322237033407e-02
3.635000000000000142e+01 4.167072063426790346e-02
3.639999999999999858e+01 3.711020955765050727e-02
3.645000000000000284e+01 4.384908962301157370e-02
3.650000000000000000e+01 4.613285947780283724e-02
3.654999999999999716e+01 3.895945761046874789e-02
3.660000000000000142e+01 3.841268087886327148e-02
3.664999999999999858e+01 4.082812334346883759e-02
3.670000000000000284e+01 4.142244026485675940e-02
3.675000000000000000e+01 3.373463884276799857e-02
3.679999999999999716e+01 4.128663241007086288e-02
3.685000000000000142e+01 4.191085220088760360e-02
3.689999999999999858e+01 4.280101608070237956e-02
3.695000000000000284e+01 3.917193067243084775e-02
3.700000000000000000e+01 3.908710686725051092e-02
3.704999999999999716e+01 4.093694557293341835e-02
3.710000000000000142e+01 4.449717298782247116e-02
3.714999999999999858e+01 4.633110407037465545e-02
3.720000000000000284e+01 4.888782879596133280e-02
3.725000000000000000e+01 4.770697304054988958e-02
3.729999999999999716e+01 5.151488910740658483e-02
3.735000000000000142e+01 4.595502787884663681e-02
3.739999999999999858e+01 4.503070235439629587e-02
3.745000000000000284e+01 4.042293985158330882e-02
3.750000000000000000e+01 2.186843886073378332e-02
3.754999999999999716e+01 1.681487191520832439e-02
3.760000000000000142e+01 1.892209906644146816e-02
3.764999999999999858e+01 6.433766036232678800e-03
3.770000000000000284e+01 5.116056466377361112e-03
3.775000000000000000e+01 1.313323525055370630e-03
3.779999999999999716e+01 1.770124153383595411e-03
3.785000000000000142e+01 4.598552233472124121e-03
3.789999999999999858e+01 5.465761655840615726e-03
3.795000000000000284e+01 7.439912333488567838e-04
3.800000000000000000e+01 5.237885106199964905e-03
3.804999999999999716e+01 1.334245501352103458e-02
3.810000000000000142e+01 -1.227758722136457724e-02
3.814999999999999858e+01 -1.188306872269519199e-02
3.820000000000000284e+01 -1.174023818522505584e-02
3.825000000000000000e+01 -1.237498829172523594e-02
3.829999999999999716e+01 -8.862901320263676108e-03
3.835000000000000142e+01 -8.532682854155064153e-03
3.839999999999999858e+01 -9.916789618650367552e-03
3.845000000000000284e+01 -9.778625768364244616e-03
3.850000000000000000e+01 -8.578739041440795396e-03
3.854999999999999716e+01 -1.288125164872900436e-02
3.860000000000000142e+01 -1.287575232328658920e-02
3.864999999999999858e+01 -1.430362600932185736e-02
3.870000000000000284e+01 -1.566341162369477152e-02
3.875000000000000000e+01 -1.661530134995644475e-02
3.879999999999999716e+01 -1.492490875091433827e-02
3.885000000000000142e+01 -1.821259802387770882e-02
3.889999999999999858e+01 -1.498622403915629217e-02
3.895000000000000284e+01 -1.017412342184791790e-02
3.900000000000000000e+01 -1.330521756986520476e-02
3.904999999999999716e+01 -1.514741272282688414e-02
3.910000000000000142e+01 -1.926267423414243854e-02
3.914999999999999858e+01 -2.036246668970074017e-02
3.920000000000000284e+01 -2.454419440014810744e-02
3.925000000000000000e+01 -2.375509708911516596e-02
3.929999999999999716e+01 -2.393548270802932712e-02
3.935000000000000142e+01 -1.726860858290471881e-02
3.939999999999999858e+01 -1.693606610789887695e-02
3.945000000000000284e+01 -1.100624991271606859e-02
3.950000000000000000e+01 -7.438431572954532466e-03
3.954999999999999716e+01 -7.191499512450262414e-03
3.960000000000000142e+01 -1.017777819140815512e-02
3.964999999999999858e+01 -6.674275030426778631e-03
3.970000000000000284e+01 -7.932843339780429673e-03
3.975000000000000000e+01 -1.606305417798422740e-03
3.979999999999999716e+01 5.071958778525326346e-03
3.985000000000000142e+01 8.570420235447788471e-03
3.989999999999999858e+01 1.029707906897921708e-02
3.995000000000000284e+01 1.059281871867281261e-02
4.000000000000000000e+01 1.070016459664470052e-02
4.004999999999999716e+01 9.821638216362236010e-03
4.010000000000000142e+01 1.017084921719814405e-02
4.014999999999999858e+01 1.042453090119244662e-02
4.020000000000000284e+01 1.412559259068851651e-02
4.025000000000000000e+01 1.484618893901861435e-02
4.029999999999999716e+01 1.626236621276936495e-02
4.035000000000000142e+01 1.789183373107133129e-02
4.039999999999999858e+01 1.624914872538937155e-02
4.045000000000000284e+01 1.239252031367513510e-02
4.050000000000000000e+01 1.446721020115637919e-02
4.054999999999999716e+01 1.704660366563940516e-02
4.060000000000000142e+01 1.480053162792030474e-02
4.064999999999999858e+01 1.300838898149124165e-02
4.070000000000000284e+01 8.787345366451338249e-03
4.075000000000000000e+01 9.425048731052631731e-03
4.079999999999999716e+01 6.924236609098715321e-03
4.085000000000000142e+01 6.839475195761167935e-03
4.089999999999999858e+01 3.057239401572321084e-04
4.095000000000000284e+01 -2.496813012111414806e-03
4.100000000000000000e+01 -3.737445166330825245e-03
4.104999999999999716e+01 -4.885573752619986991e-03
4.110000000000000142e+01 -4.419337589803818377e-03
4.114999999999999858e+01 -7.421289028721145438e-03
4.120000000000000284e+01 -7.075141624322938035e-03
4.125000000000000000e+01 -1.245618526421781586e-02
4.129999999999999716e+01 -9.204994562087422810e-03
4.135000000000000142e+01 -5.836517923266068900e-03
4.139999999999999858e+01 -3.908947199124981550e-03
4.145000000000000284e+01 -4.120926046731174935e-03
4.150000000000000000e+01 -4.605021895202393058e-03
4.154999999999999716e+01 -2.881382686153614002e-03
4.160000000000000142e+01 -1.058797615055369909e-03
4.164999999999999858e+01 -1.763755625399258465e-04
4.170000000000000284e+01 -1.046715415206298308e-03
4.175000000000000000e+01 -5.556075801474575889e-04
4.179999999999999716e+01 -8.397050917629074376e-04
4.185000000000000142e+01 -2.002148656438191600e-03
4.189999999999999858e+01 -3.388126537948221218e-04
4.195000000000000284e+01 -1.771969373571477817e-04
4.200000000000000000e+01 1.923800301529689704e-03
4.204999999999999716e+01 2.371788318121308050e-03
4.210000000000000142e+01 -1.408958169944330178e-03
4.214999999999999858e+01 -1.611901043911071179e-03
4.220000000000000284e+01 -1.201948985903710876e-03
4.225000000000000000e+01 -3.525742882970416946e-03
4.229999999999999716e+01 -3.261337963917601557e-03
4.235000000000000142e+01 -4.143114195851259731e-04
4.239999999999999858e+01 1.638405811256632189e-04
4.245000000000000284e+01 2.353433988068991470e-03
4.250000000000000000e+01 2.561591965159274766e-03
4.254999999999999716e+01 5.329665222873171881e-04
4.260000000000000142e+01 -1.408587887748836889e-03
4.264999999999999858e+01 1.750756708820161650e-03
4.270000000000000284e+01 4.003392570223801052e-03
4.275000000000000000e+01 3.212349438194881182e-03
4.279999999999999716e+01 3.374314458577715517e-03
4.285000000000000142e+01 4.491092260048327837e-03
4.289999999999999858e+01 4.963707966930522124e-03
4.295000000000000284e+01 5.488089622922514600e-03
4.300000000000000000e+01 2.400855404600337525e-03
4.304999999999999716e+01 1.059067182049101396e-03
4.310000000000000142e+01 2.957601066302106407e-03
4.314999999999999858e+01 7.593007013317444945e-04
4.320000000000000284e+01 -1.494169254347473962e-04
4.325000000000000000e+01 1.526490258271020757e-04
4.329999999999999716e+01 -3.618076685494994119e-04
4.335000000000000142e+01 1.736333751677843131e-04
4.339999999999999858e+01 -1.583741947552396410e-03
4.345000000000000284e+01 -3.735887733877106889e-03
4.350000000000000000e+01 -5.737532848878040825e-03
4.354999999999999716e+01 -7.222195354321898908e-03
4.360000000000000142e+01 -5.376167486745652736e-03
4.364999999999999858e+01 -5.479980575185778961e-03
4.370000000000000284e+01 -4.802902772503850337e-03
4.375000000000000000e+01 -4.129718547675000073e-03
4.379999999999999716e+01 -5.133445847146637063e-03
4.385000000000000142e+01 -6.731549197851938691e-03
4.389999999999999858e+01 -8.555704422969160478e-03
4.395000000000000284e+01 -8.155243785088948233e-03
4.400000000000000000e+01 -1.016233941763351745e-02
4.404999999999999716e+01 -1.394539034147214245e-02
4.410000000000000142e+01 -1.438668687656959044e-02
4.414999999999999858e+01 -1.703955104538288842e-02
4.420000000000000284e+01 -2.108202800464519661e-02
4.425000000000000000e+01 -2.427606169437936112e-02
4.429999999999999716e+01 -2.624959953456681289e-02
4.435000000000000142e+01 -2.794546839354481588e-02
4.439999999999999858e+01 -3.069224970674739802e-02
4.445000000000000284e+01 -2.976245891663464524e-02
4.450000000000000000e+01 -3.333013535648271519e-02
4.454999999999999716e+01 -3.360999453581593743e-02
4.460000000000000142e+01 -3.436351119514868130e-02
4.464999999999999858e+01 -3.651872660796339626e-02
4.470000000000000284e+01 -3.602566687127720796e-02
4.475000000000000000e+01 -3.575341296266012353e-02
4.479999999999999716e+01 -3.717630856347645812e-02
4.485000000000000142e+01 -3.798268718819607093e-02
4.489999999999999858e+01 -3.657111069061794173e-02
4.495000000000000284e+01 -3.662162815921033571e-02
4.500000000000000000e+01 -3.770553213791018321e-02
4.504999999999999716e+01 -3.752345045629498083e-02
4.510000000000000142e+01 -3.812058083417145526e-02
4.514999999999999858e+01 -3.877323462895661266e-02
4.520000000000000284e+01 -3.901006847606788841e-02
4.525000000000000000e+01 -3.870388877749215972e-02
4.529999999999999716e+01 -3.857060406353143150e-02
4.535000000000000142e+01 -3.596124726522913206e-02
4.539999999999999858e+01 -3.419322734663973046e-02
4.545000000000000284e+01 -3.625024141915353382e-02
4.550000000000000000e+01 -3.541863850715736700e-02
4.554999999999999716e+01 -3.521380523265957296e-02
4.560000000000000142e+01 -3.505657722561837664e-02
4.564999999999999858e+01 -3.328519057018745203e-02
4.570000000000000284e+01 -3.288246869602018396e-02
4.575000000000000000e+01 -3.084658266096847873e-02
4.579999999999999716e+01 -3.040985283217410157e-02
4.585000000000000142e+01 -3.029890909212682934e-02
4.589999999999999858e+01 -2.869226989673772515e-02
4.595000000000000284e+01 -2.891519390242597992e-02
4.600000000000000000e+01 -2.774477573387777729e-02
4.604999999999999716e+01 -2.780116388996120222e-02
4.610000000000000142e+01 -2.764977880433332549e-02
4.614999999999999858e+01 -2.785815433667370236e-02
4.620000000000000284e+01 -2.549868989621256049e-02
4.625000000000000000e+01 -2.468956907478942961e-02
4.629999999999999716e+01 -2.362563752737584580e-02
4.635000000000000142e+01 -2.142513561830142535e-02
4.639999999999999858e+01 -2.031071529704651588e-02
4.645000000000000284e+01 -1.894622254708749551e-02
4.650000000000000000e+01 -1.981945428828035816e-02
4.654999999999999716e+01 -2.612643622251472827e-02
4.660000000000000142e+01 -2.625874912527796645e-02
4.664999999999999858e+01 -2.972578385214449254e-02
4.670000000000000284e+01 -3.195849712891055822e-02
4.675000000000000000e+01 -3.179140895667016686e-02
4.679999999999999716e+01 -3.002974778868090083e-02
4.685000000000000142e+01 -2.878495208395525154e-02
4.689999999999999858e+01 -2.859302294513338741e-02
4.695000000000000284e+01 -2.953365042764310999e-02
4.700000000000000000e+01 -2.834266508461243464e-02
4.704999999999999716e+01 -2.498366577738054747e-02
4.710000000000000142e+01 -2.583941189332603777e-02
4.714999999999999858e+01 -2.422334897385936339e-02
4.720000000000000284e+01 -1.955853251511841667e-02
4.725000000000000000e+01 -1.831025233777864095e-02
4.729999999999999716e+01 -1.683391842114590961e-02
4.735000000000000142e+01 -1.310212442989572117e-02
4.739999999999999858e+01 -1.337189512176172566e-02
4.745000000000000284e+01 -1.150660880264130909e-02
4.750000000000000000e+01 -1.379233624106834463e-02
4.754999999999999716e+01 -1.202571287391435498e-02
4.760000000000000142e+01 -1.286728842319686573e-02
4.764999999999999858e+01 -8.131647033266024144e-03
4.770000000000000284e+01 -7.642640551951371784e-03
4.775000000000000000e+01 -6.998627329444597790e-03
4.779999999999999716e+01 -6.279634236929086677e-03
4.785000000000000142e+01 -7.813429996435708458e-03
4.789999999999999858e+01 -9.855728765530582733e-03
4.795000000000000284e+01 -9.654518195735565730e-03
4.800000000000000000e+01 -1.036160158721889483e-02
4.804999999999999716e+01 -8.827001688827901954e-03
4.810000000000000142e+01 -6.775551821986690836e-03
4.814999999999999858e+01 -6.026541571547945099e-03
4.820000000000000284e+01 -4.822077359015707054e-03
4.825000000000000000e+01 -3.813938136630391686e-03
4.829999999999999716e+01 -3.442011191811405763e-03
4.835000000000000142e+01 -3.294796697028835701e-03
4.839999999999999858e+01 -4.667782967841975494e-03
4.845000000000000284e+01 -2.380454609680221836e-03
4.850000000000000000e+01 -3.960343087944992718e-04
4.854999999999999716e+01 2.799295971267320732e-03
4.860000000000000142e+01 5.914716765968056761e-03
4.864999999999999858e+01 4.159322593580200636e-03
4.870000000000000284e+01 6.889050014110627458e-03
4.875000000000000000e+01 6.041129511640785411e-03
4.879999999999999716e+01 2.972664318501348855e-03
4.885000000000000142e+01 2.121617868192873942e-04
4.889999999999999858e+01 1.768372327864583832e-03
4.895000000000000284e+01 -7.149807385161408620e-04
4.900000000000000000e+01 2.026597289712381029e-03
4.904999999999999716e+01 3.809106935624306366e-03
4.910000000000000142e+01 2.792749313497073105e-03
4.914999999999999858e+01 2.393246692584011757e-03
4.920000000000000284e+01 3.572362240689410176e-03
4.925000000000000000e+01 2.599353000304073166e-03
4.929999999999999716e+01 4.916537026577544323e-03
4.935000000000000142e+01 7.065502717068097155e-03
4.939999999999999858e+01 1.111404874919577623e-02
4.945000000000000284e+01 1.409484838894024122e-02
4.950000000000000000e+01 1.615403172277124488e-02
4.954999999999999716e+01 1.717453402415537039e-02
4.960000000000000142e+01 8.790745187093777085e-03
4.964999999999999858e+01 8.329601842905239376e-03
4.970000000000000284e+01 8.137936454071631118e-03
4.975000000000000000e+01 5.962648649043191668e-03
4.979999999999999716e+01 8.600659244852697227e-03
4.985000000000000142e+01 1.158084259063404953e-02
4.989999999999999858e+01 1.276510277604143810e-02
4.995000000000000284e+01 1.182049243394303097e-02
5.000000000000000000e+01 1.233639924385509720e-02
5.004999999999999716e+01 1.427666882832336059e-02
5.010000000000000142e+01 1.670960750966464861e-02
5.014999999999999858e+01 1.948630001231358572e-02
5.020000000000000284e+01 2.079309868547753876e-02
5.025000000000000000e+01 1.706987320252451382e-02
5.029999999999999716e+01 1.959658177893207343e-02
5.035000000000000142e+01 2.066475861322343913e-02
5.039999999999999858e+01 -1.097097789122803389e-02
5.045000000000000284e+01 -1.029193538381241099e-02
5.050000000000000000e+01 -9.805701843104050117e-03
5.054999999999999716e+01 -9.114434498584565378e-03
5.060000000000000142e+01 -9.721204996856197197e-03
5.064999999999999858e+01 -9.598396701127226080e-03
5.070000000000000284e+01 -9.169353372303000807e-03
5.075000000000000000e+01 -1.438799438740409088e-02
5.079999999999999716e+01 -1.129806046844335395e-02
5.085000000000000142e+01 -7.116339731235601755e-03
5.089999999999999858e+01 -4.480145847194519013e-03
5.095000000000000284e+01 -2.169912615613180194e-03
5.100000000000000000e+01 1.805560526841090664e-04
5.104999999999999716e+01 5.441147991235301649e-03
5.110000000000000142e+01 6.882256477341029341e-03
5.114999999999999858e+01 1.211142155077368082e-02
5.120000000000000284e+01 7.157681492281259966e-03
5.125000000000000000e+01 1.219561801235552988e-02
5.129999999999999716e+01 1.495734427361708474e-02
5.135000000000000142e+01 1.062321614274855212e-02
5.139999999999999858e+01 1.355828778184415065e-02
5.145000000000000284e+01 3.742274402790834618e-04
5.150000000000000000e+01 -5.601565836661295122e-03
5.154999999999999716e+01 -1.774770618377362677e-02
5.160000000000000142e+01 -1.868020612257630109e-02
5.164999999999999858e+01 -1.499845275130280015e-02
5.170000000000000284e+01 -1.786897058295698962e-02
5.175000000000000000e+01 -2.116697591720455296e-02
5.179999999999999716e+01 -1.882165769896154001e-02
5.185000000000000142e+01 -1.820121882378679043e-02
5.189999999999999858e+01 -1.488606063679373363e-02
5.195000000000000284e+01 -1.273369687477243078e-02
5.200000000000000000e+01 -8.737275187958807449e-03
5.204999999999999716e+01 -1.031520958564800111e-02
5.210000000000000142e+01 -1.149730300831344754e-02
5.214999999999999858e+01 -1.331273965850466971e-02
5.220000000000000284e+01 -1.306098049424589402e-02
5.225000000000000000e+01 -1.594048890750816502e-02
5.229999999999999716e+01 -1.526690591912612492e-02
5.235000000000000142e+01 -2.020967046001565653e-02
5.239999999999999858e+01 -1.985276382611241355e-02
5.245000000000000284e+01 -1.976800881684035935e-02
5.250000000000000000e+01 -1.715263530959680593e-02
5.254999999999999716e+01 -1.890154441432132654e-02
5.260000000000000142e+01 -1.874039557973735184e-02
5.264999999999999858e+01 -1.948205406474619664e-02
5.270000000000000284e+01 -1.791390485825909706e-02
5.275000000000000000e+01 -2.311340937806145857e-02
5.279999999999999716e+01 -3.023144346819872652e-02
5.285000000000000142e+01 -2.607227221994157587e-02
5.289999999999999858e+01 -2.913620218635372405e-02
5.295000000000000284e+01 -2.574126341496884782e-02
5.300000000000000000e+01 -2.052402364494262596e-02
5.304999999999999716e+01 -1.851428221923618472e-02
5.310000000000000142e+01 -1.980276298047898079e-02
5.314999999999999858e+01 -1.814872668309510870e-02
5.320000000000000284e+01 -1.242302746537673336e-02
5.325000000000000000e+01 -1.323628701903988708e-02
5.329999999999999716e+01 -8.090611455271007682e-03
5.335000000000000142e+01 -6.030429157441273905e-03
5.339999999999999858e+01 -1.835982942428111787e-03
5.345000000000000284e+01 2.186729262005325958e-03
5.350000000000000000e+01 6.861116277941446337e-03
5.354999999999999716e+01 8.496324363042002253e-03
5.360000000000000142e+01 7.020054078299128864e-03
5.364999999999999858e+01 5.793655586235174106e-03
5.370000000000000284e+01 7.851875737199703539e-03
5.375000000000000000e+01 8.408520715746378021e-03
5.379999999999999716e+01 1.272154500571927652e-02
5.385000000000000142e+01 1.161909508123151573e-02
5.389999999999999858e+01 1.193251854114816581e-02
5.395000000000000284e+01 5.785282053192267529e-03
5.400000000000000000e+01 1.010805855755673825e-02
5.404999999999999716e+01 1.608034563108329956e-02
5.410000000000000142e+01 -1.405800215841752909e-02
5.414999999999999858e+01 -1.468452214496147705e-02
5.420000000000000284e+01 -1.358803106638513739e-02
5.425000000000000000e+01 -1.220913588155080227e-02
5.429999999999999716e+01 -1.190368361224351974e-02
5.435000000000000142e+01 -7.917174674919010349e-03
5.439999999999999858e+01 -2.843988307288037882e-03
5.445000000000000284e+01 -2.472988535980851464e-03
5.450000000000000000e+01 -1.215711588995635863e-03
5.454999999999999716e+01 2.204195926308341602e-03
5.460000000000000142e+01 4.227264955363517138e-03
5.464999999999999858e+01 4.367866731056734009e-03
5.470000000000000284e+01 7.598286808025930990e-03
5.475000000000000000e+01 1.019598888533162877e-02
5.479999999999999716e+01 1.103773449703242086e-02
5.485000000000000142e+01 7.243896427471798079e-03
5.489999999999999858e+01 9.967968328908042089e-03
5.495000000000000284e+01 1.138897854997979187e-02
5.500000000000000000e+01 1.078273736064537525e-02
5.504999999999999716e+01 1.331650351464018674e-02
5.510000000000000142e+01 1.491718015517184796e-02
5.514999999999999858e+01 1.342699847343426650e-02
5.520000000000000284e+01 1.123827315606907608e-02
5.525000000000000000e+01 1.219219540545943802e-02
5.529999999999999716e+01 1.272881600825000008e-02
5.535000000000000142e+01 8.789991556748321527e-03
5.539999999999999858e+01 1.068279451303185031e-02
5.545000000000000284e+01 7.143399008443376136e-03
5.550000000000000000e+01 6.652675239919506392e-03
5.554999999999999716e+01 6.088710130727834589e-03
5.560000000000000142e+01 8.208653236302371550e-03
5.564999999999999858e+01 1.041132494769795962e-02
5.570000000000000284e+01 1.330893184949612923e-02
5.575000000000000000e+01 1.515532775805234975e-02
5.579999999999999716e+01 1.916182785415376094e-02
5.585000000000000142e+01 1.916258538418525587e-02
5.589999999999999858e+01 1.912371486584827501e-02
5.595000000000000284e+01 1.888425594035348862e-02
5.600000000000000000e+01 2.137489530217629233e-02
5.604999999999999716e+01 2.123444062252271766e-02
5.610000000000000142e+01 1.990700813198012856e-02
5.614999999999999858e+01 2.200948458788501427e-02
5.620000000000000284e+01 2.070966597033003717e-02
5.625000000000000000e+01 2.161105772044190701e-02
5.629999999999999716e+01 1.920262018101598009e-02
5.635000000000000142e+01 1.234332343341361209e-02
5.639999999999999858e+01 9.691854669151841323e-03
5.645000000000000284e+01 3.904328793653922083e-04
5.650000000000000000e+01 1.629436704692638392e-03
5.654999999999999716e+01 1.857671120983997969e-03
5.660000000000000142e+01 2.032230619618353475e-03
5.664999999999999858e+01 1.172936264981137584e-03
5.670000000000000284e+01 1.385390342210050677e-03
5.675000000000000000e+01 4.452294352500913745e-03
5.679999999999999716e+01 6.484312321007973563e-03
5.685000000000000142e+01 7.541828970195757487e-03
5.689999999999999858e+01 9.006449900111672402e-03
5.695000000000000284e+01 1.086514944780837301e-02
5.700000000000000000e+01 8.960964237324032036e-03
5.704999999999999716e+01 6.686454236955975336e-03
5.710000000000000142e+01 7.028461926981152165e-03
5.714999999999999858e+01 6.887258285426437962e-03
5.720000000000000284e+01 7.051640323199401782e-03
5.725000000000000000e+01 8.922155085742365654e-03
5.729999999999999716e+01 9.777402201303903376e-03
5.735000000000000142e+01 1.107867764163586802e-02
5.739999999999999858e+01 1.326144306219406190e-02
5.745000000000000284e+01 1.680033071026729510e-02
5.750000000000000000e+01 1.627918634002022483e-02
5.754999999999999716e+01 1.377592983816229230e-02
5.760000000000000142e+01 1.325122493526106893e-02
5.764999999999999858e+01 1.077171746212775803e-02
5.770000000000000284e+01 9.802686013988022237e-03
5.775000000000000000e+01 9.424539726694363545e-03
5.779999999999999716e+01 1.105948430553982051e-02
5.785000000000000142e+01 1.350960930303048493e-02
5.789999999999999858e+01 1.560966046530371486e-02
5.795000000000000284e+01 1.707641063634957393e-02
5.800000000000000000e+01 1.822294064367466909e-02
5.804999999999999716e+01 2.364616926791965681e-02
5.810000000000000142e+01 2.557755249777327045e-02
5.814999999999999858e+01 2.453471884129049263e-02
5.820000000000000284e+01 2.801277209104212351e-02
5.825000000000000000e+01 1.991494889310640656e-02
5.829999999999999716e+01 9.743178972005975616e-03
5.835000000000000142e+01 -1.679652998443345591e-03
5.839999999999999858e+01 -3.593096348910732821e-03
5.845000000000000284e+01 -1.289230361874481139e-02
5.850000000000000000e+01 -1.118499036443385171e-02
5.854999999999999716e+01 -1.133310925485807481e-02
5.860000000000000142e+01 -1.741313080606990416e-02
5.864999999999999858e+01 -1.773312947422674840e-02
5.870000000000000284e+01 -2.003603711872520635e-02
5.875000000000000000e+01 -1.786226119272133275e-02
5.879999999999999716e+01 -1.833461960381282951e-02
5.885000000000000142e+01 -1.797427153654153689e-02
5.889999999999999858e+01 -2.115217591764983682e-02
5.895000000000000284e+01 -2.740315853291213494e-02
5.900000000000000000e+01 -2.733284899559761116e-02
5.904999999999999716e+01 -2.757378722773103086e-02
5.910000000000000142e+01 -2.600804136502278194e-02
5.914999999999999858e+01 -4.362142034630959314e-02
5.920000000000000284e+01 -4.240875426468000003e-02
5.925000000000000000e+01 -3.987058307923935230e-02
5.929999999999999716e+01 -4.227698579251043531e-02
5.935000000000000142e+01 -3.858799414667383326e-02
5.939999999999999858e+01 -3.750797340164544608e-02
5.945000000000000284e+01 -3.593082639444772353e-02
5.950000000000000000e+01 -3.670140304303098899e-02
5.954999999999999716e+01 -3.823738548813129801e-02
5.960000000000000142e+01 -3.818552309444282061e-02
5.964999999999999858e+01 -3.915298091463762648e-02
5.970000000000000284e+01 -3.679641639584479290e-02
5.975000000000000000e+01 -3.699372947712838144e-02
5.979999999999999716e+01 -3.661611153529454460e-02
5.985000000000000142e+01 -3.387893572523332369e-02
5.989999999999999858e+01 -3.048912156670532253e-02
5.995000000000000284e+01 -2.945152491858187699e-02
6.000000000000000000e+01 -2.933301504626846176e-02
6.004999999999999716e+01 -2.924687729689964127e-02
6.010000000000000142e+01 -2.992177875023932163e-02
6.014999999999999858e+01 -2.986186639954371141e-02
6.020000000000000284e+01 -3.016345175709676807e-02
6.025000000000000000e+01 -3.001617485680996636e-02
6.029999999999999716e+01 -2.869082392051880426e-02
6.035000000000000142e+01 -3.016538737154479330e-02
6.039999999999999858e+01 -3.224276046692954589e-02
6.045000000000000284e+01 -3.040946070711718352e-02
6.050000000000000000e+01 -3.109446438872482538e-02
6.054999999999999716e+01 -2.950812091819067853e-02
6.060000000000000142e+01 -3.216749745262346971e-02
6.064999999999999858e+01 -3.305415916115730240e-02
6.070000000000000284e+01 -3.325214458188648775e-02
6.075000000000000000e+01 -3.294851410542493780e-02
6.079999999999999716e+01 -3.356449276537167709e-02
6.085000000000000142e+01 -2.964565245136870780e-02
6.089999999999999858e+01 -2.816418835762717066e-02
6.095000000000000284e+01 -2.717884994693216955e-02
6.100000000000000000e+01 -2.415352745346231386e-02
6.104999999999999716e+01 -2.269401874515460452e-02
6.110000000000000142e+01 -2.378733448101438483e-02
6.114999999999999858e+01 -2.386513433147114879e-02
6.120000000000000284e+01 -2.133971723509939245e-02
6.125000000000000000e+01 -2.084419950028994911e-02
6.129999999999999716e+01 -1.878280794544125165e-02
6.135000000000000142e+01 -2.275975888010649262e-02
6.139999999999999858e+01 -2.375304851889200805e-02
6.145000000000000284e+01 -2.490063875778955257e-02
6.150000000000000000e+01 -2.299485231057684861e-02
6.154999999999999716e+01 -2.097915666910877414e-02
6.160000000000000142e+01 -2.187256727670131712e-02
6.164999999999999858e+01 -2.113918621232356229e-02
6.170000000000000284e+01 -2.176704867243934097e-02
6.175000000000000000e+01 -2.084804826472053813e-02
6.179999999999999716e+01 -2.209053230810623450e-02
6.185000000000000142e+01 -2.373023541240113291e-02
6.189999999999999858e+01 -2.655460007201957545e-02
6.195000000000000284e+01 -2.715350613796915086e-02
6.200000000000000000e+01 -2.356177084979152805e-02
6.204999999999999716e+01 -2.438447247802284432e-02
6.210000000000000142e+01 -2.600625106997133534e-02
6.214999999999999858e+01 -2.623655044180344537e-02
6.220000000000000284e+01 -2.593758443771887467e-02
6.225000000000000000e+01 -2.479433561528530255e-02
6.229999999999999716e+01 -2.489272415513971159e-02
6.235000000000000142e+01 -2.500018702068044010e-02
6.239999999999999858e+01 -2.773947814290991104e-02
6.245000000000000284e+01 -2.569290990253144183e-02
6.250000000000000000e+01 -2.411246362467148185e-02
6.254999999999999716e+01 -2.409212408018846993e-02
6.260000000000000142e+01 -2.791391766634375091e-02
6.264999999999999858e+01 -2.664363774823710548e-02
6.270000000000000284e+01 -2.793202112786886959e-02
6.275000000000000000e+01 -2.972458061551606912e-02
6.279999999999999716e+01 -3.060056357547265293e-02
6.285000000000000142e+01 -3.288490399395320452e-02
6.289999999999999858e+01 -3.251298211252141857e-02
6.295000000000000284e+01 -3.079164980897029086e-02
6.300000000000000000e+01 -3.433971265170874393e-02
6.304999999999999716e+01 -3.872426366205813236e-02
6.310000000000000142e+01 -3.930421497892354343e-02
6.314999999999999858e+01 -3.942994119606726966e-02
6.320000000000000284e+01 -3.833742054322643311e-02
6.325000000000000000e+01 -3.955805755303184318e-02
6.329999999999999716e+01 -4.033551469208895152e-02
6.335000000000000142e+01 -4.116014771666524213e-02
6.339999999999999858e+01 -4.067960922643844984e-02
6.345000000000000284e+01 -4.096562072041825403e-02
6.350000000000000000e+01 -4.186366106598433945e-02
6.354999999999999716e+01 -4.255299527818153654e-02
6.360000000000000142e+01 -4.192387301074537026e-02
6.364999999999999858e+01 -4.233548452209799640e-02
6.370000000000000284e+01 -4.222134361004633435e-02
6.375000000000000000e+01 -4.039272740390597444e-02
6.379999999999999716e+01 -4.173885760795310179e-02
6.385000000000000142e+01 -4.266737604357952185e-02
6.389999999999999858e+01 -4.384321045970932668e-02
6.395000000000000284e+01 -4.503097537249226706e-02
6.400000000000000000e+01 -4.230055460275446155e-02
6.404999999999999716e+01 -4.417421793317453244e-02
6.409999999999999432e+01 -4.239348063792383603e-02
6.415000000000000568e+01 -4.278316312782035058e-02
6.420000000000000284e+01 -4.220276946707501864e-02
6.425000000000000000e+01 -4.232236167984652908e-02
6.429999999999999716e+01 -4.293912306260122547e-02
6.434999999999999432e+01 -4.469451951339910994e-02
6.440000000000000568e+01 -4.451655197122132007e-02
6.445000000000000284e+01 -4.732801623209937497e-02
6.450000000000000000e+01 -4.643141482642298284e-02
6.454999999999999716e+01 -4.743800208007627889e-02
6.459999999999999432e+01 -4.685714051160413257e-02
6.465000000000000568e+01 -4.691773487123675201e-02
6.470000000000000284e+01 -4.709241863695547842e-02
6.475000000000000000e+01 -4.962806331119951758e-02
6.479999999999999716e+01 -5.363801308280471275e-02
6.484999999999999432e+01 -5.421305851239729273e-02
6.490000000000000568e+01 -5.144327540376858465e-02
6.495000000000000284e+01 -5.166565537710145206e-02
6.500000000000000000e+01 -5.142812462288642167e-02
6.504999999999999716e+01 -5.092338961277422665e-02
6.509999999999999432e+01 -5.145528645359510878e-02
6.515000000000000568e+01 -5.145910891708062318e-02
6.520000000000000284e+01 -5.276580494097084933e-02
6.525000000000000000e+01 -5.306624767983552510e-02
6.529999999999999716e+01 -5.524028837005525577e-02
6.534999999999999432e+01 -5.463267170764900954e-02
6.540000000000000568e+01 -5.460998796286389151e-02
6.545000000000000284e+01 -5.415083769963038168e-02
6.550000000000000000e+01 -5.512181303970210139e-02
6.554999999999999716e+01 -5.753027451141127374e-02
6.559999999999999432e+01 -5.879047342163886553e-02
6.565000000000000568e+01 -5.812100445011893213e-02
6.570000000000000284e+01 -5.883834568701813011e-02
6.575000000000000000e+01 -5.935760657198135143e-02
6.579999999999999716e+01 -5.960310581885410602e-02
6.584999999999999432e+01 -6.056038051721288062e-02
6.590000000000000568e+01 -5.786317451372442744e-02
6.595000000000000284e+01 -5.633408887584617775e-02
6.600000000000000000e+01 -5.434972139237722460e-02
6.604999999999999716e+01 -5.380396504346536546e-02
6.609999999999999432e+01 -5.334938190994370499e-02
6.615000000000000568e+01 -5.226180356296399737e-02
6.620000000000000284e+01 -5.360419044366375452e-02
6.625000000000000000e+01 -5.309516213678620866e-02
6.629999999999999716e+01 -5.450547033613809683e-02
6.634999999999999432e+01 -5.572455437218005320e-02
6.640000000000000568e+01 -5.491410594297884556e-02
6.645000000000000284e+01 -5.520456858424940133e-02
6.650000000000000000e+01 -5.501261364960831346e-02
6.654999999999999716e+01 -5.604198518993247502e-02
6.659999999999999432e+01 -5.832530794397448176e-02
6.665000000000000568e+01 -5.946590745234389686e-02
6.670000000000000284e+01 -5.992899976338937618e-02
6.675000000000000000e+01 -5.794899179670617156e-02
6.679999999999999716e+01 -5.945930675711791347e-02
6.684999999999999432e+01 -5.959617752179430239e-02
6.690000000000000568e+01 -5.946060406562937717e-02
6.695000000000000284e+01 -5.893088850702178638e-02
6.700000000000000000e+01 -5.935897859512886954e-02
6.704999999999999716e+01 -5.905367973713244317e-02
6.709999999999999432e+01 -5.796964978638433769e-02
6.715000000000000568e+01 -5.816971770298507566e-02
6.720000000000000284e+01 -5.803280201824519147e-02
6.725000000000000000e+01 -5.662347218508129859e-02
6.729999999999999716e+01 -5.705865565051006227e-02
6.734999999999999432e+01 -5.776369904041731007e-02
6.740000000000000568e+01 -5.770161110432969753e-02
6.745000000000000284e+01 -5.995495204620456681e-02
6.750000000000000000e+01 -5.762540586120388358e-02
6.754999999999999716e+01 -5.795066067501191548e-02
6.759999999999999432e+01 -5.766047028296161781e-02
6.765000000000000568e+01 -5.613346264157962479e-02
6.770000000000000284e+01 -5.703119747664184280e-02
6.775000000000000000e+01 -5.661329739817112100e-02
6.779999999999999716e+01 -5.777086414222085825e-02
6.784999999999999432e+01 -5.711778408260812651e-02
6.790000000000000568e+01 -5.673717319333260178e-02
6.795000000000000284e+01 -5.856144006849929584e-02
6.800000000000000000e+01 -5.623868326914753524e-02
6.804999999999999716e+01 -5.478970015888719874e-02
6.809999999999999432e+01 -5.653339080776649539e-02
6.815000000000000568e+01 -5.427274231986047026e-02
6.820000000000000284e+01 -5.272492484506533655e-02
6.825000000000000000e+01 -5.575629570188458256e-02
6.829999999999999716e+01 -5.536044953953663667e-02
6.834999999999999432e+01 -5.900935738045401391e-02
6.840000000000000568e+01 -5.601530152636879228e-02
6.845000000000000284e+01 -5.375282342702266541e-02
6.850000000000000000e+01 -5.138762491479294259e-02
6.854999999999999716e+01 -5.044463311982773368e-02
6.859999999999999432e+01 -4.983119910681490378e-02
6.865000000000000568e+01 -5.021809730655909382e-02
6.870000000000000284e+01 -5.146394600990078505e-02
6.875000000000000000e+01 -5.166068077801714425e-02
6.879999999999999716e+01 -5.206674285570995347e-02
6.884999999999999432e+01 -5.379231246825543628e-02
6.890000000000000568e+01 -6.274393933205622831e-02
6.895000000000000284e+01 -6.353191461716042876e-02
6.900000000000000000e+01 -6.353848647915173731e-02
6.904999999999999716e+01 -6.166475359269207868e-02
6.909999999999999432e+01 -6.059601591069726373e-02
6.915000000000000568e+01 -5.919756554244964136e-02
6.920000000000000284e+01 -5.708005931562117746e-02
6.925000000000000000e+01 -5.761577558824525214e-02
6.929999999999999716e+01 -5.735734923114992750e-02
6.934999999999999432e+01 -5.636783814404195542e-02
6.940000000000000568e+01 -5.467393510565424913e-02
6.945000000000000284e+01 -5.424744961070643995e-02
6.950000000000000000e+01 -5.428330894212608781e-02
6.954999999999999716e+01 -5.520623669352607565e-02
6.959999999999999432e+01 -5.611687447415520530e-02
6.965000000000000568e+01 -5.617320622909235256e-02
6.970000000000000284e+01 -5.668704000146647382e-02
6.975000000000000000e+01 -5.616765546180296775e-02
6.979999999999999716e+01 -5.502960365790704467e-02
6.984999999999999432e+01 -5.563700804131603561e-02
6.990000000000000568e+01 -5.511450222075050392e-02
6.995000000000000284e+01 -5.501446248970343761e-02
7.000000000000000000e+01 -5.496902163542121550e-02
7.004999999999999716e+01 -5.531071368353103479e-02
7.009999999999999432e+01 -5.632516016475141302e-02
7.015000000000000568e+01 -5.511270617753606660e-02
7.020000000000000284e+01 -5.559874535176166643e-02
7.025000000000000000e+01 -5.701748195621180598e-02
7.029999999999999716e+01 -5.661221824867707780e-02
7.034999999999999432e+01 -5.783881573006945803e-02
7.040000000000000568e+01 -5.835186462946326258e-02
7.045000000000000284e+01 -5.836232618446416526e-02
7.050000000000000000e+01 -5.836131903648650310e-02
7.054999999999999716e+01 -5.929533267279881587e-02
7.059999999999999432e+01 -5.984631515228074766e-02
7.065000000000000568e+01 -5.528575652352123865e-02
7.070000000000000284e+01 -5.523436027737935183e-02
7.075000000000000000e+01 -5.623946827043901919e-02
7.079999999999999716e+01 -5.575269084838250372e-02
7.084999999999999432e+01 -5.677331370769121005e-02
7.090000000000000568e+01 -5.439852963299925126e-02
7.095000000000000284e+01 -5.260040640608837359e-02
7.100000000000000000e+01 -5.233975986794678348e-02
7.104999999999999716e+01 -5.187778486460211530e-02
7.109999999999999432e+01 -4.995594117697908093e-02
7.115000000000000568e+01 -5.007748521285491222e-02
7.120000000000000284e+01 -5.017717863198083161e-02
7.125000000000000000e+01 -5.082940674545736309e-02
7.129999999999999716e+01 -5.079201605640869949e-02
7.134999999999999432e+01 -5.069290874865324537e-02
7.140000000000000568e+01 -4.646799608860611996e-02
7.145000000000000284e+01 -4.459720951683042445e-02
7.150000000000000000e+01 -4.382394859556892203e-02
7.154999999999999716e+01 -4.433855965781217240e-02
7.159999999999999432e+01 -4.361065126418027516e-02
7.165000000000000568e+01 -4.493659094279697785e-02
7.170000000000000284e+01 -4.642798495297833367e-02
7.175000000000000000e+01 -4.907444984728533827e-02
7.179999999999999716e+01 -4.907586875479350019e-02
7.184999999999999432e+01 -4.886594794917250434e-02
7.190000000000000568e+01 -5.056772784755504679e-02
7.195000000000000284e+01 -5.291134955852162119e-02
7.200000000000000000e+01 -5.285430511402795101e-02
7.204999999999999716e+01 -5.457979288388335043e-02
7.209999999999999432e+01 -5.382664777998671241e-02
7.215000000000000568e+01 -5.325819431313704583e-02
7.220000000000000284e+01 -5.300240386092029687e-02
7.225000000000000000e+01 -4.906963820018132166e-02
7.229999999999999716e+01 -4.845747130513744505e-02
7.234999999999999432e+01 -4.932541482560670598e-02
7.240000000000000568e+01 -5.041002849380314677e-02
7.245000000000000284e+01 -5.398512268001091213e-02
7.250000000000000000e+01 -5.360223357852787751e-02
7.254999999999999716e+01 -5.437704076456014585e-02
7.259999999999999432e+01 -5.553036536199991435e-02
7.265000000000000568e+01 -5.575335442310364042e-02
7.270000000000000284e+01 -5.521566680594433563e-02
7.275000000000000000e+01 -5.562806460926658647e-02
7.279999999999999716e+01 -5.454815273664322117e-02
7.284999999999999432e+01 -5.295179771785044759e-02
7.290000000000000568e+01 -5.270951317045841078e-02
7.295000000000000284e+01 -5.305887179451609231e-02
7.300000000000000000e+01 -5.225814245995717700e-02
7.304999999999999716e+01 -5.122626795014571105e-02
7.309999999999999432e+01 -5.092929525829120035e-02
7.315000000000000568e+01 -4.988704955052267881e-02
7.320000000000000284e+01 -5.182355018390109869e-02
7.325000000000000000e+01 -4.943056441541775203e-02
7.329999999999999716e+01 -4.924981706302802159e-02
7.334999999999999432e+01 -4.894608065650482565e-02
7.340000000000000568e+01 -4.936611632136159167e-02
7.345000000000000284e+01 -4.753600827852658833e-02
7.350000000000000000e+01 -4.879380742152077816e-02
7.354999999999999716e+01 -5.075082314914099169e-02
7.359999999999999432e+01 -5.141957082384654432e-02
7.365000000000000568e+01 -5.064598372177085694e-02
7.370000000000000284e+01 -4.880142871370846125e-02
7.375000000000000000e+01 -4.894474555514299885e-02
7.379999999999999716e+01 -4.770028699832952468e-02
7.384999999999999432e+01 -4.692786813910324734e-02
7.390000000000000568e+01 -4.787540509584450182e-02
7.395000000000000284e+01 -5.006897943349346985e-02
7.400000000000000000e+01 -5.031291309573406034e-02
7.404999999999999716e+01 -4.881631847385593109e-02
7.409999999999999432e+01 -4.845672640547453447e-02
7.415000000000000568e+01 -5.055693404478120434e-02
7.420000000000000284e+01 -5.021767995611923358e-02
7.425000000000000000e+01 -5.097093429343761001e-02
7.429999999999999716e+01 -5.099952218311189223e-02
7.434999999999999432e+01 -5.171483590948369735e-02
7.440000000000000568e+01 -5.263305619178433592e-02
7.445000000000000284e+01 -5.315080957944934986e-02
7.450000000000000000e+01 -5.320568801255750463e-02
7.454999999999999716e+01 -5.485464537320441925e-02
7.459999999999999432e+01 -5.418764251758666217e-02
7.465000000000000568e+01 -5.499665849434397930e-02
7.470000000000000284e+01 -5.201298003290955041e-02
7.475000000000000000e+01 -5.155558661777802365e-02
7.479999999999999716e+01 -5.122629034017509020e-02
7.484999999999999432e+01 -5.218039389521104271e-02
7.490000000000000568e+01 -5.262532017292458758e-02
7.495000000000000284e+01 -5.214795711481721996e-02
7.500000000000000000e+01 -5.100612811238115774e-02
7.504999999999999716e+01 -5.101553134330416572e-02
7.509999999999999432e+01 -5.090550539924859619e-02
7.515000000000000568e+01 -4.985368908041836605e-02
7.520000000000000284e+01 -5.560330404876640681e-02
7.525000000000000000e+01 -5.511730001741624307e-02
7.529999999999999716e+01 -5.548366754426334313e-02
7.534999999999999432e+01 -5.506180783260013201e-02
7.540000000000000568e+01 -5.620188262341688223e-02
7.545000000000000284e+01 -5.531445341704137320e-02
7.550000000000000000e+01 -5.433047917849988251e-02
7.554999999999999716e+01 -5.544029900776378805e-02
7.559999999999999432e+01 -5.584525553984209800e-02
7.565000000000000568e+01 -5.814398734239636241e-02
7.570000000000000284e+01 -5.941686612926980887e-02
7.575000000000000000e+01 -5.797146192475855636e-02
7.579999999999999716e+01 -5.826333733675762017e-02
7.584999999999999432e+01 -5.992403854509394806e-02
7.590000000000000568e+01 -6.051058002399687524e-02
7.595000000000000284e+01 -6.134375154543807857e-02
7.600000000000000000e+01 -6.122411186111033354e-02
7.604999999999999716e+01 -6.370611147740039282e-02
7.609999999999999432e+01 -6.234057971170825496e-02
7.615000000000000568e+01 -6.678101424268745312e-02
7.620000000000000284e+01 -6.678179359952388094e-02
7.625000000000000000e+01 -6.688899455002855765e-02
7.629999999999999716e+01 -6.608862507408262699e-02
7.634999999999999432e+01 -6.581822290545853715e-02
7.640000000000000568e+01 -6.588864416952269765e-02
7.645000000000000284e+01 -6.645465628502343625e-02
7.650000000000000000e+01 -6.635064383044064762e-02
7.654999999999999716e+01 -6.767548357333857956e-02
7.659999999999999432e+01 -6.803644258879842921e-02
7.665000000000000568e+01 -6.817342985157279212e-02
7.670000000000000284e+01 -6.776808493495693753e-02
7.675000000000000000e+01 -6.818935215389768101e-02
7.679999999999999716e+01 -6.864073525214518801e-02
7.684999999999999432e+01 -6.696730636738401632e-02
7.690000000000000568e+01 -6.550746540141093310e-02
7.695000000000000284e+01 -6.484802488019433819e-02
7.700000000000000000e+01 -6.463021077583391838e-02
7.704999999999999716e+01 -6.306399647139222797e-02
7.709999999999999432e+01 -6.188375777738882449e-02
7.715000000000000568e+01 -6.029802134203342961e-02
7.720000000000000284e+01 -6.116398320150235463e-02
7.725000000000000000e+01 -5.975542871791389432e-02
7.729999999999999716e+01 -5.815839092853908321e-02
7.734999999999999432e+01 -5.621303746760705766e-02
7.740000000000000568e+01 -5.606972396216335086e-02
7.745000000000000284e+01 -5.522762547389600818e-02
7.750000000000000000e+01 -5.501407895627097311e-02
7.754999999999999716e+01 -5.372145581725788765e-02
7.759999999999999432e+01 -5.132479326454857105e-02
7.765000000000000568e+01 -5.171340827157780429e-02
7.770000000000000284e+01 -5.144111687030969438e-02
7.775000000000000000e+01 -5.161070998002704330e-02
7.779999999999999716e+01 -5.113452838138311113e-02
7.784999999999999432e+01 -5.069399741075700933e-02
7.790000000000000568e+01 -5.042853891670593530e-02
7.795000000000000284e+01 -5.043702063684635944e-02
7.800000000000000000e+01 -4.890025139574807889e-02
7.804999999999999716e+01 -4.943628144218051995e-02
7.809999999999999432e+01 -4.870103172202923381e-02
7.815000000000000568e+01 -4.866898393011857837e-02
7.820000000000000284e+01 -4.878586876460071914e-02
7.825000000000000000e+01 -4.637668061788705748e-02
7.829999999999999716e+01 -4.572518026338932839e-02
7.834999999999999432e+01 -4.541451036819288412e-02
7.840000000000000568e+01 -4.443661466825418044e-02
7.845000000000000284e+01 -4.433332144663745811e-02
7.850000000000000000e+01 -4.491508590653238431e-02
7.854999999999999716e+01 -4.470429369782927265e-02
7.859999999999999432e+01 -4.388786253135169846e-02
7.865000000000000568e+01 -4.419043633305471536e-02
7.870000000000000284e+01 -4.396931475525558269e-02
7.875000000000000000e+01 -4.384259016682302834e-02
7.879999999999999716e+01 -4.407635697262420049e-02
7.884999999999999432e+01 -4.254417655513776514e-02
7.890000000000000568e+01 -4.240604912069631527e-02
7.895000000000000284e+01 -4.113001737373388894e-02
7.900000000000000000e+01 -4.107110626671393872e-02
7.904999999999999716e+01 -4.141069444197299776e-02
7.909999999999999432e+01 -4.912763508064302287e-02
7.915000000000000568e+01 -4.840971142654565407e-02
7.920000000000000284e+01 -5.092281379970541727e-02
7.925000000000000000e+01 -4.914333507599492196e-02
7.929999999999999716e+01 -4.793782970682157474e-02
7.934999999999999432e+01 -5.050341814486061787e-02
7.940000000000000568e+01 -5.159599872868382564e-02
7.945000000000000284e+01 -5.241109883835399358e-02
7.950000000000000000e+01 -5.308341044331805342e-02
7.954999999999999716e+01 -5.317048248599619970e-02
7.959999999999999432e+01 -5.366579648641851830e-02
7.965000000000000568e+01 -5.110769230879218250e-02
7.970000000000000284e+01 -5.073392400926717005e-02
7.975000000000000000e+01 -4.991934978025821396e-02
7.979999999999999716e+01 -4.790765967527797070e-02
7.984999999999999432e+01 -4.801276608118468930e-02
7.990000000000000568e+01 -4.975669862272272953e-02
7.995000000000000284e+01 -5.016027101825789453e-02
8.000000000000000000e+01 -4.928616710960234681e-02
8.004999999999999716e+01 -4.913338023706022989e-02
8.009999999999999432e+01 -4.977335684674705912e-02
8.015000000000000568e+01 -4.531137523437392400e-02
8.020000000000000284e+01 -4.726057010539335551e-02
8.025000000000000000e+01 -4.517003280966612466e-02
8.029999999999999716e+01 -4.494233350548034606e-02
8.034999999999999432e+01 -4.503436012570347785e-02
8.040000000000000568e+01 -4.532937187052447914e-02
8.045000000000000284e+01 -4.238115945094719783e-02
8.050000000000000000e+01 -4.104526171166365117e-02
8.054999999999999716e+01 -3.994585315015840299e-02
8.059999999999999432e+01 -3.968675677573114957e-02
8.065000000000000568e+01 -4.090353754836373312e-02
8.070000000000000284e+01 -4.130164506522220752e-02
8.075000000000000000e+01 -4.054376484708191453e-02
8.079999999999999716e+01 -4.129009522198472809e-02
8.084999999999999432e+01 -4.302257701277906882e-02
8.090000000000000568e+01 -4.351201544111614472e-02
8.095000000000000284e+01 -4.552829729151434968e-02
8.100000000000000000e+01 -4.403973718443453256e-02
8.104999999999999716e+01 -5.050496057022387658e-02
8.109999999999999432e+01 -5.087443564259380713e-02
8.115000000000000568e+01 -5.417314626340765521e-02
8.120000000000000284e+01 -5.443219596357562473e-02
8.125000000000000000e+01 -5.275846011983918032e-02
8.129999999999999716e+01 -4.946057557065241389e-02
8.134999999999999432e+01 -5.040166266492886182e-02
8.140000000000000568e+01 -5.085316959046319585e-02
8.145000000000000284e+01 -4.895444105083516378e-02
8.150000000000000000e+01 -5.078748785718315006e-02
8.154999999999999716e+01 -5.088686417814129032e-02
8.159999999999999432e+01 -5.007229519971203441e-02
8.165000000000000568e+01 -4.789931959421327851e-02
8.170000000000000284e+01 -5.018054020371397889e-02
8.175000000000000000e+01 -4.930554482542371525e-02
8.179999999999999716e+01 -4.950741397514675513e-02
8.184999999999999432e+01 -4.707352917234427364e-02
8.190000000000000568e+01 -4.801858508544970539e-02
8.195000000000000284e+01 -4.954390598624911629e-02
8.200000000000000000e+01 -3.672552312152892184e-02
8.204999999999999716e+01 -3.082908920171504447e-02
8.209999999999999432e+01 -3.548176248975321023e-02
8.215000000000000568e+01 -3.826860734381819923e-02
8.220000000000000284e+01 -4.032791142553719677e-02
8.225000000000000000e+01 -3.850113714718686464e-02
8.229999999999999716e+01 -3.739630257214824477e-02
8.234999999999999432e+01 -3.807623012718776290e-02
8.240000000000000568e+01 -3.827163549211431981e-02
8.245000000000000284e+01 -4.510147782091025043e-02
8.250000000000000000e+01 -4.514424209925446685e-02
8.254999999999999716e+01 -4.419529390985371675e-02
8.259999999999999432e+01 -3.953584144830658148e-02
8.265000000000000568e+01 -3.947709507323389488e-02
8.270000000000000284e+01 -3.670229085609974518e-02
8.275000000000000000e+01 -3.394736781973824169e-02
8.279999999999999716e+01 -3.422706272535448735e-02
8.284999999999999432e+01 -3.901517964357293505e-02
8.290000000000000568e+01 -4.003053170974610331e-02
8.295000000000000284e+01 -4.049820750020724502e-02
8.300000000000000000e+01 -3.853522399477606747e-02
8.304999999999999716e+01 -2.894664328560456884e-02
8.309999999999999432e+01 -2.818294817077224637e-02
8.315000000000000568e+01 -2.542590264210673953e-02
8.320000000000000284e+01 -2.670148512979092850e-02
8.325000000000000000e+01 -2.238376921668553884e-02
8.329999999999999716e+01 -2.129914676199609613e-02
8.334999999999999432e+01 -1.758761608923503986e-02
8.340000000000000568e+01 -1.362738459676638911e-02
8.345000000000000284e+01 -1.068242222059049770e-02
8.350000000000000000e+01 -1.018616076088819586e-02
8.354999999999999716e+01 -9.747246979459034052e-03
8.359999999999999432e+01 -1.151805922133855055e-02
8.365000000000000568e+01 -1.102228409036586781e-02
8.370000000000000284e+01 -7.625837730001091587e-03
8.375000000000000000e+01 -7.953141920223876643e-03
8.379999999999999716e+01 -8.594331152076232008e-03
8.384999999999999432e+01 -8.402903328028324750e-03
8.390000000000000568e+01 -8.170231597580221439e-03
8.395000000000000284e+01 -8.519585883218239522e-03
8.400000000000000000e+01 -9.866597163815200508e-03
8.404999999999999716e+01 -1.240463904839307629e-02
8.409999999999999432e+01 -1.025735265415802719e-02
8.415000000000000568e+01 -9.616775670607657228e-03
8.420000000000000284e+01 -8.975103063660557629e-03
8.425000000000000000e+01 -1.254487266493532066e-02
8.429999999999999716e+01 -1.075541804479327249e-02
8.434999999999999432e+01 -1.204369112877173506e-02
8.440000000000000568e+01 -1.151936564637414361e-02
8.445000000000000284e+01 -1.114807362269836823e-02
8.450000000000000000e+01 -1.124348478068688643e-02
8.454999999999999716e+01 -1.211479157887298402e-02
8.459999999999999432e+01 -1.160882193858556351e-02
8.465000000000000568e+01 -1.347304103911278056e-02
8.470000000000000284e+01 -1.280334814408701054e-02
8.475000000000000000e+01 -1.355938677928447168e-02
8.479999999999999716e+01 -1.383767804719818716e-02
8.484999999999999432e+01 -1.211115671099743593e-02
8.490000000000000568e+01 -1.374075327846160585e-02
8.495000000000000284e+01 -1.430276064693172117e-02
8.500000000000000000e+01 -2.633986218171498542e-02
8.504999999999999716e+01 -2.636840748606531643e-02
8.509999999999999432e+01 -2.508299506123390019e-02
8.515000000000000568e+01 -2.504181469897324291e-02
8.520000000000000284e+01 -2.494698761806708742e-02
8.525000000000000000e+01 -2.522288449490127024e-02
8.529999999999999716e+01 -2.647827336671843348e-02
8.534999999999999432e+01 -2.680462851090825022e-02
8.540000000000000568e+01 -2.334349660644764041e-02
8.545000000000000284e+01 -2.384011061176668361e-02
8.550000000000000000e+01 -2.325405028966562662e-02
8.554999999999999716e+01 -2.218549084622049514e-02
8.559999999999999432e+01 -2.184022221340019970e-02
8.565000000000000568e+01 -2.113872790658459858e-02
8.570000000000000284e+01 -2.146707542727920720e-02
8.575000000000000000e+01 -2.114262291435725985e-02
8.579999999999999716e+01 -2.090404319116635073e-02
8.584999999999999432e+01 -2.194647000636813089e-02
8.590000000000000568e+01 -2.244500526674834615e-02
8.595000000000000284e+01 -1.916160209724526373e-02
8.600000000000000000e+01 -1.981228242415028484e-02
8.604999999999999716e+01 -2.044024302619916120e-02
8.609999999999999432e+01 -2.105303502668161297e-02
8.615000000000000568e+01 -2.124557383977452793e-02
8.620000000000000284e+01 -2.132262820988162222e-02
8.625000000000000000e+01 -2.197701879853844464e-02
8.629999999999999716e+01 -2.275282836117688626e-02
8.634999999999999432e+01 -1.986236653045728856e-02
8.640000000000000568e+01 -1.857627992178846263e-02
8.645000000000000284e+01 -1.836057716226069739e-02
8.650000000000000000e+01 -1.875539868164684959e-02
8.654999999999999716e+01 -1.758331348085626772e-02
8.659999999999999432e+01 -1.931334369834759868e-02
8.665000000000000568e+01 -2.018164963722540034e-02
8.670000000000000284e+01 -1.733807145308175618e-02
8.675000000000000000e+01 -1.748551785546347687e-02
8.679999999999999716e+01 -1.999179038834209693e-02
8.684999999999999432e+01 -1.793507820267378067e-02
8.690000000000000568e+01 -1.724717283183021740e-02
8.695000000000000284e+01 -1.675508369060251662e-02
8.700000000000000000e+01 -1.611198315717774290e-02
8.704999999999999716e+01 -1.378648964219608697e-02
8.709999999999999432e+01 -9.693078873298214063e-03
8.715000000000000568e+01 -1.109944872482238228e-02
8.720000000000000284e+01 -8.791677706060412739e-03
8.725000000000000000e+01 -9.491290019222343652e-03
8.729999999999999716e+01 -8.692944281942673393e-03
8.734999999999999432e+01 -5.770482785969244938e-03
8.740000000000000568e+01 -4.817813840452282205e-03
8.745000000000000284e+01 -6.198096554956626821e-03
8.750000000000000000e+01 -4.612042543378508212e-03
8.754999999999999716e+01 -3.350755109665932117e-03
8.759999999999999432e+01 1.479351062727260729e-03
8.765000000000000568e+01 3.707318868834283410e-03
8.770000000000000284e+01 2.287925492799140152e-03
8.775000000000000000e+01 5.271817211341762489e-03
8.779999999999999716e+01 8.363743319330131654e-03
8.784999999999999432e+01 9.788059190746956420e-03
8.790000000000000568e+01 1.071962075112538326e-02
8.795000000000000284e+01 8.795427728846751808e-03
8.800000000000000000e+01 9.100260653038046155e-03
8.804999999999999716e+01 5.604428953570183593e-03
8.809999999999999432e+01 5.418535214610768758e-03
8.815000000000000568e+01 4.820886370184736952e-03
8.820000000000000284e+01 2.157033575499324885e-03
8.825000000000000000e+01 1.612840504636851554e-03
8.829999999999999716e+01 2.833831597188808584e-03
8.834999999999999432e+01 2.342756231986445770e-03
8.840000000000000568e+01 2.841571734279862808e-03
8.845000000000000284e+01 3.279281352771558269e-03
8.850000000000000000e+01 3.181815639941304539e-03
8.854999999999999716e+01 1.087576717408797813e-02
8.859999999999999432e+01 1.144373101555286841e-02
8.865000000000000568e+01 1.199297316256855983e-02
8.870000000000000284e+01 2.008438249598168066e-02
8.875000000000000000e+01 1.855946170540338780e-02
8.879999999999999716e+01 2.210446484605483805e-02
8.884999999999999432e+01 2.378132585613208089e-02
8.890000000000000568e+01 2.479986566359026340e-02
8.895000000000000284e+01 2.541204076311935275e-02
8.900000000000000000e+01 2.731852492023069054e-02
8.904999999999999716e+01 2.967563837394918483e-02
8.909999999999999432e+01 2.816304017155848299e-02
8.915000000000000568e+01 2.767790314018734113e-02
8.920000000000000284e+01 2.807302617690423524e-02
8.925000000000000000e+01 -2.144433650994631568e-02
8.929999999999999716e+01 -2.151279043728202001e-02
8.934999999999999432e+01 -2.253916420233788645e-02
8.940000000000000568e+01 -2.484402657214779958e-02
8.945000000000000284e+01 -3.351959609182966066e-02
8.950000000000000000e+01 -3.411950736199381023e-02
8.954999999999999716e+01 -3.429498274297053395e-02
8.959999999999999432e+01 -3.411991377040916873e-02
8.965000000000000568e+01 -3.414935271631148322e-02
8.970000000000000284e+01 -3.448131934465502313e-02
8.975000000000000000e+01 -4.152409967180936690e-02
8.979999999999999716e+01 -4.725607336836943478e-02
8.984999999999999432e+01 -4.615424260612229629e-02
8.990000000000000568e+01 -4.270430140771711708e-02
8.995000000000000284e+01 -3.704048557277967585e-02
9.000000000000000000e+01 -3.242497090048929165e-02
9.004999999999999716e+01 -3.229900643665823551e-02
9.009999999999999432e+01 -3.130603293855115099e-02
9.015000000000000568e+01 -3.147160528449124278e-02
9.020000000000000284e+01 -3.125506894896924737e-02
9.025000000000000000e+01 -2.972176625467113503e-02
9.029999999999999716e+01 -3.071233773987911558e-02
9.034999999999999432e+01 -3.000337390352716613e-02
9.040000000000000568e+01 -3.123857197356840268e-02
9.045000000000000284e+01 -2.799038669691846296e-02
9.050000000000000000e+01 -2.690663140523451985e-02
9.054999999999999716e+01 -2.513887643893640556e-02
9.059999999999999432e+01 -2.389491492323298286e-02
9.065000000000000568e+01 -2.341283443797429614e-02
9.070000000000000284e+01 -2.245439248999607160e-02
9.075000000000000000e+01 -2.228225983325532802e-02
9.079999999999999716e+01 -2.270964125451271909e-02
9.084999999999999432e+01 -2.203620239758520560e-02
9.090000000000000568e+01 -2.304357981185059176e-02
9.095000000000000284e+01 -2.274515404741848587e-02
9.100000000000000000e+01 -2.529284306809857774e-02
9.104999999999999716e+01 -2.378905051013713648e-02
9.109999999999999432e+01 -2.257405782239834541e-02
9.115000000000000568e+01 -2.205940361869000374e-02
9.120000000000000284e+01 -2.160118160192341444e-02
9.125000000000000000e+01 -2.001929368921344377e-02
9.129999999999999716e+01 -2.067138493231524335e-02
9.134999999999999432e+01 -2.247114867216159356e-02
9.140000000000000568e+01 -2.247921542846819873e-02
9.145000000000000284e+01 -2.330724905127966318e-02
9.150000000000000000e+01 -2.459986589828837972e-02
9.154999999999999716e+01 -2.449088050528130250e-02
9.159999999999999432e+01 -2.661751167238730204e-02
9.165000000000000568e+01 -2.393093907704013645e-02
9.170000000000000284e+01 -2.001830981162273232e-02
9.175000000000000000e+01 -1.987002359749060615e-02
9.179999999999999716e+01 -1.799670582549889666e-02
9.184999999999999432e+01 -5.401863396363155989e-02
9.190000000000000568e+01 -5.433538317038953680e-02
9.195000000000000284e+01 -5.401187360267337145e-02
9.200000000000000000e+01 -5.471927433666325807e-02
9.204999999999999716e+01 -5.441829691678777559e-02
9.209999999999999432e+01 -5.302816180138492097e-02
9.215000000000000568e+01 -5.577412959406046616e-02
9.220000000000000284e+01 -5.610601672593304445e-02
9.225000000000000000e+01 -5.629595179819698453e-02
9.229999999999999716e+01 -4.277458843965023516e-02
9.234999999999999432e+01 -4.103760565448402731e-02
9.240000000000000568e+01 -4.012143318444452711e-02
9.245000000000000284e+01 -4.045308980116926745e-02
9.250000000000000000e+01 -4.024789039623914710e-02
9.254999999999999716e+01 -4.145838926724212253e-02
9.259999999999999432e+01 -4.235886850938564568e-02
9.265000000000000568e+01 -4.490148136681404445e-02
9.270000000000000284e+01 -4.518699743684325559e-02
9.275000000000000000e+01 -4.703670594691840984e-02
9.279999999999999716e+01 -4.833764630770614329e-02
9.284999999999999432e+01 -4.921162740228532395e-02
9.290000000000000568e+01 -4.144426206449466216e-02
9.295000000000000284e+01 -4.113172722218386146e-02
9.300000000000000000e+01 -4.252884621319363151e-02
9.304999999999999716e+01 -4.494239885157751135e-02
9.309999999999999432e+01 -4.655456008254946904e-02
9.315000000000000568e+01 -4.768162119067166638e-02
9.320000000000000284e+01 -4.965049030438889455e-02
9.325000000000000000e+01 -4.855225950459015477e-02
9.329999999999999716e+01 -4.950977420202708201e-02
9.334999999999999432e+01 -4.974456695587842203e-02
9.340000000000000568e+01 -5.153097416728710800e-02
9.345000000000000284e+01 -5.489911231930614394e-02
9.350000000000000000e+01 -5.777259293139559715e-02
9.354999999999999716e+01 -6.009634283049006959e-02
9.359999999999999432e+01 -6.100458570518026841e-02
9.365000000000000568e+01 -6.220244089649866470e-02
9.370000000000000284e+01 -6.005103576724136333e-02
9.375000000000000000e+01 -5.994752779139976562e-02
9.379999999999999716e+01 -6.229347082529387153e-02
9.384999999999999432e+01 -6.008287299910127638e-02
9.390000000000000568e+01 -5.697074514584707372e-02
9.395000000000000284e+01 -5.440243339832406821e-02
9.400000000000000000e+01 -5.497403606233727813e-02
9.404999999999999716e+01 -5.574242820080919231e-02
9.409999999999999432e+01 -5.488900453856990214e-02
9.415000000000000568e+01 -5.485404679965728836e-02
9.420000000000000284e+01 -5.655531242320453039e-02
9.425000000000000000e+01 -5.551822762804912298e-02
9.429999999999999716e+01 -5.620415288821317690e-02
9.434999999999999432e+01 -5.802514882181231820e-02
9.440000000000000568e+01 -5.864745348625571147e-02
9.445000000000000284e+01 -6.012854648607796754e-02
9.450000000000000000e+01 -5.829215226559367885e-02
9.454999999999999716e+01 -5.836659555762882534e-02
9.459999999999999432e+01 -5.917627326280880395e-02
9.465000000000000568e+01 -5.910256356934986965e-02
9.470000000000000284e+01 -6.015672484694495337e-02
9.475000000000000000e+01 -6.052214394612977916e-02
9.479999999999999716e+01 -5.985188624068890628e-02
9.484999999999999432e+01 -5.829134959564315904e-02
9.490000000000000568e+01 -5.722046587713557758e-02
9.495000000000000284e+01 -5.633304992731971717e-02
9.500000000000000000e+01 -5.825309934780484311e-02
9.504999999999999716e+01 -5.745470596310083000e-02
9.509999999999999432e+01 -5.620224845939137542e-02
9.515000000000000568e+01 -5.728970128269461615e-02
9.520000000000000284e+01 -5.798900184530236812e-02
9.525000000000000000e+01 -5.761598231605817577e-02
9.529999999999999716e+01 -5.834749560073559244e-02
9.534999999999999432e+01 -5.664021886989532850e-02
9.540000000000000568e+01 -5.825199151326745928e-02
9.545000000000000284e+01 -5.794793554792815327e-02
9.550000000000000000e+01 -4.902339032768518456e-02
9.554999999999999716e+01 -4.400486641107775182e-02
9.559999999999999432e+01 -4.330419573201102490e-02
9.565000000000000568e+01 -4.645506248581890429e-02
9.570000000000000284e+01 -4.864870493671593493e-02
9.575000000000000000e+01 -4.862346070179186103e-02
9.579999999999999716e+01 -5.060083569709977053e-02
9.584999999999999432e+01 -5.158144234046681958e-02
9.590000000000000568e+01 -5.281787368532379900e-02
9.595000000000000284e+01 -5.264000039713525453e-02
9.600000000000000000e+01 -5.496257556996556048e-02
9.604999999999999716e+01 -5.553631247169572155e-02
9.609999999999999432e+01 -5.702482758224072107e-02
9.615000000000000568e+01 -5.809475782457346194e-02
9.620000000000000284e+01 -5.810407433534678368e-02
9.625000000000000000e+01 -6.032169412871778158e-02
9.629999999999999716e+01 -6.026897859788240414e-02
9.634999999999999432e+01 -6.086859605244603760e-02
9.640000000000000568e+01 -6.364869451242301246e-02
9.645000000000000284e+01 -6.577949755756724859e-02
9.650000000000000000e+01 -6.841191024439506607e-02
9.654999999999999716e+01 -6.792014182728990657e-02
9.659999999999999432e+01 -6.926042510731594826e-02
9.665000000000000568e+01 -7.015550876432864735e-02
9.670000000000000284e+01 -7.059865287223929253e-02
9.675000000000000000e+01 -7.062753374600086453e-02
9.679999999999999716e+01 -6.912065792401655973e-02
9.684999999999999432e+01 -7.095523144235026114e-02
9.690000000000000568e+01 -7.350812802225838161e-02
9.695000000000000284e+01 -7.277338394405091782e-02
9.700000000000000000e+01 -7.347741096862127341e-02
9.704999999999999716e+01 -7.303484263533097098e-02
9.709999999999999432e+01 -7.394760757319505939e-02
9.715000000000000568e+01 -7.439675059389093403e-02
9.720000000000000284e+01 -7.497708789970736198e-02
9.725000000000000000e+01 -7.774037778886724870e-02
9.729999999999999716e+01 -7.725248014795454976e-02
9.734999999999999432e+01 -7.841406064376822693e-02
9.740000000000000568e+01 -7.767810432267095722e-02
9.745000000000000284e+01 -7.660189370935327480e-02
9.750000000000000000e+01 -7.464013957183951442e-02
9.754999999999999716e+01 -7.449654403736671870e-02
9.759999999999999432e+01 -7.509481841151678660e-02
9.765000000000000568e+01 -7.672672553106280047e-02
9.770000000000000284e+01 -7.816283098668667939e-02
9.775000000000000000e+01 -7.908851277586341488e-02
9.779999999999999716e+01 -8.250498139417519750e-02
9.784999999999999432e+01 -8.371784474946997179e-02
9.790000000000000568e+01 -8.488793956984928835e-02
9.795000000000000284e+01 -8.568324368334026553e-02
9.800000000000000000e+01 -8.590594467512957522e-02
9.804999999999999716e+01 -8.589937473149264480e-02
9.809999999999999432e+01 -8.758835171391238239e-02
9.815000000000000568e+01 -8.818555169482358846e-02
9.820000000000000284e+01 -8.798483400997045289e-02
9.825000000000000000e+01 -8.927369864296598456e-02
9.829999999999999716e+01 -8.805242457025341807e-02
9.834999999999999432e+01 -8.850010490186636936e-02
9.840000000000000568e+01 -8.827104207261729507e-02
9.845000000000000284e+01 -9.011249947829982898e-02
9.850000000000000000e+01 -9.158898206763789462e-02
9.854999999999999716e+01 -9.041398814656903538e-02
9.859999999999999432e+01 -8.790682629286111771e-02
9.865000000000000568e+01 -8.823222181803723474e-02
9.870000000000000284e+01 -9.045801523002762468e-02
9.875000000000000000e+01 -9.022337959594170509e-02
9.879999999999999716e+01 -9.193319339247889299e-02
9.884999999999999432e+01 -8.925251202912552750e-02
9.890000000000000568e+01 -8.749737015341083057e-02
9.895000000000000284e+01 -8.626760888185981691e-02
9.900000000000000000e+01 -8.679978826046698404e-02
9.904999999999999716e+01 -8.755054898938399721e-02
9.909999999999999432e+01 -9.064842099634977390e-02
9.915000000000000568e+01 -8.856346471644278850e-02
9.920000000000000284e+01 -8.864641488590137286e-02
9.925000000000000000e+01 -8.811038843254678787e-02
9.929999999999999716e+01 -8.677948127016789359e-02
9.934999999999999432e+01 -8.608913472310585069e-02
9.940000000000000568e+01 -8.117539103642075482e-02
9.945000000000000284e+01 -7.963704209475488960e-02
9.950000000000000000e+01 -8.000475896728592717e-02
9.954999999999999716e+01 -7.642402577081443271e-02
9.959999999999999432e+01 -7.798816008222794749e-02
9.965000000000000568e+01 -7.944710727748668933e-02
9.970000000000000284e+01 -8.387023327161002850e-02
9.975000000000000000e+01 -8.396509270040203310e-02
9.979999999999999716e+01 -8.211477312592337097e-02
9.984999999999999432e+01 -8.268381136706894063e-02
9.990000000000000568e+01 -8.197265103001490083e-02
9.995000000000000284e+01 -8.236238475725886354e-02
1.000000000000000000e+02 -8.376346672724760412e-02
1.000499999999999972e+02 -8.442118547588464694e-02
1.000999999999999943e+02 -8.368242104223858058e-02
1.001500000000000057e+02 -8.434562879523518908e-02
1.002000000000000028e+02 -7.922809814253292671e-02
1.002500000000000000e+02 -7.957063299254321653e-02
1.002999999999999972e+02 -8.064219311787938771e-02
1.003499999999999943e+02 -8.192351040597219136e-02
1.004000000000000057e+02 -8.166106828611276180e-02
1.004500000000000028e+02 -8.042404693763141599e-02
1.005000000000000000e+02 -8.088811987400681969e-02
1.005499999999999972e+02 -8.072157135007636264e-02
1.005999999999999943e+02 -8.327057640255880466e-02
1.006500000000000057e+02 -8.465752295712669628e-02
1.007000000000000028e+02 -8.511755052953350054e-02
1.007500000000000000e+02 -8.802283963829354851e-02
1.007999999999999972e+02 -8.962519707542322689e-02
1.008499999999999943e+02 -8.466523213239465773e-02
1.009000000000000057e+02 -8.348449909349445197e-02
1.009500000000000028e+02 -8.304309822775857164e-02
1.010000000000000000e+02 -8.500456710186815590e-02
1.010499999999999972e+02 -8.468540285833613124e-02
1.010999999999999943e+02 -8.439287509384445218e-02
1.011500000000000057e+02 -7.980695264984427606e-02
1.012000000000000028e+02 -8.113359613532336589e-02
1.012500000000000000e+02 -8.098802058823914574e-02
1.012999999999999972e+02 -8.091318858509301271e-02
1.013499999999999943e+02 -8.304583092387847476e-02
1.014000000000000057e+02 -8.246242233348322070e-02
1.014500000000000028e+02 -8.138707485547685971e-02
1.015000000000000000e+02 -8.025560431818347384e-02
1.015499999999999972e+02 -7.962434556254416318e-02
1.015999999999999943e+02 -7.579776571847776645e-02
1.016500000000000057e+02 -7.489680051301686459e-02
1.017000000000000028e+02 -7.349122644461222875e-02
1.017500000000000000e+02 -7.300960690699467848e-02
1.017999999999999972e+02 -7.125478954044782431e-02
1.018499999999999943e+02 -7.084595077965290255e-02
1.019000000000000057e+02 -7.401788074965745534e-02
1.019500000000000028e+02 -7.326588652813735558e-02
1.020000000000000000e+02 -7.451790973598190759e-02
1.020499999999999972e+02 -7.963988453274988000e-02
1.020999999999999943e+02 -8.011247387492030636e-02
1.021500000000000057e+02 -8.008124056101201260e-02
1.022000000000000028e+02 -7.852596745505496800e-02
1.022500000000000000e+02 -7.786479380036483156e-02
1.022999999999999972e+02 -8.497511114980432767e-02
1.023499999999999943e+02 -8.438062870218855649e-02
1.024000000000000057e+02 -8.268485153545747368e-02
1.024500000000000028e+02 -8.113690982589183420e-02
1.025000000000000000e+02 -8.045410977160118160e-02
1.025499999999999972e+02 -8.171386367185268229e-02
1.025999999999999943e+02 -8.385173781432737894e-02
1.026500000000000057e+02 -8.333858881687560005e-02
1.027000000000000028e+02 -8.262876204826699600e-02
1.027500000000000000e+02 -8.270615710126395792e-02
1.027999999999999972e+02 -8.297190784387481477e-02
1.028499999999999943e+02 -7.883752483811580503e-02
1.029000000000000057e+02 -7.854197009948134245e-02
1.029500000000000028e+02 -7.871100442919867768e-02
1.030000000000000000e+02 -7.718302297612426865e-02
1.030499999999999972e+02 -7.436747360846306110e-02
1.030999999999999943e+02 -7.466998698106494525e-02
1.031500000000000057e+02 -7.291342661554917060e-02
1.032000000000000028e+02 -7.317876219175765973e-02
1.032500000000000000e+02 -7.359456665119958052e-02
1.032999999999999972e+02 -7.431451696679107488e-02
1.033499999999999943e+02 -7.491078890044294836e-02
1.034000000000000057e+02 -7.628451879927161672e-02
1.034500000000000028e+02 -7.660144075272928843e-02
1.035000000000000000e+02 -7.736417869274062054e-02
1.035499999999999972e+02 -7.736606660146598535e-02
1.035999999999999943e+02 -7.812262814028549107e-02
1.036500000000000057e+02 -7.879432823145426923e-02
1.037000000000000028e+02 -7.889950464507128336e-02
1.037500000000000000e+02 -7.882287401373305746e-02
1.037999999999999972e+02 -7.959695396653609922e-02
1.038499999999999943e+02 -8.001509841694980085e-02
1.039000000000000057e+02 -7.861459851377983199e-02
1.039500000000000028e+02 -7.931597675600784991e-02
1.040000000000000000e+02 -7.995922861858512087e-02
1.040499999999999972e+02 -8.024057424254428528e-02
1.040999999999999943e+02 -8.040244839358948181e-02
1.041500000000000057e+02 -8.047137739803988943e-02
1.042000000000000028e+02 -8.004316493658776566e-02
1.042500000000000000e+02 -8.036198511967768132e-02
1.042999999999999972e+02 -8.011832899292310739e-02
1.043499999999999943e+02 -7.952689618253602766e-02
1.044000000000000057e+02 -7.982634651078802934e-02
1.044500000000000028e+02 -7.720379989528582121e-02
1.045000000000000000e+02 -7.209831601048362348e-02
1.045499999999999972e+02 -7.232713811191637809e-02
1.045999999999999943e+02 -6.994657918925657747e-02
1.046500000000000057e+02 -7.039758884499527913e-02
1.047000000000000028e+02 -6.968553051357868899e-02
1.047500000000000000e+02 -6.845396356456878717e-02
1.047999999999999972e+02 -6.702107905541013211e-02
1.048499999999999943e+02 -6.585176522033088509e-02
1.049000000000000057e+02 -6.396978612719453339e-02
1.049500000000000028e+02 -6.314435632292046685e-02
1.050000000000000000e+02 -5.896856652225784812e-02
1.050499999999999972e+02 -5.859516823011695630e-02
1.050999999999999943e+02 -5.704474388680939173e-02
1.051500000000000057e+02 -5.789863514084219592e-02
1.052000000000000028e+02 -5.689748862316049843e-02
1.052500000000000000e+02 -5.474274661847528672e-02
1.052999999999999972e+02 -5.331522808521463319e-02
1.053499999999999943e+02 -5.214926596364050093e-02
1.054000000000000057e+02 -5.170388174806914150e-02
1.054500000000000028e+02 -5.072294375591215182e-02
1.055000000000000000e+02 -5.110846614762953183e-02
1.055499999999999972e+02 -5.010743235774005322e-02
1.055999999999999943e+02 -4.988817934916272429e-02
1.056500000000000057e+02 -4.947389518415756804e-02
1.057000000000000028e+02 -4.919275289093306275e-02
1.057500000000000000e+02 -4.925392333023974334e-02
1.057999999999999972e+02 -4.691051715111292653e-02
1.058499999999999943e+02 -4.035523230401587280e-02
1.059000000000000057e+02 -3.893894986610463987e-02
1.059500000000000028e+02 -3.817772680481703457e-02
1.060000000000000000e+02 -3.741425261337474883e-02
1.060499999999999972e+02 -3.439315334297649018e-02
1.060999999999999943e+02 -3.234585674215939566e-02
1.061500000000000057e+02 -3.107015360200266266e-02
1.062000000000000028e+02 -3.061608028339324328e-02
1.062500000000000000e+02 -2.940582792470751786e-02
1.062999999999999972e+02 -2.993725719507189104e-02
1.063499999999999943e+02 -2.942751911804749806e-02
1.064000000000000057e+02 -2.776217916064529709e-02
1.064500000000000028e+02 -2.796636772992227432e-02
1.065000000000000000e+02 -2.888224693000865373e-02
1.065499999999999972e+02 -2.725509143421147792e-02
1.065999999999999943e+02 -2.678812443419477385e-02
1.066500000000000057e+02 -2.399149580127848264e-02
1.067000000000000028e+02 -2.097109548923021746e-02
1.067500000000000000e+02 -1.746695045766296500e-02
1.067999999999999972e+02 -1.204563510941169743e-02
1.068499999999999943e+02 -6.837569751505534824e-03
1.069000000000000057e+02 -7.575669196199417976e-03
1.069500000000000028e+02 -7.840100714889565101e-03
1.070000000000000000e+02 -8.628125816258632244e-03
1.070499999999999972e+02 -1.125425466077813706e-02
1.070999999999999943e+02 -5.097521754976279233e-03
1.071500000000000057e+02 -3.086172266973992266e-03
1.072000000000000028e+02 -5.128849419172934205e-04
1.072500000000000000e+02 -2.441595413582000208e-03
1.072999999999999972e+02 -1.178466887039934319e-03
1.073499999999999943e+02 -8.891752403853837687e-04
1.074000000000000057e+02 9.685751466199117707e-05
1.074500000000000028e+02 4.417411807561050143e-04
1.075000000000000000e+02 7.127613553710522619e-04
1.075499999999999972e+02 -3.846248522454215335e-03
1.075999999999999943e+02 -1.997811820481705958e-03
1.076500000000000057e+02 -1.418940591616043743e-03
1.077000000000000028e+02 -9.201589025850538109e-04
1.077500000000000000e+02 -2.107782390496362561e-03
1.077999999999999972e+02 -1.657527717814752085e-03
1.078499999999999943e+02 1.534683947647428204e-03
1.079000000000000057e+02 2.878031351903264853e-03
1.079500000000000028e+02 2.725572436841472608e-03
1.080000000000000000e+02 7.118779605951221917e-03
1.080499999999999972e+02 1.547389388803768404e-03
1.080999999999999943e+02 3.019587351685717232e-03
1.081500000000000057e+02 1.471391540933806924e-03
1.082000000000000028e+02 2.363293077112817251e-03
1.082500000000000000e+02 5.296727468349606482e-04
1.082999999999999972e+02 1.982939864513526274e-03
1.083499999999999943e+02 -2.947293687365980350e-04
1.084000000000000057e+02 -1.553713337528077505e-03
1.084500000000000028e+02 -3.100778775009485188e-03
1.085000000000000000e+02 -3.703610722664558378e-03
1.085499999999999972e+02 -2.659474092984278476e-03
1.085999999999999943e+02 -1.022402162611984127e-04
1.086500000000000057e+02 -2.465318266648359319e-02
1.087000000000000028e+02 -2.561262045063970177e-02
1.087500000000000000e+02 -2.540528024667176171e-02
1.087999999999999972e+02 -2.376913844761514502e-02
1.088499999999999943e+02 -2.460179823074864700e-02
1.089000000000000057e+02 -2.408038672473180805e-02
1.089500000000000028e+02 -2.401744760413166216e-02
1.090000000000000000e+02 -2.538026409683603879e-02
1.090499999999999972e+02 -2.428451645235854550e-02
1.090999999999999943e+02 -2.512518291663822304e-02
1.091500000000000057e+02 -2.326884639852427189e-02
1.092000000000000028e+02 -2.358598141994941791e-02
1.092500000000000000e+02 -2.253866214126569803e-02
1.092999999999999972e+02 -2.249755285976602626e-02
1.093499999999999943e+02 -2.253677388615932253e-02
1.094000000000000057e+02 -2.214627758889618769e-02
1.094500000000000028e+02 -4.322951109980577300e-02
1.095000000000000000e+02 -4.281625480475897971e-02
1.095499999999999972e+02 -4.275469566916220709e-02
1.095999999999999943e+02 -4.187263539449709998e-02
1.096500000000000057e+02 -4.175320938179780117e-02
1.097000000000000028e+02 -4.467287324895434508e-02
1.097500000000000000e+02 -4.439519350683240190e-02
1.097999999999999972e+02 -4.366087575432352208e-02
1.098499999999999943e+02 -4.303873753839821542e-02
1.099000000000000057e+02 -4.262954641664491034e-02
1.099500000000000028e+02 -4.225645046085250295e-02
1.100000000000000000e+02 -3.903139994739823759e-02
1.100499999999999972e+02 -3.863009059040825588e-02
1.100999999999999943e+02 -3.924687489495616577e-02
1.101500000000000057e+02 -3.878576683740276448e-02
1.102000000000000028e+02 -3.685635847363293721e-02
1.102500000000000000e+02 -3.656026605476345864e-02
1.102999999999999972e+02 -3.654756063757274437e-02
1.103499999999999943e+02 -3.666177210988749019e-02
1.104000000000000057e+02 -3.696265543299188244e-02
1.104500000000000028e+02 -3.694023433467506085e-02
1.105000000000000000e+02 -3.733425680971042687e-02
1.105499999999999972e+02 -3.806048678750299785e-02
1.105999999999999943e+02 -3.780280208674593329e-02
1.106500000000000057e+02 -3.784883917326687525e-02
1.107000000000000028e+02 -3.371462019086935574e-02
1.107500000000000000e+02 -3.353123215645376770e-02
1.107999999999999972e+02 -3.339674558607567956e-02
1.108499999999999943e+02 -3.265894716441018059e-02
1.109000000000000057e+02 -3.211815480476352958e-02
1.109500000000000028e+02 -3.312904631758476631e-02
1.110000000000000000e+02 -3.267401163757308047e-02
1.110499999999999972e+02 -3.277736755969343913e-02
1.110999999999999943e+02 -3.277399226211668432e-02
1.111500000000000057e+02 -3.247137123162525951e-02
1.112000000000000028e+02 -3.231188254890951517e-02
1.112500000000000000e+02 -3.187277164887746678e-02
1.112999999999999972e+02 -3.021232226179965813e-02
1.113499999999999943e+02 -3.010160386209661393e-02
1.114000000000000057e+02 -3.018009269270188408e-02
1.114500000000000028e+02 -3.018038629365688008e-02
1.115000000000000000e+02 -3.012368008103996284e-02
1.115499999999999972e+02 -2.965902714502048967e-02
1.115999999999999943e+02 -2.798534007283742797e-02
1.116500000000000057e+02 -2.736379402480462741e-02
1.117000000000000028e+02 -2.767061095226898415e-02
1.117500000000000000e+02 -2.774223150632013427e-02
1.117999999999999972e+02 -2.692575729356947237e-02
1.118499999999999943e+02 -2.692030817748313626e-02
1.119000000000000057e+02 -2.571858982718558395e-02
1.119500000000000028e+02 -2.525705835104321770e-02
1.120000000000000000e+02 -2.526260162305056858e-02
1.120499999999999972e+02 -2.618530200583693915e-02
1.120999999999999943e+02 -2.777482748781876648e-02
1.121500000000000057e+02 -2.661099877864665786e-02
1.122000000000000028e+02 -2.731334527576928864e-02
1.122500000000000000e+02 -2.775176811873737021e-02
1.122999999999999972e+02 -2.797766182343307609e-02
1.123499999999999943e+02 -2.839314657871874759e-02
1.124000000000000057e+02 -2.801678572369731279e-02
1.124500000000000028e+02 -2.766145876247636665e-02
1.125000000000000000e+02 -2.761393829495993948e-02
1.125499999999999972e+02 -2.712663356825641831e-02
1.125999999999999943e+02 -2.741537676146596492e-02
1.126500000000000057e+02 -2.747465425642094117e-02
1.127000000000000028e+02 -2.817961084653824999e-02
1.127500000000000000e+02 -2.803628590785287034e-02
1.127999999999999972e+02 -2.862004347033140356e-02
1.128499999999999943e+02 -2.742709622596180286e-02
1.129000000000000057e+02 -2.775870625824574528e-02
1.129500000000000028e+02 -2.802045672119592157e-02
1.130000000000000000e+02 -2.664344748928039117e-02
1.130499999999999972e+02 -2.488224725438017981e-02
1.130999999999999943e+02 -2.469983125545298364e-02
1.131500000000000057e+02 -2.495769931619352261e-02
1.132000000000000028e+02 -2.351741408241921072e-02
1.132500000000000000e+02 -2.252569564717403841e-02
1.132999999999999972e+02 -2.314842775065677552e-02
1.133499999999999943e+02 -2.181457714326291361e-02
1.134000000000000057e+02 -2.395986314782314053e-02
1.134500000000000028e+02 -2.409922915830416471e-02
1.135000000000000000e+02 -2.343924819484426852e-02
1.135499999999999972e+02 -2.764951851645851971e-02
1.135999999999999943e+02 -2.690838969830795097e-02
1.136500000000000057e+02 -2.681090919605846543e-02
1.137000000000000028e+02 -3.066976475469044769e-02
1.137500000000000000e+02 -3.157591975345424434e-02
1.137999999999999972e+02 -3.334293326033167110e-02
1.138499999999999943e+02 -3.373462839781841971e-02
1.139000000000000057e+02 -3.421570278970061801e-02
1.139500000000000028e+02 -3.458667303356226935e-02
1.140000000000000000e+02 -3.729869888053469196e-02
1.140499999999999972e+02 -3.777456624609831781e-02
1.140999999999999943e+02 -3.844643341994010560e-02
1.141500000000000057e+02 -3.796691630792893568e-02
1.142000000000000028e+02 -3.815140046561501380e-02
1.142500000000000000e+02 -2.317709103222378303e-02
1.142999999999999972e+02 -2.324345286461294846e-02
1.143499999999999943e+02 -2.296176116373370088e-02
1.144000000000000057e+02 -2.248530090794429240e-02
1.144500000000000028e+02 -2.012400360439468155e-02
1.145000000000000000e+02 -2.045129859220214813e-02
1.145499999999999972e+02 -2.055898580288012881e-02
1.145999999999999943e+02 -2.065633965289042848e-02
1.146500000000000057e+02 -2.129736218829633362e-02
1.147000000000000028e+02 -2.101406083467980551e-02
1.147500000000000000e+02 -1.841198894857344961e-02
1.147999999999999972e+02 -1.632964430989506180e-02
1.148499999999999943e+02 -1.636479223625093155e-02
1.149000000000000057e+02 -1.743812261193510016e-02
1.149500000000000028e+02 -1.926578911539080299e-02
1.150000000000000000e+02 -2.040630050116565980e-02
1.150499999999999972e+02 -2.078649214272508192e-02
1.150999999999999943e+02 -1.945135410418606658e-02
1.151500000000000057e+02 -1.969509728951945871e-02
1.152000000000000028e+02 -1.933493957252823553e-02
1.152500000000000000e+02 -2.029020812811710428e-02
1.152999999999999972e+02 -1.972538371623266257e-02
1.153499999999999943e+02 -2.091849126697894329e-02
1.154000000000000057e+02 -2.061609289616040883e-02
1.154500000000000028e+02 -2.233567013763829504e-02
1.155000000000000000e+02 -2.257850807481837779e-02
1.155499999999999972e+02 -2.276506093963059224e-02
1.155999999999999943e+02 -2.254552586780551524e-02
1.156500000000000057e+02 -2.288457159227985996e-02
1.157000000000000028e+02 -2.277051738141618736e-02
1.157500000000000000e+02 -2.292144478660548129e-02
1.157999999999999972e+02 -2.257038335240264815e-02
1.158499999999999943e+02 -2.403025222546706710e-02
1.159000000000000057e+02 -2.480990121617919139e-02
1.159500000000000028e+02 -2.514737923808707878e-02
1.160000000000000000e+02 -2.466002234702341367e-02
1.160499999999999972e+02 -2.481205987170879979e-02
1.160999999999999943e+02 -2.560983651584721604e-02
1.161500000000000057e+02 -2.580797784524728120e-02
1.162000000000000028e+02 -2.567025678626321666e-02
1.162500000000000000e+02 -2.598024499172317189e-02
1.162999999999999972e+02 -2.598968802927354924e-02
1.163499999999999943e+02 -2.502984550885570952e-02
1.164000000000000057e+02 -2.564099188583341890e-02
1.164500000000000028e+02 -2.526141273237333951e-02
1.165000000000000000e+02 -2.435271042003710196e-02
1.165499999999999972e+02 -2.468850341829640152e-02
1.165999999999999943e+02 -2.451657811039823637e-02
1.166500000000000057e+02 -2.581823701538438556e-02
1.167000000000000028e+02 -2.655138909915005438e-02
1.167500000000000000e+02 -2.682765993655666231e-02
1.167999999999999972e+02 -2.672707798473829624e-02
1.168499999999999943e+02 -9.289778718927775222e-03
1.169000000000000057e+02 -8.177446926093741297e-03
1.169500000000000028e+02 -7.959782160033112078e-03
1.170000000000000000e+02 -7.135436124968834969e-03
1.170499999999999972e+02 -7.199560012440583100e-03
1.170999999999999943e+02 -7.466912884681812211e-03
1.171500000000000057e+02 -6.217678468313599625e-03
1.172000000000000028e+02 -5.928824194382907413e-03
1.172500000000000000e+02 -6.324627912487539722e-03
1.172999999999999972e+02 -3.085741855580886872e-02
1.173499999999999943e+02 -3.195391423999435071e-02
1.174000000000000057e+02 -3.374336901567166064e-02
1.174500000000000028e+02 -3.288858526475458427e-02
1.175000000000000000e+02 -3.473757255219986351e-02
1.175499999999999972e+02 -3.497106550633299199e-02
1.175999999999999943e+02 -3.469027059310490074e-02
1.176500000000000057e+02 -3.325739983278368922e-02
1.177000000000000028e+02 -3.341665978934814374e-02
1.177500000000000000e+02 -3.273846300863492847e-02
1.177999999999999972e+02 -3.187157163966351098e-02
1.178499999999999943e+02 -3.162794923124285368e-02
1.179000000000000057e+02 -3.847389764283664498e-02
1.179500000000000028e+02 -3.837918149439394078e-02
1.180000000000000000e+02 -3.808950166198205034e-02
1.180499999999999972e+02 -3.805124709834022817e-02
1.180999999999999943e+02 -3.884060469768625679e-02
1.181500000000000057e+02 -3.871443944275857613e-02
1.182000000000000028e+02 -3.898817537279403167e-02
1.182500000000000000e+02 -3.880349879621657061e-02
1.182999999999999972e+02 -3.876522624377454207e-02
1.183499999999999943e+02 -3.785156911885883407e-02
1.184000000000000057e+02 -3.797766171047133044e-02
1.184500000000000028e+02 -3.668589459028424871e-02
1.185000000000000000e+02 -3.615165550207831424e-02
1.185499999999999972e+02 -3.476371739826482343e-02
1.185999999999999943e+02 -3.488060698139491822e-02
1.186500000000000057e+02 -3.403555983041278016e-02
1.187000000000000028e+02 -3.483610949935785767e-02
1.187500000000000000e+02 -3.456857255404001406e-02
1.187999999999999972e+02 -3.390930552433620015e-02
1.188499999999999943e+02 -3.524435845393721761e-02
1.189000000000000057e+02 -3.648588041198357751e-02
1.189500000000000028e+02 -3.700002932674476691e-02
1.190000000000000000e+02 -3.729034418704353648e-02
1.190499999999999972e+02 -3.705410085427861266e-02
1.190999999999999943e+02 -3.690340143926026939e-02
1.191500000000000057e+02 -3.729507969498344760e-02
1.192000000000000028e+02 -3.717644707870905452e-02
1.192500000000000000e+02 -3.727277943023220991e-02
1.192999999999999972e+02 -3.693983367387016631e-02
1.193499999999999943e+02 -3.692385597681113046e-02
1.194000000000000057e+02 -3.671746601959435113e-02
1.194500000000000028e+02 -3.599683312673816749e-02
1.195000000000000000e+02 -3.674678508823085027e-02
1.195499999999999972e+02 -3.682449114117998523e-02
1.195999999999999943e+02 -3.584354868203230848e-02
1.196500000000000057e+02 -3.578081940315464005e-02
1.197000000000000028e+02 -3.463884336501078798e-02
1.197500000000000000e+02 -3.432461356626606563e-02
1.197999999999999972e+02 -3.437918682656725122e-02
1.198499999999999943e+02 -3.462592196671009093e-02
1.199000000000000057e+02 -3.428494536981933211e-02
1.199500000000000028e+02 -3.552889915820123257e-02
1.200000000000000000e+02 -3.483810913123786684e-02
1.200499999999999972e+02 -3.513669943177689242e-02
1.200999999999999943e+02 -3.615874830708668691e-02
1.201500000000000057e+02 -3.610446799146279501e-02
1.202000000000000028e+02 -3.536317795901258720e-02
1.202500000000000000e+02 -3.548954073619583344e-02
1.202999999999999972e+02 -3.460281723281938976e-02
1.203499999999999943e+02 -3.378740615710060236e-02
1.204000000000000057e+02 -3.341824484592532257e-02
1.204500000000000028e+02 -3.404546696455740956e-02
1.205000000000000000e+02 -4.356548824713937784e-02
1.205499999999999972e+02 -4.806920512898209263e-02
1.205999999999999943e+02 -4.875046366613274007e-02
1.206500000000000057e+02 -4.775285617342501371e-02
1.207000000000000028e+02 -4.634501048367616755e-02
1.207500000000000000e+02 -4.603193780399792573e-02
1.207999999999999972e+02 -4.602394023406791712e-02
1.208499999999999943e+02 -4.632214600785070774e-02
1.209000000000000057e+02 -4.656063638697473250e-02
1.209500000000000028e+02 -4.682582206687269100e-02
1.210000000000000000e+02 -4.423709375097970714e-02
1.210499999999999972e+02 -4.447208819334407676e-02
1.210999999999999943e+02 -4.447387168486727910e-02
1.211500000000000057e+02 -4.514310110268487247e-02
1.212000000000000028e+02 -4.394026649517897981e-02
1.212500000000000000e+02 -4.259701254148277189e-02
1.212999999999999972e+02 -4.294122064261630262e-02
1.213499999999999943e+02 -4.245169488293512594e-02
1.214000000000000057e+02 -4.195819239823708052e-02
1.214500000000000028e+02 -3.939310787682338832e-02
1.215000000000000000e+02 -3.904387102213440625e-02
1.215499999999999972e+02 -3.946756018088322382e-02
1.215999999999999943e+02 -3.988732918754319540e-02
1.216500000000000057e+02 -3.954489745236643844e-02
1.217000000000000028e+02 -3.827492095030576857e-02
1.217500000000000000e+02 -3.765373391005050890e-02
1.217999999999999972e+02 -3.804393980907512518e-02
1.218499999999999943e+02 -3.522173329359507693e-02
1.219000000000000057e+02 -3.304168689333534387e-02
1.219500000000000028e+02 -3.316541837812939097e-02
1.220000000000000000e+02 -3.225516948411417256e-02
1.220499999999999972e+02 -3.215722482764288986e-02
1.220999999999999943e+02 -3.213817848718687753e-02
1.221500000000000057e+02 -3.179598486708073296e-02
1.222000000000000028e+02 -3.106898848240511810e-02
1.222500000000000000e+02 -3.068932665331927656e-02
1.222999999999999972e+02 -2.902313472038438660e-02
1.223499999999999943e+02 -2.902440060966836669e-02
1.224000000000000057e+02 -2.884311369656234955e-02
1.224500000000000028e+02 -2.886872017801359741e-02
1.225000000000000000e+02 -2.893821693474451368e-02
1.225499999999999972e+02 -2.884503883850648293e-02
1.225999999999999943e+02 -2.923440725321677439e-02
1.226500000000000057e+02 -2.708937596560050121e-02
1.227000000000000028e+02 -2.765312155011206627e-02
1.227500000000000000e+02 -2.780594543592247725e-02
1.227999999999999972e+02 -2.587123168437626547e-02
1.228499999999999943e+02 -2.499471593546994871e-02
1.229000000000000057e+02 -2.477070507206797015e-02
1.229500000000000028e+02 -2.307583805922667000e-02
1.230000000000000000e+02 -2.336005133582930160e-02
1.230499999999999972e+02 -2.469145033865791095e-02
1.230999999999999943e+02 -2.460703953734081836e-02
1.231500000000000057e+02 -2.414878891210596110e-02
1.232000000000000028e+02 -2.375432747111091633e-02
1.232500000000000000e+02 -2.393901047651871006e-02
1.232999999999999972e+02 -2.224580143564034926e-02
1.233499999999999943e+02 -2.211180989029063945e-02
1.234000000000000057e+02 -2.269205625773587642e-02
1.234500000000000028e+02 -2.145008632437018364e-02
1.235000000000000000e+02 -1.923515027797291499e-02
1.235499999999999972e+02 -1.802152070439424353e-02
1.235999999999999943e+02 -1.706538309570961726e-02
1.236500000000000057e+02 -1.752001695178947299e-02
1.237000000000000028e+02 -1.651820162375143911e-02
1.237500000000000000e+02 -1.652843978556342922e-02
1.237999999999999972e+02 -1.608499534615434948e-02
1.238499999999999943e+02 -1.613649581147318449e-02
1.239000000000000057e+02 -1.562364243603192246e-02
1.239500000000000028e+02 -1.585823024673843618e-02
1.240000000000000000e+02 -1.610351113892704092e-02
1.240499999999999972e+02 -1.688222233107606468e-02
1.240999999999999943e+02 -1.812228120323740310e-02
1.241500000000000057e+02 -1.765820822552169322e-02
1.242000000000000028e+02 -1.690730200207707021e-02
1.242500000000000000e+02 -1.601962473366613099e-02
1.242999999999999972e+02 -2.377947255671598523e-02
1.243499999999999943e+02 -2.225223113872533409e-02
1.244000000000000057e+02 -2.270489585266613486e-02
1.244500000000000028e+02 -2.194451838145829170e-02
1.245000000000000000e+02 -2.122700824023208976e-02
1.245499999999999972e+02 -2.047687085156770989e-02
1.245999999999999943e+02 -1.948129853506262721e-02
1.246500000000000057e+02 -1.923064923002481760e-02
1.247000000000000028e+02 -1.795208003699029845e-02
1.247500000000000000e+02 -1.669879370273597008e-02
1.247999999999999972e+02 -1.629009554719157774e-02
1.248499999999999943e+02 -1.515310363160024196e-02
1.249000000000000057e+02 -1.434261002382605787e-02
1.249500000000000028e+02 -1.431143403066611856e-02
1.250000000000000000e+02 -1.435826691182417666e-02
1.250499999999999972e+02 -1.128291065801944812e-02
1.250999999999999943e+02 -9.839354455885044801e-03
1.251500000000000057e+02 -9.889134903187794465e-03
1.252000000000000028e+02 -1.066089218840736950e-02
1.252500000000000000e+02 -1.119343456345876439e-02
1.252999999999999972e+02 -1.029847162923295048e-02
1.253499999999999943e+02 -8.019897155616143025e-03
1.254000000000000057e+02 -7.406964859748156604e-03
1.254500000000000028e+02 -1.230922404686815921e-02
1.255000000000000000e+02 -1.159361583834335116e-02
1.255499999999999972e+02 -1.054307645566474223e-02
1.255999999999999943e+02 -7.572846913070519631e-03
1.256500000000000057e+02 -6.004037837494560943e-03
1.257000000000000028e+02 -6.550874499701081662e-03
1.257500000000000000e+02 -5.852408291856243082e-03
1.257999999999999972e+02 -4.862096566854530975e-03
1.258499999999999943e+02 -8.677365682680859144e-03
1.259000000000000057e+02 -6.947359468420680022e-03
1.259500000000000028e+02 -6.663136594915252536e-03
1.260000000000000000e+02 -7.319234227964641938e-03
1.260499999999999972e+02 -6.585587391694952900e-03
1.260999999999999943e+02 -6.369987720824731199e-03
1.261500000000000057e+02 -6.785300729870069950e-03
1.262000000000000028e+02 -6.890019373422059598e-03
1.262500000000000000e+02 -5.773410421480934876e-03
1.262999999999999972e+02 -6.638926218343505457e-03
1.263499999999999943e+02 -7.661558128725709516e-03
1.264000000000000057e+02 -7.355016802932789512e-03
1.264500000000000028e+02 -6.988646310663919337e-03
1.265000000000000000e+02 -6.690183403009311407e-03
1.265499999999999972e+02 -7.037889668316781554e-03
1.265999999999999943e+02 -7.735696970324891855e-03
1.266500000000000057e+02 -7.042983037923000733e-03
1.267000000000000028e+02 -6.995890264311070694e-03
1.267500000000000000e+02 -6.979052051782678318e-03
1.267999999999999972e+02 -6.086235940311341547e-03
1.268499999999999943e+02 -5.697453875023185746e-03
1.269000000000000057e+02 -4.887122175517860483e-03
1.269500000000000028e+02 -5.056252491156491141e-03
1.270000000000000000e+02 -5.481918449124331162e-03
1.270499999999999972e+02 -5.468808018924161199e-03
1.270999999999999943e+02 -5.313000047599006348e-03
1.271500000000000057e+02 -4.466485593900444521e-03
1.272000000000000028e+02 -4.678399693920843282e-03
1.272500000000000000e+02 -4.977965390557531622e-03
1.272999999999999972e+02 -5.308445246829136301e-03
1.273499999999999943e+02 -5.471896200061946575e-03
1.274000000000000057e+02 -5.337138937762732870e-03
1.274500000000000028e+02 -6.539579497635588344e-03
1.275000000000000000e+02 -6.677163624128379903e-03
1.275499999999999972e+02 -7.108121467355488741e-03
1.275999999999999943e+02 -7.738161330452214548e-03
1.276500000000000057e+02 -8.291312083425917551e-03
1.277000000000000028e+02 -7.827617811566541656e-03
1.277500000000000000e+02 -8.848040877443352076e-03
1.277999999999999972e+02 -8.959314504855838898e-03
1.278499999999999943e+02 -1.044845872877403145e-02
1.279000000000000057e+02 -1.152686066572003454e-02
1.279500000000000028e+02 -1.209346171800734782e-02
1.280000000000000000e+02 -1.196290417181601791e-02
1.280500000000000114e+02 -1.249746670236609632e-02
1.280999999999999943e+02 -1.324686111500696616e-02
1.281500000000000057e+02 -1.336191046495087235e-02
1.281999999999999886e+02 -1.399498409445457808e-02
1.282500000000000000e+02 -1.390140706097888791e-02
1.283000000000000114e+02 -1.463218310557533319e-02
1.283499999999999943e+02 -1.438314797216785901e-02
1.284000000000000057e+02 -1.344943994024438289e-02
1.284499999999999886e+02 -1.434576142515318203e-02
1.285000000000000000e+02 -1.314466975250519649e-02
1.285500000000000114e+02 -1.326285963942459671e-02
1.285999999999999943e+02 -1.287227846316710278e-02
1.286500000000000057e+02 -1.192418432253113808e-02
1.286999999999999886e+02 -1.187763250196200229e-02
1.287500000000000000e+02 -1.245225510427864710e-02
1.288000000000000114e+02 -1.323988246174496140e-02
1.288499999999999943e+02 -1.407241141876324104e-02
1.289000000000000057e+02 -1.441990772267724014e-02
1.289499999999999886e+02 -1.313463599568039618e-02
1.290000000000000000e+02 -1.383886629933279641e-02
1.290500000000000114e+02 -1.342727178285609869e-02
1.290999999999999943e+02 -1.227027243490073048e-02
1.291500000000000057e+02 -1.213252360403480751e-02
1.291999999999999886e+02 -1.288623009291316006e-02
1.292500000000000000e+02 -1.311558376909909354e-02
1.293000000000000114e+02 -1.395417221398905817e-02
1.293499999999999943e+02 -1.364167295602870637e-02
1.294000000000000057e+02 -1.314135095132957370e-02
1.294499999999999886e+02 -1.335691915677769334e-02
1.295000000000000000e+02 -1.544395786661171416e-02
1.295500000000000114e+02 -1.541232719433190818e-02
1.295999999999999943e+02 -1.604619219202338409e-02
1.296500000000000057e+02 -1.684059362067250390e-02
1.296999999999999886e+02 -1.771053379008581674e-02
1.297500000000000000e+02 -1.760344469323214117e-02
1.298000000000000114e+02 -1.778759731091012278e-02
1.298499999999999943e+02 -1.821608445867236442e-02
1.299000000000000057e+02 -1.883541544860174374e-02
1.299499999999999886e+02 -1.962139078106455228e-02
1.300000000000000000e+02 -2.205817433517905449e-02
1.300500000000000114e+02 -2.312173487814053741e-02
1.300999999999999943e+02 -2.307021778803796871e-02
1.301500000000000057e+02 -2.362763201085077772e-02
1.301999999999999886e+02 -2.330431196779034209e-02
1.302500000000000000e+02 -2.370560746879415981e-02
1.303000000000000114e+02 -2.380297486226279693e-02
1.303499999999999943e+02 -2.352988041938625791e-02
1.304000000000000057e+02 -2.403230641544414070e-02
1.304499999999999886e+02 -2.397717470057217359e-02
1.305000000000000000e+02 -2.433671610676426886e-02
1.305500000000000114e+02 -2.432650118345070292e-02
1.305999999999999943e+02 -2.507406359863788986e-02
1.306500000000000057e+02 -2.625208693985129835e-02
1.306999999999999886e+02 -2.674374468061796808e-02
1.307500000000000000e+02 -2.778785815679702190e-02
1.308000000000000114e+02 -2.805173187434273005e-02
1.308499999999999943e+02 -3.091397400948006635e-02
1.309000000000000057e+02 -3.122213823179189468e-02
1.309499999999999886e+02 -3.098916433898741066e-02
1.310000000000000000e+02 -3.112569587715681776e-02
1.310500000000000114e+02 -3.104016235819529942e-02
1.310999999999999943e+02 -3.118885443618764700e-02
1.311500000000000057e+02 -3.137019512543556821e-02
1.311999999999999886e+02 -3.165064976689804799e-02
1.312500000000000000e+02 -3.201882153676186005e-02
1.313000000000000114e+02 -3.228933967653864479e-02
1.313499999999999943e+02 -3.313698343802323060e-02
1.314000000000000057e+02 -3.316002394368794404e-02
1.314499999999999886e+02 -3.289775092296307046e-02
1.315000000000000000e+02 -3.286382444864607150e-02
1.315500000000000114e+02 -3.374890970845421945e-02
1.315999999999999943e+02 -3.419683284814725027e-02
1.316500000000000057e+02 -3.499857792299663345e-02
1.316999999999999886e+02 -3.515883808559822077e-02
1.317500000000000000e+02 -3.652867478929584105e-02
1.318000000000000114e+02 -3.909108944961455639e-02
1.318499999999999943e+02 -4.128019178198591432e-02
1.319000000000000057e+02 -4.139349644244600529e-02
1.319499999999999886e+02 -4.056673661778552320e-02
1.320000000000000000e+02 -4.336626592588993523e-02
1.320500000000000114e+02 -4.346324043803662801e-02
1.320999999999999943e+02 -4.589658508051263491e-02
1.321500000000000057e+02 -4.771347612213154565e-02
1.321999999999999886e+02 -4.775811183125974746e-02
1.322500000000000000e+02 -4.691430854612141377e-02
1.323000000000000114e+02 -4.777035005485890523e-02
1.323499999999999943e+02 -4.724870428683065199e-02
1.324000000000000057e+02 -4.850896951497022519e-02
1.324499999999999886e+02 -4.828385130680040022e-02
1.325000000000000000e+02 -4.836739189416228157e-02
1.325500000000000114e+02 -4.622948832538689018e-02
1.325999999999999943e+02 -4.807297650647735648e-02
1.326500000000000057e+02 -4.903982896045871315e-02
1.326999999999999886e+02 -4.953437856464212169e-02
1.327500000000000000e+02 -4.999793083541025085e-02
1.328000000000000114e+02 -5.087804426288270593e-02
1.328499999999999943e+02 -5.015523439796844285e-02
1.329000000000000057e+02 -4.974780502181460479e-02
1.329499999999999886e+02 -4.942084942307552881e-02
1.330000000000000000e+02 -5.221121318754095436e-02
1.330500000000000114e+02 -5.300657022761837839e-02
1.330999999999999943e+02 -5.325780115396140657e-02
1.331500000000000057e+02 -5.365869919379694791e-02
1.331999999999999886e+02 -5.414648437298841960e-02
1.332500000000000000e+02 -5.426843423741609107e-02
1.333000000000000114e+02 -5.526514205615718628e-02
1.333499999999999943e+02 -5.493547091821379680e-02
1.334000000000000057e+02 -5.527512280936605626e-02
1.334499999999999886e+02 -5.568599824680421639e-02
1.335000000000000000e+02 -5.586637176774829350e-02
1.335500000000000114e+02 -5.692476543448889842e-02
1.335999999999999943e+02 -5.642432257149217201e-02
1.336500000000000057e+02 -4.658847799757157709e-02
1.336999999999999886e+02 -4.563867988670432252e-02
1.337500000000000000e+02 -4.614486266336460113e-02
1.338000000000000114e+02 -4.639429878094253334e-02
1.338499999999999943e+02 -4.594387766557498504e-02
1.339000000000000057e+02 -4.515109107100540725e-02
1.339499999999999886e+02 -4.524845773715265029e-02
1.340000000000000000e+02 -4.414081530113257018e-02
1.340500000000000114e+02 -4.535272727760648187e-02
1.340999999999999943e+02 -4.494157582065807371e-02
1.341500000000000057e+02 -4.642668972906337926e-02
1.341999999999999886e+02 -4.616343846900056169e-02
1.342500000000000000e+02 -4.698327019249917691e-02
1.343000000000000114e+02 -4.780808726827005806e-02
1.343499999999999943e+02 -4.718153232955830945e-02
1.344000000000000057e+02 -4.901867687525131995e-02
1.344499999999999886e+02 -3.037105077104278877e-02
1.345000000000000000e+02 -3.000379989603928904e-02
1.345500000000000114e+02 -3.121338153209686841e-02
1.345999999999999943e+02 -3.178546812928406684e-02
1.346500000000000057e+02 -3.058217735479328014e-02
1.346999999999999886e+02 -2.904089375345563634e-02
1.347500000000000000e+02 -2.910552001066483291e-02
1.348000000000000114e+02 -2.978955309938465315e-02
1.348499999999999943e+02 -3.032617101714142269e-02
1.349000000000000057e+02 -3.022728398488216950e-02
1.349499999999999886e+02 -3.028265920105829845e-02
1.350000000000000000e+02 -3.010285445347848227e-02
1.350500000000000114e+02 -2.989317724755541361e-02
1.350999999999999943e+02 -3.007992311006987829e-02
1.351500000000000057e+02 -2.984824141951361934e-02
1.351999999999999886e+02 -3.141441432449268434e-02
1.352500000000000000e+02 -3.150641705349135208e-02
1.353000000000000114e+02 -3.141434663773776809e-02
1.353499999999999943e+02 -3.089526964214856647e-02
1.354000000000000057e+02 -3.014718052694383837e-02
1.354499999999999886e+02 -3.043615266894512603e-02
1.355000000000000000e+02 -3.013200799033160376e-02
1.355500000000000114e+02 -3.007354333574415936e-02
1.355999999999999943e+02 -3.089899052935638976e-02
1.356500000000000057e+02 -3.127130963452882245e-02
1.356999999999999886e+02 -7.530547021545663799e-02
1.357500000000000000e+02 -7.502968013124336477e-02
1.358000000000000114e+02 -7.485219618541602560e-02
1.358499999999999943e+02 -7.816745235178612639e-02
1.359000000000000057e+02 -7.793859545807392541e-02
1.359499999999999886e+02 -7.649714512707486702e-02
1.360000000000000000e+02 -7.675972277225007190e-02
1.360500000000000114e+02 -7.759826992682382352e-02
1.360999999999999943e+02 -7.695509909808168070e-02
1.361500000000000057e+02 -7.667668325430482268e-02
1.361999999999999886e+02 -7.621564416983346579e-02
1.362500000000000000e+02 -7.603134072756181916e-02
1.363000000000000114e+02 -8.091669958019785669e-02
1.363499999999999943e+02 -8.190529733529915146e-02
1.364000000000000057e+02 -8.159388337425077520e-02
1.364499999999999886e+02 -8.168199194725699053e-02
1.365000000000000000e+02 -8.245209904547071145e-02
1.365500000000000114e+02 -8.756814683323339843e-02
1.365999999999999943e+02 -8.766525515697878856e-02
1.366500000000000057e+02 -8.982284391998603124e-02
1.366999999999999886e+02 -8.950197960470145098e-02
1.367500000000000000e+02 -8.915775141229301259e-02
1.368000000000000114e+02 -8.865280524641405702e-02
1.368499999999999943e+02 -8.953585086946912186e-02
1.369000000000000057e+02 -8.992752872204123893e-02
1.369499999999999886e+02 -9.129085287283628114e-02
1.370000000000000000e+02 -8.687645245540120964e-02
1.370500000000000114e+02 -7.415904192352172630e-02
1.370999999999999943e+02 -7.389582788028212224e-02
1.371500000000000057e+02 -7.488545014010744572e-02
1.371999999999999886e+02 -7.501610966553956539e-02
1.372500000000000000e+02 -7.374940130605764366e-02
1.373000000000000114e+02 -7.248328757434867320e-02
1.373499999999999943e+02 -7.518896449100764823e-02
1.374000000000000057e+02 -7.401229105864483293e-02
1.374499999999999886e+02 -7.276442005266790802e-02
1.375000000000000000e+02 -7.190704850988482999e-02
1.375500000000000114e+02 -7.403663058248925732e-02
1.375999999999999943e+02 -7.538200000205408369e-02
1.376500000000000057e+02 -7.870837544609260439e-02
1.376999999999999886e+02 -7.924606038443554601e-02
1.377500000000000000e+02 -7.881927190077812895e-02
1.378000000000000114e+02 -7.957983850076444376e-02
1.378499999999999943e+02 -7.715288047950343009e-02
1.379000000000000057e+02 -7.571335938253349884e-02
1.379499999999999886e+02 -7.615147368518773718e-02
1.380000000000000000e+02 -7.959353705118170363e-02
1.380500000000000114e+02 -7.748616332963913222e-02
1.380999999999999943e+02 -7.848685766939265951e-02
1.381500000000000057e+02 -7.684602545666269213e-02
1.381999999999999886e+02 -7.944687702984543076e-02
1.382500000000000000e+02 -8.013560800122357386e-02
1.383000000000000114e+02 -7.949239310244508860e-02
1.383499999999999943e+02 -8.101239170257257260e-02
1.384000000000000057e+02 -8.096391333424302061e-02
1.384499999999999886e+02 -7.959131238033199940e-02
1.385000000000000000e+02 -8.210314973831146779e-02
1.385500000000000114e+02 -8.320409615052475061e-02
1.385999999999999943e+02 -8.392388569803106713e-02
1.386500000000000057e+02 -8.450071331187007651e-02
1.386999999999999886e+02 -8.711761737807739714e-02
1.387500000000000000e+02 -8.945330649536553658e-02
1.388000000000000114e+02 -9.272457693857934224e-02
1.388499999999999943e+02 -9.327549918477946733e-02
1.389000000000000057e+02 -9.565587675970087245e-02
1.389499999999999886e+02 -9.406735196232210439e-02
1.390000000000000000e+02 -9.698407207673134800e-02
1.390500000000000114e+02 -9.681645715022767218e-02
1.390999999999999943e+02 -9.680827703000062512e-02
1.391500000000000057e+02 -1.018427846074884680e-01
1.391999999999999886e+02 -9.962529373040671099e-02
1.392500000000000000e+02 -9.643860710790472246e-02
1.393000000000000114e+02 -1.140069860745956121e-01
1.393499999999999943e+02 -1.166693506222572368e-01
1.394000000000000057e+02 -1.161942956817451911e-01
1.394499999999999886e+02 -1.148813363511110297e-01
1.395000000000000000e+02 -1.140813997858313861e-01
1.395500000000000114e+02 -1.134063573095624861e-01
1.395999999999999943e+02 -1.113687381857575709e-01
1.396500000000000057e+02 -1.117303779416685683e-01
1.396999999999999886e+02 -1.190429551185665513e-01
1.397500000000000000e+02 -1.170900882168895846e-01
1.398000000000000114e+02 -1.138307160174084759e-01
1.398499999999999943e+02 -1.133192180401587368e-01
1.399000000000000057e+02 -1.133134937209958198e-01
1.399499999999999886e+02 -1.112225465342813746e-01
1.400000000000000000e+02 -1.114942738962194368e-01
1.400500000000000114e+02 -1.103379774320736306e-01
1.400999999999999943e+02 -1.162038229119118637e-01
1.401500000000000057e+02 -1.162934949273510959e-01
1.401999999999999886e+02 -1.163231243307398938e-01
1.402500000000000000e+02 -1.158648157718629029e-01
1.403000000000000114e+02 -1.185988989697828455e-01
1.403499999999999943e+02 -1.179506994001771475e-01
1.404000000000000057e+02 -1.190231313770951926e-01
1.404499999999999886e+02 -1.189793400111354843e-01
1.405000000000000000e+02 -1.193049739724291042e-01
1.405500000000000114e+02 -1.195593495930916406e-01
1.405999999999999943e+02 -1.205358643778027955e-01
1.406500000000000057e+02 -1.200950236878184224e-01
1.406999999999999886e+02 -1.226239649653638880e-01
1.407500000000000000e+02 -1.221545911043454974e-01
1.408000000000000114e+02 -1.212395346527562201e-01
1.408499999999999943e+02 -1.186433448225784337e-01
1.409000000000000057e+02 -1.166415138248056149e-01
1.409499999999999886e+02 -1.172764798186861496e-01
1.410000000000000000e+02 -1.190666735480443300e-01
1.410500000000000114e+02 -1.192826377340199945e-01
1.410999999999999943e+02 -1.180650473980368598e-01
1.411500000000000057e+02 -1.188979937116079189e-01
1.411999999999999886e+02 -1.198512712294619031e-01
1.412500000000000000e+02 -1.181381369380645613e-01
1.413000000000000114e+02 -1.180343478904648663e-01
1.413499999999999943e+02 -1.182986769472706007e-01
1.414000000000000057e+02 -1.195688711930397441e-01
1.414499999999999886e+02 -1.204546901011276233e-01
1.415000000000000000e+02 -1.212882384565969057e-01
1.415500000000000114e+02 -1.211285296765623742e-01
1.415999999999999943e+02 -1.191985556641311089e-01
1.416500000000000057e+02 -1.172951294691948337e-01
1.416999999999999886e+02 -1.187594041797903482e-01
1.417500000000000000e+02 -1.187466403453209807e-01
1.418000000000000114e+02 -1.189984718233324246e-01
1.418499999999999943e+02 -1.191865359282841402e-01
1.419000000000000057e+02 -1.206354165843818022e-01
1.419499999999999886e+02 -1.210371876795795776e-01
1.420000000000000000e+02 -1.212929675595232626e-01
1.420500000000000114e+02 -1.223868670463405944e-01
1.420999999999999943e+02 -1.177664975759489252e-01
1.421500000000000057e+02 -1.170942858114648877e-01
1.421999999999999886e+02 -1.169097957533287019e-01
1.422500000000000000e+02 -1.151483341925580578e-01
1.423000000000000114e+02 -9.212505415834162936e-02
1.423499999999999943e+02 -9.225977413367114632e-02
1.424000000000000057e+02 -9.094836045617427089e-02
1.424499999999999886e+02 -9.096024105357310152e-02
1.425000000000000000e+02 -9.015167031755054461e-02
1.425500000000000114e+02 -8.946586247898208333e-02
1.425999999999999943e+02 -9.435804225707210280e-02
1.426500000000000057e+02 -9.532128347313617578e-02
1.426999999999999886e+02 -9.606651778471253511e-02
1.427500000000000000e+02 -9.413243854813690970e-02
1.428000000000000114e+02 -9.390994070836178320e-02
1.428499999999999943e+02 -9.191054211985666411e-02
1.429000000000000057e+02 -9.126169177369328200e-02
1.429499999999999886e+02 -9.134347379046219018e-02
1.430000000000000000e+02 -8.978964645782792908e-02
1.430500000000000114e+02 -8.877466016118351622e-02
1.430999999999999943e+02 -8.859306445463346891e-02
1.431500000000000057e+02 -8.915824187517139288e-02
1.431999999999999886e+02 -9.185951700228074668e-02
1.432500000000000000e+02 -9.190186463849084331e-02
1.433000000000000114e+02 -9.086867764815753645e-02
1.433499999999999943e+02 -8.984219465346002242e-02
1.434000000000000057e+02 -9.025077893031309417e-02
1.434499999999999886e+02 -9.023076066848434440e-02
1.435000000000000000e+02 -8.923939457807665565e-02
1.435500000000000114e+02 -9.114920768489889746e-02
1.435999999999999943e+02 -9.110698695002196479e-02
1.436500000000000057e+02 -9.077763471919621241e-02
1.436999999999999886e+02 -9.224481358414650389e-02
1.437500000000000000e+02 -9.185399801240605455e-02
1.438000000000000114e+02 -9.140391741538259063e-02
1.438499999999999943e+02 -9.169402134831286522e-02
1.439000000000000057e+02 -9.011952750153209846e-02
1.439499999999999886e+02 -8.992303978098505068e-02
1.440000000000000000e+02 -9.078155050337362308e-02
1.440500000000000114e+02 -9.358582395499989715e-02
1.440999999999999943e+02 -9.267989730253405056e-02
1.441500000000000057e+02 -9.268355620334035871e-02
1.441999999999999886e+02 -9.415645380625534133e-02
1.442500000000000000e+02 -9.489387141859655095e-02
1.443000000000000114e+02 -9.489683913835396389e-02
1.443499999999999943e+02 -9.488390219501716127e-02
1.444000000000000057e+02 -9.659231181795771559e-02
1.444499999999999886e+02 -9.617498690486088464e-02
1.445000000000000000e+02 -9.624933477989972008e-02
1.445500000000000114e+02 -9.640650138969941718e-02
1.445999999999999943e+02 -9.554570170468708323e-02
1.446500000000000057e+02 -9.587851723239095014e-02
1.446999999999999886e+02 -9.641481601478209262e-02
1.447500000000000000e+02 -9.491147841068783841e-02
1.448000000000000114e+02 -9.538618376880807215e-02
1.448499999999999943e+02 -9.522850871178981103e-02
1.449000000000000057e+02 -9.468544050422299241e-02
1.449499999999999886e+02 -9.291370187338542086e-02
1.450000000000000000e+02 -9.132820902503845095e-02
1.450500000000000114e+02 -9.148511504515587089e-02
1.450999999999999943e+02 -9.291070653724815831e-02
1.451500000000000057e+02 -9.249176080657328658e-02
1.451999999999999886e+02 -9.249157402275316742e-02
1.452500000000000000e+02 -9.290556219852318109e-02
1.453000000000000114e+02 -9.286958536754617854e-02
1.453499999999999943e+02 -9.345188330080170247e-02
1.454000000000000057e+02 -9.279999931846040495e-02
1.454499999999999886e+02 -9.198598852506448265e-02
1.455000000000000000e+02 -9.066533594260170470e-02
1.455500000000000114e+02 -9.125757366241682433e-02
1.455999999999999943e+02 -9.175810201441557401e-02
1.456500000000000057e+02 -9.406106398116692580e-02
1.456999999999999886e+02 -9.399895133949646986e-02
1.457500000000000000e+02 -9.431596510235086550e-02
1.458000000000000114e+02 -9.446695496620077792e-02
1.458499999999999943e+02 -9.468167789293069347e-02
1.459000000000000057e+02 -9.400529192748893759e-02
1.459499999999999886e+02 -9.558137237415115228e-02
1.460000000000000000e+02 -9.821316299747046008e-02
1.460500000000000114e+02 -9.892448031413962617e-02
1.460999999999999943e+02 -9.601000995240246971e-02
1.461500000000000057e+02 -9.464487465637812236e-02
1.461999999999999886e+02 -1.006762783254965821e-01
1.462500000000000000e+02 -1.004302781101493736e-01
1.463000000000000114e+02 -1.006600217281270193e-01
1.463499999999999943e+02 -1.013889923993120806e-01
1.464000000000000057e+02 -1.023684189137767375e-01
1.464499999999999886e+02 -1.071199723132935794e-01
1.465000000000000000e+02 -1.076338259355663074e-01
1.465500000000000114e+02 -1.071961407469028543e-01
1.465999999999999943e+02 -1.062809710703271626e-01
1.466500000000000057e+02 -1.076153924598791944e-01
1.466999999999999886e+02 -1.086641961166822656e-01
1.467500000000000000e+02 -1.069562032417827602e-01
1.468000000000000114e+02 -1.060208900530162368e-01
1.468499999999999943e+02 -1.075987993522202618e-01
1.469000000000000057e+02 -1.084972589836617346e-01
1.469499999999999886e+02 -1.081415717830274958e-01
1.470000000000000000e+02 -1.071953744672313885e-01
1.470500000000000114e+02 -1.075445578564686172e-01
1.470999999999999943e+02 -1.066135210370740410e-01
1.471500000000000057e+02 -1.045840769514638779e-01
1.471999999999999886e+02 -1.067347337081969577e-01
1.472500000000000000e+02 -1.078132056625146357e-01
1.473000000000000114e+02 -1.101811714614746723e-01
1.473499999999999943e+02 -1.089279708265959851e-01
1.474000000000000057e+02 -1.079967121931673241e-01
1.474499999999999886e+02 -1.084766936698677298e-01
1.475000000000000000e+02 -1.086955884948315743e-01
1.475500000000000114e+02 -1.083500333699087964e-01
1.475999999999999943e+02 -1.079577595755766700e-01
1.476500000000000057e+02 -1.097363563595395997e-01
1.476999999999999886e+02 -1.046627163847370368e-01
1.477500000000000000e+02 -9.806670816919701994e-02
1.478000000000000114e+02 -9.781279555325854413e-02
1.478499999999999943e+02 -9.674549363275404545e-02
1.479000000000000057e+02 -9.482524279157630853e-02
1.479499999999999886e+02 -9.506896955263825777e-02
1.480000000000000000e+02 -9.580231943585884591e-02
1.480500000000000114e+02 -9.732931773919104024e-02
1.480999999999999943e+02 -9.765586462569181281e-02
1.481500000000000057e+02 -9.670988078980460867e-02
1.481999999999999886e+02 -9.810320142725063863e-02
1.482500000000000000e+02 -9.572380368064638267e-02
1.483000000000000114e+02 -9.956066971731569737e-02
1.483499999999999943e+02 -9.962271379674667027e-02
1.484000000000000057e+02 -9.719227636313065855e-02
1.484499999999999886e+02 -9.840038313281622429e-02
1.485000000000000000e+02 -9.645479510991895877e-02
1.485500000000000114e+02 -9.736166953422467629e-02
1.485999999999999943e+02 -1.003608196445631567e-01
1.486500000000000057e+02 -9.973262489865326874e-02
1.486999999999999886e+02 -9.925273398742145980e-02
1.487500000000000000e+02 -9.411112273420364771e-02
1.488000000000000114e+02 -9.470387992507549313e-02
1.488499999999999943e+02 -9.368462174111957808e-02
1.489000000000000057e+02 -9.407108318290287319e-02
1.489499999999999886e+02 -9.196246160699304839e-02
1.490000000000000000e+02 -9.324301420941695506e-02
1.490500000000000114e+02 -9.314722223481088081e-02
1.490999999999999943e+02 -8.871101444712767292e-02
1.491500000000000057e+02 -9.072038630193930697e-02
1.491999999999999886e+02 -9.281134577069449776e-02
1.492500000000000000e+02 -9.311222235920556256e-02
1.493000000000000114e+02 -7.400504779302662095e-02
1.493499999999999943e+02 -7.684240705042190422e-02
1.494000000000000057e+02 -7.842187096642676269e-02
1.494499999999999886e+02 -7.969370262413492945e-02
1.495000000000000000e+02 -8.121962587947866019e-02
1.495500000000000114e+02 -8.367101627080875126e-02
1.495999999999999943e+02 -8.644255164571326699e-02
1.496500000000000057e+02 -8.615340467144838588e-02
1.496999999999999886e+02 -8.838561322970261980e-02
1.497500000000000000e+02 -9.119672046210336447e-02
1.498000000000000114e+02 -9.041749535657032932e-02
1.498499999999999943e+02 -9.647144738927451724e-02
1.499000000000000057e+02 -9.909628775343309881e-02
1.499499999999999886e+02 -9.992777769283565925e-02
1.500000000000000000e+02 -9.988458867476913972e-02
