# Supplementary material for: Elevated concentrations cause upright alpha-synuclein conformation at lipid interfaces
Source: Nat Commun. 2023 Sep 18;14:5731. doi: 10.1038/s41467-023-39843-1 (PMC10507035; doi:10.1038/s41467-023-39843-1)
Supplement: Supplementary file 3 — Source Data [file 41467_2023_39843_MOESM3_ESM.zip › Source Data file/FigureS12/figS12_highLPR_corr_s6_r2.txt]

0.000000000000000000e+00 nan
5.000000000000000278e-02 nan
1.000000000000000056e-01 nan
1.499999999999999944e-01 nan
2.000000000000000111e-01 nan
2.500000000000000000e-01 nan
2.999999999999999889e-01 nan
3.499999999999999778e-01 nan
4.000000000000000222e-01 nan
4.500000000000000111e-01 nan
5.000000000000000000e-01 nan
5.500000000000000444e-01 nan
5.999999999999999778e-01 nan
6.500000000000000222e-01 nan
6.999999999999999556e-01 nan
7.500000000000000000e-01 nan
8.000000000000000444e-01 nan
8.499999999999999778e-01 nan
9.000000000000000222e-01 nan
9.499999999999999556e-01 nan
1.000000000000000000e+00 nan
1.050000000000000044e+00 nan
1.100000000000000089e+00 nan
1.149999999999999911e+00 nan
1.199999999999999956e+00 nan
1.250000000000000000e+00 nan
1.300000000000000044e+00 nan
1.350000000000000089e+00 nan
1.399999999999999911e+00 nan
1.449999999999999956e+00 nan
1.500000000000000000e+00 nan
1.550000000000000044e+00 nan
1.600000000000000089e+00 nan
1.649999999999999911e+00 nan
1.699999999999999956e+00 nan
1.750000000000000000e+00 nan
1.800000000000000044e+00 nan
1.850000000000000089e+00 nan
1.899999999999999911e+00 nan
1.949999999999999956e+00 nan
2.000000000000000000e+00 nan
2.049999999999999822e+00 nan
2.100000000000000089e+00 nan
2.149999999999999911e+00 nan
2.200000000000000178e+00 nan
2.250000000000000000e+00 nan
2.299999999999999822e+00 nan
2.350000000000000089e+00 nan
2.399999999999999911e+00 nan
2.450000000000000178e+00 nan
2.500000000000000000e+00 nan
2.549999999999999822e+00 nan
2.600000000000000089e+00 nan
2.649999999999999911e+00 nan
2.700000000000000178e+00 nan
2.750000000000000000e+00 nan
2.799999999999999822e+00 nan
2.850000000000000089e+00 nan
2.899999999999999911e+00 nan
2.950000000000000178e+00 nan
3.000000000000000000e+00 nan
3.049999999999999822e+00 nan
3.100000000000000089e+00 nan
3.149999999999999911e+00 nan
3.200000000000000178e+00 nan
3.250000000000000000e+00 nan
3.299999999999999822e+00 nan
3.350000000000000089e+00 nan
3.399999999999999911e+00 nan
3.450000000000000178e+00 nan
3.500000000000000000e+00 nan
3.549999999999999822e+00 nan
3.600000000000000089e+00 nan
3.649999999999999911e+00 nan
3.700000000000000178e+00 nan
3.750000000000000000e+00 nan
3.799999999999999822e+00 nan
3.850000000000000089e+00 nan
3.899999999999999911e+00 nan
3.950000000000000178e+00 nan
4.000000000000000000e+00 nan
4.049999999999999822e+00 nan
4.099999999999999645e+00 nan
4.150000000000000355e+00 nan
4.200000000000000178e+00 nan
4.250000000000000000e+00 nan
4.299999999999999822e+00 nan
4.349999999999999645e+00 nan
4.400000000000000355e+00 nan
4.450000000000000178e+00 nan
4.500000000000000000e+00 nan
4.549999999999999822e+00 nan
4.599999999999999645e+00 nan
4.650000000000000355e+00 nan
4.700000000000000178e+00 nan
4.750000000000000000e+00 nan
4.799999999999999822e+00 nan
4.849999999999999645e+00 nan
4.900000000000000355e+00 nan
4.950000000000000178e+00 nan
5.000000000000000000e+00 nan
5.049999999999999822e+00 nan
5.099999999999999645e+00 nan
5.150000000000000355e+00 nan
5.200000000000000178e+00 nan
5.250000000000000000e+00 nan
5.299999999999999822e+00 nan
5.349999999999999645e+00 nan
5.400000000000000355e+00 nan
5.450000000000000178e+00 nan
5.500000000000000000e+00 nan
5.549999999999999822e+00 nan
5.599999999999999645e+00 nan
5.650000000000000355e+00 nan
5.700000000000000178e+00 nan
5.750000000000000000e+00 nan
5.799999999999999822e+00 nan
5.849999999999999645e+00 nan
5.900000000000000355e+00 nan
5.950000000000000178e+00 nan
6.000000000000000000e+00 nan
6.049999999999999822e+00 nan
6.099999999999999645e+00 nan
6.150000000000000355e+00 nan
6.200000000000000178e+00 nan
6.250000000000000000e+00 nan
6.299999999999999822e+00 nan
6.349999999999999645e+00 nan
6.400000000000000355e+00 nan
6.450000000000000178e+00 nan
6.500000000000000000e+00 nan
6.549999999999999822e+00 nan
6.599999999999999645e+00 nan
6.650000000000000355e+00 nan
6.700000000000000178e+00 nan
6.750000000000000000e+00 nan
6.799999999999999822e+00 nan
6.849999999999999645e+00 nan
6.900000000000000355e+00 nan
6.950000000000000178e+00 nan
7.000000000000000000e+00 nan
7.049999999999999822e+00 nan
7.099999999999999645e+00 nan
7.150000000000000355e+00 nan
7.200000000000000178e+00 nan
7.250000000000000000e+00 nan
7.299999999999999822e+00 nan
7.349999999999999645e+00 nan
7.400000000000000355e+00 nan
7.450000000000000178e+00 nan
7.500000000000000000e+00 nan
7.549999999999999822e+00 nan
7.599999999999999645e+00 nan
7.650000000000000355e+00 nan
7.700000000000000178e+00 nan
7.750000000000000000e+00 nan
7.799999999999999822e+00 nan
7.849999999999999645e+00 nan
7.900000000000000355e+00 nan
7.950000000000000178e+00 nan
8.000000000000000000e+00 nan
8.050000000000000711e+00 nan
8.099999999999999645e+00 nan
8.150000000000000355e+00 nan
8.199999999999999289e+00 nan
8.250000000000000000e+00 nan
8.300000000000000711e+00 nan
8.349999999999999645e+00 nan
8.400000000000000355e+00 nan
8.449999999999999289e+00 nan
8.500000000000000000e+00 nan
8.550000000000000711e+00 nan
8.599999999999999645e+00 nan
8.650000000000000355e+00 nan
8.699999999999999289e+00 nan
8.750000000000000000e+00 nan
8.800000000000000711e+00 nan
8.849999999999999645e+00 nan
8.900000000000000355e+00 nan
8.949999999999999289e+00 nan
9.000000000000000000e+00 nan
9.050000000000000711e+00 nan
9.099999999999999645e+00 nan
9.150000000000000355e+00 nan
9.199999999999999289e+00 nan
9.250000000000000000e+00 nan
9.300000000000000711e+00 nan
9.349999999999999645e+00 nan
9.400000000000000355e+00 nan
9.449999999999999289e+00 nan
9.500000000000000000e+00 nan
9.550000000000000711e+00 nan
9.599999999999999645e+00 nan
9.650000000000000355e+00 nan
9.699999999999999289e+00 nan
9.750000000000000000e+00 nan
9.800000000000000711e+00 nan
9.849999999999999645e+00 nan
9.900000000000000355e+00 nan
9.949999999999999289e+00 nan
1.000000000000000000e+01 nan
1.005000000000000071e+01 nan
1.009999999999999964e+01 nan
1.015000000000000036e+01 nan
1.019999999999999929e+01 nan
1.025000000000000000e+01 nan
1.030000000000000071e+01 nan
1.034999999999999964e+01 nan
1.040000000000000036e+01 nan
1.044999999999999929e+01 nan
1.050000000000000000e+01 nan
1.055000000000000071e+01 nan
1.059999999999999964e+01 nan
1.065000000000000036e+01 nan
1.069999999999999929e+01 nan
1.075000000000000000e+01 nan
1.080000000000000071e+01 nan
1.084999999999999964e+01 nan
1.090000000000000036e+01 nan
1.094999999999999929e+01 nan
1.100000000000000000e+01 nan
1.105000000000000071e+01 nan
1.109999999999999964e+01 nan
1.115000000000000036e+01 nan
1.119999999999999929e+01 nan
1.125000000000000000e+01 nan
1.130000000000000071e+01 nan
1.134999999999999964e+01 nan
1.140000000000000036e+01 nan
1.144999999999999929e+01 nan
1.150000000000000000e+01 nan
1.155000000000000071e+01 nan
1.159999999999999964e+01 nan
1.165000000000000036e+01 nan
1.169999999999999929e+01 nan
1.175000000000000000e+01 nan
1.180000000000000071e+01 nan
1.184999999999999964e+01 nan
1.190000000000000036e+01 nan
1.194999999999999929e+01 nan
1.200000000000000000e+01 nan
1.205000000000000071e+01 nan
1.209999999999999964e+01 nan
1.215000000000000036e+01 nan
1.219999999999999929e+01 nan
1.225000000000000000e+01 nan
1.230000000000000071e+01 nan
1.234999999999999964e+01 nan
1.240000000000000036e+01 nan
1.244999999999999929e+01 nan
1.250000000000000000e+01 nan
1.255000000000000071e+01 nan
1.259999999999999964e+01 nan
1.265000000000000036e+01 nan
1.269999999999999929e+01 nan
1.275000000000000000e+01 nan
1.280000000000000071e+01 nan
1.284999999999999964e+01 nan
1.290000000000000036e+01 nan
1.294999999999999929e+01 nan
1.300000000000000000e+01 nan
1.305000000000000071e+01 nan
1.309999999999999964e+01 nan
1.315000000000000036e+01 nan
1.319999999999999929e+01 nan
1.325000000000000000e+01 nan
1.330000000000000071e+01 nan
1.334999999999999964e+01 nan
1.340000000000000036e+01 nan
1.344999999999999929e+01 nan
1.350000000000000000e+01 nan
1.355000000000000071e+01 nan
1.359999999999999964e+01 nan
1.365000000000000036e+01 nan
1.369999999999999929e+01 nan
1.375000000000000000e+01 nan
1.380000000000000071e+01 nan
1.384999999999999964e+01 nan
1.390000000000000036e+01 nan
1.394999999999999929e+01 nan
1.400000000000000000e+01 nan
1.405000000000000071e+01 nan
1.409999999999999964e+01 nan
1.415000000000000036e+01 nan
1.419999999999999929e+01 nan
1.425000000000000000e+01 nan
1.430000000000000071e+01 nan
1.434999999999999964e+01 nan
1.440000000000000036e+01 nan
1.444999999999999929e+01 nan
1.450000000000000000e+01 nan
1.455000000000000071e+01 nan
1.459999999999999964e+01 nan
1.465000000000000036e+01 nan
1.469999999999999929e+01 nan
1.475000000000000000e+01 nan
1.480000000000000071e+01 nan
1.484999999999999964e+01 nan
1.490000000000000036e+01 nan
1.494999999999999929e+01 nan
1.500000000000000000e+01 nan
1.505000000000000071e+01 nan
1.509999999999999964e+01 nan
1.515000000000000036e+01 nan
1.519999999999999929e+01 nan
1.525000000000000000e+01 nan
1.530000000000000071e+01 nan
1.534999999999999964e+01 nan
1.540000000000000036e+01 nan
1.544999999999999929e+01 nan
1.550000000000000000e+01 nan
1.555000000000000071e+01 nan
1.559999999999999964e+01 nan
1.565000000000000036e+01 nan
1.569999999999999929e+01 nan
1.575000000000000000e+01 nan
1.580000000000000071e+01 nan
1.584999999999999964e+01 nan
1.590000000000000036e+01 nan
1.594999999999999929e+01 nan
1.600000000000000000e+01 nan
1.605000000000000071e+01 nan
1.610000000000000142e+01 nan
1.614999999999999858e+01 nan
1.619999999999999929e+01 nan
1.625000000000000000e+01 nan
1.630000000000000071e+01 nan
1.635000000000000142e+01 nan
1.639999999999999858e+01 nan
1.644999999999999929e+01 nan
1.650000000000000000e+01 nan
1.655000000000000071e+01 nan
1.660000000000000142e+01 nan
1.664999999999999858e+01 nan
1.669999999999999929e+01 nan
1.675000000000000000e+01 nan
1.680000000000000071e+01 nan
1.685000000000000142e+01 nan
1.689999999999999858e+01 nan
1.694999999999999929e+01 nan
1.700000000000000000e+01 nan
1.705000000000000071e+01 nan
1.710000000000000142e+01 nan
1.714999999999999858e+01 nan
1.719999999999999929e+01 nan
1.725000000000000000e+01 nan
1.730000000000000071e+01 nan
1.735000000000000142e+01 nan
1.739999999999999858e+01 nan
1.744999999999999929e+01 nan
1.750000000000000000e+01 nan
1.755000000000000071e+01 nan
1.760000000000000142e+01 nan
1.764999999999999858e+01 nan
1.769999999999999929e+01 nan
1.775000000000000000e+01 nan
1.780000000000000071e+01 nan
1.785000000000000142e+01 nan
1.789999999999999858e+01 nan
1.794999999999999929e+01 nan
1.800000000000000000e+01 nan
1.805000000000000071e+01 nan
1.810000000000000142e+01 nan
1.814999999999999858e+01 nan
1.819999999999999929e+01 nan
1.825000000000000000e+01 nan
1.830000000000000071e+01 nan
1.835000000000000142e+01 nan
1.839999999999999858e+01 nan
1.844999999999999929e+01 nan
1.850000000000000000e+01 nan
1.855000000000000071e+01 nan
1.860000000000000142e+01 nan
1.864999999999999858e+01 nan
1.869999999999999929e+01 nan
1.875000000000000000e+01 nan
1.880000000000000071e+01 nan
1.885000000000000142e+01 nan
1.889999999999999858e+01 nan
1.894999999999999929e+01 nan
1.900000000000000000e+01 nan
1.905000000000000071e+01 nan
1.910000000000000142e+01 nan
1.914999999999999858e+01 nan
1.919999999999999929e+01 nan
1.925000000000000000e+01 nan
1.930000000000000071e+01 nan
1.935000000000000142e+01 nan
1.939999999999999858e+01 nan
1.944999999999999929e+01 nan
1.950000000000000000e+01 nan
1.955000000000000071e+01 nan
1.960000000000000142e+01 nan
1.964999999999999858e+01 nan
1.969999999999999929e+01 nan
1.975000000000000000e+01 nan
1.980000000000000071e+01 nan
1.985000000000000142e+01 nan
1.989999999999999858e+01 nan
1.994999999999999929e+01 nan
2.000000000000000000e+01 nan
2.005000000000000071e+01 nan
2.010000000000000142e+01 nan
2.014999999999999858e+01 nan
2.019999999999999929e+01 nan
2.025000000000000000e+01 nan
2.030000000000000071e+01 nan
2.035000000000000142e+01 nan
2.039999999999999858e+01 nan
2.044999999999999929e+01 nan
2.050000000000000000e+01 nan
2.055000000000000071e+01 nan
2.060000000000000142e+01 nan
2.064999999999999858e+01 nan
2.069999999999999929e+01 nan
2.075000000000000000e+01 nan
2.080000000000000071e+01 nan
2.085000000000000142e+01 nan
2.089999999999999858e+01 nan
2.094999999999999929e+01 nan
2.100000000000000000e+01 nan
2.105000000000000071e+01 nan
2.110000000000000142e+01 nan
2.114999999999999858e+01 nan
2.119999999999999929e+01 nan
2.125000000000000000e+01 nan
2.130000000000000071e+01 nan
2.135000000000000142e+01 nan
2.139999999999999858e+01 nan
2.144999999999999929e+01 nan
2.150000000000000000e+01 nan
2.155000000000000071e+01 nan
2.160000000000000142e+01 nan
2.164999999999999858e+01 nan
2.169999999999999929e+01 nan
2.175000000000000000e+01 nan
2.180000000000000071e+01 nan
2.185000000000000142e+01 nan
2.189999999999999858e+01 nan
2.194999999999999929e+01 nan
2.200000000000000000e+01 nan
2.205000000000000071e+01 nan
2.210000000000000142e+01 nan
2.214999999999999858e+01 nan
2.219999999999999929e+01 nan
2.225000000000000000e+01 nan
2.230000000000000071e+01 nan
2.235000000000000142e+01 nan
2.239999999999999858e+01 nan
2.244999999999999929e+01 nan
2.250000000000000000e+01 nan
2.255000000000000071e+01 nan
2.260000000000000142e+01 nan
2.264999999999999858e+01 nan
2.269999999999999929e+01 nan
2.275000000000000000e+01 nan
2.280000000000000071e+01 nan
2.285000000000000142e+01 nan
2.289999999999999858e+01 nan
2.294999999999999929e+01 nan
2.300000000000000000e+01 nan
2.305000000000000071e+01 nan
2.310000000000000142e+01 nan
2.314999999999999858e+01 nan
2.319999999999999929e+01 nan
2.325000000000000000e+01 nan
2.330000000000000071e+01 nan
2.335000000000000142e+01 nan
2.339999999999999858e+01 nan
2.344999999999999929e+01 nan
2.350000000000000000e+01 nan
2.355000000000000071e+01 nan
2.360000000000000142e+01 nan
2.364999999999999858e+01 nan
2.369999999999999929e+01 nan
2.375000000000000000e+01 nan
2.380000000000000071e+01 nan
2.385000000000000142e+01 nan
2.389999999999999858e+01 nan
2.394999999999999929e+01 nan
2.400000000000000000e+01 nan
2.405000000000000071e+01 nan
2.410000000000000142e+01 nan
2.414999999999999858e+01 nan
2.419999999999999929e+01 nan
2.425000000000000000e+01 nan
2.430000000000000071e+01 nan
2.435000000000000142e+01 nan
2.439999999999999858e+01 nan
2.444999999999999929e+01 nan
2.450000000000000000e+01 nan
2.455000000000000071e+01 nan
2.460000000000000142e+01 nan
2.464999999999999858e+01 nan
2.469999999999999929e+01 nan
2.475000000000000000e+01 nan
2.480000000000000071e+01 nan
2.485000000000000142e+01 nan
2.489999999999999858e+01 nan
2.494999999999999929e+01 5.479013335176459963e-03
2.500000000000000000e+01 9.258196771940670894e-03
2.505000000000000071e+01 7.987476622199148404e-03
2.510000000000000142e+01 9.026800162526049665e-03
2.514999999999999858e+01 1.610659892505019938e-02
2.519999999999999929e+01 1.424662461730227814e-02
2.525000000000000000e+01 1.680833652881637622e-02
2.530000000000000071e+01 1.607487499486208102e-02
2.535000000000000142e+01 1.675339928984791865e-02
2.539999999999999858e+01 1.907463810034971258e-02
2.544999999999999929e+01 2.093549376147902513e-02
2.550000000000000000e+01 2.553481738776680957e-02
2.555000000000000071e+01 2.962928045557705961e-02
2.560000000000000142e+01 3.382540608661200460e-02
2.564999999999999858e+01 3.700968036551823687e-02
2.569999999999999929e+01 4.126182554171247546e-02
2.575000000000000000e+01 3.543127453110937047e-02
2.580000000000000071e+01 4.021932689930382554e-02
2.585000000000000142e+01 3.934916882752544781e-02
2.589999999999999858e+01 4.254626325521421865e-02
2.594999999999999929e+01 3.805027013111492856e-02
2.600000000000000000e+01 4.192793186869388927e-02
2.605000000000000071e+01 4.277691157701068309e-02
2.610000000000000142e+01 3.251586715619982082e-02
2.614999999999999858e+01 3.659668330255230057e-02
2.619999999999999929e+01 4.037484210228641651e-02
2.625000000000000000e+01 4.421946544155498648e-02
2.630000000000000071e+01 4.156377415731671993e-02
2.635000000000000142e+01 4.461194710654073359e-02
2.639999999999999858e+01 4.703875651037377204e-02
2.644999999999999929e+01 4.667242122132304882e-02
2.650000000000000000e+01 5.099169980577548944e-02
2.655000000000000071e+01 4.939321168991434030e-02
2.660000000000000142e+01 4.772903075889891461e-02
2.664999999999999858e+01 4.614642036260604291e-02
2.669999999999999929e+01 4.920735966639688819e-02
2.675000000000000000e+01 5.024590302986398777e-02
2.680000000000000071e+01 1.691179720168828685e-02
2.685000000000000142e+01 1.775051571802470710e-02
2.689999999999999858e+01 2.373281114419669921e-02
2.694999999999999929e+01 2.442733335073055817e-02
2.700000000000000000e+01 1.661761866856036746e-02
2.705000000000000071e+01 1.906298164260392808e-02
2.710000000000000142e+01 1.392206166970018887e-02
2.714999999999999858e+01 1.267338552306093713e-02
2.719999999999999929e+01 1.081798907343770738e-02
2.725000000000000000e+01 -6.532383329916813600e-03
2.730000000000000071e+01 -5.915017162970094729e-03
2.735000000000000142e+01 -1.574263825075269269e-02
2.739999999999999858e+01 -1.385294597415583084e-02
2.744999999999999929e+01 -1.165061312790392420e-02
2.750000000000000000e+01 -1.810008080018598448e-02
2.755000000000000071e+01 -1.413149320044984440e-02
2.760000000000000142e+01 -1.419579009431852848e-02
2.764999999999999858e+01 -1.186044499796257666e-02
2.769999999999999929e+01 -1.398664372397647251e-02
2.775000000000000000e+01 -1.083123140177939467e-02
2.780000000000000071e+01 -8.497617668384393683e-03
2.785000000000000142e+01 -4.231391303495198736e-03
2.789999999999999858e+01 -3.009163934001229251e-03
2.794999999999999929e+01 -5.332572501157260489e-03
2.800000000000000000e+01 -3.136574133545956024e-03
2.805000000000000071e+01 -5.849658444272778056e-03
2.810000000000000142e+01 -7.802711810415774787e-04
2.814999999999999858e+01 -1.012483663762674601e-03
2.819999999999999929e+01 3.018364805549227960e-03
2.825000000000000000e+01 6.812802216342212121e-04
2.830000000000000071e+01 1.788456600534283876e-03
2.835000000000000142e+01 2.235025707893223933e-03
2.839999999999999858e+01 3.432552468394940194e-03
2.844999999999999929e+01 7.513447913745207457e-03
2.850000000000000000e+01 9.373960852580057526e-03
2.855000000000000071e+01 1.195622736646957500e-02
2.860000000000000142e+01 1.825988495411779225e-02
2.864999999999999858e+01 1.904559658391449459e-02
2.869999999999999929e+01 2.205972257185625368e-02
2.875000000000000000e+01 2.459883163530232966e-02
2.880000000000000071e+01 2.857737440736369747e-02
2.885000000000000142e+01 3.054683057749943767e-02
2.889999999999999858e+01 3.450762287022318686e-02
2.894999999999999929e+01 3.559421743990633796e-02
2.900000000000000000e+01 3.759150862257261416e-02
2.905000000000000071e+01 3.940800824385880252e-02
2.910000000000000142e+01 4.150111717094621955e-02
2.914999999999999858e+01 4.158717810937991727e-02
2.919999999999999929e+01 4.250865299054751301e-02
2.925000000000000000e+01 4.092547879110127601e-02
2.930000000000000071e+01 4.522497425618676042e-02
2.935000000000000142e+01 4.108205633125913692e-02
2.939999999999999858e+01 4.027253721230134031e-02
2.944999999999999929e+01 3.936808661192395253e-02
2.950000000000000000e+01 3.825658441157445827e-02
2.955000000000000071e+01 4.191623944650772760e-02
2.960000000000000142e+01 4.606916272832008857e-02
2.964999999999999858e+01 4.563332856370523605e-02
2.969999999999999929e+01 4.881655040614218261e-02
2.975000000000000000e+01 5.163962104407179149e-02
2.980000000000000071e+01 5.185704092777104063e-02
2.985000000000000142e+01 5.271210430650889039e-02
2.989999999999999858e+01 5.522863053523979077e-02
2.994999999999999929e+01 5.616449714540211469e-02
3.000000000000000000e+01 5.703652511056129387e-02
3.005000000000000071e+01 5.710973601196010080e-02
3.010000000000000142e+01 5.703580079415503101e-02
3.014999999999999858e+01 5.451210903238697114e-02
3.019999999999999929e+01 5.579793431324557573e-02
3.025000000000000000e+01 5.758999125393052948e-02
3.030000000000000071e+01 5.832220472702919628e-02
3.035000000000000142e+01 5.836142123132701670e-02
3.039999999999999858e+01 6.184017136103898971e-02
3.044999999999999929e+01 6.085088763908118314e-02
3.050000000000000000e+01 6.481888462522616967e-02
3.055000000000000071e+01 6.457539801037603944e-02
3.060000000000000142e+01 6.610174110069474973e-02
3.064999999999999858e+01 6.722588474018241500e-02
3.069999999999999929e+01 6.781361073963264319e-02
3.075000000000000000e+01 6.958356952017574759e-02
3.080000000000000071e+01 7.115508387376769106e-02
3.085000000000000142e+01 7.352314149509220353e-02
3.089999999999999858e+01 7.665571743588475706e-02
3.094999999999999929e+01 7.432808601037362017e-02
3.100000000000000000e+01 7.427043880580837254e-02
3.105000000000000071e+01 7.497187201587686423e-02
3.110000000000000142e+01 7.510272978320796378e-02
3.114999999999999858e+01 7.742676673264839438e-02
3.119999999999999929e+01 7.804590802840991048e-02
3.125000000000000000e+01 6.674998397243163406e-02
3.130000000000000071e+01 6.289751355619839501e-02
3.135000000000000142e+01 6.672060454861331036e-02
3.139999999999999858e+01 6.742370045830446690e-02
3.144999999999999929e+01 6.442048125824552385e-02
3.150000000000000000e+01 6.570723144965442963e-02
3.155000000000000071e+01 6.146988925441226881e-02
3.160000000000000142e+01 6.452295971999442992e-02
3.164999999999999858e+01 6.470707363266442469e-02
3.169999999999999929e+01 6.563229670742824762e-02
3.175000000000000000e+01 6.832078750582511184e-02
3.180000000000000071e+01 7.109799003734607048e-02
3.185000000000000142e+01 7.128691475535833821e-02
3.189999999999999858e+01 6.737500556778178162e-02
3.194999999999999929e+01 6.986832556129049521e-02
3.200000000000000000e+01 6.550225467543488445e-02
3.204999999999999716e+01 7.053212406874369289e-02
3.210000000000000142e+01 7.250566940177073649e-02
3.214999999999999858e+01 6.801713555549178392e-02
3.220000000000000284e+01 6.739951099496183096e-02
3.225000000000000000e+01 6.821323695558527411e-02
3.229999999999999716e+01 7.004634477184203123e-02
3.235000000000000142e+01 6.781868110919291037e-02
3.239999999999999858e+01 6.824273880172949946e-02
3.245000000000000284e+01 6.512219570716176742e-02
3.250000000000000000e+01 6.423777669076190244e-02
3.254999999999999716e+01 6.602052052971238427e-02
3.260000000000000142e+01 6.634229877922034890e-02
3.264999999999999858e+01 6.771287083408707164e-02
3.270000000000000284e+01 7.094852711957221059e-02
3.275000000000000000e+01 7.152781263074983742e-02
3.279999999999999716e+01 6.667692251043502716e-02
3.285000000000000142e+01 7.238919333589750871e-02
3.289999999999999858e+01 7.605947990745681730e-02
3.295000000000000284e+01 7.772698397181916630e-02
3.300000000000000000e+01 7.661451613878461631e-02
3.304999999999999716e+01 7.250364149148802451e-02
3.310000000000000142e+01 7.400284874166274118e-02
3.314999999999999858e+01 7.661420329920336225e-02
3.320000000000000284e+01 7.950307800731479246e-02
3.325000000000000000e+01 8.219370099766486193e-02
3.329999999999999716e+01 8.343690203843087683e-02
3.335000000000000142e+01 8.445628639730239084e-02
3.339999999999999858e+01 8.712684935277593967e-02
3.345000000000000284e+01 8.900141111599679800e-02
3.350000000000000000e+01 8.659780369868128047e-02
3.354999999999999716e+01 8.570427189734410034e-02
3.360000000000000142e+01 8.624802683934898462e-02
3.364999999999999858e+01 8.101397871042340104e-02
3.370000000000000284e+01 8.134039816814604695e-02
3.375000000000000000e+01 8.203515598864906389e-02
3.379999999999999716e+01 8.525480923636848118e-02
3.385000000000000142e+01 8.347057999197828038e-02
3.389999999999999858e+01 8.550870903218628361e-02
3.395000000000000284e+01 8.976177103448032546e-02
3.400000000000000000e+01 9.353503005729804642e-02
3.404999999999999716e+01 9.492704060033324565e-02
3.410000000000000142e+01 9.301853364211891406e-02
3.414999999999999858e+01 9.403090122949649132e-02
3.420000000000000284e+01 9.429502833095297631e-02
3.425000000000000000e+01 9.553541467837782519e-02
3.429999999999999716e+01 9.405898572188690909e-02
3.435000000000000142e+01 9.580583987222250630e-02
3.439999999999999858e+01 9.619842245661740232e-02
3.445000000000000284e+01 9.768511417045717959e-02
3.450000000000000000e+01 9.827348039671809921e-02
3.454999999999999716e+01 1.004772646368192052e-01
3.460000000000000142e+01 1.050720282252928933e-01
3.464999999999999858e+01 1.071550116173538986e-01
3.470000000000000284e+01 1.054664873524067542e-01
3.475000000000000000e+01 1.071229959123233266e-01
3.479999999999999716e+01 1.066149303380286573e-01
3.485000000000000142e+01 1.093517729784923148e-01
3.489999999999999858e+01 1.121765062196591750e-01
3.495000000000000284e+01 1.151101355467128440e-01
3.500000000000000000e+01 1.166583693861832083e-01
3.504999999999999716e+01 1.138066556804189361e-01
3.510000000000000142e+01 1.163980942279174147e-01
3.514999999999999858e+01 1.164634582381177119e-01
3.520000000000000284e+01 1.163925865167702439e-01
3.525000000000000000e+01 1.179620269558334517e-01
3.529999999999999716e+01 1.196434926956367606e-01
3.535000000000000142e+01 1.216335420987688792e-01
3.539999999999999858e+01 1.189898670212315990e-01
3.545000000000000284e+01 1.202347960048108788e-01
3.550000000000000000e+01 1.202251130680583174e-01
3.554999999999999716e+01 1.212198890894650438e-01
3.560000000000000142e+01 1.191333160362422899e-01
3.564999999999999858e+01 1.197956304422500978e-01
3.570000000000000284e+01 1.198201446644303059e-01
3.575000000000000000e+01 1.181416162125320940e-01
3.579999999999999716e+01 1.185656256493649030e-01
3.585000000000000142e+01 1.197912298561526340e-01
3.589999999999999858e+01 1.214638217667523279e-01
3.595000000000000284e+01 1.202569713730947537e-01
3.600000000000000000e+01 1.204065434165371290e-01
3.604999999999999716e+01 1.118852512433193974e-01
3.610000000000000142e+01 1.076342669989743678e-01
3.614999999999999858e+01 1.094223031589919709e-01
3.620000000000000284e+01 1.122296145782123444e-01
3.625000000000000000e+01 1.133912005140393225e-01
3.629999999999999716e+01 1.151328983591969474e-01
3.635000000000000142e+01 1.158487278331863657e-01
3.639999999999999858e+01 1.164568212789757751e-01
3.645000000000000284e+01 1.185292539241128984e-01
3.650000000000000000e+01 1.160407266685893612e-01
3.654999999999999716e+01 1.153829201151198858e-01
3.660000000000000142e+01 1.151827776366858153e-01
3.664999999999999858e+01 1.155221361636650512e-01
3.670000000000000284e+01 1.013105099036128304e-01
3.675000000000000000e+01 1.010265555404627619e-01
3.679999999999999716e+01 1.020511800777565842e-01
3.685000000000000142e+01 9.820630054062287617e-02
3.689999999999999858e+01 9.531860011986473258e-02
3.695000000000000284e+01 8.809282800823112214e-02
3.700000000000000000e+01 6.993460078794282164e-02
3.704999999999999716e+01 6.823190091318673267e-02
3.710000000000000142e+01 6.941015127704966425e-02
3.714999999999999858e+01 6.471091271272380596e-02
3.720000000000000284e+01 6.725196631315724649e-02
3.725000000000000000e+01 7.034329057069199642e-02
3.729999999999999716e+01 6.913036411367136369e-02
3.735000000000000142e+01 7.087743286210280991e-02
3.739999999999999858e+01 7.096584771001501757e-02
3.745000000000000284e+01 6.924875959244024271e-02
3.750000000000000000e+01 6.650468729585777561e-02
3.754999999999999716e+01 6.802382104628455772e-02
3.760000000000000142e+01 6.921257352360055126e-02
3.764999999999999858e+01 6.906161404436930717e-02
3.770000000000000284e+01 6.747365271718946955e-02
3.775000000000000000e+01 6.829444275584986568e-02
3.779999999999999716e+01 6.830412929333992689e-02
3.785000000000000142e+01 6.972890584819026183e-02
3.789999999999999858e+01 7.057649673705232440e-02
3.795000000000000284e+01 6.877189211835763039e-02
3.800000000000000000e+01 6.975264608612544159e-02
3.804999999999999716e+01 6.667774124460056073e-02
3.810000000000000142e+01 6.852027225717792491e-02
3.814999999999999858e+01 6.891533748583635044e-02
3.820000000000000284e+01 6.490736830111173972e-02
3.825000000000000000e+01 6.123343314103037172e-02
3.829999999999999716e+01 5.455060597585998511e-02
3.835000000000000142e+01 5.450235113885296134e-02
3.839999999999999858e+01 5.399588267927423607e-02
3.845000000000000284e+01 5.187073774897068418e-02
3.850000000000000000e+01 4.893748502036140285e-02
3.854999999999999716e+01 4.800026886316359487e-02
3.860000000000000142e+01 4.744695765921358444e-02
3.864999999999999858e+01 4.840072581579309835e-02
3.870000000000000284e+01 3.909233284673902659e-02
3.875000000000000000e+01 3.676935874756208367e-02
3.879999999999999716e+01 3.734770175697565975e-02
3.885000000000000142e+01 3.554372142450461236e-02
3.889999999999999858e+01 3.621334147987035484e-02
3.895000000000000284e+01 3.723479175556716064e-02
3.900000000000000000e+01 3.627671221692576470e-02
3.904999999999999716e+01 3.871002058218218217e-02
3.910000000000000142e+01 4.092420090535054539e-02
3.914999999999999858e+01 3.849512987677009695e-02
3.920000000000000284e+01 3.902771952596043731e-02
3.925000000000000000e+01 3.992860134186239363e-02
3.929999999999999716e+01 4.123773620237963788e-02
3.935000000000000142e+01 4.199168819302333960e-02
3.939999999999999858e+01 4.156970831361080088e-02
3.945000000000000284e+01 2.934551585093548090e-02
3.950000000000000000e+01 2.800254086503645851e-02
3.954999999999999716e+01 2.537038083927586549e-02
3.960000000000000142e+01 2.553076966889437915e-02
3.964999999999999858e+01 2.361342583527598765e-02
3.970000000000000284e+01 2.598550988101775566e-02
3.975000000000000000e+01 2.919790764697789351e-02
3.979999999999999716e+01 3.149162847836509821e-02
3.985000000000000142e+01 2.115768731820489440e-02
3.989999999999999858e+01 1.090699609260655824e-02
3.995000000000000284e+01 1.027361772428741528e-02
4.000000000000000000e+01 1.131950786172828544e-02
4.004999999999999716e+01 1.289343725472160557e-02
4.010000000000000142e+01 1.340368457937074140e-02
4.014999999999999858e+01 1.130226130441262800e-02
4.020000000000000284e+01 1.269349059025007102e-02
4.025000000000000000e+01 1.401693721256867461e-02
4.029999999999999716e+01 1.233335352100241311e-02
4.035000000000000142e+01 1.008127231868447861e-02
4.039999999999999858e+01 8.706137751445987977e-03
4.045000000000000284e+01 7.752516914825675377e-03
4.050000000000000000e+01 7.558598693308041759e-03
4.054999999999999716e+01 8.102369541389020310e-03
4.060000000000000142e+01 9.177193235553274958e-03
4.064999999999999858e+01 1.122153368886861201e-02
4.070000000000000284e+01 1.029225769398168719e-02
4.075000000000000000e+01 3.635973781101755134e-03
4.079999999999999716e+01 4.032095544578702742e-03
4.085000000000000142e+01 4.627235506365109073e-03
4.089999999999999858e+01 7.474077110252497214e-03
4.095000000000000284e+01 6.812288683708127984e-03
4.100000000000000000e+01 1.023240505572243185e-02
4.104999999999999716e+01 1.263325606725163378e-02
4.110000000000000142e+01 1.201622611249366160e-02
4.114999999999999858e+01 1.284247178095935735e-02
4.120000000000000284e+01 1.407925170986017854e-02
4.125000000000000000e+01 1.501056809677728948e-02
4.129999999999999716e+01 1.400702161948576274e-02
4.135000000000000142e+01 1.806691575271567041e-02
4.139999999999999858e+01 7.579951588799375278e-03
4.145000000000000284e+01 7.479054655082113291e-03
4.150000000000000000e+01 9.485136343681690660e-03
4.154999999999999716e+01 1.105738292322540339e-02
4.160000000000000142e+01 7.015337029646256765e-03
4.164999999999999858e+01 1.149024527238639778e-02
4.170000000000000284e+01 1.396561795884282593e-02
4.175000000000000000e+01 1.376476994002621100e-02
4.179999999999999716e+01 1.378143257584859421e-02
4.185000000000000142e+01 4.694393892823376692e-03
4.189999999999999858e+01 7.713988025954617543e-03
4.195000000000000284e+01 8.201790456434222484e-03
4.200000000000000000e+01 1.120610849629916257e-02
4.204999999999999716e+01 1.070274544873933351e-02
4.210000000000000142e+01 1.094718227886412945e-02
4.214999999999999858e+01 1.039049395606983332e-02
4.220000000000000284e+01 1.145675317982262388e-02
4.225000000000000000e+01 1.174480444675456495e-02
4.229999999999999716e+01 1.093344533055281773e-02
4.235000000000000142e+01 9.290727327463442139e-03
4.239999999999999858e+01 1.146302515118256295e-02
4.245000000000000284e+01 1.236777835676710659e-02
4.250000000000000000e+01 1.246813754184921720e-02
4.254999999999999716e+01 1.090557141181824202e-02
4.260000000000000142e+01 8.681447259054460297e-03
4.264999999999999858e+01 1.175772498465036883e-02
4.270000000000000284e+01 8.192537220955052601e-03
4.275000000000000000e+01 7.964552944741543419e-03
4.279999999999999716e+01 1.050144029651109770e-02
4.285000000000000142e+01 1.165314164734256724e-02
4.289999999999999858e+01 1.418201900708692016e-02
4.295000000000000284e+01 1.499414878031836776e-02
4.300000000000000000e+01 1.019408653870149464e-02
4.304999999999999716e+01 1.054163427674641856e-02
4.310000000000000142e+01 1.442259644890836467e-02
4.314999999999999858e+01 1.342816546598152652e-02
4.320000000000000284e+01 1.560263236000101507e-02
4.325000000000000000e+01 1.666534026832790227e-02
4.329999999999999716e+01 1.780043400992676814e-02
4.335000000000000142e+01 1.858634000774308376e-02
4.339999999999999858e+01 2.074463062700103791e-02
4.345000000000000284e+01 1.715973983121956564e-02
4.350000000000000000e+01 1.814397675471086935e-02
4.354999999999999716e+01 1.829006641360062663e-02
4.360000000000000142e+01 2.093046010703949328e-02
4.364999999999999858e+01 2.346006603379193270e-02
4.370000000000000284e+01 2.601535298238710076e-02
4.375000000000000000e+01 2.575169157791023025e-02
4.379999999999999716e+01 2.650581924819908619e-02
4.385000000000000142e+01 2.651014788815178949e-02
4.389999999999999858e+01 2.790011670514781425e-02
4.395000000000000284e+01 2.798868350128396951e-02
4.400000000000000000e+01 2.409047482858397288e-02
4.404999999999999716e+01 2.543559863484978409e-02
4.410000000000000142e+01 2.543530892498125848e-02
4.414999999999999858e+01 2.799538688938044487e-02
4.420000000000000284e+01 2.579692369889492395e-02
4.425000000000000000e+01 2.940409259713629500e-02
4.429999999999999716e+01 2.904966605713197106e-02
4.435000000000000142e+01 2.987412257357277209e-02
4.439999999999999858e+01 2.943020345354046760e-02
4.445000000000000284e+01 2.787836891979486240e-02
4.450000000000000000e+01 2.782478376208142451e-02
4.454999999999999716e+01 2.794620666859341795e-02
4.460000000000000142e+01 2.990085457983343228e-02
4.464999999999999858e+01 2.871329929266689188e-02
4.470000000000000284e+01 3.119626026759617435e-02
4.475000000000000000e+01 2.842408969614501277e-02
4.479999999999999716e+01 2.825609721656630741e-02
4.485000000000000142e+01 2.602565420861580395e-02
4.489999999999999858e+01 1.578122912520393828e-02
4.495000000000000284e+01 1.385558991160317117e-02
4.500000000000000000e+01 9.503444791840788899e-03
4.504999999999999716e+01 1.075649755727845630e-02
4.510000000000000142e+01 9.841717856842345166e-03
4.514999999999999858e+01 1.175719140553346982e-02
4.520000000000000284e+01 1.279011193870871303e-02
4.525000000000000000e+01 1.447278581349718471e-02
4.529999999999999716e+01 6.985683959266747109e-03
4.535000000000000142e+01 1.040325416007788564e-02
4.539999999999999858e+01 1.121096575608632878e-02
4.545000000000000284e+01 1.310791216683453685e-02
4.550000000000000000e+01 1.508810885351825719e-02
4.554999999999999716e+01 1.495856668419748813e-02
4.560000000000000142e+01 2.265925374767542924e-02
4.564999999999999858e+01 2.110591301696625524e-02
4.570000000000000284e+01 2.426407991630682645e-02
4.575000000000000000e+01 2.698411119104698191e-02
4.579999999999999716e+01 2.166557913317402814e-02
4.585000000000000142e+01 2.248595852610175277e-02
4.589999999999999858e+01 2.019525858784888828e-02
4.595000000000000284e+01 1.715845925070722672e-02
4.600000000000000000e+01 1.723866658773244576e-02
4.604999999999999716e+01 1.917952896773007440e-02
4.610000000000000142e+01 2.150649542416205318e-02
4.614999999999999858e+01 2.230271063450146515e-02
4.620000000000000284e+01 2.265114375467721861e-02
4.625000000000000000e+01 2.838506530135906022e-02
4.629999999999999716e+01 2.606931349761525823e-02
4.635000000000000142e+01 2.274885064994680572e-02
4.639999999999999858e+01 1.892243676908617403e-02
4.645000000000000284e+01 5.217002034385092961e-03
4.650000000000000000e+01 8.946381291700182883e-03
4.654999999999999716e+01 1.098497698147620980e-02
4.660000000000000142e+01 7.272857854730065998e-03
4.664999999999999858e+01 5.788775380415191879e-03
4.670000000000000284e+01 1.822787631952523055e-03
4.675000000000000000e+01 -8.220631488904146930e-04
4.679999999999999716e+01 -4.858342118754625251e-04
4.685000000000000142e+01 2.750299512714594625e-03
4.689999999999999858e+01 5.212828071810682480e-03
4.695000000000000284e+01 3.128981287370913821e-03
4.700000000000000000e+01 1.577711494362225072e-03
4.704999999999999716e+01 1.186821500202349822e-03
4.710000000000000142e+01 1.892836688354271324e-03
4.714999999999999858e+01 -9.219598547968541058e-03
4.720000000000000284e+01 -9.849732473177955083e-03
4.725000000000000000e+01 -7.260471221263808603e-03
4.729999999999999716e+01 -7.360871830027196014e-03
4.735000000000000142e+01 -7.566324295640726449e-03
4.739999999999999858e+01 -1.152193839169146465e-02
4.745000000000000284e+01 -1.081160971218224701e-02
4.750000000000000000e+01 -1.130595996418372155e-02
4.754999999999999716e+01 -1.000825350806467014e-02
4.760000000000000142e+01 -8.583593050772544628e-03
4.764999999999999858e+01 -5.907175849150999268e-03
4.770000000000000284e+01 -8.234267678289879100e-03
4.775000000000000000e+01 -7.822396975575560130e-03
4.779999999999999716e+01 -1.410107581463942820e-02
4.785000000000000142e+01 -1.235826816672607256e-02
4.789999999999999858e+01 -1.046078487777654317e-02
4.795000000000000284e+01 -8.865098097372741889e-03
4.800000000000000000e+01 -1.963419279645517088e-02
4.804999999999999716e+01 -1.741604271952143165e-02
4.810000000000000142e+01 -1.638676961499719795e-02
4.814999999999999858e+01 -1.290238003479109510e-02
4.820000000000000284e+01 -1.115446632655847647e-02
4.825000000000000000e+01 -1.076404420067932424e-02
4.829999999999999716e+01 -8.030258450966354725e-03
4.835000000000000142e+01 -4.997977056190204201e-03
4.839999999999999858e+01 -3.834784328674365438e-03
4.845000000000000284e+01 -2.225485336853149677e-03
4.850000000000000000e+01 -1.733744600819073049e-03
4.854999999999999716e+01 3.067862901356112771e-03
4.860000000000000142e+01 7.741713413388745003e-03
4.864999999999999858e+01 4.872210215835867490e-03
4.870000000000000284e+01 9.305967985671901796e-03
4.875000000000000000e+01 1.076217675364140106e-02
4.879999999999999716e+01 1.177151732319073850e-02
4.885000000000000142e+01 1.202557614679535675e-02
4.889999999999999858e+01 2.374029841370781102e-02
4.895000000000000284e+01 2.617529852685234956e-02
4.900000000000000000e+01 2.771638785091723109e-02
4.904999999999999716e+01 3.114832779334316890e-02
4.910000000000000142e+01 3.247413153006562664e-02
4.914999999999999858e+01 3.535049151997211869e-02
4.920000000000000284e+01 3.670568771036963884e-02
4.925000000000000000e+01 3.540218005605609564e-02
4.929999999999999716e+01 3.433698084411604401e-02
4.935000000000000142e+01 3.727263533956592934e-02
4.939999999999999858e+01 3.821359217843375844e-02
4.945000000000000284e+01 2.496959289141118324e-02
4.950000000000000000e+01 2.109307707744462537e-02
4.954999999999999716e+01 2.182668597991453685e-02
4.960000000000000142e+01 1.881910356177136229e-02
4.964999999999999858e+01 1.940850997363128411e-02
4.970000000000000284e+01 1.896112798732677018e-02
4.975000000000000000e+01 2.008409963157015837e-02
4.979999999999999716e+01 2.141716936483665720e-02
4.985000000000000142e+01 2.342455414403112404e-02
4.989999999999999858e+01 2.281044955033386182e-02
4.995000000000000284e+01 2.074755620444009366e-02
5.000000000000000000e+01 2.114367714726141448e-02
5.004999999999999716e+01 2.072333641047416700e-02
5.010000000000000142e+01 2.325371591015383543e-02
5.014999999999999858e+01 2.406055801856896853e-02
5.020000000000000284e+01 2.358527615066665153e-02
5.025000000000000000e+01 2.682504509824663874e-02
5.029999999999999716e+01 2.670973802385553236e-02
5.035000000000000142e+01 2.815951785172770422e-02
5.039999999999999858e+01 2.805321497137951842e-02
5.045000000000000284e+01 3.050138471298659976e-02
5.050000000000000000e+01 2.910341157143188709e-02
5.054999999999999716e+01 3.142300178264630095e-02
5.060000000000000142e+01 3.540005060772227069e-02
5.064999999999999858e+01 3.641223847348300929e-02
5.070000000000000284e+01 3.723773397714878752e-02
5.075000000000000000e+01 3.418353392882370750e-02
5.079999999999999716e+01 3.486335591663896477e-02
5.085000000000000142e+01 3.563518012084927050e-02
5.089999999999999858e+01 3.694355744166778061e-02
5.095000000000000284e+01 3.626087211548697370e-02
5.100000000000000000e+01 3.638978142323025938e-02
5.104999999999999716e+01 3.789649712386868041e-02
5.110000000000000142e+01 3.791642710682008310e-02
5.114999999999999858e+01 3.900614892991314392e-02
5.120000000000000284e+01 3.933258745054864225e-02
5.125000000000000000e+01 4.144579295491698095e-02
5.129999999999999716e+01 4.090123223278700065e-02
5.135000000000000142e+01 4.233384703567048823e-02
5.139999999999999858e+01 4.348934507429402102e-02
5.145000000000000284e+01 4.089623461536127935e-02
5.150000000000000000e+01 4.411227117800078229e-02
5.154999999999999716e+01 4.192934072555401515e-02
5.160000000000000142e+01 4.199546491816166099e-02
5.164999999999999858e+01 4.197496545290244768e-02
5.170000000000000284e+01 4.466638671344098921e-02
5.175000000000000000e+01 4.533195721929427630e-02
5.179999999999999716e+01 4.976473436162322239e-02
5.185000000000000142e+01 5.044896327209657388e-02
5.189999999999999858e+01 5.173403650535077225e-02
5.195000000000000284e+01 5.212671650898940273e-02
5.200000000000000000e+01 5.171476685623441205e-02
5.204999999999999716e+01 5.259418984519204782e-02
5.210000000000000142e+01 5.001552906553847350e-02
5.214999999999999858e+01 5.182242529983377421e-02
5.220000000000000284e+01 5.148494464948022431e-02
5.225000000000000000e+01 2.050327958269755613e-02
5.229999999999999716e+01 2.050708916671708029e-02
5.235000000000000142e+01 2.122441959706414250e-02
5.239999999999999858e+01 2.169831760533783016e-02
5.245000000000000284e+01 2.074189268544730791e-02
5.250000000000000000e+01 2.219515320070244643e-02
5.254999999999999716e+01 2.213223182795436006e-02
5.260000000000000142e+01 2.205387687515237422e-02
5.264999999999999858e+01 2.262254970326108353e-02
5.270000000000000284e+01 1.999076140999982848e-02
5.275000000000000000e+01 2.029219879284686195e-02
5.279999999999999716e+01 1.951124596718948820e-02
5.285000000000000142e+01 2.248255371590104565e-02
5.289999999999999858e+01 2.243449129086801108e-02
5.295000000000000284e+01 1.714295209808790882e-02
5.300000000000000000e+01 1.739749385934212522e-02
5.304999999999999716e+01 1.854215919183799244e-02
5.310000000000000142e+01 1.783336043709799965e-02
5.314999999999999858e+01 1.964389857158188937e-02
5.320000000000000284e+01 1.836054225077999452e-02
5.325000000000000000e+01 1.847329399175387521e-02
5.329999999999999716e+01 1.834005885554689658e-02
5.335000000000000142e+01 1.912728526679153065e-02
5.339999999999999858e+01 1.940685084017552617e-02
5.345000000000000284e+01 1.891391611584963134e-02
5.350000000000000000e+01 1.790015308228172855e-02
5.354999999999999716e+01 1.983314076842043749e-02
5.360000000000000142e+01 2.036339406605035263e-02
5.364999999999999858e+01 2.055195985378985984e-02
5.370000000000000284e+01 2.312548670324024100e-02
5.375000000000000000e+01 2.479551715052415173e-02
5.379999999999999716e+01 2.487421628960402933e-02
5.385000000000000142e+01 2.508223005729590463e-02
5.389999999999999858e+01 2.500297378071478227e-02
5.395000000000000284e+01 2.546891757258102143e-02
5.400000000000000000e+01 2.610011402488354032e-02
5.404999999999999716e+01 2.543554018947056378e-02
5.410000000000000142e+01 2.465415730400340871e-02
5.414999999999999858e+01 2.475872591059968125e-02
5.420000000000000284e+01 2.555121190102114734e-02
5.425000000000000000e+01 2.486452167510479899e-02
5.429999999999999716e+01 2.479418383219197594e-02
5.435000000000000142e+01 2.692154600182714366e-02
5.439999999999999858e+01 2.679639103889203469e-02
5.445000000000000284e+01 2.639959248888518184e-02
5.450000000000000000e+01 2.635896921194866641e-02
5.454999999999999716e+01 2.537178482388786557e-02
5.460000000000000142e+01 2.458006643987261861e-02
5.464999999999999858e+01 2.440106070190066478e-02
5.470000000000000284e+01 2.459179239541939635e-02
5.475000000000000000e+01 2.320537808994903306e-02
5.479999999999999716e+01 2.335694622579212107e-02
5.485000000000000142e+01 2.266895094660440271e-02
5.489999999999999858e+01 2.022910619235618324e-02
5.495000000000000284e+01 1.790923196733094566e-02
5.500000000000000000e+01 1.764997375690404227e-02
5.504999999999999716e+01 1.766553136098309232e-02
5.510000000000000142e+01 1.756121645337020698e-02
5.514999999999999858e+01 1.789318587665356466e-02
5.520000000000000284e+01 1.735551258002220390e-02
5.525000000000000000e+01 1.419113863127940967e-02
5.529999999999999716e+01 1.469305240555164767e-02
5.535000000000000142e+01 1.673353536631866020e-02
5.539999999999999858e+01 1.433922575311310545e-02
5.545000000000000284e+01 1.427487171816828153e-02
5.550000000000000000e+01 1.078326436829853477e-02
5.554999999999999716e+01 1.058016040464594340e-02
5.560000000000000142e+01 9.428011510089947741e-03
5.564999999999999858e+01 9.244735318288024861e-03
5.570000000000000284e+01 8.874559139102487088e-03
5.575000000000000000e+01 7.301800216814095107e-03
5.579999999999999716e+01 6.738139460459448976e-03
5.585000000000000142e+01 4.846912324944085623e-03
5.589999999999999858e+01 4.713268683536922868e-03
5.595000000000000284e+01 4.682461217882351659e-03
5.600000000000000000e+01 6.306747386221305506e-03
5.604999999999999716e+01 6.991070323320773203e-03
5.610000000000000142e+01 5.958090113060841159e-03
5.614999999999999858e+01 5.310651228438312971e-03
5.620000000000000284e+01 5.536437081416487223e-03
5.625000000000000000e+01 4.590620970934562901e-03
5.629999999999999716e+01 4.012778647666854007e-03
5.635000000000000142e+01 3.626359402601973467e-03
5.639999999999999858e+01 2.810983522488743648e-03
5.645000000000000284e+01 3.054710096928602708e-03
5.650000000000000000e+01 3.924703481466882728e-03
5.654999999999999716e+01 4.835960490787327704e-03
5.660000000000000142e+01 5.396341468034212977e-04
5.664999999999999858e+01 8.841068418067090382e-04
5.670000000000000284e+01 -2.533609194165243380e-03
5.675000000000000000e+01 -3.486743406007185818e-03
5.679999999999999716e+01 -4.530436482143477585e-03
5.685000000000000142e+01 -2.841312000060579931e-03
5.689999999999999858e+01 -2.062061584705752147e-03
5.695000000000000284e+01 -6.251252732585394802e-03
5.700000000000000000e+01 -8.405161022686461619e-03
5.704999999999999716e+01 -1.190242510455469943e-02
5.710000000000000142e+01 -8.461027181306392947e-03
5.714999999999999858e+01 -7.259716151665373228e-03
5.720000000000000284e+01 -6.346640982427805520e-03
5.725000000000000000e+01 -6.757507750326583254e-03
5.729999999999999716e+01 -8.313554719258649944e-03
5.735000000000000142e+01 -8.740704647181624445e-03
5.739999999999999858e+01 -9.613876575953918605e-03
5.745000000000000284e+01 -1.065062892197635169e-02
5.750000000000000000e+01 -8.326583710518168854e-03
5.754999999999999716e+01 -6.370968590354125251e-03
5.760000000000000142e+01 -6.696155917340919014e-03
5.764999999999999858e+01 -4.748738567235549074e-03
5.770000000000000284e+01 -7.122217340203863475e-03
5.775000000000000000e+01 -8.008226786628170821e-03
5.779999999999999716e+01 -7.725453328656698392e-03
5.785000000000000142e+01 -9.150378001188312280e-03
5.789999999999999858e+01 -1.217131035136465381e-02
5.795000000000000284e+01 -1.232013448884451343e-02
5.800000000000000000e+01 -2.089861758240762341e-02
5.804999999999999716e+01 -2.009014813986441036e-02
5.810000000000000142e+01 -2.117821465730464550e-02
5.814999999999999858e+01 -2.012113363603184116e-02
5.820000000000000284e+01 -2.146348125449617714e-02
5.825000000000000000e+01 -2.223178064821539415e-02
5.829999999999999716e+01 -2.201193168195247907e-02
5.835000000000000142e+01 -2.184625193601576892e-02
5.839999999999999858e+01 -2.161018229367361182e-02
5.845000000000000284e+01 -2.228518513975076901e-02
5.850000000000000000e+01 -2.230564571882735422e-02
5.854999999999999716e+01 -2.168745484011190203e-02
5.860000000000000142e+01 -2.145598962227564938e-02
5.864999999999999858e+01 -2.159597591092487362e-02
5.870000000000000284e+01 -2.124425679491820720e-02
5.875000000000000000e+01 -2.112948489954091444e-02
5.879999999999999716e+01 -2.201812895720892810e-02
5.885000000000000142e+01 -2.249099394853902936e-02
5.889999999999999858e+01 -2.180956638510817697e-02
5.895000000000000284e+01 -2.607419315034475993e-02
5.900000000000000000e+01 -2.839081513252335320e-02
5.904999999999999716e+01 -3.076781117032007656e-02
5.910000000000000142e+01 -3.314208421221651740e-02
5.914999999999999858e+01 -3.408543274709708443e-02
5.920000000000000284e+01 -3.431043281053750005e-02
5.925000000000000000e+01 -3.332382581251690234e-02
5.929999999999999716e+01 -3.375752108143212360e-02
5.935000000000000142e+01 -3.373640454312067799e-02
5.939999999999999858e+01 -3.166987524199633974e-02
5.945000000000000284e+01 -3.145381653431648938e-02
5.950000000000000000e+01 -3.134158605001689801e-02
5.954999999999999716e+01 -3.045929855635243905e-02
5.960000000000000142e+01 -3.247390263626861312e-02
5.964999999999999858e+01 -3.447636862635412858e-02
5.970000000000000284e+01 -3.258575862583446697e-02
5.975000000000000000e+01 -3.294552257059780304e-02
5.979999999999999716e+01 -3.329800742156611981e-02
5.985000000000000142e+01 -3.153408734016020787e-02
5.989999999999999858e+01 -3.095041791033681031e-02
5.995000000000000284e+01 -3.001993026175908685e-02
6.000000000000000000e+01 -3.018611003352694375e-02
6.004999999999999716e+01 -3.010116276417050193e-02
6.010000000000000142e+01 -3.054890206156951268e-02
6.014999999999999858e+01 -2.924677092986095739e-02
6.020000000000000284e+01 -2.836483829152556049e-02
6.025000000000000000e+01 -2.795027711240992765e-02
6.029999999999999716e+01 -2.659169052375427028e-02
6.035000000000000142e+01 -3.040334070213488241e-02
6.039999999999999858e+01 -3.139507294169109619e-02
6.045000000000000284e+01 -3.210303758752326708e-02
6.050000000000000000e+01 -3.158435915721727327e-02
6.054999999999999716e+01 -3.174542528224454097e-02
6.060000000000000142e+01 -3.098085799773438523e-02
6.064999999999999858e+01 -3.071986917086820881e-02
6.070000000000000284e+01 -3.036336474720964518e-02
6.075000000000000000e+01 -3.493008970637449806e-02
6.079999999999999716e+01 -3.421131354192563645e-02
6.085000000000000142e+01 -3.354523976254138173e-02
6.089999999999999858e+01 -3.466278173089783199e-02
6.095000000000000284e+01 -3.560431394142266059e-02
6.100000000000000000e+01 -3.650296572000148038e-02
6.104999999999999716e+01 -3.670496034648789568e-02
6.110000000000000142e+01 -3.681500587341970249e-02
6.114999999999999858e+01 -3.706511906153919789e-02
6.120000000000000284e+01 -3.610035628446899708e-02
6.125000000000000000e+01 -3.421567584598878692e-02
6.129999999999999716e+01 -3.362100300243477113e-02
6.135000000000000142e+01 -3.311722510968491406e-02
6.139999999999999858e+01 -3.300029391489574249e-02
6.145000000000000284e+01 -3.351225030726260462e-02
6.150000000000000000e+01 -3.368769687385801681e-02
6.154999999999999716e+01 -3.750702033449181821e-02
6.160000000000000142e+01 -3.822686971353408958e-02
6.164999999999999858e+01 -3.989056031727897939e-02
6.170000000000000284e+01 -3.293381672216046802e-02
6.175000000000000000e+01 -3.277794604199188444e-02
6.179999999999999716e+01 -3.232866142920528402e-02
6.185000000000000142e+01 -3.093932137317369560e-02
6.189999999999999858e+01 -2.950464174928680433e-02
6.195000000000000284e+01 -2.947398824427503727e-02
6.200000000000000000e+01 -1.319538873841683349e-02
6.204999999999999716e+01 -5.979670812459019630e-03
6.210000000000000142e+01 -7.316891767050233940e-03
6.214999999999999858e+01 -1.016680695287324430e-02
6.220000000000000284e+01 -1.032893591347286942e-02
6.225000000000000000e+01 -6.683254889305653007e-03
6.229999999999999716e+01 -5.909246658612885526e-03
6.235000000000000142e+01 -4.418160975721454990e-03
6.239999999999999858e+01 -4.267217413722365627e-03
6.245000000000000284e+01 -4.864300314222585672e-03
6.250000000000000000e+01 -4.011243218262541127e-03
6.254999999999999716e+01 -1.504554089292267551e-03
6.260000000000000142e+01 -2.300032080012241818e-04
6.264999999999999858e+01 1.226722231667833974e-03
6.270000000000000284e+01 5.757302961360633627e-04
6.275000000000000000e+01 3.102049296804085168e-03
6.279999999999999716e+01 2.952887562059157856e-03
6.285000000000000142e+01 1.709123766355436684e-03
6.289999999999999858e+01 -1.989623300247899231e-04
6.295000000000000284e+01 -6.313261658099703338e-04
6.300000000000000000e+01 1.782954190045566963e-03
6.304999999999999716e+01 1.464101491560909586e-03
6.310000000000000142e+01 1.982238020479891970e-03
6.314999999999999858e+01 5.072292204475150517e-04
6.320000000000000284e+01 4.776721835293331730e-04
6.325000000000000000e+01 1.114348233935500126e-03
6.329999999999999716e+01 2.502933163962908943e-03
6.335000000000000142e+01 4.671101376711156612e-03
6.339999999999999858e+01 5.215722084446225947e-03
6.345000000000000284e+01 6.019227143937134171e-03
6.350000000000000000e+01 7.779577749051695863e-03
6.354999999999999716e+01 1.116426200058563169e-02
6.360000000000000142e+01 1.451671829964820866e-02
6.364999999999999858e+01 1.513866205479606070e-02
6.370000000000000284e+01 1.634662573225163437e-02
6.375000000000000000e+01 1.755188929365761666e-02
6.379999999999999716e+01 1.622740861261217846e-02
6.385000000000000142e+01 1.673339998132388276e-02
6.389999999999999858e+01 1.740406088378981461e-02
6.395000000000000284e+01 1.692522980792034865e-02
6.400000000000000000e+01 1.736685038060695879e-02
6.404999999999999716e+01 1.792946533564203707e-02
6.409999999999999432e+01 1.789176221766840269e-02
6.415000000000000568e+01 1.898414476676427154e-02
6.420000000000000284e+01 1.988650546120511106e-02
6.425000000000000000e+01 1.939172185021430239e-02
6.429999999999999716e+01 2.101290506020151924e-02
6.434999999999999432e+01 2.205136829788167940e-02
6.440000000000000568e+01 1.862971830987909111e-02
6.445000000000000284e+01 1.130947420313484740e-02
6.450000000000000000e+01 9.325010757039320017e-03
6.454999999999999716e+01 9.124393559512156832e-03
6.459999999999999432e+01 1.148066604895589884e-02
6.465000000000000568e+01 8.243520347601718951e-03
6.470000000000000284e+01 8.096050889166024264e-03
6.475000000000000000e+01 8.059631228206213735e-03
6.479999999999999716e+01 6.761380481243258779e-03
6.484999999999999432e+01 6.985015401231672687e-03
6.490000000000000568e+01 3.878296476643038233e-03
6.495000000000000284e+01 2.501825897922759206e-03
6.500000000000000000e+01 3.851975952273466782e-03
6.504999999999999716e+01 4.066558088663730502e-03
6.509999999999999432e+01 -1.095455945083942569e-02
6.515000000000000568e+01 -1.170051614994937171e-02
6.520000000000000284e+01 -1.078147806642344893e-02
6.525000000000000000e+01 -1.112372333236801188e-02
6.529999999999999716e+01 -8.364690114595245765e-03
6.534999999999999432e+01 -1.203178871306528376e-02
6.540000000000000568e+01 -1.195653912193941903e-02
6.545000000000000284e+01 -1.236364151354332579e-02
6.550000000000000000e+01 -1.081060939440010860e-02
6.554999999999999716e+01 -1.104950627664110993e-02
6.559999999999999432e+01 -9.663837641547271678e-03
6.565000000000000568e+01 -8.648567498860866912e-03
6.570000000000000284e+01 -8.638064038149985760e-03
6.575000000000000000e+01 -8.623896712807922749e-03
6.579999999999999716e+01 -5.829815418257049998e-03
6.584999999999999432e+01 -5.438524992655002603e-03
6.590000000000000568e+01 -3.467458844545218133e-03
6.595000000000000284e+01 -3.600958870989641545e-03
6.600000000000000000e+01 -2.176438328523802070e-03
6.604999999999999716e+01 -1.994726294075783307e-03
6.609999999999999432e+01 4.080646053867134442e-04
6.615000000000000568e+01 9.843553634669118587e-04
6.620000000000000284e+01 1.520603418091003804e-03
6.625000000000000000e+01 2.300779000388471999e-03
6.629999999999999716e+01 2.663917474213395135e-03
6.634999999999999432e+01 1.710233005531946885e-03
6.640000000000000568e+01 6.556663203488109944e-03
6.645000000000000284e+01 6.452424053581971332e-03
6.650000000000000000e+01 7.197096742995437793e-03
6.654999999999999716e+01 7.163500496832790783e-03
6.659999999999999432e+01 6.429333269692125152e-03
6.665000000000000568e+01 4.875344646669468179e-03
6.670000000000000284e+01 5.565664511456219939e-03
6.675000000000000000e+01 5.545372901595066635e-03
6.679999999999999716e+01 5.113670946569076441e-03
6.684999999999999432e+01 1.397279029945602824e-02
6.690000000000000568e+01 1.562044038643541251e-02
6.695000000000000284e+01 1.615997350272304484e-02
6.700000000000000000e+01 1.355737302917639150e-02
6.704999999999999716e+01 1.325807989467539007e-02
6.709999999999999432e+01 1.445361725526852874e-02
6.715000000000000568e+01 1.413261879773955454e-02
6.720000000000000284e+01 1.296125146963886948e-02
6.725000000000000000e+01 1.390156336705274977e-02
6.729999999999999716e+01 1.401182116867170750e-02
6.734999999999999432e+01 1.520093581630480202e-02
6.740000000000000568e+01 1.564701331107992352e-02
6.745000000000000284e+01 1.592015271209054963e-02
6.750000000000000000e+01 1.518762611975441219e-02
6.754999999999999716e+01 1.685574618590443899e-02
6.759999999999999432e+01 1.518710726601880598e-02
6.765000000000000568e+01 1.504983720102916721e-02
6.770000000000000284e+01 1.830775484780193529e-02
6.775000000000000000e+01 1.770936695636972369e-02
6.779999999999999716e+01 1.714516039425725488e-02
6.784999999999999432e+01 1.763754290410249684e-02
6.790000000000000568e+01 1.681659115854977973e-02
6.795000000000000284e+01 1.559105754784323103e-02
6.800000000000000000e+01 1.685921021569873265e-02
6.804999999999999716e+01 1.823993252209855226e-02
6.809999999999999432e+01 1.736851395606318904e-02
6.815000000000000568e+01 1.905962609487436149e-02
6.820000000000000284e+01 2.031028858932291264e-02
6.825000000000000000e+01 2.030884737808634141e-02
6.829999999999999716e+01 1.994252960516679912e-02
6.834999999999999432e+01 2.095583246389063833e-02
6.840000000000000568e+01 2.223256524189033342e-02
6.845000000000000284e+01 2.649575474984383616e-02
6.850000000000000000e+01 2.792189254746015384e-02
6.854999999999999716e+01 2.805597163602386451e-02
6.859999999999999432e+01 2.970878180171675903e-02
6.865000000000000568e+01 3.304057677108886149e-02
6.870000000000000284e+01 3.451587055839520218e-02
6.875000000000000000e+01 3.585337345996903596e-02
6.879999999999999716e+01 3.718049211761712686e-02
6.884999999999999432e+01 3.812294722056721458e-02
6.890000000000000568e+01 4.085407545099901949e-02
6.895000000000000284e+01 4.493574089396284998e-02
6.900000000000000000e+01 4.577120678406364912e-02
6.904999999999999716e+01 4.668087779373417123e-02
6.909999999999999432e+01 4.715336981261854243e-02
6.915000000000000568e+01 4.567401590803634587e-02
6.920000000000000284e+01 4.609524497606031640e-02
6.925000000000000000e+01 4.655020548304449751e-02
6.929999999999999716e+01 4.611174790778145571e-02
6.934999999999999432e+01 4.636102778998912877e-02
6.940000000000000568e+01 4.849059163981600529e-02
6.945000000000000284e+01 4.945463242094796930e-02
6.950000000000000000e+01 4.871592330692960104e-02
6.954999999999999716e+01 5.116091457136811432e-02
6.959999999999999432e+01 5.288621022715616488e-02
6.965000000000000568e+01 5.079096644304028491e-02
6.970000000000000284e+01 5.072628688552505150e-02
6.975000000000000000e+01 5.103473449758428454e-02
6.979999999999999716e+01 5.152704098585696169e-02
6.984999999999999432e+01 5.268210237411601049e-02
6.990000000000000568e+01 5.434170433654694071e-02
6.995000000000000284e+01 5.757641475211287135e-02
7.000000000000000000e+01 5.506638909206427318e-02
7.004999999999999716e+01 5.801634476618345443e-02
7.009999999999999432e+01 6.096774883273073375e-02
7.015000000000000568e+01 6.192928094558735469e-02
7.020000000000000284e+01 6.240837621936057289e-02
7.025000000000000000e+01 6.162569500351489787e-02
7.029999999999999716e+01 6.441974760168266145e-02
7.034999999999999432e+01 5.912916750763663049e-02
7.040000000000000568e+01 6.090754857243595166e-02
7.045000000000000284e+01 6.355769797459955017e-02
7.050000000000000000e+01 6.599199672166401742e-02
7.054999999999999716e+01 6.851162736275369369e-02
7.059999999999999432e+01 5.962856407385826868e-02
7.065000000000000568e+01 6.211851539593252897e-02
7.070000000000000284e+01 6.273635296368534897e-02
7.075000000000000000e+01 6.115085728314417074e-02
7.079999999999999716e+01 6.385701400880405831e-02
7.084999999999999432e+01 6.803152870899774329e-02
7.090000000000000568e+01 6.975926497070064625e-02
7.095000000000000284e+01 7.020685750314406559e-02
7.100000000000000000e+01 7.221272371308695703e-02
7.104999999999999716e+01 7.219490850713639052e-02
7.109999999999999432e+01 7.514864463681227014e-02
7.115000000000000568e+01 7.510773664201451927e-02
7.120000000000000284e+01 7.849352115650869155e-02
7.125000000000000000e+01 7.435157414126160325e-02
7.129999999999999716e+01 7.588482573116966945e-02
7.134999999999999432e+01 7.553844946469577548e-02
7.140000000000000568e+01 7.434377188145085968e-02
7.145000000000000284e+01 7.458917090628748581e-02
7.150000000000000000e+01 7.485886756377624351e-02
7.154999999999999716e+01 7.464209053747776490e-02
7.159999999999999432e+01 7.867250176313583809e-02
7.165000000000000568e+01 7.890084174782346915e-02
7.170000000000000284e+01 7.904335740657585097e-02
7.175000000000000000e+01 7.967290190634425395e-02
7.179999999999999716e+01 8.168353526869422121e-02
7.184999999999999432e+01 8.349957275007091617e-02
7.190000000000000568e+01 8.309511860651784543e-02
7.195000000000000284e+01 8.501534826718316895e-02
7.200000000000000000e+01 8.852964194755334748e-02
7.204999999999999716e+01 8.907006960518101812e-02
7.209999999999999432e+01 8.921413245712817019e-02
7.215000000000000568e+01 9.559300890525168626e-02
7.220000000000000284e+01 9.563528811433877341e-02
7.225000000000000000e+01 9.543969901211540874e-02
7.229999999999999716e+01 9.545479840786351422e-02
7.234999999999999432e+01 9.357281565484558417e-02
7.240000000000000568e+01 9.412310403933353553e-02
7.245000000000000284e+01 9.125945802768027637e-02
7.250000000000000000e+01 9.159101809460624966e-02
7.254999999999999716e+01 9.171818075052820540e-02
7.259999999999999432e+01 9.062448155856814291e-02
7.265000000000000568e+01 9.022060203615415996e-02
7.270000000000000284e+01 9.034209737104208215e-02
7.275000000000000000e+01 9.366997038110581875e-02
7.279999999999999716e+01 9.670723466837283233e-02
7.284999999999999432e+01 9.460684457000737013e-02
7.290000000000000568e+01 9.457902913262164479e-02
7.295000000000000284e+01 9.432340003952509322e-02
7.300000000000000000e+01 9.407224361230909215e-02
7.304999999999999716e+01 9.485956939497283691e-02
7.309999999999999432e+01 9.895366486934430161e-02
7.315000000000000568e+01 1.003660677239844728e-01
7.320000000000000284e+01 1.028512765919900179e-01
7.325000000000000000e+01 1.024458268357700402e-01
7.329999999999999716e+01 1.006309039036990538e-01
7.334999999999999432e+01 9.998982495392623460e-02
7.340000000000000568e+01 1.013732077180350966e-01
7.345000000000000284e+01 1.020002488291682913e-01
7.350000000000000000e+01 1.027395953206389628e-01
7.354999999999999716e+01 1.018691291851663294e-01
7.359999999999999432e+01 1.021961407524936416e-01
7.365000000000000568e+01 1.019924628209245704e-01
7.370000000000000284e+01 9.433242408080461106e-02
7.375000000000000000e+01 9.631918077437004455e-02
7.379999999999999716e+01 9.822550264410052911e-02
7.384999999999999432e+01 1.014171813042872017e-01
7.390000000000000568e+01 8.578272144362684981e-02
7.395000000000000284e+01 8.782979774536835149e-02
7.400000000000000000e+01 9.089427127011535934e-02
7.404999999999999716e+01 8.535741524571768823e-02
7.409999999999999432e+01 8.521700905142347293e-02
7.415000000000000568e+01 8.708277760736569950e-02
7.420000000000000284e+01 8.873686271440285600e-02
7.425000000000000000e+01 9.007307811936751674e-02
7.429999999999999716e+01 8.936103823263651103e-02
7.434999999999999432e+01 8.839431870572350691e-02
7.440000000000000568e+01 8.704861225259639956e-02
7.445000000000000284e+01 8.900499807312081679e-02
7.450000000000000000e+01 9.222063744648574535e-02
7.454999999999999716e+01 9.246739636289179332e-02
7.459999999999999432e+01 9.714873766560618018e-02
7.465000000000000568e+01 9.733578019725837305e-02
7.470000000000000284e+01 9.736633121275288516e-02
7.475000000000000000e+01 9.633957852601988947e-02
7.479999999999999716e+01 9.685067429824413543e-02
7.484999999999999432e+01 9.990287753395100945e-02
7.490000000000000568e+01 9.993612822285415087e-02
7.495000000000000284e+01 9.985695063507508962e-02
7.500000000000000000e+01 9.815975190482849333e-02
7.504999999999999716e+01 9.676929467018263731e-02
7.509999999999999432e+01 9.651726980246227994e-02
7.515000000000000568e+01 9.649161914361230330e-02
7.520000000000000284e+01 9.759587964763213885e-02
7.525000000000000000e+01 9.676115180919431236e-02
7.529999999999999716e+01 9.661625175919767716e-02
7.534999999999999432e+01 9.671688813460302403e-02
7.540000000000000568e+01 1.019682941075741034e-01
7.545000000000000284e+01 1.019686951221727839e-01
7.550000000000000000e+01 1.029318548044959175e-01
7.554999999999999716e+01 1.001063735410259725e-01
7.559999999999999432e+01 9.381161789489042557e-02
7.565000000000000568e+01 9.488372146231116577e-02
7.570000000000000284e+01 9.718469324247049068e-02
7.575000000000000000e+01 9.750522635949558647e-02
7.579999999999999716e+01 9.880122594236713518e-02
7.584999999999999432e+01 9.612407226849511988e-02
7.590000000000000568e+01 9.597751085140961147e-02
7.595000000000000284e+01 9.543674965812348754e-02
7.600000000000000000e+01 9.668239716414331331e-02
7.604999999999999716e+01 9.405953386366891489e-02
7.609999999999999432e+01 9.458456478370660947e-02
7.615000000000000568e+01 9.460864725152735855e-02
7.620000000000000284e+01 9.559283688768970000e-02
7.625000000000000000e+01 9.589164261358604224e-02
7.629999999999999716e+01 9.585216237383223370e-02
7.634999999999999432e+01 9.486436083186179646e-02
7.640000000000000568e+01 9.526512932723059379e-02
7.645000000000000284e+01 9.459380543726916835e-02
7.650000000000000000e+01 9.211179411105030468e-02
7.654999999999999716e+01 9.101046824756829634e-02
7.659999999999999432e+01 8.995047163514610644e-02
7.665000000000000568e+01 8.972950478245679540e-02
7.670000000000000284e+01 8.886655726237126240e-02
7.675000000000000000e+01 8.807481630167737774e-02
7.679999999999999716e+01 8.800773832482586267e-02
7.684999999999999432e+01 8.430426987148645357e-02
7.690000000000000568e+01 8.412042163137301021e-02
7.695000000000000284e+01 8.260822612599080794e-02
7.700000000000000000e+01 8.080406953631111278e-02
7.704999999999999716e+01 7.742191921514682273e-02
7.709999999999999432e+01 7.816378800383415315e-02
7.715000000000000568e+01 7.152574606579696626e-02
7.720000000000000284e+01 6.984715707713155808e-02
7.725000000000000000e+01 6.813917871680152949e-02
7.729999999999999716e+01 6.737152285369450710e-02
7.734999999999999432e+01 6.429461979067259414e-02
7.740000000000000568e+01 6.340438479733047361e-02
7.745000000000000284e+01 6.506003747531079184e-02
7.750000000000000000e+01 6.255270196193954413e-02
7.754999999999999716e+01 6.126060929703063679e-02
7.759999999999999432e+01 6.042026702734184379e-02
7.765000000000000568e+01 5.949771720296458122e-02
7.770000000000000284e+01 6.134183725918734148e-02
7.775000000000000000e+01 6.180765973708318706e-02
7.779999999999999716e+01 6.271555909632048342e-02
7.784999999999999432e+01 5.325471183606935582e-02
7.790000000000000568e+01 5.306048213316022499e-02
7.795000000000000284e+01 5.868780994131931467e-02
7.800000000000000000e+01 5.710647646815358858e-02
7.804999999999999716e+01 5.394745456529637800e-02
7.809999999999999432e+01 5.397980304246088185e-02
7.815000000000000568e+01 4.964328430162251449e-02
7.820000000000000284e+01 4.929264509326246324e-02
7.825000000000000000e+01 4.890471549394572598e-02
7.829999999999999716e+01 4.729458519521446969e-02
7.834999999999999432e+01 4.726328678897245839e-02
7.840000000000000568e+01 4.581451781118945493e-02
7.845000000000000284e+01 4.542029711983931739e-02
7.850000000000000000e+01 4.557329083636538214e-02
7.854999999999999716e+01 4.572184730417000464e-02
7.859999999999999432e+01 4.558330113699872455e-02
7.865000000000000568e+01 4.521711972617538378e-02
7.870000000000000284e+01 4.442149939425672073e-02
7.875000000000000000e+01 4.315793877714586141e-02
7.879999999999999716e+01 4.191717999293231856e-02
7.884999999999999432e+01 3.862807236351822188e-02
7.890000000000000568e+01 3.880003418299542151e-02
7.895000000000000284e+01 3.265835556382105237e-02
7.900000000000000000e+01 3.191802604338025984e-02
7.904999999999999716e+01 3.093640047370168136e-02
7.909999999999999432e+01 3.239289710187093912e-02
7.915000000000000568e+01 3.063307569672973213e-02
7.920000000000000284e+01 3.137688933243394651e-02
7.925000000000000000e+01 3.189054524977359695e-02
7.929999999999999716e+01 3.126718450075484379e-02
7.934999999999999432e+01 3.030972307323877291e-02
7.940000000000000568e+01 3.001752046985875846e-02
7.945000000000000284e+01 3.046625142618870560e-02
7.950000000000000000e+01 3.070199861863563348e-02
7.954999999999999716e+01 3.012338697369772167e-02
7.959999999999999432e+01 2.839462883811705307e-02
7.965000000000000568e+01 2.811731501871206351e-02
7.970000000000000284e+01 2.672943931089407851e-02
7.975000000000000000e+01 2.722490278827831636e-02
7.979999999999999716e+01 2.705601349996461513e-02
7.984999999999999432e+01 2.715092299577816573e-02
7.990000000000000568e+01 3.046466304630211785e-02
7.995000000000000284e+01 2.979041494570905044e-02
8.000000000000000000e+01 3.045107767230355658e-02
8.004999999999999716e+01 3.044235804012187033e-02
8.009999999999999432e+01 2.886453977888654363e-02
8.015000000000000568e+01 2.819390299822598436e-02
8.020000000000000284e+01 2.778762663548309947e-02
8.025000000000000000e+01 3.021686548039441769e-02
8.029999999999999716e+01 3.053264234379429384e-02
8.034999999999999432e+01 2.415700221595922653e-02
8.040000000000000568e+01 2.440057668249681275e-02
8.045000000000000284e+01 2.431768617552630685e-02
8.050000000000000000e+01 2.456774149602278245e-02
8.054999999999999716e+01 2.371540227195592307e-02
8.059999999999999432e+01 2.441663226322171240e-02
8.065000000000000568e+01 2.463785374887217730e-02
8.070000000000000284e+01 2.420646331462929582e-02
8.075000000000000000e+01 2.356290503399688374e-02
8.079999999999999716e+01 2.295486658757760548e-02
8.084999999999999432e+01 2.252634552731916373e-02
8.090000000000000568e+01 2.179622599606243286e-02
8.095000000000000284e+01 2.072642460961467842e-02
8.100000000000000000e+01 2.049475912036481315e-02
8.104999999999999716e+01 1.929967827839707342e-02
8.109999999999999432e+01 2.094139997928611344e-02
8.115000000000000568e+01 2.080396470790184596e-02
8.120000000000000284e+01 2.091150372429399426e-02
8.125000000000000000e+01 1.877412318805490865e-02
8.129999999999999716e+01 1.843089334512631322e-02
8.134999999999999432e+01 1.777073903254644885e-02
8.140000000000000568e+01 1.821552773059325822e-02
8.145000000000000284e+01 1.841329741860258523e-02
8.150000000000000000e+01 1.795569862766094316e-02
8.154999999999999716e+01 1.979989071968630415e-02
8.159999999999999432e+01 2.135864662092705479e-02
8.165000000000000568e+01 2.132931613501818160e-02
8.170000000000000284e+01 2.124031500056023508e-02
8.175000000000000000e+01 2.116550146477856956e-02
8.179999999999999716e+01 2.122095948287187894e-02
8.184999999999999432e+01 2.174617136298392928e-02
8.190000000000000568e+01 2.162320059999244329e-02
8.195000000000000284e+01 2.225876582143618970e-02
8.200000000000000000e+01 2.222402556910593394e-02
8.204999999999999716e+01 2.192832293634953619e-02
8.209999999999999432e+01 2.083326806636323636e-02
8.215000000000000568e+01 2.064882328687888888e-02
8.220000000000000284e+01 1.820787973133687621e-02
8.225000000000000000e+01 1.420928868494342710e-02
8.229999999999999716e+01 1.541597061615307927e-02
8.234999999999999432e+01 1.584133582291604239e-02
8.240000000000000568e+01 1.351564121513528990e-02
8.245000000000000284e+01 1.326624437982511749e-02
8.250000000000000000e+01 1.215676666049793353e-02
8.254999999999999716e+01 1.149773203528768085e-02
8.259999999999999432e+01 1.238412803728527675e-02
8.265000000000000568e+01 8.337229278111644645e-03
8.270000000000000284e+01 8.487130019421168514e-03
8.275000000000000000e+01 1.032724238489099444e-02
8.279999999999999716e+01 9.769596331930776451e-03
8.284999999999999432e+01 1.101605191024940776e-02
8.290000000000000568e+01 1.515089440846668217e-02
8.295000000000000284e+01 1.538916785361759201e-02
8.300000000000000000e+01 2.001285230610044125e-02
8.304999999999999716e+01 1.774017573018156491e-02
8.309999999999999432e+01 2.056290572462482827e-02
8.315000000000000568e+01 2.171591045563495831e-02
8.320000000000000284e+01 2.388813187265130880e-02
8.325000000000000000e+01 2.478005063795499230e-02
8.329999999999999716e+01 2.250061583494852510e-02
8.334999999999999432e+01 2.160836562076359421e-02
8.340000000000000568e+01 2.222417749528732278e-02
8.345000000000000284e+01 2.148438665812446233e-02
8.350000000000000000e+01 2.175769378192618855e-02
8.354999999999999716e+01 1.942229401744934372e-02
8.359999999999999432e+01 2.168811298099285537e-02
8.365000000000000568e+01 1.863831991660820989e-02
8.370000000000000284e+01 1.876541985258804723e-02
8.375000000000000000e+01 1.904576300251555054e-02
8.379999999999999716e+01 2.003634777999402025e-02
8.384999999999999432e+01 1.732064325007632091e-02
8.390000000000000568e+01 1.772816552714921376e-02
8.395000000000000284e+01 1.960191433341255604e-02
8.400000000000000000e+01 1.814571090321828381e-02
8.404999999999999716e+01 1.782119133830997390e-02
8.409999999999999432e+01 1.860423577944209442e-02
8.415000000000000568e+01 1.377772483222646470e-02
8.420000000000000284e+01 1.670472382611841097e-02
8.425000000000000000e+01 1.558192672924998100e-02
8.429999999999999716e+01 1.500016923636106163e-02
8.434999999999999432e+01 1.243637334013592693e-02
8.440000000000000568e+01 1.063848146243273618e-02
8.445000000000000284e+01 1.028372938332097059e-02
8.450000000000000000e+01 6.517032638637794417e-03
8.454999999999999716e+01 5.476323145396790916e-03
8.459999999999999432e+01 3.764343904327752295e-03
8.465000000000000568e+01 5.627958848188239875e-03
8.470000000000000284e+01 1.085809747992428275e-03
8.475000000000000000e+01 5.231042805122689422e-04
8.479999999999999716e+01 -1.765334886675384667e-05
8.484999999999999432e+01 -1.509968752000450396e-03
8.490000000000000568e+01 -1.931443491173863653e-03
8.495000000000000284e+01 2.598186051531962450e-03
8.500000000000000000e+01 2.142393563871885197e-03
8.504999999999999716e+01 1.790788343870307851e-03
8.509999999999999432e+01 1.668996192479095877e-03
8.515000000000000568e+01 4.165834271985685913e-03
8.520000000000000284e+01 3.971724807849585231e-03
8.525000000000000000e+01 5.969136886692975874e-03
8.529999999999999716e+01 4.400667886009352291e-03
8.534999999999999432e+01 4.408574029154703998e-03
8.540000000000000568e+01 5.589113426174599671e-03
8.545000000000000284e+01 4.705854619107126442e-03
8.550000000000000000e+01 -2.318736053021934994e-03
8.554999999999999716e+01 5.353641342675997299e-04
8.559999999999999432e+01 2.259167948274939334e-03
8.565000000000000568e+01 2.178047378474427809e-03
8.570000000000000284e+01 2.415534188366235801e-03
8.575000000000000000e+01 4.266522476366782848e-03
8.579999999999999716e+01 3.270732351628939660e-03
8.584999999999999432e+01 2.523239175412321858e-03
8.590000000000000568e+01 3.773031148889338725e-04
8.595000000000000284e+01 2.557087127532138918e-03
8.600000000000000000e+01 2.748466864365071462e-03
8.604999999999999716e+01 2.775780510971027036e-03
8.609999999999999432e+01 1.560073285973676092e-03
8.615000000000000568e+01 2.325021838213778801e-03
8.620000000000000284e+01 1.783664852214120796e-03
8.625000000000000000e+01 2.097607558796756619e-04
8.629999999999999716e+01 1.835154315856183792e-04
8.634999999999999432e+01 5.978063783491367311e-04
8.640000000000000568e+01 8.987292443964316072e-04
8.645000000000000284e+01 2.778494630032236727e-03
8.650000000000000000e+01 2.177213821518259127e-03
8.654999999999999716e+01 4.406890601563821439e-03
8.659999999999999432e+01 2.912745721146617253e-03
8.665000000000000568e+01 1.954442501627934748e-03
8.670000000000000284e+01 4.036655265638385524e-03
8.675000000000000000e+01 6.140181418636068283e-03
8.679999999999999716e+01 6.239705718185063407e-03
8.684999999999999432e+01 5.562550846141524341e-03
8.690000000000000568e+01 6.103575960636879912e-03
8.695000000000000284e+01 8.430328554923181145e-03
8.700000000000000000e+01 8.299635974534711261e-03
8.704999999999999716e+01 4.680474904914934224e-03
8.709999999999999432e+01 1.016238116071660827e-02
8.715000000000000568e+01 1.935163831625856881e-02
8.720000000000000284e+01 2.129432131470032283e-02
8.725000000000000000e+01 1.778681076753398441e-02
8.729999999999999716e+01 1.876482584576748616e-02
8.734999999999999432e+01 1.886495335661672254e-02
8.740000000000000568e+01 1.884302956931263595e-02
8.745000000000000284e+01 2.562062695205140697e-02
8.750000000000000000e+01 2.453148788579322462e-02
8.754999999999999716e+01 2.514632593461389384e-02
8.759999999999999432e+01 2.643349186965231190e-02
8.765000000000000568e+01 2.495863382597254126e-02
8.770000000000000284e+01 2.606716196598192481e-02
8.775000000000000000e+01 2.523068436049399205e-02
8.779999999999999716e+01 2.479319599367263427e-02
8.784999999999999432e+01 2.517973716936922068e-02
8.790000000000000568e+01 2.844828391980412652e-02
8.795000000000000284e+01 3.218616391559371570e-02
8.800000000000000000e+01 3.167688879310226469e-02
8.804999999999999716e+01 3.113218417157979576e-02
8.809999999999999432e+01 3.084464258291197414e-02
8.815000000000000568e+01 2.845744753172383887e-02
8.820000000000000284e+01 2.932678392064347328e-02
8.825000000000000000e+01 3.117975729553570594e-02
8.829999999999999716e+01 3.022520860124029360e-02
8.834999999999999432e+01 3.044787132138554453e-02
8.840000000000000568e+01 3.127958241416287088e-02
8.845000000000000284e+01 3.595110917376995868e-02
8.850000000000000000e+01 3.772875175611703491e-02
8.854999999999999716e+01 3.653129033844516177e-02
8.859999999999999432e+01 3.818745047159263772e-02
8.865000000000000568e+01 3.943438026706518745e-02
8.870000000000000284e+01 3.784824510245229229e-02
8.875000000000000000e+01 3.738398310316801837e-02
8.879999999999999716e+01 3.662009772092820331e-02
8.884999999999999432e+01 3.589557370662126851e-02
8.890000000000000568e+01 3.580243781223167027e-02
8.895000000000000284e+01 3.693095289430053940e-02
8.900000000000000000e+01 3.740862668392230111e-02
8.904999999999999716e+01 3.877553472686321584e-02
8.909999999999999432e+01 3.852494044885963059e-02
8.915000000000000568e+01 3.725498414314887957e-02
8.920000000000000284e+01 3.552102828525399714e-02
8.925000000000000000e+01 3.607090587990308822e-02
8.929999999999999716e+01 3.619377061563654185e-02
8.934999999999999432e+01 3.669058739058567165e-02
8.940000000000000568e+01 3.902387684666711043e-02
8.945000000000000284e+01 3.953288740902119458e-02
8.950000000000000000e+01 3.745134846790641042e-02
8.954999999999999716e+01 3.799207294284165370e-02
8.959999999999999432e+01 3.761277188985899522e-02
8.965000000000000568e+01 3.844848693157514041e-02
8.970000000000000284e+01 3.878055433569449484e-02
8.975000000000000000e+01 3.848410466828165732e-02
8.979999999999999716e+01 3.895298906296124075e-02
8.984999999999999432e+01 3.798684020222779789e-02
8.990000000000000568e+01 3.750780686962611882e-02
8.995000000000000284e+01 3.787172891382568907e-02
9.000000000000000000e+01 3.679756735992598810e-02
9.004999999999999716e+01 4.155483915557384167e-02
9.009999999999999432e+01 8.521424411952148448e-02
9.015000000000000568e+01 8.291838742787033256e-02
9.020000000000000284e+01 3.516366704108322971e-02
9.025000000000000000e+01 3.490707307694176226e-02
9.029999999999999716e+01 3.611236167722172569e-02
9.034999999999999432e+01 3.443900728130522976e-02
9.040000000000000568e+01 3.477639692518395831e-02
9.045000000000000284e+01 3.445697212108806556e-02
9.050000000000000000e+01 3.515034458473302592e-02
9.054999999999999716e+01 3.723898285278049586e-02
9.059999999999999432e+01 3.751600959170298816e-02
9.065000000000000568e+01 3.748363926738827734e-02
9.070000000000000284e+01 3.698990545974187305e-02
9.075000000000000000e+01 3.669622500661703923e-02
9.079999999999999716e+01 3.628204776238124624e-02
9.084999999999999432e+01 3.644319194847538135e-02
9.090000000000000568e+01 2.237258378217186691e-02
9.095000000000000284e+01 2.060894295477408780e-02
9.100000000000000000e+01 2.094168442744027969e-02
9.104999999999999716e+01 2.151659925659583569e-02
9.109999999999999432e+01 -1.039490623392490785e-02
9.115000000000000568e+01 -1.419248876634405208e-02
9.120000000000000284e+01 -1.574205458685453904e-02
9.125000000000000000e+01 -1.516423698224813113e-02
9.129999999999999716e+01 -1.697362303314850149e-02
9.134999999999999432e+01 -1.680736038519800926e-02
9.140000000000000568e+01 -1.671825669015979468e-02
9.145000000000000284e+01 -1.551804996613193391e-02
9.150000000000000000e+01 -1.472854727744093810e-02
9.154999999999999716e+01 -1.398249296854731788e-02
9.159999999999999432e+01 -1.265743454912392381e-02
9.165000000000000568e+01 -1.135886808094875577e-02
9.170000000000000284e+01 -1.240572170618968982e-02
9.175000000000000000e+01 -1.137586533862832219e-02
9.179999999999999716e+01 -1.100499112747369002e-02
9.184999999999999432e+01 -1.156899346335577006e-02
9.190000000000000568e+01 -1.234073271676743890e-02
9.195000000000000284e+01 -1.228209091367588393e-02
9.200000000000000000e+01 -1.213956766703941717e-02
9.204999999999999716e+01 -1.234636987742177006e-02
9.209999999999999432e+01 -1.324001889262410060e-02
9.215000000000000568e+01 -1.284592273462390952e-02
9.220000000000000284e+01 -1.490666816103294184e-02
9.225000000000000000e+01 -1.605030316716656372e-02
9.229999999999999716e+01 -1.604587467247315519e-02
9.234999999999999432e+01 -1.720850504192590266e-02
9.240000000000000568e+01 -1.163060743298211831e-02
9.245000000000000284e+01 -1.124407688697066574e-02
9.250000000000000000e+01 -1.125115028416260460e-02
9.254999999999999716e+01 -1.075372104990461770e-02
9.259999999999999432e+01 -1.067793413618595318e-02
9.265000000000000568e+01 -1.114267676329220962e-02
9.270000000000000284e+01 -1.118876626959610862e-02
9.275000000000000000e+01 -1.139710469603192819e-02
9.279999999999999716e+01 -9.227712158886900926e-03
9.284999999999999432e+01 -9.362301431936762355e-03
9.290000000000000568e+01 -9.216284219396629271e-03
9.295000000000000284e+01 -6.811262585225837628e-03
9.300000000000000000e+01 -5.997384225867486741e-03
9.304999999999999716e+01 -1.279549096760341544e-02
9.309999999999999432e+01 -1.397773562674955485e-02
9.315000000000000568e+01 -1.512607722528439697e-02
9.320000000000000284e+01 -1.530325035344373523e-02
9.325000000000000000e+01 -1.527739893372563433e-02
9.329999999999999716e+01 -1.686056073358634458e-02
9.334999999999999432e+01 -1.595478698555614916e-02
9.340000000000000568e+01 -1.646987082951046136e-02
9.345000000000000284e+01 -1.626372915967355323e-02
9.350000000000000000e+01 -1.772196482965706504e-02
9.354999999999999716e+01 -1.696087391745399950e-02
9.359999999999999432e+01 -1.936267752123163946e-02
9.365000000000000568e+01 -2.212026844900364525e-02
9.370000000000000284e+01 -2.231460032846500560e-02
9.375000000000000000e+01 -2.150266755999951165e-02
9.379999999999999716e+01 -2.226757378545401317e-02
9.384999999999999432e+01 -2.292795827529775510e-02
9.390000000000000568e+01 -2.360551796354980539e-02
9.395000000000000284e+01 -2.264385023955916426e-02
9.400000000000000000e+01 -2.200339490481204030e-02
9.404999999999999716e+01 -2.148033752135494745e-02
9.409999999999999432e+01 -2.099085704316977843e-02
9.415000000000000568e+01 -2.764114820253920496e-02
9.420000000000000284e+01 -2.568429458744012073e-02
9.425000000000000000e+01 -3.912770316251784619e-02
9.429999999999999716e+01 -3.952024681667370976e-02
9.434999999999999432e+01 -4.093301279131081327e-02
9.440000000000000568e+01 -4.621721962132043643e-02
9.445000000000000284e+01 -4.794912306025102960e-02
9.450000000000000000e+01 -4.740053284247797843e-02
9.454999999999999716e+01 -4.988987198045409521e-02
9.459999999999999432e+01 -5.090222846288108144e-02
9.465000000000000568e+01 -5.450757692119455322e-02
9.470000000000000284e+01 -5.317359957937288495e-02
9.475000000000000000e+01 -5.384307986482819719e-02
9.479999999999999716e+01 -5.522320431186705098e-02
9.484999999999999432e+01 -5.612715944149263697e-02
9.490000000000000568e+01 -6.129281996071015565e-02
9.495000000000000284e+01 -6.420627153297665812e-02
9.500000000000000000e+01 -6.211990911341798427e-02
9.504999999999999716e+01 -6.163664280238460164e-02
9.509999999999999432e+01 -6.591353107527511690e-02
9.515000000000000568e+01 -6.604155400819053390e-02
9.520000000000000284e+01 -6.790450748646915946e-02
9.525000000000000000e+01 -6.820094905279780462e-02
9.529999999999999716e+01 -7.396474896442818692e-02
9.534999999999999432e+01 -7.410516384011378577e-02
9.540000000000000568e+01 -7.530564768623033978e-02
9.545000000000000284e+01 -7.743022847987873769e-02
9.550000000000000000e+01 -7.898995345266135448e-02
9.554999999999999716e+01 -8.272560364518041776e-02
9.559999999999999432e+01 -8.655433746790039407e-02
9.565000000000000568e+01 -8.605544238074276653e-02
9.570000000000000284e+01 -9.666415553265750304e-02
9.575000000000000000e+01 -9.744196499579942106e-02
9.579999999999999716e+01 -1.065921016029872381e-01
9.584999999999999432e+01 -1.073097268314573138e-01
9.590000000000000568e+01 -1.078313869201103919e-01
9.595000000000000284e+01 -1.075436998119078252e-01
9.600000000000000000e+01 -1.023291475410074702e-01
9.604999999999999716e+01 -1.044211942729780102e-01
9.609999999999999432e+01 -1.071439598161477574e-01
9.615000000000000568e+01 -1.070200336504191357e-01
9.620000000000000284e+01 -1.081484965516750080e-01
9.625000000000000000e+01 -1.053689842268185212e-01
9.629999999999999716e+01 -1.060253172764165919e-01
9.634999999999999432e+01 -1.083028042083945403e-01
9.640000000000000568e+01 -1.082946286407692055e-01
9.645000000000000284e+01 -1.084038669032452995e-01
9.650000000000000000e+01 -1.144176427222551723e-01
9.654999999999999716e+01 -1.148833963703720651e-01
9.659999999999999432e+01 -1.188336040111745567e-01
9.665000000000000568e+01 -1.196364819084285713e-01
9.670000000000000284e+01 -1.212336494783294721e-01
9.675000000000000000e+01 -1.236269974987434378e-01
9.679999999999999716e+01 -1.274003355766242240e-01
9.684999999999999432e+01 -1.300315154473979662e-01
9.690000000000000568e+01 -1.345665720223053474e-01
9.695000000000000284e+01 -1.380455636020648247e-01
9.700000000000000000e+01 -1.391880078511362473e-01
9.704999999999999716e+01 -1.393699950668042253e-01
9.709999999999999432e+01 -1.388117600132410256e-01
9.715000000000000568e+01 -1.388971386213561365e-01
9.720000000000000284e+01 -1.385549501607748202e-01
9.725000000000000000e+01 -1.391448735847139462e-01
9.729999999999999716e+01 -1.388739105735862789e-01
9.734999999999999432e+01 -1.391088827926526550e-01
9.740000000000000568e+01 -1.398923211974383296e-01
9.745000000000000284e+01 -1.384342839183256846e-01
9.750000000000000000e+01 -1.380633247802798835e-01
9.754999999999999716e+01 -1.375238576892814646e-01
9.759999999999999432e+01 -1.365585736383898574e-01
9.765000000000000568e+01 -1.350730779013069593e-01
9.770000000000000284e+01 -1.343708266228969550e-01
9.775000000000000000e+01 -1.361833801819671286e-01
9.779999999999999716e+01 -1.362217136067607470e-01
9.784999999999999432e+01 -1.372594627170248271e-01
9.790000000000000568e+01 -1.381567482063625618e-01
9.795000000000000284e+01 -1.380734230984777544e-01
9.800000000000000000e+01 -1.384504452954620768e-01
9.804999999999999716e+01 -1.396775133520013201e-01
9.809999999999999432e+01 -1.419256465427900238e-01
9.815000000000000568e+01 -1.470753572582333413e-01
9.820000000000000284e+01 -1.481741526466174019e-01
9.825000000000000000e+01 -1.515237403535547034e-01
9.829999999999999716e+01 -1.559844026011335538e-01
9.834999999999999432e+01 -1.565846865640516117e-01
9.840000000000000568e+01 -1.573570466853398409e-01
9.845000000000000284e+01 -1.586718013176930120e-01
9.850000000000000000e+01 -1.588288618980099598e-01
9.854999999999999716e+01 -1.605284461260736428e-01
9.859999999999999432e+01 -1.627685779843045522e-01
9.865000000000000568e+01 -1.637878960458973854e-01
9.870000000000000284e+01 -1.652007171467090585e-01
9.875000000000000000e+01 -1.643192212736075131e-01
9.879999999999999716e+01 -1.694746642953992855e-01
9.884999999999999432e+01 -1.742669760010259472e-01
9.890000000000000568e+01 -1.740790945650305122e-01
9.895000000000000284e+01 -1.756161209014835412e-01
9.900000000000000000e+01 -1.788252803569024274e-01
9.904999999999999716e+01 -1.793419839985420372e-01
9.909999999999999432e+01 -1.756827575119887519e-01
9.915000000000000568e+01 -1.828985846402472193e-01
9.920000000000000284e+01 -1.835777646010492981e-01
9.925000000000000000e+01 -1.856173883529215474e-01
9.929999999999999716e+01 -1.865522472059681636e-01
9.934999999999999432e+01 -1.852802462098074310e-01
9.940000000000000568e+01 -1.887050462931053052e-01
9.945000000000000284e+01 -1.909572871736240351e-01
9.950000000000000000e+01 -1.898291939722353550e-01
9.954999999999999716e+01 -1.870862742627272812e-01
9.959999999999999432e+01 -1.879910719980958100e-01
9.965000000000000568e+01 -1.870775031844448544e-01
9.970000000000000284e+01 -1.856190214874588740e-01
9.975000000000000000e+01 -1.845396416306102905e-01
9.979999999999999716e+01 -1.852074616966931098e-01
9.984999999999999432e+01 -1.865870625243073733e-01
9.990000000000000568e+01 -1.864070263137370398e-01
9.995000000000000284e+01 -1.900568003900043601e-01
1.000000000000000000e+02 -1.876978456958298958e-01
1.000499999999999972e+02 -1.873651650422392123e-01
1.000999999999999943e+02 -1.895191432966049916e-01
1.001500000000000057e+02 -1.919711248995413511e-01
1.002000000000000028e+02 -1.911724735088642657e-01
1.002500000000000000e+02 -1.957494669968428969e-01
1.002999999999999972e+02 -1.957049727715813314e-01
1.003499999999999943e+02 -1.976584732380664566e-01
1.004000000000000057e+02 -2.004950656935702569e-01
1.004500000000000028e+02 -2.020874543192993089e-01
1.005000000000000000e+02 -2.024553180217691928e-01
1.005499999999999972e+02 -2.015351929770941020e-01
1.005999999999999943e+02 -1.980145144632443899e-01
1.006500000000000057e+02 -1.965863021930333299e-01
1.007000000000000028e+02 -2.037687378581329034e-01
1.007500000000000000e+02 -2.049491347594396551e-01
1.007999999999999972e+02 -2.065689587152811646e-01
1.008499999999999943e+02 -2.100875640768739561e-01
1.009000000000000057e+02 -2.114927053759255160e-01
1.009500000000000028e+02 -2.080814818104303465e-01
1.010000000000000000e+02 -2.088791256214399261e-01
1.010499999999999972e+02 -2.035337110443413977e-01
1.010999999999999943e+02 -2.095590214090680414e-01
1.011500000000000057e+02 -2.087900529640136227e-01
1.012000000000000028e+02 -2.073766908912465512e-01
1.012500000000000000e+02 -2.155002768952572756e-01
1.012999999999999972e+02 -2.114016425208301853e-01
1.013499999999999943e+02 -2.128851118846393775e-01
1.014000000000000057e+02 -2.114857364469409640e-01
1.014500000000000028e+02 -2.085172295031281486e-01
1.015000000000000000e+02 -2.065983459751065399e-01
1.015499999999999972e+02 -1.728027712947445838e-01
1.015999999999999943e+02 -1.757315738882007095e-01
1.016500000000000057e+02 -1.778995293814955858e-01
1.017000000000000028e+02 -1.761823082021467535e-01
1.017500000000000000e+02 -1.725492265907934142e-01
1.017999999999999972e+02 -1.722372444350090681e-01
1.018499999999999943e+02 -1.703201997141192137e-01
1.019000000000000057e+02 -1.703071689147764578e-01
1.019500000000000028e+02 -1.688820085559650797e-01
1.020000000000000000e+02 -1.693403707280446424e-01
1.020499999999999972e+02 -1.694204322292436615e-01
1.020999999999999943e+02 -1.685258644901017899e-01
1.021500000000000057e+02 -1.741952972561721102e-01
1.022000000000000028e+02 -1.720289366451388802e-01
1.022500000000000000e+02 -1.705858575646754249e-01
1.022999999999999972e+02 -1.699254819129753236e-01
1.023499999999999943e+02 -1.719491084447988261e-01
1.024000000000000057e+02 -1.687367819151954773e-01
1.024500000000000028e+02 -1.674819515349914301e-01
1.025000000000000000e+02 -1.671066285202186807e-01
1.025499999999999972e+02 -1.651112181792768197e-01
1.025999999999999943e+02 -1.641683058626353109e-01
1.026500000000000057e+02 -1.668767211464795563e-01
1.027000000000000028e+02 -1.644979773731269357e-01
1.027500000000000000e+02 -1.653910003818309105e-01
1.027999999999999972e+02 -1.645282108306208024e-01
1.028499999999999943e+02 -1.631654303007632478e-01
1.029000000000000057e+02 -1.647137125008021341e-01
1.029500000000000028e+02 -1.651717395399520116e-01
1.030000000000000000e+02 -1.652706800729622505e-01
1.030499999999999972e+02 -1.651889427009980427e-01
1.030999999999999943e+02 -1.650789716940594676e-01
1.031500000000000057e+02 -1.650961235385678405e-01
1.032000000000000028e+02 -1.633462617446820309e-01
1.032500000000000000e+02 -1.635218685334464961e-01
1.032999999999999972e+02 -1.648355422148829186e-01
1.033499999999999943e+02 -1.646599931013011664e-01
1.034000000000000057e+02 -1.631135848132095056e-01
1.034500000000000028e+02 -1.621029655966134408e-01
1.035000000000000000e+02 -1.614707936169560709e-01
1.035499999999999972e+02 -1.599017652443243398e-01
1.035999999999999943e+02 -1.600064152051628996e-01
1.036500000000000057e+02 -1.596671734379803698e-01
1.037000000000000028e+02 -1.597661509430846061e-01
1.037500000000000000e+02 -1.587985620348122684e-01
1.037999999999999972e+02 -1.580420152454096727e-01
1.038499999999999943e+02 -1.569645601365358134e-01
1.039000000000000057e+02 -1.564472497592551414e-01
1.039500000000000028e+02 -1.540447122777478250e-01
1.040000000000000000e+02 -1.531756392258594446e-01
1.040499999999999972e+02 -1.522312486634050943e-01
1.040999999999999943e+02 -1.528839807452282429e-01
1.041500000000000057e+02 -1.522055803300666754e-01
1.042000000000000028e+02 -1.495662709626117970e-01
1.042500000000000000e+02 -1.508528183305410386e-01
1.042999999999999972e+02 -1.486907540485718493e-01
1.043499999999999943e+02 -1.501333540906301667e-01
1.044000000000000057e+02 -1.513914444348488930e-01
1.044500000000000028e+02 -1.496651200138559290e-01
1.045000000000000000e+02 -1.494137172293502069e-01
1.045499999999999972e+02 -1.491335692681245162e-01
1.045999999999999943e+02 -1.468014107662606038e-01
1.046500000000000057e+02 -1.469122339901245133e-01
1.047000000000000028e+02 -1.455149078851314115e-01
1.047500000000000000e+02 -1.462617803296438479e-01
1.047999999999999972e+02 -1.418134222508208031e-01
1.048499999999999943e+02 -1.417813804728615124e-01
1.049000000000000057e+02 -1.412231720927538126e-01
1.049500000000000028e+02 -1.399884995841841617e-01
1.050000000000000000e+02 -1.385711013610468334e-01
1.050499999999999972e+02 -1.387002115435820582e-01
1.050999999999999943e+02 -1.403782929053956352e-01
1.051500000000000057e+02 -1.385147626780104391e-01
1.052000000000000028e+02 -1.383983413508838023e-01
1.052500000000000000e+02 -1.367346016260281016e-01
1.052999999999999972e+02 -1.342825854565926902e-01
1.053499999999999943e+02 -1.335923795263280200e-01
1.054000000000000057e+02 -1.322224016154187332e-01
1.054500000000000028e+02 -1.318024154015465521e-01
1.055000000000000000e+02 -1.314632697147129492e-01
1.055499999999999972e+02 -1.334205884691290478e-01
1.055999999999999943e+02 -1.322856757241256398e-01
1.056500000000000057e+02 -1.316439259967364106e-01
1.057000000000000028e+02 -1.333850302297406865e-01
1.057500000000000000e+02 -1.330509711216987245e-01
1.057999999999999972e+02 -1.319434132620826705e-01
1.058499999999999943e+02 -1.317411858095454968e-01
1.059000000000000057e+02 -1.379342553724895726e-01
1.059500000000000028e+02 -1.356983185040257500e-01
1.060000000000000000e+02 -1.359267368644264673e-01
1.060499999999999972e+02 -1.348680175519471058e-01
1.060999999999999943e+02 -1.365278599533170101e-01
1.061500000000000057e+02 -1.349996300039796870e-01
1.062000000000000028e+02 -1.327739967327828952e-01
1.062500000000000000e+02 -1.443361315583670812e-01
1.062999999999999972e+02 -1.446709607950628917e-01
1.063499999999999943e+02 -1.442490302119532608e-01
1.064000000000000057e+02 -1.436767946152185393e-01
1.064500000000000028e+02 -1.440566923067699567e-01
1.065000000000000000e+02 -1.451146800756868971e-01
1.065499999999999972e+02 -1.461448990413914129e-01
1.065999999999999943e+02 -1.460325192487801627e-01
1.066500000000000057e+02 -1.453837326634142835e-01
1.067000000000000028e+02 -1.457482682597054657e-01
1.067500000000000000e+02 -1.450912191756757452e-01
1.067999999999999972e+02 -1.454489705208876493e-01
1.068499999999999943e+02 -1.448284262428777280e-01
1.069000000000000057e+02 -1.446414390879940393e-01
1.069500000000000028e+02 -1.469179652360735333e-01
1.070000000000000000e+02 -1.479330084826746827e-01
1.070499999999999972e+02 -1.482892776501220644e-01
1.070999999999999943e+02 -1.469561857414084238e-01
1.071500000000000057e+02 -1.465152146264620536e-01
1.072000000000000028e+02 -1.470145283659973490e-01
1.072500000000000000e+02 -1.461977012834738410e-01
1.072999999999999972e+02 -1.455651762092222412e-01
1.073499999999999943e+02 -1.468675648668681111e-01
1.074000000000000057e+02 -1.467922344917104160e-01
1.074500000000000028e+02 -1.466884243431931523e-01
1.075000000000000000e+02 -1.448459250991313285e-01
1.075499999999999972e+02 -1.454512686619327533e-01
1.075999999999999943e+02 -1.452074818792970790e-01
1.076500000000000057e+02 -1.452998124767513888e-01
1.077000000000000028e+02 -1.456594744012478793e-01
1.077500000000000000e+02 -1.459201465346390003e-01
1.077999999999999972e+02 -1.452868416506322979e-01
1.078499999999999943e+02 -1.459717043359648192e-01
1.079000000000000057e+02 -1.457766268167594026e-01
1.079500000000000028e+02 -1.444759802232560841e-01
1.080000000000000000e+02 -1.459808318725505927e-01
1.080499999999999972e+02 -1.465179081013568696e-01
1.080999999999999943e+02 -1.472691410687315960e-01
1.081500000000000057e+02 -1.477448804816099137e-01
1.082000000000000028e+02 -1.472060484088628107e-01
1.082500000000000000e+02 -1.474644536788352611e-01
1.082999999999999972e+02 -1.428967938268836113e-01
1.083499999999999943e+02 -1.412741129501220438e-01
1.084000000000000057e+02 -1.412209176125554522e-01
1.084500000000000028e+02 -1.412609208014780071e-01
1.085000000000000000e+02 -1.386244370444773277e-01
1.085499999999999972e+02 -1.372572988264194327e-01
1.085999999999999943e+02 -1.341007230487575308e-01
1.086500000000000057e+02 -1.341162540247844981e-01
1.087000000000000028e+02 -1.341269136939855222e-01
1.087500000000000000e+02 -1.328961618086540453e-01
1.087999999999999972e+02 -1.321951125522807247e-01
1.088499999999999943e+02 -1.315681435738749738e-01
1.089000000000000057e+02 -1.316416100048276028e-01
1.089500000000000028e+02 -1.315361638295243774e-01
1.090000000000000000e+02 -1.304993009198562315e-01
1.090499999999999972e+02 -1.328204002477849921e-01
1.090999999999999943e+02 -1.326373870699758817e-01
1.091500000000000057e+02 -1.317181600105094275e-01
1.092000000000000028e+02 -1.327948168498793990e-01
1.092500000000000000e+02 -1.308031442583094395e-01
1.092999999999999972e+02 -1.288524027191801646e-01
1.093499999999999943e+02 -1.295061956567747363e-01
1.094000000000000057e+02 -1.281266832461158967e-01
1.094500000000000028e+02 -1.268889033253327581e-01
1.095000000000000000e+02 -1.294955999980539896e-01
1.095499999999999972e+02 -1.281394513496719734e-01
1.095999999999999943e+02 -1.277042753884296000e-01
1.096500000000000057e+02 -1.178356984721960210e-01
1.097000000000000028e+02 -1.180594611294921437e-01
1.097500000000000000e+02 -1.158609005510778250e-01
1.097999999999999972e+02 -1.178338301355375400e-01
1.098499999999999943e+02 -1.161154088865220535e-01
1.099000000000000057e+02 -1.148547251585459450e-01
1.099500000000000028e+02 -1.169887467338809189e-01
1.100000000000000000e+02 -1.155685016750310351e-01
1.100499999999999972e+02 -1.138921653275279666e-01
1.100999999999999943e+02 -1.137460470942894264e-01
1.101500000000000057e+02 -1.125414759325272240e-01
1.102000000000000028e+02 -1.129250913162044151e-01
1.102500000000000000e+02 -1.114310333056773433e-01
1.102999999999999972e+02 -1.098169181074016287e-01
1.103499999999999943e+02 -1.098403617040837332e-01
1.104000000000000057e+02 -1.085262540154498662e-01
1.104500000000000028e+02 -1.056385672299087614e-01
1.105000000000000000e+02 -1.049082846641785360e-01
1.105499999999999972e+02 -9.518441001666450019e-02
1.105999999999999943e+02 -9.417122218964754654e-02
1.106500000000000057e+02 -9.253506783520593082e-02
1.107000000000000028e+02 -9.211528666566061452e-02
1.107500000000000000e+02 -9.217476772423506548e-02
1.107999999999999972e+02 -9.059689836940872099e-02
1.108499999999999943e+02 -9.058952463231761953e-02
1.109000000000000057e+02 -9.014575576085148700e-02
1.109500000000000028e+02 -8.969232748003511113e-02
1.110000000000000000e+02 -8.922544787948251399e-02
1.110499999999999972e+02 -8.925380085488383852e-02
1.110999999999999943e+02 -8.789226486741243127e-02
1.111500000000000057e+02 -8.756623130886126427e-02
1.112000000000000028e+02 -8.461862517016373320e-02
1.112500000000000000e+02 -8.263232121235492000e-02
1.112999999999999972e+02 -8.238432263922033927e-02
1.113499999999999943e+02 -8.215246835919810808e-02
1.114000000000000057e+02 -8.248858315478134473e-02
1.114500000000000028e+02 -8.178296398025346192e-02
1.115000000000000000e+02 -8.074761842492396424e-02
1.115499999999999972e+02 -7.970242118114492791e-02
1.115999999999999943e+02 -7.906756448480659061e-02
1.116500000000000057e+02 -7.868878140842425206e-02
1.117000000000000028e+02 -7.803752814075598510e-02
1.117500000000000000e+02 -7.828578449003857631e-02
1.117999999999999972e+02 -7.615170313584013195e-02
1.118499999999999943e+02 -7.159744506982590462e-02
1.119000000000000057e+02 -6.871321382845757553e-02
1.119500000000000028e+02 -6.960486942326583881e-02
1.120000000000000000e+02 -6.868677615596303909e-02
1.120499999999999972e+02 -6.956175875016500088e-02
1.120999999999999943e+02 -6.913919321306445653e-02
1.121500000000000057e+02 -6.888272647804528914e-02
1.122000000000000028e+02 -6.752471459532995157e-02
1.122500000000000000e+02 -6.903264959558291780e-02
1.122999999999999972e+02 -6.923210274291528854e-02
1.123499999999999943e+02 -6.780271596956131963e-02
1.124000000000000057e+02 -6.766055912072152512e-02
1.124500000000000028e+02 -6.664976345216418185e-02
1.125000000000000000e+02 -6.999574837895915225e-02
1.125499999999999972e+02 -6.935921333140480927e-02
1.125999999999999943e+02 -6.922360544759068035e-02
1.126500000000000057e+02 -6.754210486060492624e-02
1.127000000000000028e+02 -6.591501202602001452e-02
1.127500000000000000e+02 -6.464637212265748889e-02
1.127999999999999972e+02 -6.338680098038046440e-02
1.128499999999999943e+02 -6.109379962248515789e-02
1.129000000000000057e+02 -5.899316553679477548e-02
1.129500000000000028e+02 -5.680600669539384584e-02
1.130000000000000000e+02 -5.581666008642598847e-02
1.130499999999999972e+02 -5.317504645225499399e-02
1.130999999999999943e+02 -5.171561040081724264e-02
1.131500000000000057e+02 -4.863567929144847757e-02
1.132000000000000028e+02 -5.196370562322442932e-02
1.132500000000000000e+02 -5.502608159118787395e-02
1.132999999999999972e+02 -5.524853018781337999e-02
1.133499999999999943e+02 -5.271411401498467958e-02
1.134000000000000057e+02 -5.018038671684953850e-02
1.134500000000000028e+02 -5.076823363639228898e-02
1.135000000000000000e+02 -4.910063090461528473e-02
1.135499999999999972e+02 -4.716213192438450941e-02
1.135999999999999943e+02 -4.337282672231127650e-02
1.136500000000000057e+02 -4.137289636317166563e-02
1.137000000000000028e+02 -3.582572502562978572e-02
1.137500000000000000e+02 -3.206219457302328379e-02
1.137999999999999972e+02 -2.794184915316207107e-02
1.138499999999999943e+02 -2.589682684728401851e-02
1.139000000000000057e+02 -2.352691339721833461e-02
1.139500000000000028e+02 -3.675923913794783282e-02
1.140000000000000000e+02 -3.510551564153563397e-02
1.140499999999999972e+02 -3.515302992676607591e-02
1.140999999999999943e+02 -3.466774566056450568e-02
1.141500000000000057e+02 -3.102618840742482620e-02
1.142000000000000028e+02 -2.971314795138753004e-02
1.142500000000000000e+02 -2.796657127152734137e-02
1.142999999999999972e+02 -2.736604886252522531e-02
1.143499999999999943e+02 -2.636913961240885951e-02
1.144000000000000057e+02 -2.178155810169596016e-02
1.144500000000000028e+02 -1.801004901586665888e-02
1.145000000000000000e+02 -1.687073571709139796e-02
1.145499999999999972e+02 -1.470686595528937664e-02
1.145999999999999943e+02 -1.205879071899157787e-02
1.146500000000000057e+02 -1.112821686495896537e-02
1.147000000000000028e+02 -7.778804957489049259e-03
1.147500000000000000e+02 -6.908434639408595271e-03
1.147999999999999972e+02 -2.852342391774948319e-03
1.148499999999999943e+02 -2.208212440458193551e-03
1.149000000000000057e+02 -1.584183962799090096e-03
1.149500000000000028e+02 -2.556034304778331476e-03
1.150000000000000000e+02 -2.456466241428855238e-03
1.150499999999999972e+02 -3.985784861973919353e-03
1.150999999999999943e+02 -2.364669521978891766e-03
1.151500000000000057e+02 5.865359912139110474e-05
1.152000000000000028e+02 -1.091695281023282241e-02
1.152500000000000000e+02 -1.030389412688691511e-02
1.152999999999999972e+02 -1.013106447119294790e-02
1.153499999999999943e+02 -8.343997026833350344e-03
1.154000000000000057e+02 -5.836078071241200191e-03
1.154500000000000028e+02 -4.253197063633941226e-03
1.155000000000000000e+02 -5.648218001013819226e-03
1.155499999999999972e+02 -5.170604860731720792e-03
1.155999999999999943e+02 -3.600058213971646989e-03
1.156500000000000057e+02 -5.182854308381843259e-03
1.157000000000000028e+02 -4.779351872740373285e-03
1.157500000000000000e+02 -3.564607685350100474e-03
1.157999999999999972e+02 -1.124918351155979870e-03
1.158499999999999943e+02 2.098820722339986701e-04
1.159000000000000057e+02 1.399619378410619846e-03
1.159500000000000028e+02 1.379763068573175563e-03
1.160000000000000000e+02 -2.742953065523367345e-03
1.160499999999999972e+02 -7.172505597840400475e-03
1.160999999999999943e+02 -1.696823847366105966e-03
1.161500000000000057e+02 -1.636392324331861683e-03
1.162000000000000028e+02 -2.474195021854453357e-03
1.162500000000000000e+02 -1.466004538924681492e-03
1.162999999999999972e+02 2.848227780043500221e-04
1.163499999999999943e+02 1.199597530570066127e-03
1.164000000000000057e+02 1.501314230017579540e-03
1.164500000000000028e+02 -6.653892458849905997e-04
1.165000000000000000e+02 -6.087438287617998782e-04
1.165499999999999972e+02 -4.049747497711209511e-04
1.165999999999999943e+02 1.448007274938862329e-03
1.166500000000000057e+02 1.760018251429820886e-03
1.167000000000000028e+02 4.856097134538600070e-03
1.167500000000000000e+02 5.414851324258359785e-03
1.167999999999999972e+02 6.068946817941873496e-03
1.168499999999999943e+02 8.098828738103077546e-03
1.169000000000000057e+02 8.872966790015424099e-03
1.169500000000000028e+02 9.308534441541669799e-03
1.170000000000000000e+02 9.867612869920732235e-03
1.170499999999999972e+02 9.952899795742962269e-03
1.170999999999999943e+02 1.277411196829159219e-02
1.171500000000000057e+02 1.428848128091876092e-02
1.172000000000000028e+02 1.811389887225703377e-02
1.172500000000000000e+02 1.995751950552016735e-02
1.172999999999999972e+02 2.157562172356680685e-02
1.173499999999999943e+02 2.198022666682270324e-02
1.174000000000000057e+02 1.513668341141373615e-02
1.174500000000000028e+02 1.716797678549316850e-02
1.175000000000000000e+02 1.798260669611450452e-02
1.175499999999999972e+02 2.090550640209785579e-02
1.175999999999999943e+02 2.178782632662383187e-02
1.176500000000000057e+02 2.405008830949263710e-02
1.177000000000000028e+02 2.556886125250888361e-02
1.177500000000000000e+02 2.571581968316145189e-02
1.177999999999999972e+02 2.673685928185347976e-02
1.178499999999999943e+02 2.782802525489437573e-02
1.179000000000000057e+02 2.894818086524198267e-02
1.179500000000000028e+02 3.087131588878429603e-02
1.180000000000000000e+02 3.173882817728676531e-02
1.180499999999999972e+02 3.273138047939239126e-02
1.180999999999999943e+02 3.207945371739936297e-02
1.181500000000000057e+02 3.321749572869318878e-02
1.182000000000000028e+02 3.320271980244379056e-02
1.182500000000000000e+02 3.392278022875389737e-02
1.182999999999999972e+02 3.396346219034733493e-02
1.183499999999999943e+02 3.334389729589525009e-02
1.184000000000000057e+02 3.427967700771981235e-02
1.184500000000000028e+02 3.487285744252652947e-02
1.185000000000000000e+02 3.500994966148349152e-02
1.185499999999999972e+02 3.511145461780099120e-02
1.185999999999999943e+02 3.337879898028957987e-02
1.186500000000000057e+02 3.339053907035682833e-02
1.187000000000000028e+02 3.394593039830141185e-02
1.187500000000000000e+02 3.394696234374940808e-02
1.187999999999999972e+02 3.476290158519362850e-02
1.188499999999999943e+02 3.448632227112458787e-02
1.189000000000000057e+02 3.429657996671007375e-02
1.189500000000000028e+02 3.444807909532663498e-02
1.190000000000000000e+02 3.549117153588064039e-02
1.190499999999999972e+02 4.299463621849951289e-02
1.190999999999999943e+02 4.328703477072318867e-02
1.191500000000000057e+02 4.440552711621931908e-02
1.192000000000000028e+02 4.773307523924324308e-02
1.192500000000000000e+02 4.830886258840483977e-02
1.192999999999999972e+02 4.854868023566203533e-02
1.193499999999999943e+02 4.904334376972247639e-02
1.194000000000000057e+02 4.748568144058487595e-02
1.194500000000000028e+02 4.743975907880940146e-02
1.195000000000000000e+02 4.905091820034245681e-02
1.195499999999999972e+02 4.893943854160850288e-02
1.195999999999999943e+02 4.911366656044499623e-02
1.196500000000000057e+02 4.909688646071747736e-02
1.197000000000000028e+02 5.088702924313574100e-02
1.197500000000000000e+02 5.084653664405516804e-02
1.197999999999999972e+02 4.993010571354344201e-02
1.198499999999999943e+02 5.027262456219006720e-02
1.199000000000000057e+02 4.984028964978058640e-02
1.199500000000000028e+02 4.925545782977085868e-02
1.200000000000000000e+02 4.994832153574962907e-02
1.200499999999999972e+02 4.952568237141786317e-02
1.200999999999999943e+02 5.226712776189486320e-02
1.201500000000000057e+02 5.297748113131311998e-02
1.202000000000000028e+02 5.604057039975152837e-02
1.202500000000000000e+02 6.715632895441940586e-02
1.202999999999999972e+02 6.926527954736604042e-02
1.203499999999999943e+02 7.194100349311717546e-02
1.204000000000000057e+02 7.163394575304733725e-02
1.204500000000000028e+02 7.196249130934141702e-02
1.205000000000000000e+02 7.344199586438104888e-02
1.205499999999999972e+02 7.416062425897779198e-02
1.205999999999999943e+02 7.348317606299246962e-02
1.206500000000000057e+02 7.412287230920017178e-02
1.207000000000000028e+02 7.521962523348031671e-02
1.207500000000000000e+02 7.694360994313108326e-02
1.207999999999999972e+02 7.796760554401191423e-02
1.208499999999999943e+02 7.795227029746380765e-02
1.209000000000000057e+02 8.016564026264381970e-02
1.209500000000000028e+02 7.854886520283857476e-02
1.210000000000000000e+02 7.152298447732105546e-02
1.210499999999999972e+02 6.951238375749412002e-02
1.210999999999999943e+02 6.929516313640411707e-02
1.211500000000000057e+02 6.797631003848560172e-02
1.212000000000000028e+02 7.404222364493576181e-02
1.212500000000000000e+02 7.179156634328884290e-02
1.212999999999999972e+02 7.319415818418942288e-02
1.213499999999999943e+02 7.117463305962551390e-02
1.214000000000000057e+02 6.882714037692885811e-02
1.214500000000000028e+02 6.778567091477497031e-02
1.215000000000000000e+02 6.646540651455859483e-02
1.215499999999999972e+02 6.691211274009660481e-02
1.215999999999999943e+02 6.726841507977392165e-02
1.216500000000000057e+02 6.779788726177089775e-02
1.217000000000000028e+02 7.083773512645565040e-02
1.217500000000000000e+02 7.168358867409316271e-02
1.217999999999999972e+02 7.141106637422837966e-02
1.218499999999999943e+02 7.262260179861806941e-02
1.219000000000000057e+02 7.417686127750283687e-02
1.219500000000000028e+02 7.777932298511615328e-02
1.220000000000000000e+02 7.649039598472510970e-02
1.220499999999999972e+02 7.665677383981242543e-02
1.220999999999999943e+02 7.646899276495582043e-02
1.221500000000000057e+02 7.753604497572004484e-02
1.222000000000000028e+02 8.628494141662927663e-02
1.222500000000000000e+02 8.715425571994479814e-02
1.222999999999999972e+02 8.689859034743599442e-02
1.223499999999999943e+02 8.748627857588948953e-02
1.224000000000000057e+02 8.815515804373741382e-02
1.224500000000000028e+02 8.878501437746101621e-02
1.225000000000000000e+02 9.026582048362699617e-02
1.225499999999999972e+02 9.302158055676158777e-02
1.225999999999999943e+02 9.328089687048904399e-02
1.226500000000000057e+02 9.051531320685375637e-02
1.227000000000000028e+02 9.002699053584632682e-02
1.227500000000000000e+02 9.031720074303938028e-02
1.227999999999999972e+02 9.318847995074500123e-02
1.228499999999999943e+02 9.459764259692353405e-02
1.229000000000000057e+02 9.670656429600577031e-02
1.229500000000000028e+02 9.835819023140185413e-02
1.230000000000000000e+02 1.009519215081966514e-01
1.230499999999999972e+02 1.012385818899099454e-01
1.230999999999999943e+02 1.010685156244128524e-01
1.231500000000000057e+02 1.017381301181033149e-01
1.232000000000000028e+02 9.928723843666660553e-02
1.232500000000000000e+02 1.011026095989308871e-01
1.232999999999999972e+02 1.073641141174964259e-01
1.233499999999999943e+02 1.084371125539938113e-01
1.234000000000000057e+02 1.068616634696634010e-01
1.234500000000000028e+02 1.083381095904227542e-01
1.235000000000000000e+02 1.092086900373832326e-01
1.235499999999999972e+02 1.073738387895729202e-01
1.235999999999999943e+02 1.097045469521480410e-01
1.236500000000000057e+02 1.089474091651659038e-01
1.237000000000000028e+02 1.071721593048853283e-01
1.237500000000000000e+02 1.072019624575314828e-01
1.237999999999999972e+02 1.061280739026389808e-01
1.238499999999999943e+02 1.046974951566980450e-01
1.239000000000000057e+02 1.048678853609344014e-01
1.239500000000000028e+02 1.047098902317005337e-01
1.240000000000000000e+02 1.059220766092488220e-01
1.240499999999999972e+02 1.064457309750631298e-01
1.240999999999999943e+02 1.047493119801193029e-01
1.241500000000000057e+02 1.055272467654209401e-01
1.242000000000000028e+02 1.053974966526531609e-01
1.242500000000000000e+02 1.051713156677179933e-01
1.242999999999999972e+02 1.056395001673501588e-01
1.243499999999999943e+02 1.061761369557691903e-01
1.244000000000000057e+02 1.051323567403667364e-01
1.244500000000000028e+02 1.051822412583861138e-01
1.245000000000000000e+02 1.055784446962888673e-01
1.245499999999999972e+02 1.048799119609745145e-01
1.245999999999999943e+02 9.550549536500779757e-02
1.246500000000000057e+02 9.407895784040262721e-02
1.247000000000000028e+02 9.290807457165996264e-02
1.247500000000000000e+02 9.319157406106985675e-02
1.247999999999999972e+02 9.308072758306269734e-02
1.248499999999999943e+02 9.268402218148411031e-02
1.249000000000000057e+02 9.515713284879198652e-02
1.249500000000000028e+02 9.676588280273809572e-02
1.250000000000000000e+02 9.440658890159493721e-02
1.250499999999999972e+02 9.493116838797172052e-02
1.250999999999999943e+02 9.602898265140646927e-02
1.251500000000000057e+02 9.620666843210354258e-02
1.252000000000000028e+02 9.702155477157017871e-02
1.252500000000000000e+02 9.891212304829290203e-02
1.252999999999999972e+02 9.824381550075760028e-02
1.253499999999999943e+02 9.894247687039911532e-02
1.254000000000000057e+02 9.988715772813804017e-02
1.254500000000000028e+02 9.984606794180878042e-02
1.255000000000000000e+02 1.027762965364293624e-01
1.255499999999999972e+02 1.049861955915611100e-01
1.255999999999999943e+02 1.039726189802910594e-01
1.256500000000000057e+02 1.053470213455882237e-01
1.257000000000000028e+02 1.066927776352658841e-01
1.257500000000000000e+02 1.078755377372865587e-01
1.257999999999999972e+02 1.085454899004024976e-01
1.258499999999999943e+02 1.089253039401860967e-01
1.259000000000000057e+02 1.089052770633199274e-01
1.259500000000000028e+02 1.087328208280189251e-01
1.260000000000000000e+02 1.091925774034309959e-01
1.260499999999999972e+02 1.086547919884603558e-01
1.260999999999999943e+02 1.097269143987465029e-01
1.261500000000000057e+02 1.102418740469146285e-01
1.262000000000000028e+02 1.095810096351365615e-01
1.262500000000000000e+02 1.119996341541130980e-01
1.262999999999999972e+02 1.108113125273098021e-01
1.263499999999999943e+02 1.108374311992405270e-01
1.264000000000000057e+02 1.099630338211872171e-01
1.264500000000000028e+02 1.099423104476654062e-01
1.265000000000000000e+02 1.111041582208788653e-01
1.265499999999999972e+02 9.280239716334992561e-02
1.265999999999999943e+02 9.274196346485992504e-02
1.266500000000000057e+02 9.631848010158101936e-02
1.267000000000000028e+02 9.584235977563090869e-02
1.267500000000000000e+02 9.410177373011234525e-02
1.267999999999999972e+02 9.377122195516611469e-02
1.268499999999999943e+02 9.533198405663415032e-02
1.269000000000000057e+02 9.551709702676589031e-02
1.269500000000000028e+02 9.736948103127929244e-02
1.270000000000000000e+02 9.751181259042493443e-02
1.270499999999999972e+02 9.582687026573845357e-02
1.270999999999999943e+02 9.550993393902579287e-02
1.271500000000000057e+02 9.928420328076785484e-02
1.272000000000000028e+02 9.931237023727350344e-02
1.272500000000000000e+02 9.773312932056611724e-02
1.272999999999999972e+02 9.670237235618352190e-02
1.273499999999999943e+02 9.883896479897988363e-02
1.274000000000000057e+02 9.902077667625308610e-02
1.274500000000000028e+02 9.903380437354186716e-02
1.275000000000000000e+02 9.863551434854067601e-02
1.275499999999999972e+02 9.791338498953479352e-02
1.275999999999999943e+02 9.781239196593789764e-02
1.276500000000000057e+02 9.847804645517826971e-02
1.277000000000000028e+02 9.874330677921693000e-02
1.277500000000000000e+02 1.002942977927843704e-01
1.277999999999999972e+02 1.002466901589729315e-01
1.278499999999999943e+02 1.007556713736082049e-01
1.279000000000000057e+02 1.017544829221086466e-01
1.279500000000000028e+02 1.015311456596079687e-01
1.280000000000000000e+02 1.012534811705564919e-01
1.280500000000000114e+02 1.008336279621583620e-01
1.280999999999999943e+02 9.832941861235484915e-02
1.281500000000000057e+02 9.926596053940149600e-02
1.281999999999999886e+02 9.870798157487435665e-02
1.282500000000000000e+02 9.814906746135103333e-02
1.283000000000000114e+02 9.663498812831088081e-02
1.283499999999999943e+02 9.392364110976607339e-02
1.284000000000000057e+02 9.424570092329760673e-02
1.284499999999999886e+02 9.617379472637921367e-02
1.285000000000000000e+02 9.454795816641174688e-02
1.285500000000000114e+02 9.368944259504992378e-02
1.285999999999999943e+02 9.234255466400777268e-02
1.286500000000000057e+02 9.000866700751733451e-02
1.286999999999999886e+02 8.896165539274177025e-02
1.287500000000000000e+02 8.983628306798063790e-02
1.288000000000000114e+02 9.148628361844711454e-02
1.288499999999999943e+02 9.210781091447922675e-02
1.289000000000000057e+02 9.383316169628121151e-02
1.289499999999999886e+02 9.311024095078712648e-02
1.290000000000000000e+02 9.306102378513800288e-02
1.290500000000000114e+02 9.248002303559416104e-02
1.290999999999999943e+02 9.365432076855698118e-02
1.291500000000000057e+02 9.323931991935748009e-02
1.291999999999999886e+02 9.227587186534078056e-02
1.292500000000000000e+02 9.357869992727081698e-02
1.293000000000000114e+02 9.470977894846464851e-02
1.293499999999999943e+02 9.771271841966486238e-02
1.294000000000000057e+02 9.663088648354367649e-02
1.294499999999999886e+02 9.802350066740037060e-02
1.295000000000000000e+02 9.686593443437416240e-02
1.295500000000000114e+02 9.635988698054545609e-02
1.295999999999999943e+02 9.751563069043782395e-02
1.296500000000000057e+02 9.617616475335846737e-02
1.296999999999999886e+02 9.652262577770144569e-02
1.297500000000000000e+02 9.505476714561374163e-02
1.298000000000000114e+02 9.073471412882745668e-02
1.298499999999999943e+02 9.065982912138728644e-02
1.299000000000000057e+02 9.113287543207145014e-02
1.299499999999999886e+02 9.140770063053724193e-02
1.300000000000000000e+02 8.958255858831913609e-02
1.300500000000000114e+02 8.956412233048430260e-02
1.300999999999999943e+02 8.991481097811773737e-02
1.301500000000000057e+02 8.987760807337297209e-02
1.301999999999999886e+02 9.078011921092325742e-02
1.302500000000000000e+02 8.589946943554484238e-02
1.303000000000000114e+02 8.462609248281634244e-02
1.303499999999999943e+02 8.510313253487104823e-02
1.304000000000000057e+02 8.365335311183744182e-02
1.304499999999999886e+02 8.324291470125305681e-02
1.305000000000000000e+02 8.353845486425541533e-02
1.305500000000000114e+02 8.368770942499947907e-02
1.305999999999999943e+02 8.332187644748485778e-02
1.306500000000000057e+02 8.347603704638278943e-02
1.306999999999999886e+02 8.425724671234838259e-02
1.307500000000000000e+02 8.578940439249237160e-02
1.308000000000000114e+02 8.826284704886495913e-02
1.308499999999999943e+02 8.771105710554534529e-02
1.309000000000000057e+02 9.197344503825499729e-02
1.309499999999999886e+02 9.011809797850572901e-02
1.310000000000000000e+02 9.029920874253910545e-02
1.310500000000000114e+02 9.092661954212948039e-02
1.310999999999999943e+02 9.165022173059644839e-02
1.311500000000000057e+02 9.133495273137817727e-02
1.311999999999999886e+02 9.167556644645365183e-02
1.312500000000000000e+02 9.801125573754929099e-02
1.313000000000000114e+02 9.825401457679269757e-02
1.313499999999999943e+02 9.876318494323478581e-02
1.314000000000000057e+02 9.952249749216958430e-02
1.314499999999999886e+02 1.017289326274502526e-01
1.315000000000000000e+02 1.008003408093481879e-01
1.315500000000000114e+02 1.022806474886960443e-01
1.315999999999999943e+02 1.036810185662487144e-01
1.316500000000000057e+02 1.023160232673860082e-01
1.316999999999999886e+02 1.030645348618322299e-01
1.317500000000000000e+02 1.033507240335098804e-01
1.318000000000000114e+02 1.062101067551918243e-01
1.318499999999999943e+02 1.074963409648252016e-01
1.319000000000000057e+02 1.096497129331933246e-01
1.319499999999999886e+02 1.110361813916175278e-01
1.320000000000000000e+02 1.113803193422016058e-01
1.320500000000000114e+02 1.131077430512592435e-01
1.320999999999999943e+02 1.125878875955757669e-01
1.321500000000000057e+02 1.139042050065995210e-01
1.321999999999999886e+02 1.159520137277983975e-01
1.322500000000000000e+02 1.177686619124370393e-01
1.323000000000000114e+02 1.166587960536075580e-01
1.323499999999999943e+02 1.174497424612069296e-01
1.324000000000000057e+02 1.193614110741522127e-01
1.324499999999999886e+02 1.217196548935676470e-01
1.325000000000000000e+02 1.194641426993607175e-01
1.325500000000000114e+02 1.216605793121633972e-01
1.325999999999999943e+02 1.228601238602734930e-01
1.326500000000000057e+02 1.229592122683418193e-01
1.326999999999999886e+02 1.259796666973789503e-01
1.327500000000000000e+02 1.262950597348039827e-01
1.328000000000000114e+02 1.238834300995829418e-01
1.328499999999999943e+02 1.235244821586021224e-01
1.329000000000000057e+02 1.233759099792644115e-01
1.329499999999999886e+02 1.211027807154583941e-01
1.330000000000000000e+02 1.220689842620211879e-01
1.330500000000000114e+02 1.217732950316732371e-01
1.330999999999999943e+02 1.225281564478247348e-01
1.331500000000000057e+02 1.228712864700200885e-01
1.331999999999999886e+02 1.247572350586657747e-01
1.332500000000000000e+02 1.228780233917363685e-01
1.333000000000000114e+02 1.215706966296428160e-01
1.333499999999999943e+02 1.208976861818016751e-01
1.334000000000000057e+02 1.221884831046035902e-01
1.334499999999999886e+02 1.233218836907228749e-01
1.335000000000000000e+02 1.200195669370884288e-01
1.335500000000000114e+02 1.211789775477685044e-01
1.335999999999999943e+02 1.139209533963214810e-01
1.336500000000000057e+02 1.165663868177554130e-01
1.336999999999999886e+02 1.189752321307516597e-01
1.337500000000000000e+02 1.225070151474840635e-01
1.338000000000000114e+02 1.229556399310493958e-01
1.338499999999999943e+02 1.234154314447790668e-01
1.339000000000000057e+02 1.251442732485521792e-01
1.339499999999999886e+02 1.285609074272534569e-01
1.340000000000000000e+02 1.276301950718540523e-01
1.340500000000000114e+02 1.294617255042981585e-01
1.340999999999999943e+02 1.293873279022894895e-01
1.341500000000000057e+02 1.295123115173109629e-01
1.341999999999999886e+02 1.315899752107869969e-01
1.342500000000000000e+02 1.334716971419481479e-01
1.343000000000000114e+02 1.349856724514188755e-01
1.343499999999999943e+02 1.372541153480718035e-01
1.344000000000000057e+02 1.377164044045129099e-01
1.344499999999999886e+02 1.390453780337718992e-01
1.345000000000000000e+02 1.418278831979900567e-01
1.345500000000000114e+02 1.417214603490206948e-01
1.345999999999999943e+02 1.440985915592905842e-01
1.346500000000000057e+02 1.333636357978586207e-01
1.346999999999999886e+02 1.329416164353272312e-01
1.347500000000000000e+02 1.315895387410196959e-01
1.348000000000000114e+02 1.337407845790883898e-01
1.348499999999999943e+02 1.351003536460704257e-01
1.349000000000000057e+02 1.381379576655896724e-01
1.349499999999999886e+02 1.393348423576031836e-01
1.350000000000000000e+02 1.372935235456318459e-01
1.350500000000000114e+02 1.395950106837382243e-01
1.350999999999999943e+02 1.404847248543110994e-01
1.351500000000000057e+02 1.409909898270210460e-01
1.351999999999999886e+02 1.407639453474469893e-01
1.352500000000000000e+02 1.385823614274812599e-01
1.353000000000000114e+02 1.397166475323947943e-01
1.353499999999999943e+02 1.417508476549676766e-01
1.354000000000000057e+02 1.392448234766490434e-01
1.354499999999999886e+02 1.370092465741612198e-01
1.355000000000000000e+02 1.385782190726944363e-01
1.355500000000000114e+02 1.252463514969840985e-01
1.355999999999999943e+02 1.238057701698800223e-01
1.356500000000000057e+02 1.221687004488540007e-01
1.356999999999999886e+02 1.232608695173200430e-01
1.357500000000000000e+02 1.246907472276197609e-01
1.358000000000000114e+02 1.239038638683686855e-01
1.358499999999999943e+02 1.222002417774274707e-01
1.359000000000000057e+02 1.235586943659178760e-01
1.359499999999999886e+02 1.243756826528957388e-01
1.360000000000000000e+02 1.243171605965234655e-01
1.360500000000000114e+02 1.269934994971982090e-01
1.360999999999999943e+02 1.266462223535229914e-01
1.361500000000000057e+02 1.289086940664035119e-01
1.361999999999999886e+02 1.259590510331166924e-01
1.362500000000000000e+02 1.282167504383626422e-01
1.363000000000000114e+02 1.287916225490007283e-01
1.363499999999999943e+02 1.292024790001288503e-01
1.364000000000000057e+02 1.295209649987125733e-01
1.364499999999999886e+02 1.302698228066026809e-01
1.365000000000000000e+02 1.301019240030014956e-01
1.365500000000000114e+02 1.308323041511847695e-01
1.365999999999999943e+02 1.313718807334152416e-01
1.366500000000000057e+02 1.312183444236070529e-01
1.366999999999999886e+02 1.333821419731056890e-01
1.367500000000000000e+02 1.344846852492634359e-01
1.368000000000000114e+02 1.349498275249592927e-01
1.368499999999999943e+02 1.334725825130814725e-01
1.369000000000000057e+02 1.334420862386811457e-01
1.369499999999999886e+02 1.339555686012492142e-01
1.370000000000000000e+02 1.349746075610443186e-01
1.370500000000000114e+02 1.348074138188505577e-01
1.370999999999999943e+02 1.353380322929002844e-01
1.371500000000000057e+02 1.345828121742562722e-01
1.371999999999999886e+02 1.322999948774376267e-01
1.372500000000000000e+02 1.324557024783785675e-01
1.373000000000000114e+02 1.324027014498165844e-01
1.373499999999999943e+02 1.325041424147339608e-01
1.374000000000000057e+02 1.330030914865097669e-01
1.374499999999999886e+02 1.322991599931438444e-01
1.375000000000000000e+02 1.359285604070388509e-01
1.375500000000000114e+02 1.377205938645173211e-01
1.375999999999999943e+02 1.369414703193571614e-01
1.376500000000000057e+02 1.353352912265541053e-01
1.376999999999999886e+02 1.333253234987961666e-01
1.377500000000000000e+02 1.342841221131211571e-01
1.378000000000000114e+02 1.339038569720878702e-01
1.378499999999999943e+02 1.353808324223874093e-01
1.379000000000000057e+02 1.349552546808805986e-01
1.379499999999999886e+02 1.350472968116864514e-01
1.380000000000000000e+02 1.354584392370223878e-01
1.380500000000000114e+02 1.353519556141366265e-01
1.380999999999999943e+02 1.352675122308196198e-01
1.381500000000000057e+02 1.355217877735142296e-01
1.381999999999999886e+02 1.368664173088330882e-01
1.382500000000000000e+02 1.397903121073607868e-01
1.383000000000000114e+02 1.437833493029450627e-01
1.383499999999999943e+02 1.426308777239664871e-01
1.384000000000000057e+02 1.423097569778353222e-01
1.384499999999999886e+02 1.429192959548205855e-01
1.385000000000000000e+02 1.423409275185592571e-01
1.385500000000000114e+02 1.451054380165774926e-01
1.385999999999999943e+02 1.464175803801361642e-01
1.386500000000000057e+02 1.458385894578125563e-01
1.386999999999999886e+02 1.449912734478422394e-01
1.387500000000000000e+02 1.443392327305060563e-01
1.388000000000000114e+02 1.443339434161729773e-01
1.388499999999999943e+02 1.441015706927500362e-01
1.389000000000000057e+02 1.439836216822449888e-01
1.389499999999999886e+02 1.687251269734638404e-01
1.390000000000000000e+02 1.696439638755053714e-01
1.390500000000000114e+02 1.704404393285673947e-01
1.390999999999999943e+02 1.715756780488096045e-01
1.391500000000000057e+02 1.729667483569833353e-01
1.391999999999999886e+02 1.730424237841386437e-01
1.392500000000000000e+02 1.730146134221131060e-01
1.393000000000000114e+02 1.726529998517019326e-01
1.393499999999999943e+02 1.721021781048433785e-01
1.394000000000000057e+02 1.705309721397147704e-01
1.394499999999999886e+02 1.711426362509659849e-01
1.395000000000000000e+02 1.730519917933019958e-01
1.395500000000000114e+02 1.731999601109437126e-01
1.395999999999999943e+02 1.736287484648650070e-01
1.396500000000000057e+02 1.751324545266280119e-01
1.396999999999999886e+02 1.739319556084429064e-01
1.397500000000000000e+02 1.738094124978754595e-01
1.398000000000000114e+02 1.729398614810007673e-01
1.398499999999999943e+02 1.730104258567139175e-01
1.399000000000000057e+02 1.752580705589709964e-01
1.399499999999999886e+02 1.791982010992136942e-01
1.400000000000000000e+02 1.830477460786939514e-01
1.400500000000000114e+02 1.832562305044661832e-01
1.400999999999999943e+02 1.843409953794357403e-01
1.401500000000000057e+02 1.832752583736199925e-01
1.401999999999999886e+02 1.874496549765777009e-01
1.402500000000000000e+02 1.881923829858680175e-01
1.403000000000000114e+02 1.898352951559338087e-01
1.403499999999999943e+02 1.910634557137516065e-01
1.404000000000000057e+02 1.912408422515223527e-01
1.404499999999999886e+02 1.922568540626605205e-01
1.405000000000000000e+02 1.975239320000392040e-01
1.405500000000000114e+02 1.982085465442423866e-01
1.405999999999999943e+02 1.992095696386125270e-01
1.406500000000000057e+02 2.052812062304763818e-01
1.406999999999999886e+02 2.051286721722351825e-01
1.407500000000000000e+02 2.047790158634929247e-01
1.408000000000000114e+02 2.048203767940138809e-01
1.408499999999999943e+02 2.049570650180361497e-01
1.409000000000000057e+02 2.047623994652272572e-01
1.409499999999999886e+02 2.047502763968399031e-01
1.410000000000000000e+02 2.098052200513386700e-01
1.410500000000000114e+02 2.095344657611020733e-01
1.410999999999999943e+02 2.127814652013647612e-01
1.411500000000000057e+02 2.130085071763970772e-01
1.411999999999999886e+02 2.144441214610545154e-01
1.412500000000000000e+02 2.167322348218578831e-01
1.413000000000000114e+02 2.151969003559733862e-01
1.413499999999999943e+02 2.164350474748099884e-01
1.414000000000000057e+02 2.167615335403595689e-01
1.414499999999999886e+02 2.182088937815985785e-01
1.415000000000000000e+02 2.186618018854244727e-01
1.415500000000000114e+02 2.185451154578045840e-01
1.415999999999999943e+02 2.195661894955355242e-01
1.416500000000000057e+02 2.201120492975528198e-01
1.416999999999999886e+02 2.209583234040075894e-01
1.417500000000000000e+02 2.211113647377502822e-01
1.418000000000000114e+02 2.218789541539841481e-01
1.418499999999999943e+02 2.233704908193906158e-01
1.419000000000000057e+02 2.248674445030406921e-01
1.419499999999999886e+02 2.248384165284846026e-01
1.420000000000000000e+02 2.235049095647586581e-01
1.420500000000000114e+02 2.259959986767785811e-01
1.420999999999999943e+02 2.275671523813949659e-01
1.421500000000000057e+02 2.274537304801052540e-01
1.421999999999999886e+02 2.290124967883826190e-01
1.422500000000000000e+02 2.328210864082023990e-01
1.423000000000000114e+02 2.330694598769281756e-01
1.423499999999999943e+02 2.320728499098150543e-01
1.424000000000000057e+02 2.329812381334522287e-01
1.424499999999999886e+02 2.305081162908347581e-01
1.425000000000000000e+02 2.307680952958313936e-01
1.425500000000000114e+02 2.298202305772997778e-01
1.425999999999999943e+02 2.288706660005570270e-01
1.426500000000000057e+02 2.286682087661104923e-01
1.426999999999999886e+02 2.285641711172269885e-01
1.427500000000000000e+02 2.286125813384106420e-01
1.428000000000000114e+02 2.282364891460294809e-01
1.428499999999999943e+02 2.280004540691531467e-01
1.429000000000000057e+02 2.286488415162885035e-01
1.429499999999999886e+02 2.281678541824159190e-01
1.430000000000000000e+02 2.300453971011072740e-01
1.430500000000000114e+02 2.286478010956469187e-01
1.430999999999999943e+02 2.278539766444638015e-01
1.431500000000000057e+02 2.293845368252565020e-01
1.431999999999999886e+02 2.300299713567920123e-01
1.432500000000000000e+02 2.291489097225578031e-01
1.433000000000000114e+02 2.303418697571641138e-01
1.433499999999999943e+02 2.320650233984175581e-01
1.434000000000000057e+02 2.330086291668115595e-01
1.434499999999999886e+02 2.331060181052000690e-01
1.435000000000000000e+02 2.324708417740192767e-01
1.435500000000000114e+02 2.322258262158858610e-01
1.435999999999999943e+02 2.348292838805858540e-01
1.436500000000000057e+02 2.348396632292002462e-01
1.436999999999999886e+02 2.355240858960316042e-01
1.437500000000000000e+02 2.375137560693079686e-01
1.438000000000000114e+02 2.378048460118905305e-01
1.438499999999999943e+02 2.392818687559739033e-01
1.439000000000000057e+02 2.384039367576753776e-01
1.439499999999999886e+02 2.379530110123780906e-01
1.440000000000000000e+02 2.379890852059907413e-01
1.440500000000000114e+02 2.272935302366657084e-01
1.440999999999999943e+02 2.272955255283413689e-01
1.441500000000000057e+02 2.276909723100159211e-01
1.441999999999999886e+02 2.281943027399642998e-01
1.442500000000000000e+02 2.301556211586537892e-01
1.443000000000000114e+02 2.323129455500317353e-01
1.443499999999999943e+02 2.312362155817014875e-01
1.444000000000000057e+02 2.305270859983308274e-01
1.444499999999999886e+02 2.300560142265339891e-01
1.445000000000000000e+02 2.310896932452224384e-01
1.445500000000000114e+02 2.342663328630239516e-01
1.445999999999999943e+02 2.345952834348689064e-01
1.446500000000000057e+02 2.347289617083842816e-01
1.446999999999999886e+02 2.346703210247486071e-01
1.447500000000000000e+02 2.350096537099754523e-01
1.448000000000000114e+02 2.362805306566388430e-01
1.448499999999999943e+02 2.367934166969645760e-01
1.449000000000000057e+02 2.344357219065633935e-01
1.449499999999999886e+02 2.353327817178657300e-01
1.450000000000000000e+02 2.328916539320511070e-01
1.450500000000000114e+02 2.323011424137101655e-01
1.450999999999999943e+02 2.246536855261678234e-01
1.451500000000000057e+02 2.245632275444252590e-01
1.451999999999999886e+02 2.180785172211317791e-01
1.452500000000000000e+02 2.061971931710805672e-01
1.453000000000000114e+02 2.011123352206438952e-01
1.453499999999999943e+02 1.933331792180340014e-01
1.454000000000000057e+02 1.925646384415059253e-01
1.454499999999999886e+02 1.885192828580933289e-01
1.455000000000000000e+02 1.845859100501942296e-01
1.455500000000000114e+02 1.823780669521156694e-01
1.455999999999999943e+02 1.808993192661177141e-01
1.456500000000000057e+02 1.757520682311979887e-01
1.456999999999999886e+02 1.761377753263692059e-01
1.457500000000000000e+02 1.760497405076898725e-01
1.458000000000000114e+02 1.714052767058102111e-01
1.458499999999999943e+02 1.688201666808221701e-01
1.459000000000000057e+02 1.587198311473611567e-01
1.459499999999999886e+02 1.588726372397396003e-01
1.460000000000000000e+02 1.599393156592653353e-01
1.460500000000000114e+02 1.648238469694605635e-01
1.460999999999999943e+02 1.667463877369305125e-01
1.461500000000000057e+02 1.677083120421140605e-01
1.461999999999999886e+02 1.576056893034083750e-01
1.462500000000000000e+02 1.541841197190233770e-01
1.463000000000000114e+02 1.490821545752415711e-01
1.463499999999999943e+02 1.485141737397419059e-01
1.464000000000000057e+02 1.522865672190509834e-01
1.464499999999999886e+02 1.487379206863899961e-01
1.465000000000000000e+02 1.481411097435640090e-01
1.465500000000000114e+02 1.449227625066848713e-01
1.465999999999999943e+02 1.432328014769255198e-01
1.466500000000000057e+02 1.431617057382331137e-01
1.466999999999999886e+02 1.421052570042047880e-01
1.467500000000000000e+02 1.447503967052700957e-01
1.468000000000000114e+02 1.460245559716409347e-01
1.468499999999999943e+02 1.429574177218295994e-01
1.469000000000000057e+02 1.389451293804827015e-01
1.469499999999999886e+02 1.363118217311038993e-01
1.470000000000000000e+02 1.338002676841408278e-01
1.470500000000000114e+02 1.329803847421156260e-01
1.470999999999999943e+02 1.300437746808191242e-01
1.471500000000000057e+02 1.297015342774391067e-01
1.471999999999999886e+02 1.072826983402933587e-01
1.472500000000000000e+02 1.073679764035937040e-01
1.473000000000000114e+02 1.062914862727406540e-01
1.473499999999999943e+02 1.066446757131003509e-01
1.474000000000000057e+02 1.059549703615551702e-01
1.474499999999999886e+02 1.054534443838219121e-01
1.475000000000000000e+02 9.639597757127152389e-02
1.475500000000000114e+02 8.338083408451146816e-02
1.475999999999999943e+02 8.231973880565682244e-02
1.476500000000000057e+02 8.209396987810559099e-02
1.476999999999999886e+02 8.366928669610675107e-02
1.477500000000000000e+02 8.509164453749808177e-02
1.478000000000000114e+02 7.253524577939780837e-02
1.478499999999999943e+02 6.803117928118807001e-02
1.479000000000000057e+02 6.156495012147756435e-02
1.479499999999999886e+02 5.996377770477948760e-02
1.480000000000000000e+02 6.121224956046827925e-02
1.480500000000000114e+02 5.860105852429448037e-02
1.480999999999999943e+02 5.784873076489120691e-02
1.481500000000000057e+02 5.003260119271162043e-02
1.481999999999999886e+02 5.085410626191892713e-02
1.482500000000000000e+02 4.919640684473411407e-02
1.483000000000000114e+02 3.001795063227064714e-02
1.483499999999999943e+02 2.535958307813401813e-02
1.484000000000000057e+02 2.397377225399830933e-02
1.484499999999999886e+02 1.626636582816817778e-02
1.485000000000000000e+02 1.115063425717786362e-02
1.485500000000000114e+02 1.362715882330714501e-02
1.485999999999999943e+02 1.433057760338542208e-02
1.486500000000000057e+02 1.546003387803909779e-02
1.486999999999999886e+02 1.631045697215910070e-02
1.487500000000000000e+02 1.609601949704086987e-02
1.488000000000000114e+02 1.545157868732096457e-02
1.488499999999999943e+02 1.622997742958186274e-02
1.489000000000000057e+02 1.494240163681229139e-02
1.489499999999999886e+02 1.232098733895331359e-02
1.490000000000000000e+02 -1.621789107359591052e-03
1.490500000000000114e+02 8.975798044050754473e-04
1.490999999999999943e+02 -4.196536806154689341e-05
1.491500000000000057e+02 -3.641111280243349620e-03
1.491999999999999886e+02 -4.795271836225178767e-03
1.492500000000000000e+02 -5.537151225619279041e-03
1.493000000000000114e+02 -9.069541683119514489e-03
1.493499999999999943e+02 -7.918993492175115806e-03
1.494000000000000057e+02 -1.183608359476511288e-02
1.494499999999999886e+02 -1.877044599046370429e-02
1.495000000000000000e+02 -1.707639103732610728e-02
1.495500000000000114e+02 -2.060090247348778103e-02
1.495999999999999943e+02 -2.359496448459221657e-02
1.496500000000000057e+02 -1.951502741031231267e-02
1.496999999999999886e+02 -2.079989311621241108e-02
1.497500000000000000e+02 -1.888418038829808854e-02
1.498000000000000114e+02 -2.874952291333649282e-02
1.498499999999999943e+02 -2.762212523530550509e-02
1.499000000000000057e+02 -3.020648646757455660e-02
1.499499999999999886e+02 -3.501250840585704710e-02
1.500000000000000000e+02 -3.607680682011740053e-02
