# Supplementary material for: Elevated concentrations cause upright alpha-synuclein conformation at lipid interfaces
Source: Nat Commun. 2023 Sep 18;14:5731. doi: 10.1038/s41467-023-39843-1 (PMC10507035; doi:10.1038/s41467-023-39843-1)
Supplement: Supplementary file 3 — Source Data [file 41467_2023_39843_MOESM3_ESM.zip › Source Data file/FigureS12/figS12_lowLPR_rss_s6_r2.txt]

0.000000000000000000e+00 1.515310999999999986e+01
5.000000000000000278e-02 1.543648999999999916e+01
1.000000000000000056e-01 2.601266000000000034e+01
1.499999999999999944e-01 5.980073000000000150e+01
2.000000000000000111e-01 7.611320000000000086e+00
2.500000000000000000e-01 5.455899999999999750e+00
2.999999999999999889e-01 5.126890000000000391e+00
3.499999999999999778e-01 1.340761000000000003e+01
4.000000000000000222e-01 6.729029999999999845e+00
4.500000000000000111e-01 1.056122000000000050e+01
5.000000000000000000e-01 6.176910000000000345e+00
5.500000000000000444e-01 7.779849999999999710e+00
5.999999999999999778e-01 5.829170000000000407e+00
6.500000000000000222e-01 1.872165999999999997e+01
6.999999999999999556e-01 6.662460000000000271e+00
7.500000000000000000e-01 1.537706999999999979e+01
8.000000000000000444e-01 6.945400000000000240e+00
8.499999999999999778e-01 9.259199999999999875e+00
9.000000000000000222e-01 2.296902000000000044e+01
9.499999999999999556e-01 1.935667000000000115e+01
1.000000000000000000e+00 5.571469999999999700e+00
1.050000000000000044e+00 1.636148000000000025e+01
1.100000000000000089e+00 5.926431000000000182e+01
1.149999999999999911e+00 1.025141999999999953e+01
1.199999999999999956e+00 9.085259999999999891e+00
1.250000000000000000e+00 3.859799999999999898e+00
1.300000000000000044e+00 7.178609999999999935e+00
1.350000000000000089e+00 8.553300000000000125e+00
1.399999999999999911e+00 3.863090000000000135e+00
1.449999999999999956e+00 5.642870000000000275e+00
1.500000000000000000e+00 6.626649999999999707e+00
1.550000000000000044e+00 3.522390000000000132e+00
1.600000000000000089e+00 8.434390000000000498e+00
1.649999999999999911e+00 1.266409999999999947e+01
1.699999999999999956e+00 1.598451999999999984e+01
1.750000000000000000e+00 1.180184000000000033e+01
1.800000000000000044e+00 1.842589999999999861e+01
1.850000000000000089e+00 5.380620000000000402e+00
1.899999999999999911e+00 9.473039999999999239e+00
1.949999999999999956e+00 3.406280000000000197e+00
2.000000000000000000e+00 1.432623000000000069e+01
2.049999999999999822e+00 4.369049999999999656e+00
2.100000000000000089e+00 1.199668999999999919e+01
2.149999999999999911e+00 2.651013999999999982e+01
2.200000000000000178e+00 3.472150000000000070e+00
2.250000000000000000e+00 2.177230000000000221e+00
2.299999999999999822e+00 1.197464000000000084e+01
2.350000000000000089e+00 9.691819999999999879e+00
2.399999999999999911e+00 8.166980000000000572e+00
2.450000000000000178e+00 5.099079999999999835e+00
2.500000000000000000e+00 3.777289999999999814e+00
2.549999999999999822e+00 6.422270000000000145e+00
2.600000000000000089e+00 4.717340000000000089e+00
2.649999999999999911e+00 2.738370000000000193e+00
2.700000000000000178e+00 4.918599999999999639e+00
2.750000000000000000e+00 8.256410000000000693e+00
2.799999999999999822e+00 5.328839999999999577e+00
2.850000000000000089e+00 4.803639999999999688e+00
2.899999999999999911e+00 1.759566999999999837e+01
2.950000000000000178e+00 5.008225000000000193e+01
3.000000000000000000e+00 9.034890000000000754e+00
3.049999999999999822e+00 3.262021000000000015e+01
3.100000000000000089e+00 1.649941000000000102e+01
3.149999999999999911e+00 2.210479000000000127e+01
3.200000000000000178e+00 5.541199999999999903e+00
3.250000000000000000e+00 6.905520000000000103e+00
3.299999999999999822e+00 1.169860000000000078e+01
3.350000000000000089e+00 5.769350000000000200e+00
3.399999999999999911e+00 3.660509999999999931e+00
3.450000000000000178e+00 7.520500000000000185e+00
3.500000000000000000e+00 2.748178000000000054e+01
3.549999999999999822e+00 6.343860000000000277e+00
3.600000000000000089e+00 3.003649999999999931e+00
3.649999999999999911e+00 6.795130000000000337e+00
3.700000000000000178e+00 2.226276000000000010e+01
3.750000000000000000e+00 3.018520000000000092e+00
3.799999999999999822e+00 5.938200000000000145e+00
3.850000000000000089e+00 1.235116000000000014e+01
3.899999999999999911e+00 7.628470000000000084e+00
3.950000000000000178e+00 7.793050000000000033e+00
4.000000000000000000e+00 2.782670999999999850e+01
4.049999999999999822e+00 5.166669999999999874e+00
4.099999999999999645e+00 1.836140999999999934e+01
4.150000000000000355e+00 1.565883999999999965e+01
4.200000000000000178e+00 5.721729999999999983e+00
4.250000000000000000e+00 6.891060000000000407e+00
4.299999999999999822e+00 5.969859999999999722e+00
4.349999999999999645e+00 2.690176999999999907e+01
4.400000000000000355e+00 8.915900000000000603e+00
4.450000000000000178e+00 3.252009999999999845e+00
4.500000000000000000e+00 2.066029999999999944e+01
4.549999999999999822e+00 1.018351999999999968e+01
4.599999999999999645e+00 4.166409999999999947e+00
4.650000000000000355e+00 3.529587000000000074e+01
4.700000000000000178e+00 3.390930000000000000e+00
4.750000000000000000e+00 5.631910000000000416e+00
4.799999999999999822e+00 1.017300000000000004e+01
4.849999999999999645e+00 6.471659999999999968e+00
4.900000000000000355e+00 3.118390000000000217e+00
4.950000000000000178e+00 1.345559000000000083e+01
5.000000000000000000e+00 8.562049999999999272e+00
5.049999999999999822e+00 1.490995999999999988e+01
5.099999999999999645e+00 8.329100000000000392e+00
5.150000000000000355e+00 8.627179999999999183e+00
5.200000000000000178e+00 1.046213999999999977e+01
5.250000000000000000e+00 2.119183999999999912e+01
5.299999999999999822e+00 2.366176000000000101e+01
5.349999999999999645e+00 1.031189999999999962e+01
5.400000000000000355e+00 2.324590000000000156e+00
5.450000000000000178e+00 7.086700000000000443e+00
5.500000000000000000e+00 1.570292000000000066e+01
5.549999999999999822e+00 2.640125000000000099e+01
5.599999999999999645e+00 2.968002999999999858e+01
5.650000000000000355e+00 1.358610999999999969e+01
5.700000000000000178e+00 1.057128999999999941e+01
5.750000000000000000e+00 1.195037999999999911e+01
5.799999999999999822e+00 3.331434999999999746e+01
5.849999999999999645e+00 5.795230000000000103e+00
5.900000000000000355e+00 1.206987999999999950e+01
5.950000000000000178e+00 1.076473999999999975e+01
6.000000000000000000e+00 9.025090000000000501e+00
6.049999999999999822e+00 5.402800000000000047e+00
6.099999999999999645e+00 1.167572000000000010e+01
6.150000000000000355e+00 7.230410000000000004e+00
6.200000000000000178e+00 2.703321000000000041e+01
6.250000000000000000e+00 1.663156899999999894e+02
6.299999999999999822e+00 5.109382999999999697e+01
6.349999999999999645e+00 1.693863999999999947e+01
6.400000000000000355e+00 1.970972000000000079e+01
6.450000000000000178e+00 5.050576000000000221e+01
6.500000000000000000e+00 6.068979999999999819e+00
6.549999999999999822e+00 6.131800000000000139e+00
6.599999999999999645e+00 7.488220000000000098e+00
6.650000000000000355e+00 1.058098000000000027e+01
6.700000000000000178e+00 1.576585000000000036e+01
6.750000000000000000e+00 1.524432999999999971e+01
6.799999999999999822e+00 9.200150000000000716e+00
6.849999999999999645e+00 7.322659999999999947e+00
6.900000000000000355e+00 1.471285999999999916e+01
6.950000000000000178e+00 8.551709999999999923e+00
7.000000000000000000e+00 2.439327000000000112e+01
7.049999999999999822e+00 5.104180000000000383e+00
7.099999999999999645e+00 4.634839999999999627e+00
7.150000000000000355e+00 6.632810000000000095e+00
7.200000000000000178e+00 2.697360000000000202e+00
7.250000000000000000e+00 2.909829999999999917e+00
7.299999999999999822e+00 5.153120000000000367e+00
7.349999999999999645e+00 1.070977000000000068e+01
7.400000000000000355e+00 1.726746999999999943e+01
7.450000000000000178e+00 3.636131999999999920e+01
7.500000000000000000e+00 7.874340000000000117e+00
7.549999999999999822e+00 2.937293999999999983e+01
7.599999999999999645e+00 8.397069999999999368e+00
7.650000000000000355e+00 7.048409999999999620e+00
7.700000000000000178e+00 8.326200000000000045e+00
7.750000000000000000e+00 2.234137000000000128e+01
7.799999999999999822e+00 4.006148999999999916e+01
7.849999999999999645e+00 8.164210000000000633e+00
7.900000000000000355e+00 1.207661000000000051e+01
7.950000000000000178e+00 5.800279999999999880e+00
8.000000000000000000e+00 1.375783000000000023e+01
8.050000000000000711e+00 6.877430000000000376e+00
8.099999999999999645e+00 2.869409999999999794e+00
8.150000000000000355e+00 1.226023999999999958e+01
8.199999999999999289e+00 3.459600000000000009e+00
8.250000000000000000e+00 5.695120000000000182e+00
8.300000000000000711e+00 2.044323999999999941e+01
8.349999999999999645e+00 4.637089999999999712e+00
8.400000000000000355e+00 2.434390000000000054e+00
8.449999999999999289e+00 9.350929999999999964e+00
8.500000000000000000e+00 5.328409999999999869e+00
8.550000000000000711e+00 1.634959999999999969e+00
8.599999999999999645e+00 4.789789999999999992e+00
8.650000000000000355e+00 1.549103000000000030e+01
8.699999999999999289e+00 1.354991000000000057e+01
8.750000000000000000e+00 5.017750000000000377e+00
8.800000000000000711e+00 2.199129999999999807e+00
8.849999999999999645e+00 1.072826000000000057e+01
8.900000000000000355e+00 1.230509999999999948e+01
8.949999999999999289e+00 5.962200000000000166e+00
9.000000000000000000e+00 6.434309999999999974e+00
9.050000000000000711e+00 1.317484999999999928e+01
9.099999999999999645e+00 1.555718000000000067e+01
9.150000000000000355e+00 8.573299999999999699e+00
9.199999999999999289e+00 4.894599999999999618e+00
9.250000000000000000e+00 5.469089999999999563e+00
9.300000000000000711e+00 7.168409999999999727e+00
9.349999999999999645e+00 4.727680000000000327e+00
9.400000000000000355e+00 5.024750000000000050e+00
9.449999999999999289e+00 3.490099999999999980e+00
9.500000000000000000e+00 9.776379999999999626e+00
9.550000000000000711e+00 1.376684999999999981e+01
9.599999999999999645e+00 8.423099999999999810e+00
9.650000000000000355e+00 5.040329999999999977e+00
9.699999999999999289e+00 1.864599000000000117e+01
9.750000000000000000e+00 5.660739999999999661e+00
9.800000000000000711e+00 4.527120000000000033e+00
9.849999999999999645e+00 5.538210000000000299e+00
9.900000000000000355e+00 6.376759999999999984e+00
9.949999999999999289e+00 1.038949000000000034e+01
1.000000000000000000e+01 5.889289999999999914e+00
1.005000000000000071e+01 1.704372000000000043e+01
1.009999999999999964e+01 6.173049999999999926e+00
1.015000000000000036e+01 1.087737000000000087e+01
1.019999999999999929e+01 1.065615999999999985e+01
1.025000000000000000e+01 5.053720000000000212e+00
1.030000000000000071e+01 2.079939999999999856e+01
1.034999999999999964e+01 3.523275999999999897e+01
1.040000000000000036e+01 1.086374999999999957e+01
1.044999999999999929e+01 1.359505000000000052e+01
1.050000000000000000e+01 2.523459000000000074e+01
1.055000000000000071e+01 4.068850000000000300e+00
1.059999999999999964e+01 3.387281999999999726e+01
1.065000000000000036e+01 5.655079999999999885e+00
1.069999999999999929e+01 3.932220000000000049e+00
1.075000000000000000e+01 1.660142000000000095e+01
1.080000000000000071e+01 4.637249999999999872e+00
1.084999999999999964e+01 1.604389000000000109e+01
1.090000000000000036e+01 3.593389999999999862e+00
1.094999999999999929e+01 1.943974000000000046e+01
1.100000000000000000e+01 1.191081999999999930e+01
1.105000000000000071e+01 2.742536000000000129e+01
1.109999999999999964e+01 3.816277999999999793e+01
1.115000000000000036e+01 1.026731999999999978e+01
1.119999999999999929e+01 7.585770000000000124e+00
1.125000000000000000e+01 4.869360000000000355e+00
1.130000000000000071e+01 3.538310000000000066e+00
1.134999999999999964e+01 9.048220000000000596e+00
1.140000000000000036e+01 5.498149999999999871e+00
1.144999999999999929e+01 5.888810000000000322e+00
1.150000000000000000e+01 2.076828000000000074e+01
1.155000000000000071e+01 5.177979999999999805e+00
1.159999999999999964e+01 5.564409999999999634e+00
1.165000000000000036e+01 2.395573999999999870e+01
1.169999999999999929e+01 7.883230000000000182e+00
1.175000000000000000e+01 2.472710999999999970e+01
1.180000000000000071e+01 2.314777000000000129e+01
1.184999999999999964e+01 3.752434000000000225e+01
1.190000000000000036e+01 2.085755999999999943e+01
1.194999999999999929e+01 2.138531000000000049e+01
1.200000000000000000e+01 4.534110000000000085e+00
1.205000000000000071e+01 8.131249999999999645e+00
1.209999999999999964e+01 2.334105999999999881e+01
1.215000000000000036e+01 2.263493000000000066e+01
1.219999999999999929e+01 9.636049999999999116e+00
1.225000000000000000e+01 8.867620000000000502e+00
1.230000000000000071e+01 4.813597000000000037e+01
1.234999999999999964e+01 5.976539999999999964e+00
1.240000000000000036e+01 1.648072000000000159e+01
1.244999999999999929e+01 4.029634999999999678e+01
1.250000000000000000e+01 3.272455000000000069e+01
1.255000000000000071e+01 1.620808999999999855e+01
1.259999999999999964e+01 7.385830000000000339e+00
1.265000000000000036e+01 4.323140000000000427e+00
1.269999999999999929e+01 3.639399000000000228e+01
1.275000000000000000e+01 1.443623999999999974e+01
1.280000000000000071e+01 4.803934000000000282e+01
1.284999999999999964e+01 2.287770000000000081e+01
1.290000000000000036e+01 3.468850000000000211e+00
1.294999999999999929e+01 4.663812999999999676e+01
1.300000000000000000e+01 3.911659999999999915e+00
1.305000000000000071e+01 3.229178000000000281e+01
1.309999999999999964e+01 2.165231999999999957e+01
1.315000000000000036e+01 1.395402999999999949e+01
1.319999999999999929e+01 4.867394000000000176e+01
1.325000000000000000e+01 3.081471000000000160e+01
1.330000000000000071e+01 7.754125000000000512e+01
1.334999999999999964e+01 3.643975999999999971e+01
1.340000000000000036e+01 1.365836000000000006e+01
1.344999999999999929e+01 2.775610999999999962e+01
1.350000000000000000e+01 7.302249999999999908e+00
1.355000000000000071e+01 2.119889999999999830e+01
1.359999999999999964e+01 6.067700000000000315e+00
1.365000000000000036e+01 3.615120000000000111e+00
1.369999999999999929e+01 4.011500999999999806e+01
1.375000000000000000e+01 1.737731000000000137e+01
1.380000000000000071e+01 1.059688000000000052e+01
1.384999999999999964e+01 3.447111999999999910e+01
1.390000000000000036e+01 1.424347000000000030e+01
1.394999999999999929e+01 2.228406000000000020e+01
1.400000000000000000e+01 3.163229999999999986e+00
1.405000000000000071e+01 1.893468999999999980e+01
1.409999999999999964e+01 9.966229999999999478e+00
1.415000000000000036e+01 1.900726999999999833e+01
1.419999999999999929e+01 3.793769999999999865e+00
1.425000000000000000e+01 6.604689999999999728e+00
1.430000000000000071e+01 1.484024999999999928e+01
1.434999999999999964e+01 4.585379999999999789e+00
1.440000000000000036e+01 1.906184999999999974e+01
1.444999999999999929e+01 2.814115999999999929e+01
1.450000000000000000e+01 4.195315000000000083e+01
1.455000000000000071e+01 1.763220000000000098e+01
1.459999999999999964e+01 2.785561999999999827e+01
1.465000000000000036e+01 2.716019999999999879e+00
1.469999999999999929e+01 1.596400000000000041e+01
1.475000000000000000e+01 1.636836999999999875e+01
1.480000000000000071e+01 7.067160000000000331e+00
1.484999999999999964e+01 1.178073000000000015e+01
1.490000000000000036e+01 5.266996999999999929e+01
1.494999999999999929e+01 3.162209999999999965e+00
1.500000000000000000e+01 6.000869999999999926e+00
1.505000000000000071e+01 9.605320000000000746e+00
1.509999999999999964e+01 4.201270000000000060e+00
1.515000000000000036e+01 1.333929999999999971e+01
1.519999999999999929e+01 6.036190000000000389e+00
1.525000000000000000e+01 2.107517999999999958e+01
1.530000000000000071e+01 1.353669000000000011e+01
1.534999999999999964e+01 1.710362999999999900e+01
1.540000000000000036e+01 1.502749000000000024e+01
1.544999999999999929e+01 1.232179000000000002e+01
1.550000000000000000e+01 1.365236999999999945e+01
1.555000000000000071e+01 2.850683000000000078e+01
1.559999999999999964e+01 2.725789999999999935e+00
1.565000000000000036e+01 9.702999999999999403e+00
1.569999999999999929e+01 1.244795000000000051e+01
1.575000000000000000e+01 6.633901000000000181e+01
1.580000000000000071e+01 8.372289999999999566e+00
1.584999999999999964e+01 9.763709999999999667e+00
1.590000000000000036e+01 8.544829999999999259e+00
1.594999999999999929e+01 1.234205000000000041e+01
1.600000000000000000e+01 7.872860000000000191e+00
1.605000000000000071e+01 1.938392999999999944e+01
1.610000000000000142e+01 3.456273999999999802e+01
1.614999999999999858e+01 1.070883000000000074e+01
1.619999999999999929e+01 8.522019999999999484e+00
1.625000000000000000e+01 7.841149999999999842e+00
1.630000000000000071e+01 1.647616000000000014e+01
1.635000000000000142e+01 4.806630000000000180e+00
1.639999999999999858e+01 2.377479999999999816e+00
1.644999999999999929e+01 4.126439999999999664e+00
1.650000000000000000e+01 2.758076000000000150e+01
1.655000000000000071e+01 5.829189999999999650e+00
1.660000000000000142e+01 1.370620000000000083e+01
1.664999999999999858e+01 7.078960000000000363e+00
1.669999999999999929e+01 7.277429999999999843e+00
1.675000000000000000e+01 8.061019999999999186e+00
1.680000000000000071e+01 1.033013000000000048e+01
1.685000000000000142e+01 7.001089999999999591e+00
1.689999999999999858e+01 1.128062000000000076e+01
1.694999999999999929e+01 7.832510000000000083e+00
1.700000000000000000e+01 5.610769999999999591e+00
1.705000000000000071e+01 2.145210000000000150e+01
1.710000000000000142e+01 5.835549999999999571e+00
1.714999999999999858e+01 1.809064000000000050e+01
1.719999999999999929e+01 1.525177000000000049e+01
1.725000000000000000e+01 1.565325999999999951e+01
1.730000000000000071e+01 3.391210999999999842e+01
1.735000000000000142e+01 2.951166999999999874e+01
1.739999999999999858e+01 1.142651000000000039e+01
1.744999999999999929e+01 1.144914999999999949e+01
1.750000000000000000e+01 3.694409999999999883e+01
1.755000000000000071e+01 2.886685999999999908e+01
1.760000000000000142e+01 2.712396000000000029e+01
1.764999999999999858e+01 2.870420000000000194e+00
1.769999999999999929e+01 6.684179999999999566e+00
1.775000000000000000e+01 2.343179999999999907e+01
1.780000000000000071e+01 1.405854000000000070e+01
1.785000000000000142e+01 5.436729999999999841e+00
1.789999999999999858e+01 3.442969999999999864e+00
1.794999999999999929e+01 5.956699999999999662e+00
1.800000000000000000e+01 1.996199999999999974e+01
1.805000000000000071e+01 3.569286999999999921e+01
1.810000000000000142e+01 1.663642000000000110e+01
1.814999999999999858e+01 1.916606000000000165e+01
1.819999999999999929e+01 1.190873999999999988e+01
1.825000000000000000e+01 6.768889999999999851e+00
1.830000000000000071e+01 1.672119999999999962e+01
1.835000000000000142e+01 5.155870000000000175e+00
1.839999999999999858e+01 2.072280000000000122e+00
1.844999999999999929e+01 1.963379000000000119e+01
1.850000000000000000e+01 5.609119999999999884e+00
1.855000000000000071e+01 1.100618000000000052e+01
1.860000000000000142e+01 6.018169999999999575e+00
1.864999999999999858e+01 9.210929999999999396e+00
1.869999999999999929e+01 1.068711000000000055e+01
1.875000000000000000e+01 6.505539999999999878e+00
1.880000000000000071e+01 7.006310000000000038e+00
1.885000000000000142e+01 1.411472999999999978e+01
1.889999999999999858e+01 8.664889999999999759e+00
1.894999999999999929e+01 1.753229999999999933e+01
1.900000000000000000e+01 2.237322999999999951e+01
1.905000000000000071e+01 7.654219999999999580e+00
1.910000000000000142e+01 1.891281999999999996e+01
1.914999999999999858e+01 1.255863000000000085e+01
1.919999999999999929e+01 3.969163000000000352e+01
1.925000000000000000e+01 1.684523000000000081e+01
1.930000000000000071e+01 3.764305999999999841e+01
1.935000000000000142e+01 2.224082999999999899e+01
1.939999999999999858e+01 1.960015999999999892e+01
1.944999999999999929e+01 3.871764000000000294e+01
1.950000000000000000e+01 2.888221000000000060e+01
1.955000000000000071e+01 8.017820000000000391e+00
1.960000000000000142e+01 3.289320000000000022e+00
1.964999999999999858e+01 1.898790999999999940e+01
1.969999999999999929e+01 2.716166000000000125e+01
1.975000000000000000e+01 3.022427000000000064e+01
1.980000000000000071e+01 1.323690000000000033e+01
1.985000000000000142e+01 2.914439000000000135e+01
1.989999999999999858e+01 5.446502999999999872e+01
1.994999999999999929e+01 3.964441000000000059e+01
2.000000000000000000e+01 1.944502999999999915e+01
2.005000000000000071e+01 1.288874999999999993e+01
2.010000000000000142e+01 1.086730000000000018e+01
2.014999999999999858e+01 1.459220999999999968e+01
2.019999999999999929e+01 1.069303999999999988e+01
2.025000000000000000e+01 1.129180999999999990e+01
2.030000000000000071e+01 5.559170000000000300e+01
2.035000000000000142e+01 1.367248999999999981e+01
2.039999999999999858e+01 2.021937000000000140e+01
2.044999999999999929e+01 9.101449999999999818e+00
2.050000000000000000e+01 5.866819999999999702e+00
2.055000000000000071e+01 1.512561999999999962e+01
2.060000000000000142e+01 1.090249000000000024e+01
2.064999999999999858e+01 3.336202000000000112e+01
2.069999999999999929e+01 6.348650000000000126e+00
2.075000000000000000e+01 2.058637999999999835e+01
2.080000000000000071e+01 2.784850000000000136e+01
2.085000000000000142e+01 2.226723000000000141e+01
2.089999999999999858e+01 2.720823999999999998e+01
2.094999999999999929e+01 4.377743999999999858e+01
2.100000000000000000e+01 9.919940000000000424e+00
2.105000000000000071e+01 1.965937999999999874e+01
2.110000000000000142e+01 1.346922999999999959e+01
2.114999999999999858e+01 2.793659999999999854e+01
2.119999999999999929e+01 8.435840000000000671e+00
2.125000000000000000e+01 6.923939999999999984e+00
2.130000000000000071e+01 1.643739000000000061e+01
2.135000000000000142e+01 3.841949000000000325e+01
2.139999999999999858e+01 3.394653999999999883e+01
2.144999999999999929e+01 8.077079000000000519e+01
2.150000000000000000e+01 2.281289999999999907e+01
2.155000000000000071e+01 2.340343000000000018e+01
2.160000000000000142e+01 4.314719000000000193e+01
2.164999999999999858e+01 4.992056999999999789e+01
2.169999999999999929e+01 3.160068000000000055e+01
2.175000000000000000e+01 4.368889999999999674e+01
2.180000000000000071e+01 8.809810000000000585e+00
2.185000000000000142e+01 1.521889999999999965e+01
2.189999999999999858e+01 6.015060000000000073e+00
2.194999999999999929e+01 2.552455000000000140e+01
2.200000000000000000e+01 1.748715999999999937e+01
2.205000000000000071e+01 9.160589999999999122e+00
2.210000000000000142e+01 2.057165000000000177e+01
2.214999999999999858e+01 2.728340999999999994e+01
2.219999999999999929e+01 2.742727000000000004e+01
2.225000000000000000e+01 1.393030000000000079e+01
2.230000000000000071e+01 3.268854999999999933e+01
2.235000000000000142e+01 3.735481000000000051e+01
2.239999999999999858e+01 2.712616999999999834e+01
2.244999999999999929e+01 3.312086000000000041e+01
2.250000000000000000e+01 1.609553000000000011e+01
2.255000000000000071e+01 4.733889999999999709e+00
2.260000000000000142e+01 2.652739000000000047e+01
2.264999999999999858e+01 7.603349999999999831e+00
2.269999999999999929e+01 3.918332999999999799e+01
2.275000000000000000e+01 2.326192999999999955e+01
2.280000000000000071e+01 3.936827000000000254e+01
2.285000000000000142e+01 1.178553999999999924e+01
2.289999999999999858e+01 1.334450000000000003e+01
2.294999999999999929e+01 1.435984000000000016e+01
2.300000000000000000e+01 4.116864000000000345e+01
2.305000000000000071e+01 1.667886999999999986e+01
2.310000000000000142e+01 6.773710000000000342e+00
2.314999999999999858e+01 8.591839999999999478e+00
2.319999999999999929e+01 4.449360000000000426e+00
2.325000000000000000e+01 1.613271999999999906e+01
2.330000000000000071e+01 9.277110000000000412e+00
2.335000000000000142e+01 2.249456999999999951e+01
2.339999999999999858e+01 1.138011999999999979e+01
2.344999999999999929e+01 7.773150000000000226e+00
2.350000000000000000e+01 2.912402000000000157e+01
2.355000000000000071e+01 1.045543999999999940e+01
2.360000000000000142e+01 6.924070000000000391e+00
2.364999999999999858e+01 3.462673000000000201e+01
2.369999999999999929e+01 1.519166000000000061e+01
2.375000000000000000e+01 2.014210999999999885e+01
2.380000000000000071e+01 5.925309999999999633e+00
2.385000000000000142e+01 6.050519999999999676e+00
2.389999999999999858e+01 5.106370000000000076e+00
2.394999999999999929e+01 8.277530000000000499e+00
2.400000000000000000e+01 5.390500000000000291e+00
2.405000000000000071e+01 2.358436000000000021e+01
2.410000000000000142e+01 1.499366000000000021e+01
2.414999999999999858e+01 1.067684999999999995e+01
2.419999999999999929e+01 1.099205000000000076e+01
2.425000000000000000e+01 2.515424000000000149e+01
2.430000000000000071e+01 3.660258999999999929e+01
2.435000000000000142e+01 5.791150000000000020e+00
2.439999999999999858e+01 6.226160000000000139e+00
2.444999999999999929e+01 9.498873000000000388e+01
2.450000000000000000e+01 1.397808000000000028e+01
2.455000000000000071e+01 9.893209999999999837e+00
2.460000000000000142e+01 2.798220999999999847e+01
2.464999999999999858e+01 1.417501000000000033e+01
2.469999999999999929e+01 1.772484999999999999e+01
2.475000000000000000e+01 1.517739000000000082e+01
2.480000000000000071e+01 1.849639000000000166e+01
2.485000000000000142e+01 1.481180999999999948e+01
2.489999999999999858e+01 8.019660000000000011e+00
2.494999999999999929e+01 4.007279999999999731e+00
2.500000000000000000e+01 8.636400000000000077e+00
2.505000000000000071e+01 9.730919999999999348e+00
2.510000000000000142e+01 7.071250000000000036e+00
2.514999999999999858e+01 2.091619999999999990e+01
2.519999999999999929e+01 3.508254000000000161e+01
2.525000000000000000e+01 8.280509999999999593e+00
2.530000000000000071e+01 1.594494000000000078e+01
2.535000000000000142e+01 5.116089999999999804e+00
2.539999999999999858e+01 5.683749999999999858e+00
2.544999999999999929e+01 1.155362000000000045e+01
2.550000000000000000e+01 3.661399999999999988e+00
2.555000000000000071e+01 5.396539999999999893e+00
2.560000000000000142e+01 1.772230000000000061e+01
2.564999999999999858e+01 2.091028999999999982e+01
2.569999999999999929e+01 8.792849999999999611e+00
2.575000000000000000e+01 1.393412000000000006e+01
2.580000000000000071e+01 9.665580000000000283e+00
2.585000000000000142e+01 6.630980000000000096e+00
2.589999999999999858e+01 2.809863999999999962e+01
2.594999999999999929e+01 9.777300000000000324e+00
2.600000000000000000e+01 2.028641000000000005e+01
2.605000000000000071e+01 5.233380000000000365e+00
2.610000000000000142e+01 3.014076999999999984e+01
2.614999999999999858e+01 2.283277000000000001e+01
2.619999999999999929e+01 6.931429999999999758e+00
2.625000000000000000e+01 1.023024999999999984e+01
2.630000000000000071e+01 3.526780000000000115e+01
2.635000000000000142e+01 8.682790000000000674e+00
2.639999999999999858e+01 9.020970000000000155e+00
2.644999999999999929e+01 1.553375999999999912e+01
2.650000000000000000e+01 1.337066000000000088e+01
2.655000000000000071e+01 4.751530000000000342e+01
2.660000000000000142e+01 3.782580999999999705e+01
2.664999999999999858e+01 1.991938999999999993e+01
2.669999999999999929e+01 1.046378999999999948e+01
2.675000000000000000e+01 2.863858000000000104e+01
2.680000000000000071e+01 6.219897000000000276e+01
2.685000000000000142e+01 4.050688999999999851e+01
2.689999999999999858e+01 1.418769999999999953e+01
2.694999999999999929e+01 1.296923999999999921e+01
2.700000000000000000e+01 3.837209000000000003e+01
2.705000000000000071e+01 8.439759999999999707e+00
2.710000000000000142e+01 2.055339999999999989e+01
2.714999999999999858e+01 1.246319000000000088e+01
2.719999999999999929e+01 1.798175000000000168e+01
2.725000000000000000e+01 1.381280800000000113e+02
2.730000000000000071e+01 2.853614999999999924e+01
2.735000000000000142e+01 5.111186000000000007e+01
2.739999999999999858e+01 2.593001999999999896e+01
2.744999999999999929e+01 1.474155999999999977e+01
2.750000000000000000e+01 1.477909000000000006e+01
2.755000000000000071e+01 8.397560000000000358e+00
2.760000000000000142e+01 2.956660000000000110e+01
2.764999999999999858e+01 2.208665999999999840e+01
2.769999999999999929e+01 1.427787000000000006e+01
2.775000000000000000e+01 1.890482000000000085e+01
2.780000000000000071e+01 1.750673000000000101e+01
2.785000000000000142e+01 1.670176000000000016e+01
2.789999999999999858e+01 2.807620000000000005e+01
2.794999999999999929e+01 1.161031999999999975e+01
2.800000000000000000e+01 1.267017000000000060e+01
2.805000000000000071e+01 3.773178999999999661e+01
2.810000000000000142e+01 1.360403999999999947e+01
2.814999999999999858e+01 7.310810000000000031e+00
2.819999999999999929e+01 5.621400000000000396e+00
2.825000000000000000e+01 3.941991999999999763e+01
2.830000000000000071e+01 6.645999999999999908e+00
2.835000000000000142e+01 4.828780000000000072e+00
2.839999999999999858e+01 1.119691000000000081e+01
2.844999999999999929e+01 3.111610000000000209e+00
2.850000000000000000e+01 2.212779999999999969e+00
2.855000000000000071e+01 4.738999999999999879e+00
2.860000000000000142e+01 1.085333999999999932e+01
2.864999999999999858e+01 4.334310000000000329e+00
2.869999999999999929e+01 6.792799999999999727e+00
2.875000000000000000e+01 9.502209999999999823e+00
2.880000000000000071e+01 3.648159999999999847e+00
2.885000000000000142e+01 4.784080000000000332e+00
2.889999999999999858e+01 7.014190000000000147e+00
2.894999999999999929e+01 8.854300000000000281e+00
2.900000000000000000e+01 1.152471000000000068e+01
2.905000000000000071e+01 4.439079999999999693e+00
2.910000000000000142e+01 3.913009999999999877e+00
2.914999999999999858e+01 1.117595999999999989e+01
2.919999999999999929e+01 6.560419999999999696e+00
2.925000000000000000e+01 2.520766000000000062e+01
2.930000000000000071e+01 2.967260000000000009e+00
2.935000000000000142e+01 2.983566000000000074e+01
2.939999999999999858e+01 7.210899999999999643e+00
2.944999999999999929e+01 1.062546000000000035e+01
2.950000000000000000e+01 2.215343000000000018e+01
2.955000000000000071e+01 5.232669999999999710e+00
2.960000000000000142e+01 6.840390000000000192e+00
2.964999999999999858e+01 4.758020000000000138e+00
2.969999999999999929e+01 8.857939999999999259e+00
2.975000000000000000e+01 1.096744999999999948e+01
2.980000000000000071e+01 3.668219999999999814e+00
2.985000000000000142e+01 5.826679999999999637e+00
2.989999999999999858e+01 3.390109999999999957e+00
2.994999999999999929e+01 1.438170999999999999e+01
3.000000000000000000e+01 5.913389999999999702e+00
3.005000000000000071e+01 5.198369999999999713e+00
3.010000000000000142e+01 6.580630000000000202e+00
3.014999999999999858e+01 5.979470000000000063e+00
3.019999999999999929e+01 2.388570000000000082e+00
3.025000000000000000e+01 3.189099999999999824e+00
3.030000000000000071e+01 3.331160000000000121e+00
3.035000000000000142e+01 7.870280000000000165e+00
3.039999999999999858e+01 4.125539999999999985e+00
3.044999999999999929e+01 5.662020000000000053e+00
3.050000000000000000e+01 2.861470000000000180e+00
3.055000000000000071e+01 6.386940000000000062e+00
3.060000000000000142e+01 3.859830000000000094e+00
3.064999999999999858e+01 7.014549999999999841e+00
3.069999999999999929e+01 3.408619999999999983e+00
3.075000000000000000e+01 3.560350000000000126e+00
3.080000000000000071e+01 1.329818000000000033e+01
3.085000000000000142e+01 7.409430000000000405e+00
3.089999999999999858e+01 8.801040000000000418e+00
3.094999999999999929e+01 8.561189999999999856e+00
3.100000000000000000e+01 1.286271999999999949e+01
3.105000000000000071e+01 8.745739999999999625e+00
3.110000000000000142e+01 8.767879999999999896e+00
3.114999999999999858e+01 5.839419999999999611e+00
3.119999999999999929e+01 4.274130000000000429e+00
3.125000000000000000e+01 4.441360000000000419e+00
3.130000000000000071e+01 5.446570000000000356e+00
3.135000000000000142e+01 5.291640000000000121e+00
3.139999999999999858e+01 5.484510000000000218e+00
3.144999999999999929e+01 1.490240000000000009e+01
3.150000000000000000e+01 5.178180000000000227e+00
3.155000000000000071e+01 1.751408999999999949e+01
3.160000000000000142e+01 5.900459999999999816e+00
3.164999999999999858e+01 6.078560000000000407e+00
3.169999999999999929e+01 4.859420000000000073e+00
3.175000000000000000e+01 3.473160000000000025e+00
3.180000000000000071e+01 3.187240000000000073e+00
3.185000000000000142e+01 3.921809999999999796e+00
3.189999999999999858e+01 2.511025000000000063e+01
3.194999999999999929e+01 2.482499999999999929e+00
3.200000000000000000e+01 1.848021999999999920e+01
3.204999999999999716e+01 3.208009999999999806e+00
3.210000000000000142e+01 5.067630000000000301e+00
3.214999999999999858e+01 2.924042999999999992e+01
3.220000000000000284e+01 1.572785999999999973e+01
3.225000000000000000e+01 2.920889999999999986e+00
3.229999999999999716e+01 2.289880000000000138e+00
3.235000000000000142e+01 9.293319999999999581e+00
3.239999999999999858e+01 5.442759999999999820e+00
3.245000000000000284e+01 3.408739999999999881e+00
3.250000000000000000e+01 1.572488000000000063e+01
3.254999999999999716e+01 1.905140000000000100e+01
3.260000000000000142e+01 4.560900000000000176e+00
3.264999999999999858e+01 8.447139999999999205e+00
3.270000000000000284e+01 1.918809999999999905e+00
3.275000000000000000e+01 6.665879999999999583e+00
3.279999999999999716e+01 2.699437999999999960e+01
3.285000000000000142e+01 7.370090000000000252e+00
3.289999999999999858e+01 4.723390000000000200e+00
3.295000000000000284e+01 7.665980000000000238e+00
3.300000000000000000e+01 5.861819999999999808e+00
3.304999999999999716e+01 2.011852000000000018e+01
3.310000000000000142e+01 7.212699999999999889e+00
3.314999999999999858e+01 7.290750000000000064e+00
3.320000000000000284e+01 2.173970000000000180e+00
3.325000000000000000e+01 3.001949999999999896e+00
3.329999999999999716e+01 3.513149999999999995e+00
3.335000000000000142e+01 1.642555000000000121e+01
3.339999999999999858e+01 5.537049999999999805e+00
3.345000000000000284e+01 7.483509999999999884e+00
3.350000000000000000e+01 2.366888000000000147e+01
3.354999999999999716e+01 1.432283999999999935e+01
3.360000000000000142e+01 6.726960000000000051e+00
3.364999999999999858e+01 1.596720999999999968e+01
3.370000000000000284e+01 1.293235999999999919e+01
3.375000000000000000e+01 3.716569999999999929e+00
3.379999999999999716e+01 6.885679999999999801e+00
3.385000000000000142e+01 1.105045999999999928e+01
3.389999999999999858e+01 1.577064999999999984e+01
3.395000000000000284e+01 3.187769999999999992e+00
3.400000000000000000e+01 7.005899999999999572e+00
3.404999999999999716e+01 7.061550000000000438e+00
3.410000000000000142e+01 6.428230000000000111e+00
3.414999999999999858e+01 1.095937999999999946e+01
3.420000000000000284e+01 4.840230000000000032e+00
3.425000000000000000e+01 7.064110000000000333e+00
3.429999999999999716e+01 8.385429999999999495e+00
3.435000000000000142e+01 1.212617999999999974e+01
3.439999999999999858e+01 1.215987999999999936e+01
3.445000000000000284e+01 1.212279999999999980e+01
3.450000000000000000e+01 9.505580000000000140e+00
3.454999999999999716e+01 6.817440000000000389e+00
3.460000000000000142e+01 5.049120000000000275e+00
3.464999999999999858e+01 1.315207999999999977e+01
3.470000000000000284e+01 1.038225000000000087e+01
3.475000000000000000e+01 2.314818999999999960e+01
3.479999999999999716e+01 1.647587000000000046e+01
3.485000000000000142e+01 1.381292000000000009e+01
3.489999999999999858e+01 2.557019000000000020e+01
3.495000000000000284e+01 1.062104000000000070e+01
3.500000000000000000e+01 2.807219999999999871e+01
3.504999999999999716e+01 1.157798999999999978e+01
3.510000000000000142e+01 1.462973999999999997e+01
3.514999999999999858e+01 2.199264000000000152e+01
3.520000000000000284e+01 8.483180000000000831e+00
3.525000000000000000e+01 2.590503999999999962e+01
3.529999999999999716e+01 5.128370000000000317e+00
3.535000000000000142e+01 6.303670000000000329e+00
3.539999999999999858e+01 1.935100999999999871e+01
3.545000000000000284e+01 1.858634999999999948e+01
3.550000000000000000e+01 2.465904000000000096e+01
3.554999999999999716e+01 8.687379999999999214e+00
3.560000000000000142e+01 8.611750000000000682e+00
3.564999999999999858e+01 1.923722000000000065e+01
3.570000000000000284e+01 8.148690000000000211e+00
3.575000000000000000e+01 2.621426999999999907e+01
3.579999999999999716e+01 1.496134999999999948e+01
3.585000000000000142e+01 4.421359999999999957e+00
3.589999999999999858e+01 4.884269999999999889e+00
3.595000000000000284e+01 2.320935000000000059e+01
3.600000000000000000e+01 7.446710000000000385e+00
3.604999999999999716e+01 6.299484999999999957e+01
3.610000000000000142e+01 2.854460999999999871e+01
3.614999999999999858e+01 2.672040000000000148e+01
3.620000000000000284e+01 2.375039999999999907e+01
3.625000000000000000e+01 7.257780000000000342e+00
3.629999999999999716e+01 1.814103000000000065e+01
3.635000000000000142e+01 1.933146999999999949e+01
3.639999999999999858e+01 3.215455000000000041e+01
3.645000000000000284e+01 4.984919999999999796e+00
3.650000000000000000e+01 2.015997000000000128e+01
3.654999999999999716e+01 5.829805999999999955e+01
3.660000000000000142e+01 3.828105999999999653e+01
3.664999999999999858e+01 8.103479999999999350e+00
3.670000000000000284e+01 7.382368999999999915e+01
3.675000000000000000e+01 5.011449999999999960e+00
3.679999999999999716e+01 1.315877000000000052e+01
3.685000000000000142e+01 3.393665000000000020e+01
3.689999999999999858e+01 3.923241999999999763e+01
3.695000000000000284e+01 7.653288000000000579e+01
3.700000000000000000e+01 7.085402999999999452e+01
3.704999999999999716e+01 4.658480999999999739e+01
3.710000000000000142e+01 3.154874999999999829e+01
3.714999999999999858e+01 4.734140000000000015e+01
3.720000000000000284e+01 3.083682999999999907e+01
3.725000000000000000e+01 1.701340000000000074e+01
3.729999999999999716e+01 1.532611999999999952e+01
3.735000000000000142e+01 1.239525000000000077e+01
3.739999999999999858e+01 1.954633000000000109e+01
3.745000000000000284e+01 2.224540999999999968e+01
3.750000000000000000e+01 1.121363999999999983e+01
3.754999999999999716e+01 2.123087999999999909e+01
3.760000000000000142e+01 1.220007000000000019e+01
3.764999999999999858e+01 1.369682000000000066e+01
3.770000000000000284e+01 4.019693999999999789e+01
3.775000000000000000e+01 8.797390000000000043e+00
3.779999999999999716e+01 5.211299999999999599e+00
3.785000000000000142e+01 7.989919999999999689e+00
3.789999999999999858e+01 5.584539999999999615e+00
3.795000000000000284e+01 2.523583999999999961e+01
3.800000000000000000e+01 6.046579999999999622e+00
3.804999999999999716e+01 4.452102000000000004e+01
3.810000000000000142e+01 1.374009000000000036e+01
3.814999999999999858e+01 4.898358999999999952e+01
3.820000000000000284e+01 2.199501000000000062e+01
3.825000000000000000e+01 4.010237999999999658e+01
3.829999999999999716e+01 6.023100000000000342e+00
3.835000000000000142e+01 8.601240000000000663e+00
3.839999999999999858e+01 3.109958999999999918e+01
3.845000000000000284e+01 3.115533999999999892e+01
3.850000000000000000e+01 4.657484000000000179e+01
3.854999999999999716e+01 7.502379999999999605e+00
3.860000000000000142e+01 1.026751999999999931e+01
3.864999999999999858e+01 2.009881999999999991e+01
3.870000000000000284e+01 2.969247999999999976e+01
3.875000000000000000e+01 3.578524000000000171e+01
3.879999999999999716e+01 4.381007000000000318e+01
3.885000000000000142e+01 3.710374000000000194e+01
3.889999999999999858e+01 2.043722999999999956e+01
3.895000000000000284e+01 1.642346999999999824e+01
3.900000000000000000e+01 3.390572000000000230e+01
3.904999999999999716e+01 8.403209999999999624e+00
3.910000000000000142e+01 2.513293000000000177e+01
3.914999999999999858e+01 3.861205999999999960e+01
3.920000000000000284e+01 1.043595000000000006e+01
3.925000000000000000e+01 2.405799000000000021e+01
3.929999999999999716e+01 4.558314000000000021e+01
3.935000000000000142e+01 3.522422999999999860e+01
3.939999999999999858e+01 4.982840999999999809e+01
3.945000000000000284e+01 1.690448900000000094e+02
3.950000000000000000e+01 4.651173000000000002e+01
3.954999999999999716e+01 2.963475999999999999e+01
3.960000000000000142e+01 2.101591000000000165e+01
3.964999999999999858e+01 4.140102999999999867e+01
3.970000000000000284e+01 2.350354000000000099e+01
3.975000000000000000e+01 1.996400999999999826e+01
3.979999999999999716e+01 3.334955999999999676e+01
3.985000000000000142e+01 7.946690999999999860e+01
3.989999999999999858e+01 9.301483000000000345e+01
3.995000000000000284e+01 4.450887999999999778e+01
4.000000000000000000e+01 3.115738999999999947e+01
4.004999999999999716e+01 2.811381000000000085e+01
4.010000000000000142e+01 4.528607999999999834e+01
4.014999999999999858e+01 2.991219999999999857e+01
4.020000000000000284e+01 4.345078999999999780e+01
4.025000000000000000e+01 2.756015000000000015e+01
4.029999999999999716e+01 1.606635999999999953e+01
4.035000000000000142e+01 4.515505999999999887e+01
4.039999999999999858e+01 1.009455999999999953e+01
4.045000000000000284e+01 1.708097000000000065e+01
4.050000000000000000e+01 2.265294000000000096e+01
4.054999999999999716e+01 2.575649999999999995e+00
4.060000000000000142e+01 2.775994999999999990e+01
4.064999999999999858e+01 1.938927999999999940e+01
4.070000000000000284e+01 1.897500000000000142e+01
4.075000000000000000e+01 9.659979999999999123e+00
4.079999999999999716e+01 7.706999999999999851e+00
4.085000000000000142e+01 1.101603000000000065e+01
4.089999999999999858e+01 1.229776000000000025e+01
4.095000000000000284e+01 4.265485999999999933e+01
4.100000000000000000e+01 1.420931000000000033e+01
4.104999999999999716e+01 4.147680000000000256e+00
4.110000000000000142e+01 4.549719999999999764e+00
4.114999999999999858e+01 2.029844999999999899e+01
4.120000000000000284e+01 4.436630000000000074e+00
4.125000000000000000e+01 8.358859999999999957e+00
4.129999999999999716e+01 6.112269999999999648e+00
4.135000000000000142e+01 1.509456999999999915e+01
4.139999999999999858e+01 1.198858400000000017e+02
4.145000000000000284e+01 4.060560999999999865e+01
4.150000000000000000e+01 1.197513000000000005e+01
4.154999999999999716e+01 3.009368999999999872e+01
4.160000000000000142e+01 5.781087999999999738e+01
4.164999999999999858e+01 9.746819999999999595e+00
4.170000000000000284e+01 1.977997999999999834e+01
4.175000000000000000e+01 2.115024000000000015e+01
4.179999999999999716e+01 3.064520999999999873e+01
4.185000000000000142e+01 6.722194000000000358e+01
4.189999999999999858e+01 1.144989999999999952e+01
4.195000000000000284e+01 3.676606000000000307e+01
4.200000000000000000e+01 1.660698000000000008e+01
4.204999999999999716e+01 9.068049999999999500e+00
4.210000000000000142e+01 1.376254999999999917e+01
4.214999999999999858e+01 4.917300000000000182e+01
4.220000000000000284e+01 7.199349999999999916e+00
4.225000000000000000e+01 1.575826999999999956e+01
4.229999999999999716e+01 6.544730000000000381e+00
4.235000000000000142e+01 3.419779999999999820e+00
4.239999999999999858e+01 7.824980000000000047e+00
4.245000000000000284e+01 1.044156000000000084e+01
4.250000000000000000e+01 7.815719999999999779e+00
4.254999999999999716e+01 1.174979000000000084e+01
4.260000000000000142e+01 8.050729999999999720e+00
4.264999999999999858e+01 1.233355000000000068e+01
4.270000000000000284e+01 3.325292999999999921e+01
4.275000000000000000e+01 6.640850000000000364e+00
4.279999999999999716e+01 6.823509999999999742e+00
4.285000000000000142e+01 3.266659999999999897e+00
4.289999999999999858e+01 4.171140000000000292e+00
4.295000000000000284e+01 7.594540000000000290e+00
4.300000000000000000e+01 4.960354000000000241e+01
4.304999999999999716e+01 5.008189999999999920e+00
4.310000000000000142e+01 8.989330000000000709e+00
4.314999999999999858e+01 1.458100999999999914e+01
4.320000000000000284e+01 1.664976000000000056e+01
4.325000000000000000e+01 1.061322000000000010e+01
4.329999999999999716e+01 6.401589999999999669e+00
4.335000000000000142e+01 6.576459999999999972e+00
4.339999999999999858e+01 2.251013000000000019e+01
4.345000000000000284e+01 4.851957999999999771e+01
4.350000000000000000e+01 3.436959999999999837e+01
4.354999999999999716e+01 2.947822999999999993e+01
4.360000000000000142e+01 2.727089000000000141e+01
4.364999999999999858e+01 3.572090000000000209e+00
4.370000000000000284e+01 2.776964999999999861e+01
4.375000000000000000e+01 9.973200000000000287e+00
4.379999999999999716e+01 2.290515999999999863e+01
4.385000000000000142e+01 3.437033999999999878e+01
4.389999999999999858e+01 9.129410000000000025e+00
4.395000000000000284e+01 2.198388999999999882e+01
4.400000000000000000e+01 2.311524000000000001e+01
4.404999999999999716e+01 3.003650000000000020e+01
4.410000000000000142e+01 3.794214000000000198e+01
4.414999999999999858e+01 4.847784999999999656e+01
4.420000000000000284e+01 2.732452999999999932e+01
4.425000000000000000e+01 6.088180000000000369e+00
4.429999999999999716e+01 4.850354999999999706e+01
4.435000000000000142e+01 1.996411000000000158e+01
4.439999999999999858e+01 8.057790000000000674e+00
4.445000000000000284e+01 2.351469000000000165e+01
4.450000000000000000e+01 2.785893000000000086e+01
4.454999999999999716e+01 1.297430999999999912e+01
4.460000000000000142e+01 2.051143000000000072e+01
4.464999999999999858e+01 4.722719000000000023e+01
4.470000000000000284e+01 1.665764000000000067e+01
4.475000000000000000e+01 2.698219999999999885e+01
4.479999999999999716e+01 3.038813000000000031e+01
4.485000000000000142e+01 3.354500999999999777e+01
4.489999999999999858e+01 5.065113000000000198e+01
4.495000000000000284e+01 2.581366999999999834e+01
4.500000000000000000e+01 3.912572999999999723e+01
4.504999999999999716e+01 1.241604000000000063e+01
4.510000000000000142e+01 4.320459999999999923e+01
4.514999999999999858e+01 3.976310000000000144e+01
4.520000000000000284e+01 4.514466000000000179e+01
4.525000000000000000e+01 4.639813000000000187e+01
4.529999999999999716e+01 9.196749999999999758e+00
4.535000000000000142e+01 6.192741999999999791e+01
4.539999999999999858e+01 2.956116000000000099e+01
4.545000000000000284e+01 3.991620000000000168e+00
4.550000000000000000e+01 1.566011999999999915e+01
4.554999999999999716e+01 4.549705000000000155e+01
4.560000000000000142e+01 9.831493000000000393e+01
4.564999999999999858e+01 1.322432000000000052e+01
4.570000000000000284e+01 2.747113999999999834e+01
4.575000000000000000e+01 3.727255000000000251e+01
4.579999999999999716e+01 1.931557000000000102e+01
4.585000000000000142e+01 2.079606000000000066e+01
4.589999999999999858e+01 4.351908000000000243e+01
4.595000000000000284e+01 2.856172000000000111e+01
4.600000000000000000e+01 1.943027000000000015e+01
4.604999999999999716e+01 4.407018999999999664e+01
4.610000000000000142e+01 1.552425000000000033e+01
4.614999999999999858e+01 2.768997999999999848e+01
4.620000000000000284e+01 2.634420000000000073e+01
4.625000000000000000e+01 4.782699999999999818e+01
4.629999999999999716e+01 1.684997999999999863e+01
4.635000000000000142e+01 4.758395000000000152e+01
4.639999999999999858e+01 5.746687000000000012e+01
4.645000000000000284e+01 1.959068999999999861e+01
4.650000000000000000e+01 4.401160000000000139e+01
4.654999999999999716e+01 1.008698000000000050e+01
4.660000000000000142e+01 3.608610000000000095e+00
4.664999999999999858e+01 1.779782000000000153e+01
4.670000000000000284e+01 2.374740999999999858e+01
4.675000000000000000e+01 1.457754000000000083e+01
4.679999999999999716e+01 1.726829999999999998e+01
4.685000000000000142e+01 1.525098000000000020e+01
4.689999999999999858e+01 6.420704999999999529e+01
4.695000000000000284e+01 5.271840999999999866e+01
4.700000000000000000e+01 3.982686999999999955e+01
4.704999999999999716e+01 2.274129999999999896e+01
4.710000000000000142e+01 3.075383000000000067e+01
4.714999999999999858e+01 1.776548600000000135e+02
4.720000000000000284e+01 2.263081000000000031e+01
4.725000000000000000e+01 1.926473000000000013e+01
4.729999999999999716e+01 2.777060000000000173e+01
4.735000000000000142e+01 1.552238999999999969e+01
4.739999999999999858e+01 2.047380000000000067e+01
4.745000000000000284e+01 1.081375000000000064e+01
4.750000000000000000e+01 2.737634999999999863e+01
4.754999999999999716e+01 1.932201999999999842e+01
4.760000000000000142e+01 3.705912000000000006e+01
4.764999999999999858e+01 2.830164999999999864e+01
4.770000000000000284e+01 6.862324999999999875e+01
4.775000000000000000e+01 1.858986000000000161e+01
4.779999999999999716e+01 1.551609000000000016e+01
4.785000000000000142e+01 4.390693000000000268e+01
4.789999999999999858e+01 1.460861000000000054e+01
4.795000000000000284e+01 2.946825000000000117e+01
4.800000000000000000e+01 2.141792999999999836e+01
4.804999999999999716e+01 2.828379999999999939e+01
4.810000000000000142e+01 2.343958999999999904e+01
4.814999999999999858e+01 3.737201999999999913e+01
4.820000000000000284e+01 1.047766000000000020e+01
4.825000000000000000e+01 3.614260999999999768e+01
4.829999999999999716e+01 5.778775999999999868e+01
4.835000000000000142e+01 1.920487999999999928e+01
4.839999999999999858e+01 2.861361000000000132e+01
4.845000000000000284e+01 1.862537000000000020e+01
4.850000000000000000e+01 1.360701000000000072e+01
4.854999999999999716e+01 3.678108999999999895e+01
4.860000000000000142e+01 9.771089999999999165e+00
4.864999999999999858e+01 5.198837999999999937e+01
4.870000000000000284e+01 5.104975000000000307e+01
4.875000000000000000e+01 2.609514000000000067e+01
4.879999999999999716e+01 1.672839000000000098e+01
4.885000000000000142e+01 1.178598999999999997e+01
4.889999999999999858e+01 1.037592400000000055e+02
4.895000000000000284e+01 1.848477000000000103e+01
4.900000000000000000e+01 2.124522999999999939e+01
4.904999999999999716e+01 5.909358999999999895e+01
4.910000000000000142e+01 1.079231000000000051e+01
4.914999999999999858e+01 5.703229999999999578e+00
4.920000000000000284e+01 1.569499000000000066e+01
4.925000000000000000e+01 7.175939999999999763e+00
4.929999999999999716e+01 2.165316999999999936e+01
4.935000000000000142e+01 1.046893000000000029e+01
4.939999999999999858e+01 5.442123999999999739e+01
4.945000000000000284e+01 5.101339000000000112e+01
4.950000000000000000e+01 2.962378999999999962e+01
4.954999999999999716e+01 2.190142000000000166e+01
4.960000000000000142e+01 1.149488999999999983e+01
4.964999999999999858e+01 2.549274000000000129e+01
4.970000000000000284e+01 9.263540000000000774e+00
4.975000000000000000e+01 4.583223999999999876e+01
4.979999999999999716e+01 4.215715000000000146e+01
4.985000000000000142e+01 2.553067000000000064e+01
4.989999999999999858e+01 4.433538000000000068e+01
4.995000000000000284e+01 4.736354999999999649e+01
5.000000000000000000e+01 4.181956999999999880e+01
5.004999999999999716e+01 2.690615999999999985e+01
5.010000000000000142e+01 1.066374000000000066e+01
5.014999999999999858e+01 3.462460999999999700e+01
5.020000000000000284e+01 2.591071000000000168e+01
5.025000000000000000e+01 3.518478999999999957e+01
5.029999999999999716e+01 4.555857000000000312e+01
5.035000000000000142e+01 4.891781999999999897e+01
5.039999999999999858e+01 4.007132000000000005e+01
5.045000000000000284e+01 3.764605000000000246e+01
5.050000000000000000e+01 3.806546999999999770e+01
5.054999999999999716e+01 3.926178999999999775e+01
5.060000000000000142e+01 9.500441999999999609e+01
5.064999999999999858e+01 9.505290000000000461e+00
5.070000000000000284e+01 8.175159999999999982e+00
5.075000000000000000e+01 2.133361999999999981e+01
5.079999999999999716e+01 2.375832000000000122e+01
5.085000000000000142e+01 3.571936999999999784e+01
5.089999999999999858e+01 1.365643999999999991e+01
5.095000000000000284e+01 1.806072999999999951e+01
5.100000000000000000e+01 4.633471999999999724e+01
5.104999999999999716e+01 4.998498000000000019e+01
5.110000000000000142e+01 2.872635000000000005e+01
5.114999999999999858e+01 2.924547000000000097e+01
5.120000000000000284e+01 1.907995000000000019e+01
5.125000000000000000e+01 2.925760000000000005e+01
5.129999999999999716e+01 1.819641000000000020e+01
5.135000000000000142e+01 1.269059999999999988e+01
5.139999999999999858e+01 3.248069999999999879e+01
5.145000000000000284e+01 7.422575000000000500e+01
5.150000000000000000e+01 4.999638999999999811e+01
5.154999999999999716e+01 4.078775000000000261e+01
5.160000000000000142e+01 3.505284000000000333e+01
5.164999999999999858e+01 3.468710999999999700e+01
5.170000000000000284e+01 4.603101999999999805e+01
5.175000000000000000e+01 2.046144999999999925e+01
5.179999999999999716e+01 3.726106000000000051e+01
5.185000000000000142e+01 1.828299000000000163e+01
5.189999999999999858e+01 1.532478000000000051e+01
5.195000000000000284e+01 9.224380000000000024e+00
5.200000000000000000e+01 2.947682000000000002e+01
5.204999999999999716e+01 5.592985999999999791e+01
5.210000000000000142e+01 5.337690000000000268e+00
5.214999999999999858e+01 6.085748000000000246e+01
5.220000000000000284e+01 4.537169000000000096e+01
5.225000000000000000e+01 3.914806999999999704e+01
5.229999999999999716e+01 4.007186999999999699e+01
5.235000000000000142e+01 5.804901999999999873e+01
5.239999999999999858e+01 1.630343999999999838e+01
5.245000000000000284e+01 6.991360000000000241e+00
5.250000000000000000e+01 4.836538999999999788e+01
5.254999999999999716e+01 5.228759000000000157e+01
5.260000000000000142e+01 3.801133999999999702e+01
5.264999999999999858e+01 2.518040999999999840e+01
5.270000000000000284e+01 5.264092999999999734e+01
5.275000000000000000e+01 3.480644000000000204e+01
5.279999999999999716e+01 2.834682000000000102e+01
5.285000000000000142e+01 6.284806999999999988e+01
5.289999999999999858e+01 3.418883999999999901e+01
5.295000000000000284e+01 5.177250000000000085e+01
5.300000000000000000e+01 5.820432000000000272e+01
5.304999999999999716e+01 4.174651000000000067e+01
5.310000000000000142e+01 3.399441999999999808e+01
5.314999999999999858e+01 6.773780999999999608e+01
5.320000000000000284e+01 4.494178000000000139e+01
5.325000000000000000e+01 3.328238999999999947e+01
5.329999999999999716e+01 4.298866999999999905e+01
5.335000000000000142e+01 2.228619000000000128e+01
5.339999999999999858e+01 1.509431000000000012e+01
5.345000000000000284e+01 4.616103999999999985e+01
5.350000000000000000e+01 5.807748000000000133e+01
5.354999999999999716e+01 1.486289999999999978e+01
5.360000000000000142e+01 2.059347999999999956e+01
5.364999999999999858e+01 7.943559999999999732e+00
5.370000000000000284e+01 1.011251999999999995e+01
5.375000000000000000e+01 2.073260000000000147e+01
5.379999999999999716e+01 1.702230000000000132e+01
5.385000000000000142e+01 4.580655000000000143e+01
5.389999999999999858e+01 2.357151999999999958e+01
5.395000000000000284e+01 5.478347999999999729e+01
5.400000000000000000e+01 5.146997999999999962e+01
5.404999999999999716e+01 3.424345000000000283e+01
5.410000000000000142e+01 5.424629999999999619e+00
5.414999999999999858e+01 1.568957999999999942e+01
5.420000000000000284e+01 1.575365000000000038e+01
5.425000000000000000e+01 2.130248999999999882e+01
5.429999999999999716e+01 1.450732999999999961e+01
5.435000000000000142e+01 4.735459999999999781e+00
5.439999999999999858e+01 2.530292000000000030e+01
5.445000000000000284e+01 7.331520000000000259e+00
5.450000000000000000e+01 8.629730000000000345e+00
5.454999999999999716e+01 1.007141999999999982e+01
5.460000000000000142e+01 3.232341999999999871e+01
5.464999999999999858e+01 9.399020000000000152e+00
5.470000000000000284e+01 1.899803999999999959e+01
5.475000000000000000e+01 2.550142999999999915e+01
5.479999999999999716e+01 5.005720000000000169e+00
5.485000000000000142e+01 3.796170000000000044e+01
5.489999999999999858e+01 1.148245000000000005e+01
5.495000000000000284e+01 4.401402000000000214e+01
5.500000000000000000e+01 7.767500000000000071e+00
5.504999999999999716e+01 3.388208999999999804e+01
5.510000000000000142e+01 2.455214000000000141e+01
5.514999999999999858e+01 2.905442999999999998e+01
5.520000000000000284e+01 2.329095999999999833e+01
5.525000000000000000e+01 1.846527000000000029e+01
5.529999999999999716e+01 3.443444999999999823e+01
5.535000000000000142e+01 5.990603999999999729e+01
5.539999999999999858e+01 2.346133000000000024e+01
5.545000000000000284e+01 3.162083000000000155e+01
5.550000000000000000e+01 2.962455999999999889e+01
5.554999999999999716e+01 3.423986000000000018e+01
5.560000000000000142e+01 2.092510000000000048e+01
5.564999999999999858e+01 1.882057999999999964e+01
5.570000000000000284e+01 1.899568999999999974e+01
5.575000000000000000e+01 5.487857000000000340e+01
5.579999999999999716e+01 1.745074999999999932e+01
5.585000000000000142e+01 4.245405999999999835e+01
5.589999999999999858e+01 3.579496999999999929e+01
5.595000000000000284e+01 4.150256999999999863e+01
5.600000000000000000e+01 9.643349999999999866e+00
5.604999999999999716e+01 3.719380999999999915e+01
5.610000000000000142e+01 8.893549999999999400e+00
5.614999999999999858e+01 3.169523999999999830e+01
5.620000000000000284e+01 1.898093000000000075e+01
5.625000000000000000e+01 4.677546999999999855e+01
5.629999999999999716e+01 3.960976999999999748e+01
5.635000000000000142e+01 1.604972000000000065e+01
5.639999999999999858e+01 2.533654999999999902e+01
5.645000000000000284e+01 4.218824000000000041e+01
5.650000000000000000e+01 2.900395999999999930e+01
5.654999999999999716e+01 2.748699999999999832e+01
5.660000000000000142e+01 4.769227000000000061e+01
5.664999999999999858e+01 3.386081000000000074e+01
5.670000000000000284e+01 4.894595000000000340e+01
5.675000000000000000e+01 1.766326000000000107e+01
5.679999999999999716e+01 3.610737999999999914e+01
5.685000000000000142e+01 2.310844000000000165e+01
5.689999999999999858e+01 1.402108999999999916e+01
5.695000000000000284e+01 4.693225999999999942e+01
5.700000000000000000e+01 5.767188000000000159e+01
5.704999999999999716e+01 1.877949999999999875e+01
5.710000000000000142e+01 1.594797999999999938e+01
5.714999999999999858e+01 3.318153000000000219e+01
5.720000000000000284e+01 3.920304999999999751e+01
5.725000000000000000e+01 3.051195999999999842e+01
5.729999999999999716e+01 3.554198000000000235e+01
5.735000000000000142e+01 4.712337999999999738e+01
5.739999999999999858e+01 3.078211999999999904e+01
5.745000000000000284e+01 3.121234000000000108e+01
5.750000000000000000e+01 1.521775000000000055e+01
5.754999999999999716e+01 2.104184000000000054e+01
5.760000000000000142e+01 7.544940000000000424e+00
5.764999999999999858e+01 4.335938999999999766e+01
5.770000000000000284e+01 3.125693000000000055e+01
5.775000000000000000e+01 1.171454999999999913e+01
5.779999999999999716e+01 2.735681999999999903e+01
5.785000000000000142e+01 2.678886999999999929e+01
5.789999999999999858e+01 4.509899000000000058e+01
5.795000000000000284e+01 2.149405000000000143e+01
5.800000000000000000e+01 1.511371499999999912e+02
5.804999999999999716e+01 4.828566000000000003e+01
5.810000000000000142e+01 3.334120999999999668e+01
5.814999999999999858e+01 1.331760000000000055e+01
5.820000000000000284e+01 4.141080000000000183e+01
5.825000000000000000e+01 1.760893000000000086e+01
5.829999999999999716e+01 3.714555000000000007e+01
5.835000000000000142e+01 8.613049999999999429e+00
5.839999999999999858e+01 1.058707000000000065e+01
5.845000000000000284e+01 2.979417000000000115e+01
5.850000000000000000e+01 1.224596999999999980e+01
5.854999999999999716e+01 2.408518000000000114e+01
5.860000000000000142e+01 1.765087000000000117e+01
5.864999999999999858e+01 3.551326999999999856e+01
5.870000000000000284e+01 1.763050000000000139e+01
5.875000000000000000e+01 1.807864000000000004e+01
5.879999999999999716e+01 1.529087999999999958e+01
5.885000000000000142e+01 5.607233000000000089e+01
5.889999999999999858e+01 1.541497000000000028e+01
5.895000000000000284e+01 1.624987000000000137e+01
5.900000000000000000e+01 3.675392000000000081e+01
5.904999999999999716e+01 9.027329000000000292e+01
5.910000000000000142e+01 1.063932999999999929e+01
5.914999999999999858e+01 2.915326999999999913e+01
5.920000000000000284e+01 2.930827000000000027e+01
5.925000000000000000e+01 2.811542000000000030e+01
5.929999999999999716e+01 1.922406000000000148e+01
5.935000000000000142e+01 3.080120000000000147e+01
5.939999999999999858e+01 3.429793000000000092e+01
5.945000000000000284e+01 2.403046000000000149e+01
5.950000000000000000e+01 5.086639000000000266e+01
5.954999999999999716e+01 1.239391999999999960e+01
5.960000000000000142e+01 1.924841999999999942e+01
5.964999999999999858e+01 1.731765000000000043e+01
5.970000000000000284e+01 2.909925000000000139e+01
5.975000000000000000e+01 2.771928000000000125e+01
5.979999999999999716e+01 2.865211000000000041e+01
5.985000000000000142e+01 7.814869999999999983e+00
5.989999999999999858e+01 3.240117000000000047e+01
5.995000000000000284e+01 3.133161000000000129e+01
6.000000000000000000e+01 2.346087999999999951e+01
6.004999999999999716e+01 9.867390000000000327e+00
6.010000000000000142e+01 1.890433000000000163e+01
6.014999999999999858e+01 1.256259999999999977e+01
6.020000000000000284e+01 2.858747999999999934e+01
6.025000000000000000e+01 1.748175000000000168e+01
6.029999999999999716e+01 1.972614000000000090e+01
6.035000000000000142e+01 8.498860000000000525e+00
6.039999999999999858e+01 1.160612000000000066e+01
6.045000000000000284e+01 3.464444999999999908e+01
6.050000000000000000e+01 7.720144999999999413e+01
6.054999999999999716e+01 2.239359999999999928e+01
6.060000000000000142e+01 1.421498000000000062e+01
6.064999999999999858e+01 2.714327000000000112e+01
6.070000000000000284e+01 1.780900000000000105e+01
6.075000000000000000e+01 6.183809999999999718e+01
6.079999999999999716e+01 2.820899999999999963e+01
6.085000000000000142e+01 3.087433000000000050e+01
6.089999999999999858e+01 4.309552000000000049e+01
6.095000000000000284e+01 9.763289999999999580e+00
6.100000000000000000e+01 2.469488000000000127e+01
6.104999999999999716e+01 3.950660000000000061e+00
6.110000000000000142e+01 6.750709999999999766e+00
6.114999999999999858e+01 6.441550000000000331e+00
6.120000000000000284e+01 9.298669999999999547e+00
6.125000000000000000e+01 2.000195000000000078e+01
6.129999999999999716e+01 2.295142999999999844e+01
6.135000000000000142e+01 4.039530000000000065e+00
6.139999999999999858e+01 8.953319999999999723e+00
6.145000000000000284e+01 7.364239999999999675e+00
6.150000000000000000e+01 7.434549999999999770e+00
6.154999999999999716e+01 9.716409999999999769e+00
6.160000000000000142e+01 7.452499999999999680e+00
6.164999999999999858e+01 1.538944000000000045e+01
6.170000000000000284e+01 3.208946000000000254e+01
6.175000000000000000e+01 1.319504000000000055e+01
6.179999999999999716e+01 1.341440000000000055e+01
6.185000000000000142e+01 2.803450000000000220e+00
6.189999999999999858e+01 4.963460000000000427e+00
6.195000000000000284e+01 1.458270000000000088e+01
6.200000000000000000e+01 5.208669999999999689e+00
6.204999999999999716e+01 2.481370000000000076e+00
6.210000000000000142e+01 2.471995000000000076e+01
6.214999999999999858e+01 3.138810000000000144e+01
6.220000000000000284e+01 1.047964999999999947e+01
6.225000000000000000e+01 7.412639999999999674e+00
6.229999999999999716e+01 9.611140000000000683e+00
6.235000000000000142e+01 2.263315000000000055e+01
6.239999999999999858e+01 8.209569999999999368e+00
6.245000000000000284e+01 2.915707000000000093e+01
6.250000000000000000e+01 9.586489999999999512e+00
6.254999999999999716e+01 1.037021000000000015e+01
6.260000000000000142e+01 1.477976999999999919e+01
6.264999999999999858e+01 2.019902000000000086e+01
6.270000000000000284e+01 2.071656000000000120e+01
6.275000000000000000e+01 4.529899999999999594e+00
6.279999999999999716e+01 1.296152999999999977e+01
6.285000000000000142e+01 1.861325000000000074e+01
6.289999999999999858e+01 1.747772000000000148e+01
6.295000000000000284e+01 3.490959999999999752e+01
6.300000000000000000e+01 6.548449999999999882e+00
6.304999999999999716e+01 1.478321000000000041e+01
6.310000000000000142e+01 9.374449999999999505e+00
6.314999999999999858e+01 2.619660000000000100e+00
6.320000000000000284e+01 1.644517000000000095e+01
6.325000000000000000e+01 5.039600000000000080e+00
6.329999999999999716e+01 4.369519999999999627e+00
6.335000000000000142e+01 3.153688999999999965e+01
6.339999999999999858e+01 3.495979999999999865e+00
6.345000000000000284e+01 7.397789999999999644e+00
6.350000000000000000e+01 9.974669999999999703e+00
6.354999999999999716e+01 1.226280000000000037e+01
6.360000000000000142e+01 1.995726000000000155e+01
6.364999999999999858e+01 3.057525000000000048e+01
6.370000000000000284e+01 4.580540000000000056e+00
6.375000000000000000e+01 6.492589999999999861e+00
6.379999999999999716e+01 4.861229999999999940e+00
6.385000000000000142e+01 3.341380000000000017e+00
6.389999999999999858e+01 7.705210000000000115e+00
6.395000000000000284e+01 1.101872000000000007e+01
6.400000000000000000e+01 5.005340000000000344e+00
6.404999999999999716e+01 2.806309999999999860e+00
6.409999999999999432e+01 2.686850000000000183e+00
6.415000000000000568e+01 1.220453999999999972e+01
6.420000000000000284e+01 1.388006999999999991e+01
6.425000000000000000e+01 3.420620000000000260e+01
6.429999999999999716e+01 4.333980000000000388e+00
6.434999999999999432e+01 8.778679999999999595e+00
6.440000000000000568e+01 1.013247999999999927e+01
6.445000000000000284e+01 6.790000000000000036e+00
6.450000000000000000e+01 1.803115000000000023e+01
6.454999999999999716e+01 1.709881000000000029e+01
6.459999999999999432e+01 1.457783000000000051e+01
6.465000000000000568e+01 1.083774000000000015e+01
6.470000000000000284e+01 8.986459999999999226e+00
6.475000000000000000e+01 9.427329999999999544e+00
6.479999999999999716e+01 8.726649999999999352e+00
6.484999999999999432e+01 2.525449000000000055e+01
6.490000000000000568e+01 5.472500000000000142e+00
6.495000000000000284e+01 4.858749999999999680e+00
6.500000000000000000e+01 9.260579999999999146e+00
6.504999999999999716e+01 5.237560000000000215e+00
6.509999999999999432e+01 2.333571000000000026e+02
6.515000000000000568e+01 1.268778999999999968e+01
6.520000000000000284e+01 1.625469999999999970e+01
6.525000000000000000e+01 4.922279999999999767e+00
6.529999999999999716e+01 1.378199000000000041e+01
6.534999999999999432e+01 2.096398999999999901e+01
6.540000000000000568e+01 9.476800000000000779e+00
6.545000000000000284e+01 3.940162999999999727e+01
6.550000000000000000e+01 2.825383000000000067e+01
6.554999999999999716e+01 3.602472000000000207e+01
6.559999999999999432e+01 4.643489999999999895e+00
6.565000000000000568e+01 1.528439000000000014e+01
6.570000000000000284e+01 1.856174000000000035e+01
6.575000000000000000e+01 6.723410000000000331e+00
6.579999999999999716e+01 7.357730000000000103e+00
6.584999999999999432e+01 1.683887999999999963e+01
6.590000000000000568e+01 2.105876999999999910e+01
6.595000000000000284e+01 5.820599999999999774e+00
6.600000000000000000e+01 5.604510000000000325e+00
6.604999999999999716e+01 3.801460000000000061e+00
6.609999999999999432e+01 3.754608999999999952e+01
6.615000000000000568e+01 1.230660999999999916e+01
6.620000000000000284e+01 9.011340000000000572e+00
6.625000000000000000e+01 2.191489999999999938e+00
6.629999999999999716e+01 1.920335000000000036e+01
6.634999999999999432e+01 4.069530000000000314e+00
6.640000000000000568e+01 2.488147000000000020e+01
6.645000000000000284e+01 9.104540000000000077e+00
6.650000000000000000e+01 4.746690000000000076e+00
6.654999999999999716e+01 4.461020000000000429e+00
6.659999999999999432e+01 1.952029999999999932e+00
6.665000000000000568e+01 9.451439999999999841e+00
6.670000000000000284e+01 1.791799999999999926e+01
6.675000000000000000e+01 1.690493999999999986e+01
6.679999999999999716e+01 3.177526999999999902e+01
6.684999999999999432e+01 6.452700000000000102e+00
6.690000000000000568e+01 4.562210000000000321e+00
6.695000000000000284e+01 3.622170000000000112e+00
6.700000000000000000e+01 8.422190000000000509e+00
6.704999999999999716e+01 8.531489999999999796e+00
6.709999999999999432e+01 6.136090000000000266e+00
6.715000000000000568e+01 1.624690999999999974e+01
6.720000000000000284e+01 1.038957000000000086e+01
6.725000000000000000e+01 1.305399000000000065e+01
6.729999999999999716e+01 6.987779999999999880e+00
6.734999999999999432e+01 4.723670000000000258e+00
6.740000000000000568e+01 1.272934000000000054e+01
6.745000000000000284e+01 2.616099999999999870e+00
6.750000000000000000e+01 4.924830000000000041e+00
6.754999999999999716e+01 1.420016999999999996e+01
6.759999999999999432e+01 3.447569999999999801e+00
6.765000000000000568e+01 3.571699999999999875e+00
6.770000000000000284e+01 4.340869999999999784e+00
6.775000000000000000e+01 1.624626999999999910e+01
6.779999999999999716e+01 2.080251000000000161e+01
6.784999999999999432e+01 1.198766999999999960e+01
6.790000000000000568e+01 8.474140000000000228e+00
6.795000000000000284e+01 7.866789999999999949e+00
6.800000000000000000e+01 5.024969999999999715e+00
6.804999999999999716e+01 3.741389999999999993e+00
6.809999999999999432e+01 3.754560000000000120e+00
6.815000000000000568e+01 1.833569999999999922e+00
6.820000000000000284e+01 2.680611000000000033e+01
6.825000000000000000e+01 5.987580000000000346e+00
6.829999999999999716e+01 4.895859999999999879e+00
6.834999999999999432e+01 5.506090000000000373e+00
6.840000000000000568e+01 5.056320000000000370e+00
6.845000000000000284e+01 8.177490000000000592e+00
6.850000000000000000e+01 4.536850000000000271e+00
6.854999999999999716e+01 8.303779999999999717e+00
6.859999999999999432e+01 3.495439999999999880e+00
6.865000000000000568e+01 7.270380000000000287e+00
6.870000000000000284e+01 2.709789999999999921e+00
6.875000000000000000e+01 8.132680000000000575e+00
6.879999999999999716e+01 4.208249999999999602e+00
6.884999999999999432e+01 4.454110000000000014e+00
6.890000000000000568e+01 7.810509999999999842e+00
6.895000000000000284e+01 1.180391000000000012e+01
6.900000000000000000e+01 4.608329999999999593e+00
6.904999999999999716e+01 1.668031999999999826e+01
6.909999999999999432e+01 7.674140000000000406e+00
6.915000000000000568e+01 1.808082999999999885e+01
6.920000000000000284e+01 2.278501999999999938e+01
6.925000000000000000e+01 5.114189999999999792e+00
6.929999999999999716e+01 7.737000000000000099e+00
6.934999999999999432e+01 9.644149999999999778e+00
6.940000000000000568e+01 1.006513999999999953e+01
6.945000000000000284e+01 1.622887000000000057e+01
6.950000000000000000e+01 2.002142999999999873e+01
6.954999999999999716e+01 9.471069999999999212e+00
6.959999999999999432e+01 8.812569999999999126e+00
6.965000000000000568e+01 6.963119999999999976e+00
6.970000000000000284e+01 1.718552999999999997e+01
6.975000000000000000e+01 8.730199999999999960e+00
6.979999999999999716e+01 3.952210000000000001e+00
6.984999999999999432e+01 3.741130000000000067e+00
6.990000000000000568e+01 4.375029999999999752e+00
6.995000000000000284e+01 5.618319999999999759e+00
7.000000000000000000e+01 1.759873999999999938e+01
7.004999999999999716e+01 7.018690000000000317e+00
7.009999999999999432e+01 1.989506000000000085e+01
7.015000000000000568e+01 1.101177000000000028e+01
7.020000000000000284e+01 2.342119999999999980e+00
7.025000000000000000e+01 7.384680000000000355e+00
7.029999999999999716e+01 5.483640000000000292e+00
7.034999999999999432e+01 1.305739999999999901e+00
7.040000000000000568e+01 7.923409999999999620e+00
7.045000000000000284e+01 2.980690000000000062e+00
7.050000000000000000e+01 3.194700000000000095e+00
7.054999999999999716e+01 3.408459999999999823e+00
7.059999999999999432e+01 2.629579999999999806e+00
7.065000000000000568e+01 9.159580000000000055e+00
7.070000000000000284e+01 1.225394000000000005e+01
7.075000000000000000e+01 5.482219999999999871e+00
7.079999999999999716e+01 1.472396999999999956e+01
7.084999999999999432e+01 8.605610000000000426e+00
7.090000000000000568e+01 7.069810000000000372e+00
7.095000000000000284e+01 1.168716000000000044e+01
7.100000000000000000e+01 6.307220000000000049e+00
7.104999999999999716e+01 1.128406000000000020e+01
7.109999999999999432e+01 5.513359999999999594e+00
7.115000000000000568e+01 2.013854999999999862e+01
7.120000000000000284e+01 2.619831999999999894e+01
7.125000000000000000e+01 3.692889999999999784e+00
7.129999999999999716e+01 1.252528000000000041e+01
7.134999999999999432e+01 7.426639999999999908e+00
7.140000000000000568e+01 1.432612999999999914e+01
7.145000000000000284e+01 2.515549999999999997e+01
7.150000000000000000e+01 7.103430000000000355e+00
7.154999999999999716e+01 1.908040000000000092e+01
7.159999999999999432e+01 5.645220000000000127e+00
7.165000000000000568e+01 5.153439999999999799e+00
7.170000000000000284e+01 2.766412000000000049e+01
7.175000000000000000e+01 2.643752999999999886e+01
7.179999999999999716e+01 1.358580000000000076e+01
7.184999999999999432e+01 1.980383000000000138e+01
7.190000000000000568e+01 3.075870000000000104e+00
7.195000000000000284e+01 1.880206000000000088e+01
7.200000000000000000e+01 1.253928999999999938e+01
7.204999999999999716e+01 4.528170000000000250e+00
7.209999999999999432e+01 1.459636000000000067e+01
7.215000000000000568e+01 1.191562000000000054e+01
7.220000000000000284e+01 9.237930000000000419e+00
7.225000000000000000e+01 3.892180000000000195e+00
7.229999999999999716e+01 1.261805000000000021e+01
7.234999999999999432e+01 4.371240000000000236e+00
7.240000000000000568e+01 4.282890000000000086e+00
7.245000000000000284e+01 2.319510000000000183e+00
7.250000000000000000e+01 2.552449000000000012e+01
7.254999999999999716e+01 1.044909999999999961e+01
7.259999999999999432e+01 8.727539999999999409e+00
7.265000000000000568e+01 1.294485000000000063e+01
7.270000000000000284e+01 9.974840000000000373e+00
7.275000000000000000e+01 9.273210000000000619e+00
7.279999999999999716e+01 6.126050000000000217e+00
7.284999999999999432e+01 1.366010999999999953e+01
7.290000000000000568e+01 5.841870000000000118e+00
7.295000000000000284e+01 4.850990000000000357e+00
7.300000000000000000e+01 4.449290000000000411e+00
7.304999999999999716e+01 5.592719999999999914e+00
7.309999999999999432e+01 1.046500999999999948e+01
7.315000000000000568e+01 4.160790000000000433e+00
7.320000000000000284e+01 1.615250999999999948e+01
7.325000000000000000e+01 1.567347000000000001e+01
7.329999999999999716e+01 2.409953000000000145e+01
7.334999999999999432e+01 1.367769999999999975e+01
7.340000000000000568e+01 7.963390000000000413e+00
7.345000000000000284e+01 3.250570000000000181e+00
7.350000000000000000e+01 3.971799999999999997e+00
7.354999999999999716e+01 1.771088999999999913e+01
7.359999999999999432e+01 1.966993000000000080e+01
7.365000000000000568e+01 4.099520000000000053e+00
7.370000000000000284e+01 2.943379999999999885e+00
7.375000000000000000e+01 1.252871999999999986e+01
7.379999999999999716e+01 8.565440000000000609e+00
7.384999999999999432e+01 3.357000000000000206e+00
7.390000000000000568e+01 1.160157000000000060e+01
7.395000000000000284e+01 3.289379999999999971e+00
7.400000000000000000e+01 8.253640000000000754e+00
7.404999999999999716e+01 2.874400999999999939e+01
7.409999999999999432e+01 6.346440000000000303e+00
7.415000000000000568e+01 8.924590000000000245e+00
7.420000000000000284e+01 1.613390000000000057e+01
7.425000000000000000e+01 8.721759999999999735e+00
7.429999999999999716e+01 1.572883999999999993e+01
7.434999999999999432e+01 2.589269999999999960e+00
7.440000000000000568e+01 2.293769999999999953e+01
7.445000000000000284e+01 2.282666000000000039e+01
7.450000000000000000e+01 5.469420000000000393e+00
7.454999999999999716e+01 7.291089999999999627e+00
7.459999999999999432e+01 5.270480000000000054e+00
7.465000000000000568e+01 7.664760000000000240e+00
7.470000000000000284e+01 1.020162000000000013e+01
7.475000000000000000e+01 9.479770000000000252e+00
7.479999999999999716e+01 4.089439999999999742e+00
7.484999999999999432e+01 8.229549999999999699e+00
7.490000000000000568e+01 1.018923999999999985e+01
7.495000000000000284e+01 2.431760000000000144e+00
7.500000000000000000e+01 3.918509999999999938e+00
7.504999999999999716e+01 3.593630000000000102e+00
7.509999999999999432e+01 1.197024000000000044e+01
7.515000000000000568e+01 1.273922999999999917e+01
7.520000000000000284e+01 4.340900000000000425e+00
7.525000000000000000e+01 1.169711000000000034e+01
7.529999999999999716e+01 7.129520000000000302e+00
7.534999999999999432e+01 9.316319999999999268e+00
7.540000000000000568e+01 5.862850999999999857e+01
7.545000000000000284e+01 3.920203999999999667e+01
7.550000000000000000e+01 3.196844000000000108e+01
7.554999999999999716e+01 7.708820000000000228e+00
7.559999999999999432e+01 2.783230999999999966e+01
7.565000000000000568e+01 3.932141000000000020e+01
7.570000000000000284e+01 3.317513999999999896e+01
7.575000000000000000e+01 1.703103000000000122e+01
7.579999999999999716e+01 2.214293999999999940e+01
7.584999999999999432e+01 7.003529999999999589e+00
7.590000000000000568e+01 8.028660000000000352e+00
7.595000000000000284e+01 9.789049999999999585e+00
7.600000000000000000e+01 2.825088999999999828e+01
7.604999999999999716e+01 8.683429999999999538e+00
7.609999999999999432e+01 2.854583999999999833e+01
7.615000000000000568e+01 1.791382000000000119e+01
7.620000000000000284e+01 3.619920000000000027e+00
7.625000000000000000e+01 2.074747999999999948e+01
7.629999999999999716e+01 9.242680000000000007e+00
7.634999999999999432e+01 7.353500000000000369e+00
7.640000000000000568e+01 1.615800000000000125e+01
7.645000000000000284e+01 1.961468999999999951e+01
7.650000000000000000e+01 5.062990000000000101e+00
7.654999999999999716e+01 1.863238000000000127e+01
7.659999999999999432e+01 2.263747000000000043e+01
7.665000000000000568e+01 5.305629999999999846e+00
7.670000000000000284e+01 2.532592999999999961e+01
7.675000000000000000e+01 2.894566999999999979e+01
7.679999999999999716e+01 5.036059999999999981e+00
7.684999999999999432e+01 2.493640000000000079e+00
7.690000000000000568e+01 4.049529999999999852e+00
7.695000000000000284e+01 1.891302999999999912e+01
7.700000000000000000e+01 1.266635999999999918e+01
7.704999999999999716e+01 1.504312999999999967e+01
7.709999999999999432e+01 1.787349999999999994e+00
7.715000000000000568e+01 1.508399000000000001e+01
7.720000000000000284e+01 7.554920000000000080e+00
7.725000000000000000e+01 1.308643999999999963e+01
7.729999999999999716e+01 1.163504999999999967e+01
7.734999999999999432e+01 2.189132000000000033e+01
7.740000000000000568e+01 1.039827999999999975e+01
7.745000000000000284e+01 3.098040000000000127e+00
7.750000000000000000e+01 2.386610000000000120e+00
7.754999999999999716e+01 1.635202999999999918e+01
7.759999999999999432e+01 9.504120000000000346e+00
7.765000000000000568e+01 1.478449999999999953e+01
7.770000000000000284e+01 7.858120000000000438e+00
7.775000000000000000e+01 2.946829999999999838e+00
7.779999999999999716e+01 1.178706999999999994e+01
7.784999999999999432e+01 8.695090000000000430e+00
7.790000000000000568e+01 8.284629999999999939e+00
7.795000000000000284e+01 4.913070000000000270e+00
7.800000000000000000e+01 5.277219999999999800e+00
7.804999999999999716e+01 6.027029999999999887e+00
7.809999999999999432e+01 2.015819000000000116e+01
7.815000000000000568e+01 1.183905999999999992e+01
7.820000000000000284e+01 2.514432000000000045e+01
7.825000000000000000e+01 2.929194999999999993e+01
7.829999999999999716e+01 1.158006999999999920e+01
7.834999999999999432e+01 7.397230000000000416e+00
7.840000000000000568e+01 9.137349999999999639e+00
7.845000000000000284e+01 3.766919999999999824e+00
7.850000000000000000e+01 4.706039999999999779e+00
7.854999999999999716e+01 3.835539999999999949e+00
7.859999999999999432e+01 1.536295999999999928e+01
7.865000000000000568e+01 1.835949000000000098e+01
7.870000000000000284e+01 2.230510000000000215e+00
7.875000000000000000e+01 6.521659999999999791e+00
7.879999999999999716e+01 9.214219999999999189e+00
7.884999999999999432e+01 8.374439999999999884e+00
7.890000000000000568e+01 2.134275999999999840e+01
7.895000000000000284e+01 3.154640000000000111e+00
7.900000000000000000e+01 2.938370000000000104e+01
7.904999999999999716e+01 1.647965999999999909e+01
7.909999999999999432e+01 4.447110000000000340e+00
7.915000000000000568e+01 2.901860000000000106e+00
7.920000000000000284e+01 1.165066000000000024e+01
7.925000000000000000e+01 4.030050000000000132e+00
7.929999999999999716e+01 7.737870000000000026e+00
7.934999999999999432e+01 3.396184000000000225e+01
7.940000000000000568e+01 1.002729000000000070e+01
7.945000000000000284e+01 3.830760000000000165e+00
7.950000000000000000e+01 3.308948000000000178e+01
7.954999999999999716e+01 1.076415000000000077e+01
7.959999999999999432e+01 3.926950000000000163e+00
7.965000000000000568e+01 6.681449999999999889e+00
7.970000000000000284e+01 1.332028000000000034e+01
7.975000000000000000e+01 7.899350000000000094e+00
7.979999999999999716e+01 6.487180000000000391e+00
7.984999999999999432e+01 2.009515000000000029e+01
7.990000000000000568e+01 2.741338999999999970e+01
7.995000000000000284e+01 9.660109999999999530e+00
8.000000000000000000e+01 8.659589999999999677e+00
8.004999999999999716e+01 1.231235000000000035e+01
8.009999999999999432e+01 1.720390000000000086e+00
8.015000000000000568e+01 4.774339999999999584e+00
8.020000000000000284e+01 6.055299999999999905e+00
8.025000000000000000e+01 1.581485999999999947e+01
8.029999999999999716e+01 2.114264000000000010e+01
8.034999999999999432e+01 5.547509999999999941e+00
8.040000000000000568e+01 4.285190000000000055e+00
8.045000000000000284e+01 8.259230000000000516e+00
8.050000000000000000e+01 2.209429000000000087e+01
8.054999999999999716e+01 4.755040000000000155e+00
8.059999999999999432e+01 5.076069999999999638e+00
8.065000000000000568e+01 2.500830000000000108e+00
8.070000000000000284e+01 2.253444000000000003e+01
8.075000000000000000e+01 5.073349999999999582e+00
8.079999999999999716e+01 7.451069999999999638e+00
8.084999999999999432e+01 7.813579999999999970e+00
8.090000000000000568e+01 6.291669999999999874e+00
8.095000000000000284e+01 2.023870000000000058e+00
8.100000000000000000e+01 2.592420000000000169e+00
8.104999999999999716e+01 9.634349999999999525e+00
8.109999999999999432e+01 2.351109999999999811e+00
8.115000000000000568e+01 2.975810000000000066e+00
8.120000000000000284e+01 1.019933999999999941e+01
8.125000000000000000e+01 8.362230000000000274e+00
8.129999999999999716e+01 5.434510000000000396e+00
8.134999999999999432e+01 1.368262999999999963e+01
8.140000000000000568e+01 6.152499999999999858e+00
8.145000000000000284e+01 2.183980999999999995e+01
8.150000000000000000e+01 9.716129999999999711e+00
8.154999999999999716e+01 3.743129999999999846e+00
8.159999999999999432e+01 1.168936000000000064e+01
8.165000000000000568e+01 1.464859000000000044e+01
8.170000000000000284e+01 1.117684999999999995e+01
8.175000000000000000e+01 1.208092000000000077e+01
8.179999999999999716e+01 1.132989000000000068e+01
8.184999999999999432e+01 4.992700000000000138e+00
8.190000000000000568e+01 6.845659999999999634e+00
8.195000000000000284e+01 6.225780000000000314e+00
8.200000000000000000e+01 1.094534999999999947e+01
8.204999999999999716e+01 5.611699999999999910e+00
8.209999999999999432e+01 3.049059999999999881e+00
8.215000000000000568e+01 2.204914000000000129e+01
8.220000000000000284e+01 1.801521999999999935e+01
8.225000000000000000e+01 4.730234000000000094e+01
8.229999999999999716e+01 3.055239999999999956e+00
8.234999999999999432e+01 3.144550000000000178e+00
8.240000000000000568e+01 4.079603000000000179e+01
8.245000000000000284e+01 5.198220000000000063e+00
8.250000000000000000e+01 1.347110000000000030e+00
8.254999999999999716e+01 4.648290999999999684e+01
8.259999999999999432e+01 4.349750000000000227e+00
8.265000000000000568e+01 1.325728999999999935e+01
8.270000000000000284e+01 9.504780000000000229e+00
8.275000000000000000e+01 6.427640000000000242e+00
8.279999999999999716e+01 1.457520000000000060e+01
8.284999999999999432e+01 1.370462999999999987e+01
8.290000000000000568e+01 7.028299999999999770e+00
8.295000000000000284e+01 4.812280000000000335e+00
8.300000000000000000e+01 3.899374999999999858e+01
8.304999999999999716e+01 1.588744999999999941e+01
8.309999999999999432e+01 1.590568000000000026e+01
8.315000000000000568e+01 3.292398000000000025e+01
8.320000000000000284e+01 1.047920000000000051e+01
8.325000000000000000e+01 1.455274999999999963e+01
8.329999999999999716e+01 1.826283000000000101e+01
8.334999999999999432e+01 1.535080999999999918e+01
8.340000000000000568e+01 1.929413999999999874e+01
8.345000000000000284e+01 1.341287999999999947e+01
8.350000000000000000e+01 2.518433999999999884e+01
8.354999999999999716e+01 2.126163000000000025e+01
8.359999999999999432e+01 3.530311999999999983e+01
8.365000000000000568e+01 1.072753999999999941e+01
8.370000000000000284e+01 2.114033999999999835e+01
8.375000000000000000e+01 1.532602999999999938e+01
8.379999999999999716e+01 9.466530000000000555e+00
8.384999999999999432e+01 1.823903999999999925e+01
8.390000000000000568e+01 6.787709999999999688e+00
8.395000000000000284e+01 4.556090000000000195e+00
8.400000000000000000e+01 1.553090000000000082e+01
8.404999999999999716e+01 4.482412999999999670e+01
8.409999999999999432e+01 5.229989999999999917e+00
8.415000000000000568e+01 1.360440000000000005e+01
8.420000000000000284e+01 1.975068999999999875e+01
8.425000000000000000e+01 6.778710000000000235e+00
8.429999999999999716e+01 1.591873999999999967e+01
8.434999999999999432e+01 2.295231000000000066e+01
8.440000000000000568e+01 2.153127999999999886e+01
8.445000000000000284e+01 6.417519999999999669e+00
8.450000000000000000e+01 5.391070000000000029e+00
8.454999999999999716e+01 1.427149000000000001e+01
8.459999999999999432e+01 2.319258999999999915e+01
8.465000000000000568e+01 7.320829999999999949e+00
8.470000000000000284e+01 2.045477999999999952e+01
8.475000000000000000e+01 5.411550000000000082e+00
8.479999999999999716e+01 1.618696999999999875e+01
8.484999999999999432e+01 1.095961999999999925e+01
8.490000000000000568e+01 7.009050000000000225e+00
8.495000000000000284e+01 4.052215000000000344e+01
8.500000000000000000e+01 1.983265000000000100e+01
8.504999999999999716e+01 9.579330000000000567e+00
8.509999999999999432e+01 4.253894999999999982e+01
8.515000000000000568e+01 1.418712000000000018e+01
8.520000000000000284e+01 4.355064999999999742e+01
8.525000000000000000e+01 3.937924999999999898e+01
8.529999999999999716e+01 7.828570000000000029e+00
8.534999999999999432e+01 1.200589000000000084e+01
8.540000000000000568e+01 3.139631999999999934e+01
8.545000000000000284e+01 5.694029999999999703e+00
8.550000000000000000e+01 6.321299999999999919e+00
8.554999999999999716e+01 4.076711999999999847e+01
8.559999999999999432e+01 9.811830000000000496e+00
8.565000000000000568e+01 4.885440000000000005e+00
8.570000000000000284e+01 7.442420000000000258e+00
8.575000000000000000e+01 3.371283999999999992e+01
8.579999999999999716e+01 9.455690000000000595e+00
8.584999999999999432e+01 1.349541999999999931e+01
8.590000000000000568e+01 7.445289999999999964e+00
8.595000000000000284e+01 5.113240000000000229e+00
8.600000000000000000e+01 2.819669999999999987e+01
8.604999999999999716e+01 3.096750000000000114e+00
8.609999999999999432e+01 4.308320000000000149e+00
8.615000000000000568e+01 2.845758999999999972e+01
8.620000000000000284e+01 2.585302000000000078e+01
8.625000000000000000e+01 4.019630000000000258e+00
8.629999999999999716e+01 1.380024000000000051e+01
8.634999999999999432e+01 2.060916999999999888e+01
8.640000000000000568e+01 5.641759999999999664e+00
8.645000000000000284e+01 1.007221999999999973e+01
8.650000000000000000e+01 1.181493000000000038e+01
8.654999999999999716e+01 5.684330000000000105e+00
8.659999999999999432e+01 3.103028000000000119e+01
8.665000000000000568e+01 1.597682999999999964e+01
8.670000000000000284e+01 5.946780000000000399e+00
8.675000000000000000e+01 1.454118000000000066e+01
8.679999999999999716e+01 1.387176999999999971e+01
8.684999999999999432e+01 1.020514999999999972e+01
8.690000000000000568e+01 9.955579999999999430e+00
8.695000000000000284e+01 5.843399999999999928e+00
8.700000000000000000e+01 2.212709999999999955e+00
8.704999999999999716e+01 2.109507999999999939e+01
8.709999999999999432e+01 1.074044999999999916e+01
8.715000000000000568e+01 6.464240000000000208e+00
8.720000000000000284e+01 3.750030000000000197e+00
8.725000000000000000e+01 4.884739999999999860e+00
8.729999999999999716e+01 1.937110000000000110e+00
8.734999999999999432e+01 4.179249999999999687e+00
8.740000000000000568e+01 1.397246999999999950e+01
8.745000000000000284e+01 5.820949999999999847e+00
8.750000000000000000e+01 3.510569999999999968e+00
8.754999999999999716e+01 3.439197999999999666e+01
8.759999999999999432e+01 1.396555000000000035e+01
8.765000000000000568e+01 1.416390999999999956e+01
8.770000000000000284e+01 2.915482000000000085e+01
8.775000000000000000e+01 1.364841999999999977e+01
8.779999999999999716e+01 2.062569999999999837e+01
8.784999999999999432e+01 9.286319999999999908e+00
8.790000000000000568e+01 1.012659999999999982e+01
8.795000000000000284e+01 5.720189999999999664e+00
8.800000000000000000e+01 2.282694000000000045e+01
8.804999999999999716e+01 1.797175000000000011e+01
8.809999999999999432e+01 2.649309999999999832e+00
8.815000000000000568e+01 4.415549999999999642e+00
8.820000000000000284e+01 1.140722000000000058e+01
8.825000000000000000e+01 6.533570000000000100e+00
8.829999999999999716e+01 8.097089999999999677e+00
8.834999999999999432e+01 1.393533000000000044e+01
8.840000000000000568e+01 2.219585000000000008e+01
8.845000000000000284e+01 3.842757999999999896e+01
8.850000000000000000e+01 1.527477000000000018e+01
8.854999999999999716e+01 3.937139999999999862e+00
8.859999999999999432e+01 2.080413000000000068e+01
8.865000000000000568e+01 1.317195000000000071e+01
8.870000000000000284e+01 1.583104999999999940e+01
8.875000000000000000e+01 1.109273999999999916e+01
8.879999999999999716e+01 1.071476999999999968e+01
8.884999999999999432e+01 3.772860000000000102e+00
8.890000000000000568e+01 1.244375999999999927e+01
8.895000000000000284e+01 2.134117000000000175e+01
8.900000000000000000e+01 2.246630000000000127e+00
8.904999999999999716e+01 1.345532000000000039e+01
8.909999999999999432e+01 1.236715000000000053e+01
8.915000000000000568e+01 3.943200000000000038e+00
8.920000000000000284e+01 1.944744000000000028e+01
8.925000000000000000e+01 2.360622000000000043e+01
8.929999999999999716e+01 5.184110000000000440e+00
8.934999999999999432e+01 5.897560000000000358e+00
8.940000000000000568e+01 3.898239999999999927e+00
8.945000000000000284e+01 2.456374999999999886e+01
8.950000000000000000e+01 1.120035000000000025e+01
8.954999999999999716e+01 1.380747000000000035e+01
8.959999999999999432e+01 7.737599999999999589e+00
8.965000000000000568e+01 1.137088999999999928e+01
8.970000000000000284e+01 1.317891000000000012e+01
8.975000000000000000e+01 1.246371000000000073e+01
8.979999999999999716e+01 7.358150000000000190e+00
8.984999999999999432e+01 6.758440000000000225e+00
8.990000000000000568e+01 3.816819999999999879e+01
8.995000000000000284e+01 5.392463000000000051e+01
9.000000000000000000e+01 3.453409999999999869e+00
9.004999999999999716e+01 7.150158999999999310e+01
9.009999999999999432e+01 2.670429999999999993e+01
9.015000000000000568e+01 2.425766000000000133e+01
9.020000000000000284e+01 2.818368100000000140e+02
9.025000000000000000e+01 1.154570000000000007e+01
9.029999999999999716e+01 2.279881999999999920e+01
9.034999999999999432e+01 7.658529999999999838e+00
9.040000000000000568e+01 1.204016000000000020e+01
9.045000000000000284e+01 4.303650000000000198e+00
9.050000000000000000e+01 1.453079999999999927e+01
9.054999999999999716e+01 1.461111000000000004e+01
9.059999999999999432e+01 2.302986999999999895e+01
9.065000000000000568e+01 7.013469999999999871e+00
9.070000000000000284e+01 5.982253000000000043e+01
9.075000000000000000e+01 2.359730000000000061e+01
9.079999999999999716e+01 3.675860000000000127e+00
9.084999999999999432e+01 1.480059999999999931e+01
9.090000000000000568e+01 5.395100000000000051e+01
9.095000000000000284e+01 5.911995000000000289e+01
9.100000000000000000e+01 3.048248999999999853e+01
9.104999999999999716e+01 1.013443000000000040e+02
9.109999999999999432e+01 1.301233300000000099e+02
9.115000000000000568e+01 4.885153999999999996e+01
9.120000000000000284e+01 1.444483999999999924e+01
9.125000000000000000e+01 2.003847000000000023e+01
9.129999999999999716e+01 8.533730000000000260e+00
9.134999999999999432e+01 2.703453999999999979e+01
9.140000000000000568e+01 3.221603000000000350e+01
9.145000000000000284e+01 7.237762999999999636e+01
9.150000000000000000e+01 3.296121999999999730e+01
9.154999999999999716e+01 3.790173999999999666e+01
9.159999999999999432e+01 3.320213999999999999e+01
9.165000000000000568e+01 9.035660000000000025e+00
9.170000000000000284e+01 9.551709999999999923e+00
9.175000000000000000e+01 1.642689000000000021e+01
9.179999999999999716e+01 8.277179999999999538e+00
9.184999999999999432e+01 5.296649999999999636e+00
9.190000000000000568e+01 7.279239999999999711e+00
9.195000000000000284e+01 1.191036000000000072e+01
9.200000000000000000e+01 4.045821000000000112e+01
9.204999999999999716e+01 1.604646999999999935e+01
9.209999999999999432e+01 2.328883000000000081e+01
9.215000000000000568e+01 2.036148000000000025e+01
9.220000000000000284e+01 4.725620000000000154e+00
9.225000000000000000e+01 9.386480000000000601e+00
9.229999999999999716e+01 1.080621000000000009e+01
9.234999999999999432e+01 2.503227000000000046e+01
9.240000000000000568e+01 7.451824000000000581e+01
9.245000000000000284e+01 2.452070000000000149e+01
9.250000000000000000e+01 7.727389999999999759e+00
9.254999999999999716e+01 2.382417999999999836e+01
9.259999999999999432e+01 3.350061000000000178e+01
9.265000000000000568e+01 1.954339999999999966e+00
9.270000000000000284e+01 9.002129999999999299e+00
9.275000000000000000e+01 1.615813999999999950e+01
9.279999999999999716e+01 1.047283000000000008e+01
9.284999999999999432e+01 3.563573999999999842e+01
9.290000000000000568e+01 5.395539999999999559e+00
9.295000000000000284e+01 1.149874999999999936e+01
9.300000000000000000e+01 3.376729000000000269e+01
9.304999999999999716e+01 4.427297000000000082e+01
9.309999999999999432e+01 3.769760000000000133e+01
9.315000000000000568e+01 3.350694000000000017e+01
9.320000000000000284e+01 1.649585000000000079e+01
9.325000000000000000e+01 2.836521000000000114e+01
9.329999999999999716e+01 4.962028999999999712e+01
9.334999999999999432e+01 1.364263000000000048e+01
9.340000000000000568e+01 1.337885999999999953e+01
9.345000000000000284e+01 1.616094999999999970e+01
9.350000000000000000e+01 3.731208999999999776e+01
9.354999999999999716e+01 3.017362999999999928e+01
9.359999999999999432e+01 4.424618000000000251e+01
9.365000000000000568e+01 4.099483000000000033e+01
9.370000000000000284e+01 1.961064999999999969e+01
9.375000000000000000e+01 2.592299999999999827e+01
9.379999999999999716e+01 3.597156999999999982e+01
9.384999999999999432e+01 5.374318999999999846e+01
9.390000000000000568e+01 3.548161000000000342e+01
9.395000000000000284e+01 3.199161000000000143e+01
9.400000000000000000e+01 2.216498999999999953e+01
9.404999999999999716e+01 2.744791000000000025e+01
9.409999999999999432e+01 5.612840000000000273e+00
9.415000000000000568e+01 5.592157999999999873e+01
9.420000000000000284e+01 1.461452000000000062e+01
9.425000000000000000e+01 1.060741100000000046e+02
9.429999999999999716e+01 2.925433999999999912e+01
9.434999999999999432e+01 4.606669000000000125e+01
9.440000000000000568e+01 9.049942000000000064e+01
9.445000000000000284e+01 3.927241000000000071e+01
9.450000000000000000e+01 2.018804000000000087e+01
9.454999999999999716e+01 5.231607000000000340e+01
9.459999999999999432e+01 3.943733999999999895e+01
9.465000000000000568e+01 5.720179999999999865e+01
9.470000000000000284e+01 3.462176999999999794e+01
9.475000000000000000e+01 3.176354999999999862e+01
9.479999999999999716e+01 1.975861000000000089e+01
9.484999999999999432e+01 2.296101000000000170e+01
9.490000000000000568e+01 8.579819999999999425e+01
9.495000000000000284e+01 2.326021000000000072e+01
9.500000000000000000e+01 3.633162000000000091e+01
9.504999999999999716e+01 1.548870999999999931e+01
9.509999999999999432e+01 6.433151999999999759e+01
9.515000000000000568e+01 1.390630999999999950e+01
9.520000000000000284e+01 3.994250000000000256e+01
9.525000000000000000e+01 4.118050999999999817e+01
9.529999999999999716e+01 4.806897000000000020e+01
9.534999999999999432e+01 4.718218000000000245e+01
9.540000000000000568e+01 5.208773999999999660e+01
9.545000000000000284e+01 4.383596000000000004e+01
9.550000000000000000e+01 2.986764000000000152e+01
9.554999999999999716e+01 1.578124000000000038e+01
9.559999999999999432e+01 4.782773000000000252e+01
9.565000000000000568e+01 4.956815000000000282e+01
9.570000000000000284e+01 1.238219600000000042e+02
9.575000000000000000e+01 2.112375000000000114e+01
9.579999999999999716e+01 8.410093999999999426e+01
9.584999999999999432e+01 2.602921999999999869e+01
9.590000000000000568e+01 4.683453000000000088e+01
9.595000000000000284e+01 5.922775000000000034e+01
9.600000000000000000e+01 1.041897299999999973e+02
9.604999999999999716e+01 4.480693000000000126e+01
9.609999999999999432e+01 2.256311000000000178e+01
9.615000000000000568e+01 4.567942000000000036e+01
9.620000000000000284e+01 4.999777000000000271e+01
9.625000000000000000e+01 4.335002999999999673e+01
9.629999999999999716e+01 2.659430000000000049e+01
9.634999999999999432e+01 3.044493999999999900e+01
9.640000000000000568e+01 1.325056000000000012e+01
9.645000000000000284e+01 4.216711000000000098e+01
9.650000000000000000e+01 5.629325999999999652e+01
9.654999999999999716e+01 3.171773999999999916e+01
9.659999999999999432e+01 4.016257000000000232e+01
9.665000000000000568e+01 2.917239999999999966e+01
9.670000000000000284e+01 3.055056000000000083e+01
9.675000000000000000e+01 8.784190000000000609e+00
9.679999999999999716e+01 2.245141999999999882e+01
9.684999999999999432e+01 2.610313999999999979e+01
9.690000000000000568e+01 2.223301000000000016e+01
9.695000000000000284e+01 1.236209999999999987e+01
9.700000000000000000e+01 3.437125999999999948e+01
9.704999999999999716e+01 4.582506999999999664e+01
9.709999999999999432e+01 4.902347999999999928e+01
9.715000000000000568e+01 1.724646999999999863e+01
9.720000000000000284e+01 3.123599000000000103e+01
9.725000000000000000e+01 2.805527999999999977e+01
9.729999999999999716e+01 2.560349000000000075e+01
9.734999999999999432e+01 1.613709000000000060e+01
9.740000000000000568e+01 3.139742000000000033e+01
9.745000000000000284e+01 1.207310999999999979e+01
9.750000000000000000e+01 1.752371000000000123e+01
9.754999999999999716e+01 2.298436999999999841e+01
9.759999999999999432e+01 3.325480999999999909e+01
9.765000000000000568e+01 2.276679999999999993e+01
9.770000000000000284e+01 1.148094000000000037e+01
9.775000000000000000e+01 9.414960000000000662e+00
9.779999999999999716e+01 1.084440000000000026e+01
9.784999999999999432e+01 2.738757999999999981e+01
9.790000000000000568e+01 1.714798000000000044e+01
9.795000000000000284e+01 3.482245000000000346e+01
9.800000000000000000e+01 2.514965000000000117e+01
9.804999999999999716e+01 3.201496999999999815e+01
9.809999999999999432e+01 3.499293000000000120e+01
9.815000000000000568e+01 3.300777999999999679e+01
9.820000000000000284e+01 4.851865999999999701e+01
9.825000000000000000e+01 2.031063999999999936e+01
9.829999999999999716e+01 1.504578000000000060e+01
9.834999999999999432e+01 3.535121000000000180e+01
9.840000000000000568e+01 1.549648000000000003e+01
9.845000000000000284e+01 2.805037000000000091e+01
9.850000000000000000e+01 9.320299999999999585e+00
9.854999999999999716e+01 1.237623999999999924e+01
9.859999999999999432e+01 1.889123000000000019e+01
9.865000000000000568e+01 2.243741999999999948e+01
9.870000000000000284e+01 3.698563000000000045e+01
9.875000000000000000e+01 1.355612999999999957e+01
9.879999999999999716e+01 5.654773999999999745e+01
9.884999999999999432e+01 5.942412999999999812e+01
9.890000000000000568e+01 3.075529999999999831e+01
9.895000000000000284e+01 2.543953000000000131e+01
9.900000000000000000e+01 4.868305999999999756e+01
9.904999999999999716e+01 3.566311999999999927e+01
9.909999999999999432e+01 1.409019999999999939e+01
9.915000000000000568e+01 7.025468999999999653e+01
9.920000000000000284e+01 1.784748000000000090e+01
9.925000000000000000e+01 3.823275000000000290e+01
9.929999999999999716e+01 3.490433000000000163e+01
9.934999999999999432e+01 1.409021000000000079e+01
9.940000000000000568e+01 7.460075000000000500e+01
9.945000000000000284e+01 5.211133000000000237e+01
9.950000000000000000e+01 2.010583000000000098e+01
9.954999999999999716e+01 1.696177000000000135e+01
9.959999999999999432e+01 3.823096000000000316e+01
9.965000000000000568e+01 3.613161000000000200e+01
9.970000000000000284e+01 3.489726999999999890e+01
9.975000000000000000e+01 2.794513999999999854e+01
9.979999999999999716e+01 4.985994000000000170e+01
9.984999999999999432e+01 2.890720999999999918e+01
9.990000000000000568e+01 1.220786999999999978e+01
9.995000000000000284e+01 4.410247999999999990e+01
1.000000000000000000e+02 2.727127000000000123e+01
1.000499999999999972e+02 4.114878000000000213e+01
1.000999999999999943e+02 5.635708999999999946e+01
1.001500000000000057e+02 4.589578999999999809e+01
1.002000000000000028e+02 4.458015000000000327e+01
1.002500000000000000e+02 6.186690999999999718e+01
1.002999999999999972e+02 3.695445000000000135e+01
1.003499999999999943e+02 5.276507999999999754e+01
1.004000000000000057e+02 3.707558999999999827e+01
1.004500000000000028e+02 4.386075000000000301e+01
1.005000000000000000e+02 2.258534999999999826e+01
1.005499999999999972e+02 2.622535999999999845e+01
1.005999999999999943e+02 1.417669000000000068e+01
1.006500000000000057e+02 4.038398000000000110e+01
1.007000000000000028e+02 1.296621399999999937e+02
1.007500000000000000e+02 5.142450999999999794e+01
1.007999999999999972e+02 5.587684000000000140e+01
1.008499999999999943e+02 6.873422999999999661e+01
1.009000000000000057e+02 4.969136000000000308e+01
1.009500000000000028e+02 2.270623000000000147e+01
1.010000000000000000e+02 3.595103000000000293e+01
1.010499999999999972e+02 5.223639999999999617e+00
1.010999999999999943e+02 6.786830000000000496e+01
1.011500000000000057e+02 4.056761999999999802e+01
1.012000000000000028e+02 9.671590000000000131e+00
1.012500000000000000e+02 1.050511699999999990e+02
1.012999999999999972e+02 5.587080000000000268e+00
1.013499999999999943e+02 3.340775000000000006e+01
1.014000000000000057e+02 3.209718999999999767e+01
1.014500000000000028e+02 1.842204999999999870e+01
1.015000000000000000e+02 2.865868000000000038e+01
1.015499999999999972e+02 2.720591499999999883e+02
1.015999999999999943e+02 5.947623999999999711e+01
1.016500000000000057e+02 5.086211999999999733e+01
1.017000000000000028e+02 6.015909999999999869e+00
1.017500000000000000e+02 9.332839999999999137e+00
1.017999999999999972e+02 7.780199999999999783e+00
1.018499999999999943e+02 4.698483000000000231e+01
1.019000000000000057e+02 3.588945999999999970e+01
1.019500000000000028e+02 3.021258999999999872e+01
1.020000000000000000e+02 3.683619999999999806e+01
1.020499999999999972e+02 4.973946999999999719e+01
1.020999999999999943e+02 2.883337999999999823e+01
1.021500000000000057e+02 6.802118000000000109e+01
1.022000000000000028e+02 3.033130999999999844e+01
1.022500000000000000e+02 2.636154000000000153e+01
1.022999999999999972e+02 3.764383999999999730e+01
1.023499999999999943e+02 2.891995000000000005e+01
1.024000000000000057e+02 1.665533999999999892e+01
1.024500000000000028e+02 2.205360999999999905e+01
1.025000000000000000e+02 2.239757000000000176e+01
1.025499999999999972e+02 5.183489999999999931e+00
1.025999999999999943e+02 2.158616999999999919e+01
1.026500000000000057e+02 4.876413999999999760e+01
1.027000000000000028e+02 8.439389999999999503e+00
1.027500000000000000e+02 3.131105000000000160e+01
1.027999999999999972e+02 1.085187999999999953e+01
1.028499999999999943e+02 3.473543000000000092e+01
1.029000000000000057e+02 2.401986000000000132e+01
1.029500000000000028e+02 2.867039000000000115e+01
1.030000000000000000e+02 1.109024999999999928e+01
1.030499999999999972e+02 3.796182000000000301e+01
1.030999999999999943e+02 6.453840999999999894e+01
1.031500000000000057e+02 3.458731999999999829e+01
1.032000000000000028e+02 1.433159999999999989e+01
1.032500000000000000e+02 1.945995999999999881e+01
1.032999999999999972e+02 5.205606999999999829e+01
1.033499999999999943e+02 4.312527999999999651e+01
1.034000000000000057e+02 1.759009999999999962e+01
1.034500000000000028e+02 1.455512000000000050e+01
1.035000000000000000e+02 2.114658999999999978e+01
1.035499999999999972e+02 3.555613000000000312e+01
1.035999999999999943e+02 4.140129999999999910e+01
1.036500000000000057e+02 5.918101000000000056e+01
1.037000000000000028e+02 1.984760999999999953e+01
1.037500000000000000e+02 2.300188999999999950e+01
1.037999999999999972e+02 2.731603000000000137e+01
1.038499999999999943e+02 2.595195999999999970e+01
1.039000000000000057e+02 5.784049999999999692e+00
1.039500000000000028e+02 1.767035999999999873e+01
1.040000000000000000e+02 2.176580999999999833e+01
1.040499999999999972e+02 2.325740000000000052e+01
1.040999999999999943e+02 1.933539000000000030e+01
1.041500000000000057e+02 1.290562000000000076e+01
1.042000000000000028e+02 3.442829999999999835e+00
1.042500000000000000e+02 4.372250999999999976e+01
1.042999999999999972e+02 1.302594999999999992e+01
1.043499999999999943e+02 4.667754000000000048e+01
1.044000000000000057e+02 4.816501999999999839e+01
1.044500000000000028e+02 1.363104000000000049e+01
1.045000000000000000e+02 2.967646999999999835e+01
1.045499999999999972e+02 3.430575999999999937e+01
1.045999999999999943e+02 7.197370000000000267e+00
1.046500000000000057e+02 7.066532999999999731e+01
1.047000000000000028e+02 2.059133999999999887e+01
1.047500000000000000e+02 4.813275999999999755e+01
1.047999999999999972e+02 8.885774000000000683e+01
1.048499999999999943e+02 4.216696999999999917e+01
1.049000000000000057e+02 2.133765000000000001e+01
1.049500000000000028e+02 3.330367999999999995e+01
1.050000000000000000e+02 6.373639999999999972e+00
1.050499999999999972e+02 2.217942000000000036e+01
1.050999999999999943e+02 5.056593999999999767e+01
1.051500000000000057e+02 5.428029999999999688e+00
1.052000000000000028e+02 4.424806999999999846e+01
1.052500000000000000e+02 1.909177999999999997e+01
1.052999999999999972e+02 1.741918000000000077e+01
1.053499999999999943e+02 2.099851999999999919e+01
1.054000000000000057e+02 3.185569999999999879e+01
1.054500000000000028e+02 3.581419999999999959e+01
1.055000000000000000e+02 3.625090000000000146e+01
1.055499999999999972e+02 4.611746000000000123e+01
1.055999999999999943e+02 3.811948000000000292e+01
1.056500000000000057e+02 4.540263000000000204e+01
1.057000000000000028e+02 6.941244000000000369e+01
1.057500000000000000e+02 4.791555999999999926e+01
1.057999999999999972e+02 2.031563999999999837e+01
1.058499999999999943e+02 4.193984999999999985e+01
1.059000000000000057e+02 6.444414999999999338e+01
1.059500000000000028e+02 1.628851999999999833e+01
1.060000000000000000e+02 3.064574999999999960e+01
1.060499999999999972e+02 2.288367999999999824e+01
1.060999999999999943e+02 6.532469000000000392e+01
1.061500000000000057e+02 1.658540999999999954e+01
1.062000000000000028e+02 1.704162000000000177e+01
1.062500000000000000e+02 1.115728799999999978e+02
1.062999999999999972e+02 2.173886999999999858e+01
1.063499999999999943e+02 1.401063000000000081e+01
1.064000000000000057e+02 7.292449999999999655e+00
1.064500000000000028e+02 2.186965999999999966e+01
1.065000000000000000e+02 8.606229000000000440e+01
1.065499999999999972e+02 2.584307000000000087e+01
1.065999999999999943e+02 5.125350000000000250e+01
1.066500000000000057e+02 1.351226999999999911e+01
1.067000000000000028e+02 2.206406000000000134e+01
1.067500000000000000e+02 8.148220000000000240e+00
1.067999999999999972e+02 1.225447999999999915e+01
1.068499999999999943e+02 4.668890000000000207e+00
1.069000000000000057e+02 2.050457000000000107e+01
1.069500000000000028e+02 1.015657999999999994e+01
1.070000000000000000e+02 4.012474999999999881e+01
1.070499999999999972e+02 1.095970999999999940e+01
1.070999999999999943e+02 7.423049999999999926e+00
1.071500000000000057e+02 3.186661000000000143e+01
1.072000000000000028e+02 4.080350000000000144e+00
1.072500000000000000e+02 6.811569999999999681e+00
1.072999999999999972e+02 4.147199999999999775e+00
1.073499999999999943e+02 3.711110000000000131e+00
1.074000000000000057e+02 9.543200000000000571e+00
1.074500000000000028e+02 2.179013000000000133e+01
1.075000000000000000e+02 6.984281000000000006e+01
1.075499999999999972e+02 5.964959999999999596e+00
1.075999999999999943e+02 5.423460000000000392e+00
1.076500000000000057e+02 5.010060000000000180e+00
1.077000000000000028e+02 5.699749999999999872e+00
1.077500000000000000e+02 3.707912000000000319e+01
1.077999999999999972e+02 5.901277999999999935e+01
1.078499999999999943e+02 2.238172000000000139e+01
1.079000000000000057e+02 3.988794999999999646e+01
1.079500000000000028e+02 5.387163999999999930e+01
1.080000000000000000e+02 2.708228000000000080e+01
1.080499999999999972e+02 6.954928999999999917e+01
1.080999999999999943e+02 2.020182000000000144e+01
1.081500000000000057e+02 8.801239999999999952e+00
1.082000000000000028e+02 2.656332000000000093e+01
1.082500000000000000e+02 1.190085299999999933e+02
1.082999999999999972e+02 9.158060000000000755e+00
1.083499999999999943e+02 5.165782000000000096e+01
1.084000000000000057e+02 3.487062000000000239e+01
1.084500000000000028e+02 3.811903999999999826e+01
1.085000000000000000e+02 5.980362000000000222e+01
1.085499999999999972e+02 1.363931000000000004e+01
1.085999999999999943e+02 1.035817499999999995e+02
1.086500000000000057e+02 2.324242999999999881e+01
1.087000000000000028e+02 1.473999000000000059e+01
1.087500000000000000e+02 8.352080000000000837e+00
1.087999999999999972e+02 4.336059999999999803e+01
1.088499999999999943e+02 1.194660000000000011e+01
1.089000000000000057e+02 1.101451999999999920e+01
1.089500000000000028e+02 7.298560000000000159e+00
1.090000000000000000e+02 3.624358000000000146e+01
1.090499999999999972e+02 2.873576999999999870e+01
1.090999999999999943e+02 4.551890999999999821e+01
1.091500000000000057e+02 4.148013999999999868e+01
1.092000000000000028e+02 2.255442000000000036e+01
1.092500000000000000e+02 1.512077000000000027e+01
1.092999999999999972e+02 1.353716999999999970e+01
1.093499999999999943e+02 1.560444999999999993e+01
1.094000000000000057e+02 1.187086000000000041e+01
1.094500000000000028e+02 1.160420000000000051e+01
1.095000000000000000e+02 6.641718000000000188e+01
1.095499999999999972e+02 4.424428000000000338e+01
1.095999999999999943e+02 2.731697000000000131e+01
1.096500000000000057e+02 1.645792299999999955e+02
1.097000000000000028e+02 5.692654000000000281e+01
1.097500000000000000e+02 5.940104999999999791e+01
1.097999999999999972e+02 8.291034999999999400e+01
1.098499999999999943e+02 4.131701000000000334e+01
1.099000000000000057e+02 2.033346999999999838e+01
1.099500000000000028e+02 3.948498000000000019e+01
1.100000000000000000e+02 2.548069999999999879e+01
1.100499999999999972e+02 2.636345000000000027e+01
1.100999999999999943e+02 1.009872999999999976e+01
1.101500000000000057e+02 3.440368999999999744e+01
1.102000000000000028e+02 3.359454999999999814e+01
1.102500000000000000e+02 5.707473999999999847e+01
1.102999999999999972e+02 9.449260000000000659e+00
1.103499999999999943e+02 2.083066000000000173e+01
1.104000000000000057e+02 4.753105000000000047e+01
1.104500000000000028e+02 5.799504000000000303e+01
1.105000000000000000e+02 1.626016999999999868e+01
1.105499999999999972e+02 1.816380200000000116e+02
1.105999999999999943e+02 6.036551000000000045e+01
1.106500000000000057e+02 5.538439000000000334e+01
1.107000000000000028e+02 3.027158000000000015e+01
1.107500000000000000e+02 1.937205000000000155e+01
1.107999999999999972e+02 4.436218999999999824e+01
1.108499999999999943e+02 6.485724999999999341e+01
1.109000000000000057e+02 1.618270000000000053e+01
1.109500000000000028e+02 1.623670999999999864e+01
1.110000000000000000e+02 3.634817999999999927e+01
1.110499999999999972e+02 1.654493000000000080e+01
1.110999999999999943e+02 3.829357999999999862e+01
1.111500000000000057e+02 1.420477999999999952e+01
1.112000000000000028e+02 5.537617000000000189e+01
1.112500000000000000e+02 1.441574999999999918e+01
1.112999999999999972e+02 2.913634000000000057e+01
1.113499999999999943e+02 4.643032000000000181e+01
1.114000000000000057e+02 3.857356999999999658e+01
1.114500000000000028e+02 2.504558000000000106e+01
1.115000000000000000e+02 2.679172000000000153e+01
1.115499999999999972e+02 3.556127999999999645e+01
1.115999999999999943e+02 3.166798000000000002e+01
1.116500000000000057e+02 4.502913000000000210e+01
1.117000000000000028e+02 2.347247000000000128e+01
1.117500000000000000e+02 1.629315000000000069e+01
1.117999999999999972e+02 1.614831999999999823e+01
1.118499999999999943e+02 3.738789999999999836e+00
1.119000000000000057e+02 2.193342000000000169e+01
1.119500000000000028e+02 3.557348000000000354e+01
1.120000000000000000e+02 1.444999999999999929e+01
1.120499999999999972e+02 2.620341000000000165e+01
1.120999999999999943e+02 1.211622000000000021e+01
1.121500000000000057e+02 1.880759000000000114e+01
1.122000000000000028e+02 3.808568999999999960e+01
1.122500000000000000e+02 6.098666000000000054e+01
1.122999999999999972e+02 2.172732999999999848e+01
1.123499999999999943e+02 2.042301000000000144e+01
1.124000000000000057e+02 2.286120999999999981e+01
1.124500000000000028e+02 1.435138000000000069e+01
1.125000000000000000e+02 5.550046999999999997e+01
1.125499999999999972e+02 5.105400000000000382e+00
1.125999999999999943e+02 2.711737000000000108e+01
1.126500000000000057e+02 3.996856999999999971e+01
1.127000000000000028e+02 8.497600000000000264e+00
1.127500000000000000e+02 1.129377000000000031e+01
1.127999999999999972e+02 2.624928999999999846e+01
1.128499999999999943e+02 3.012293999999999983e+01
1.129000000000000057e+02 4.562017000000000166e+01
1.129500000000000028e+02 3.621961999999999904e+01
1.130000000000000000e+02 3.817289999999999850e+01
1.130499999999999972e+02 1.910949000000000098e+01
1.130999999999999943e+02 4.111034000000000077e+01
1.131500000000000057e+02 3.775986000000000331e+01
1.132000000000000028e+02 9.905867999999999540e+01
1.132500000000000000e+02 6.537827000000000055e+01
1.132999999999999972e+02 4.477467999999999648e+01
1.133499999999999943e+02 2.578604999999999947e+01
1.134000000000000057e+02 2.267079999999999984e+01
1.134500000000000028e+02 2.119688000000000017e+01
1.135000000000000000e+02 2.930686999999999998e+01
1.135499999999999972e+02 3.583337999999999823e+01
1.135999999999999943e+02 3.319782000000000011e+01
1.136500000000000057e+02 1.855965000000000131e+01
1.137000000000000028e+02 2.370932000000000173e+01
1.137500000000000000e+02 1.859025000000000105e+01
1.137999999999999972e+02 2.412772000000000006e+01
1.138499999999999943e+02 3.432959999999999923e+01
1.139000000000000057e+02 2.848328000000000060e+01
1.139500000000000028e+02 2.859358599999999910e+02
1.140000000000000000e+02 1.956024999999999991e+01
1.140499999999999972e+02 4.038127000000000066e+01
1.140999999999999943e+02 4.731705000000000183e+01
1.141500000000000057e+02 2.900872000000000028e+01
1.142000000000000028e+02 3.486636000000000024e+01
1.142500000000000000e+02 3.606544000000000239e+01
1.142999999999999972e+02 3.798429999999999751e+01
1.143499999999999943e+02 3.727535000000000309e+01
1.144000000000000057e+02 1.441254999999999953e+01
1.144500000000000028e+02 3.495405000000000229e+01
1.145000000000000000e+02 3.447959999999999781e+01
1.145499999999999972e+02 2.486318999999999946e+01
1.145999999999999943e+02 3.222975000000000279e+01
1.146500000000000057e+02 3.391705999999999932e+01
1.147000000000000028e+02 1.737114000000000047e+01
1.147500000000000000e+02 2.931051000000000073e+01
1.147999999999999972e+02 8.367680000000000007e+00
1.148499999999999943e+02 3.064407999999999888e+01
1.149000000000000057e+02 3.379887000000000086e+01
1.149500000000000028e+02 2.461486999999999981e+01
1.150000000000000000e+02 3.598987999999999943e+01
1.150499999999999972e+02 1.723102000000000089e+01
1.150999999999999943e+02 3.523398999999999859e+01
1.151500000000000057e+02 4.111469999999999736e+00
1.152000000000000028e+02 4.462068000000000012e+01
1.152500000000000000e+02 1.790838000000000108e+01
1.152999999999999972e+02 2.614872000000000085e+01
1.153499999999999943e+02 1.905578999999999823e+01
1.154000000000000057e+02 9.057930000000000703e+00
1.154500000000000028e+02 3.430803000000000225e+01
1.155000000000000000e+02 5.261444000000000187e+01
1.155499999999999972e+02 3.193140999999999963e+01
1.155999999999999943e+02 2.244506000000000157e+01
1.156500000000000057e+02 4.071676999999999680e+01
1.157000000000000028e+02 1.623190999999999917e+01
1.157500000000000000e+02 1.438831000000000060e+01
1.157999999999999972e+02 3.271518999999999977e+01
1.158499999999999943e+02 1.829909999999999926e+01
1.159000000000000057e+02 6.134723000000000326e+01
1.159500000000000028e+02 3.449956000000000245e+01
1.160000000000000000e+02 6.889601000000000397e+01
1.160499999999999972e+02 4.602163999999999788e+01
1.160999999999999943e+02 4.318137999999999721e+01
1.161500000000000057e+02 2.134537999999999869e+01
1.162000000000000028e+02 4.655993000000000137e+01
1.162500000000000000e+02 4.763974000000000331e+01
1.162999999999999972e+02 5.780071000000000225e+01
1.163499999999999943e+02 3.831074000000000268e+01
1.164000000000000057e+02 6.147388000000000119e+01
1.164500000000000028e+02 4.022710000000000008e+01
1.165000000000000000e+02 4.457307999999999737e+01
1.165499999999999972e+02 3.314659999999999940e+01
1.165999999999999943e+02 1.207333000000000034e+01
1.166500000000000057e+02 4.313797999999999888e+01
1.167000000000000028e+02 2.020992000000000033e+01
1.167500000000000000e+02 5.083167999999999864e+01
1.167999999999999972e+02 3.614979999999999905e+01
1.168499999999999943e+02 2.336428000000000083e+01
1.169000000000000057e+02 5.489694000000000074e+01
1.169500000000000028e+02 4.871479999999999677e+01
1.170000000000000000e+02 3.091864999999999952e+01
1.170499999999999972e+02 5.774801000000000073e+01
1.170999999999999943e+02 4.290659999999999741e+01
1.171500000000000057e+02 3.129802000000000106e+01
1.172000000000000028e+02 3.533507999999999782e+01
1.172500000000000000e+02 5.104713000000000278e+01
1.172999999999999972e+02 1.489514999999999922e+01
1.173499999999999943e+02 3.531192000000000064e+01
1.174000000000000057e+02 3.833861000000000274e+01
1.174500000000000028e+02 3.481871999999999900e+01
1.175000000000000000e+02 4.021435999999999922e+01
1.175499999999999972e+02 9.874990000000000379e+00
1.175999999999999943e+02 4.073024999999999807e+01
1.176500000000000057e+02 3.923118999999999801e+01
1.177000000000000028e+02 3.181234999999999857e+01
1.177500000000000000e+02 4.615180999999999756e+01
1.177999999999999972e+02 4.562330000000000041e+01
1.178499999999999943e+02 2.992569999999999908e+01
1.179000000000000057e+02 4.173814999999999742e+01
1.179500000000000028e+02 1.860641000000000034e+01
1.180000000000000000e+02 4.581701000000000334e+01
1.180499999999999972e+02 3.852508000000000266e+01
1.180999999999999943e+02 3.106060000000000088e+01
1.181500000000000057e+02 4.462192000000000291e+01
1.182000000000000028e+02 4.504330999999999818e+01
1.182500000000000000e+02 5.441619000000000028e+01
1.182999999999999972e+02 3.309882000000000346e+01
1.183499999999999943e+02 4.924009999999999998e+00
1.184000000000000057e+02 4.097778999999999883e+01
1.184500000000000028e+02 4.840785000000000338e+01
1.185000000000000000e+02 3.987494000000000227e+01
1.185499999999999972e+02 3.289914999999999878e+01
1.185999999999999943e+02 2.194154999999999944e+01
1.186500000000000057e+02 2.932355000000000089e+01
1.187000000000000028e+02 2.547781000000000162e+01
1.187500000000000000e+02 1.503157000000000032e+01
1.187999999999999972e+02 3.256537999999999755e+01
1.188499999999999943e+02 2.534865999999999886e+01
1.189000000000000057e+02 2.036214999999999975e+01
1.189500000000000028e+02 3.964173000000000258e+01
1.190000000000000000e+02 3.988029000000000224e+01
1.190499999999999972e+02 9.717743000000000109e+01
1.190999999999999943e+02 3.459745999999999810e+01
1.191500000000000057e+02 4.051946999999999832e+01
1.192000000000000028e+02 1.120513000000000048e+01
1.192500000000000000e+02 4.449965999999999866e+01
1.192999999999999972e+02 2.986765000000000114e+01
1.193499999999999943e+02 5.295852000000000004e+01
1.194000000000000057e+02 6.790192000000000405e+01
1.194500000000000028e+02 3.942992000000000274e+01
1.195000000000000000e+02 8.200609999999999289e+00
1.195499999999999972e+02 2.526288999999999874e+01
1.195999999999999943e+02 3.189451999999999998e+01
1.196500000000000057e+02 1.218335000000000079e+01
1.197000000000000028e+02 1.690114000000000161e+01
1.197500000000000000e+02 2.360424000000000078e+01
1.197999999999999972e+02 6.893943000000000154e+01
1.198499999999999943e+02 1.196601000000000070e+01
1.199000000000000057e+02 2.761648999999999887e+01
1.199500000000000028e+02 1.719100999999999857e+01
1.200000000000000000e+02 5.996081000000000216e+01
1.200499999999999972e+02 3.033521999999999963e+01
1.200999999999999943e+02 6.434784999999999400e+01
1.201500000000000057e+02 2.137730000000000175e+01
1.202000000000000028e+02 7.961466000000000065e+01
1.202500000000000000e+02 1.698237300000000118e+02
1.202999999999999972e+02 6.680992999999999427e+01
1.203499999999999943e+02 7.567486999999999853e+01
1.204000000000000057e+02 3.643182000000000187e+01
1.204500000000000028e+02 4.702917000000000058e+01
1.205000000000000000e+02 4.677103999999999928e+01
1.205499999999999972e+02 3.988329000000000235e+01
1.205999999999999943e+02 3.168174000000000134e+01
1.206500000000000057e+02 4.063958000000000226e+01
1.207000000000000028e+02 4.173908000000000129e+01
1.207500000000000000e+02 1.537368000000000023e+01
1.207999999999999972e+02 3.190080000000000027e+01
1.208499999999999943e+02 3.886377000000000237e+01
1.209000000000000057e+02 5.742452999999999719e+01
1.209500000000000028e+02 5.299575999999999709e+01
1.210000000000000000e+02 3.195311999999999841e+01
1.210499999999999972e+02 4.894382000000000232e+01
1.210999999999999943e+02 9.348069999999999879e+00
1.211500000000000057e+02 1.113152000000000008e+01
1.212000000000000028e+02 1.900079800000000034e+02
1.212500000000000000e+02 3.376225000000000165e+01
1.212999999999999972e+02 5.118097000000000207e+01
1.213499999999999943e+02 2.519003999999999976e+01
1.214000000000000057e+02 1.037421999999999933e+01
1.214500000000000028e+02 3.938497000000000270e+01
1.215000000000000000e+02 3.884188999999999936e+01
1.215499999999999972e+02 4.949690999999999974e+01
1.215999999999999943e+02 4.346547999999999945e+01
1.216500000000000057e+02 4.845891000000000304e+01
1.217000000000000028e+02 2.441068999999999889e+01
1.217500000000000000e+02 1.156645999999999930e+01
1.217999999999999972e+02 2.826023999999999958e+01
1.218499999999999943e+02 3.649443000000000126e+01
1.219000000000000057e+02 4.843829999999999814e+01
1.219500000000000028e+02 4.096421999999999741e+01
1.220000000000000000e+02 2.339366000000000057e+01
1.220499999999999972e+02 2.560969000000000051e+01
1.220999999999999943e+02 3.268948000000000320e+01
1.221500000000000057e+02 2.155610000000000070e+01
1.222000000000000028e+02 8.783119000000000653e+01
1.222500000000000000e+02 2.770980000000000132e+01
1.222999999999999972e+02 1.296523999999999965e+01
1.223499999999999943e+02 1.017487000000000030e+01
1.224000000000000057e+02 1.096897000000000055e+01
1.224500000000000028e+02 2.703235000000000099e+01
1.225000000000000000e+02 5.302524999999999977e+01
1.225499999999999972e+02 9.135303000000000395e+01
1.225999999999999943e+02 9.707869999999999777e+00
1.226500000000000057e+02 2.435231999999999886e+01
1.227000000000000028e+02 8.971930000000000405e+00
1.227500000000000000e+02 4.981749999999999901e+00
1.227999999999999972e+02 9.548105999999999938e+01
1.228499999999999943e+02 1.383169000000000004e+01
1.229000000000000057e+02 2.627767000000000053e+01
1.229500000000000028e+02 3.673624000000000223e+01
1.230000000000000000e+02 2.773801999999999879e+01
1.230499999999999972e+02 1.479945000000000022e+01
1.230999999999999943e+02 1.583153000000000077e+01
1.231500000000000057e+02 4.557466000000000150e+01
1.232000000000000028e+02 3.645129000000000019e+01
1.232500000000000000e+02 1.315615000000000023e+01
1.232999999999999972e+02 6.226214999999999833e+01
1.233499999999999943e+02 3.207249000000000194e+01
1.234000000000000057e+02 5.874701999999999913e+01
1.234500000000000028e+02 4.636762000000000228e+01
1.235000000000000000e+02 2.966628000000000043e+01
1.235499999999999972e+02 8.808294999999999675e+01
1.235999999999999943e+02 2.256828000000000145e+01
1.236500000000000057e+02 5.582440000000000069e+00
1.237000000000000028e+02 1.824029000000000167e+01
1.237500000000000000e+02 3.548814999999999742e+01
1.237999999999999972e+02 1.108700999999999937e+01
1.238499999999999943e+02 1.252336000000000027e+01
1.239000000000000057e+02 2.076245000000000118e+01
1.239500000000000028e+02 4.024403999999999826e+01
1.240000000000000000e+02 3.899640000000000128e+01
1.240499999999999972e+02 1.317627000000000059e+01
1.240999999999999943e+02 7.356951999999999714e+01
1.241500000000000057e+02 2.346820999999999913e+01
1.242000000000000028e+02 3.772290000000000276e+01
1.242500000000000000e+02 3.204569999999999919e+00
1.242999999999999972e+02 3.769581000000000159e+01
1.243499999999999943e+02 8.848670000000000258e+00
1.244000000000000057e+02 4.681712999999999880e+01
1.244500000000000028e+02 3.139758000000000138e+01
1.245000000000000000e+02 1.049474000000000018e+01
1.245499999999999972e+02 6.551937999999999818e+01
1.245999999999999943e+02 1.537994999999999948e+02
1.246500000000000057e+02 6.289603999999999928e+01
1.247000000000000028e+02 4.095832999999999657e+01
1.247500000000000000e+02 1.798908000000000129e+01
1.247999999999999972e+02 3.632614999999999839e+01
1.248499999999999943e+02 2.086909999999999954e+01
1.249000000000000057e+02 1.656030000000000157e+01
1.249500000000000028e+02 2.914017000000000124e+01
1.250000000000000000e+02 7.384247999999999479e+01
1.250499999999999972e+02 1.363016999999999967e+01
1.250999999999999943e+02 1.880078999999999922e+01
1.251500000000000057e+02 4.108968999999999738e+01
1.252000000000000028e+02 3.356486000000000303e+01
1.252500000000000000e+02 1.014380000000000059e+01
1.252999999999999972e+02 3.311055000000000348e+01
1.253499999999999943e+02 1.588025000000000020e+01
1.254000000000000057e+02 1.966788000000000025e+01
1.254500000000000028e+02 3.706076000000000192e+01
1.255000000000000000e+02 3.812315999999999860e+01
1.255499999999999972e+02 9.952439999999999287e+00
1.255999999999999943e+02 2.499252999999999858e+01
1.256500000000000057e+02 1.653588999999999842e+01
1.257000000000000028e+02 4.925430000000000419e+00
1.257500000000000000e+02 9.314870000000000871e+00
1.257999999999999972e+02 1.855176000000000158e+01
1.258499999999999943e+02 2.226237000000000066e+01
1.259000000000000057e+02 2.421116999999999919e+01
1.259500000000000028e+02 1.290460000000000029e+01
1.260000000000000000e+02 1.937663999999999831e+01
1.260499999999999972e+02 1.389583999999999975e+01
1.260999999999999943e+02 6.220570000000000377e+00
1.261500000000000057e+02 2.559007000000000076e+01
1.262000000000000028e+02 2.456056999999999846e+01
1.262500000000000000e+02 1.864637000000000100e+01
1.262999999999999972e+02 3.010622000000000043e+01
1.263499999999999943e+02 4.366653000000000162e+01
1.264000000000000057e+02 2.522438000000000002e+01
1.264500000000000028e+02 7.425239999999999618e+00
1.265000000000000000e+02 5.462780000000000413e+00
1.265499999999999972e+02 2.930761000000000038e+01
1.265999999999999943e+02 2.747802000000000078e+01
1.266500000000000057e+02 6.549100000000000144e+00
1.267000000000000028e+02 1.355042000000000080e+01
1.267500000000000000e+02 2.229983000000000004e+01
1.267999999999999972e+02 1.070409000000000077e+01
1.268499999999999943e+02 8.573449999999999349e+00
1.269000000000000057e+02 6.988069999999999560e+00
1.269500000000000028e+02 2.090031000000000105e+01
1.270000000000000000e+02 1.078078000000000003e+01
1.270499999999999972e+02 8.119020000000000792e+00
1.270999999999999943e+02 1.354556999999999967e+01
1.271500000000000057e+02 3.742840000000000167e+00
1.272000000000000028e+02 4.532230000000000203e+00
1.272500000000000000e+02 8.649470000000000880e+00
1.272999999999999972e+02 3.232769999999999921e+00
1.273499999999999943e+02 1.568171000000000070e+01
1.274000000000000057e+02 1.527560000000000073e+01
1.274500000000000028e+02 1.624286000000000030e+01
1.275000000000000000e+02 1.685776999999999859e+01
1.275499999999999972e+02 2.785137999999999892e+01
1.275999999999999943e+02 2.135022000000000020e+01
1.276500000000000057e+02 7.077180000000000248e+00
1.277000000000000028e+02 1.072770000000000046e+01
1.277500000000000000e+02 3.987610000000000099e+00
1.277999999999999972e+02 3.527660000000000018e+00
1.278499999999999943e+02 2.954721999999999937e+01
1.279000000000000057e+02 2.970418000000000092e+01
1.279500000000000028e+02 4.486699999999999910e+00
1.280000000000000000e+02 2.148028000000000048e+01
1.280500000000000114e+02 2.936195999999999984e+01
1.280999999999999943e+02 4.565959999999999575e+00
1.281500000000000057e+02 1.321663999999999994e+01
1.281999999999999886e+02 1.697739999999999938e+01
1.282500000000000000e+02 1.073527999999999949e+01
1.283000000000000114e+02 1.132058999999999926e+01
1.283499999999999943e+02 8.888099999999999667e+00
1.284000000000000057e+02 3.413409999999999833e+00
1.284499999999999886e+02 2.533091999999999899e+01
1.285000000000000000e+02 1.251459000000000010e+01
1.285500000000000114e+02 3.521974999999999767e+01
1.285999999999999943e+02 2.677029999999999799e+00
1.286500000000000057e+02 2.474569999999999936e+00
1.286999999999999886e+02 7.302279999999999660e+00
1.287500000000000000e+02 2.382903999999999911e+01
1.288000000000000114e+02 2.015550000000000175e+00
1.288499999999999943e+02 2.853075000000000117e+01
1.289000000000000057e+02 3.175790000000000113e+00
1.289499999999999886e+02 8.074519999999999698e+00
1.290000000000000000e+02 2.660189000000000092e+01
1.290500000000000114e+02 1.869848999999999961e+01
1.290999999999999943e+02 2.177127000000000123e+01
1.291500000000000057e+02 1.180202000000000062e+01
1.291999999999999886e+02 1.402377000000000073e+01
1.292500000000000000e+02 2.742785999999999902e+01
1.293000000000000114e+02 3.116813000000000144e+01
1.293499999999999943e+02 8.947779999999999845e+00
1.294000000000000057e+02 4.544999999999999929e+00
1.294499999999999886e+02 3.023303999999999903e+01
1.295000000000000000e+02 6.308349999999999902e+00
1.295500000000000114e+02 3.213192000000000093e+01
1.295999999999999943e+02 1.660489000000000104e+01
1.296500000000000057e+02 1.184195000000000064e+01
1.296999999999999886e+02 7.986629999999999896e+00
1.297500000000000000e+02 1.007675000000000054e+01
1.298000000000000114e+02 7.891320000000000334e+00
1.298499999999999943e+02 2.154416000000000153e+01
1.299000000000000057e+02 1.549305999999999983e+01
1.299499999999999886e+02 7.251520000000000188e+00
1.300000000000000000e+02 9.629440000000000666e+00
1.300500000000000114e+02 1.468654000000000082e+01
1.300999999999999943e+02 2.957507000000000019e+01
1.301500000000000057e+02 8.975199999999999179e+00
1.301999999999999886e+02 5.362289999999999779e+00
1.302500000000000000e+02 1.425886000000000031e+01
1.303000000000000114e+02 8.835100000000000620e+00
1.303499999999999943e+02 1.471114999999999995e+01
1.304000000000000057e+02 6.091660000000000075e+00
1.304499999999999886e+02 7.541549999999999976e+00
1.305000000000000000e+02 1.440340999999999916e+01
1.305500000000000114e+02 7.104829999999999757e+00
1.305999999999999943e+02 1.317946000000000062e+01
1.306500000000000057e+02 3.834993999999999659e+01
1.306999999999999886e+02 1.762593999999999994e+01
1.307500000000000000e+02 4.276049999999999685e+00
1.308000000000000114e+02 2.227167999999999992e+01
1.308499999999999943e+02 3.411970000000000169e+00
1.309000000000000057e+02 9.138339999999999463e+00
1.309499999999999886e+02 5.201870000000000438e+00
1.310000000000000000e+02 5.742149999999999643e+00
1.310500000000000114e+02 1.941047000000000011e+01
1.310999999999999943e+02 3.097632000000000119e+01
1.311500000000000057e+02 2.019010000000000193e+00
1.311999999999999886e+02 1.224066999999999972e+01
1.312500000000000000e+02 8.052300000000000679e+00
1.313000000000000114e+02 2.187859999999999872e+01
1.313499999999999943e+02 9.567529999999999646e+00
1.314000000000000057e+02 1.336912000000000056e+01
1.314499999999999886e+02 5.132690000000000197e+00
1.315000000000000000e+02 2.407647000000000048e+01
1.315500000000000114e+02 8.033630000000000493e+00
1.315999999999999943e+02 1.015620000000000012e+01
1.316500000000000057e+02 7.492440000000000211e+00
1.316999999999999886e+02 6.368649999999999700e+00
1.317500000000000000e+02 2.832464999999999833e+01
1.318000000000000114e+02 4.672900000000000276e+00
1.318499999999999943e+02 2.589124999999999943e+01
1.319000000000000057e+02 7.341300000000000381e+00
1.319499999999999886e+02 1.552083000000000013e+01
1.320000000000000000e+02 3.510990000000000055e+00
1.320500000000000114e+02 1.740294000000000096e+01
1.320999999999999943e+02 7.430220000000000269e+00
1.321500000000000057e+02 9.584329999999999572e+00
1.321999999999999886e+02 3.032598000000000127e+01
1.322500000000000000e+02 6.298779999999999824e+00
1.323000000000000114e+02 7.042530000000000179e+00
1.323499999999999943e+02 4.910020000000000273e+00
1.324000000000000057e+02 2.315957999999999828e+01
1.324499999999999886e+02 1.133366999999999969e+01
1.325000000000000000e+02 1.194356999999999935e+01
1.325500000000000114e+02 1.795823000000000036e+01
1.325999999999999943e+02 2.687320000000000064e+01
1.326500000000000057e+02 5.019570999999999827e+01
1.326999999999999886e+02 1.220152000000000037e+01
1.327500000000000000e+02 1.633870999999999896e+01
1.328000000000000114e+02 8.326639999999999375e+00
1.328499999999999943e+02 6.609899999999999665e+00
1.329000000000000057e+02 3.255884999999999962e+01
1.329499999999999886e+02 4.961831999999999709e+01
1.330000000000000000e+02 2.397659000000000162e+01
1.330500000000000114e+02 1.957132999999999967e+01
1.330999999999999943e+02 5.031589999999999563e+00
1.331500000000000057e+02 1.890980000000000061e+01
1.331999999999999886e+02 2.012273000000000067e+01
1.332500000000000000e+02 2.718240000000000212e+00
1.333000000000000114e+02 3.131640000000000157e+01
1.333499999999999943e+02 8.356210000000000804e+00
1.334000000000000057e+02 9.708149999999999835e+00
1.334499999999999886e+02 8.557669999999999888e+00
1.335000000000000000e+02 2.868562999999999974e+01
1.335500000000000114e+02 1.250140999999999991e+01
1.335999999999999943e+02 4.496099999999999852e+01
1.336500000000000057e+02 4.198909999999999698e+00
1.336999999999999886e+02 8.417930000000000135e+00
1.337500000000000000e+02 3.233410000000000117e+00
1.338000000000000114e+02 5.507929999999999993e+00
1.338499999999999943e+02 2.100844000000000023e+01
1.339000000000000057e+02 1.806693999999999889e+01
1.339499999999999886e+02 7.852979999999999627e+00
1.340000000000000000e+02 2.465015000000000001e+01
1.340500000000000114e+02 1.089193000000000033e+01
1.340999999999999943e+02 1.674678000000000111e+01
1.341500000000000057e+02 7.309140000000000192e+00
1.341999999999999886e+02 3.536770000000000191e+00
1.342500000000000000e+02 2.992100000000000204e+00
1.343000000000000114e+02 2.663053999999999988e+01
1.343499999999999943e+02 3.033319999999999794e+00
1.344000000000000057e+02 1.596923999999999921e+01
1.344499999999999886e+02 1.996358999999999995e+01
1.345000000000000000e+02 6.515950000000000131e+00
1.345500000000000114e+02 1.131237999999999921e+01
1.345999999999999943e+02 5.300670000000000215e+00
1.346500000000000057e+02 1.356700000000000017e+01
1.346999999999999886e+02 2.389010999999999996e+01
1.347500000000000000e+02 1.693469999999999942e+01
1.348000000000000114e+02 8.553539999999999921e+00
1.348499999999999943e+02 8.343270000000000408e+00
1.349000000000000057e+02 6.753989999999999938e+00
1.349499999999999886e+02 3.066860000000000142e+00
1.350000000000000000e+02 2.452874999999999872e+01
1.350500000000000114e+02 8.898720000000000852e+00
1.350999999999999943e+02 3.450060000000000127e+00
1.351500000000000057e+02 1.360350000000000037e+01
1.351999999999999886e+02 1.768881000000000014e+01
1.352500000000000000e+02 3.353759999999999852e+00
1.353000000000000114e+02 5.046850000000000058e+00
1.353499999999999943e+02 8.346519999999999939e+00
1.354000000000000057e+02 6.091370000000000395e+00
1.354499999999999886e+02 1.700991000000000142e+01
1.355000000000000000e+02 1.256789999999999985e+01
1.355500000000000114e+02 2.745785000000000053e+01
1.355999999999999943e+02 1.300658999999999921e+01
1.356500000000000057e+02 1.593903000000000070e+01
1.356999999999999886e+02 4.331290000000000084e+00
1.357500000000000000e+02 2.268596000000000146e+01
1.358000000000000114e+02 6.199449999999999683e+00
1.358499999999999943e+02 8.436230000000000118e+00
1.359000000000000057e+02 7.676059999999999661e+00
1.359499999999999886e+02 8.502700000000000813e+00
1.360000000000000000e+02 6.893600000000000172e+00
1.360500000000000114e+02 1.323404000000000025e+01
1.360999999999999943e+02 5.772949999999999804e+00
1.361500000000000057e+02 5.620730000000000004e+00
1.361999999999999886e+02 1.309070000000000000e+01
1.362500000000000000e+02 2.237593000000000032e+01
1.363000000000000114e+02 7.097360000000000113e+00
1.363499999999999943e+02 4.970089999999999897e+00
1.364000000000000057e+02 3.948630000000000084e+00
1.364499999999999886e+02 4.711590000000000167e+00
1.365000000000000000e+02 7.087959999999999816e+00
1.365500000000000114e+02 6.701740000000000030e+00
1.365999999999999943e+02 2.103191999999999950e+01
1.366500000000000057e+02 7.245339999999999669e+00
1.366999999999999886e+02 8.792239999999999611e+00
1.367500000000000000e+02 1.622407000000000110e+01
1.368000000000000114e+02 1.875383000000000067e+01
1.368499999999999943e+02 3.617109999999999825e+00
1.369000000000000057e+02 3.475839999999999819e+00
1.369499999999999886e+02 1.019021000000000043e+01
1.370000000000000000e+02 2.333755999999999986e+01
1.370500000000000114e+02 7.644840000000000302e+00
1.370999999999999943e+02 4.620079999999999742e+00
1.371500000000000057e+02 5.424660000000000259e+00
1.371999999999999886e+02 1.158041000000000054e+01
1.372500000000000000e+02 4.568509999999999849e+00
1.373000000000000114e+02 5.337220000000000297e+00
1.373499999999999943e+02 2.619631000000000043e+01
1.374000000000000057e+02 2.887756999999999863e+01
1.374499999999999886e+02 8.554669999999999774e+00
1.375000000000000000e+02 9.934739999999999682e+00
1.375500000000000114e+02 7.179339999999999833e+00
1.375999999999999943e+02 5.353970000000000340e+00
1.376500000000000057e+02 1.736438000000000059e+01
1.376999999999999886e+02 9.762819999999999609e+00
1.377500000000000000e+02 1.659045000000000059e+01
1.378000000000000114e+02 3.809130000000000127e+00
1.378499999999999943e+02 1.095776000000000039e+01
1.379000000000000057e+02 5.675709999999999589e+00
1.379499999999999886e+02 1.487223999999999968e+01
1.380000000000000000e+02 3.570917000000000030e+01
1.380500000000000114e+02 2.340834999999999866e+01
1.380999999999999943e+02 3.510440000000000005e+00
1.381500000000000057e+02 4.201120000000000410e+00
1.381999999999999886e+02 2.936842000000000041e+01
1.382500000000000000e+02 2.493280999999999992e+01
1.383000000000000114e+02 1.026974000000000053e+01
1.383499999999999943e+02 5.563530000000000086e+00
1.384000000000000057e+02 5.013160000000000061e+00
1.384499999999999886e+02 1.953337000000000145e+01
1.385000000000000000e+02 7.773539999999999672e+00
1.385500000000000114e+02 5.855389999999999873e+00
1.385999999999999943e+02 7.296070000000000277e+00
1.386500000000000057e+02 6.407530000000000392e+00
1.386999999999999886e+02 9.170360000000000511e+00
1.387500000000000000e+02 7.177740000000000009e+00
1.388000000000000114e+02 1.960297999999999874e+01
1.388499999999999943e+02 1.017412000000000027e+01
1.389000000000000057e+02 7.504950000000000010e+00
1.389499999999999886e+02 4.941690000000000360e+00
1.390000000000000000e+02 4.935520000000000351e+00
1.390500000000000114e+02 4.703109999999999680e+00
1.390999999999999943e+02 3.472480000000000011e+00
1.391500000000000057e+02 5.812400000000000233e+00
1.391999999999999886e+02 7.174789999999999779e+00
1.392500000000000000e+02 2.055359999999999854e+00
1.393000000000000114e+02 1.035844999999999949e+01
1.393499999999999943e+02 1.406050000000000022e+00
1.394000000000000057e+02 9.924789999999999779e+00
1.394499999999999886e+02 3.421359999999999957e+00
1.395000000000000000e+02 7.535110000000000419e+00
1.395500000000000114e+02 1.142650000000000077e+01
1.395999999999999943e+02 1.286322999999999972e+01
1.396500000000000057e+02 2.691559999999999953e+00
1.396999999999999886e+02 4.238979999999999748e+00
1.397500000000000000e+02 4.680250000000000021e+00
1.398000000000000114e+02 5.738199999999999967e+00
1.398499999999999943e+02 4.195289999999999964e+00
1.399000000000000057e+02 1.780217000000000027e+01
1.399499999999999886e+02 1.857960000000000056e+00
1.400000000000000000e+02 3.758620000000000072e+00
1.400500000000000114e+02 1.380919999999999925e+00
1.400999999999999943e+02 8.144579999999999487e+00
1.401500000000000057e+02 2.906330000000000080e+00
1.401999999999999886e+02 8.397640000000000882e+00
1.402500000000000000e+02 1.305113000000000056e+01
1.403000000000000114e+02 1.100632000000000055e+01
1.403499999999999943e+02 5.687599999999999767e+00
1.404000000000000057e+02 9.381280000000000285e+00
1.404499999999999886e+02 7.729309999999999903e+00
1.405000000000000000e+02 1.083601999999999954e+01
1.405500000000000114e+02 1.328484000000000087e+01
1.405999999999999943e+02 1.988597000000000037e+01
1.406500000000000057e+02 5.056090000000000195e+00
1.406999999999999886e+02 1.007104999999999961e+01
1.407500000000000000e+02 2.599786999999999892e+01
1.408000000000000114e+02 9.581089999999999662e+00
1.408499999999999943e+02 1.250646000000000058e+01
1.409000000000000057e+02 4.310819999999999652e+00
1.409499999999999886e+02 2.498170000000000002e+00
1.410000000000000000e+02 1.528495999999999988e+01
1.410500000000000114e+02 1.194138000000000055e+01
1.410999999999999943e+02 2.782579999999999831e+00
1.411500000000000057e+02 2.785313999999999979e+01
1.411999999999999886e+02 1.039842999999999940e+01
1.412500000000000000e+02 1.338058999999999976e+01
1.413000000000000114e+02 5.417609999999999815e+00
1.413499999999999943e+02 4.176009999999999778e+00
1.414000000000000057e+02 2.964210000000000012e+00
1.414499999999999886e+02 1.356307999999999936e+01
1.415000000000000000e+02 2.280140000000000100e+01
1.415500000000000114e+02 7.452460000000000306e+00
1.415999999999999943e+02 1.230912000000000006e+01
1.416500000000000057e+02 2.012262000000000128e+01
1.416999999999999886e+02 8.044560000000000599e+00
1.417500000000000000e+02 5.183889999999999887e+00
1.418000000000000114e+02 1.807404000000000011e+01
1.418499999999999943e+02 1.780657000000000068e+01
1.419000000000000057e+02 1.684384999999999977e+01
1.419499999999999886e+02 6.352990000000000137e+00
1.420000000000000000e+02 1.610234000000000165e+01
1.420500000000000114e+02 4.070540000000000269e+00
1.420999999999999943e+02 8.311469999999999914e+00
1.421500000000000057e+02 1.608968000000000131e+01
1.421999999999999886e+02 5.791430000000000078e+00
1.422500000000000000e+02 9.006309999999999150e+00
1.423000000000000114e+02 1.701886000000000010e+01
1.423499999999999943e+02 1.987840000000000051e+00
1.424000000000000057e+02 5.522569999999999979e+00
1.424499999999999886e+02 7.119609999999999772e+00
1.425000000000000000e+02 5.467399999999999594e+00
1.425500000000000114e+02 7.118000000000000327e+00
1.425999999999999943e+02 1.542383000000000060e+01
1.426500000000000057e+02 6.948450000000000237e+00
1.426999999999999886e+02 5.876459999999999795e+00
1.427500000000000000e+02 3.972399999999999931e+00
1.428000000000000114e+02 1.145120999999999967e+01
1.428499999999999943e+02 3.320079999999999920e+00
1.429000000000000057e+02 6.174669999999999881e+00
1.429499999999999886e+02 1.676630000000000109e+01
1.430000000000000000e+02 9.871689999999999188e+00
1.430500000000000114e+02 3.333849999999999980e+00
1.430999999999999943e+02 2.302919999999999856e+00
1.431500000000000057e+02 7.021720000000000184e+00
1.431999999999999886e+02 3.904090000000000060e+00
1.432500000000000000e+02 3.254290000000000127e+00
1.433000000000000114e+02 1.998820000000000041e+00
1.433499999999999943e+02 1.520116999999999940e+01
1.434000000000000057e+02 2.278570000000000206e+00
1.434499999999999886e+02 6.695129999999999804e+00
1.435000000000000000e+02 1.967499000000000109e+01
1.435500000000000114e+02 8.147850000000000037e+00
1.435999999999999943e+02 4.441799999999999748e+00
1.436500000000000057e+02 5.532169999999999810e+00
1.436999999999999886e+02 8.321780000000000399e+00
1.437500000000000000e+02 9.462630000000000763e+00
1.438000000000000114e+02 2.396622999999999948e+01
1.438499999999999943e+02 7.967749999999999666e+00
1.439000000000000057e+02 1.801650000000000063e+01
1.439499999999999886e+02 5.407339999999999591e+00
1.440000000000000000e+02 7.544509999999999827e+00
1.440500000000000114e+02 7.152250000000000441e+00
1.440999999999999943e+02 1.762278999999999840e+01
1.441500000000000057e+02 4.866030000000000300e+00
1.441999999999999886e+02 1.724458999999999875e+01
1.442500000000000000e+02 1.071143000000000001e+01
1.443000000000000114e+02 6.316849999999999632e+00
1.443499999999999943e+02 8.552839999999999776e+00
1.444000000000000057e+02 1.455030000000000001e+01
1.444499999999999886e+02 1.426354000000000077e+01
1.445000000000000000e+02 1.028824000000000005e+01
1.445500000000000114e+02 6.121000000000000441e+00
1.445999999999999943e+02 2.288470999999999833e+01
1.446500000000000057e+02 4.481994000000000256e+01
1.446999999999999886e+02 1.910235000000000127e+01
1.447500000000000000e+02 1.374383000000000088e+01
1.448000000000000114e+02 1.504166999999999987e+01
1.448499999999999943e+02 2.104336999999999946e+01
1.449000000000000057e+02 2.316664000000000101e+01
1.449499999999999886e+02 1.048460000000000036e+01
1.450000000000000000e+02 7.541179999999999772e+00
1.450500000000000114e+02 1.217388000000000048e+01
1.450999999999999943e+02 1.611793000000000120e+01
1.451500000000000057e+02 3.242210000000000036e+00
1.451999999999999886e+02 1.233892999999999951e+01
1.452500000000000000e+02 1.190896000000000043e+01
1.453000000000000114e+02 1.159727999999999959e+01
1.453499999999999943e+02 3.906730000000000036e+00
1.454000000000000057e+02 1.823825000000000074e+01
1.454499999999999886e+02 3.953271000000000157e+01
1.455000000000000000e+02 3.734163000000000210e+01
1.455500000000000114e+02 7.619729999999999670e+00
1.455999999999999943e+02 5.279630000000000045e+00
1.456500000000000057e+02 2.558651000000000053e+01
1.456999999999999886e+02 2.539420000000000144e+01
1.457500000000000000e+02 1.282333000000000034e+01
1.458000000000000114e+02 3.987150000000000194e+00
1.458499999999999943e+02 2.200529999999999831e+01
1.459000000000000057e+02 9.426529999999999632e+00
1.459499999999999886e+02 9.947200000000000486e+00
1.460000000000000000e+02 3.156833999999999918e+01
1.460500000000000114e+02 2.264678999999999931e+01
1.460999999999999943e+02 6.767089999999999606e+00
1.461500000000000057e+02 4.453430000000000000e+00
1.461999999999999886e+02 2.126921000000000106e+01
1.462500000000000000e+02 1.220711000000000013e+01
1.463000000000000114e+02 4.036249999999999893e+00
1.463499999999999943e+02 9.998870000000000147e+00
1.464000000000000057e+02 9.573980000000000601e+00
1.464499999999999886e+02 3.792302999999999713e+01
1.465000000000000000e+02 2.100597000000000136e+01
1.465500000000000114e+02 1.571007999999999960e+01
1.465999999999999943e+02 1.194462000000000046e+01
1.466500000000000057e+02 1.760810000000000031e+01
1.466999999999999886e+02 1.654572999999999894e+01
1.467500000000000000e+02 1.915317999999999898e+01
1.468000000000000114e+02 1.256626999999999938e+01
1.468499999999999943e+02 5.261750000000000149e+00
1.469000000000000057e+02 1.610115000000000052e+01
1.469499999999999886e+02 2.110001000000000104e+01
1.470000000000000000e+02 1.274479999999999968e+01
1.470500000000000114e+02 4.724938000000000216e+01
1.470999999999999943e+02 4.673949999999999605e+00
1.471500000000000057e+02 3.091863999999999990e+01
1.471999999999999886e+02 1.422282000000000046e+01
1.472500000000000000e+02 2.204842999999999975e+01
1.473000000000000114e+02 3.556760000000000144e+00
1.473499999999999943e+02 1.215442999999999962e+01
1.474000000000000057e+02 7.364040000000000141e+00
1.474499999999999886e+02 1.408056000000000019e+01
1.475000000000000000e+02 2.851793999999999940e+01
1.475500000000000114e+02 9.620670000000000499e+00
1.475999999999999943e+02 7.211299999999999599e+00
1.476500000000000057e+02 1.668675999999999959e+01
1.476999999999999886e+02 1.897316999999999965e+01
1.477500000000000000e+02 1.735675000000000168e+01
1.478000000000000114e+02 3.840267999999999660e+01
1.478499999999999943e+02 1.007079000000000057e+01
1.479000000000000057e+02 3.960837000000000074e+01
1.479499999999999886e+02 1.564686999999999983e+01
1.480000000000000000e+02 3.651429000000000258e+01
1.480500000000000114e+02 4.581339999999999968e+00
1.480999999999999943e+02 2.760739999999999839e+01
1.481500000000000057e+02 1.058596000000000004e+01
1.481999999999999886e+02 5.978539999999999743e+00
1.482500000000000000e+02 3.064789000000000030e+01
1.483000000000000114e+02 3.272364000000000317e+01
1.483499999999999943e+02 8.073330000000000339e+00
1.484000000000000057e+02 3.470411000000000001e+01
1.484499999999999886e+02 1.362132000000000076e+01
1.485000000000000000e+02 9.340270000000000294e+00
1.485500000000000114e+02 1.472095000000000020e+01
1.485999999999999943e+02 4.279729999999999812e+00
1.486500000000000057e+02 1.366512999999999955e+01
1.486999999999999886e+02 4.887559999999999683e+00
1.487500000000000000e+02 1.271818999999999988e+01
1.488000000000000114e+02 8.045289999999999608e+00
1.488499999999999943e+02 3.122174000000000049e+01
1.489000000000000057e+02 1.426976999999999940e+01
1.489499999999999886e+02 3.846786000000000172e+01
1.490000000000000000e+02 6.687815000000000509e+01
1.490500000000000114e+02 4.480899000000000143e+01
1.490999999999999943e+02 4.448924999999999841e+01
1.491500000000000057e+02 3.501863999999999777e+01
1.491999999999999886e+02 3.802508999999999872e+01
1.492500000000000000e+02 2.873557999999999879e+01
1.493000000000000114e+02 8.483960999999999331e+01
1.493499999999999943e+02 3.349757000000000318e+01
1.494000000000000057e+02 1.792687000000000097e+01
1.494499999999999886e+02 4.285766999999999882e+01
1.495000000000000000e+02 5.284922000000000253e+01
1.495500000000000114e+02 1.183022000000000062e+01
1.495999999999999943e+02 1.933798000000000172e+01
1.496500000000000057e+02 2.399154000000000053e+01
1.496999999999999886e+02 4.249808000000000163e+01
1.497500000000000000e+02 5.124220000000000219e+00
1.498000000000000114e+02 7.811575000000000557e+01
1.498499999999999943e+02 2.031456000000000017e+01
1.499000000000000057e+02 2.847716000000000136e+01
1.499499999999999886e+02 6.952649999999999864e+01
1.500000000000000000e+02 5.455875000000000341e+01
