# Supplementary material for: Elevated concentrations cause upright alpha-synuclein conformation at lipid interfaces
Source: Nat Commun. 2023 Sep 18;14:5731. doi: 10.1038/s41467-023-39843-1 (PMC10507035; doi:10.1038/s41467-023-39843-1)
Supplement: Supplementary file 3 — Source Data [file 41467_2023_39843_MOESM3_ESM.zip › Source Data file/FigureS12/figS12_highLPR_rss_s1_r1.txt]

0.000000000000000000e+00 1.902119000000000071e+01
5.000000000000000278e-02 3.412921000000000049e+01
1.000000000000000056e-01 2.711933000000000149e+01
1.499999999999999944e-01 2.812680999999999898e+01
2.000000000000000111e-01 3.065627999999999886e+01
2.500000000000000000e-01 1.514887000000000050e+01
2.999999999999999889e-01 3.146556999999999960e+01
3.499999999999999778e-01 2.145671000000000106e+01
4.000000000000000222e-01 5.577940999999999860e+01
4.500000000000000111e-01 2.763728000000000051e+01
5.000000000000000000e-01 3.524244999999999806e+01
5.500000000000000444e-01 5.350108000000000175e+01
5.999999999999999778e-01 3.629444999999999766e+01
6.500000000000000222e-01 3.332909000000000077e+01
6.999999999999999556e-01 1.336124000000000045e+01
7.500000000000000000e-01 8.632780000000000342e+00
8.000000000000000444e-01 1.165544000000000047e+01
8.499999999999999778e-01 3.706542000000000314e+01
9.000000000000000222e-01 3.154081000000000046e+01
9.499999999999999556e-01 1.112371000000000087e+01
1.000000000000000000e+00 1.290559999999999974e+01
1.050000000000000044e+00 1.354494000000000042e+01
1.100000000000000089e+00 1.350221999999999944e+01
1.149999999999999911e+00 2.135966000000000165e+01
1.199999999999999956e+00 5.979890000000000150e+00
1.250000000000000000e+00 1.910950000000000060e+01
1.300000000000000044e+00 1.157182000000000066e+01
1.350000000000000089e+00 1.114682999999999957e+01
1.399999999999999911e+00 2.165705000000000169e+01
1.449999999999999956e+00 1.304974999999999952e+01
1.500000000000000000e+00 2.726295999999999964e+01
1.550000000000000044e+00 1.274623000000000062e+01
1.600000000000000089e+00 1.527366999999999919e+01
1.649999999999999911e+00 2.537613999999999947e+01
1.699999999999999956e+00 1.080795999999999957e+01
1.750000000000000000e+00 3.424331999999999709e+01
1.800000000000000044e+00 6.637008000000000152e+01
1.850000000000000089e+00 1.184441999999999950e+01
1.899999999999999911e+00 2.470072000000000045e+01
1.949999999999999956e+00 1.109459999999999980e+01
2.000000000000000000e+00 1.928976000000000113e+01
2.049999999999999822e+00 1.507306999999999952e+01
2.100000000000000089e+00 1.738624000000000080e+01
2.149999999999999911e+00 7.529420000000000002e+00
2.200000000000000178e+00 1.495126999999999917e+01
2.250000000000000000e+00 7.372189999999999799e+00
2.299999999999999822e+00 1.642973999999999890e+01
2.350000000000000089e+00 1.660094000000000136e+01
2.399999999999999911e+00 3.440111999999999881e+01
2.450000000000000178e+00 1.311100000000000065e+01
2.500000000000000000e+00 1.121660999999999930e+01
2.549999999999999822e+00 2.134281000000000006e+01
2.600000000000000089e+00 1.206039999999999957e+01
2.649999999999999911e+00 7.612099999999999866e+00
2.700000000000000178e+00 2.592460000000000164e+01
2.750000000000000000e+00 1.402175000000000082e+01
2.799999999999999822e+00 1.163238999999999912e+01
2.850000000000000089e+00 1.936404999999999887e+01
2.899999999999999911e+00 1.251441999999999943e+01
2.950000000000000178e+00 1.786890999999999963e+01
3.000000000000000000e+00 1.484667999999999921e+01
3.049999999999999822e+00 1.846515000000000128e+01
3.100000000000000089e+00 1.079113000000000078e+01
3.149999999999999911e+00 3.151300000000000168e+01
3.200000000000000178e+00 1.576163999999999987e+01
3.250000000000000000e+00 1.715833999999999904e+01
3.299999999999999822e+00 1.357949999999999946e+01
3.350000000000000089e+00 8.366270000000000095e+01
3.399999999999999911e+00 1.642977000000000132e+01
3.450000000000000178e+00 3.363298000000000343e+01
3.500000000000000000e+00 1.100201000000000029e+01
3.549999999999999822e+00 5.008700000000000152e+00
3.600000000000000089e+00 4.206728999999999985e+01
3.649999999999999911e+00 9.858040000000000802e+00
3.700000000000000178e+00 3.590223999999999904e+01
3.750000000000000000e+00 2.694210999999999956e+01
3.799999999999999822e+00 1.270584999999999987e+01
3.850000000000000089e+00 4.073373999999999739e+01
3.899999999999999911e+00 2.705439000000000149e+01
3.950000000000000178e+00 3.319436999999999927e+01
4.000000000000000000e+00 3.837971000000000288e+01
4.049999999999999822e+00 9.041359999999999175e+00
4.099999999999999645e+00 5.611625000000000085e+01
4.150000000000000355e+00 2.351015999999999906e+01
4.200000000000000178e+00 5.757410000000000139e+01
4.250000000000000000e+00 2.685038000000000125e+01
4.299999999999999822e+00 2.232012999999999892e+01
4.349999999999999645e+00 3.846367000000000047e+01
4.400000000000000355e+00 2.108410999999999902e+01
4.450000000000000178e+00 2.484421999999999997e+01
4.500000000000000000e+00 2.600919000000000025e+01
4.549999999999999822e+00 1.274384000000000050e+01
4.599999999999999645e+00 2.793458000000000041e+01
4.650000000000000355e+00 6.633829000000000065e+01
4.700000000000000178e+00 1.189072999999999958e+01
4.750000000000000000e+00 1.619660000000000011e+01
4.799999999999999822e+00 9.775760000000000005e+00
4.849999999999999645e+00 1.891019000000000005e+01
4.900000000000000355e+00 8.246650000000000702e+00
4.950000000000000178e+00 1.786994999999999933e+01
5.000000000000000000e+00 1.824411999999999878e+01
5.049999999999999822e+00 1.625509999999999877e+01
5.099999999999999645e+00 1.372176999999999936e+01
5.150000000000000355e+00 3.139421000000000106e+01
5.200000000000000178e+00 2.657250000000000156e+01
5.250000000000000000e+00 1.377881999999999962e+01
5.299999999999999822e+00 5.029115000000000180e+01
5.349999999999999645e+00 4.171864000000000061e+01
5.400000000000000355e+00 2.201567000000000007e+01
5.450000000000000178e+00 4.595962000000000103e+01
5.500000000000000000e+00 1.812136999999999887e+01
5.549999999999999822e+00 7.862110000000000376e+00
5.599999999999999645e+00 2.994087000000000032e+01
5.650000000000000355e+00 3.012208000000000041e+01
5.700000000000000178e+00 2.126776999999999873e+01
5.750000000000000000e+00 1.106452999999999953e+01
5.799999999999999822e+00 2.582635000000000147e+01
5.849999999999999645e+00 1.887005999999999872e+01
5.900000000000000355e+00 6.996839999999999726e+00
5.950000000000000178e+00 1.162407999999999930e+01
6.000000000000000000e+00 1.983983999999999881e+01
6.049999999999999822e+00 7.456000000000000405e+00
6.099999999999999645e+00 3.553902000000000072e+01
6.150000000000000355e+00 3.047790000000000177e+01
6.200000000000000178e+00 2.288870000000000005e+01
6.250000000000000000e+00 1.288485000000000014e+01
6.299999999999999822e+00 2.526175999999999888e+01
6.349999999999999645e+00 3.721005000000000251e+01
6.400000000000000355e+00 1.909947000000000017e+01
6.450000000000000178e+00 3.627210999999999785e+01
6.500000000000000000e+00 2.908210000000000051e+01
6.549999999999999822e+00 9.688560000000000727e+00
6.599999999999999645e+00 3.885808000000000106e+01
6.650000000000000355e+00 4.786721000000000004e+01
6.700000000000000178e+00 6.641470999999999947e+01
6.750000000000000000e+00 9.879268999999999323e+01
6.799999999999999822e+00 8.821419999999999817e+00
6.849999999999999645e+00 1.162362000000000073e+01
6.900000000000000355e+00 1.737316999999999823e+01
6.950000000000000178e+00 4.095208999999999833e+01
7.000000000000000000e+00 1.149956000000000067e+01
7.049999999999999822e+00 2.244390000000000107e+00
7.099999999999999645e+00 2.609230000000000160e+00
7.150000000000000355e+00 1.064987999999999957e+01
7.200000000000000178e+00 2.993790999999999869e+01
7.250000000000000000e+00 1.936440999999999946e+01
7.299999999999999822e+00 6.036299999999999777e+00
7.349999999999999645e+00 6.128190000000000026e+00
7.400000000000000355e+00 2.490231999999999957e+01
7.450000000000000178e+00 2.859282999999999930e+01
7.500000000000000000e+00 1.095916000000000068e+01
7.549999999999999822e+00 4.763047000000000253e+01
7.599999999999999645e+00 8.164218999999999937e+01
7.650000000000000355e+00 2.135180000000000078e+01
7.700000000000000178e+00 5.379243000000000308e+01
7.750000000000000000e+00 9.455705000000000382e+01
7.799999999999999822e+00 1.858426000000000045e+01
7.849999999999999645e+00 1.132239000000000040e+01
7.900000000000000355e+00 1.036379100000000051e+02
7.950000000000000178e+00 1.715318999999999861e+01
8.000000000000000000e+00 2.049239999999999995e+01
8.050000000000000711e+00 2.691167000000000087e+01
8.099999999999999645e+00 2.416686999999999941e+01
8.150000000000000355e+00 1.806638999999999839e+01
8.199999999999999289e+00 1.817723000000000155e+01
8.250000000000000000e+00 9.808329999999999771e+00
8.300000000000000711e+00 9.868249999999999744e+00
8.349999999999999645e+00 1.099713999999999992e+01
8.400000000000000355e+00 3.937035000000000196e+01
8.449999999999999289e+00 2.516571000000000069e+01
8.500000000000000000e+00 3.080405000000000015e+01
8.550000000000000711e+00 1.281767999999999930e+01
8.599999999999999645e+00 8.304050000000000153e+00
8.650000000000000355e+00 7.970010000000000261e+00
8.699999999999999289e+00 2.040793000000000035e+01
8.750000000000000000e+00 1.736017000000000010e+01
8.800000000000000711e+00 8.148939999999999628e+00
8.849999999999999645e+00 4.709205000000000041e+01
8.900000000000000355e+00 1.978249999999999886e+01
8.949999999999999289e+00 2.839085000000000036e+01
9.000000000000000000e+00 6.259188000000000329e+01
9.050000000000000711e+00 2.030587999999999838e+01
9.099999999999999645e+00 3.978132999999999697e+01
9.150000000000000355e+00 1.504495000000000005e+01
9.199999999999999289e+00 1.212429999999999986e+01
9.250000000000000000e+00 6.207130000000000258e+00
9.300000000000000711e+00 2.191875999999999891e+01
9.349999999999999645e+00 7.091424000000000660e+01
9.400000000000000355e+00 2.401414000000000115e+01
9.449999999999999289e+00 4.348180000000000156e+00
9.500000000000000000e+00 5.430870000000000175e+01
9.550000000000000711e+00 3.081922000000000139e+01
9.599999999999999645e+00 8.013920000000000599e+00
9.650000000000000355e+00 2.830812999999999846e+01
9.699999999999999289e+00 1.605226000000000042e+01
9.750000000000000000e+00 2.553096000000000032e+01
9.800000000000000711e+00 2.904943000000000097e+01
9.849999999999999645e+00 1.861576000000000164e+01
9.900000000000000355e+00 5.047276999999999703e+01
9.949999999999999289e+00 1.570012000000000008e+01
1.000000000000000000e+01 4.265314999999999657e+01
1.005000000000000071e+01 4.193318000000000012e+01
1.009999999999999964e+01 9.197409999999999641e+00
1.015000000000000036e+01 2.687348000000000070e+01
1.019999999999999929e+01 1.298503000000000007e+01
1.025000000000000000e+01 1.823301000000000016e+01
1.030000000000000071e+01 1.726091999999999871e+01
1.034999999999999964e+01 1.332367999999999952e+01
1.040000000000000036e+01 2.682783999999999835e+01
1.044999999999999929e+01 2.224344999999999928e+01
1.050000000000000000e+01 3.498198000000000008e+01
1.055000000000000071e+01 8.890140000000000597e+00
1.059999999999999964e+01 1.456798999999999999e+01
1.065000000000000036e+01 3.531899999999999817e+00
1.069999999999999929e+01 1.715812000000000026e+01
1.075000000000000000e+01 2.245756000000000085e+01
1.080000000000000071e+01 3.334998000000000218e+01
1.084999999999999964e+01 1.576365399999999966e+02
1.090000000000000036e+01 4.597059999999999924e+00
1.094999999999999929e+01 6.876054999999999495e+01
1.100000000000000000e+01 2.173177000000000092e+01
1.105000000000000071e+01 4.595186999999999955e+01
1.109999999999999964e+01 3.278584000000000032e+01
1.115000000000000036e+01 5.657060000000000421e+00
1.119999999999999929e+01 3.850992999999999711e+01
1.125000000000000000e+01 7.309940000000000104e+00
1.130000000000000071e+01 1.911232000000000042e+01
1.134999999999999964e+01 4.582990999999999815e+01
1.140000000000000036e+01 1.906753000000000142e+01
1.144999999999999929e+01 2.456204999999999927e+01
1.150000000000000000e+01 3.209709000000000145e+01
1.155000000000000071e+01 6.307954000000000150e+01
1.159999999999999964e+01 3.854106000000000165e+01
1.165000000000000036e+01 8.415169999999999817e+00
1.169999999999999929e+01 7.319429999999999659e+00
1.175000000000000000e+01 2.555145999999999873e+01
1.180000000000000071e+01 1.521646999999999927e+01
1.184999999999999964e+01 2.586876500000000192e+02
1.190000000000000036e+01 6.780569999999999986e+00
1.194999999999999929e+01 1.678831999999999880e+01
1.200000000000000000e+01 3.771016000000000190e+01
1.205000000000000071e+01 2.696545000000000059e+01
1.209999999999999964e+01 2.740739999999999910e+01
1.215000000000000036e+01 2.293842000000000070e+01
1.219999999999999929e+01 3.895049999999999901e+00
1.225000000000000000e+01 1.586518000000000050e+01
1.230000000000000071e+01 1.391000999999999976e+01
1.234999999999999964e+01 1.416785999999999923e+01
1.240000000000000036e+01 2.927323000000000164e+01
1.244999999999999929e+01 7.793739999999999668e+00
1.250000000000000000e+01 1.308957000000000015e+01
1.255000000000000071e+01 5.797850000000000392e+00
1.259999999999999964e+01 4.720344999999999658e+01
1.265000000000000036e+01 1.853866000000000014e+01
1.269999999999999929e+01 2.675965000000000060e+01
1.275000000000000000e+01 2.056634000000000029e+01
1.280000000000000071e+01 1.300826999999999956e+01
1.284999999999999964e+01 1.108374000000000059e+01
1.290000000000000036e+01 3.102770999999999901e+01
1.294999999999999929e+01 1.135060000000000002e+01
1.300000000000000000e+01 1.154669999999999952e+01
1.305000000000000071e+01 2.344229999999999947e+01
1.309999999999999964e+01 1.357366000000000028e+01
1.315000000000000036e+01 2.445375999999999905e+01
1.319999999999999929e+01 1.812465999999999866e+01
1.325000000000000000e+01 6.509126999999999441e+01
1.330000000000000071e+01 1.939806000000000097e+01
1.334999999999999964e+01 1.587434000000000012e+01
1.340000000000000036e+01 1.934312999999999860e+01
1.344999999999999929e+01 2.360925999999999902e+01
1.350000000000000000e+01 6.280684999999999718e+01
1.355000000000000071e+01 8.376932999999999652e+01
1.359999999999999964e+01 7.562039000000000044e+01
1.365000000000000036e+01 7.147060000000000457e+01
1.369999999999999929e+01 5.635681000000000296e+01
1.375000000000000000e+01 1.950946000000000069e+01
1.380000000000000071e+01 2.562059999999999960e+01
1.384999999999999964e+01 3.608234999999999815e+01
1.390000000000000036e+01 5.401606000000000307e+01
1.394999999999999929e+01 9.885084000000000515e+01
1.400000000000000000e+01 5.481468000000000274e+01
1.405000000000000071e+01 8.535702000000000567e+01
1.409999999999999964e+01 4.658044000000000295e+01
1.415000000000000036e+01 1.666262000000000043e+01
1.419999999999999929e+01 7.104563000000000272e+01
1.425000000000000000e+01 1.495782900000000097e+02
1.430000000000000071e+01 1.069581500000000034e+02
1.434999999999999964e+01 3.244219999999999970e+01
1.440000000000000036e+01 5.371784000000000248e+01
1.444999999999999929e+01 5.148322000000000287e+01
1.450000000000000000e+01 4.627561000000000035e+01
1.455000000000000071e+01 1.626926999999999879e+01
1.459999999999999964e+01 4.195450999999999908e+01
1.465000000000000036e+01 2.547749900000000025e+02
1.469999999999999929e+01 7.242404999999999404e+01
1.475000000000000000e+01 3.147271999999999892e+01
1.480000000000000071e+01 2.054256000000000171e+01
1.484999999999999964e+01 7.441155000000000541e+01
1.490000000000000036e+01 3.856412999999999869e+01
1.494999999999999929e+01 2.426551999999999865e+01
1.500000000000000000e+01 5.710146000000000299e+01
1.505000000000000071e+01 1.996264000000000038e+01
1.509999999999999964e+01 1.701126999999999967e+01
1.515000000000000036e+01 4.560806999999999789e+01
1.519999999999999929e+01 1.442295000000000016e+01
1.525000000000000000e+01 4.426516999999999769e+01
1.530000000000000071e+01 4.539576999999999884e+01
1.534999999999999964e+01 2.093457000000000079e+01
1.540000000000000036e+01 4.550547999999999860e+01
1.544999999999999929e+01 3.321907999999999817e+01
1.550000000000000000e+01 2.177727000000000146e+01
1.555000000000000071e+01 8.493880000000000763e+00
1.559999999999999964e+01 1.274850999999999956e+01
1.565000000000000036e+01 5.900699999999999612e+00
1.569999999999999929e+01 1.715799000000000163e+01
1.575000000000000000e+01 1.474230000000000018e+01
1.580000000000000071e+01 5.239189999999999792e+00
1.584999999999999964e+01 2.867708000000000013e+01
1.590000000000000036e+01 1.332881000000000071e+01
1.594999999999999929e+01 9.013489999999999114e+00
1.600000000000000000e+01 2.798039999999999949e+01
1.605000000000000071e+01 1.465424999999999933e+01
1.610000000000000142e+01 1.345207000000000086e+01
1.614999999999999858e+01 1.494134999999999991e+01
1.619999999999999929e+01 7.685629999999999740e+00
1.625000000000000000e+01 1.477305999999999919e+01
1.630000000000000071e+01 1.379931999999999981e+01
1.635000000000000142e+01 2.507142999999999944e+01
1.639999999999999858e+01 1.776191999999999993e+01
1.644999999999999929e+01 1.872450999999999866e+01
1.650000000000000000e+01 1.165455000000000041e+01
1.655000000000000071e+01 9.885640000000000427e+00
1.660000000000000142e+01 2.920474000000000103e+01
1.664999999999999858e+01 7.595469999999999722e+00
1.669999999999999929e+01 7.445249999999999702e+00
1.675000000000000000e+01 1.013313999999999915e+01
1.680000000000000071e+01 3.336722000000000321e+01
1.685000000000000142e+01 4.213058999999999799e+01
1.689999999999999858e+01 9.068528000000000588e+01
1.694999999999999929e+01 1.161978000000000044e+01
1.700000000000000000e+01 1.534279000000000082e+01
1.705000000000000071e+01 1.206410999999999945e+01
1.710000000000000142e+01 6.328269999999999840e+00
1.714999999999999858e+01 9.310919999999999419e+00
1.719999999999999929e+01 1.462956999999999930e+01
1.725000000000000000e+01 1.495711999999999975e+01
1.730000000000000071e+01 1.255156000000000027e+01
1.735000000000000142e+01 1.357510000000000083e+01
1.739999999999999858e+01 3.174587999999999965e+01
1.744999999999999929e+01 3.360293999999999670e+01
1.750000000000000000e+01 1.844070999999999927e+01
1.755000000000000071e+01 2.364783999999999864e+01
1.760000000000000142e+01 1.269598000000000049e+01
1.764999999999999858e+01 3.763280999999999921e+01
1.769999999999999929e+01 2.473048000000000002e+01
1.775000000000000000e+01 3.342595000000000027e+01
1.780000000000000071e+01 8.539588999999999430e+01
1.785000000000000142e+01 2.205624999999999858e+01
1.789999999999999858e+01 1.234439000000000064e+01
1.794999999999999929e+01 1.566904000000000075e+01
1.800000000000000000e+01 1.693597000000000108e+01
1.805000000000000071e+01 2.300448000000000093e+01
1.810000000000000142e+01 1.620269000000000048e+01
1.814999999999999858e+01 3.587935999999999837e+01
1.819999999999999929e+01 1.567068000000000083e+01
1.825000000000000000e+01 2.408399000000000001e+01
1.830000000000000071e+01 6.478609999999999758e+00
1.835000000000000142e+01 2.065663999999999945e+01
1.839999999999999858e+01 1.652486999999999995e+01
1.844999999999999929e+01 3.010144999999999982e+01
1.850000000000000000e+01 2.307378999999999891e+01
1.855000000000000071e+01 7.460600000000000342e+00
1.860000000000000142e+01 2.721696000000000026e+01
1.864999999999999858e+01 2.782967000000000013e+01
1.869999999999999929e+01 7.269289999999999807e+00
1.875000000000000000e+01 2.001167999999999836e+01
1.880000000000000071e+01 7.325709999999999944e+00
1.885000000000000142e+01 1.128195999999999977e+01
1.889999999999999858e+01 2.774975999999999843e+01
1.894999999999999929e+01 1.359131999999999962e+01
1.900000000000000000e+01 1.359163999999999994e+01
1.905000000000000071e+01 4.271755999999999887e+01
1.910000000000000142e+01 1.268833000000000055e+01
1.914999999999999858e+01 6.623039999999999594e+00
1.919999999999999929e+01 8.351430000000000575e+00
1.925000000000000000e+01 1.152430000000000021e+01
1.930000000000000071e+01 1.027431999999999945e+01
1.935000000000000142e+01 4.211471000000000231e+01
1.939999999999999858e+01 2.342038000000000153e+01
1.944999999999999929e+01 6.227318000000000353e+01
1.950000000000000000e+01 1.045983999999999980e+01
1.955000000000000071e+01 2.707416999999999874e+01
1.960000000000000142e+01 5.863835000000000264e+01
1.964999999999999858e+01 3.853141999999999712e+01
1.969999999999999929e+01 1.507629000000000019e+01
1.975000000000000000e+01 3.889871000000000123e+01
1.980000000000000071e+01 4.536634999999999707e+01
1.985000000000000142e+01 4.790209000000000117e+01
1.989999999999999858e+01 2.724584000000000117e+01
1.994999999999999929e+01 2.476694000000000173e+01
2.000000000000000000e+01 2.191174000000000177e+01
2.005000000000000071e+01 2.424024999999999963e+01
2.010000000000000142e+01 2.181825999999999866e+01
2.014999999999999858e+01 5.089536999999999978e+01
2.019999999999999929e+01 6.368310000000000137e+00
2.025000000000000000e+01 1.252036999999999978e+01
2.030000000000000071e+01 7.503790999999999656e+01
2.035000000000000142e+01 3.834098999999999791e+01
2.039999999999999858e+01 1.509224000000000032e+01
2.044999999999999929e+01 1.170035999999999987e+01
2.050000000000000000e+01 5.343989999999999796e+00
2.055000000000000071e+01 7.553305000000000291e+01
2.060000000000000142e+01 1.073615300000000019e+02
2.064999999999999858e+01 3.035947000000000173e+01
2.069999999999999929e+01 2.311214000000000013e+01
2.075000000000000000e+01 1.191981200000000030e+02
2.080000000000000071e+01 2.130602000000000018e+01
2.085000000000000142e+01 1.512637999999999927e+01
2.089999999999999858e+01 1.613501000000000118e+01
2.094999999999999929e+01 4.252027999999999963e+01
2.100000000000000000e+01 1.450971999999999973e+01
2.105000000000000071e+01 1.612933999999999912e+01
2.110000000000000142e+01 1.641159999999999997e+01
2.114999999999999858e+01 7.657849000000000217e+01
2.119999999999999929e+01 3.051704000000000150e+01
2.125000000000000000e+01 1.689950300000000141e+02
2.130000000000000071e+01 3.991235999999999962e+01
2.135000000000000142e+01 2.991026000000000096e+01
2.139999999999999858e+01 5.148944999999999794e+01
2.144999999999999929e+01 5.019897000000000276e+01
2.150000000000000000e+01 2.532919000000000054e+01
2.155000000000000071e+01 1.407192000000000043e+01
2.160000000000000142e+01 2.874943999999999988e+01
2.164999999999999858e+01 5.353325000000000244e+01
2.169999999999999929e+01 4.175997000000000270e+01
2.175000000000000000e+01 1.167140000000000022e+01
2.180000000000000071e+01 2.567185999999999879e+01
2.185000000000000142e+01 2.138707000000000136e+01
2.189999999999999858e+01 1.298314000000000057e+01
2.194999999999999929e+01 3.485999999999999943e+01
2.200000000000000000e+01 2.290303000000000111e+01
2.205000000000000071e+01 9.926479999999999748e+00
2.210000000000000142e+01 7.594553000000000509e+01
2.214999999999999858e+01 2.814887999999999835e+01
2.219999999999999929e+01 1.382628000000000057e+01
2.225000000000000000e+01 1.894755999999999929e+01
2.230000000000000071e+01 1.077215300000000013e+02
2.235000000000000142e+01 3.686301000000000272e+01
2.239999999999999858e+01 7.400139000000000067e+01
2.244999999999999929e+01 1.350070599999999956e+02
2.250000000000000000e+01 2.301764000000000010e+01
2.255000000000000071e+01 3.357797000000000054e+01
2.260000000000000142e+01 5.418572999999999951e+01
2.264999999999999858e+01 4.326120000000000232e+01
2.269999999999999929e+01 2.829089000000000098e+01
2.275000000000000000e+01 1.413898000000000010e+01
2.280000000000000071e+01 1.600881000000000043e+01
2.285000000000000142e+01 2.032892000000000010e+01
2.289999999999999858e+01 1.953995000000000104e+01
2.294999999999999929e+01 1.586420999999999992e+01
2.300000000000000000e+01 1.276817999999999920e+01
2.305000000000000071e+01 2.008149999999999835e+01
2.310000000000000142e+01 3.545018999999999920e+01
2.314999999999999858e+01 6.289961000000000269e+01
2.319999999999999929e+01 1.282122000000000028e+01
2.325000000000000000e+01 1.077317000000000036e+01
2.330000000000000071e+01 2.205850999999999829e+01
2.335000000000000142e+01 1.101474500000000063e+02
2.339999999999999858e+01 4.347173000000000087e+01
2.344999999999999929e+01 2.569470000000000098e+01
2.350000000000000000e+01 2.712412000000000134e+01
2.355000000000000071e+01 2.201510999999999996e+01
2.360000000000000142e+01 1.598831999999999987e+01
2.364999999999999858e+01 2.805857999999999919e+01
2.369999999999999929e+01 9.953829999999999956e+00
2.375000000000000000e+01 1.933906999999999954e+01
2.380000000000000071e+01 9.292982999999999549e+01
2.385000000000000142e+01 3.013770999999999844e+01
2.389999999999999858e+01 3.835537999999999670e+01
2.394999999999999929e+01 1.060784999999999911e+01
2.400000000000000000e+01 1.411809000000000047e+01
2.405000000000000071e+01 1.957852000000000103e+01
2.410000000000000142e+01 2.057135999999999854e+01
2.414999999999999858e+01 8.118492000000000530e+01
2.419999999999999929e+01 1.643402999999999992e+01
2.425000000000000000e+01 2.305142999999999986e+01
2.430000000000000071e+01 1.054020000000000046e+01
2.435000000000000142e+01 1.427800000000000047e+01
2.439999999999999858e+01 1.663204999999999956e+01
2.444999999999999929e+01 1.010000999999999927e+01
2.450000000000000000e+01 1.381203000000000003e+01
2.455000000000000071e+01 2.854178999999999888e+01
2.460000000000000142e+01 1.906540000000000035e+01
2.464999999999999858e+01 2.126699999999999946e+01
2.469999999999999929e+01 2.572558000000000078e+01
2.475000000000000000e+01 3.107874999999999943e+01
2.480000000000000071e+01 2.719126999999999938e+01
2.485000000000000142e+01 6.951749999999999652e+00
2.489999999999999858e+01 1.565654999999999930e+01
2.494999999999999929e+01 1.052129000000000048e+01
2.500000000000000000e+01 3.583756999999999948e+01
2.505000000000000071e+01 6.666579999999999728e+00
2.510000000000000142e+01 2.278991999999999862e+01
2.514999999999999858e+01 1.168861000000000061e+01
2.519999999999999929e+01 1.691213000000000122e+01
2.525000000000000000e+01 3.368941000000000230e+01
2.530000000000000071e+01 2.387986000000000075e+01
2.535000000000000142e+01 1.703404000000000096e+01
2.539999999999999858e+01 8.362949999999999662e+00
2.544999999999999929e+01 5.229610000000000269e+01
2.550000000000000000e+01 2.124369000000000085e+01
2.555000000000000071e+01 2.647793000000000063e+01
2.560000000000000142e+01 1.818090000000000117e+01
2.564999999999999858e+01 1.174516000000000027e+01
2.569999999999999929e+01 1.893023000000000167e+01
2.575000000000000000e+01 3.102985999999999933e+01
2.580000000000000071e+01 1.328902000000000072e+01
2.585000000000000142e+01 8.401889999999999858e+00
2.589999999999999858e+01 2.270799999999999841e+01
2.594999999999999929e+01 4.130113999999999663e+01
2.600000000000000000e+01 2.273576999999999870e+01
2.605000000000000071e+01 1.192747999999999919e+01
2.610000000000000142e+01 2.779510000000000147e+01
2.614999999999999858e+01 1.351726000000000028e+01
2.619999999999999929e+01 1.173549000000000042e+01
2.625000000000000000e+01 2.657675000000000054e+01
2.630000000000000071e+01 1.356108000000000047e+01
2.635000000000000142e+01 2.562836000000000070e+01
2.639999999999999858e+01 1.310302000000000078e+01
2.644999999999999929e+01 2.552826999999999913e+01
2.650000000000000000e+01 1.800029999999999930e+01
2.655000000000000071e+01 1.931965999999999894e+01
2.660000000000000142e+01 3.846547999999999945e+01
2.664999999999999858e+01 1.090316999999999936e+01
2.669999999999999929e+01 1.496123000000000047e+01
2.675000000000000000e+01 1.506395999999999979e+01
2.680000000000000071e+01 1.600081000000000131e+01
2.685000000000000142e+01 6.684330000000000105e+00
2.689999999999999858e+01 1.639121000000000095e+01
2.694999999999999929e+01 1.015578999999999965e+01
2.700000000000000000e+01 1.633560999999999908e+01
2.705000000000000071e+01 1.258427999999999969e+01
2.710000000000000142e+01 2.212147999999999826e+01
2.714999999999999858e+01 9.537110000000000198e+00
2.719999999999999929e+01 1.438514999999999944e+01
2.725000000000000000e+01 5.493252999999999986e+01
2.730000000000000071e+01 1.438311999999999991e+01
2.735000000000000142e+01 6.373886000000000251e+01
2.739999999999999858e+01 1.136608099999999979e+02
2.744999999999999929e+01 1.830833000000000155e+01
2.750000000000000000e+01 1.452124000000000059e+01
2.755000000000000071e+01 1.105719999999999992e+01
2.760000000000000142e+01 1.313831000000000060e+01
2.764999999999999858e+01 1.895079000000000136e+01
2.769999999999999929e+01 2.723502999999999830e+01
2.775000000000000000e+01 1.856700000000000017e+01
2.780000000000000071e+01 1.613663000000000025e+01
2.785000000000000142e+01 1.906766999999999967e+01
2.789999999999999858e+01 2.911158000000000001e+01
2.794999999999999929e+01 7.374590000000000423e+00
2.800000000000000000e+01 1.754764000000000124e+01
2.805000000000000071e+01 1.378561000000000014e+01
2.810000000000000142e+01 2.234725999999999857e+01
2.814999999999999858e+01 1.882297000000000153e+01
2.819999999999999929e+01 9.321999999999999176e+00
2.825000000000000000e+01 1.421376000000000062e+01
2.830000000000000071e+01 1.950150999999999968e+01
2.835000000000000142e+01 1.608626999999999896e+01
2.839999999999999858e+01 1.591901000000000010e+01
2.844999999999999929e+01 1.496752000000000038e+01
2.850000000000000000e+01 1.197286000000000072e+01
2.855000000000000071e+01 1.298573000000000022e+01
2.860000000000000142e+01 1.677972000000000108e+01
2.864999999999999858e+01 9.578849999999999199e+00
2.869999999999999929e+01 2.989313999999999893e+01
2.875000000000000000e+01 2.827776000000000067e+01
2.880000000000000071e+01 3.207005000000000194e+01
2.885000000000000142e+01 2.460323999999999955e+01
2.889999999999999858e+01 1.079193000000000069e+01
2.894999999999999929e+01 1.191395999999999944e+01
2.900000000000000000e+01 1.649636999999999887e+01
2.905000000000000071e+01 2.265646999999999878e+01
2.910000000000000142e+01 1.585960000000000036e+01
2.914999999999999858e+01 1.981531999999999982e+01
2.919999999999999929e+01 4.193260999999999683e+01
2.925000000000000000e+01 1.328289999999999971e+01
2.930000000000000071e+01 7.738970000000000127e+00
2.935000000000000142e+01 9.860480000000000800e+00
2.939999999999999858e+01 2.714711000000000141e+01
2.944999999999999929e+01 3.105808999999999997e+01
2.950000000000000000e+01 1.475473000000000035e+01
2.955000000000000071e+01 6.277910000000000323e+00
2.960000000000000142e+01 2.057330999999999932e+01
2.964999999999999858e+01 1.360266999999999982e+01
2.969999999999999929e+01 2.597389000000000081e+01
2.975000000000000000e+01 2.239742000000000033e+01
2.980000000000000071e+01 2.270553999999999917e+01
2.985000000000000142e+01 1.554810999999999943e+01
2.989999999999999858e+01 6.293549999999999756e+00
2.994999999999999929e+01 4.869666000000000139e+01
3.000000000000000000e+01 1.789422000000000068e+01
3.005000000000000071e+01 1.827374999999999972e+01
3.010000000000000142e+01 1.920732999999999890e+01
3.014999999999999858e+01 1.529066000000000081e+01
3.019999999999999929e+01 2.060166999999999859e+01
3.025000000000000000e+01 1.614181999999999917e+01
3.030000000000000071e+01 2.354594000000000165e+01
3.035000000000000142e+01 3.116779999999999973e+01
3.039999999999999858e+01 1.633383999999999858e+01
3.044999999999999929e+01 5.708547000000000082e+01
3.050000000000000000e+01 2.802552000000000021e+01
3.055000000000000071e+01 8.282109999999999417e+00
3.060000000000000142e+01 2.324314999999999998e+01
3.064999999999999858e+01 4.661236000000000246e+01
3.069999999999999929e+01 5.717600000000000193e+01
3.075000000000000000e+01 2.760579999999999856e+01
3.080000000000000071e+01 2.438561999999999941e+01
3.085000000000000142e+01 8.100379999999999470e+00
3.089999999999999858e+01 3.167042000000000002e+01
3.094999999999999929e+01 1.528636000000000017e+01
3.100000000000000000e+01 1.502932199999999909e+02
3.105000000000000071e+01 3.066200999999999866e+01
3.110000000000000142e+01 2.150354000000000099e+01
3.114999999999999858e+01 1.244077000000000055e+01
3.119999999999999929e+01 3.645546000000000220e+01
3.125000000000000000e+01 2.834100000000000108e+01
3.130000000000000071e+01 1.912530999999999892e+01
3.135000000000000142e+01 5.274723999999999791e+01
3.139999999999999858e+01 4.318361999999999767e+01
3.144999999999999929e+01 8.831802999999999315e+01
3.150000000000000000e+01 1.628534600000000125e+02
3.155000000000000071e+01 1.144874400000000065e+02
3.160000000000000142e+01 2.773903399999999806e+02
3.164999999999999858e+01 2.347456999999999994e+01
3.169999999999999929e+01 4.970783999999999736e+01
3.175000000000000000e+01 5.887848000000000326e+01
3.180000000000000071e+01 7.311739000000000033e+01
3.185000000000000142e+01 5.587429000000000201e+01
3.189999999999999858e+01 3.736419000000000068e+01
3.194999999999999929e+01 1.362284999999999968e+01
3.200000000000000000e+01 1.202523300000000006e+02
3.204999999999999716e+01 4.087395000000000067e+01
3.210000000000000142e+01 4.882609000000000066e+01
3.214999999999999858e+01 4.733122999999999791e+01
3.220000000000000284e+01 1.638972000000000051e+01
3.225000000000000000e+01 2.197159200000000112e+02
3.229999999999999716e+01 2.760705000000000098e+01
3.235000000000000142e+01 2.451024800000000141e+02
3.239999999999999858e+01 1.245703999999999922e+01
3.245000000000000284e+01 1.891843000000000075e+01
3.250000000000000000e+01 5.787125999999999948e+01
3.254999999999999716e+01 2.821043999999999841e+01
3.260000000000000142e+01 3.682010999999999967e+01
3.264999999999999858e+01 6.139153000000000304e+01
3.270000000000000284e+01 3.825934999999999775e+01
3.275000000000000000e+01 2.120507999999999882e+01
3.279999999999999716e+01 4.683010000000000339e+00
3.285000000000000142e+01 6.053510000000000169e+00
3.289999999999999858e+01 6.531789999999999985e+00
3.295000000000000284e+01 2.234114999999999895e+01
3.300000000000000000e+01 2.156729999999999947e+01
3.304999999999999716e+01 2.224722999999999828e+01
3.310000000000000142e+01 1.167487000000000030e+01
3.314999999999999858e+01 7.543289999999999829e+00
3.320000000000000284e+01 3.260969000000000051e+01
3.325000000000000000e+01 4.686009999999999565e+00
3.329999999999999716e+01 2.295235999999999876e+01
3.335000000000000142e+01 4.313060000000000116e+00
3.339999999999999858e+01 2.424891999999999825e+01
3.345000000000000284e+01 1.503434999999999988e+01
3.350000000000000000e+01 1.696600000000000108e+01
3.354999999999999716e+01 3.573539999999999939e+00
3.360000000000000142e+01 5.360909999999999620e+00
3.364999999999999858e+01 2.222459999999999880e+00
3.370000000000000284e+01 7.205729999999999968e+00
3.375000000000000000e+01 7.532740000000000435e+00
3.379999999999999716e+01 8.009470000000000312e+00
3.385000000000000142e+01 2.576608999999999838e+01
3.389999999999999858e+01 6.083256000000000085e+01
3.395000000000000284e+01 8.335630000000000095e+00
3.400000000000000000e+01 1.381828999999999930e+01
3.404999999999999716e+01 1.033498999999999945e+01
3.410000000000000142e+01 1.320031999999999961e+01
3.414999999999999858e+01 6.421099999999999852e+01
3.420000000000000284e+01 1.598991000000000007e+01
3.425000000000000000e+01 1.300986999999999938e+01
3.429999999999999716e+01 1.419759999999999955e+01
3.435000000000000142e+01 1.393209000000000053e+01
3.439999999999999858e+01 3.494639999999999969e+00
3.445000000000000284e+01 9.215709999999999624e+00
3.450000000000000000e+01 1.298329000000000022e+01
3.454999999999999716e+01 5.168210000000000193e+00
3.460000000000000142e+01 1.078729900000000015e+02
3.464999999999999858e+01 1.054411999999999949e+01
3.470000000000000284e+01 1.084844999999999970e+01
3.475000000000000000e+01 1.375281000000000020e+01
3.479999999999999716e+01 5.673949999999999605e+00
3.485000000000000142e+01 3.310578999999999894e+01
3.489999999999999858e+01 5.320839999999999570e+00
3.495000000000000284e+01 1.489409000000000027e+01
3.500000000000000000e+01 1.647674999999999912e+01
3.504999999999999716e+01 4.808151999999999759e+01
3.510000000000000142e+01 6.608999000000000024e+01
3.514999999999999858e+01 1.944616999999999862e+01
3.520000000000000284e+01 9.760818000000000438e+01
3.525000000000000000e+01 1.427795000000000059e+01
3.529999999999999716e+01 2.277102999999999966e+01
3.535000000000000142e+01 1.760399999999999920e+01
3.539999999999999858e+01 2.418599000000000032e+01
3.545000000000000284e+01 3.165309999999999846e+01
3.550000000000000000e+01 9.029009999999999536e+00
3.554999999999999716e+01 9.658803000000000338e+01
3.560000000000000142e+01 1.230197000000000074e+01
3.564999999999999858e+01 4.634402000000000044e+01
3.570000000000000284e+01 7.515000000000000568e+01
3.575000000000000000e+01 4.908030000000000115e+01
3.579999999999999716e+01 4.535750999999999777e+01
3.585000000000000142e+01 4.357086000000000325e+01
3.589999999999999858e+01 2.443110000000000070e+01
3.595000000000000284e+01 1.163504999999999967e+01
3.600000000000000000e+01 2.855996999999999986e+01
3.604999999999999716e+01 1.012669000000000068e+02
3.610000000000000142e+01 1.332072999999999929e+01
3.614999999999999858e+01 5.195179999999999687e+00
3.620000000000000284e+01 3.838006000000000029e+01
3.625000000000000000e+01 5.897710000000000008e+00
3.629999999999999716e+01 8.993351000000000113e+02
3.635000000000000142e+01 5.396896000000000271e+01
3.639999999999999858e+01 2.138568000000000069e+01
3.645000000000000284e+01 2.480283999999999978e+01
3.650000000000000000e+01 1.760194999999999865e+01
3.654999999999999716e+01 1.197952000000000083e+01
3.660000000000000142e+01 1.259965000000000046e+01
3.664999999999999858e+01 8.788669999999999760e+00
3.670000000000000284e+01 8.860060000000000713e+00
3.675000000000000000e+01 8.218489999999999185e+00
3.679999999999999716e+01 1.159221999999999930e+01
3.685000000000000142e+01 1.299907999999999930e+01
3.689999999999999858e+01 1.138965999999999923e+01
3.695000000000000284e+01 1.168378000000000050e+01
3.700000000000000000e+01 7.878989999999999938e+00
3.704999999999999716e+01 9.611459999999999226e+00
3.710000000000000142e+01 1.774551999999999907e+01
3.714999999999999858e+01 1.126352999999999938e+01
3.720000000000000284e+01 3.333601000000000170e+01
3.725000000000000000e+01 2.262271000000000143e+01
3.729999999999999716e+01 2.100570000000000093e+01
3.735000000000000142e+01 6.548000000000000043e+00
3.739999999999999858e+01 2.139665000000000106e+01
3.745000000000000284e+01 2.371019000000000077e+01
3.750000000000000000e+01 1.117322000000000060e+01
3.754999999999999716e+01 2.599708000000000041e+01
3.760000000000000142e+01 1.975590000000000046e+01
3.764999999999999858e+01 1.834566999999999837e+01
3.770000000000000284e+01 8.688079999999999359e+00
3.775000000000000000e+01 4.952640999999999849e+01
3.779999999999999716e+01 3.949331000000000103e+01
3.785000000000000142e+01 2.284729000000000099e+01
3.789999999999999858e+01 3.478878000000000270e+01
3.795000000000000284e+01 8.683400000000000674e+00
3.800000000000000000e+01 1.463423000000000052e+01
3.804999999999999716e+01 3.935999999999999943e+01
3.810000000000000142e+01 1.668969999999999843e+01
3.814999999999999858e+01 1.401409999999999911e+01
3.820000000000000284e+01 9.685990000000000322e+00
3.825000000000000000e+01 8.234329999999999927e+00
3.829999999999999716e+01 1.518448000000000064e+01
3.835000000000000142e+01 6.978850000000000442e+00
3.839999999999999858e+01 2.412658000000000058e+01
3.845000000000000284e+01 3.203101000000000198e+01
3.850000000000000000e+01 1.045504000000000033e+01
3.854999999999999716e+01 8.492110000000000269e+00
3.860000000000000142e+01 1.057925999999999966e+01
3.864999999999999858e+01 1.209486000000000061e+01
3.870000000000000284e+01 1.277596999999999916e+01
3.875000000000000000e+01 1.763220000000000098e+01
3.879999999999999716e+01 2.165615000000000023e+01
3.885000000000000142e+01 7.148119999999999585e+00
3.889999999999999858e+01 1.843378999999999834e+01
3.895000000000000284e+01 1.388441000000000081e+01
3.900000000000000000e+01 1.172966000000000086e+01
3.904999999999999716e+01 4.920049999999999812e+00
3.910000000000000142e+01 4.721009999999999707e+00
3.914999999999999858e+01 4.538719999999999644e+00
3.920000000000000284e+01 2.359254999999999924e+01
3.925000000000000000e+01 1.547982000000000014e+01
3.929999999999999716e+01 4.708350000000000257e+00
3.935000000000000142e+01 1.558226999999999940e+01
3.939999999999999858e+01 1.674167999999999878e+01
3.945000000000000284e+01 1.573338000000000036e+01
3.950000000000000000e+01 1.358507999999999960e+01
3.954999999999999716e+01 1.134469999999999956e+01
3.960000000000000142e+01 2.408278999999999925e+01
3.964999999999999858e+01 1.472962000000000060e+01
3.970000000000000284e+01 1.979228000000000165e+01
3.975000000000000000e+01 1.561017999999999972e+01
3.979999999999999716e+01 1.904684999999999917e+01
3.985000000000000142e+01 2.620563999999999893e+01
3.989999999999999858e+01 2.688025000000000020e+01
3.995000000000000284e+01 1.454554000000000080e+01
4.000000000000000000e+01 1.040436000000000050e+01
4.004999999999999716e+01 1.908804999999999907e+01
4.010000000000000142e+01 7.763270000000000337e+00
4.014999999999999858e+01 6.209500000000000242e+00
4.020000000000000284e+01 9.481429999999999580e+00
4.025000000000000000e+01 2.969875000000000043e+01
4.029999999999999716e+01 7.449169999999999625e+00
4.035000000000000142e+01 1.758642000000000039e+01
4.039999999999999858e+01 3.945027999999999935e+01
4.045000000000000284e+01 2.014291249999999991e+03
4.050000000000000000e+01 1.321978000000000009e+01
4.054999999999999716e+01 1.155818000000000012e+01
4.060000000000000142e+01 4.989665000000000106e+01
4.064999999999999858e+01 8.698729999999999407e+00
4.070000000000000284e+01 8.172984999999999900e+01
4.075000000000000000e+01 1.366104999999999947e+01
4.079999999999999716e+01 2.337327000000000155e+01
4.085000000000000142e+01 1.724245000000000161e+01
4.089999999999999858e+01 6.445135999999999399e+01
4.095000000000000284e+01 8.980274500000000444e+02
4.100000000000000000e+01 1.330983999999999945e+01
4.104999999999999716e+01 1.221773999999999916e+01
4.110000000000000142e+01 4.086077999999999832e+01
4.114999999999999858e+01 3.042315999999999931e+01
4.120000000000000284e+01 1.820979000000000170e+01
4.125000000000000000e+01 1.654968999999999824e+01
4.129999999999999716e+01 1.215363999999999933e+01
4.135000000000000142e+01 2.701895000000000024e+01
4.139999999999999858e+01 1.906277000000000044e+01
4.145000000000000284e+01 1.506291000000000047e+01
4.150000000000000000e+01 7.251870000000000260e+00
4.154999999999999716e+01 2.258627999999999858e+01
4.160000000000000142e+01 3.421379000000000303e+01
4.164999999999999858e+01 1.561237999999999992e+01
4.170000000000000284e+01 1.821348000000000056e+01
4.175000000000000000e+01 2.052131999999999934e+01
4.179999999999999716e+01 4.314251000000000147e+01
4.185000000000000142e+01 2.865743000000000151e+01
4.189999999999999858e+01 3.661621000000000237e+01
4.195000000000000284e+01 4.906132999999999811e+01
4.200000000000000000e+01 6.191552999999999685e+01
4.204999999999999716e+01 2.617088400000000092e+02
4.210000000000000142e+01 1.898594999999999899e+01
4.214999999999999858e+01 3.834438000000000102e+01
4.220000000000000284e+01 2.873057999999999979e+01
4.225000000000000000e+01 8.539709999999999468e+00
4.229999999999999716e+01 4.255049999999999955e+01
4.235000000000000142e+01 5.390825999999999851e+01
4.239999999999999858e+01 3.254193999999999676e+01
4.245000000000000284e+01 2.443350999999999829e+01
4.250000000000000000e+01 7.117386999999999375e+01
4.254999999999999716e+01 2.116554999999999964e+01
4.260000000000000142e+01 1.380091000000000001e+01
4.264999999999999858e+01 5.201695999999999742e+01
4.270000000000000284e+01 1.698634999999999877e+02
4.275000000000000000e+01 1.755070999999999870e+01
4.279999999999999716e+01 3.064101000000000141e+01
4.285000000000000142e+01 8.046630999999999290e+01
4.289999999999999858e+01 1.390975799999999936e+02
4.295000000000000284e+01 3.759181999999999846e+01
4.300000000000000000e+01 2.222025000000000006e+01
4.304999999999999716e+01 7.131408000000000413e+01
4.310000000000000142e+01 3.309570999999999685e+01
4.314999999999999858e+01 1.952473200000000020e+02
4.320000000000000284e+01 2.600433999999999912e+01
4.325000000000000000e+01 8.157886000000000593e+01
4.329999999999999716e+01 3.601194999999999879e+01
4.335000000000000142e+01 1.459543000000000035e+01
4.339999999999999858e+01 3.024880999999999887e+01
4.345000000000000284e+01 3.115418999999999983e+01
4.350000000000000000e+01 2.191582999999999970e+01
4.354999999999999716e+01 2.591516999999999982e+01
4.360000000000000142e+01 1.372367999999999988e+01
4.364999999999999858e+01 2.957653000000000176e+01
4.370000000000000284e+01 1.874476999999999904e+01
4.375000000000000000e+01 8.616619999999999280e+00
4.379999999999999716e+01 2.212281000000000120e+01
4.385000000000000142e+01 3.239658000000000015e+01
4.389999999999999858e+01 1.596078999999999937e+01
4.395000000000000284e+01 5.756396999999999764e+01
4.400000000000000000e+01 1.241383000000000081e+01
4.404999999999999716e+01 1.808680999999999983e+01
4.410000000000000142e+01 1.903825000000000145e+01
4.414999999999999858e+01 1.783359000000000094e+01
4.420000000000000284e+01 2.806040000000000134e+01
4.425000000000000000e+01 1.723964000000000141e+01
4.429999999999999716e+01 2.205311000000000021e+01
4.435000000000000142e+01 3.878224999999999767e+01
4.439999999999999858e+01 1.997070000000000078e+01
4.445000000000000284e+01 2.181950000000000145e+01
4.450000000000000000e+01 1.106706999999999930e+01
4.454999999999999716e+01 7.926379999999999981e+00
4.460000000000000142e+01 9.605259999999999465e+00
4.464999999999999858e+01 8.622310000000000585e+00
4.470000000000000284e+01 1.962198000000000064e+01
4.475000000000000000e+01 1.005795999999999957e+01
4.479999999999999716e+01 1.760605999999999938e+01
4.485000000000000142e+01 1.254486999999999952e+01
4.489999999999999858e+01 3.193699000000000154e+01
4.495000000000000284e+01 1.085051999999999950e+01
4.500000000000000000e+01 2.188757999999999981e+01
4.504999999999999716e+01 5.754993000000000336e+01
4.510000000000000142e+01 1.075599000000000061e+01
4.514999999999999858e+01 2.998310000000000031e+01
4.520000000000000284e+01 1.272756000000000043e+01
4.525000000000000000e+01 1.875350999999999857e+01
4.529999999999999716e+01 9.280609999999999360e+00
4.535000000000000142e+01 1.745245999999999853e+01
4.539999999999999858e+01 7.330199999999999605e+00
4.545000000000000284e+01 3.354511999999999716e+01
4.550000000000000000e+01 1.372649999999999970e+01
4.554999999999999716e+01 1.696959999999999980e+01
4.560000000000000142e+01 1.655077999999999960e+01
4.564999999999999858e+01 1.039392999999999923e+01
4.570000000000000284e+01 2.697184000000000026e+01
4.575000000000000000e+01 1.177419000000000082e+01
4.579999999999999716e+01 1.552685999999999922e+01
4.585000000000000142e+01 6.234449999999999825e+00
4.589999999999999858e+01 1.835874000000000095e+01
4.595000000000000284e+01 9.176719999999999544e+00
4.600000000000000000e+01 1.748305999999999827e+01
4.604999999999999716e+01 4.150488000000000000e+01
4.610000000000000142e+01 3.012263000000000090e+01
4.614999999999999858e+01 5.682339999999999947e+00
4.620000000000000284e+01 1.474977999999999945e+01
4.625000000000000000e+01 1.113713000000000086e+01
4.629999999999999716e+01 2.614532000000000167e+01
4.635000000000000142e+01 1.470534600000000012e+02
4.639999999999999858e+01 4.239471999999999952e+01
4.645000000000000284e+01 9.454950000000000188e+00
4.650000000000000000e+01 4.244710000000000427e+00
4.654999999999999716e+01 1.131539000000000073e+01
4.660000000000000142e+01 2.813179999999999836e+01
4.664999999999999858e+01 9.999330000000000496e+00
4.670000000000000284e+01 1.462495000000000012e+01
4.675000000000000000e+01 2.615073999999999899e+01
4.679999999999999716e+01 3.054609999999999914e+01
4.685000000000000142e+01 1.051847000000000065e+01
4.689999999999999858e+01 3.786133000000000237e+01
4.695000000000000284e+01 2.652192000000000149e+01
4.700000000000000000e+01 7.791769999999999641e+00
4.704999999999999716e+01 6.011680000000000135e+00
4.710000000000000142e+01 2.078600000000000136e+01
4.714999999999999858e+01 4.722570000000000157e+00
4.720000000000000284e+01 4.841879999999999740e+00
4.725000000000000000e+01 2.100255999999999901e+01
4.729999999999999716e+01 1.056123999999999974e+01
4.735000000000000142e+01 1.458705999999999925e+01
4.739999999999999858e+01 9.302809999999999135e+00
4.745000000000000284e+01 1.146637999999999913e+01
4.750000000000000000e+01 5.788479999999999848e+00
4.754999999999999716e+01 2.908736000000000033e+01
4.760000000000000142e+01 2.163720999999999961e+01
4.764999999999999858e+01 1.295457000000000036e+01
4.770000000000000284e+01 1.311018999999999934e+01
4.775000000000000000e+01 9.183590000000000586e+00
4.779999999999999716e+01 1.377647999999999939e+01
4.785000000000000142e+01 3.425294000000000239e+01
4.789999999999999858e+01 2.088363000000000014e+01
4.795000000000000284e+01 6.594979999999999620e+00
4.800000000000000000e+01 1.906141999999999825e+01
4.804999999999999716e+01 3.798379999999999868e+00
4.810000000000000142e+01 1.825274999999999892e+01
4.814999999999999858e+01 2.750917000000000101e+01
4.820000000000000284e+01 1.623048999999999964e+01
4.825000000000000000e+01 2.347547000000000139e+01
4.829999999999999716e+01 2.487976000000000099e+01
4.835000000000000142e+01 1.986056999999999917e+01
4.839999999999999858e+01 3.907254999999999967e+01
4.845000000000000284e+01 9.994529999999999248e+00
4.850000000000000000e+01 3.289074999999999704e+01
4.854999999999999716e+01 4.693402999999999992e+01
4.860000000000000142e+01 2.232889000000000124e+01
4.864999999999999858e+01 4.429885000000000161e+01
4.870000000000000284e+01 6.953892999999999347e+01
4.875000000000000000e+01 8.427089999999999748e+00
4.879999999999999716e+01 1.720047999999999888e+01
4.885000000000000142e+01 2.696080999999999861e+01
4.889999999999999858e+01 2.074024000000000001e+01
4.895000000000000284e+01 1.205335999999999963e+01
4.900000000000000000e+01 1.309651999999999994e+01
4.904999999999999716e+01 2.432799999999999940e+01
4.910000000000000142e+01 8.684089999999999421e+00
4.914999999999999858e+01 1.882181999999999888e+01
4.920000000000000284e+01 1.327938999999999936e+01
4.925000000000000000e+01 1.148062000000000005e+01
4.929999999999999716e+01 1.687766999999999840e+01
4.935000000000000142e+01 4.607656000000000063e+01
4.939999999999999858e+01 1.132981000000000016e+01
4.945000000000000284e+01 3.991199000000000296e+01
4.950000000000000000e+01 1.176499199999999945e+02
4.954999999999999716e+01 2.229522000000000048e+01
4.960000000000000142e+01 1.644183999999999912e+01
4.964999999999999858e+01 7.863209999999999589e+00
4.970000000000000284e+01 7.864980000000000082e+00
4.975000000000000000e+01 2.504761999999999844e+01
4.979999999999999716e+01 2.689501999999999882e+01
4.985000000000000142e+01 2.427911999999999892e+01
4.989999999999999858e+01 1.810160000000000124e+01
4.995000000000000284e+01 1.940419999999999945e+01
5.000000000000000000e+01 6.064720000000000333e+00
5.004999999999999716e+01 2.529644000000000048e+01
5.010000000000000142e+01 5.433709999999999596e+00
5.014999999999999858e+01 1.189615000000000045e+01
5.020000000000000284e+01 1.239841000000000015e+01
5.025000000000000000e+01 1.265395000000000003e+01
5.029999999999999716e+01 9.862420000000000186e+00
5.035000000000000142e+01 1.359770999999999930e+01
5.039999999999999858e+01 1.223826000000000036e+01
5.045000000000000284e+01 3.590635999999999939e+01
5.050000000000000000e+01 8.412250000000000227e+00
5.054999999999999716e+01 2.870238000000000156e+01
5.060000000000000142e+01 3.336773000000000167e+01
5.064999999999999858e+01 2.095853999999999928e+01
5.070000000000000284e+01 2.946429999999999882e+00
5.075000000000000000e+01 2.108259999999999934e+01
5.079999999999999716e+01 3.098873999999999995e+01
5.085000000000000142e+01 5.565113999999999805e+01
5.089999999999999858e+01 1.510651999999999973e+01
5.095000000000000284e+01 3.368675999999999959e+01
5.100000000000000000e+01 3.485403000000000162e+01
5.104999999999999716e+01 1.422891000000000084e+01
5.110000000000000142e+01 3.258948000000000178e+01
5.114999999999999858e+01 1.261572999999999922e+01
5.120000000000000284e+01 2.701022000000000034e+01
5.125000000000000000e+01 1.735979999999999990e+01
5.129999999999999716e+01 3.987955000000000183e+01
5.135000000000000142e+01 8.266140000000000043e+00
5.139999999999999858e+01 1.208120000000000083e+01
5.145000000000000284e+01 1.573800999999999917e+01
5.150000000000000000e+01 2.198401000000000138e+01
5.154999999999999716e+01 1.058126999999999995e+01
5.160000000000000142e+01 2.336492000000000147e+01
5.164999999999999858e+01 2.054088000000000136e+01
5.170000000000000284e+01 9.242070000000000007e+00
5.175000000000000000e+01 1.017445000000000022e+01
5.179999999999999716e+01 1.389625000000000021e+01
5.185000000000000142e+01 5.376527000000000100e+01
5.189999999999999858e+01 1.541309000000000040e+01
5.195000000000000284e+01 2.183795999999999893e+01
5.200000000000000000e+01 1.333346000000000053e+01
5.204999999999999716e+01 1.133305000000000007e+01
5.210000000000000142e+01 2.073344000000000165e+01
5.214999999999999858e+01 2.098668999999999940e+01
5.220000000000000284e+01 2.016233000000000075e+01
5.225000000000000000e+01 3.309584000000000259e+01
5.229999999999999716e+01 2.649147999999999925e+01
5.235000000000000142e+01 1.445327999999999946e+01
5.239999999999999858e+01 8.080709999999999837e+00
5.245000000000000284e+01 1.958896000000000015e+01
5.250000000000000000e+01 1.159033999999999942e+01
5.254999999999999716e+01 1.460144000000000020e+01
5.260000000000000142e+01 1.319959000000000060e+01
5.264999999999999858e+01 2.922378000000000142e+01
5.270000000000000284e+01 1.376196000000000019e+01
5.275000000000000000e+01 2.962753999999999976e+01
5.279999999999999716e+01 2.591610000000000014e+01
5.285000000000000142e+01 9.497090000000000032e+00
5.289999999999999858e+01 1.230903999999999954e+01
5.295000000000000284e+01 6.705840000000000245e+00
5.300000000000000000e+01 2.524853999999999843e+01
5.304999999999999716e+01 2.066035000000000110e+01
5.310000000000000142e+01 2.053760000000000119e+01
5.314999999999999858e+01 1.278796999999999962e+01
5.320000000000000284e+01 3.144530999999999921e+01
5.325000000000000000e+01 1.986412999999999940e+01
5.329999999999999716e+01 2.237656000000000134e+01
5.335000000000000142e+01 1.410673000000000066e+01
5.339999999999999858e+01 2.423591000000000051e+01
5.345000000000000284e+01 1.103575000000000017e+01
5.350000000000000000e+01 1.177839999999999954e+01
5.354999999999999716e+01 2.233606999999999942e+01
5.360000000000000142e+01 9.182219999999999160e+00
5.364999999999999858e+01 9.221844000000000108e+01
5.370000000000000284e+01 1.797172000000000125e+01
5.375000000000000000e+01 1.581569000000000003e+01
5.379999999999999716e+01 9.204150000000000276e+00
5.385000000000000142e+01 2.048513000000000162e+01
5.389999999999999858e+01 4.542460000000000164e+00
5.395000000000000284e+01 6.543700000000000294e+00
5.400000000000000000e+01 1.106798999999999999e+01
5.404999999999999716e+01 1.233464999999999989e+01
5.410000000000000142e+01 1.503317999999999977e+01
5.414999999999999858e+01 9.601000000000000867e+00
5.420000000000000284e+01 6.479669999999999597e+00
5.425000000000000000e+01 4.201865000000000094e+01
5.429999999999999716e+01 1.272003999999999913e+01
5.435000000000000142e+01 1.279034000000000049e+01
5.439999999999999858e+01 2.808359000000000094e+01
5.445000000000000284e+01 2.153776999999999830e+01
5.450000000000000000e+01 4.381678000000000139e+01
5.454999999999999716e+01 3.050056000000000012e+01
5.460000000000000142e+01 2.479685999999999879e+01
5.464999999999999858e+01 2.523904999999999887e+01
5.470000000000000284e+01 1.091437999999999953e+01
5.475000000000000000e+01 1.612573000000000079e+01
5.479999999999999716e+01 1.610753000000000057e+01
5.485000000000000142e+01 3.462577000000000282e+01
5.489999999999999858e+01 1.638721999999999923e+01
5.495000000000000284e+01 2.994525000000000148e+01
5.500000000000000000e+01 1.450919999999999987e+01
5.504999999999999716e+01 5.361484000000000094e+01
5.510000000000000142e+01 3.955425000000000324e+01
5.514999999999999858e+01 1.128755999999999915e+01
5.520000000000000284e+01 7.927139999999999631e+00
5.525000000000000000e+01 4.715104000000000184e+01
5.529999999999999716e+01 2.847381000000000029e+01
5.535000000000000142e+01 1.366512999999999955e+01
5.539999999999999858e+01 2.253613999999999962e+01
5.545000000000000284e+01 5.653491999999999962e+01
5.550000000000000000e+01 3.156495999999999924e+01
5.554999999999999716e+01 7.281055000000000632e+01
5.560000000000000142e+01 2.327167999999999992e+01
5.564999999999999858e+01 3.664623000000000275e+01
5.570000000000000284e+01 1.514040999999999926e+01
5.575000000000000000e+01 5.009430000000000049e+00
5.579999999999999716e+01 1.757025000000000148e+01
5.585000000000000142e+01 4.498165000000000191e+01
5.589999999999999858e+01 2.037085000000000079e+01
5.595000000000000284e+01 2.195275000000000176e+01
5.600000000000000000e+01 1.122871999999999915e+01
5.604999999999999716e+01 3.934152000000000271e+01
5.610000000000000142e+01 4.125093999999999994e+01
5.614999999999999858e+01 3.213181000000000154e+01
5.620000000000000284e+01 3.324204000000000292e+01
5.625000000000000000e+01 2.498526999999999987e+01
5.629999999999999716e+01 1.235122999999999927e+01
5.635000000000000142e+01 1.083530000000000015e+01
5.639999999999999858e+01 3.156099000000000032e+01
5.645000000000000284e+01 8.577130000000000365e+00
5.650000000000000000e+01 1.736737000000000108e+01
5.654999999999999716e+01 2.307733999999999952e+01
5.660000000000000142e+01 2.874408000000000030e+01
5.664999999999999858e+01 3.389936000000000149e+01
5.670000000000000284e+01 5.934953999999999752e+01
5.675000000000000000e+01 4.245582999999999885e+01
5.679999999999999716e+01 3.608953999999999951e+01
5.685000000000000142e+01 3.412597999999999843e+01
5.689999999999999858e+01 2.214508000000000010e+01
5.695000000000000284e+01 8.698380000000000223e+00
5.700000000000000000e+01 1.402764999999999951e+01
5.704999999999999716e+01 3.100682000000000116e+01
5.710000000000000142e+01 5.742931000000000097e+01
5.714999999999999858e+01 1.486111999999999966e+01
5.720000000000000284e+01 2.276677000000000106e+01
5.725000000000000000e+01 3.774443999999999733e+01
5.729999999999999716e+01 1.087644000000000055e+01
5.735000000000000142e+01 1.372039000000000009e+01
5.739999999999999858e+01 1.795842000000000027e+01
5.745000000000000284e+01 1.372047000000000061e+01
5.750000000000000000e+01 1.425012000000000079e+01
5.754999999999999716e+01 2.913357999999999848e+01
5.760000000000000142e+01 2.466649999999999920e+01
5.764999999999999858e+01 2.140067000000000164e+01
5.770000000000000284e+01 3.528443000000000040e+01
5.775000000000000000e+01 2.519642999999999944e+01
5.779999999999999716e+01 1.812224000000000146e+01
5.785000000000000142e+01 1.145330000000000048e+01
5.789999999999999858e+01 1.681405000000000172e+01
5.795000000000000284e+01 9.952669999999999462e+00
5.800000000000000000e+01 2.681707000000000107e+01
5.804999999999999716e+01 4.859572000000000003e+01
5.810000000000000142e+01 3.289893000000000001e+01
5.814999999999999858e+01 3.538689000000000107e+01
5.820000000000000284e+01 2.315137000000000000e+01
5.825000000000000000e+01 1.864272000000000062e+01
5.829999999999999716e+01 1.628202999999999889e+01
5.835000000000000142e+01 1.893762999999999863e+01
5.839999999999999858e+01 2.696893000000000029e+01
5.845000000000000284e+01 6.326986000000000132e+01
5.850000000000000000e+01 2.199429999999999907e+01
5.854999999999999716e+01 5.047954000000000008e+01
5.860000000000000142e+01 4.317766000000000304e+01
5.864999999999999858e+01 2.725850000000000151e+01
5.870000000000000284e+01 3.182047000000000025e+01
5.875000000000000000e+01 4.232773999999999859e+01
5.879999999999999716e+01 4.826707999999999998e+01
5.885000000000000142e+01 1.169744999999999990e+01
5.889999999999999858e+01 1.953378000000000014e+01
5.895000000000000284e+01 2.895679000000000158e+01
5.900000000000000000e+01 3.273452999999999946e+01
5.904999999999999716e+01 3.720215999999999923e+01
5.910000000000000142e+01 1.925738000000000127e+01
5.914999999999999858e+01 1.619160000000000110e+01
5.920000000000000284e+01 3.325746000000000180e+01
5.925000000000000000e+01 9.490190000000000126e+00
5.929999999999999716e+01 1.120499000000000045e+01
5.935000000000000142e+01 2.174746000000000024e+01
5.939999999999999858e+01 3.055993000000000137e+01
5.945000000000000284e+01 1.341390999999999956e+01
5.950000000000000000e+01 2.011164000000000129e+01
5.954999999999999716e+01 4.671520999999999901e+01
5.960000000000000142e+01 3.549911000000000172e+01
5.964999999999999858e+01 2.246156999999999826e+01
5.970000000000000284e+01 3.044992999999999839e+01
5.975000000000000000e+01 2.582848999999999862e+01
5.979999999999999716e+01 2.856897999999999982e+01
5.985000000000000142e+01 1.139995700000000056e+02
5.989999999999999858e+01 3.361921000000000248e+01
5.995000000000000284e+01 2.241200999999999866e+01
6.000000000000000000e+01 1.054092999999999947e+01
6.004999999999999716e+01 3.423172000000000281e+01
6.010000000000000142e+01 2.315013000000000076e+01
6.014999999999999858e+01 3.856418000000000035e+01
6.020000000000000284e+01 3.606296999999999997e+01
6.025000000000000000e+01 7.227465999999999724e+01
6.029999999999999716e+01 4.221896999999999878e+01
6.035000000000000142e+01 3.445123000000000246e+01
6.039999999999999858e+01 4.085978999999999672e+01
6.045000000000000284e+01 1.580145000000000088e+01
6.050000000000000000e+01 3.363598000000000354e+01
6.054999999999999716e+01 9.229247999999999763e+01
6.060000000000000142e+01 1.957829999999999870e+01
6.064999999999999858e+01 3.507479000000000013e+01
6.070000000000000284e+01 3.209633999999999787e+01
6.075000000000000000e+01 3.427962000000000131e+01
6.079999999999999716e+01 3.790874000000000166e+01
6.085000000000000142e+01 9.475799999999999557e+00
6.089999999999999858e+01 3.915997000000000128e+01
6.095000000000000284e+01 2.784331999999999852e+01
6.100000000000000000e+01 1.450824000000000069e+01
6.104999999999999716e+01 1.606992999999999938e+01
6.110000000000000142e+01 3.058502000000000010e+01
6.114999999999999858e+01 5.457211000000000212e+01
6.120000000000000284e+01 6.482272000000000389e+01
6.125000000000000000e+01 2.825770999999999944e+01
6.129999999999999716e+01 1.301936000000000071e+01
6.135000000000000142e+01 1.614633999999999858e+01
6.139999999999999858e+01 2.700172999999999845e+01
6.145000000000000284e+01 2.197615000000000052e+01
6.150000000000000000e+01 1.060896999999999935e+01
6.154999999999999716e+01 2.738277000000000072e+01
6.160000000000000142e+01 1.790171000000000134e+01
6.164999999999999858e+01 2.317864000000000146e+01
6.170000000000000284e+01 3.053635999999999839e+01
6.175000000000000000e+01 3.057885999999999882e+01
6.179999999999999716e+01 1.062681000000000076e+01
6.185000000000000142e+01 2.069617999999999824e+01
6.189999999999999858e+01 1.481438999999999950e+01
6.195000000000000284e+01 1.033578999999999937e+01
6.200000000000000000e+01 6.881570000000000675e+01
6.204999999999999716e+01 2.620836999999999861e+01
6.210000000000000142e+01 3.236672999999999689e+01
6.214999999999999858e+01 2.026529999999999987e+01
6.220000000000000284e+01 1.643171999999999855e+01
6.225000000000000000e+01 1.042143000000000086e+01
6.229999999999999716e+01 3.226496999999999815e+01
6.235000000000000142e+01 2.229181000000000168e+01
6.239999999999999858e+01 3.112521999999999878e+01
6.245000000000000284e+01 2.772387000000000157e+01
6.250000000000000000e+01 4.970989999999999753e+01
6.254999999999999716e+01 7.254590000000000316e+00
6.260000000000000142e+01 1.773352999999999824e+01
6.264999999999999858e+01 8.940910000000000579e+00
6.270000000000000284e+01 3.882780000000000342e+01
6.275000000000000000e+01 4.079898000000000025e+01
6.279999999999999716e+01 2.182132000000000005e+01
6.285000000000000142e+01 2.779308999999999941e+01
6.289999999999999858e+01 2.077737000000000123e+01
6.295000000000000284e+01 9.499510000000000787e+00
6.300000000000000000e+01 1.881027999999999878e+01
6.304999999999999716e+01 1.703436999999999912e+01
6.310000000000000142e+01 1.852185000000000059e+01
6.314999999999999858e+01 2.109446000000000154e+01
6.320000000000000284e+01 1.451389999999999958e+01
6.325000000000000000e+01 7.411660000000000359e+00
6.329999999999999716e+01 2.166951999999999856e+01
6.335000000000000142e+01 9.995860000000000412e+00
6.339999999999999858e+01 2.063417900000000031e+02
6.345000000000000284e+01 1.129832000000000036e+01
6.350000000000000000e+01 1.343500000000000050e+01
6.354999999999999716e+01 1.985388000000000019e+01
6.360000000000000142e+01 2.814722000000000079e+01
6.364999999999999858e+01 1.750872999999999990e+01
6.370000000000000284e+01 2.883147999999999911e+01
6.375000000000000000e+01 1.618375999999999948e+01
6.379999999999999716e+01 1.198365000000000080e+01
6.385000000000000142e+01 5.910976999999999748e+01
6.389999999999999858e+01 1.052781000000000056e+01
6.395000000000000284e+01 1.714884999999999948e+01
6.400000000000000000e+01 2.055771000000000015e+01
6.404999999999999716e+01 2.704181000000000168e+01
6.409999999999999432e+01 2.198589000000000127e+01
6.415000000000000568e+01 2.293985999999999947e+01
6.420000000000000284e+01 1.529021999999999970e+01
6.425000000000000000e+01 3.162390999999999863e+01
6.429999999999999716e+01 1.158909000000000056e+01
6.434999999999999432e+01 1.934825999999999979e+01
6.440000000000000568e+01 2.074243999999999843e+01
6.445000000000000284e+01 2.135192999999999941e+01
6.450000000000000000e+01 3.029054000000000002e+01
6.454999999999999716e+01 1.955695000000000050e+01
6.459999999999999432e+01 2.902129000000000048e+01
6.465000000000000568e+01 2.279335999999999984e+01
6.470000000000000284e+01 1.481112000000000073e+01
6.475000000000000000e+01 1.025162000000000084e+01
6.479999999999999716e+01 1.788748999999999967e+01
6.484999999999999432e+01 1.949437999999999960e+01
6.490000000000000568e+01 1.629466000000000037e+01
6.495000000000000284e+01 1.201544999999999952e+01
6.500000000000000000e+01 2.657617000000000118e+01
6.504999999999999716e+01 6.006503000000000014e+01
6.509999999999999432e+01 2.607182999999999851e+01
6.515000000000000568e+01 3.496900000000000119e+01
6.520000000000000284e+01 7.370269999999999655e+00
6.525000000000000000e+01 3.361585999999999785e+01
6.529999999999999716e+01 4.038546000000000191e+01
6.534999999999999432e+01 1.667524999999999835e+01
6.540000000000000568e+01 9.688420000000000698e+00
6.545000000000000284e+01 1.800337999999999994e+01
6.550000000000000000e+01 4.104245000000000232e+01
6.554999999999999716e+01 4.931604000000000099e+01
6.559999999999999432e+01 2.788895000000000124e+01
6.565000000000000568e+01 3.780483999999999867e+01
6.570000000000000284e+01 1.639782999999999902e+01
6.575000000000000000e+01 3.574472000000000094e+01
6.579999999999999716e+01 2.124860999999999933e+01
6.584999999999999432e+01 1.499745000000000061e+01
6.590000000000000568e+01 8.456640000000000157e+00
6.595000000000000284e+01 2.808371999999999957e+01
6.600000000000000000e+01 2.352436000000000149e+01
6.604999999999999716e+01 1.726713000000000164e+01
6.609999999999999432e+01 5.049080000000000013e+00
6.615000000000000568e+01 3.503860999999999848e+01
6.620000000000000284e+01 1.068260000000000076e+01
6.625000000000000000e+01 7.586529999999999774e+00
6.629999999999999716e+01 4.341884000000000299e+01
6.634999999999999432e+01 1.935559999999999903e+01
6.640000000000000568e+01 2.901821999999999946e+01
6.645000000000000284e+01 7.200584000000000628e+01
6.650000000000000000e+01 3.239840999999999838e+01
6.654999999999999716e+01 1.123076999999999970e+01
6.659999999999999432e+01 1.661968999999999852e+01
6.665000000000000568e+01 3.787886999999999915e+01
6.670000000000000284e+01 1.928768000000000171e+01
6.675000000000000000e+01 9.610820000000000363e+00
6.679999999999999716e+01 5.597258000000000067e+01
6.684999999999999432e+01 2.685804999999999865e+01
6.690000000000000568e+01 2.063174000000000063e+01
6.695000000000000284e+01 1.448258000000000045e+01
6.700000000000000000e+01 2.109140999999999977e+01
6.704999999999999716e+01 1.171003999999999934e+01
6.709999999999999432e+01 1.772844999999999871e+01
6.715000000000000568e+01 6.636066999999999894e+01
6.720000000000000284e+01 4.614889000000000152e+01
6.725000000000000000e+01 1.759881000000000029e+01
6.729999999999999716e+01 1.290537999999999919e+01
6.734999999999999432e+01 3.694026000000000209e+01
6.740000000000000568e+01 6.471890999999999394e+01
6.745000000000000284e+01 1.781156000000000006e+01
6.750000000000000000e+01 9.624599999999999156e+00
6.754999999999999716e+01 4.371506000000000114e+01
6.759999999999999432e+01 2.816278000000000148e+01
6.765000000000000568e+01 1.289874000000000009e+01
6.770000000000000284e+01 1.663250000000000028e+01
6.775000000000000000e+01 6.816019999999999968e+00
6.779999999999999716e+01 4.521468999999999738e+01
6.784999999999999432e+01 3.780113000000000056e+01
6.790000000000000568e+01 4.431452000000000169e+01
6.795000000000000284e+01 3.097225999999999857e+01
6.800000000000000000e+01 2.066486000000000089e+01
6.804999999999999716e+01 6.316557999999999851e+01
6.809999999999999432e+01 2.417154999999999987e+01
6.815000000000000568e+01 1.924223999999999890e+01
6.820000000000000284e+01 3.403806999999999761e+01
6.825000000000000000e+01 2.431410999999999945e+01
6.829999999999999716e+01 3.356298999999999921e+01
6.834999999999999432e+01 1.221644000000000041e+01
6.840000000000000568e+01 2.010132000000000119e+01
6.845000000000000284e+01 2.004598999999999975e+01
6.850000000000000000e+01 1.947742999999999824e+01
6.854999999999999716e+01 1.768225999999999942e+01
6.859999999999999432e+01 2.873777000000000115e+01
6.865000000000000568e+01 1.636011999999999844e+01
6.870000000000000284e+01 5.100703000000000031e+01
6.875000000000000000e+01 1.762478000000000122e+01
6.879999999999999716e+01 1.112591900000000038e+02
6.884999999999999432e+01 4.754223000000000354e+01
6.890000000000000568e+01 6.913884000000000185e+01
6.895000000000000284e+01 6.278710000000000235e+00
6.900000000000000000e+01 1.207563000000000031e+01
6.904999999999999716e+01 9.929439999999999600e+00
6.909999999999999432e+01 1.229072000000000031e+01
6.915000000000000568e+01 2.898980999999999852e+01
6.920000000000000284e+01 2.393597000000000108e+01
6.925000000000000000e+01 9.216210000000000235e+00
6.929999999999999716e+01 2.936250000000000071e+01
6.934999999999999432e+01 2.242326999999999870e+01
6.940000000000000568e+01 1.394743000000000066e+01
6.945000000000000284e+01 1.399859000000000009e+01
6.950000000000000000e+01 1.678578999999999866e+01
6.954999999999999716e+01 4.674061999999999983e+01
6.959999999999999432e+01 1.587311000000000050e+01
6.965000000000000568e+01 2.424814999999999898e+01
6.970000000000000284e+01 1.474310999999999972e+01
6.975000000000000000e+01 1.014886000000000088e+01
6.979999999999999716e+01 3.475995999999999952e+01
6.984999999999999432e+01 9.301000000000000156e+00
6.990000000000000568e+01 3.913830999999999705e+01
6.995000000000000284e+01 8.202880000000000393e+00
7.000000000000000000e+01 2.484966999999999970e+01
7.004999999999999716e+01 5.131960000000000122e+01
7.009999999999999432e+01 7.467550000000000132e+00
7.015000000000000568e+01 3.329820000000000135e+01
7.020000000000000284e+01 3.738653000000000048e+01
7.025000000000000000e+01 1.883013000000000048e+01
7.029999999999999716e+01 3.873217999999999961e+01
7.034999999999999432e+01 1.879182000000000130e+01
7.040000000000000568e+01 1.653832999999999842e+01
7.045000000000000284e+01 4.587783000000000300e+01
7.050000000000000000e+01 1.179790999999999990e+01
7.054999999999999716e+01 1.599543000000000070e+01
7.059999999999999432e+01 1.199474999999999980e+01
7.065000000000000568e+01 1.349141999999999975e+01
7.070000000000000284e+01 2.412809000000000026e+01
7.075000000000000000e+01 7.432360000000000078e+00
7.079999999999999716e+01 1.631281999999999854e+01
7.084999999999999432e+01 2.360801000000000016e+01
7.090000000000000568e+01 7.290297999999999945e+01
7.095000000000000284e+01 2.800296000000000163e+01
7.100000000000000000e+01 2.209559000000000140e+01
7.104999999999999716e+01 7.262450000000000294e+00
7.109999999999999432e+01 1.208684000000000047e+01
7.115000000000000568e+01 2.361859000000000108e+01
7.120000000000000284e+01 1.305291000000000068e+01
7.125000000000000000e+01 1.843159999999999954e+01
7.129999999999999716e+01 1.561884000000000050e+01
7.134999999999999432e+01 1.418880000000000052e+01
7.140000000000000568e+01 1.211042999999999914e+01
7.145000000000000284e+01 7.544100000000000250e+00
7.150000000000000000e+01 7.794130000000000003e+00
7.154999999999999716e+01 1.067070999999999970e+01
7.159999999999999432e+01 1.895934000000000097e+01
7.165000000000000568e+01 1.605254000000000048e+01
7.170000000000000284e+01 1.291145999999999994e+01
7.175000000000000000e+01 1.190835000000000043e+01
7.179999999999999716e+01 2.137295999999999907e+01
7.184999999999999432e+01 3.347023000000000081e+01
7.190000000000000568e+01 1.088851700000000022e+02
7.195000000000000284e+01 1.917831999999999937e+01
7.200000000000000000e+01 7.827519999999999811e+00
7.204999999999999716e+01 4.863521000000000072e+01
7.209999999999999432e+01 1.426050000000000040e+01
7.215000000000000568e+01 2.958079999999999998e+01
7.220000000000000284e+01 1.630017000000000138e+01
7.225000000000000000e+01 4.126483999999999952e+01
7.229999999999999716e+01 1.377472000000000030e+01
7.234999999999999432e+01 6.128876999999999953e+01
7.240000000000000568e+01 1.676858000000000004e+01
7.245000000000000284e+01 3.097553999999999874e+01
7.250000000000000000e+01 1.829689000000000121e+01
7.254999999999999716e+01 2.315556000000000125e+01
7.259999999999999432e+01 3.495347000000000293e+01
7.265000000000000568e+01 1.084704999999999941e+01
7.270000000000000284e+01 3.571150000000000091e+01
7.275000000000000000e+01 4.159857999999999834e+01
7.279999999999999716e+01 6.224401000000000295e+01
7.284999999999999432e+01 1.578078000000000003e+01
7.290000000000000568e+01 2.599057000000000173e+01
7.295000000000000284e+01 1.364189000000000007e+01
7.300000000000000000e+01 3.156255000000000166e+01
7.304999999999999716e+01 2.195688000000000173e+01
7.309999999999999432e+01 6.368769999999999953e+01
7.315000000000000568e+01 2.796909000000000134e+01
7.320000000000000284e+01 1.798586999999999847e+01
7.325000000000000000e+01 1.695463000000000164e+01
7.329999999999999716e+01 4.203108999999999895e+01
7.334999999999999432e+01 2.011309999999999931e+01
7.340000000000000568e+01 1.732068999999999903e+01
7.345000000000000284e+01 2.104682999999999993e+01
7.350000000000000000e+01 2.752740000000000009e+01
7.354999999999999716e+01 3.736274999999999835e+01
7.359999999999999432e+01 1.582315000000000005e+01
7.365000000000000568e+01 3.148849999999999927e+00
7.370000000000000284e+01 1.486156000000000077e+01
7.375000000000000000e+01 8.300424999999999898e+01
7.379999999999999716e+01 3.715194000000000329e+01
7.384999999999999432e+01 1.079298999999999964e+01
7.390000000000000568e+01 1.644616599999999949e+02
7.395000000000000284e+01 7.898758999999999730e+01
7.400000000000000000e+01 8.374437000000000353e+01
7.404999999999999716e+01 2.348379999999999868e+01
7.409999999999999432e+01 3.072832999999999970e+01
7.415000000000000568e+01 5.816420999999999708e+01
7.420000000000000284e+01 1.478293000000000035e+01
7.425000000000000000e+01 1.629378000000000171e+01
7.429999999999999716e+01 2.490023000000000053e+01
7.434999999999999432e+01 2.501607999999999876e+01
7.440000000000000568e+01 2.947626999999999953e+01
7.445000000000000284e+01 4.887970000000000148e+00
7.450000000000000000e+01 6.588342000000000098e+01
7.454999999999999716e+01 6.972468000000000643e+01
7.459999999999999432e+01 2.019029000000000096e+01
7.465000000000000568e+01 2.773227999999999938e+01
7.470000000000000284e+01 2.535446999999999917e+01
7.475000000000000000e+01 2.396096000000000004e+01
7.479999999999999716e+01 2.224793999999999983e+01
7.484999999999999432e+01 6.011250000000000426e+00
7.490000000000000568e+01 1.912284000000000006e+01
7.495000000000000284e+01 2.924415000000000120e+01
7.500000000000000000e+01 4.456210999999999700e+01
7.504999999999999716e+01 2.913998000000000133e+01
7.509999999999999432e+01 3.903029000000000082e+01
7.515000000000000568e+01 1.276882999999999946e+01
7.520000000000000284e+01 1.597453999999999930e+01
7.525000000000000000e+01 2.202253999999999934e+01
7.529999999999999716e+01 2.537231999999999843e+01
7.534999999999999432e+01 3.200777000000000072e+01
7.540000000000000568e+01 2.572844999999999871e+01
7.545000000000000284e+01 1.655548999999999893e+01
7.550000000000000000e+01 2.970882999999999896e+01
7.554999999999999716e+01 2.137427999999999884e+01
7.559999999999999432e+01 2.557589000000000112e+01
7.565000000000000568e+01 1.624371999999999971e+01
7.570000000000000284e+01 1.814393000000000100e+01
7.575000000000000000e+01 2.661121999999999943e+01
7.579999999999999716e+01 5.305131999999999692e+01
7.584999999999999432e+01 1.538502000000000081e+01
7.590000000000000568e+01 2.663160999999999845e+01
7.595000000000000284e+01 5.099696000000000140e+01
7.600000000000000000e+01 1.481095999999999968e+01
7.604999999999999716e+01 1.113325999999999993e+01
7.609999999999999432e+01 3.884394999999999953e+01
7.615000000000000568e+01 1.483840000000000003e+01
7.620000000000000284e+01 3.347702999999999918e+01
7.625000000000000000e+01 1.069469999999999921e+01
7.629999999999999716e+01 3.094601000000000113e+01
7.634999999999999432e+01 8.491329999999999600e+00
7.640000000000000568e+01 1.606869999999999976e+01
7.645000000000000284e+01 2.109521699999999953e+02
7.650000000000000000e+01 4.729337999999999909e+01
7.654999999999999716e+01 9.008900000000000574e+00
7.659999999999999432e+01 3.290274000000000143e+01
7.665000000000000568e+01 1.119400000000000084e+01
7.670000000000000284e+01 1.815838699999999903e+02
7.675000000000000000e+01 2.026523999999999859e+01
7.679999999999999716e+01 2.009733999999999909e+01
7.684999999999999432e+01 2.434609000000000023e+01
7.690000000000000568e+01 5.417517000000000138e+01
7.695000000000000284e+01 2.392817000000000149e+01
7.700000000000000000e+01 3.394597999999999871e+01
7.704999999999999716e+01 2.460233000000000061e+02
7.709999999999999432e+01 1.147705999999999982e+01
7.715000000000000568e+01 2.951128999999999891e+01
7.720000000000000284e+01 2.850778999999999996e+01
7.725000000000000000e+01 1.443837000000000081e+01
7.729999999999999716e+01 2.864039000000000001e+01
7.734999999999999432e+01 4.200511000000000195e+01
7.740000000000000568e+01 2.395658999999999850e+01
7.745000000000000284e+01 8.466969999999999885e+00
7.750000000000000000e+01 2.074487999999999843e+01
7.754999999999999716e+01 1.206770000000000032e+01
7.759999999999999432e+01 9.345420000000000726e+00
7.765000000000000568e+01 1.612321000000000026e+01
7.770000000000000284e+01 2.786336000000000013e+01
7.775000000000000000e+01 7.957390000000000185e+00
7.779999999999999716e+01 1.599287999999999954e+01
7.784999999999999432e+01 1.221246000000000009e+01
7.790000000000000568e+01 3.148376999999999981e+01
7.795000000000000284e+01 1.828950999999999993e+01
7.800000000000000000e+01 3.140737000000000023e+01
7.804999999999999716e+01 2.328850999999999871e+01
7.809999999999999432e+01 2.483373999999999882e+01
7.815000000000000568e+01 7.449189999999999756e+00
7.820000000000000284e+01 3.437440000000000140e+01
7.825000000000000000e+01 3.818484000000000123e+01
7.829999999999999716e+01 3.105921999999999983e+01
7.834999999999999432e+01 2.258902000000000143e+01
7.840000000000000568e+01 1.033456999999999937e+01
7.845000000000000284e+01 3.649101000000000283e+01
7.850000000000000000e+01 1.265427000000000035e+01
7.854999999999999716e+01 2.397765000000000057e+01
7.859999999999999432e+01 3.595944000000000074e+01
7.865000000000000568e+01 1.160731000000000002e+01
7.870000000000000284e+01 1.095472999999999963e+01
7.875000000000000000e+01 9.793870000000000076e+00
7.879999999999999716e+01 1.009035000000000082e+01
7.884999999999999432e+01 2.757694000000000045e+01
7.890000000000000568e+01 1.308924000000000021e+01
7.895000000000000284e+01 1.076575000000000060e+01
7.900000000000000000e+01 1.580194000000000010e+01
7.904999999999999716e+01 1.379493000000000080e+01
7.909999999999999432e+01 6.501050000000000217e+00
7.915000000000000568e+01 2.027133999999999858e+01
7.920000000000000284e+01 2.672247000000000128e+01
7.925000000000000000e+01 2.198913999999999902e+01
7.929999999999999716e+01 2.383245000000000147e+01
7.934999999999999432e+01 1.051113999999999926e+01
7.940000000000000568e+01 1.209464999999999968e+01
7.945000000000000284e+01 1.227735999999999983e+01
7.950000000000000000e+01 2.401632999999999996e+01
7.954999999999999716e+01 1.782622999999999891e+01
7.959999999999999432e+01 3.121717999999999904e+01
7.965000000000000568e+01 7.301190000000000069e+00
7.970000000000000284e+01 3.631553000000000253e+01
7.975000000000000000e+01 8.563530000000000086e+00
7.979999999999999716e+01 1.632509999999999906e+01
7.984999999999999432e+01 2.478572000000000131e+01
7.990000000000000568e+01 1.609909999999999997e+01
7.995000000000000284e+01 1.272447999999999979e+01
8.000000000000000000e+01 2.869378000000000029e+01
8.004999999999999716e+01 2.000675000000000026e+01
8.009999999999999432e+01 7.036839999999999762e+00
8.015000000000000568e+01 2.455050999999999917e+01
8.020000000000000284e+01 2.255992000000000175e+01
8.025000000000000000e+01 3.297030000000000172e+01
8.029999999999999716e+01 2.691839999999999833e+01
8.034999999999999432e+01 1.058815000000000062e+01
8.040000000000000568e+01 2.566435999999999851e+01
8.045000000000000284e+01 1.155855999999999995e+01
8.050000000000000000e+01 2.559691000000000116e+01
8.054999999999999716e+01 2.330244000000000071e+01
8.059999999999999432e+01 1.681427000000000049e+01
8.065000000000000568e+01 1.135111000000000026e+01
8.070000000000000284e+01 2.486221000000000103e+01
8.075000000000000000e+01 2.873276999999999859e+01
8.079999999999999716e+01 1.000632700000000028e+02
8.084999999999999432e+01 4.549307000000000301e+01
8.090000000000000568e+01 3.926212999999999909e+01
8.095000000000000284e+01 2.670285000000000153e+01
8.100000000000000000e+01 2.510556000000000054e+01
8.104999999999999716e+01 1.850722999999999985e+01
8.109999999999999432e+01 3.173316000000000159e+01
8.115000000000000568e+01 1.666236999999999924e+01
8.120000000000000284e+01 9.439370000000000260e+00
8.125000000000000000e+01 1.422831000000000046e+01
8.129999999999999716e+01 6.420110000000000205e+00
8.134999999999999432e+01 1.780993000000000137e+01
8.140000000000000568e+01 2.458430999999999855e+01
8.145000000000000284e+01 3.846457999999999799e+01
8.150000000000000000e+01 1.616645000000000110e+01
8.154999999999999716e+01 2.629804999999999993e+01
8.159999999999999432e+01 2.455504000000000175e+01
8.165000000000000568e+01 2.233606999999999942e+01
8.170000000000000284e+01 1.747372999999999976e+01
8.175000000000000000e+01 1.666312999999999889e+01
8.179999999999999716e+01 5.247910999999999859e+01
8.184999999999999432e+01 1.632032999999999845e+01
8.190000000000000568e+01 3.031623000000000090e+01
8.195000000000000284e+01 2.332889000000000124e+01
8.200000000000000000e+01 1.531239000000000061e+01
8.204999999999999716e+01 3.020683999999999969e+01
8.209999999999999432e+01 2.135880999999999830e+01
8.215000000000000568e+01 2.815456000000000003e+01
8.220000000000000284e+01 2.109459999999999980e+01
8.225000000000000000e+01 4.442141999999999769e+01
8.229999999999999716e+01 7.247119999999999784e+00
8.234999999999999432e+01 2.232439000000000107e+01
8.240000000000000568e+01 2.700470000000000148e+00
8.245000000000000284e+01 1.194552000000000014e+01
8.250000000000000000e+01 2.723348000000000013e+01
8.254999999999999716e+01 4.705644999999999811e+01
8.259999999999999432e+01 1.138772999999999946e+01
8.265000000000000568e+01 2.464095000000000013e+01
8.270000000000000284e+01 1.700379999999999825e+01
8.275000000000000000e+01 5.325120000000000076e+00
8.279999999999999716e+01 1.006046000000000085e+01
8.284999999999999432e+01 1.038364999999999938e+01
8.290000000000000568e+01 2.843715999999999866e+01
8.295000000000000284e+01 1.504696000000000033e+01
8.300000000000000000e+01 1.345865000000000045e+01
8.304999999999999716e+01 1.332019999999999982e+01
8.309999999999999432e+01 1.519328999999999930e+01
8.315000000000000568e+01 3.457899999999999974e+00
8.320000000000000284e+01 4.661360000000000170e+00
8.325000000000000000e+01 2.502197999999999922e+01
8.329999999999999716e+01 2.823424999999999940e+01
8.334999999999999432e+01 2.393594999999999828e+01
8.340000000000000568e+01 9.439249999999999474e+00
8.345000000000000284e+01 1.973122000000000043e+01
8.350000000000000000e+01 1.261115000000000030e+01
8.354999999999999716e+01 1.542868999999999957e+01
8.359999999999999432e+01 1.788967999999999847e+01
8.365000000000000568e+01 1.682480999999999938e+01
8.370000000000000284e+01 1.402857000000000021e+01
8.375000000000000000e+01 1.150666999999999973e+01
8.379999999999999716e+01 1.290851999999999933e+01
8.384999999999999432e+01 1.052552000000000021e+01
8.390000000000000568e+01 1.928445999999999927e+01
8.395000000000000284e+01 3.504516000000000275e+01
8.400000000000000000e+01 5.576410000000000089e+00
8.404999999999999716e+01 9.299139999999999517e+00
8.409999999999999432e+01 1.427473999999999954e+01
8.415000000000000568e+01 1.640153000000000105e+01
8.420000000000000284e+01 2.626316999999999879e+01
8.425000000000000000e+01 7.486509999999999998e+00
8.429999999999999716e+01 2.277259000000000100e+01
8.434999999999999432e+01 1.495104000000000077e+01
8.440000000000000568e+01 1.581570999999999927e+01
8.445000000000000284e+01 1.346524999999999928e+01
8.450000000000000000e+01 9.400579999999999714e+00
8.454999999999999716e+01 2.625572999999999979e+01
8.459999999999999432e+01 1.663444000000000145e+01
8.465000000000000568e+01 5.056160000000000210e+00
8.470000000000000284e+01 9.805160000000000764e+00
8.475000000000000000e+01 1.912614999999999910e+01
8.479999999999999716e+01 1.785457999999999856e+01
8.484999999999999432e+01 6.743120000000000225e+00
8.490000000000000568e+01 1.583468000000000053e+01
8.495000000000000284e+01 1.020356999999999914e+01
8.500000000000000000e+01 1.315210000000000079e+01
8.504999999999999716e+01 2.070257000000000147e+01
8.509999999999999432e+01 1.217728999999999928e+01
8.515000000000000568e+01 1.632863000000000042e+01
8.520000000000000284e+01 6.820409999999999862e+00
8.525000000000000000e+01 1.703284000000000020e+01
8.529999999999999716e+01 7.769210000000000171e+00
8.534999999999999432e+01 1.258097000000000065e+01
8.540000000000000568e+01 9.432999999999999829e+00
8.545000000000000284e+01 5.579559999999999853e+00
8.550000000000000000e+01 1.423959999999999937e+01
8.554999999999999716e+01 4.147009999999999863e+00
8.559999999999999432e+01 3.208250000000000046e+00
8.565000000000000568e+01 1.525079000000000029e+01
8.570000000000000284e+01 2.202630999999999872e+01
8.575000000000000000e+01 1.827732999999999919e+01
8.579999999999999716e+01 2.371850999999999843e+01
8.584999999999999432e+01 7.693870000000000431e+00
8.590000000000000568e+01 2.072397000000000133e+01
8.595000000000000284e+01 2.258609999999999829e+01
8.600000000000000000e+01 1.306891000000000069e+01
8.604999999999999716e+01 1.975378999999999863e+01
8.609999999999999432e+01 1.043740999999999985e+01
8.615000000000000568e+01 1.274399000000000015e+01
8.620000000000000284e+01 1.331643000000000043e+01
8.625000000000000000e+01 1.189578000000000024e+01
8.629999999999999716e+01 8.728189999999999671e+00
8.634999999999999432e+01 2.601989999999999803e+00
8.640000000000000568e+01 7.890469999999999651e+00
8.645000000000000284e+01 5.733730000000000437e+00
8.650000000000000000e+01 4.994550000000000267e+00
8.654999999999999716e+01 1.128889999999999993e+01
8.659999999999999432e+01 1.366995999999999967e+01
8.665000000000000568e+01 1.974474999999999980e+01
8.670000000000000284e+01 6.025109999999999744e+00
8.675000000000000000e+01 5.896429999999999616e+00
8.679999999999999716e+01 1.031616999999999962e+01
8.684999999999999432e+01 1.204017999999999944e+01
8.690000000000000568e+01 8.859299999999999287e+00
8.695000000000000284e+01 1.018027999999999977e+01
8.700000000000000000e+01 3.391760000000000108e+00
8.704999999999999716e+01 2.139292000000000016e+01
8.709999999999999432e+01 4.213669999999999582e+00
8.715000000000000568e+01 1.913964999999999961e+01
8.720000000000000284e+01 1.053387000000000029e+01
8.725000000000000000e+01 1.021456000000000053e+01
8.729999999999999716e+01 1.514461999999999975e+01
8.734999999999999432e+01 1.545224999999999937e+01
8.740000000000000568e+01 1.418088999999999977e+01
8.745000000000000284e+01 1.321452999999999989e+01
8.750000000000000000e+01 1.157208999999999932e+01
8.754999999999999716e+01 1.138374999999999915e+01
8.759999999999999432e+01 2.158992999999999896e+01
8.765000000000000568e+01 1.504372000000000043e+01
8.770000000000000284e+01 8.396819999999999951e+00
8.775000000000000000e+01 1.333822999999999936e+01
8.779999999999999716e+01 1.527155999999999914e+01
8.784999999999999432e+01 4.882329999999999615e+00
8.790000000000000568e+01 1.077669999999999995e+01
8.795000000000000284e+01 1.139043999999999990e+01
8.800000000000000000e+01 5.330739999999999590e+00
8.804999999999999716e+01 8.600149999999999295e+00
8.809999999999999432e+01 1.115155000000000030e+01
8.815000000000000568e+01 1.090967999999999982e+01
8.820000000000000284e+01 5.989880000000000315e+00
8.825000000000000000e+01 1.333705999999999925e+01
8.829999999999999716e+01 1.789505000000000123e+01
8.834999999999999432e+01 1.213593000000000011e+01
8.840000000000000568e+01 1.442502999999999957e+01
8.845000000000000284e+01 1.390021999999999913e+01
8.850000000000000000e+01 7.264770000000000394e+00
8.854999999999999716e+01 1.663540000000000063e+01
8.859999999999999432e+01 1.581362999999999985e+01
8.865000000000000568e+01 2.163268000000000058e+01
8.870000000000000284e+01 1.324503999999999948e+01
8.875000000000000000e+01 1.367783999999999978e+01
8.879999999999999716e+01 1.598526999999999987e+01
8.884999999999999432e+01 1.421695000000000064e+01
8.890000000000000568e+01 5.286929999999999907e+00
8.895000000000000284e+01 2.196882000000000090e+01
8.900000000000000000e+01 3.051379000000000019e+01
8.904999999999999716e+01 2.411887000000000114e+01
8.909999999999999432e+01 8.947580000000000311e+00
8.915000000000000568e+01 2.615865000000000151e+01
8.920000000000000284e+01 1.293571000000000026e+01
8.925000000000000000e+01 1.083084999999999987e+01
8.929999999999999716e+01 3.697278000000000020e+01
8.934999999999999432e+01 1.120831000000000088e+01
8.940000000000000568e+01 4.666000000000000369e+00
8.945000000000000284e+01 1.903924999999999912e+01
8.950000000000000000e+01 1.547748999999999953e+01
8.954999999999999716e+01 4.540812999999999988e+01
8.959999999999999432e+01 2.199708000000000041e+01
8.965000000000000568e+01 1.478969999999999985e+01
8.970000000000000284e+01 5.290779999999999816e+00
8.975000000000000000e+01 1.715089000000000041e+01
8.979999999999999716e+01 1.708325999999999922e+01
8.984999999999999432e+01 3.795819999999999972e+00
8.990000000000000568e+01 1.517206000000000010e+01
8.995000000000000284e+01 1.387005000000000088e+01
9.000000000000000000e+01 1.169464999999999932e+01
9.004999999999999716e+01 1.332478000000000051e+01
9.009999999999999432e+01 7.207209999999999894e+00
9.015000000000000568e+01 4.124450000000000394e+00
9.020000000000000284e+01 1.217952999999999975e+01
9.025000000000000000e+01 2.472706000000000159e+01
9.029999999999999716e+01 9.121489999999999654e+00
9.034999999999999432e+01 1.096505999999999936e+01
9.040000000000000568e+01 1.674562999999999846e+01
9.045000000000000284e+01 2.332215000000000060e+01
9.050000000000000000e+01 1.190126000000000062e+01
9.054999999999999716e+01 2.519021000000000043e+01
9.059999999999999432e+01 2.518110000000000070e+01
9.065000000000000568e+01 9.932700000000000529e+00
9.070000000000000284e+01 1.759170999999999907e+01
9.075000000000000000e+01 1.084980000000000011e+01
9.079999999999999716e+01 2.223990000000000133e+00
9.084999999999999432e+01 2.382509999999999906e+00
9.090000000000000568e+01 1.787152000000000029e+01
9.095000000000000284e+01 1.302585000000000015e+01
9.100000000000000000e+01 1.140279999999999916e+01
9.104999999999999716e+01 1.130386000000000024e+01
9.109999999999999432e+01 1.479363000000000028e+01
9.115000000000000568e+01 2.352408000000000143e+01
9.120000000000000284e+01 6.354359999999999786e+00
9.125000000000000000e+01 1.935647000000000162e+01
9.129999999999999716e+01 1.040325999999999951e+01
9.134999999999999432e+01 6.059239999999999959e+00
9.140000000000000568e+01 2.564162999999999926e+01
9.145000000000000284e+01 7.468899999999999650e+00
9.150000000000000000e+01 7.400039999999999729e+00
9.154999999999999716e+01 1.589401999999999937e+01
9.159999999999999432e+01 6.115210000000000257e+00
9.165000000000000568e+01 1.950444999999999851e+01
9.170000000000000284e+01 1.852712999999999965e+01
9.175000000000000000e+01 1.004429999999999978e+01
9.179999999999999716e+01 1.661448000000000036e+01
9.184999999999999432e+01 1.377895000000000003e+01
9.190000000000000568e+01 6.976219999999999644e+00
9.195000000000000284e+01 1.391058999999999912e+01
9.200000000000000000e+01 2.831949999999999967e+00
9.204999999999999716e+01 9.249819999999999709e+00
9.209999999999999432e+01 2.202386999999999873e+01
9.215000000000000568e+01 1.019876999999999967e+01
9.220000000000000284e+01 6.952060000000000350e+00
9.225000000000000000e+01 1.115173000000000059e+01
9.229999999999999716e+01 1.586711999999999989e+01
9.234999999999999432e+01 1.711860000000000070e+01
9.240000000000000568e+01 1.279043000000000063e+01
9.245000000000000284e+01 2.254075999999999880e+01
9.250000000000000000e+01 3.242504999999999882e+01
9.254999999999999716e+01 1.776689999999999969e+01
9.259999999999999432e+01 1.156467999999999918e+01
9.265000000000000568e+01 9.271599999999999397e+00
9.270000000000000284e+01 8.619569999999999510e+00
9.275000000000000000e+01 2.425074000000000041e+01
9.279999999999999716e+01 1.406487000000000087e+01
9.284999999999999432e+01 1.318872999999999962e+01
9.290000000000000568e+01 1.792639000000000138e+01
9.295000000000000284e+01 2.663711999999999946e+01
9.300000000000000000e+01 6.677319999999999922e+00
9.304999999999999716e+01 1.195608000000000004e+01
9.309999999999999432e+01 3.798286000000000229e+01
9.315000000000000568e+01 1.517605999999999966e+01
9.320000000000000284e+01 6.455309999999999881e+00
9.325000000000000000e+01 3.206517999999999802e+01
9.329999999999999716e+01 3.513573999999999842e+01
9.334999999999999432e+01 1.539330999999999960e+01
9.340000000000000568e+01 4.121907999999999817e+01
9.345000000000000284e+01 2.016048999999999936e+01
9.350000000000000000e+01 1.481293999999999933e+01
9.354999999999999716e+01 2.119423000000000101e+01
9.359999999999999432e+01 9.719139999999999446e+00
9.365000000000000568e+01 2.670471999999999824e+01
9.370000000000000284e+01 2.253796000000000177e+01
9.375000000000000000e+01 5.208129999999999882e+01
9.379999999999999716e+01 8.382020000000000692e+00
9.384999999999999432e+01 1.125366000000000000e+01
9.390000000000000568e+01 1.016334999999999944e+01
9.395000000000000284e+01 2.755666000000000082e+01
9.400000000000000000e+01 5.300433999999999912e+01
9.404999999999999716e+01 3.645370000000000221e+00
9.409999999999999432e+01 2.450285999999999831e+01
9.415000000000000568e+01 1.681340000000000146e+01
9.420000000000000284e+01 1.800369999999999848e+01
9.425000000000000000e+01 1.667452000000000112e+01
9.429999999999999716e+01 8.623595000000000255e+01
9.434999999999999432e+01 2.052909000000000006e+01
9.440000000000000568e+01 1.112452000000000041e+01
9.445000000000000284e+01 1.746766999999999825e+01
9.450000000000000000e+01 7.740660000000000096e+00
9.454999999999999716e+01 1.030100000000000016e+01
9.459999999999999432e+01 3.285719000000000278e+01
9.465000000000000568e+01 1.766695999999999955e+01
9.470000000000000284e+01 3.224226999999999776e+01
9.475000000000000000e+01 1.575966000000000022e+01
9.479999999999999716e+01 4.177978000000000236e+01
9.484999999999999432e+01 2.375795000000000101e+01
9.490000000000000568e+01 3.208849999999999980e+00
9.495000000000000284e+01 4.543949999999999712e+00
9.500000000000000000e+01 8.153700000000000614e+00
9.504999999999999716e+01 1.994992999999999839e+01
9.509999999999999432e+01 7.496340000000000003e+00
9.515000000000000568e+01 1.002970999999999968e+01
9.520000000000000284e+01 2.179991000000000057e+01
9.525000000000000000e+01 1.874493999999999971e+01
9.529999999999999716e+01 2.536768000000000001e+01
9.534999999999999432e+01 9.446149999999999380e+00
9.540000000000000568e+01 2.087408999999999892e+01
9.545000000000000284e+01 2.670289000000000001e+01
9.550000000000000000e+01 4.602579999999999671e+00
9.554999999999999716e+01 1.707936000000000121e+01
9.559999999999999432e+01 1.143280000000000030e+01
9.565000000000000568e+01 1.519305999999999912e+01
9.570000000000000284e+01 2.978156999999999854e+01
9.575000000000000000e+01 4.330530000000000435e+00
9.579999999999999716e+01 1.635452000000000083e+01
9.584999999999999432e+01 8.500569999999999737e+00
9.590000000000000568e+01 1.547711999999999932e+01
9.595000000000000284e+01 1.174009000000000036e+01
9.600000000000000000e+01 5.471840000000000259e+00
9.604999999999999716e+01 9.463900000000000645e+00
9.609999999999999432e+01 6.885290000000000354e+00
9.615000000000000568e+01 9.128019999999999357e+00
9.620000000000000284e+01 3.688231999999999999e+01
9.625000000000000000e+01 1.532127999999999979e+01
9.629999999999999716e+01 2.523645000000000138e+01
9.634999999999999432e+01 1.146252999999999922e+01
9.640000000000000568e+01 1.905274999999999963e+01
9.645000000000000284e+01 2.201417000000000002e+01
9.650000000000000000e+01 9.720760000000000289e+00
9.654999999999999716e+01 1.292121000000000031e+01
9.659999999999999432e+01 8.803029999999999688e+00
9.665000000000000568e+01 1.200093000000000032e+01
9.670000000000000284e+01 1.917795999999999879e+01
9.675000000000000000e+01 8.276820000000000732e+00
9.679999999999999716e+01 1.964050999999999902e+01
9.684999999999999432e+01 3.361077999999999832e+01
9.690000000000000568e+01 8.925129999999999342e+00
9.695000000000000284e+01 1.180615000000000059e+01
9.700000000000000000e+01 2.933567999999999998e+01
9.704999999999999716e+01 1.472999000000000080e+01
9.709999999999999432e+01 1.121340000000000003e+01
9.715000000000000568e+01 7.894540000000000113e+00
9.720000000000000284e+01 8.505869999999999820e+00
9.725000000000000000e+01 1.578377000000000052e+01
9.729999999999999716e+01 2.007298000000000116e+01
9.734999999999999432e+01 8.268349999999999866e+00
9.740000000000000568e+01 8.579679999999999751e+00
9.745000000000000284e+01 9.673799999999999955e+00
9.750000000000000000e+01 1.480972000000000044e+01
9.754999999999999716e+01 9.623960000000000292e+00
9.759999999999999432e+01 1.201510000000000034e+01
9.765000000000000568e+01 2.010804999999999865e+01
9.770000000000000284e+01 2.644987000000000066e+01
9.775000000000000000e+01 9.143159999999999954e+00
9.779999999999999716e+01 1.782777000000000100e+01
9.784999999999999432e+01 2.229356999999999900e+01
9.790000000000000568e+01 2.219657000000000124e+01
9.795000000000000284e+01 1.997438999999999965e+01
9.800000000000000000e+01 1.089217999999999975e+01
9.804999999999999716e+01 7.531109999999999971e+00
9.809999999999999432e+01 8.901460000000000150e+00
9.815000000000000568e+01 1.249025999999999925e+01
9.820000000000000284e+01 6.246129999999999960e+00
9.825000000000000000e+01 3.067447999999999908e+01
9.829999999999999716e+01 8.001630000000000464e+00
9.834999999999999432e+01 2.680831999999999837e+01
9.840000000000000568e+01 2.706767999999999930e+01
9.845000000000000284e+01 3.810775000000000290e+01
9.850000000000000000e+01 6.916769999999999641e+00
9.854999999999999716e+01 9.221370000000000289e+00
9.859999999999999432e+01 1.677064000000000021e+01
9.865000000000000568e+01 1.483370999999999995e+01
9.870000000000000284e+01 2.474540000000000006e+01
9.875000000000000000e+01 2.278810000000000002e+01
9.879999999999999716e+01 3.844355000000000189e+01
9.884999999999999432e+01 1.386815999999999960e+01
9.890000000000000568e+01 1.687596999999999881e+01
9.895000000000000284e+01 1.273629999999999995e+01
9.900000000000000000e+01 2.934460999999999942e+01
9.904999999999999716e+01 1.358102000000000054e+01
9.909999999999999432e+01 1.624858000000000047e+01
9.915000000000000568e+01 1.995957999999999899e+01
9.920000000000000284e+01 8.728619999999999379e+00
9.925000000000000000e+01 1.262073999999999963e+01
9.929999999999999716e+01 2.976094000000000150e+01
9.934999999999999432e+01 2.326033999999999935e+01
9.940000000000000568e+01 1.943862000000000023e+01
9.945000000000000284e+01 2.973009000000000057e+01
9.950000000000000000e+01 9.905839999999999534e+00
9.954999999999999716e+01 1.336960999999999977e+01
9.959999999999999432e+01 9.157140000000000057e+00
9.965000000000000568e+01 1.281154000000000082e+01
9.970000000000000284e+01 2.409433999999999898e+01
9.975000000000000000e+01 1.332354999999999912e+01
9.979999999999999716e+01 1.905121000000000109e+01
9.984999999999999432e+01 1.508530999999999977e+01
9.990000000000000568e+01 2.637437999999999860e+01
9.995000000000000284e+01 1.501628999999999969e+01
1.000000000000000000e+02 1.111147000000000062e+01
1.000499999999999972e+02 1.207695000000000007e+01
1.000999999999999943e+02 7.030350000000000321e+00
1.001500000000000057e+02 1.088560000000000016e+01
1.002000000000000028e+02 7.440710000000000157e+00
1.002500000000000000e+02 3.719742999999999711e+01
1.002999999999999972e+02 2.651167999999999836e+01
1.003499999999999943e+02 1.072871999999999915e+01
1.004000000000000057e+02 2.085874000000000095e+01
1.004500000000000028e+02 2.416292999999999935e+01
1.005000000000000000e+02 1.225209000000000081e+01
1.005499999999999972e+02 3.018918999999999997e+01
1.005999999999999943e+02 1.095143999999999984e+01
1.006500000000000057e+02 2.090463000000000093e+01
1.007000000000000028e+02 5.217609999999999637e+00
1.007500000000000000e+02 2.636440999999999946e+01
1.007999999999999972e+02 2.564482999999999890e+01
1.008499999999999943e+02 1.659119000000000099e+01
1.009000000000000057e+02 2.228104000000000084e+01
1.009500000000000028e+02 6.373039999999999594e+00
1.010000000000000000e+02 3.323854999999999649e+01
1.010499999999999972e+02 1.447536000000000023e+01
1.010999999999999943e+02 9.339309999999999334e+00
1.011500000000000057e+02 1.194448000000000043e+01
1.012000000000000028e+02 1.911152999999999835e+01
1.012500000000000000e+02 1.817616999999999905e+01
1.012999999999999972e+02 4.964179999999999815e+00
1.013499999999999943e+02 1.082292999999999950e+01
1.014000000000000057e+02 8.925840000000000884e+00
1.014500000000000028e+02 1.097620000000000040e+01
1.015000000000000000e+02 4.775689999999999991e+00
1.015499999999999972e+02 2.763513999999999982e+01
1.015999999999999943e+02 2.275329999999999941e+01
1.016500000000000057e+02 1.600882999999999967e+01
1.017000000000000028e+02 1.104934000000000083e+01
1.017500000000000000e+02 5.008569999999999744e+00
1.017999999999999972e+02 3.181140000000000079e+00
1.018499999999999943e+02 3.012416999999999945e+01
1.019000000000000057e+02 2.071267999999999887e+01
1.019500000000000028e+02 1.389933000000000085e+01
1.020000000000000000e+02 4.362650000000000361e+00
1.020499999999999972e+02 1.125648999999999944e+01
1.020999999999999943e+02 4.997359999999999580e+00
1.021500000000000057e+02 1.396115999999999957e+01
1.022000000000000028e+02 6.887059999999999960e+00
1.022500000000000000e+02 6.246330000000000382e+00
1.022999999999999972e+02 1.480383999999999922e+01
1.023499999999999943e+02 8.304809999999999803e+00
1.024000000000000057e+02 1.701076000000000121e+01
1.024500000000000028e+02 1.459333999999999953e+01
1.025000000000000000e+02 8.699279999999999902e+00
1.025499999999999972e+02 2.756083999999999889e+01
1.025999999999999943e+02 1.898902999999999963e+01
1.026500000000000057e+02 1.365522999999999954e+01
1.027000000000000028e+02 1.033244000000000007e+01
1.027500000000000000e+02 1.460384999999999955e+01
1.027999999999999972e+02 2.114055000000000106e+01
1.028499999999999943e+02 8.256560000000000343e+00
1.029000000000000057e+02 6.750919999999999810e+00
1.029500000000000028e+02 1.897112999999999872e+01
1.030000000000000000e+02 1.899620000000000175e+01
1.030499999999999972e+02 1.461558999999999919e+01
1.030999999999999943e+02 2.085400999999999883e+01
1.031500000000000057e+02 2.899447999999999936e+01
1.032000000000000028e+02 1.027566999999999986e+01
1.032500000000000000e+02 1.131011999999999951e+01
1.032999999999999972e+02 1.428656999999999933e+01
1.033499999999999943e+02 9.192460000000000520e+00
1.034000000000000057e+02 7.784519999999999662e+00
1.034500000000000028e+02 1.162024000000000079e+01
1.035000000000000000e+02 1.577792999999999957e+01
1.035499999999999972e+02 3.762998000000000332e+01
1.035999999999999943e+02 5.034356999999999971e+01
1.036500000000000057e+02 7.491480000000000139e+00
1.037000000000000028e+02 1.350184999999999924e+01
1.037500000000000000e+02 1.169079999999999941e+01
1.037999999999999972e+02 2.165064999999999884e+01
1.038499999999999943e+02 2.309521000000000157e+01
1.039000000000000057e+02 2.398729000000000156e+01
1.039500000000000028e+02 1.012917999999999985e+01
1.040000000000000000e+02 1.123121000000000080e+01
1.040499999999999972e+02 2.459626000000000090e+01
1.040999999999999943e+02 1.480531000000000041e+01
1.041500000000000057e+02 1.642532999999999888e+01
1.042000000000000028e+02 2.247233999999999909e+01
1.042500000000000000e+02 1.824919999999999831e+01
1.042999999999999972e+02 1.097680000000000078e+01
1.043499999999999943e+02 6.953051000000000670e+01
1.044000000000000057e+02 2.455599000000000132e+01
1.044500000000000028e+02 3.598763000000000289e+01
1.045000000000000000e+02 1.747373699999999985e+02
1.045499999999999972e+02 2.420160999999999873e+01
1.045999999999999943e+02 2.378243000000000151e+01
1.046500000000000057e+02 1.955712000000000117e+01
1.047000000000000028e+02 1.217080999999999946e+01
1.047500000000000000e+02 1.979261999999999944e+01
1.047999999999999972e+02 6.444219999999999615e+00
1.048499999999999943e+02 3.162912000000000035e+01
1.049000000000000057e+02 9.614800000000000679e+00
1.049500000000000028e+02 2.982639999999999958e+01
1.050000000000000000e+02 2.474156999999999940e+01
1.050499999999999972e+02 5.826424999999999699e+01
1.050999999999999943e+02 6.352780000000000094e+00
1.051500000000000057e+02 2.281662999999999997e+01
1.052000000000000028e+02 1.443455999999999939e+01
1.052500000000000000e+02 1.834149000000000029e+01
1.052999999999999972e+02 4.811919999999999753e+00
1.053499999999999943e+02 1.760706000000000060e+01
1.054000000000000057e+02 7.985240000000000116e+00
1.054500000000000028e+02 3.764130999999999716e+01
1.055000000000000000e+02 5.101069999999999993e+00
1.055499999999999972e+02 1.147170000000000023e+01
1.055999999999999943e+02 2.347735000000000127e+01
1.056500000000000057e+02 2.036217999999999861e+01
1.057000000000000028e+02 9.702669999999999462e+00
1.057500000000000000e+02 2.311558000000000135e+01
1.057999999999999972e+02 2.018243000000000009e+01
1.058499999999999943e+02 1.766133999999999915e+01
1.059000000000000057e+02 1.906056999999999846e+01
1.059500000000000028e+02 1.043679999999999986e+01
1.060000000000000000e+02 2.454844999999999899e+01
1.060499999999999972e+02 2.728738999999999848e+01
1.060999999999999943e+02 1.332146000000000008e+01
1.061500000000000057e+02 1.010105000000000075e+01
1.062000000000000028e+02 7.016169999999999796e+00
1.062500000000000000e+02 1.975537999999999883e+01
1.062999999999999972e+02 1.348399999999999999e+01
1.063499999999999943e+02 8.334139999999999660e+00
1.064000000000000057e+02 2.213061000000000078e+01
1.064500000000000028e+02 1.823316000000000159e+01
1.065000000000000000e+02 3.103725000000000023e+01
1.065499999999999972e+02 6.422200000000000131e+00
1.065999999999999943e+02 2.495680000000000121e+01
1.066500000000000057e+02 8.207558000000000220e+01
1.067000000000000028e+02 2.089994000000000085e+01
1.067500000000000000e+02 1.212551000000000023e+01
1.067999999999999972e+02 2.529673999999999978e+01
1.068499999999999943e+02 6.661120000000000374e+00
1.069000000000000057e+02 9.642590000000000217e+00
1.069500000000000028e+02 1.540779999999999994e+01
1.070000000000000000e+02 2.360510000000000019e+01
1.070499999999999972e+02 2.952306000000000097e+01
1.070999999999999943e+02 1.827771999999999863e+01
1.071500000000000057e+02 1.966897000000000162e+01
1.072000000000000028e+02 1.019951000000000008e+01
1.072500000000000000e+02 2.032557999999999865e+01
1.072999999999999972e+02 1.315919000000000061e+01
1.073499999999999943e+02 1.472273999999999994e+01
1.074000000000000057e+02 8.417830000000000368e+00
1.074500000000000028e+02 1.256540999999999997e+01
1.075000000000000000e+02 1.577860000000000085e+01
1.075499999999999972e+02 2.108543999999999841e+01
1.075999999999999943e+02 1.684356000000000009e+01
1.076500000000000057e+02 1.771225000000000094e+01
1.077000000000000028e+02 8.235789999999999722e+00
1.077500000000000000e+02 1.270026000000000010e+01
1.077999999999999972e+02 2.491103000000000023e+01
1.078499999999999943e+02 1.295448999999999984e+01
1.079000000000000057e+02 8.993449999999999278e+00
1.079500000000000028e+02 2.080714000000000041e+01
1.080000000000000000e+02 5.810950000000000060e+00
1.080499999999999972e+02 2.415793999999999997e+01
1.080999999999999943e+02 7.406030000000000335e+00
1.081500000000000057e+02 1.455025999999999975e+01
1.082000000000000028e+02 1.560397000000000034e+01
1.082500000000000000e+02 1.142210999999999999e+01
1.082999999999999972e+02 1.896124000000000009e+01
1.083499999999999943e+02 8.018309999999999604e+00
1.084000000000000057e+02 1.483629999999999960e+01
1.084500000000000028e+02 1.277935000000000088e+01
1.085000000000000000e+02 2.616394999999999982e+01
1.085499999999999972e+02 2.511768000000000001e+01
1.085999999999999943e+02 6.631820000000000270e+00
1.086500000000000057e+02 9.441839999999999122e+00
1.087000000000000028e+02 6.568509999999999849e+00
1.087500000000000000e+02 2.256172000000000111e+01
1.087999999999999972e+02 1.948025000000000162e+01
1.088499999999999943e+02 8.358480000000000132e+00
1.089000000000000057e+02 1.118875000000000064e+01
1.089500000000000028e+02 2.248220999999999847e+01
1.090000000000000000e+02 1.254748999999999981e+01
1.090499999999999972e+02 1.286162999999999990e+01
1.090999999999999943e+02 1.215923000000000087e+01
1.091500000000000057e+02 1.155255000000000010e+01
1.092000000000000028e+02 5.071279999999999788e+00
1.092500000000000000e+02 1.263227999999999973e+01
1.092999999999999972e+02 2.195102999999999938e+01
1.093499999999999943e+02 4.268699999999999939e+00
1.094000000000000057e+02 7.290099999999999802e+00
1.094500000000000028e+02 1.274292999999999942e+01
1.095000000000000000e+02 5.336159999999999570e+00
1.095499999999999972e+02 1.693090000000000117e+01
1.095999999999999943e+02 2.802824999999999989e+01
1.096500000000000057e+02 2.019071999999999889e+01
1.097000000000000028e+02 1.935672999999999888e+01
1.097500000000000000e+02 1.401213000000000086e+01
1.097999999999999972e+02 1.713955999999999946e+01
1.098499999999999943e+02 5.688240000000000407e+00
1.099000000000000057e+02 2.049558999999999997e+01
1.099500000000000028e+02 1.887066000000000088e+01
1.100000000000000000e+02 1.630294999999999916e+01
1.100499999999999972e+02 8.621840000000000614e+00
1.100999999999999943e+02 1.534450000000000003e+01
1.101500000000000057e+02 6.642400000000000304e+00
1.102000000000000028e+02 1.302463000000000015e+01
1.102500000000000000e+02 2.277930999999999884e+01
1.102999999999999972e+02 1.870530000000000115e+01
1.103499999999999943e+02 7.078649999999999665e+00
1.104000000000000057e+02 1.036273000000000089e+01
1.104500000000000028e+02 1.697561999999999927e+01
1.105000000000000000e+02 1.779107000000000127e+01
1.105499999999999972e+02 1.950176000000000087e+01
1.105999999999999943e+02 8.915380000000000749e+00
1.106500000000000057e+02 1.038686000000000043e+01
1.107000000000000028e+02 1.324583999999999939e+01
1.107500000000000000e+02 8.590389999999999304e+00
1.107999999999999972e+02 1.560496999999999979e+01
1.108499999999999943e+02 1.312800000000000011e+01
1.109000000000000057e+02 1.952993000000000023e+01
1.109500000000000028e+02 3.402242999999999995e+01
1.110000000000000000e+02 5.057247999999999877e+01
1.110499999999999972e+02 1.194044000000000061e+01
1.110999999999999943e+02 3.101593000000000089e+01
1.111500000000000057e+02 7.291249999999999787e+00
1.112000000000000028e+02 2.146843000000000146e+01
1.112500000000000000e+02 8.792199999999999349e+00
1.112999999999999972e+02 2.047688000000000130e+01
1.113499999999999943e+02 1.705771000000000015e+01
1.114000000000000057e+02 2.045327999999999946e+01
1.114500000000000028e+02 1.550117999999999974e+01
1.115000000000000000e+02 7.137667000000000428e+01
1.115499999999999972e+02 1.652317999999999998e+01
1.115999999999999943e+02 1.404219999999999935e+01
1.116500000000000057e+02 3.441436000000000206e+01
1.117000000000000028e+02 2.598495000000000132e+01
1.117500000000000000e+02 1.368199000000000076e+01
1.117999999999999972e+02 4.866642999999999830e+01
1.118499999999999943e+02 1.488081999999999994e+01
1.119000000000000057e+02 3.322285000000000110e+01
1.119500000000000028e+02 3.198561000000000121e+01
1.120000000000000000e+02 8.685934000000000310e+01
1.120499999999999972e+02 2.523868999999999829e+01
1.120999999999999943e+02 2.130135999999999896e+01
1.121500000000000057e+02 2.032545000000000002e+01
1.122000000000000028e+02 4.653609999999999580e+00
1.122500000000000000e+02 1.018506999999999962e+01
1.122999999999999972e+02 2.138336999999999932e+01
1.123499999999999943e+02 1.351274000000000086e+01
1.124000000000000057e+02 1.944948000000000121e+01
1.124500000000000028e+02 1.521668999999999983e+01
1.125000000000000000e+02 1.029326999999999970e+01
1.125499999999999972e+02 2.633986000000000161e+01
1.125999999999999943e+02 2.293823000000000079e+01
1.126500000000000057e+02 1.463644000000000034e+01
1.127000000000000028e+02 4.647972000000000037e+01
1.127500000000000000e+02 3.003355000000000175e+01
1.127999999999999972e+02 1.293178999999999945e+01
1.128499999999999943e+02 2.125120000000000076e+01
1.129000000000000057e+02 5.526340000000000252e+00
1.129500000000000028e+02 5.855730000000000324e+00
1.130000000000000000e+02 8.700779999999999959e+00
1.130499999999999972e+02 1.070749999999999957e+01
1.130999999999999943e+02 2.216132999999999953e+01
1.131500000000000057e+02 1.115549000000000035e+01
1.132000000000000028e+02 2.994804999999999851e+01
1.132500000000000000e+02 6.189847000000000321e+01
1.132999999999999972e+02 1.583364000000000082e+01
1.133499999999999943e+02 2.219228999999999985e+01
1.134000000000000057e+02 3.247740000000000293e+01
1.134500000000000028e+02 2.480386999999999986e+01
1.135000000000000000e+02 1.842505999999999844e+01
1.135499999999999972e+02 8.386850000000000804e+00
1.135999999999999943e+02 4.138602000000000203e+01
1.136500000000000057e+02 1.938757999999999981e+01
1.137000000000000028e+02 1.131915000000000049e+01
1.137500000000000000e+02 1.493229999999999968e+01
1.137999999999999972e+02 2.370029999999999859e+00
1.138499999999999943e+02 8.820309999999999206e+00
1.139000000000000057e+02 4.264538999999999902e+01
1.139500000000000028e+02 5.166338999999999970e+01
1.140000000000000000e+02 2.625206999999999979e+01
1.140499999999999972e+02 2.633643000000000001e+01
1.140999999999999943e+02 2.445514000000000010e+01
1.141500000000000057e+02 1.889363000000000170e+01
1.142000000000000028e+02 1.711483000000000132e+01
1.142500000000000000e+02 8.860480000000000800e+00
1.142999999999999972e+02 9.304370000000000474e+00
1.143499999999999943e+02 9.177670000000000883e+00
1.144000000000000057e+02 1.768208999999999875e+01
1.144500000000000028e+02 4.563270000000000159e+00
1.145000000000000000e+02 1.153636999999999979e+01
1.145499999999999972e+02 7.529980000000000118e+00
1.145999999999999943e+02 1.489692999999999934e+01
1.146500000000000057e+02 1.081428000000000011e+01
1.147000000000000028e+02 2.640963999999999956e+01
1.147500000000000000e+02 3.474703000000000230e+01
1.147999999999999972e+02 1.863540000000000063e+01
1.148499999999999943e+02 1.329167999999999950e+01
1.149000000000000057e+02 1.332529000000000075e+01
1.149500000000000028e+02 1.633783999999999992e+01
1.150000000000000000e+02 2.446740000000000137e+01
1.150499999999999972e+02 2.585704000000000136e+01
1.150999999999999943e+02 2.078461000000000070e+01
1.151500000000000057e+02 1.663865700000000061e+02
1.152000000000000028e+02 1.934278000000000119e+01
1.152500000000000000e+02 1.079498000000000069e+01
1.152999999999999972e+02 8.460800000000000765e+00
1.153499999999999943e+02 9.455249999999999488e+00
1.154000000000000057e+02 1.877138000000000062e+01
1.154500000000000028e+02 1.264323000000000086e+01
1.155000000000000000e+02 1.718434999999999846e+01
1.155499999999999972e+02 1.024846999999999930e+01
1.155999999999999943e+02 1.467353999999999914e+01
1.156500000000000057e+02 2.768214000000000041e+01
1.157000000000000028e+02 1.343806999999999974e+01
1.157500000000000000e+02 2.086664999999999992e+01
1.157999999999999972e+02 3.065427000000000035e+01
1.158499999999999943e+02 2.442147999999999897e+01
1.159000000000000057e+02 2.608862999999999843e+01
1.159500000000000028e+02 2.379025000000000034e+01
1.160000000000000000e+02 6.763700000000000045e+00
1.160499999999999972e+02 9.925140000000000740e+00
1.160999999999999943e+02 2.340525999999999840e+01
1.161500000000000057e+02 1.145359999999999978e+01
1.162000000000000028e+02 1.434788999999999959e+01
1.162500000000000000e+02 2.578641000000000005e+01
1.162999999999999972e+02 1.367290000000000028e+01
1.163499999999999943e+02 1.516449000000000069e+01
1.164000000000000057e+02 1.146682999999999986e+01
1.164500000000000028e+02 1.871014999999999873e+01
1.165000000000000000e+02 1.921908000000000172e+01
1.165499999999999972e+02 1.406141000000000041e+01
1.165999999999999943e+02 3.317327000000000226e+01
1.166500000000000057e+02 2.185116000000000014e+01
1.167000000000000028e+02 2.154961000000000126e+01
1.167500000000000000e+02 2.329053000000000040e+01
1.167999999999999972e+02 1.051092000000000048e+01
1.168499999999999943e+02 2.543049999999999855e+01
1.169000000000000057e+02 1.411609999999999943e+01
1.169500000000000028e+02 1.217113999999999940e+01
1.170000000000000000e+02 8.843379999999999797e+00
1.170499999999999972e+02 1.495636000000000010e+01
1.170999999999999943e+02 8.705830000000000624e+00
1.171500000000000057e+02 1.257798999999999978e+01
1.172000000000000028e+02 1.986431999999999931e+01
1.172500000000000000e+02 1.221401999999999965e+01
1.172999999999999972e+02 2.182805000000000106e+01
1.173499999999999943e+02 1.858040000000000092e+01
1.174000000000000057e+02 1.244097999999999971e+01
1.174500000000000028e+02 6.793420000000000236e+00
1.175000000000000000e+02 1.198535000000000039e+01
1.175499999999999972e+02 1.064952000000000076e+01
1.175999999999999943e+02 2.316177000000000064e+01
1.176500000000000057e+02 2.166893999999999920e+01
1.177000000000000028e+02 1.351370999999999967e+01
1.177500000000000000e+02 5.424590000000000245e+00
1.177999999999999972e+02 2.631600999999999857e+01
1.178499999999999943e+02 1.865812999999999988e+01
1.179000000000000057e+02 9.314980000000000260e+00
1.179500000000000028e+02 2.099549000000000021e+01
1.180000000000000000e+02 2.693049999999999855e+01
1.180499999999999972e+02 3.648727000000000231e+01
1.180999999999999943e+02 1.086017000000000010e+01
1.181500000000000057e+02 1.122180000000000000e+01
1.182000000000000028e+02 3.313430999999999926e+01
1.182500000000000000e+02 2.488899999999999935e+01
1.182999999999999972e+02 1.343703999999999965e+01
1.183499999999999943e+02 1.503791000000000011e+01
1.184000000000000057e+02 3.341720000000000113e+01
1.184500000000000028e+02 1.890140999999999849e+01
1.185000000000000000e+02 7.186770000000000103e+00
1.185499999999999972e+02 2.001399999999999935e+01
1.185999999999999943e+02 2.287331000000000003e+01
1.186500000000000057e+02 6.869570000000000398e+00
1.187000000000000028e+02 2.810202999999999918e+01
1.187500000000000000e+02 1.094487999999999950e+01
1.187999999999999972e+02 1.081043999999999983e+01
1.188499999999999943e+02 1.619444000000000017e+01
1.189000000000000057e+02 1.467956000000000039e+01
1.189500000000000028e+02 1.795674999999999955e+01
1.190000000000000000e+02 1.785660999999999987e+01
1.190499999999999972e+02 1.988755000000000095e+01
1.190999999999999943e+02 1.338340999999999958e+01
1.191500000000000057e+02 2.223172999999999888e+01
1.192000000000000028e+02 2.103093000000000146e+01
1.192500000000000000e+02 1.279391999999999996e+01
1.192999999999999972e+02 1.517392000000000074e+01
1.193499999999999943e+02 2.293960000000000221e+00
1.194000000000000057e+02 7.239309999999999690e+00
1.194500000000000028e+02 1.027220999999999940e+01
1.195000000000000000e+02 7.253420000000000201e+00
1.195499999999999972e+02 1.874454000000000065e+01
1.195999999999999943e+02 1.933430999999999855e+01
1.196500000000000057e+02 1.110702000000000034e+01
1.197000000000000028e+02 1.381556999999999924e+01
1.197500000000000000e+02 2.036985999999999919e+01
1.197999999999999972e+02 5.097699999999999676e+00
1.198499999999999943e+02 3.048251000000000133e+01
1.199000000000000057e+02 3.168355999999999995e+01
1.199500000000000028e+02 6.829699999999999882e+00
1.200000000000000000e+02 3.431427999999999656e+01
1.200499999999999972e+02 1.636929999999999907e+01
1.200999999999999943e+02 6.351399999999999935e+00
1.201500000000000057e+02 6.899390000000000356e+00
1.202000000000000028e+02 1.133609000000000044e+01
1.202500000000000000e+02 2.569457999999999842e+01
1.202999999999999972e+02 2.168342000000000169e+01
1.203499999999999943e+02 8.461880000000000734e+00
1.204000000000000057e+02 2.412754999999999939e+01
1.204500000000000028e+02 2.304635999999999996e+01
1.205000000000000000e+02 1.320085000000000086e+01
1.205499999999999972e+02 5.484530000000000349e+00
1.205999999999999943e+02 1.642906999999999940e+01
1.206500000000000057e+02 1.347727000000000075e+01
1.207000000000000028e+02 1.849681999999999960e+01
1.207500000000000000e+02 2.782509999999999906e+01
1.207999999999999972e+02 1.944692999999999827e+01
1.208499999999999943e+02 2.316489999999999938e+01
1.209000000000000057e+02 9.869350000000000733e+00
1.209500000000000028e+02 1.107301000000000002e+01
1.210000000000000000e+02 1.953881000000000157e+01
1.210499999999999972e+02 2.893597000000000108e+01
1.210999999999999943e+02 1.773926000000000158e+01
1.211500000000000057e+02 2.429974999999999952e+01
1.212000000000000028e+02 9.008710000000000662e+00
1.212500000000000000e+02 1.962872000000000128e+01
1.212999999999999972e+02 7.349759999999999849e+00
1.213499999999999943e+02 1.074892999999999965e+01
1.214000000000000057e+02 1.676672999999999902e+01
1.214500000000000028e+02 8.280939999999999301e+00
1.215000000000000000e+02 2.928501999999999938e+01
1.215499999999999972e+02 1.345251999999999981e+01
1.215999999999999943e+02 1.985069999999999979e+01
1.216500000000000057e+02 1.556089000000000055e+01
1.217000000000000028e+02 1.173512999999999984e+01
1.217500000000000000e+02 7.849730000000000096e+00
1.217999999999999972e+02 2.161959999999999837e+01
1.218499999999999943e+02 6.759960000000000413e+00
1.219000000000000057e+02 1.894565000000000055e+01
1.219500000000000028e+02 3.021519999999999939e+01
1.220000000000000000e+02 1.422636999999999929e+01
1.220499999999999972e+02 1.340868000000000038e+01
1.220999999999999943e+02 1.068149999999999977e+01
1.221500000000000057e+02 2.839527000000000001e+01
1.222000000000000028e+02 2.533651000000000053e+01
1.222500000000000000e+02 8.411030000000000229e+00
1.222999999999999972e+02 2.234394999999999953e+01
1.223499999999999943e+02 1.391225999999999985e+01
1.224000000000000057e+02 1.531223999999999918e+01
1.224500000000000028e+02 2.468551000000000073e+01
1.225000000000000000e+02 1.885555000000000092e+01
1.225499999999999972e+02 2.858033000000000001e+01
1.225999999999999943e+02 1.951381999999999906e+01
1.226500000000000057e+02 1.391191000000000066e+01
1.227000000000000028e+02 1.122006000000000014e+01
1.227500000000000000e+02 5.254380000000000273e+00
1.227999999999999972e+02 1.151938999999999957e+01
1.228499999999999943e+02 2.104458999999999946e+01
1.229000000000000057e+02 1.038116999999999912e+01
1.229500000000000028e+02 7.630510000000000126e+00
1.230000000000000000e+02 2.044903000000000048e+01
1.230499999999999972e+02 8.266289999999999694e+00
1.230999999999999943e+02 1.265788000000000046e+01
1.231500000000000057e+02 5.600559999999999761e+00
1.232000000000000028e+02 8.170600000000000307e+00
1.232500000000000000e+02 1.859849000000000174e+01
1.232999999999999972e+02 2.162557999999999936e+01
1.233499999999999943e+02 2.378209999999999980e+01
1.234000000000000057e+02 2.626924999999999955e+01
1.234500000000000028e+02 1.683777999999999864e+01
1.235000000000000000e+02 1.433028999999999975e+01
1.235499999999999972e+02 2.643569000000000102e+01
1.235999999999999943e+02 2.562846000000000046e+01
1.236500000000000057e+02 2.982430000000000092e+01
1.237000000000000028e+02 1.291558000000000028e+01
1.237500000000000000e+02 1.075189999999999912e+01
1.237999999999999972e+02 9.685269999999999158e+00
1.238499999999999943e+02 1.577584000000000053e+01
1.239000000000000057e+02 4.989250000000000185e+00
1.239500000000000028e+02 1.960182999999999964e+01
1.240000000000000000e+02 8.519310000000000827e+00
1.240499999999999972e+02 2.733593000000000117e+01
1.240999999999999943e+02 1.172691000000000017e+01
1.241500000000000057e+02 2.020923000000000158e+01
1.242000000000000028e+02 7.667550000000000310e+00
1.242500000000000000e+02 5.061119999999999841e+00
1.242999999999999972e+02 8.430569999999999453e+00
1.243499999999999943e+02 2.784796000000000049e+01
1.244000000000000057e+02 1.408784999999999954e+01
1.244500000000000028e+02 2.746617000000000175e+01
1.245000000000000000e+02 1.880921999999999983e+01
1.245499999999999972e+02 2.856709000000000032e+01
1.245999999999999943e+02 3.212380000000000013e+00
1.246500000000000057e+02 1.044523000000000046e+01
1.247000000000000028e+02 1.586725000000000030e+01
1.247500000000000000e+02 8.382379999999999498e+00
1.247999999999999972e+02 1.400691999999999915e+01
1.248499999999999943e+02 2.746304999999999907e+01
1.249000000000000057e+02 1.181351000000000084e+01
1.249500000000000028e+02 2.045045000000000002e+01
1.250000000000000000e+02 2.598458000000000112e+01
1.250499999999999972e+02 2.145956999999999937e+01
1.250999999999999943e+02 8.030559999999999476e+00
1.251500000000000057e+02 5.058370000000000033e+00
1.252000000000000028e+02 1.898501999999999867e+01
1.252500000000000000e+02 9.492639999999999745e+00
1.252999999999999972e+02 2.730392000000000152e+01
1.253499999999999943e+02 1.076437999999999917e+01
1.254000000000000057e+02 5.901419999999999888e+00
1.254500000000000028e+02 1.373051000000000066e+01
1.255000000000000000e+02 1.481277000000000044e+01
1.255499999999999972e+02 1.475286000000000008e+01
1.255999999999999943e+02 1.724684999999999846e+01
1.256500000000000057e+02 2.276780000000000026e+00
1.257000000000000028e+02 4.844520000000000159e+00
1.257500000000000000e+02 5.047839999999999883e+00
1.257999999999999972e+02 2.567648000000000152e+01
1.258499999999999943e+02 1.668275999999999826e+01
1.259000000000000057e+02 1.152566999999999986e+01
1.259500000000000028e+02 7.004330000000000389e+00
1.260000000000000000e+02 1.330762999999999963e+01
1.260499999999999972e+02 1.452204000000000050e+01
1.260999999999999943e+02 9.351499999999999702e+00
1.261500000000000057e+02 1.320726999999999940e+01
1.262000000000000028e+02 2.190277999999999992e+01
1.262500000000000000e+02 1.985932999999999993e+01
1.262999999999999972e+02 7.117250000000000298e+00
1.263499999999999943e+02 1.189171999999999940e+01
1.264000000000000057e+02 2.728346000000000160e+01
1.264500000000000028e+02 1.015700999999999965e+01
1.265000000000000000e+02 2.199127999999999972e+01
1.265499999999999972e+02 2.042443000000000097e+01
1.265999999999999943e+02 2.810789999999999900e+00
1.266500000000000057e+02 1.794406999999999996e+01
1.267000000000000028e+02 2.064620000000000033e+01
1.267500000000000000e+02 1.178092000000000006e+01
1.267999999999999972e+02 8.523630000000000706e+00
1.268499999999999943e+02 1.441416000000000075e+01
1.269000000000000057e+02 5.656810000000000116e+00
1.269500000000000028e+02 8.549899999999999167e+00
1.270000000000000000e+02 7.829690000000000261e+00
1.270499999999999972e+02 5.003359999999999808e+00
1.270999999999999943e+02 2.434022999999999826e+01
1.271500000000000057e+02 1.466318000000000055e+01
1.272000000000000028e+02 2.733643000000000001e+01
1.272500000000000000e+02 2.525537999999999883e+01
1.272999999999999972e+02 2.932059999999999889e+01
1.273499999999999943e+02 2.933172000000000068e+01
1.274000000000000057e+02 1.054167999999999950e+01
1.274500000000000028e+02 1.997111999999999910e+01
1.275000000000000000e+02 5.720720000000000027e+00
1.275499999999999972e+02 2.450206000000000017e+01
1.275999999999999943e+02 3.740169999999999995e+00
1.276500000000000057e+02 1.197047000000000061e+01
1.277000000000000028e+02 2.144802999999999926e+01
1.277500000000000000e+02 2.388845999999999847e+01
1.277999999999999972e+02 1.048328000000000060e+01
1.278499999999999943e+02 2.039636000000000138e+01
1.279000000000000057e+02 1.245609999999999928e+01
1.279500000000000028e+02 1.559925999999999924e+01
1.280000000000000000e+02 1.654700000000000060e+01
1.280500000000000114e+02 2.205120000000000147e+01
1.280999999999999943e+02 2.127847999999999828e+01
1.281500000000000057e+02 1.969290000000000163e+01
1.281999999999999886e+02 1.787731000000000137e+01
1.282500000000000000e+02 2.252565999999999846e+01
1.283000000000000114e+02 8.724539999999999296e+00
1.283499999999999943e+02 2.934609999999999985e+01
1.284000000000000057e+02 1.388008999999999915e+01
1.284499999999999886e+02 1.473920999999999992e+01
1.285000000000000000e+02 1.850102000000000046e+01
1.285500000000000114e+02 1.873283999999999949e+01
1.285999999999999943e+02 5.423989999999999867e+00
1.286500000000000057e+02 1.349460000000000015e+01
1.286999999999999886e+02 6.388539999999999885e+00
1.287500000000000000e+02 1.399881000000000064e+01
1.288000000000000114e+02 8.952030000000000598e+00
1.288499999999999943e+02 1.231001000000000012e+01
1.289000000000000057e+02 1.125000999999999962e+01
1.289499999999999886e+02 2.385589999999999833e+01
1.290000000000000000e+02 1.337892000000000081e+01
1.290500000000000114e+02 3.796809999999999796e+00
1.290999999999999943e+02 2.107423000000000002e+01
1.291500000000000057e+02 8.648740000000000094e+00
1.291999999999999886e+02 1.642492000000000019e+01
1.292500000000000000e+02 7.408120000000000260e+00
1.293000000000000114e+02 1.993049999999999855e+01
1.293499999999999943e+02 1.371331999999999951e+01
1.294000000000000057e+02 2.090656999999999854e+01
1.294499999999999886e+02 1.158698000000000050e+01
1.295000000000000000e+02 2.935475999999999885e+01
1.295500000000000114e+02 1.868701000000000079e+01
1.295999999999999943e+02 2.389821999999999846e+01
1.296500000000000057e+02 2.794633999999999929e+01
1.296999999999999886e+02 2.022074999999999889e+01
1.297500000000000000e+02 6.268430000000000391e+00
1.298000000000000114e+02 8.471560000000000201e+00
1.298499999999999943e+02 2.136207999999999885e+01
1.299000000000000057e+02 2.405555999999999983e+01
1.299499999999999886e+02 2.978010000000000090e+01
1.300000000000000000e+02 9.132649999999999935e+00
1.300500000000000114e+02 2.039111000000000118e+01
1.300999999999999943e+02 1.935341000000000022e+01
1.301500000000000057e+02 2.917275000000000063e+01
1.301999999999999886e+02 9.705189999999999984e+00
1.302500000000000000e+02 1.068751999999999924e+01
1.303000000000000114e+02 2.392368000000000094e+01
1.303499999999999943e+02 1.384808999999999912e+01
1.304000000000000057e+02 1.723955000000000126e+01
1.304499999999999886e+02 8.202429999999999666e+00
1.305000000000000000e+02 1.218224000000000018e+01
1.305500000000000114e+02 6.909309999999999619e+00
1.305999999999999943e+02 1.067749000000000059e+01
1.306500000000000057e+02 2.016356999999999999e+01
1.306999999999999886e+02 2.586722999999999928e+01
1.307500000000000000e+02 1.214793000000000056e+01
1.308000000000000114e+02 5.008119999999999905e+00
1.308499999999999943e+02 1.784118000000000137e+01
1.309000000000000057e+02 9.855480000000000018e+00
1.309499999999999886e+02 2.744512999999999892e+01
1.310000000000000000e+02 1.733456999999999937e+01
1.310500000000000114e+02 2.746020000000000039e+01
1.310999999999999943e+02 1.062175000000000047e+01
1.311500000000000057e+02 1.538574000000000019e+01
1.311999999999999886e+02 1.950845999999999947e+01
1.312500000000000000e+02 4.392769999999999619e+00
1.313000000000000114e+02 9.512639999999999318e+00
1.313499999999999943e+02 2.467405000000000115e+01
1.314000000000000057e+02 2.441345000000000098e+01
1.314499999999999886e+02 1.052314999999999934e+01
1.315000000000000000e+02 1.488291000000000075e+01
1.315500000000000114e+02 2.977579000000000065e+01
1.315999999999999943e+02 1.366558999999999990e+01
1.316500000000000057e+02 2.311447000000000074e+01
1.316999999999999886e+02 1.711411000000000016e+01
1.317500000000000000e+02 2.900865999999999900e+01
1.318000000000000114e+02 1.056931999999999938e+01
1.318499999999999943e+02 1.658337999999999823e+01
1.319000000000000057e+02 2.419800000000000040e+01
1.319499999999999886e+02 3.245633000000000123e+01
1.320000000000000000e+02 2.125797999999999988e+01
1.320500000000000114e+02 1.263122000000000078e+01
1.320999999999999943e+02 2.007257999999999853e+01
1.321500000000000057e+02 8.995960000000000178e+00
1.321999999999999886e+02 1.178281999999999918e+01
1.322500000000000000e+02 1.509075999999999951e+01
1.323000000000000114e+02 1.875140999999999991e+01
1.323499999999999943e+02 2.090279999999999916e+01
1.324000000000000057e+02 1.225362999999999936e+01
1.324499999999999886e+02 8.260699999999999932e+00
1.325000000000000000e+02 1.008117999999999981e+01
1.325500000000000114e+02 1.384707000000000043e+01
1.325999999999999943e+02 2.555270000000000152e+01
1.326500000000000057e+02 1.998647000000000062e+01
1.326999999999999886e+02 1.065354999999999919e+01
1.327500000000000000e+02 2.193212000000000117e+01
1.328000000000000114e+02 2.602357999999999905e+01
1.328499999999999943e+02 2.168288000000000082e+01
1.329000000000000057e+02 2.775384000000000029e+01
1.329499999999999886e+02 5.360140000000000349e+00
1.330000000000000000e+02 2.263692999999999955e+01
1.330500000000000114e+02 1.607331999999999894e+01
1.330999999999999943e+02 1.266117999999999988e+01
1.331500000000000057e+02 1.250055000000000049e+01
1.331999999999999886e+02 2.834671000000000163e+01
1.332500000000000000e+02 8.401059999999999306e+00
1.333000000000000114e+02 1.820227999999999824e+01
1.333499999999999943e+02 5.921509999999999607e+00
1.334000000000000057e+02 2.539680999999999855e+01
1.334499999999999886e+02 2.479464000000000112e+01
1.335000000000000000e+02 5.321900000000000297e+00
1.335500000000000114e+02 1.082681999999999967e+01
1.335999999999999943e+02 8.468439999999999301e+00
1.336500000000000057e+02 1.308150999999999975e+01
1.336999999999999886e+02 3.080525000000000091e+01
1.337500000000000000e+02 2.057239999999999824e+01
1.338000000000000114e+02 4.518180000000000085e+00
1.338499999999999943e+02 9.069050000000000722e+00
1.339000000000000057e+02 2.797540000000000049e+01
1.339499999999999886e+02 3.129453000000000173e+01
1.340000000000000000e+02 4.403100000000000236e+00
1.340500000000000114e+02 2.087446999999999875e+01
1.340999999999999943e+02 2.634487000000000023e+01
1.341500000000000057e+02 6.222019999999999662e+00
1.341999999999999886e+02 1.412345999999999968e+01
1.342500000000000000e+02 1.969072999999999851e+01
1.343000000000000114e+02 1.327420000000000044e+01
1.343499999999999943e+02 2.172669000000000139e+01
1.344000000000000057e+02 8.848309999999999675e+00
1.344499999999999886e+02 1.661532000000000053e+01
1.345000000000000000e+02 1.847955999999999932e+01
1.345500000000000114e+02 1.168200000000000038e+01
1.345999999999999943e+02 1.880441000000000074e+01
1.346500000000000057e+02 1.820391000000000048e+01
1.346999999999999886e+02 7.357899999999999885e+00
1.347500000000000000e+02 2.742934999999999945e+01
1.348000000000000114e+02 2.379005000000000081e+01
1.348499999999999943e+02 6.807730000000000281e+00
1.349000000000000057e+02 1.446888000000000041e+01
1.349499999999999886e+02 1.478087000000000018e+01
1.350000000000000000e+02 3.122207999999999828e+01
1.350500000000000114e+02 1.114860999999999969e+01
1.350999999999999943e+02 1.846477000000000146e+01
1.351500000000000057e+02 1.447048999999999985e+01
1.351999999999999886e+02 2.660994000000000170e+01
1.352500000000000000e+02 1.512176999999999971e+01
1.353000000000000114e+02 1.302063000000000059e+01
1.353499999999999943e+02 1.863135000000000119e+01
1.354000000000000057e+02 3.526745999999999981e+01
1.354499999999999886e+02 2.462071999999999861e+01
1.355000000000000000e+02 3.022525999999999868e+01
1.355500000000000114e+02 2.886056999999999917e+01
1.355999999999999943e+02 2.188582999999999856e+01
1.356500000000000057e+02 3.129596000000000089e+01
1.356999999999999886e+02 1.953234000000000137e+01
1.357500000000000000e+02 1.400792999999999999e+01
1.358000000000000114e+02 2.914370999999999867e+01
1.358499999999999943e+02 1.852014000000000138e+01
1.359000000000000057e+02 1.977619999999999933e+01
1.359499999999999886e+02 1.717721999999999838e+01
1.360000000000000000e+02 3.745564000000000249e+01
1.360500000000000114e+02 4.307874000000000336e+01
1.360999999999999943e+02 3.393851999999999691e+01
1.361500000000000057e+02 1.404067000000000043e+01
1.361999999999999886e+02 2.745294000000000167e+01
1.362500000000000000e+02 2.854400000000000048e+01
1.363000000000000114e+02 3.562149000000000143e+01
1.363499999999999943e+02 4.390952000000000055e+01
1.364000000000000057e+02 2.576705000000000112e+01
1.364499999999999886e+02 2.243328999999999951e+01
1.365000000000000000e+02 1.914527000000000001e+01
1.365500000000000114e+02 1.840251999999999910e+01
1.365999999999999943e+02 2.975581000000000031e+01
1.366500000000000057e+02 8.643750000000000711e+00
1.366999999999999886e+02 1.125259999999999927e+01
1.367500000000000000e+02 1.849820000000000064e+01
1.368000000000000114e+02 6.841190000000000104e+00
1.368499999999999943e+02 1.296489000000000047e+01
1.369000000000000057e+02 3.328408999999999907e+01
1.369499999999999886e+02 1.640859999999999985e+01
1.370000000000000000e+02 1.590326999999999913e+01
1.370500000000000114e+02 8.168150000000000688e+00
1.370999999999999943e+02 2.648667999999999978e+01
1.371500000000000057e+02 2.335118999999999900e+01
1.371999999999999886e+02 2.089488000000000056e+01
1.372500000000000000e+02 5.942020000000000302e+00
1.373000000000000114e+02 3.793885999999999825e+01
1.373499999999999943e+02 1.143357999999999919e+01
1.374000000000000057e+02 1.561833000000000027e+01
1.374499999999999886e+02 8.376549999999999940e+00
1.375000000000000000e+02 3.830984999999999729e+01
1.375500000000000114e+02 1.303125000000000000e+01
1.375999999999999943e+02 3.660330000000000084e+00
1.376500000000000057e+02 2.600484000000000151e+01
1.376999999999999886e+02 5.193310000000000315e+00
1.377500000000000000e+02 2.152242999999999995e+01
1.378000000000000114e+02 3.147742999999999824e+01
1.378499999999999943e+02 2.332630999999999943e+01
1.379000000000000057e+02 3.279579999999999984e+01
1.379499999999999886e+02 1.087026999999999965e+01
1.380000000000000000e+02 1.790563999999999822e+01
1.380500000000000114e+02 2.721321999999999974e+01
1.380999999999999943e+02 1.087191999999999936e+01
1.381500000000000057e+02 1.096302999999999983e+01
1.381999999999999886e+02 1.976989999999999981e+01
1.382500000000000000e+02 2.773839999999999861e+01
1.383000000000000114e+02 4.079793999999999699e+01
1.383499999999999943e+02 1.188311999999999991e+01
1.384000000000000057e+02 7.398703000000000429e+01
1.384499999999999886e+02 1.680360999999999905e+01
1.385000000000000000e+02 1.579294999999999938e+01
1.385500000000000114e+02 6.196469999999999700e+00
1.385999999999999943e+02 2.675893999999999906e+01
1.386500000000000057e+02 1.915457999999999927e+01
1.386999999999999886e+02 5.564829999999999721e+00
1.387500000000000000e+02 3.366420000000000190e+00
1.388000000000000114e+02 2.144725000000000037e+01
1.388499999999999943e+02 1.334628000000000014e+01
1.389000000000000057e+02 1.013766799999999932e+02
1.389499999999999886e+02 2.385622000000000043e+01
1.390000000000000000e+02 3.649260000000000304e+01
1.390500000000000114e+02 2.123640999999999934e+01
1.390999999999999943e+02 2.810046000000000177e+01
1.391500000000000057e+02 9.177770000000000650e+00
1.391999999999999886e+02 8.310625000000000284e+01
1.392500000000000000e+02 4.734841000000000122e+01
1.393000000000000114e+02 8.183419000000000665e+01
1.393499999999999943e+02 4.021449999999999747e+00
1.394000000000000057e+02 1.721342999999999890e+01
1.394499999999999886e+02 2.212084000000000117e+01
1.395000000000000000e+02 1.178195000000000014e+01
1.395500000000000114e+02 1.730790000000000006e+01
1.395999999999999943e+02 6.968519999999999825e+00
1.396500000000000057e+02 2.307365000000000066e+01
1.396999999999999886e+02 8.919140000000000512e+00
1.397500000000000000e+02 1.150871000000000066e+01
1.398000000000000114e+02 3.249696999999999747e+01
1.398499999999999943e+02 1.241020999999999930e+01
1.399000000000000057e+02 2.939365000000000094e+01
1.399499999999999886e+02 2.956972000000000023e+01
1.400000000000000000e+02 3.040328999999999837e+01
1.400500000000000114e+02 2.714526000000000039e+01
1.400999999999999943e+02 1.828171999999999997e+01
1.401500000000000057e+02 3.211448000000000036e+01
1.401999999999999886e+02 1.260819000000000045e+01
1.402500000000000000e+02 1.874058000000000135e+01
1.403000000000000114e+02 1.677516999999999925e+01
1.403499999999999943e+02 2.041471999999999909e+01
1.404000000000000057e+02 3.980319999999999858e+00
1.404499999999999886e+02 3.686639999999999873e+01
1.405000000000000000e+02 3.167509000000000086e+01
1.405500000000000114e+02 2.183554000000000173e+01
1.405999999999999943e+02 1.596311999999999998e+01
1.406500000000000057e+02 1.032112000000000052e+01
1.406999999999999886e+02 2.467747999999999919e+01
1.407500000000000000e+02 1.804928999999999917e+01
1.408000000000000114e+02 7.097480000000000011e+00
1.408499999999999943e+02 1.996112000000000108e+01
1.409000000000000057e+02 1.786471999999999838e+01
1.409499999999999886e+02 3.119783999999999935e+01
1.410000000000000000e+02 1.183183000000000007e+01
1.410500000000000114e+02 2.091659999999999897e+01
1.410999999999999943e+02 1.397885699999999929e+02
1.411500000000000057e+02 9.412509999999999266e+00
1.411999999999999886e+02 1.215567000000000064e+01
1.412500000000000000e+02 3.023218999999999923e+01
1.413000000000000114e+02 9.010510000000000019e+00
1.413499999999999943e+02 2.713203999999999994e+01
1.414000000000000057e+02 2.815690000000000026e+01
1.414499999999999886e+02 9.144539999999999225e+00
1.415000000000000000e+02 2.682133999999999929e+01
1.415500000000000114e+02 1.924049000000000120e+01
1.415999999999999943e+02 1.352904000000000018e+01
1.416500000000000057e+02 1.165986000000000011e+01
1.416999999999999886e+02 3.466550999999999760e+01
1.417500000000000000e+02 2.569688000000000017e+01
1.418000000000000114e+02 1.993928999999999974e+01
1.418499999999999943e+02 2.397513999999999967e+01
1.419000000000000057e+02 2.404590999999999923e+01
1.419499999999999886e+02 6.966059999999999697e+00
1.420000000000000000e+02 2.586017999999999972e+01
1.420500000000000114e+02 3.540111000000000274e+01
1.420999999999999943e+02 1.003944000000000081e+01
1.421500000000000057e+02 1.676918999999999826e+01
1.421999999999999886e+02 8.437150000000000816e+00
1.422500000000000000e+02 1.692081999999999908e+01
1.423000000000000114e+02 1.109032000000000018e+01
1.423499999999999943e+02 3.577119999999999855e+00
1.424000000000000057e+02 1.934242000000000061e+01
1.424499999999999886e+02 1.260543999999999976e+01
1.425000000000000000e+02 2.350506999999999991e+01
1.425500000000000114e+02 6.789719999999999978e+00
1.425999999999999943e+02 2.861334000000000088e+01
1.426500000000000057e+02 1.003593000000000046e+01
1.426999999999999886e+02 2.081401999999999930e+01
1.427500000000000000e+02 8.922200000000000131e+00
1.428000000000000114e+02 2.106928999999999874e+01
1.428499999999999943e+02 2.555139000000000138e+01
1.429000000000000057e+02 1.087655999999999956e+01
1.429499999999999886e+02 1.493379999999999974e+01
1.430000000000000000e+02 1.020614999999999917e+01
1.430500000000000114e+02 2.126003000000000043e+01
1.430999999999999943e+02 2.109856999999999871e+01
1.431500000000000057e+02 1.959261000000000053e+01
1.431999999999999886e+02 2.140227000000000146e+01
1.432500000000000000e+02 1.085055000000000014e+01
1.433000000000000114e+02 1.074271000000000065e+01
1.433499999999999943e+02 3.015752000000000166e+01
1.434000000000000057e+02 1.532620999999999967e+01
1.434499999999999886e+02 1.301125000000000043e+01
1.435000000000000000e+02 1.291520000000000046e+01
1.435500000000000114e+02 1.341480999999999923e+01
1.435999999999999943e+02 1.272840000000000060e+01
1.436500000000000057e+02 1.448011999999999944e+01
1.436999999999999886e+02 1.712380999999999887e+01
1.437500000000000000e+02 3.580743999999999971e+01
1.438000000000000114e+02 5.602640000000000065e+00
1.438499999999999943e+02 2.813811000000000107e+01
1.439000000000000057e+02 1.981700999999999979e+01
1.439499999999999886e+02 1.699756999999999962e+01
1.440000000000000000e+02 2.546718999999999866e+01
1.440500000000000114e+02 9.931749999999999190e+00
1.440999999999999943e+02 5.186919999999999753e+00
1.441500000000000057e+02 2.858963999999999928e+01
1.441999999999999886e+02 8.015390000000000015e+00
1.442500000000000000e+02 1.838374999999999915e+01
1.443000000000000114e+02 2.106042000000000058e+01
1.443499999999999943e+02 1.252563999999999922e+01
1.444000000000000057e+02 1.634545999999999921e+01
1.444499999999999886e+02 8.091490000000000293e+00
1.445000000000000000e+02 4.215449999999999697e+00
1.445500000000000114e+02 2.043121000000000009e+01
1.445999999999999943e+02 9.459559999999999746e+00
1.446500000000000057e+02 9.461339999999999861e+00
1.446999999999999886e+02 2.117799000000000120e+01
1.447500000000000000e+02 1.657958999999999961e+01
1.448000000000000114e+02 1.681090000000000018e+01
1.448499999999999943e+02 1.856400000000000006e+01
1.449000000000000057e+02 1.084224000000000032e+01
1.449499999999999886e+02 1.504241000000000028e+01
1.450000000000000000e+02 1.496869000000000050e+01
1.450500000000000114e+02 3.288654999999999973e+01
1.450999999999999943e+02 2.872118000000000038e+01
1.451500000000000057e+02 5.609689999999999621e+00
1.451999999999999886e+02 2.359739000000000075e+01
1.452500000000000000e+02 1.334625999999999912e+01
1.453000000000000114e+02 7.087500000000000355e+00
1.453499999999999943e+02 1.768147000000000091e+01
1.454000000000000057e+02 2.353145999999999916e+01
1.454499999999999886e+02 3.447650999999999755e+01
1.455000000000000000e+02 1.038238999999999912e+01
1.455500000000000114e+02 8.476539999999999964e+00
1.455999999999999943e+02 2.599436000000000035e+01
1.456500000000000057e+02 4.254500000000000171e+01
1.456999999999999886e+02 9.130990000000000606e+00
1.457500000000000000e+02 2.016893999999999920e+01
1.458000000000000114e+02 2.674947999999999837e+01
1.458499999999999943e+02 2.432019999999999982e+01
1.459000000000000057e+02 1.790183000000000035e+01
1.459499999999999886e+02 3.949246000000000123e+01
1.460000000000000000e+02 9.309879999999999711e+00
1.460500000000000114e+02 8.974619999999999820e+00
1.460999999999999943e+02 1.450590000000000046e+01
1.461500000000000057e+02 1.312683999999999962e+01
1.461999999999999886e+02 1.949936999999999898e+01
1.462500000000000000e+02 8.716689999999999827e+00
1.463000000000000114e+02 1.374680000000000035e+01
1.463499999999999943e+02 1.145210999999999935e+01
1.464000000000000057e+02 2.055227000000000004e+01
1.464499999999999886e+02 1.399112000000000045e+01
1.465000000000000000e+02 1.261567999999999934e+01
1.465500000000000114e+02 1.693309999999999960e+01
1.465999999999999943e+02 2.935317999999999827e+01
1.466500000000000057e+02 2.184986999999999924e+01
1.466999999999999886e+02 1.820319999999999894e+01
1.467500000000000000e+02 3.692687999999999704e+01
1.468000000000000114e+02 1.982354000000000127e+01
1.468499999999999943e+02 1.378556000000000026e+01
1.469000000000000057e+02 9.534539999999999793e+00
1.469499999999999886e+02 4.438378999999999763e+01
1.470000000000000000e+02 1.630874000000000024e+01
1.470500000000000114e+02 1.563715999999999973e+01
1.470999999999999943e+02 6.290099999999999802e+00
1.471500000000000057e+02 1.529822000000000060e+01
1.471999999999999886e+02 1.196260999999999974e+01
1.472500000000000000e+02 2.787412000000000134e+01
1.473000000000000114e+02 2.484170999999999907e+01
1.473499999999999943e+02 2.827075999999999922e+01
1.474000000000000057e+02 3.289126999999999867e+01
1.474499999999999886e+02 1.544294000000000011e+01
1.475000000000000000e+02 1.979414999999999836e+01
1.475500000000000114e+02 1.996458000000000155e+01
1.475999999999999943e+02 1.952550000000000097e+01
1.476500000000000057e+02 1.101638999999999946e+01
1.476999999999999886e+02 3.952215000000000344e+01
1.477500000000000000e+02 1.554649000000000036e+01
1.478000000000000114e+02 9.337089999999999890e+00
1.478499999999999943e+02 3.768525999999999954e+01
1.479000000000000057e+02 1.988676999999999850e+01
1.479499999999999886e+02 3.309163999999999817e+01
1.480000000000000000e+02 1.263330000000000020e+01
1.480500000000000114e+02 1.238918999999999926e+01
1.480999999999999943e+02 1.949596000000000018e+01
1.481500000000000057e+02 1.731654999999999944e+01
1.481999999999999886e+02 2.228863000000000127e+01
1.482500000000000000e+02 1.492775999999999925e+01
1.483000000000000114e+02 1.223753999999999920e+01
1.483499999999999943e+02 7.726549999999999585e+00
1.484000000000000057e+02 2.067571999999999832e+01
1.484499999999999886e+02 1.150026000000000082e+01
1.485000000000000000e+02 1.256151000000000018e+01
1.485500000000000114e+02 1.883778999999999826e+01
1.485999999999999943e+02 2.133537000000000106e+01
1.486500000000000057e+02 7.966380000000000017e+00
1.486999999999999886e+02 1.974671000000000021e+01
1.487500000000000000e+02 1.813286000000000087e+01
1.488000000000000114e+02 1.467432999999999943e+01
1.488499999999999943e+02 1.121743000000000023e+01
1.489000000000000057e+02 1.673556999999999917e+01
1.489499999999999886e+02 1.745789999999999864e+01
1.490000000000000000e+02 1.979159999999999897e+01
1.490500000000000114e+02 1.167589000000000077e+01
1.490999999999999943e+02 5.963210000000000122e+00
1.491500000000000057e+02 1.420309999999999917e+01
1.491999999999999886e+02 1.241873000000000005e+01
1.492500000000000000e+02 1.030095000000000027e+01
1.493000000000000114e+02 3.926180000000000003e+00
1.493499999999999943e+02 1.007573000000000008e+01
1.494000000000000057e+02 1.211975999999999942e+01
1.494499999999999886e+02 5.736780000000000435e+00
1.495000000000000000e+02 3.154303000000000168e+01
1.495500000000000114e+02 1.833293000000000106e+01
1.495999999999999943e+02 2.701299999999999812e+00
1.496500000000000057e+02 2.150742999999999938e+01
1.496999999999999886e+02 2.908078000000000074e+01
1.497500000000000000e+02 1.546454999999999913e+01
1.498000000000000114e+02 1.052539999999999942e+01
1.498499999999999943e+02 2.823650000000000215e+00
1.499000000000000057e+02 1.054655999999999949e+01
1.499499999999999886e+02 4.346049999999999969e+00
1.500000000000000000e+02 1.338706999999999958e+01
