# Supplementary material for: Elevated concentrations cause upright alpha-synuclein conformation at lipid interfaces
Source: Nat Commun. 2023 Sep 18;14:5731. doi: 10.1038/s41467-023-39843-1 (PMC10507035; doi:10.1038/s41467-023-39843-1)
Supplement: Supplementary file 3 — Source Data [file 41467_2023_39843_MOESM3_ESM.zip › Source Data file/FigureS12/figS12_lowLPR_corr_s1_r1.txt]

0.000000000000000000e+00 nan
5.000000000000000278e-02 nan
1.000000000000000056e-01 nan
1.499999999999999944e-01 nan
2.000000000000000111e-01 nan
2.500000000000000000e-01 nan
2.999999999999999889e-01 nan
3.499999999999999778e-01 nan
4.000000000000000222e-01 nan
4.500000000000000111e-01 nan
5.000000000000000000e-01 nan
5.500000000000000444e-01 nan
5.999999999999999778e-01 nan
6.500000000000000222e-01 nan
6.999999999999999556e-01 nan
7.500000000000000000e-01 nan
8.000000000000000444e-01 nan
8.499999999999999778e-01 nan
9.000000000000000222e-01 nan
9.499999999999999556e-01 nan
1.000000000000000000e+00 nan
1.050000000000000044e+00 nan
1.100000000000000089e+00 nan
1.149999999999999911e+00 nan
1.199999999999999956e+00 nan
1.250000000000000000e+00 nan
1.300000000000000044e+00 nan
1.350000000000000089e+00 nan
1.399999999999999911e+00 nan
1.449999999999999956e+00 nan
1.500000000000000000e+00 nan
1.550000000000000044e+00 nan
1.600000000000000089e+00 nan
1.649999999999999911e+00 nan
1.699999999999999956e+00 nan
1.750000000000000000e+00 nan
1.800000000000000044e+00 nan
1.850000000000000089e+00 nan
1.899999999999999911e+00 nan
1.949999999999999956e+00 nan
2.000000000000000000e+00 nan
2.049999999999999822e+00 nan
2.100000000000000089e+00 nan
2.149999999999999911e+00 nan
2.200000000000000178e+00 nan
2.250000000000000000e+00 nan
2.299999999999999822e+00 nan
2.350000000000000089e+00 nan
2.399999999999999911e+00 nan
2.450000000000000178e+00 nan
2.500000000000000000e+00 nan
2.549999999999999822e+00 nan
2.600000000000000089e+00 nan
2.649999999999999911e+00 nan
2.700000000000000178e+00 nan
2.750000000000000000e+00 nan
2.799999999999999822e+00 nan
2.850000000000000089e+00 nan
2.899999999999999911e+00 nan
2.950000000000000178e+00 nan
3.000000000000000000e+00 nan
3.049999999999999822e+00 nan
3.100000000000000089e+00 nan
3.149999999999999911e+00 nan
3.200000000000000178e+00 nan
3.250000000000000000e+00 nan
3.299999999999999822e+00 nan
3.350000000000000089e+00 nan
3.399999999999999911e+00 nan
3.450000000000000178e+00 nan
3.500000000000000000e+00 nan
3.549999999999999822e+00 nan
3.600000000000000089e+00 nan
3.649999999999999911e+00 nan
3.700000000000000178e+00 nan
3.750000000000000000e+00 nan
3.799999999999999822e+00 nan
3.850000000000000089e+00 nan
3.899999999999999911e+00 nan
3.950000000000000178e+00 nan
4.000000000000000000e+00 nan
4.049999999999999822e+00 nan
4.099999999999999645e+00 nan
4.150000000000000355e+00 nan
4.200000000000000178e+00 nan
4.250000000000000000e+00 nan
4.299999999999999822e+00 nan
4.349999999999999645e+00 nan
4.400000000000000355e+00 nan
4.450000000000000178e+00 nan
4.500000000000000000e+00 nan
4.549999999999999822e+00 nan
4.599999999999999645e+00 nan
4.650000000000000355e+00 nan
4.700000000000000178e+00 nan
4.750000000000000000e+00 nan
4.799999999999999822e+00 nan
4.849999999999999645e+00 nan
4.900000000000000355e+00 nan
4.950000000000000178e+00 nan
5.000000000000000000e+00 nan
5.049999999999999822e+00 nan
5.099999999999999645e+00 nan
5.150000000000000355e+00 nan
5.200000000000000178e+00 nan
5.250000000000000000e+00 nan
5.299999999999999822e+00 nan
5.349999999999999645e+00 nan
5.400000000000000355e+00 nan
5.450000000000000178e+00 nan
5.500000000000000000e+00 nan
5.549999999999999822e+00 nan
5.599999999999999645e+00 nan
5.650000000000000355e+00 nan
5.700000000000000178e+00 nan
5.750000000000000000e+00 nan
5.799999999999999822e+00 nan
5.849999999999999645e+00 nan
5.900000000000000355e+00 nan
5.950000000000000178e+00 nan
6.000000000000000000e+00 nan
6.049999999999999822e+00 nan
6.099999999999999645e+00 nan
6.150000000000000355e+00 nan
6.200000000000000178e+00 nan
6.250000000000000000e+00 nan
6.299999999999999822e+00 nan
6.349999999999999645e+00 nan
6.400000000000000355e+00 nan
6.450000000000000178e+00 nan
6.500000000000000000e+00 nan
6.549999999999999822e+00 nan
6.599999999999999645e+00 nan
6.650000000000000355e+00 nan
6.700000000000000178e+00 nan
6.750000000000000000e+00 nan
6.799999999999999822e+00 nan
6.849999999999999645e+00 nan
6.900000000000000355e+00 nan
6.950000000000000178e+00 nan
7.000000000000000000e+00 nan
7.049999999999999822e+00 nan
7.099999999999999645e+00 nan
7.150000000000000355e+00 nan
7.200000000000000178e+00 nan
7.250000000000000000e+00 nan
7.299999999999999822e+00 nan
7.349999999999999645e+00 nan
7.400000000000000355e+00 nan
7.450000000000000178e+00 nan
7.500000000000000000e+00 nan
7.549999999999999822e+00 nan
7.599999999999999645e+00 nan
7.650000000000000355e+00 nan
7.700000000000000178e+00 nan
7.750000000000000000e+00 nan
7.799999999999999822e+00 nan
7.849999999999999645e+00 nan
7.900000000000000355e+00 nan
7.950000000000000178e+00 nan
8.000000000000000000e+00 nan
8.050000000000000711e+00 nan
8.099999999999999645e+00 nan
8.150000000000000355e+00 nan
8.199999999999999289e+00 nan
8.250000000000000000e+00 nan
8.300000000000000711e+00 nan
8.349999999999999645e+00 nan
8.400000000000000355e+00 nan
8.449999999999999289e+00 nan
8.500000000000000000e+00 nan
8.550000000000000711e+00 nan
8.599999999999999645e+00 nan
8.650000000000000355e+00 nan
8.699999999999999289e+00 nan
8.750000000000000000e+00 nan
8.800000000000000711e+00 nan
8.849999999999999645e+00 nan
8.900000000000000355e+00 nan
8.949999999999999289e+00 nan
9.000000000000000000e+00 nan
9.050000000000000711e+00 nan
9.099999999999999645e+00 nan
9.150000000000000355e+00 nan
9.199999999999999289e+00 nan
9.250000000000000000e+00 nan
9.300000000000000711e+00 nan
9.349999999999999645e+00 nan
9.400000000000000355e+00 nan
9.449999999999999289e+00 nan
9.500000000000000000e+00 nan
9.550000000000000711e+00 nan
9.599999999999999645e+00 nan
9.650000000000000355e+00 nan
9.699999999999999289e+00 nan
9.750000000000000000e+00 nan
9.800000000000000711e+00 nan
9.849999999999999645e+00 nan
9.900000000000000355e+00 nan
9.949999999999999289e+00 nan
1.000000000000000000e+01 nan
1.005000000000000071e+01 nan
1.009999999999999964e+01 nan
1.015000000000000036e+01 nan
1.019999999999999929e+01 nan
1.025000000000000000e+01 nan
1.030000000000000071e+01 nan
1.034999999999999964e+01 nan
1.040000000000000036e+01 nan
1.044999999999999929e+01 nan
1.050000000000000000e+01 nan
1.055000000000000071e+01 nan
1.059999999999999964e+01 nan
1.065000000000000036e+01 nan
1.069999999999999929e+01 nan
1.075000000000000000e+01 nan
1.080000000000000071e+01 nan
1.084999999999999964e+01 nan
1.090000000000000036e+01 nan
1.094999999999999929e+01 nan
1.100000000000000000e+01 nan
1.105000000000000071e+01 nan
1.109999999999999964e+01 nan
1.115000000000000036e+01 nan
1.119999999999999929e+01 nan
1.125000000000000000e+01 nan
1.130000000000000071e+01 nan
1.134999999999999964e+01 nan
1.140000000000000036e+01 nan
1.144999999999999929e+01 nan
1.150000000000000000e+01 nan
1.155000000000000071e+01 nan
1.159999999999999964e+01 nan
1.165000000000000036e+01 nan
1.169999999999999929e+01 nan
1.175000000000000000e+01 nan
1.180000000000000071e+01 nan
1.184999999999999964e+01 nan
1.190000000000000036e+01 nan
1.194999999999999929e+01 nan
1.200000000000000000e+01 nan
1.205000000000000071e+01 nan
1.209999999999999964e+01 nan
1.215000000000000036e+01 nan
1.219999999999999929e+01 nan
1.225000000000000000e+01 nan
1.230000000000000071e+01 nan
1.234999999999999964e+01 nan
1.240000000000000036e+01 nan
1.244999999999999929e+01 nan
1.250000000000000000e+01 nan
1.255000000000000071e+01 nan
1.259999999999999964e+01 nan
1.265000000000000036e+01 nan
1.269999999999999929e+01 nan
1.275000000000000000e+01 nan
1.280000000000000071e+01 nan
1.284999999999999964e+01 nan
1.290000000000000036e+01 nan
1.294999999999999929e+01 nan
1.300000000000000000e+01 nan
1.305000000000000071e+01 nan
1.309999999999999964e+01 nan
1.315000000000000036e+01 nan
1.319999999999999929e+01 nan
1.325000000000000000e+01 nan
1.330000000000000071e+01 nan
1.334999999999999964e+01 nan
1.340000000000000036e+01 nan
1.344999999999999929e+01 nan
1.350000000000000000e+01 nan
1.355000000000000071e+01 nan
1.359999999999999964e+01 nan
1.365000000000000036e+01 nan
1.369999999999999929e+01 nan
1.375000000000000000e+01 nan
1.380000000000000071e+01 nan
1.384999999999999964e+01 nan
1.390000000000000036e+01 nan
1.394999999999999929e+01 nan
1.400000000000000000e+01 nan
1.405000000000000071e+01 nan
1.409999999999999964e+01 nan
1.415000000000000036e+01 nan
1.419999999999999929e+01 nan
1.425000000000000000e+01 nan
1.430000000000000071e+01 nan
1.434999999999999964e+01 nan
1.440000000000000036e+01 nan
1.444999999999999929e+01 nan
1.450000000000000000e+01 nan
1.455000000000000071e+01 nan
1.459999999999999964e+01 nan
1.465000000000000036e+01 nan
1.469999999999999929e+01 nan
1.475000000000000000e+01 nan
1.480000000000000071e+01 nan
1.484999999999999964e+01 nan
1.490000000000000036e+01 nan
1.494999999999999929e+01 nan
1.500000000000000000e+01 nan
1.505000000000000071e+01 nan
1.509999999999999964e+01 nan
1.515000000000000036e+01 nan
1.519999999999999929e+01 nan
1.525000000000000000e+01 nan
1.530000000000000071e+01 nan
1.534999999999999964e+01 nan
1.540000000000000036e+01 nan
1.544999999999999929e+01 nan
1.550000000000000000e+01 nan
1.555000000000000071e+01 nan
1.559999999999999964e+01 nan
1.565000000000000036e+01 nan
1.569999999999999929e+01 nan
1.575000000000000000e+01 nan
1.580000000000000071e+01 nan
1.584999999999999964e+01 nan
1.590000000000000036e+01 nan
1.594999999999999929e+01 nan
1.600000000000000000e+01 nan
1.605000000000000071e+01 nan
1.610000000000000142e+01 nan
1.614999999999999858e+01 nan
1.619999999999999929e+01 nan
1.625000000000000000e+01 nan
1.630000000000000071e+01 nan
1.635000000000000142e+01 nan
1.639999999999999858e+01 nan
1.644999999999999929e+01 nan
1.650000000000000000e+01 nan
1.655000000000000071e+01 nan
1.660000000000000142e+01 nan
1.664999999999999858e+01 nan
1.669999999999999929e+01 nan
1.675000000000000000e+01 nan
1.680000000000000071e+01 nan
1.685000000000000142e+01 nan
1.689999999999999858e+01 nan
1.694999999999999929e+01 nan
1.700000000000000000e+01 nan
1.705000000000000071e+01 nan
1.710000000000000142e+01 nan
1.714999999999999858e+01 nan
1.719999999999999929e+01 nan
1.725000000000000000e+01 nan
1.730000000000000071e+01 nan
1.735000000000000142e+01 nan
1.739999999999999858e+01 nan
1.744999999999999929e+01 nan
1.750000000000000000e+01 nan
1.755000000000000071e+01 nan
1.760000000000000142e+01 nan
1.764999999999999858e+01 nan
1.769999999999999929e+01 nan
1.775000000000000000e+01 nan
1.780000000000000071e+01 nan
1.785000000000000142e+01 nan
1.789999999999999858e+01 nan
1.794999999999999929e+01 nan
1.800000000000000000e+01 nan
1.805000000000000071e+01 nan
1.810000000000000142e+01 nan
1.814999999999999858e+01 nan
1.819999999999999929e+01 nan
1.825000000000000000e+01 nan
1.830000000000000071e+01 nan
1.835000000000000142e+01 nan
1.839999999999999858e+01 nan
1.844999999999999929e+01 nan
1.850000000000000000e+01 nan
1.855000000000000071e+01 nan
1.860000000000000142e+01 nan
1.864999999999999858e+01 nan
1.869999999999999929e+01 nan
1.875000000000000000e+01 nan
1.880000000000000071e+01 nan
1.885000000000000142e+01 nan
1.889999999999999858e+01 nan
1.894999999999999929e+01 nan
1.900000000000000000e+01 nan
1.905000000000000071e+01 nan
1.910000000000000142e+01 nan
1.914999999999999858e+01 nan
1.919999999999999929e+01 nan
1.925000000000000000e+01 nan
1.930000000000000071e+01 nan
1.935000000000000142e+01 nan
1.939999999999999858e+01 nan
1.944999999999999929e+01 nan
1.950000000000000000e+01 nan
1.955000000000000071e+01 nan
1.960000000000000142e+01 nan
1.964999999999999858e+01 nan
1.969999999999999929e+01 nan
1.975000000000000000e+01 nan
1.980000000000000071e+01 nan
1.985000000000000142e+01 nan
1.989999999999999858e+01 nan
1.994999999999999929e+01 nan
2.000000000000000000e+01 nan
2.005000000000000071e+01 nan
2.010000000000000142e+01 nan
2.014999999999999858e+01 nan
2.019999999999999929e+01 nan
2.025000000000000000e+01 nan
2.030000000000000071e+01 nan
2.035000000000000142e+01 nan
2.039999999999999858e+01 nan
2.044999999999999929e+01 nan
2.050000000000000000e+01 nan
2.055000000000000071e+01 nan
2.060000000000000142e+01 nan
2.064999999999999858e+01 nan
2.069999999999999929e+01 nan
2.075000000000000000e+01 nan
2.080000000000000071e+01 nan
2.085000000000000142e+01 nan
2.089999999999999858e+01 nan
2.094999999999999929e+01 nan
2.100000000000000000e+01 nan
2.105000000000000071e+01 nan
2.110000000000000142e+01 nan
2.114999999999999858e+01 nan
2.119999999999999929e+01 nan
2.125000000000000000e+01 nan
2.130000000000000071e+01 nan
2.135000000000000142e+01 nan
2.139999999999999858e+01 nan
2.144999999999999929e+01 nan
2.150000000000000000e+01 nan
2.155000000000000071e+01 nan
2.160000000000000142e+01 nan
2.164999999999999858e+01 nan
2.169999999999999929e+01 nan
2.175000000000000000e+01 nan
2.180000000000000071e+01 nan
2.185000000000000142e+01 nan
2.189999999999999858e+01 nan
2.194999999999999929e+01 nan
2.200000000000000000e+01 nan
2.205000000000000071e+01 nan
2.210000000000000142e+01 nan
2.214999999999999858e+01 nan
2.219999999999999929e+01 nan
2.225000000000000000e+01 nan
2.230000000000000071e+01 nan
2.235000000000000142e+01 nan
2.239999999999999858e+01 nan
2.244999999999999929e+01 nan
2.250000000000000000e+01 nan
2.255000000000000071e+01 nan
2.260000000000000142e+01 nan
2.264999999999999858e+01 nan
2.269999999999999929e+01 nan
2.275000000000000000e+01 nan
2.280000000000000071e+01 nan
2.285000000000000142e+01 nan
2.289999999999999858e+01 nan
2.294999999999999929e+01 nan
2.300000000000000000e+01 nan
2.305000000000000071e+01 nan
2.310000000000000142e+01 nan
2.314999999999999858e+01 nan
2.319999999999999929e+01 nan
2.325000000000000000e+01 nan
2.330000000000000071e+01 nan
2.335000000000000142e+01 nan
2.339999999999999858e+01 nan
2.344999999999999929e+01 nan
2.350000000000000000e+01 nan
2.355000000000000071e+01 nan
2.360000000000000142e+01 nan
2.364999999999999858e+01 nan
2.369999999999999929e+01 nan
2.375000000000000000e+01 nan
2.380000000000000071e+01 nan
2.385000000000000142e+01 nan
2.389999999999999858e+01 nan
2.394999999999999929e+01 nan
2.400000000000000000e+01 nan
2.405000000000000071e+01 nan
2.410000000000000142e+01 nan
2.414999999999999858e+01 nan
2.419999999999999929e+01 nan
2.425000000000000000e+01 nan
2.430000000000000071e+01 nan
2.435000000000000142e+01 nan
2.439999999999999858e+01 nan
2.444999999999999929e+01 nan
2.450000000000000000e+01 nan
2.455000000000000071e+01 nan
2.460000000000000142e+01 nan
2.464999999999999858e+01 nan
2.469999999999999929e+01 nan
2.475000000000000000e+01 nan
2.480000000000000071e+01 nan
2.485000000000000142e+01 nan
2.489999999999999858e+01 nan
2.494999999999999929e+01 6.845926407497074373e-02
2.500000000000000000e+01 6.796363130141329367e-02
2.505000000000000071e+01 6.703615394074075029e-02
2.510000000000000142e+01 6.840318611927437287e-02
2.514999999999999858e+01 6.943347599630099454e-02
2.519999999999999929e+01 6.955242751424331460e-02
2.525000000000000000e+01 7.037068054459673372e-02
2.530000000000000071e+01 7.059895741693812676e-02
2.535000000000000142e+01 6.919037743708185417e-02
2.539999999999999858e+01 7.106275165789308068e-02
2.544999999999999929e+01 7.251589407166073031e-02
2.550000000000000000e+01 7.672797341459385023e-02
2.555000000000000071e+01 7.644196830652037755e-02
2.560000000000000142e+01 7.796991094462260574e-02
2.564999999999999858e+01 7.567036099911476910e-02
2.569999999999999929e+01 7.602004409289239706e-02
2.575000000000000000e+01 7.367926197446128533e-02
2.580000000000000071e+01 7.206730166955981065e-02
2.585000000000000142e+01 7.284590445078881205e-02
2.589999999999999858e+01 7.399342760601806956e-02
2.594999999999999929e+01 7.351170680645800759e-02
2.600000000000000000e+01 7.310458634602866324e-02
2.605000000000000071e+01 7.186414444848179817e-02
2.610000000000000142e+01 7.139567933491101914e-02
2.614999999999999858e+01 6.915779308443592566e-02
2.619999999999999929e+01 7.023459168465509550e-02
2.625000000000000000e+01 6.778696207392170825e-02
2.630000000000000071e+01 6.727205857091742014e-02
2.635000000000000142e+01 6.958830924997609635e-02
2.639999999999999858e+01 7.125819024397281320e-02
2.644999999999999929e+01 7.059985785354802590e-02
2.650000000000000000e+01 7.315446651237353382e-02
2.655000000000000071e+01 7.348227331906820314e-02
2.660000000000000142e+01 7.139738695081751518e-02
2.664999999999999858e+01 6.935003664025994607e-02
2.669999999999999929e+01 7.046004137121955613e-02
2.675000000000000000e+01 7.239033877190891031e-02
2.680000000000000071e+01 6.927910723616483024e-02
2.685000000000000142e+01 6.782843451804920765e-02
2.689999999999999858e+01 6.607382604909016466e-02
2.694999999999999929e+01 6.653354388531276808e-02
2.700000000000000000e+01 6.621429533835301862e-02
2.705000000000000071e+01 6.498940582273954325e-02
2.710000000000000142e+01 6.519456822789471140e-02
2.714999999999999858e+01 6.360764456029534275e-02
2.719999999999999929e+01 6.500499061476248952e-02
2.725000000000000000e+01 6.744318185178969915e-02
2.730000000000000071e+01 6.771051938187791497e-02
2.735000000000000142e+01 6.949544932129483876e-02
2.739999999999999858e+01 7.574693067975166172e-02
2.744999999999999929e+01 7.710902425555982154e-02
2.750000000000000000e+01 7.650783650217150844e-02
2.755000000000000071e+01 7.311819139615610696e-02
2.760000000000000142e+01 7.507478307610498947e-02
2.764999999999999858e+01 7.567612849173999123e-02
2.769999999999999929e+01 7.626777965656232616e-02
2.775000000000000000e+01 7.665615477204713868e-02
2.780000000000000071e+01 7.679216356525429832e-02
2.785000000000000142e+01 7.773251987260658413e-02
2.789999999999999858e+01 7.949858364375669839e-02
2.794999999999999929e+01 7.889694687200626833e-02
2.800000000000000000e+01 7.990074031232867469e-02
2.805000000000000071e+01 8.271356198513160618e-02
2.810000000000000142e+01 8.124974443613877662e-02
2.814999999999999858e+01 8.095347612343337107e-02
2.819999999999999929e+01 7.930843027264115885e-02
2.825000000000000000e+01 7.789216085759329000e-02
2.830000000000000071e+01 7.943275827930180999e-02
2.835000000000000142e+01 7.397845980877898464e-02
2.839999999999999858e+01 7.262492065319488266e-02
2.844999999999999929e+01 6.804119919686341111e-02
2.850000000000000000e+01 7.094108253111393314e-02
2.855000000000000071e+01 7.180602853398394825e-02
2.860000000000000142e+01 6.974028913458733825e-02
2.864999999999999858e+01 7.047932756505929930e-02
2.869999999999999929e+01 7.108430443082992822e-02
2.875000000000000000e+01 7.166602083453943450e-02
2.880000000000000071e+01 7.131054909306394629e-02
2.885000000000000142e+01 6.959456872624883439e-02
2.889999999999999858e+01 6.940521413736441825e-02
2.894999999999999929e+01 6.930642069841667918e-02
2.900000000000000000e+01 6.666783918367200079e-02
2.905000000000000071e+01 6.802549244912337034e-02
2.910000000000000142e+01 6.554474699222989642e-02
2.914999999999999858e+01 6.520886915510233639e-02
2.919999999999999929e+01 6.200310569270307132e-02
2.925000000000000000e+01 6.132991856643175282e-02
2.930000000000000071e+01 6.122787000702490517e-02
2.935000000000000142e+01 5.837493842662947602e-02
2.939999999999999858e+01 5.917469841718163426e-02
2.944999999999999929e+01 5.889114283854156306e-02
2.950000000000000000e+01 5.886611537397269667e-02
2.955000000000000071e+01 5.905610832259181736e-02
2.960000000000000142e+01 5.778587924217436916e-02
2.964999999999999858e+01 5.403564678435447688e-02
2.969999999999999929e+01 5.521125607606728464e-02
2.975000000000000000e+01 5.353649070904979018e-02
2.980000000000000071e+01 5.421931985081661354e-02
2.985000000000000142e+01 5.172057733974598503e-02
2.989999999999999858e+01 5.059323668622456999e-02
2.994999999999999929e+01 5.340508000872812300e-02
3.000000000000000000e+01 5.001879209761146694e-02
3.005000000000000071e+01 4.660849240839107233e-02
3.010000000000000142e+01 4.191451779896124274e-02
3.014999999999999858e+01 4.109624824222227885e-02
3.019999999999999929e+01 4.124820392163408567e-02
3.025000000000000000e+01 4.085227282066405258e-02
3.030000000000000071e+01 3.850767296682946345e-02
3.035000000000000142e+01 3.739034239855231617e-02
3.039999999999999858e+01 3.634799570040566502e-02
3.044999999999999929e+01 3.334718655021863543e-02
3.050000000000000000e+01 3.319490719537945139e-02
3.055000000000000071e+01 3.149205406820990844e-02
3.060000000000000142e+01 3.096847718454095316e-02
3.064999999999999858e+01 3.215286826988239532e-02
3.069999999999999929e+01 3.259076470862593694e-02
3.075000000000000000e+01 3.358372819587640556e-02
3.080000000000000071e+01 3.197670502265927833e-02
3.085000000000000142e+01 3.167653941596886707e-02
3.089999999999999858e+01 3.369130365109686970e-02
3.094999999999999929e+01 3.334461979374837154e-02
3.100000000000000000e+01 4.304570394746032314e-02
3.105000000000000071e+01 4.462259424169998795e-02
3.110000000000000142e+01 4.453184585890977709e-02
3.114999999999999858e+01 4.332651745542634436e-02
3.119999999999999929e+01 4.369984277553936453e-02
3.125000000000000000e+01 4.509742575295645761e-02
3.130000000000000071e+01 4.432098623938447030e-02
3.135000000000000142e+01 4.291768599771273590e-02
3.139999999999999858e+01 4.397001593393029539e-02
3.144999999999999929e+01 4.301431951177243918e-02
3.150000000000000000e+01 3.217288948158010531e-02
3.155000000000000071e+01 2.819871390986313647e-02
3.160000000000000142e+01 -5.808732309890461860e-03
3.164999999999999858e+01 -6.511943458341277330e-03
3.169999999999999929e+01 -6.828121876939978463e-03
3.175000000000000000e+01 -1.492658054225003486e-02
3.180000000000000071e+01 -1.260596689479006986e-02
3.185000000000000142e+01 -1.177917377812423561e-02
3.189999999999999858e+01 -1.190679587805732777e-02
3.194999999999999929e+01 -1.404257576362785177e-02
3.200000000000000000e+01 -1.360193760228965709e-02
3.204999999999999716e+01 -1.145306198955978183e-02
3.210000000000000142e+01 -1.416790062876378993e-02
3.214999999999999858e+01 -1.470521308779635002e-02
3.220000000000000284e+01 -1.527446244297246333e-02
3.225000000000000000e+01 -1.262302380510185555e-02
3.229999999999999716e+01 -1.232565663037592761e-02
3.235000000000000142e+01 -5.067875593831953560e-03
3.239999999999999858e+01 -5.863746054662751298e-03
3.245000000000000284e+01 -4.854879449736814075e-03
3.250000000000000000e+01 -4.207311522009626534e-03
3.254999999999999716e+01 -4.752067436400514260e-03
3.260000000000000142e+01 -5.851208294769785941e-03
3.264999999999999858e+01 -6.724221813944710954e-03
3.270000000000000284e+01 -5.500518201789863712e-03
3.275000000000000000e+01 -3.969746926951140537e-03
3.279999999999999716e+01 -4.395732412600435873e-03
3.285000000000000142e+01 -1.040519251469590109e-03
3.289999999999999858e+01 -4.733513999443842747e-03
3.295000000000000284e+01 -4.884176069246907309e-03
3.300000000000000000e+01 -4.676498528590739175e-03
3.304999999999999716e+01 -4.872671714012294895e-03
3.310000000000000142e+01 -5.074314535538421676e-03
3.314999999999999858e+01 -5.406240018445669995e-03
3.320000000000000284e+01 -5.353120748672235592e-03
3.325000000000000000e+01 -5.006042467777653895e-03
3.329999999999999716e+01 -3.507537708876732729e-03
3.335000000000000142e+01 -3.851115874547813948e-03
3.339999999999999858e+01 -6.036630777466587931e-03
3.345000000000000284e+01 -6.941588383358024417e-03
3.350000000000000000e+01 -5.561762217160479312e-03
3.354999999999999716e+01 -5.636542911121421827e-03
3.360000000000000142e+01 -7.330047637497474206e-03
3.364999999999999858e+01 -6.753245814296065207e-03
3.370000000000000284e+01 -7.676976017321081487e-03
3.375000000000000000e+01 -5.849060806659972869e-03
3.379999999999999716e+01 -6.642410334814771028e-03
3.385000000000000142e+01 -7.658294535525766479e-03
3.389999999999999858e+01 -5.789043492087317735e-03
3.395000000000000284e+01 -6.208459561185236675e-03
3.400000000000000000e+01 -7.546114337887802406e-03
3.404999999999999716e+01 -7.819796852135621132e-03
3.410000000000000142e+01 -9.287726389464696225e-03
3.414999999999999858e+01 -1.040682525320954857e-02
3.420000000000000284e+01 -9.946513145784057278e-03
3.425000000000000000e+01 -9.083424451848908648e-03
3.429999999999999716e+01 -8.685365732536856273e-03
3.435000000000000142e+01 -7.673731950094597222e-03
3.439999999999999858e+01 -7.998316840756936399e-03
3.445000000000000284e+01 -6.500258804568302684e-03
3.450000000000000000e+01 -7.586736526474939339e-03
3.454999999999999716e+01 -7.664527807853742207e-03
3.460000000000000142e+01 -6.606016393204922760e-03
3.464999999999999858e+01 -4.932152403703465166e-03
3.470000000000000284e+01 -2.143924735009790188e-03
3.475000000000000000e+01 -2.321849177499022820e-03
3.479999999999999716e+01 2.553143076814248878e-03
3.485000000000000142e+01 4.169205753744083254e-03
3.489999999999999858e+01 8.014024681182901552e-03
3.495000000000000284e+01 7.449734622438153493e-03
3.500000000000000000e+01 8.565213276405747589e-03
3.504999999999999716e+01 6.530095018151201545e-03
3.510000000000000142e+01 8.856232665916020583e-03
3.514999999999999858e+01 8.806776322148667652e-03
3.520000000000000284e+01 1.188018790958302387e-02
3.525000000000000000e+01 1.187535074209017383e-02
3.529999999999999716e+01 1.081601726294353916e-02
3.535000000000000142e+01 1.070310019084266123e-02
3.539999999999999858e+01 1.064045924649927553e-02
3.545000000000000284e+01 9.123602490873796225e-03
3.550000000000000000e+01 1.008151285985950385e-02
3.554999999999999716e+01 9.201222056759338769e-03
3.560000000000000142e+01 8.109567059168498043e-03
3.564999999999999858e+01 4.673011444961704987e-03
3.570000000000000284e+01 3.975920008386238727e-04
3.575000000000000000e+01 -4.532765220576935854e-04
3.579999999999999716e+01 -1.167338643293545138e-03
3.585000000000000142e+01 -7.527913273119027186e-03
3.589999999999999858e+01 -1.080869802509077000e-02
3.595000000000000284e+01 -1.290137752394192490e-02
3.600000000000000000e+01 -1.293326999629710629e-02
3.604999999999999716e+01 -1.541407052651130524e-02
3.610000000000000142e+01 -1.444581168511223368e-02
3.614999999999999858e+01 -1.415038552635654312e-02
3.620000000000000284e+01 -1.265124289906242004e-02
3.625000000000000000e+01 -1.173336851889486381e-02
3.629999999999999716e+01 -3.217801758274235063e-02
3.635000000000000142e+01 -3.124862295495108369e-02
3.639999999999999858e+01 -3.104328510997214630e-02
3.645000000000000284e+01 -3.038992955401784504e-02
3.650000000000000000e+01 -3.030547236991230908e-02
3.654999999999999716e+01 -2.955232573853573685e-02
3.660000000000000142e+01 -2.625775431819123498e-02
3.664999999999999858e+01 -2.895479753344668006e-02
3.670000000000000284e+01 -3.042499195749898480e-02
3.675000000000000000e+01 -2.927838185309788316e-02
3.679999999999999716e+01 -2.950787260273642770e-02
3.685000000000000142e+01 -2.617749768289644868e-02
3.689999999999999858e+01 -2.612750856030824145e-02
3.695000000000000284e+01 -2.643938087349665886e-02
3.700000000000000000e+01 -2.809608274820631427e-02
3.704999999999999716e+01 -3.001967134836992790e-02
3.710000000000000142e+01 -2.976787604550188218e-02
3.714999999999999858e+01 -3.075379076957302296e-02
3.720000000000000284e+01 -3.207648130338129622e-02
3.725000000000000000e+01 -3.240398760751569268e-02
3.729999999999999716e+01 -3.183230580914122448e-02
3.735000000000000142e+01 -3.129041960248982179e-02
3.739999999999999858e+01 -3.150984424388650340e-02
3.745000000000000284e+01 -3.149530854508608008e-02
3.750000000000000000e+01 -3.188002799770210671e-02
3.754999999999999716e+01 -3.173713949041737092e-02
3.760000000000000142e+01 -3.059071579930958823e-02
3.764999999999999858e+01 -3.097747182668890084e-02
3.770000000000000284e+01 -3.101170192456797342e-02
3.775000000000000000e+01 -3.099342056789891955e-02
3.779999999999999716e+01 -3.036509716461773672e-02
3.785000000000000142e+01 -2.957451118970843770e-02
3.789999999999999858e+01 -2.931369461436938995e-02
3.795000000000000284e+01 -2.826250851581747769e-02
3.800000000000000000e+01 -2.801589975200672114e-02
3.804999999999999716e+01 -2.792919600705292063e-02
3.810000000000000142e+01 -2.771530958338336986e-02
3.814999999999999858e+01 -2.830893995883320205e-02
3.820000000000000284e+01 -2.896182297357147509e-02
3.825000000000000000e+01 -2.672406601925069597e-02
3.829999999999999716e+01 -2.664712895724983752e-02
3.835000000000000142e+01 -2.664327841462959048e-02
3.839999999999999858e+01 -2.652649504324113700e-02
3.845000000000000284e+01 -2.602054562830333900e-02
3.850000000000000000e+01 -2.579536058916425192e-02
3.854999999999999716e+01 -2.366893367409727764e-02
3.860000000000000142e+01 -2.430008017784912600e-02
3.864999999999999858e+01 -2.241058042143025814e-02
3.870000000000000284e+01 -2.317027784788453643e-02
3.875000000000000000e+01 -2.276159050654153956e-02
3.879999999999999716e+01 -2.281403854162214473e-02
3.885000000000000142e+01 -2.339778564391354482e-02
3.889999999999999858e+01 -2.522830271019110143e-02
3.895000000000000284e+01 -1.995161519122457677e-02
3.900000000000000000e+01 -2.112677502879975813e-02
3.904999999999999716e+01 -1.970513429832432967e-02
3.910000000000000142e+01 -2.119618881707122787e-02
3.914999999999999858e+01 -2.190036645333877721e-02
3.920000000000000284e+01 -2.275684724550780871e-02
3.925000000000000000e+01 -2.511866465538628232e-02
3.929999999999999716e+01 -2.732203291661853065e-02
3.935000000000000142e+01 -2.718028624262305154e-02
3.939999999999999858e+01 -2.755722457191460070e-02
3.945000000000000284e+01 -2.758187311475456677e-02
3.950000000000000000e+01 -2.574038601724036243e-02
3.954999999999999716e+01 -2.632905029833075561e-02
3.960000000000000142e+01 -2.640295866081465367e-02
3.964999999999999858e+01 -3.195509960760702095e-02
3.970000000000000284e+01 -3.003951137733637880e-02
3.975000000000000000e+01 -3.077628334941768726e-02
3.979999999999999716e+01 -3.176180146606796817e-02
3.985000000000000142e+01 -3.380370129183023903e-02
3.989999999999999858e+01 -3.378091384819670306e-02
3.995000000000000284e+01 -3.411668447566667400e-02
4.000000000000000000e+01 -3.379204928985857226e-02
4.004999999999999716e+01 -3.380599682736039335e-02
4.010000000000000142e+01 -3.439381917902787494e-02
4.014999999999999858e+01 -3.364380825943216746e-02
4.020000000000000284e+01 -3.380235692487086607e-02
4.025000000000000000e+01 -3.425499177286420865e-02
4.029999999999999716e+01 -3.541379191475214905e-02
4.035000000000000142e+01 -3.624698395761137559e-02
4.039999999999999858e+01 -3.640496223073111381e-02
4.045000000000000284e+01 -2.113769011035136758e-02
4.050000000000000000e+01 -2.047428193163847859e-02
4.054999999999999716e+01 -2.070563006890587324e-02
4.060000000000000142e+01 -2.095806418346554331e-02
4.064999999999999858e+01 -2.087567579879723301e-02
4.070000000000000284e+01 -2.046535594561737711e-02
4.075000000000000000e+01 -2.087854335571368014e-02
4.079999999999999716e+01 -2.091288839752882683e-02
4.085000000000000142e+01 -2.104762620910166984e-02
4.089999999999999858e+01 -2.104284553015400502e-02
4.095000000000000284e+01 -5.812115863482973134e-03
4.100000000000000000e+01 -5.900335634088841805e-03
4.104999999999999716e+01 -5.523026114186194678e-03
4.110000000000000142e+01 -5.310682996426605885e-03
4.114999999999999858e+01 -4.906538118923553515e-03
4.120000000000000284e+01 -4.836856206327349791e-03
4.125000000000000000e+01 -4.723256682680924273e-03
4.129999999999999716e+01 -4.497782578572325982e-03
4.135000000000000142e+01 -4.694692299608318499e-03
4.139999999999999858e+01 -5.002380716434703077e-03
4.145000000000000284e+01 -5.159568120557873373e-03
4.150000000000000000e+01 -6.080801704626249971e-03
4.154999999999999716e+01 -6.404234958221875079e-03
4.160000000000000142e+01 -7.179011559052273991e-03
4.164999999999999858e+01 -7.562441478373607695e-03
4.170000000000000284e+01 -7.385624447808655096e-03
4.175000000000000000e+01 -7.141002936677583179e-03
4.179999999999999716e+01 -6.937417384817808237e-03
4.185000000000000142e+01 -6.968069222810635739e-03
4.189999999999999858e+01 -5.976662902626334560e-03
4.195000000000000284e+01 -5.891472499160930500e-03
4.200000000000000000e+01 -5.623229175946157371e-03
4.204999999999999716e+01 -6.659068189274952240e-03
4.210000000000000142e+01 -7.090422486064332751e-03
4.214999999999999858e+01 -7.138974388205018666e-03
4.220000000000000284e+01 -7.361760952773556410e-03
4.225000000000000000e+01 -7.299659090248276742e-03
4.229999999999999716e+01 -7.230675851023189195e-03
4.235000000000000142e+01 -6.709273601381186142e-03
4.239999999999999858e+01 -6.460674398784420867e-03
4.245000000000000284e+01 -6.760161029619801178e-03
4.250000000000000000e+01 -5.644397625075740950e-03
4.254999999999999716e+01 -5.552202813867679852e-03
4.260000000000000142e+01 -5.734325069753584171e-03
4.264999999999999858e+01 -5.379483950799096581e-03
4.270000000000000284e+01 -4.225402412073552862e-03
4.275000000000000000e+01 -5.217351730633558275e-03
4.279999999999999716e+01 -5.451182955358821296e-03
4.285000000000000142e+01 -4.806066638127152145e-03
4.289999999999999858e+01 -3.978260902592514574e-03
4.295000000000000284e+01 -5.036063785067532161e-03
4.300000000000000000e+01 -5.349100339928726522e-03
4.304999999999999716e+01 -3.985859125580556821e-03
4.310000000000000142e+01 -4.097312304499795693e-03
4.314999999999999858e+01 -2.894816230225695855e-03
4.320000000000000284e+01 -2.728239371176292317e-03
4.325000000000000000e+01 -2.550184144096571959e-03
4.329999999999999716e+01 -2.955108162343189800e-03
4.335000000000000142e+01 -3.169880185502939318e-03
4.339999999999999858e+01 -3.466408671462726816e-03
4.345000000000000284e+01 -3.484669854131769353e-03
4.350000000000000000e+01 -3.662720635495156016e-03
4.354999999999999716e+01 -3.982085584479140225e-03
4.360000000000000142e+01 -4.477331964860916183e-03
4.364999999999999858e+01 -4.357205093497999553e-03
4.370000000000000284e+01 -4.381438421089493655e-03
4.375000000000000000e+01 -4.901267836400886868e-03
4.379999999999999716e+01 -5.326685637504833051e-03
4.385000000000000142e+01 -5.982907897807091674e-03
4.389999999999999858e+01 -5.960857768078376903e-03
4.395000000000000284e+01 -6.149689254462462236e-03
4.400000000000000000e+01 -6.249207417701605621e-03
4.404999999999999716e+01 -5.911317311722516857e-03
4.410000000000000142e+01 -5.949488184769354503e-03
4.414999999999999858e+01 -7.849033425976372283e-03
4.420000000000000284e+01 -8.033915610141715777e-03
4.425000000000000000e+01 -8.325590755664235079e-03
4.429999999999999716e+01 -9.240124561607585690e-03
4.435000000000000142e+01 -8.981580251983331195e-03
4.439999999999999858e+01 -9.359546637544322728e-03
4.445000000000000284e+01 -9.072147710933139639e-03
4.450000000000000000e+01 -9.475861504903433652e-03
4.454999999999999716e+01 -1.015315658387055085e-02
4.460000000000000142e+01 -1.035697032280279671e-02
4.464999999999999858e+01 -1.034639735029758631e-02
4.470000000000000284e+01 -1.041190036300029993e-02
4.475000000000000000e+01 -1.077053045625518679e-02
4.479999999999999716e+01 -1.082810517108687663e-02
4.485000000000000142e+01 -1.105872896299150629e-02
4.489999999999999858e+01 -1.093609119432155038e-02
4.495000000000000284e+01 -1.159728028638529022e-02
4.500000000000000000e+01 -1.142942440989746025e-02
4.504999999999999716e+01 -1.154400385620348891e-02
4.510000000000000142e+01 -1.136374586633925529e-02
4.514999999999999858e+01 -1.147715765326287433e-02
4.520000000000000284e+01 -1.191098467377948826e-02
4.525000000000000000e+01 -1.174106686000765155e-02
4.529999999999999716e+01 -1.156994701050696739e-02
4.535000000000000142e+01 -1.199407249747407728e-02
4.539999999999999858e+01 -1.319241571220033764e-02
4.545000000000000284e+01 -1.339361202546567216e-02
4.550000000000000000e+01 -1.363389425408301908e-02
4.554999999999999716e+01 -1.356125898390211915e-02
4.560000000000000142e+01 -1.298780880663411193e-02
4.564999999999999858e+01 -1.282380909306172524e-02
4.570000000000000284e+01 -1.258726099565395280e-02
4.575000000000000000e+01 -1.309804470879267872e-02
4.579999999999999716e+01 -1.287419471136327931e-02
4.585000000000000142e+01 -1.289362664540237916e-02
4.589999999999999858e+01 -1.278661804492064492e-02
4.595000000000000284e+01 -1.277619146914275861e-02
4.600000000000000000e+01 -1.306451774087236117e-02
4.604999999999999716e+01 -1.294696147063590687e-02
4.610000000000000142e+01 -1.349041384291347137e-02
4.614999999999999858e+01 -1.456479743381644543e-02
4.620000000000000284e+01 -1.411630911668483590e-02
4.625000000000000000e+01 -1.493145320996544512e-02
4.629999999999999716e+01 -1.517255386927622747e-02
4.635000000000000142e+01 -1.548288640752645481e-02
4.639999999999999858e+01 -1.543741705496552361e-02
4.645000000000000284e+01 -1.419489223171172335e-02
4.650000000000000000e+01 -1.388682699475758675e-02
4.654999999999999716e+01 -1.371064577238354475e-02
4.660000000000000142e+01 -1.370163814148139120e-02
4.664999999999999858e+01 -1.367363797214868858e-02
4.670000000000000284e+01 -1.358333597780806042e-02
4.675000000000000000e+01 -1.305557537333911639e-02
4.679999999999999716e+01 -1.259397436890312937e-02
4.685000000000000142e+01 -1.233477331110989852e-02
4.689999999999999858e+01 -1.284783718192264446e-02
4.695000000000000284e+01 -1.274705016861689411e-02
4.700000000000000000e+01 -1.283320138304120013e-02
4.704999999999999716e+01 -1.277612245307932666e-02
4.710000000000000142e+01 -1.272158030380740948e-02
4.714999999999999858e+01 -1.310370838248135598e-02
4.720000000000000284e+01 -1.277565111914769069e-02
4.725000000000000000e+01 -1.306605396019541558e-02
4.729999999999999716e+01 -1.231756213785837120e-02
4.735000000000000142e+01 -1.171445174027037524e-02
4.739999999999999858e+01 -1.309933848262858323e-02
4.745000000000000284e+01 -1.238392289133490379e-02
4.750000000000000000e+01 -1.229325035933678291e-02
4.754999999999999716e+01 -1.230840682192419454e-02
4.760000000000000142e+01 -1.238735881804602264e-02
4.764999999999999858e+01 -1.231715365158839171e-02
4.770000000000000284e+01 -1.235926322036220125e-02
4.775000000000000000e+01 -1.266067092865807292e-02
4.779999999999999716e+01 -1.270395841290841016e-02
4.785000000000000142e+01 -1.266867127653578326e-02
4.789999999999999858e+01 -1.332503007055326448e-02
4.795000000000000284e+01 -1.346018201134706500e-02
4.800000000000000000e+01 -1.389846180661389978e-02
4.804999999999999716e+01 -1.418129974204337777e-02
4.810000000000000142e+01 -1.383240063129299868e-02
4.814999999999999858e+01 -1.318326862938883938e-02
4.820000000000000284e+01 -1.381975876433989316e-02
4.825000000000000000e+01 -1.431101225197367599e-02
4.829999999999999716e+01 -1.495225251837795262e-02
4.835000000000000142e+01 -1.238686978119011434e-02
4.839999999999999858e+01 -1.217395007434113330e-02
4.845000000000000284e+01 -1.169290802056639073e-02
4.850000000000000000e+01 -1.202526479426286113e-02
4.854999999999999716e+01 -1.258764611937837445e-02
4.860000000000000142e+01 -1.260579766555234085e-02
4.864999999999999858e+01 -1.382825640245524679e-02
4.870000000000000284e+01 -1.587238812332866789e-02
4.875000000000000000e+01 -1.653952869314950433e-02
4.879999999999999716e+01 -1.450990004205741056e-02
4.885000000000000142e+01 -1.482697835735218364e-02
4.889999999999999858e+01 -1.439180414930449348e-02
4.895000000000000284e+01 -1.567647188612717249e-02
4.900000000000000000e+01 -1.670707970808139528e-02
4.904999999999999716e+01 -1.709526689862928689e-02
4.910000000000000142e+01 -1.765000658996564512e-02
4.914999999999999858e+01 -1.627682329308202669e-02
4.920000000000000284e+01 -1.614200885071369676e-02
4.925000000000000000e+01 -1.648428583682591542e-02
4.929999999999999716e+01 -1.626881651877241236e-02
4.935000000000000142e+01 -1.585706128191384859e-02
4.939999999999999858e+01 -1.622640789721255597e-02
4.945000000000000284e+01 -1.693906920715225473e-02
4.950000000000000000e+01 -1.773772692621161315e-02
4.954999999999999716e+01 -1.809603838154304548e-02
4.960000000000000142e+01 -1.843945443800320411e-02
4.964999999999999858e+01 -1.851643773814021579e-02
4.970000000000000284e+01 -1.798401442665416641e-02
4.975000000000000000e+01 -1.812094823091295673e-02
4.979999999999999716e+01 -1.760094144581121622e-02
4.985000000000000142e+01 -1.741979042204673533e-02
4.989999999999999858e+01 -1.770661134625869590e-02
4.995000000000000284e+01 -1.721720055472656871e-02
5.000000000000000000e+01 -1.691454411382477610e-02
5.004999999999999716e+01 -1.701543987348090245e-02
5.010000000000000142e+01 -1.802671286416715479e-02
5.014999999999999858e+01 -1.774913819794599404e-02
5.020000000000000284e+01 -1.686062736629611453e-02
5.025000000000000000e+01 -1.698387953756830965e-02
5.029999999999999716e+01 -1.684986930167417865e-02
5.035000000000000142e+01 -1.672604556397862263e-02
5.039999999999999858e+01 -1.650245720967592755e-02
5.045000000000000284e+01 -1.658316779828060417e-02
5.050000000000000000e+01 -1.641730011089766184e-02
5.054999999999999716e+01 -1.647726133452121627e-02
5.060000000000000142e+01 -1.659091529055381140e-02
5.064999999999999858e+01 -1.611503722547582770e-02
5.070000000000000284e+01 -1.580737785942385593e-02
5.075000000000000000e+01 -1.536311225974874330e-02
5.079999999999999716e+01 -1.503412770716488177e-02
5.085000000000000142e+01 -1.518266043967726742e-02
5.089999999999999858e+01 -1.434493711187820146e-02
5.095000000000000284e+01 -1.408496152346239150e-02
5.100000000000000000e+01 -1.412953412604129114e-02
5.104999999999999716e+01 -1.305240351612760655e-02
5.110000000000000142e+01 -1.285529197965391141e-02
5.114999999999999858e+01 -1.230087823483137777e-02
5.120000000000000284e+01 -1.304501996461374796e-02
5.125000000000000000e+01 -1.227767923936862009e-02
5.129999999999999716e+01 -1.257727505758501722e-02
5.135000000000000142e+01 -1.260917587543624631e-02
5.139999999999999858e+01 -1.316506811787765407e-02
5.145000000000000284e+01 -1.290036150493910870e-02
5.150000000000000000e+01 -1.378108461144712978e-02
5.154999999999999716e+01 -1.379209179524039375e-02
5.160000000000000142e+01 -1.388097198727505227e-02
5.164999999999999858e+01 -1.336685035791110830e-02
5.170000000000000284e+01 -1.296417205694450070e-02
5.175000000000000000e+01 -1.311907054471813522e-02
5.179999999999999716e+01 -1.290726543534139424e-02
5.185000000000000142e+01 -1.252780912976083488e-02
5.189999999999999858e+01 -1.170060020704643405e-02
5.195000000000000284e+01 -1.108337714873879921e-02
5.200000000000000000e+01 -1.073883969994328912e-02
5.204999999999999716e+01 -1.035391672319052950e-02
5.210000000000000142e+01 -1.050708142820127623e-02
5.214999999999999858e+01 -9.975855061025253046e-03
5.220000000000000284e+01 -1.031314871884065482e-02
5.225000000000000000e+01 -1.023245995777710519e-02
5.229999999999999716e+01 -1.034001817652232570e-02
5.235000000000000142e+01 -1.051262051703620408e-02
5.239999999999999858e+01 -1.262063846847749984e-02
5.245000000000000284e+01 -1.265153327946558041e-02
5.250000000000000000e+01 -1.283008325767902823e-02
5.254999999999999716e+01 -1.206998481322717372e-02
5.260000000000000142e+01 -1.210615465683147381e-02
5.264999999999999858e+01 -1.214170423965842995e-02
5.270000000000000284e+01 -1.277980793920663501e-02
5.275000000000000000e+01 -1.238100811966712060e-02
5.279999999999999716e+01 -1.226438173333297896e-02
5.285000000000000142e+01 -1.197892943358607257e-02
5.289999999999999858e+01 -1.217284639706789698e-02
5.295000000000000284e+01 -1.234896204117150696e-02
5.300000000000000000e+01 -1.198742938714015757e-02
5.304999999999999716e+01 -1.205374032795411381e-02
5.310000000000000142e+01 -1.211378523590609692e-02
5.314999999999999858e+01 -1.227977125527647886e-02
5.320000000000000284e+01 -1.153767373325705753e-02
5.325000000000000000e+01 -1.112116566494040018e-02
5.329999999999999716e+01 -1.109016112842437299e-02
5.335000000000000142e+01 -1.092215096568466097e-02
5.339999999999999858e+01 -1.064892176153046065e-02
5.345000000000000284e+01 -1.038047329756345769e-02
5.350000000000000000e+01 -1.089042337277674154e-02
5.354999999999999716e+01 -1.038622912292457186e-02
5.360000000000000142e+01 -9.895666747428550486e-03
5.364999999999999858e+01 -1.072586571484009099e-02
5.370000000000000284e+01 -1.053336569669032635e-02
5.375000000000000000e+01 -1.067873239067919193e-02
5.379999999999999716e+01 -1.023124228335210370e-02
5.385000000000000142e+01 -1.015895180293110989e-02
5.389999999999999858e+01 -1.032333583279365467e-02
5.395000000000000284e+01 -9.064852457734159583e-03
5.400000000000000000e+01 -8.230843432677725086e-03
5.404999999999999716e+01 -7.487439578703587034e-03
5.410000000000000142e+01 -6.554582496690895647e-03
5.414999999999999858e+01 -5.458432139082933579e-03
5.420000000000000284e+01 -5.624001696837498294e-03
5.425000000000000000e+01 -5.559457424107475988e-03
5.429999999999999716e+01 -5.228953982205624719e-03
5.435000000000000142e+01 -4.975523088808915875e-03
5.439999999999999858e+01 -5.074395254421719577e-03
5.445000000000000284e+01 -5.356985735330865514e-03
5.450000000000000000e+01 -4.886966322167908203e-03
5.454999999999999716e+01 -4.169628532234846349e-03
5.460000000000000142e+01 -3.680243147284993806e-03
5.464999999999999858e+01 -2.913055842450461719e-03
5.470000000000000284e+01 -3.138463450112987871e-03
5.475000000000000000e+01 -2.767634743859851039e-03
5.479999999999999716e+01 -2.283180703330184129e-03
5.485000000000000142e+01 -1.214090539125320259e-03
5.489999999999999858e+01 -4.964957638351984431e-04
5.495000000000000284e+01 -9.619255482087901883e-04
5.500000000000000000e+01 3.099350472807975020e-04
5.504999999999999716e+01 1.705252348741587458e-03
5.510000000000000142e+01 2.868147962889725996e-03
5.514999999999999858e+01 3.220748495821619713e-03
5.520000000000000284e+01 2.949236722112088486e-03
5.525000000000000000e+01 2.946626401168076122e-03
5.529999999999999716e+01 3.182704253575606868e-03
5.535000000000000142e+01 3.299959123559849297e-03
5.539999999999999858e+01 3.760365113296496205e-03
5.545000000000000284e+01 4.388226941361411844e-03
5.550000000000000000e+01 4.702010950376876545e-03
5.554999999999999716e+01 4.821931788115687081e-03
5.560000000000000142e+01 4.939584685946620153e-03
5.564999999999999858e+01 4.309757555663463156e-03
5.570000000000000284e+01 4.140973012282195276e-03
5.575000000000000000e+01 3.659617854852078873e-03
5.579999999999999716e+01 4.336354649396051419e-03
5.585000000000000142e+01 4.421256070112229535e-03
5.589999999999999858e+01 4.767110210803658134e-03
5.595000000000000284e+01 5.324994240320909435e-03
5.600000000000000000e+01 2.358741132907074371e-03
5.604999999999999716e+01 2.346013658571261418e-03
5.610000000000000142e+01 2.045787076922942274e-03
5.614999999999999858e+01 2.552043758094077897e-03
5.620000000000000284e+01 2.272398270831632421e-03
5.625000000000000000e+01 2.253057759201987451e-03
5.629999999999999716e+01 2.601975424036448610e-03
5.635000000000000142e+01 2.952361030134597643e-03
5.639999999999999858e+01 2.547947097794519937e-03
5.645000000000000284e+01 2.698663314578097529e-03
5.650000000000000000e+01 5.065524956189788007e-03
5.654999999999999716e+01 5.971042454999116698e-03
5.660000000000000142e+01 1.518784264612777109e-02
5.664999999999999858e+01 1.560714857327702432e-02
5.670000000000000284e+01 1.594881073767203880e-02
5.675000000000000000e+01 1.635473355251062036e-02
5.679999999999999716e+01 1.545811121858274920e-02
5.685000000000000142e+01 1.541523814899294249e-02
5.689999999999999858e+01 1.543243684109187053e-02
5.695000000000000284e+01 1.541230434514770375e-02
5.700000000000000000e+01 1.477422552257338234e-02
5.704999999999999716e+01 1.469791269947096773e-02
5.710000000000000142e+01 1.488934482544135469e-02
5.714999999999999858e+01 1.474953947180749313e-02
5.720000000000000284e+01 1.485677810609382574e-02
5.725000000000000000e+01 1.369296600236108788e-02
5.729999999999999716e+01 1.372929678961234620e-02
5.735000000000000142e+01 1.079947854550678162e-02
5.739999999999999858e+01 1.105266965767590266e-02
5.745000000000000284e+01 1.107074079539763743e-02
5.750000000000000000e+01 1.049250239565746069e-02
5.754999999999999716e+01 1.049984143190102991e-02
5.760000000000000142e+01 1.048026217061907850e-02
5.764999999999999858e+01 1.102894137025265536e-02
5.770000000000000284e+01 1.125865212786196154e-02
5.775000000000000000e+01 1.048503459127480067e-02
5.779999999999999716e+01 1.066338963271042800e-02
5.785000000000000142e+01 9.912988479210904647e-03
5.789999999999999858e+01 9.960104644689457207e-03
5.795000000000000284e+01 9.819006910751914771e-03
5.800000000000000000e+01 9.721713796659297441e-03
5.804999999999999716e+01 1.028769168330288808e-02
5.810000000000000142e+01 1.026117827596387776e-02
5.814999999999999858e+01 1.063481446539228485e-02
5.820000000000000284e+01 1.003139732243989862e-02
5.825000000000000000e+01 1.032573758155748075e-02
5.829999999999999716e+01 1.034325512724680422e-02
5.835000000000000142e+01 1.099311672826893370e-02
5.839999999999999858e+01 1.135995804575853571e-02
5.845000000000000284e+01 1.158633266449649903e-02
5.850000000000000000e+01 1.122659821923819266e-02
5.854999999999999716e+01 1.160298693665975760e-02
5.860000000000000142e+01 1.255319091106098760e-02
5.864999999999999858e+01 1.282969626785914440e-02
5.870000000000000284e+01 1.322720706247896942e-02
5.875000000000000000e+01 1.288584555816411729e-02
5.879999999999999716e+01 1.359274461807983593e-02
5.885000000000000142e+01 1.365266728787474342e-02
5.889999999999999858e+01 1.264465732696166793e-02
5.895000000000000284e+01 1.285131980849840878e-02
5.900000000000000000e+01 1.334181643600428242e-02
5.904999999999999716e+01 1.378225708718980314e-02
5.910000000000000142e+01 1.432057033710661294e-02
5.914999999999999858e+01 1.450495581510551600e-02
5.920000000000000284e+01 1.442803053167008437e-02
5.925000000000000000e+01 1.515581240990992486e-02
5.929999999999999716e+01 1.440822132518591175e-02
5.935000000000000142e+01 1.368387077258176841e-02
5.939999999999999858e+01 1.394162412783442849e-02
5.945000000000000284e+01 1.332137765128676120e-02
5.950000000000000000e+01 1.404208242098022551e-02
5.954999999999999716e+01 1.438491756771191274e-02
5.960000000000000142e+01 1.384325201941987230e-02
5.964999999999999858e+01 1.294301522363925337e-02
5.970000000000000284e+01 1.208907286929089206e-02
5.975000000000000000e+01 1.190087771482638626e-02
5.979999999999999716e+01 1.041802281975916754e-02
5.985000000000000142e+01 1.085240086163953219e-02
5.989999999999999858e+01 9.481329364697737433e-03
5.995000000000000284e+01 9.540689355402561314e-03
6.000000000000000000e+01 9.158381989631841913e-03
6.004999999999999716e+01 9.321042616453816682e-03
6.010000000000000142e+01 8.870279929379231570e-03
6.014999999999999858e+01 8.899203164205832586e-03
6.020000000000000284e+01 7.747916701282771094e-03
6.025000000000000000e+01 6.687638716736043001e-03
6.029999999999999716e+01 6.905514849976478707e-03
6.035000000000000142e+01 7.172113526023635166e-03
6.039999999999999858e+01 7.062183284256667339e-03
6.045000000000000284e+01 7.750615773068072860e-03
6.050000000000000000e+01 7.517602503978757997e-03
6.054999999999999716e+01 6.400321920310920835e-03
6.060000000000000142e+01 6.607762087711718628e-03
6.064999999999999858e+01 6.783691189032409197e-03
6.070000000000000284e+01 8.157620102016333724e-03
6.075000000000000000e+01 8.522338822160198391e-03
6.079999999999999716e+01 8.131198718536571460e-03
6.085000000000000142e+01 8.564602967814218676e-03
6.089999999999999858e+01 8.425198901190159018e-03
6.095000000000000284e+01 8.462953811593173364e-03
6.100000000000000000e+01 8.301037851086620276e-03
6.104999999999999716e+01 1.009940919345139743e-02
6.110000000000000142e+01 9.730564156861683939e-03
6.114999999999999858e+01 9.057115824361904391e-03
6.120000000000000284e+01 8.903587550333007597e-03
6.125000000000000000e+01 8.305207302494463720e-03
6.129999999999999716e+01 2.278550503045181919e-02
6.135000000000000142e+01 2.297311150498023563e-02
6.139999999999999858e+01 2.309315014114651440e-02
6.145000000000000284e+01 2.259793065391008798e-02
6.150000000000000000e+01 2.234263792101683424e-02
6.154999999999999716e+01 2.234422289157870709e-02
6.160000000000000142e+01 2.111992149901937774e-02
6.164999999999999858e+01 2.076165704992471994e-02
6.170000000000000284e+01 2.130666472116541157e-02
6.175000000000000000e+01 2.082708001653822347e-02
6.179999999999999716e+01 2.083125420244215376e-02
6.185000000000000142e+01 2.059947053496254121e-02
6.189999999999999858e+01 2.060993879922111763e-02
6.195000000000000284e+01 1.946709077893055487e-02
6.200000000000000000e+01 1.961851544414724979e-02
6.204999999999999716e+01 2.048113051875010207e-02
6.210000000000000142e+01 2.031952713292911952e-02
6.214999999999999858e+01 2.164268330789779690e-02
6.220000000000000284e+01 2.167747703207189430e-02
6.225000000000000000e+01 2.192545636231690853e-02
6.229999999999999716e+01 2.212056452739785684e-02
6.235000000000000142e+01 2.190695114376958741e-02
6.239999999999999858e+01 2.225809613266338874e-02
6.245000000000000284e+01 2.226649392682121531e-02
6.250000000000000000e+01 2.285269119499165613e-02
6.254999999999999716e+01 2.247875501009908433e-02
6.260000000000000142e+01 2.159877989500914516e-02
6.264999999999999858e+01 2.220511569690486811e-02
6.270000000000000284e+01 2.278047446528827860e-02
6.275000000000000000e+01 2.198751796695226982e-02
6.279999999999999716e+01 2.206069542034163125e-02
6.285000000000000142e+01 2.185854368753179996e-02
6.289999999999999858e+01 2.184335322202013083e-02
6.295000000000000284e+01 2.139980453199703814e-02
6.300000000000000000e+01 2.116927853702554180e-02
6.304999999999999716e+01 2.131565419112207982e-02
6.310000000000000142e+01 2.136503341323140945e-02
6.314999999999999858e+01 2.169672785487002792e-02
6.320000000000000284e+01 2.214195894453871438e-02
6.325000000000000000e+01 2.167525091625018691e-02
6.329999999999999716e+01 2.182536825063259231e-02
6.335000000000000142e+01 2.183130892934124351e-02
6.339999999999999858e+01 2.149154596369285547e-02
6.345000000000000284e+01 2.148980444494667796e-02
6.350000000000000000e+01 2.192545449726395618e-02
6.354999999999999716e+01 2.131545841257905319e-02
6.360000000000000142e+01 2.145978565598288465e-02
6.364999999999999858e+01 2.129101451350293855e-02
6.370000000000000284e+01 2.181637517285527766e-02
6.375000000000000000e+01 2.121872485732394231e-02
6.379999999999999716e+01 2.166122564322668989e-02
6.385000000000000142e+01 2.373788697672243181e-02
6.389999999999999858e+01 2.417470303469656731e-02
6.395000000000000284e+01 2.367255722801686960e-02
6.400000000000000000e+01 2.433260007995212415e-02
6.404999999999999716e+01 2.496038455621596777e-02
6.409999999999999432e+01 2.537786416404913883e-02
6.415000000000000568e+01 2.603781163080507582e-02
6.420000000000000284e+01 2.629357089622925969e-02
6.425000000000000000e+01 2.631043899035722181e-02
6.429999999999999716e+01 2.567231890867329586e-02
6.434999999999999432e+01 2.495346459916207224e-02
6.440000000000000568e+01 2.439465415717876479e-02
6.445000000000000284e+01 2.377122122067037296e-02
6.450000000000000000e+01 2.420973778387650738e-02
6.454999999999999716e+01 2.479978880867193120e-02
6.459999999999999432e+01 2.500195417340740633e-02
6.465000000000000568e+01 2.536158587103135714e-02
6.470000000000000284e+01 2.577917764521324082e-02
6.475000000000000000e+01 2.540537277497473614e-02
6.479999999999999716e+01 2.637944506653424823e-02
6.484999999999999432e+01 2.634622899664254558e-02
6.490000000000000568e+01 2.594015878167329342e-02
6.495000000000000284e+01 2.655397143864327708e-02
6.500000000000000000e+01 2.671918474852418360e-02
6.504999999999999716e+01 2.552130477545519471e-02
6.509999999999999432e+01 2.610776046954352628e-02
6.515000000000000568e+01 2.566627714966225604e-02
6.520000000000000284e+01 2.571012795718461211e-02
6.525000000000000000e+01 2.541742888343547294e-02
6.529999999999999716e+01 2.553728657840284230e-02
6.534999999999999432e+01 2.640592916665647147e-02
6.540000000000000568e+01 2.683884804439093386e-02
6.545000000000000284e+01 5.871587106038452658e-02
6.550000000000000000e+01 5.671831783993339093e-02
6.554999999999999716e+01 5.565795241388717812e-02
6.559999999999999432e+01 5.491230086377193315e-02
6.565000000000000568e+01 5.575053734894267615e-02
6.570000000000000284e+01 5.479623096724824810e-02
6.575000000000000000e+01 5.468026599135226984e-02
6.579999999999999716e+01 5.468672993667202109e-02
6.584999999999999432e+01 5.559611114669645027e-02
6.590000000000000568e+01 5.545316557086703291e-02
6.595000000000000284e+01 2.009313963631801161e-02
6.600000000000000000e+01 2.035639595462554116e-02
6.604999999999999716e+01 1.903443624842237475e-02
6.609999999999999432e+01 1.830161117232495874e-02
6.615000000000000568e+01 1.849460890461226623e-02
6.620000000000000284e+01 2.068553975979334561e-02
6.625000000000000000e+01 2.218086543428987589e-02
6.629999999999999716e+01 2.108349372254924442e-02
6.634999999999999432e+01 2.445061668799854843e-02
6.640000000000000568e+01 2.384280748996000718e-02
6.645000000000000284e+01 2.631913746245847369e-02
6.650000000000000000e+01 2.488235822518164095e-02
6.654999999999999716e+01 2.458297713010890520e-02
6.659999999999999432e+01 2.357154158432279295e-02
6.665000000000000568e+01 2.163108221003563411e-02
6.670000000000000284e+01 1.975520346793119622e-02
6.675000000000000000e+01 2.009048195183880253e-02
6.679999999999999716e+01 1.644097563858751970e-02
6.684999999999999432e+01 1.614158661874364603e-02
6.690000000000000568e+01 1.567810645536531558e-02
6.695000000000000284e+01 1.365797938369545626e-02
6.700000000000000000e+01 1.426105887707650004e-02
6.704999999999999716e+01 1.583922713291583198e-02
6.709999999999999432e+01 1.805104547710685917e-02
6.715000000000000568e+01 8.281886100282130278e-03
6.720000000000000284e+01 6.422611615071427763e-03
6.725000000000000000e+01 7.770947858058267939e-03
6.729999999999999716e+01 8.063926745535120524e-03
6.734999999999999432e+01 2.475985801605896670e-03
6.740000000000000568e+01 -1.077759864093940896e-03
6.745000000000000284e+01 2.165479311017400128e-05
6.750000000000000000e+01 -6.713213668134022059e-03
6.754999999999999716e+01 -8.341384129318341056e-03
6.759999999999999432e+01 -6.995845003894457341e-03
6.765000000000000568e+01 -1.060309109401719359e-02
6.770000000000000284e+01 -1.872179608213561317e-02
6.775000000000000000e+01 -1.137234724071642736e-02
6.779999999999999716e+01 -1.518957247887477678e-02
6.784999999999999432e+01 -2.413566655841588304e-02
6.790000000000000568e+01 -3.188961111625262385e-02
6.795000000000000284e+01 -3.221248799261610535e-02
6.800000000000000000e+01 -3.341692996156838541e-02
6.804999999999999716e+01 -4.117609482015240768e-02
6.809999999999999432e+01 -4.498093642512839690e-02
6.815000000000000568e+01 -6.010834017685355579e-02
6.820000000000000284e+01 -5.780946218584805119e-02
6.825000000000000000e+01 -5.978290192056623376e-02
6.829999999999999716e+01 -5.722753840609964143e-02
6.834999999999999432e+01 -5.699280386080023825e-02
6.840000000000000568e+01 -5.918880269358880314e-02
6.845000000000000284e+01 -5.937388355564254816e-02
6.850000000000000000e+01 -5.759666788789322145e-02
6.854999999999999716e+01 -5.625546065577557292e-02
6.859999999999999432e+01 -5.417738564473555118e-02
6.865000000000000568e+01 -5.707802267070715557e-02
6.870000000000000284e+01 -5.334836661471235170e-02
6.875000000000000000e+01 -5.136427309742538222e-02
6.879999999999999716e+01 -5.594870492741044199e-02
6.884999999999999432e+01 -5.666183013380253486e-02
6.890000000000000568e+01 -6.434637263147033326e-02
6.895000000000000284e+01 -6.402044509956004992e-02
6.900000000000000000e+01 -6.377914695652309174e-02
6.904999999999999716e+01 -6.468295353067234077e-02
6.909999999999999432e+01 -6.699542921939562190e-02
6.915000000000000568e+01 -6.435389949339043181e-02
6.920000000000000284e+01 -6.588823318533341966e-02
6.925000000000000000e+01 -6.399203378136913978e-02
6.929999999999999716e+01 -6.290577359335633445e-02
6.934999999999999432e+01 -6.233207802657680235e-02
6.940000000000000568e+01 -5.837840668123638749e-02
6.945000000000000284e+01 -5.342239001642117707e-02
6.950000000000000000e+01 -5.434480585214054860e-02
6.954999999999999716e+01 -5.332300975784946134e-02
6.959999999999999432e+01 -5.111231508644852733e-02
6.965000000000000568e+01 -5.061085288186810416e-02
6.970000000000000284e+01 -4.912030669076509343e-02
6.975000000000000000e+01 -4.607366031728002409e-02
6.979999999999999716e+01 -4.940020575160088134e-02
6.984999999999999432e+01 -4.809263963253647411e-02
6.990000000000000568e+01 -5.244176899900697408e-02
6.995000000000000284e+01 -4.891915446631769915e-02
7.000000000000000000e+01 -5.066579415234618439e-02
7.004999999999999716e+01 -5.405515115585075858e-02
7.009999999999999432e+01 -5.502457324456592330e-02
7.015000000000000568e+01 -5.503039450474991878e-02
7.020000000000000284e+01 -5.390614098983510100e-02
7.025000000000000000e+01 -5.342618348224936753e-02
7.029999999999999716e+01 -5.200140251245818912e-02
7.034999999999999432e+01 -5.366623159987794073e-02
7.040000000000000568e+01 -4.900461797331675390e-02
7.045000000000000284e+01 -4.970374446481155145e-02
7.050000000000000000e+01 -4.913529196471036475e-02
7.054999999999999716e+01 -5.082140853417818627e-02
7.059999999999999432e+01 -5.268225346136848342e-02
7.065000000000000568e+01 -5.111195687373896318e-02
7.070000000000000284e+01 -5.149324735524720559e-02
7.075000000000000000e+01 -4.946045464003567815e-02
7.079999999999999716e+01 -4.941355105852990315e-02
7.084999999999999432e+01 -4.837987501054590717e-02
7.090000000000000568e+01 -4.897393045166076320e-02
7.095000000000000284e+01 -4.893899690370997341e-02
7.100000000000000000e+01 -4.789732837718753411e-02
7.104999999999999716e+01 -4.655077922327739703e-02
7.109999999999999432e+01 -4.370572191156299469e-02
7.115000000000000568e+01 -4.203975719732133687e-02
7.120000000000000284e+01 -4.090210000730905987e-02
7.125000000000000000e+01 -4.716709477892434832e-02
7.129999999999999716e+01 -4.677290382759738407e-02
7.134999999999999432e+01 -5.022979186626597842e-02
7.140000000000000568e+01 -4.952312371757520287e-02
7.145000000000000284e+01 -4.768500324486550646e-02
7.150000000000000000e+01 -4.751504490976380529e-02
7.154999999999999716e+01 -4.668020315630376504e-02
7.159999999999999432e+01 -4.585274446999238612e-02
7.165000000000000568e+01 -4.490570712574871309e-02
7.170000000000000284e+01 -4.094343789006443107e-02
7.175000000000000000e+01 -3.965820122867187020e-02
7.179999999999999716e+01 -3.958576460712382589e-02
7.184999999999999432e+01 -3.869197300001007978e-02
7.190000000000000568e+01 -4.638697425765601901e-02
7.195000000000000284e+01 -4.522575728015998386e-02
7.200000000000000000e+01 -4.367584436725722996e-02
7.204999999999999716e+01 -4.307785672745177707e-02
7.209999999999999432e+01 -3.965057834979488632e-02
7.215000000000000568e+01 -4.056824885898999838e-02
7.220000000000000284e+01 -3.957011810220997100e-02
7.225000000000000000e+01 -4.162699523746579700e-02
7.229999999999999716e+01 -4.015302743236629640e-02
7.234999999999999432e+01 -4.469186362178790423e-02
7.240000000000000568e+01 -4.275741099288386804e-02
7.245000000000000284e+01 -4.396746810930505373e-02
7.250000000000000000e+01 -4.077762201074792980e-02
7.254999999999999716e+01 -3.972512574810391217e-02
7.259999999999999432e+01 -3.962749084494698176e-02
7.265000000000000568e+01 -3.930765691286817326e-02
7.270000000000000284e+01 -3.819318998289993744e-02
7.275000000000000000e+01 -3.769350226249109509e-02
7.279999999999999716e+01 -3.641091423591293064e-02
7.284999999999999432e+01 -3.728462620936127958e-02
7.290000000000000568e+01 -3.445054227704761468e-02
7.295000000000000284e+01 -3.462086630904916140e-02
7.300000000000000000e+01 -3.328064899597856646e-02
7.304999999999999716e+01 -3.198393198488308498e-02
7.309999999999999432e+01 -3.210794487508426137e-02
7.315000000000000568e+01 -3.266275248666578035e-02
7.320000000000000284e+01 -3.272837282869671405e-02
7.325000000000000000e+01 -3.107807283647023508e-02
7.329999999999999716e+01 -3.109480346874339204e-02
7.334999999999999432e+01 -3.706413819741909144e-02
7.340000000000000568e+01 -3.375320486345077114e-02
7.345000000000000284e+01 -3.493468691089657296e-02
7.350000000000000000e+01 -3.659756002233286593e-02
7.354999999999999716e+01 -3.751583508624709018e-02
7.359999999999999432e+01 -3.634080970070775740e-02
7.365000000000000568e+01 -2.943181355426296997e-02
7.370000000000000284e+01 -2.238286905750435860e-02
7.375000000000000000e+01 -2.572581969301920499e-02
7.379999999999999716e+01 -3.023049191487398729e-02
7.384999999999999432e+01 -2.752824081918594720e-02
7.390000000000000568e+01 -3.829477850933947491e-02
7.395000000000000284e+01 -4.269174182680447738e-02
7.400000000000000000e+01 -4.485946690470465209e-02
7.404999999999999716e+01 -3.955949691346183350e-02
7.409999999999999432e+01 -4.044813965913674619e-02
7.415000000000000568e+01 -4.129549352597036010e-02
7.420000000000000284e+01 -3.750749838033941991e-02
7.425000000000000000e+01 -3.615462179748552690e-02
7.429999999999999716e+01 -3.652318695277022298e-02
7.434999999999999432e+01 -3.938961079182341091e-02
7.440000000000000568e+01 -3.505845748930005307e-02
7.445000000000000284e+01 -3.083957411408170743e-02
7.450000000000000000e+01 -3.229686440113702789e-02
7.454999999999999716e+01 -4.569934162299971875e-02
7.459999999999999432e+01 -4.306758236353916414e-02
7.465000000000000568e+01 -4.024964216442345616e-02
7.470000000000000284e+01 -3.911937227907549830e-02
7.475000000000000000e+01 -4.030381181473726565e-02
7.479999999999999716e+01 -3.497962497912068813e-02
7.484999999999999432e+01 -2.992926691320533031e-02
7.490000000000000568e+01 -2.687232598521071408e-02
7.495000000000000284e+01 -2.800404725643833651e-02
7.500000000000000000e+01 -3.129148777775744156e-02
7.504999999999999716e+01 -2.955097355299123735e-02
7.509999999999999432e+01 -3.187834883186416862e-02
7.515000000000000568e+01 -3.038831912542673888e-02
7.520000000000000284e+01 -3.311297689647339088e-02
7.525000000000000000e+01 -3.232376238698039805e-02
7.529999999999999716e+01 -3.225495494845910527e-02
7.534999999999999432e+01 -3.239975741556776201e-02
7.540000000000000568e+01 -3.263054472801388967e-02
7.545000000000000284e+01 -3.321153262624836067e-02
7.550000000000000000e+01 -3.287529792462028783e-02
7.554999999999999716e+01 -3.324298166102070823e-02
7.559999999999999432e+01 -3.158255965421111200e-02
7.565000000000000568e+01 -3.049830107017574218e-02
7.570000000000000284e+01 -3.049830973671542947e-02
7.575000000000000000e+01 -2.700145437582468153e-02
7.579999999999999716e+01 -2.858260848990421682e-02
7.584999999999999432e+01 -3.084833719389161455e-02
7.590000000000000568e+01 -3.265288604811487222e-02
7.595000000000000284e+01 -3.536256104740608669e-02
7.600000000000000000e+01 -3.081248548761799169e-02
7.604999999999999716e+01 -3.555769568330269942e-02
7.609999999999999432e+01 -3.944546880526875188e-02
7.615000000000000568e+01 -3.628181707635197428e-02
7.620000000000000284e+01 -3.474997768614832699e-02
7.625000000000000000e+01 -3.529962211807523981e-02
7.629999999999999716e+01 -3.434474642208062284e-02
7.634999999999999432e+01 -3.422392994917640430e-02
7.640000000000000568e+01 -3.585043940871054935e-02
7.645000000000000284e+01 -1.617363144901207486e-02
7.650000000000000000e+01 -1.399969707028975857e-02
7.654999999999999716e+01 -1.361884964476999318e-02
7.659999999999999432e+01 -1.333367657289604227e-02
7.665000000000000568e+01 -1.439282076567454868e-02
7.670000000000000284e+01 -8.325437150039398859e-04
7.675000000000000000e+01 -2.507791102328486062e-03
7.679999999999999716e+01 -7.478068930603699611e-04
7.684999999999999432e+01 -1.651380485091515603e-03
7.690000000000000568e+01 -1.822104490055891654e-03
7.695000000000000284e+01 5.471563028905584774e-04
7.700000000000000000e+01 -2.394508732769176553e-03
7.704999999999999716e+01 1.699216546662179333e-02
7.709999999999999432e+01 1.964019902079514046e-02
7.715000000000000568e+01 1.933791873351991750e-02
7.720000000000000284e+01 1.896097416109830680e-02
7.725000000000000000e+01 1.939759532805628364e-02
7.729999999999999716e+01 1.976253928576183691e-02
7.734999999999999432e+01 2.055518614679090542e-02
7.740000000000000568e+01 2.239388675894217473e-02
7.745000000000000284e+01 2.227146954598563378e-02
7.750000000000000000e+01 2.642964940863020210e-02
7.754999999999999716e+01 2.795884087949927072e-02
7.759999999999999432e+01 2.927777211974218197e-02
7.765000000000000568e+01 3.023769199240363900e-02
7.770000000000000284e+01 3.095185433097477623e-02
7.775000000000000000e+01 3.333208058802526047e-02
7.779999999999999716e+01 3.594863865128816033e-02
7.784999999999999432e+01 3.957402707579484036e-02
7.790000000000000568e+01 4.061038947784822994e-02
7.795000000000000284e+01 4.384595132687155172e-02
7.800000000000000000e+01 4.287169127227857118e-02
7.804999999999999716e+01 4.163587669793282486e-02
7.809999999999999432e+01 4.667140548222543234e-02
7.815000000000000568e+01 5.157524491526339211e-02
7.820000000000000284e+01 5.162821450059362077e-02
7.825000000000000000e+01 5.049478493030255116e-02
7.829999999999999716e+01 5.208261176594986691e-02
7.834999999999999432e+01 5.192539678471662368e-02
7.840000000000000568e+01 5.371873372779364941e-02
7.845000000000000284e+01 5.455341101967358525e-02
7.850000000000000000e+01 5.627200860162293733e-02
7.854999999999999716e+01 5.565491748073444350e-02
7.859999999999999432e+01 5.595747582500012335e-02
7.865000000000000568e+01 6.050822249510392353e-02
7.870000000000000284e+01 6.417458089902940144e-02
7.875000000000000000e+01 6.964609977464911172e-02
7.879999999999999716e+01 7.188058040726108544e-02
7.884999999999999432e+01 7.090620629969479616e-02
7.890000000000000568e+01 7.411141058615962340e-02
7.895000000000000284e+01 7.355755272362990427e-02
7.900000000000000000e+01 7.625156698505029806e-02
7.904999999999999716e+01 7.751100538670070705e-02
7.909999999999999432e+01 7.719071384920034307e-02
7.915000000000000568e+01 8.081371696515037006e-02
7.920000000000000284e+01 8.261836244107875760e-02
7.925000000000000000e+01 8.013835049431421165e-02
7.929999999999999716e+01 7.816367412969084383e-02
7.934999999999999432e+01 7.901262433610373170e-02
7.940000000000000568e+01 8.054981975642001857e-02
7.945000000000000284e+01 8.331769687871630470e-02
7.950000000000000000e+01 8.177372923095686807e-02
7.954999999999999716e+01 8.158364703149094399e-02
7.959999999999999432e+01 8.086698737899604417e-02
7.965000000000000568e+01 8.273362738433054364e-02
7.970000000000000284e+01 8.384666213890509812e-02
7.975000000000000000e+01 8.932920126899357438e-02
7.979999999999999716e+01 8.957431228833384607e-02
7.984999999999999432e+01 8.820079092743349225e-02
7.990000000000000568e+01 9.008302468939823060e-02
7.995000000000000284e+01 8.922901233219041051e-02
8.000000000000000000e+01 8.933910157866017943e-02
8.004999999999999716e+01 8.649261652704619274e-02
8.009999999999999432e+01 8.542543364472272860e-02
8.015000000000000568e+01 8.802864909266550075e-02
8.020000000000000284e+01 8.994390796239672137e-02
8.025000000000000000e+01 9.055567703160218029e-02
8.029999999999999716e+01 9.309218462764035085e-02
8.034999999999999432e+01 9.492249598950423806e-02
8.040000000000000568e+01 9.444306445717430554e-02
8.045000000000000284e+01 9.015491774304455752e-02
8.050000000000000000e+01 9.190624361699623046e-02
8.054999999999999716e+01 9.108578216620490109e-02
8.059999999999999432e+01 9.031501949316594891e-02
8.065000000000000568e+01 9.405054137349076748e-02
8.070000000000000284e+01 9.539879916491139644e-02
8.075000000000000000e+01 9.715378406338409656e-02
8.079999999999999716e+01 9.767277289271066032e-02
8.084999999999999432e+01 9.762235736475576020e-02
8.090000000000000568e+01 9.523396650211814196e-02
8.095000000000000284e+01 9.494457524822390304e-02
8.100000000000000000e+01 9.536368384094567885e-02
8.104999999999999716e+01 9.870020998632451914e-02
8.109999999999999432e+01 9.990764631809959107e-02
8.115000000000000568e+01 1.007982860854721441e-01
8.120000000000000284e+01 1.029998780418190235e-01
8.125000000000000000e+01 1.038783717869816853e-01
8.129999999999999716e+01 1.066399904616702754e-01
8.134999999999999432e+01 1.088154606294342991e-01
8.140000000000000568e+01 1.102675614569220697e-01
8.145000000000000284e+01 1.110759926711340079e-01
8.150000000000000000e+01 1.128157032276931732e-01
8.154999999999999716e+01 1.125126523801065620e-01
8.159999999999999432e+01 1.147763926630064740e-01
8.165000000000000568e+01 1.139470906411558376e-01
8.170000000000000284e+01 1.125593459576097466e-01
8.175000000000000000e+01 1.129706194225140320e-01
8.179999999999999716e+01 1.115062932264390544e-01
8.184999999999999432e+01 1.105411221300798136e-01
8.190000000000000568e+01 1.115535100884858660e-01
8.195000000000000284e+01 1.117312978196495638e-01
8.200000000000000000e+01 1.166918234583512737e-01
8.204999999999999716e+01 1.173379598952693087e-01
8.209999999999999432e+01 1.146975021272900880e-01
8.215000000000000568e+01 1.159116795745240291e-01
8.220000000000000284e+01 1.172267575272276374e-01
8.225000000000000000e+01 1.159386032271429307e-01
8.229999999999999716e+01 1.173261654838361756e-01
8.234999999999999432e+01 1.191061997327112487e-01
8.240000000000000568e+01 1.221838065321032563e-01
8.245000000000000284e+01 1.244562037834355955e-01
8.250000000000000000e+01 1.266015036979800945e-01
8.254999999999999716e+01 1.266053958242267241e-01
8.259999999999999432e+01 1.270908572247816948e-01
8.265000000000000568e+01 1.272186253087811691e-01
8.270000000000000284e+01 1.250781610204891037e-01
8.275000000000000000e+01 1.298415890454956145e-01
8.279999999999999716e+01 1.296372681768766244e-01
8.284999999999999432e+01 1.359123735308440384e-01
8.290000000000000568e+01 1.360549165213100486e-01
8.295000000000000284e+01 1.404963229244045597e-01
8.300000000000000000e+01 1.396948888669703459e-01
8.304999999999999716e+01 1.364509890933167380e-01
8.309999999999999432e+01 1.377544172882499141e-01
8.315000000000000568e+01 1.362758595715927445e-01
8.320000000000000284e+01 1.407173834293189707e-01
8.325000000000000000e+01 1.418801375949329258e-01
8.329999999999999716e+01 1.424845785040239898e-01
8.334999999999999432e+01 1.439052507818638915e-01
8.340000000000000568e+01 1.448890102011942405e-01
8.345000000000000284e+01 1.418548742782643479e-01
8.350000000000000000e+01 1.416980901671204274e-01
8.354999999999999716e+01 1.412466150320867142e-01
8.359999999999999432e+01 1.380769918979163347e-01
8.365000000000000568e+01 1.375528045292035983e-01
8.370000000000000284e+01 1.360128954203296825e-01
8.375000000000000000e+01 1.351864224236752898e-01
8.379999999999999716e+01 1.336473179901120356e-01
8.384999999999999432e+01 1.359160548538975721e-01
8.390000000000000568e+01 1.396115070700121585e-01
8.395000000000000284e+01 1.405854982524864238e-01
8.400000000000000000e+01 1.402216489067573124e-01
8.404999999999999716e+01 1.378475110781366975e-01
8.409999999999999432e+01 1.396856602403468983e-01
8.415000000000000568e+01 1.427090360367908040e-01
8.420000000000000284e+01 1.423778006601814361e-01
8.425000000000000000e+01 1.429563316030550146e-01
8.429999999999999716e+01 1.501189288590684401e-01
8.434999999999999432e+01 1.522931950940796808e-01
8.440000000000000568e+01 1.521523246781027461e-01
8.445000000000000284e+01 1.569043456880157561e-01
8.450000000000000000e+01 1.564640041606157606e-01
8.454999999999999716e+01 1.537830774213979346e-01
8.459999999999999432e+01 1.549366525168065500e-01
8.465000000000000568e+01 1.591824198789466571e-01
8.470000000000000284e+01 1.608175267009649134e-01
8.475000000000000000e+01 1.628790130957198101e-01
8.479999999999999716e+01 1.636260221446297347e-01
8.484999999999999432e+01 1.557919803853671514e-01
8.490000000000000568e+01 1.572748714712170481e-01
8.495000000000000284e+01 1.572761919712866718e-01
8.500000000000000000e+01 1.566400910398343393e-01
8.504999999999999716e+01 1.575340547417079795e-01
8.509999999999999432e+01 1.603696630357189790e-01
8.515000000000000568e+01 1.597250159705354555e-01
8.520000000000000284e+01 1.624390707938488387e-01
8.525000000000000000e+01 1.672721331075051332e-01
8.529999999999999716e+01 1.688713832885943289e-01
8.534999999999999432e+01 1.715194954921233916e-01
8.540000000000000568e+01 1.731301289296906520e-01
8.545000000000000284e+01 1.749767697595288329e-01
8.550000000000000000e+01 1.765191826741531189e-01
8.554999999999999716e+01 1.800971265897430840e-01
8.559999999999999432e+01 1.821092739182787468e-01
8.565000000000000568e+01 1.825483038102295175e-01
8.570000000000000284e+01 1.855982919615240812e-01
8.575000000000000000e+01 1.855874166362301014e-01
8.579999999999999716e+01 1.876351203591223316e-01
8.584999999999999432e+01 1.909774745313006783e-01
8.590000000000000568e+01 1.902660259304681800e-01
8.595000000000000284e+01 1.933736260976385291e-01
8.600000000000000000e+01 1.962763710028411213e-01
8.604999999999999716e+01 1.979050212101074180e-01
8.609999999999999432e+01 1.976306714593528135e-01
8.615000000000000568e+01 1.982965362264730858e-01
8.620000000000000284e+01 1.950309214730648055e-01
8.625000000000000000e+01 1.978998430607104841e-01
8.629999999999999716e+01 2.017292993888769870e-01
8.634999999999999432e+01 2.036563762864347649e-01
8.640000000000000568e+01 2.021368109431600779e-01
8.645000000000000284e+01 2.033616665337169560e-01
8.650000000000000000e+01 2.061806299823959743e-01
8.654999999999999716e+01 2.069534087046714099e-01
8.659999999999999432e+01 2.078157342800840135e-01
8.665000000000000568e+01 2.090672932070637702e-01
8.670000000000000284e+01 2.077933682644353408e-01
8.675000000000000000e+01 2.090781441689983089e-01
8.679999999999999716e+01 2.103017010822323118e-01
8.684999999999999432e+01 2.126809030680986978e-01
8.690000000000000568e+01 2.142480977748992821e-01
8.695000000000000284e+01 2.185653215407619421e-01
8.700000000000000000e+01 2.180984234553192125e-01
8.704999999999999716e+01 2.181566469439280564e-01
8.709999999999999432e+01 2.180253774099802366e-01
8.715000000000000568e+01 2.186426614420270975e-01
8.720000000000000284e+01 2.217866069004327534e-01
8.725000000000000000e+01 2.253271898473440671e-01
8.729999999999999716e+01 2.236287258465980976e-01
8.734999999999999432e+01 2.248499520755891934e-01
8.740000000000000568e+01 2.243483346848922921e-01
8.745000000000000284e+01 2.253337380585667682e-01
8.750000000000000000e+01 2.266444109585519229e-01
8.754999999999999716e+01 2.319620921994106355e-01
8.759999999999999432e+01 2.321394074555203080e-01
8.765000000000000568e+01 2.346237386752724474e-01
8.770000000000000284e+01 2.341234932929162627e-01
8.775000000000000000e+01 2.351355029508807037e-01
8.779999999999999716e+01 2.343778484974315124e-01
8.784999999999999432e+01 2.346867430576551061e-01
8.790000000000000568e+01 2.352585140919253581e-01
8.795000000000000284e+01 2.389363229384903475e-01
8.800000000000000000e+01 2.416089840304354031e-01
8.804999999999999716e+01 2.426747584306916949e-01
8.809999999999999432e+01 2.431803599082258960e-01
8.815000000000000568e+01 2.443519913201608329e-01
8.820000000000000284e+01 2.450563463957395050e-01
8.825000000000000000e+01 2.451229771581981687e-01
8.829999999999999716e+01 2.453543642973466943e-01
8.834999999999999432e+01 2.494462073598957275e-01
8.840000000000000568e+01 2.449206559938667260e-01
8.845000000000000284e+01 2.457493714728845036e-01
8.850000000000000000e+01 2.477220726734253864e-01
8.854999999999999716e+01 2.465422495079803433e-01
8.859999999999999432e+01 2.470016332134882253e-01
8.865000000000000568e+01 2.470751196139892580e-01
8.870000000000000284e+01 2.480098385676467454e-01
8.875000000000000000e+01 2.528168883102082654e-01
8.879999999999999716e+01 2.543452580279788600e-01
8.884999999999999432e+01 2.447208981455808730e-01
8.890000000000000568e+01 2.494552576433378410e-01
8.895000000000000284e+01 2.525171654224582229e-01
8.900000000000000000e+01 2.523701358788978388e-01
8.904999999999999716e+01 2.514912946723703580e-01
8.909999999999999432e+01 2.511301510385645641e-01
8.915000000000000568e+01 2.510636469135788529e-01
8.920000000000000284e+01 2.536045710267837427e-01
8.925000000000000000e+01 2.531934588677463016e-01
8.929999999999999716e+01 2.582578474929681511e-01
8.934999999999999432e+01 2.638314218691761859e-01
8.940000000000000568e+01 2.675633507552564461e-01
8.945000000000000284e+01 2.667176236405863765e-01
8.950000000000000000e+01 2.671924964354687182e-01
8.954999999999999716e+01 2.673945598163641191e-01
8.959999999999999432e+01 2.678905439794826981e-01
8.965000000000000568e+01 2.675904500995301416e-01
8.970000000000000284e+01 2.694434487508635678e-01
8.975000000000000000e+01 2.757120112217126273e-01
8.979999999999999716e+01 2.752931760876634049e-01
8.984999999999999432e+01 2.763681253057226339e-01
8.990000000000000568e+01 2.760174301489444759e-01
8.995000000000000284e+01 2.765531899043168207e-01
9.000000000000000000e+01 2.770556628635009178e-01
9.004999999999999716e+01 2.793594875790334497e-01
9.009999999999999432e+01 2.779630151950436834e-01
9.015000000000000568e+01 2.782579798538212801e-01
9.020000000000000284e+01 2.787079835562903951e-01
9.025000000000000000e+01 2.767648448209910073e-01
9.029999999999999716e+01 2.779849157957780537e-01
9.034999999999999432e+01 2.770390204644143095e-01
9.040000000000000568e+01 2.777124993896855076e-01
9.045000000000000284e+01 2.778727466662760381e-01
9.050000000000000000e+01 2.771795428514471915e-01
9.054999999999999716e+01 2.783511775646932418e-01
9.059999999999999432e+01 2.787669414816755231e-01
9.065000000000000568e+01 2.784674831240768755e-01
9.070000000000000284e+01 2.790107568656665649e-01
9.075000000000000000e+01 2.804946537566269660e-01
9.079999999999999716e+01 2.797851106436169411e-01
9.084999999999999432e+01 2.813338454729004678e-01
9.090000000000000568e+01 2.847774038169437194e-01
9.095000000000000284e+01 2.861830272286204346e-01
9.100000000000000000e+01 2.873021338955440429e-01
9.104999999999999716e+01 2.892774275771025083e-01
9.109999999999999432e+01 2.929047285469167927e-01
9.115000000000000568e+01 2.933541047888321152e-01
9.120000000000000284e+01 2.928729082789675031e-01
9.125000000000000000e+01 2.941592683891492421e-01
9.129999999999999716e+01 2.946630516728447891e-01
9.134999999999999432e+01 2.949699148727029652e-01
9.140000000000000568e+01 2.947725746943373748e-01
9.145000000000000284e+01 2.891572690226154596e-01
9.150000000000000000e+01 2.899029717454117416e-01
9.154999999999999716e+01 2.904546312765564631e-01
9.159999999999999432e+01 2.919364464060477671e-01
9.165000000000000568e+01 2.935956770794756476e-01
9.170000000000000284e+01 2.952558648140701791e-01
9.175000000000000000e+01 2.985869862242001571e-01
9.179999999999999716e+01 2.981861112051766294e-01
9.184999999999999432e+01 2.994481502406919904e-01
9.190000000000000568e+01 3.001770550452042552e-01
9.195000000000000284e+01 3.059588866428780696e-01
9.200000000000000000e+01 3.082936377109545822e-01
9.204999999999999716e+01 3.114993296412451040e-01
9.209999999999999432e+01 3.114361047118450188e-01
9.215000000000000568e+01 3.180222357652540133e-01
9.220000000000000284e+01 3.198025956421257643e-01
9.225000000000000000e+01 3.212408119677900853e-01
9.229999999999999716e+01 3.223908706120113266e-01
9.234999999999999432e+01 3.216894250715044423e-01
9.240000000000000568e+01 3.210421667518261191e-01
9.245000000000000284e+01 3.218801846970271718e-01
9.250000000000000000e+01 3.230890857762616086e-01
9.254999999999999716e+01 3.222931921251172560e-01
9.259999999999999432e+01 3.224965639217108881e-01
9.265000000000000568e+01 3.243105698244990731e-01
9.270000000000000284e+01 3.250732597522791312e-01
9.275000000000000000e+01 3.246144956733520437e-01
9.279999999999999716e+01 3.264260236399221249e-01
9.284999999999999432e+01 3.247697577574503169e-01
9.290000000000000568e+01 3.216845895498716690e-01
9.295000000000000284e+01 3.199438203415748139e-01
9.300000000000000000e+01 3.247492346876683644e-01
9.304999999999999716e+01 3.189507275570772071e-01
9.309999999999999432e+01 3.137372463308994441e-01
9.315000000000000568e+01 3.135875113953403015e-01
9.320000000000000284e+01 3.098981339627426834e-01
9.325000000000000000e+01 3.070214782814817966e-01
9.329999999999999716e+01 2.992393676041013584e-01
9.334999999999999432e+01 3.011955953249050300e-01
9.340000000000000568e+01 2.994294909065680077e-01
9.345000000000000284e+01 2.998720040502739770e-01
9.350000000000000000e+01 2.991877606081622121e-01
9.354999999999999716e+01 2.996981426952695093e-01
9.359999999999999432e+01 2.986840162221837125e-01
9.365000000000000568e+01 3.023692202614143287e-01
9.370000000000000284e+01 2.965864864521041699e-01
9.375000000000000000e+01 2.962256211845799014e-01
9.379999999999999716e+01 2.943583651357934428e-01
9.384999999999999432e+01 2.941565341798505484e-01
9.390000000000000568e+01 2.956672882525825941e-01
9.395000000000000284e+01 2.983613683335066269e-01
9.400000000000000000e+01 3.007294380657378197e-01
9.404999999999999716e+01 3.029289147588086206e-01
9.409999999999999432e+01 3.024324764180911229e-01
9.415000000000000568e+01 2.998030468663600567e-01
9.420000000000000284e+01 2.997847225380397274e-01
9.425000000000000000e+01 3.007842250032370934e-01
9.429999999999999716e+01 2.981017902721049828e-01
9.434999999999999432e+01 2.984621011001229451e-01
9.440000000000000568e+01 2.985013405924376029e-01
9.445000000000000284e+01 2.986715961179243206e-01
9.450000000000000000e+01 2.984585993767572831e-01
9.454999999999999716e+01 2.988539604965995133e-01
9.459999999999999432e+01 2.985740190542105488e-01
9.465000000000000568e+01 2.963152306819321624e-01
9.470000000000000284e+01 2.964012926377415647e-01
9.475000000000000000e+01 2.963766243539619483e-01
9.479999999999999716e+01 2.971302801406327521e-01
9.484999999999999432e+01 2.995536738153253276e-01
9.490000000000000568e+01 2.983786983628223810e-01
9.495000000000000284e+01 2.986056273796943161e-01
9.500000000000000000e+01 2.993619222565076510e-01
9.504999999999999716e+01 2.974478575905695754e-01
9.509999999999999432e+01 3.022304408428300171e-01
9.515000000000000568e+01 3.020631579979423664e-01
9.520000000000000284e+01 3.004837260898200468e-01
9.525000000000000000e+01 3.010385613988236786e-01
9.529999999999999716e+01 3.003068593882662896e-01
9.534999999999999432e+01 3.023837515063616532e-01
9.540000000000000568e+01 3.024587580309527346e-01
9.545000000000000284e+01 3.005877515226795249e-01
9.550000000000000000e+01 3.012617901443530588e-01
9.554999999999999716e+01 3.002514516729060667e-01
9.559999999999999432e+01 2.991301836026762917e-01
9.565000000000000568e+01 2.987731095528921021e-01
9.570000000000000284e+01 2.979436616142321914e-01
9.575000000000000000e+01 2.973564311778289504e-01
9.579999999999999716e+01 2.966326920823482149e-01
9.584999999999999432e+01 2.963086308577539962e-01
9.590000000000000568e+01 2.918339149607938610e-01
9.595000000000000284e+01 2.918701181113855236e-01
9.600000000000000000e+01 2.907087658164727584e-01
9.604999999999999716e+01 2.912214577150736283e-01
9.609999999999999432e+01 2.922672927308856972e-01
9.615000000000000568e+01 2.927956904524696147e-01
9.620000000000000284e+01 2.929981729310617289e-01
9.625000000000000000e+01 2.922124991243787995e-01
9.629999999999999716e+01 2.918012987287604276e-01
9.634999999999999432e+01 2.914369670486424146e-01
9.640000000000000568e+01 2.917393032820184140e-01
9.645000000000000284e+01 2.901532970164016345e-01
9.650000000000000000e+01 2.904840836545686811e-01
9.654999999999999716e+01 2.921428668068567491e-01
9.659999999999999432e+01 2.916898236487716067e-01
9.665000000000000568e+01 2.927941114078391749e-01
9.670000000000000284e+01 2.932855490045541136e-01
9.675000000000000000e+01 2.937422279512005852e-01
9.679999999999999716e+01 2.923558696522375322e-01
9.684999999999999432e+01 2.906831516695745909e-01
9.690000000000000568e+01 2.921129928599367487e-01
9.695000000000000284e+01 2.917608218063472147e-01
9.700000000000000000e+01 2.929309070596143316e-01
9.704999999999999716e+01 2.923238957263180615e-01
9.709999999999999432e+01 2.927093550098372465e-01
9.715000000000000568e+01 2.898432599178838442e-01
9.720000000000000284e+01 2.899226933386414573e-01
9.725000000000000000e+01 2.896840783202837000e-01
9.729999999999999716e+01 2.899128350270919197e-01
9.734999999999999432e+01 2.892521468097486448e-01
9.740000000000000568e+01 2.894683987741243913e-01
9.745000000000000284e+01 2.896972990899266964e-01
9.750000000000000000e+01 2.905035182362487589e-01
9.754999999999999716e+01 2.911353072400765241e-01
9.759999999999999432e+01 2.914167032220074116e-01
9.765000000000000568e+01 2.881593644568866130e-01
9.770000000000000284e+01 2.865922532801307154e-01
9.775000000000000000e+01 2.840857755015292474e-01
9.779999999999999716e+01 2.823942314964293376e-01
9.784999999999999432e+01 2.805469595452622089e-01
9.790000000000000568e+01 2.786522378687971147e-01
9.795000000000000284e+01 2.785322718766951033e-01
9.800000000000000000e+01 2.805072765958209757e-01
9.804999999999999716e+01 2.825609217372773152e-01
9.809999999999999432e+01 2.778419199947169682e-01
9.815000000000000568e+01 2.777497139483361410e-01
9.820000000000000284e+01 2.766380535381527950e-01
9.825000000000000000e+01 2.764829214719518036e-01
9.829999999999999716e+01 2.727069411962410594e-01
9.834999999999999432e+01 2.738268887267930607e-01
9.840000000000000568e+01 2.759293112214905586e-01
9.845000000000000284e+01 2.738074476752150321e-01
9.850000000000000000e+01 2.731022472442951043e-01
9.854999999999999716e+01 2.724205041685942574e-01
9.859999999999999432e+01 2.727903294886594443e-01
9.865000000000000568e+01 2.749519452104944306e-01
9.870000000000000284e+01 2.745006153792552972e-01
9.875000000000000000e+01 2.637670561596621166e-01
9.879999999999999716e+01 2.612847325618231631e-01
9.884999999999999432e+01 2.620446153986035198e-01
9.890000000000000568e+01 2.610526650665011550e-01
9.895000000000000284e+01 2.602782347065334956e-01
9.900000000000000000e+01 2.544775696928992526e-01
9.904999999999999716e+01 2.537039864884456652e-01
9.909999999999999432e+01 2.519073259941458920e-01
9.915000000000000568e+01 2.475674778475139004e-01
9.920000000000000284e+01 2.480993610997214160e-01
9.925000000000000000e+01 2.490907180373529706e-01
9.929999999999999716e+01 2.458849025275391398e-01
9.934999999999999432e+01 2.465917339803973818e-01
9.940000000000000568e+01 2.465809273611294650e-01
9.945000000000000284e+01 2.469154048783822608e-01
9.950000000000000000e+01 2.425327187185356004e-01
9.954999999999999716e+01 2.539988285170318716e-01
9.959999999999999432e+01 2.537135598039759743e-01
9.965000000000000568e+01 2.532852904612245548e-01
9.970000000000000284e+01 2.532366336443630517e-01
9.975000000000000000e+01 2.530184670697614990e-01
9.979999999999999716e+01 2.532066218924915457e-01
9.984999999999999432e+01 2.529644363457176914e-01
9.990000000000000568e+01 2.518446524015771626e-01
9.995000000000000284e+01 2.519525500998771594e-01
1.000000000000000000e+02 2.549792948358826639e-01
1.000499999999999972e+02 2.573568626082736732e-01
1.000999999999999943e+02 2.608541200592735532e-01
1.001500000000000057e+02 2.607086615989605560e-01
1.002000000000000028e+02 2.606575795931642126e-01
1.002500000000000000e+02 2.596129218094250235e-01
1.002999999999999972e+02 2.568103915960137096e-01
1.003499999999999943e+02 2.547855662325184123e-01
1.004000000000000057e+02 2.541928711306689070e-01
1.004500000000000028e+02 2.535912737487680535e-01
1.005000000000000000e+02 2.539480452174540659e-01
1.005499999999999972e+02 2.532859809148908514e-01
1.005999999999999943e+02 2.526567886379504912e-01
1.006500000000000057e+02 2.520755783619819668e-01
1.007000000000000028e+02 2.543594825019508399e-01
1.007500000000000000e+02 2.542377500499368725e-01
1.007999999999999972e+02 2.542147350543657591e-01
1.008499999999999943e+02 2.542645929212652978e-01
1.009000000000000057e+02 2.523216761402422015e-01
1.009500000000000028e+02 2.512659855262289188e-01
1.010000000000000000e+02 2.508291015312964500e-01
1.010499999999999972e+02 2.541764267196816585e-01
1.010999999999999943e+02 2.559315961066400691e-01
1.011500000000000057e+02 2.562982930482916033e-01
1.012000000000000028e+02 2.563512519564897230e-01
1.012500000000000000e+02 2.580494926838709513e-01
1.012999999999999972e+02 2.573091355507821643e-01
1.013499999999999943e+02 2.579403262656762563e-01
1.014000000000000057e+02 2.642086632938239754e-01
1.014500000000000028e+02 2.304035235514942381e-01
1.015000000000000000e+02 2.224225467042953153e-01
1.015499999999999972e+02 2.226800227066259297e-01
1.015999999999999943e+02 2.197092163962311995e-01
1.016500000000000057e+02 2.193478109054642633e-01
1.017000000000000028e+02 1.804355316302553303e-01
1.017500000000000000e+02 1.802906548116891272e-01
1.017999999999999972e+02 1.808023249015150991e-01
1.018499999999999943e+02 1.829996407398693237e-01
1.019000000000000057e+02 1.753156709192854878e-01
1.019500000000000028e+02 1.757065395702929189e-01
1.020000000000000000e+02 1.751660542106184826e-01
1.020499999999999972e+02 1.104955556874794020e-01
1.020999999999999943e+02 1.110766852344054617e-01
1.021500000000000057e+02 1.129121095148551412e-01
1.022000000000000028e+02 1.096712527594451980e-01
1.022500000000000000e+02 1.060537741047134636e-01
1.022999999999999972e+02 9.800547740923418183e-02
1.023499999999999943e+02 9.182739825237556941e-02
1.024000000000000057e+02 8.426929986414433138e-02
1.024500000000000028e+02 8.557838493522294809e-02
1.025000000000000000e+02 8.445654326782714438e-02
1.025499999999999972e+02 8.624154872437216068e-02
1.025999999999999943e+02 8.653566299881476631e-02
1.026500000000000057e+02 8.890429770322789971e-02
1.027000000000000028e+02 9.405029067183670599e-02
1.027500000000000000e+02 9.469869681070819389e-02
1.027999999999999972e+02 9.488226218312886817e-02
1.028499999999999943e+02 9.517644137456185427e-02
1.029000000000000057e+02 9.377835838174068683e-02
1.029500000000000028e+02 9.446311966425670337e-02
1.030000000000000000e+02 9.349987874338044902e-02
1.030499999999999972e+02 9.479657647422870537e-02
1.030999999999999943e+02 9.503244195536261762e-02
1.031500000000000057e+02 9.505892244619544573e-02
1.032000000000000028e+02 9.467239729396269288e-02
1.032500000000000000e+02 9.381303539331999064e-02
1.032999999999999972e+02 9.292029602360844798e-02
1.033499999999999943e+02 8.818137978577582359e-02
1.034000000000000057e+02 8.969872373301876478e-02
1.034500000000000028e+02 9.114040940364193100e-02
1.035000000000000000e+02 9.185352558266965395e-02
1.035499999999999972e+02 9.199023823003885103e-02
1.035999999999999943e+02 9.276314397265769673e-02
1.036500000000000057e+02 9.315297695864767358e-02
1.037000000000000028e+02 9.332448204774784761e-02
1.037500000000000000e+02 9.243218501526558051e-02
1.037999999999999972e+02 9.255442097976386562e-02
1.038499999999999943e+02 9.470871719026213720e-02
1.039000000000000057e+02 9.416776901942744415e-02
1.039500000000000028e+02 9.356691075593760731e-02
1.040000000000000000e+02 9.460561895748864636e-02
1.040499999999999972e+02 8.932197114386848658e-02
1.040999999999999943e+02 8.983274784041639371e-02
1.041500000000000057e+02 8.724118365608191095e-02
1.042000000000000028e+02 8.797380049365205457e-02
1.042500000000000000e+02 8.883945421112565688e-02
1.042999999999999972e+02 8.890274810546611173e-02
1.043499999999999943e+02 9.257684377348771032e-02
1.044000000000000057e+02 9.252683412522244577e-02
1.044500000000000028e+02 9.301579158723990992e-02
1.045000000000000000e+02 8.901644894275240194e-02
1.045499999999999972e+02 8.807128669745838134e-02
1.045999999999999943e+02 9.032286232696559725e-02
1.046500000000000057e+02 9.158857462363607926e-02
1.047000000000000028e+02 9.085228157651954739e-02
1.047500000000000000e+02 9.278963116661770316e-02
1.047999999999999972e+02 9.237203297203014363e-02
1.048499999999999943e+02 9.256950996109597485e-02
1.049000000000000057e+02 9.312135262941950709e-02
1.049500000000000028e+02 9.256746119456302213e-02
1.050000000000000000e+02 9.290308388708393150e-02
1.050499999999999972e+02 9.166247794240496571e-02
1.050999999999999943e+02 9.215603551844128716e-02
1.051500000000000057e+02 9.216054095971439042e-02
1.052000000000000028e+02 9.352581838019391469e-02
1.052500000000000000e+02 9.309889462498524559e-02
1.052999999999999972e+02 9.516025639156153182e-02
1.053499999999999943e+02 9.725639220065464274e-02
1.054000000000000057e+02 9.621754516258047840e-02
1.054500000000000028e+02 9.796546502086254937e-02
1.055000000000000000e+02 9.756220923176732451e-02
1.055499999999999972e+02 9.507094238950788978e-02
1.055999999999999943e+02 9.391591606326656072e-02
1.056500000000000057e+02 9.173442723361893703e-02
1.057000000000000028e+02 9.163456649433660006e-02
1.057500000000000000e+02 9.220864925750704710e-02
1.057999999999999972e+02 7.592767963090384098e-02
1.058499999999999943e+02 7.119131517821697397e-02
1.059000000000000057e+02 7.640335693583506782e-02
1.059500000000000028e+02 7.760203859240689950e-02
1.060000000000000000e+02 7.750777880314073387e-02
1.060499999999999972e+02 7.677498441498425974e-02
1.060999999999999943e+02 7.718364212143419278e-02
1.061500000000000057e+02 7.783089798717826580e-02
1.062000000000000028e+02 7.915036138659037324e-02
1.062500000000000000e+02 7.838250237451158120e-02
1.062999999999999972e+02 7.790531841531364576e-02
1.063499999999999943e+02 7.733751737504637735e-02
1.064000000000000057e+02 7.880069917917752187e-02
1.064500000000000028e+02 7.814487852602716722e-02
1.065000000000000000e+02 8.141118816214067133e-02
1.065499999999999972e+02 7.977202475175060314e-02
1.065999999999999943e+02 7.989871209637543215e-02
1.066500000000000057e+02 8.079184593735677655e-02
1.067000000000000028e+02 8.221010877015592910e-02
1.067500000000000000e+02 8.259243525737920699e-02
1.067999999999999972e+02 7.764589198795168734e-02
1.068499999999999943e+02 7.972492693827497312e-02
1.069000000000000057e+02 8.191144345591704068e-02
1.069500000000000028e+02 8.728072393224210745e-02
1.070000000000000000e+02 8.897083699844079985e-02
1.070499999999999972e+02 8.536967859823185734e-02
1.070999999999999943e+02 8.339066584038846985e-02
1.071500000000000057e+02 8.415066326042028311e-02
1.072000000000000028e+02 8.750032192463245984e-02
1.072500000000000000e+02 8.617460190675078902e-02
1.072999999999999972e+02 9.062930530961867126e-02
1.073499999999999943e+02 9.270880397614451873e-02
1.074000000000000057e+02 9.269396150391724654e-02
1.074500000000000028e+02 9.138662409153902599e-02
1.075000000000000000e+02 9.220543723144751513e-02
1.075499999999999972e+02 8.404049979199065823e-02
1.075999999999999943e+02 8.351172055420276463e-02
1.076500000000000057e+02 8.322148865444518873e-02
1.077000000000000028e+02 8.405066216402500012e-02
1.077500000000000000e+02 8.564951078572392851e-02
1.077999999999999972e+02 8.912679381644496301e-02
1.078499999999999943e+02 8.992294093267420851e-02
1.079000000000000057e+02 9.150449136072351386e-02
1.079500000000000028e+02 8.996179782247412660e-02
1.080000000000000000e+02 9.129007280120252088e-02
1.080499999999999972e+02 9.110388282142346805e-02
1.080999999999999943e+02 9.142276283223549349e-02
1.081500000000000057e+02 9.279961289823809856e-02
1.082000000000000028e+02 9.657396172193646877e-02
1.082500000000000000e+02 9.645644506763467740e-02
1.082999999999999972e+02 9.005696066453168502e-02
1.083499999999999943e+02 9.027900980492188643e-02
1.084000000000000057e+02 9.106267037688194066e-02
1.084500000000000028e+02 8.844782123583229405e-02
1.085000000000000000e+02 8.885097079723483504e-02
1.085499999999999972e+02 9.192787460696384694e-02
1.085999999999999943e+02 9.307003642831142287e-02
1.086500000000000057e+02 9.466783472377615638e-02
1.087000000000000028e+02 9.823039141704950628e-02
1.087500000000000000e+02 9.883835931604588454e-02
1.087999999999999972e+02 9.892271625786781819e-02
1.088499999999999943e+02 1.010078955013077318e-01
1.089000000000000057e+02 9.957377391197459737e-02
1.089500000000000028e+02 1.011175417324450682e-01
1.090000000000000000e+02 1.027315926246397115e-01
1.090499999999999972e+02 1.032835674332160808e-01
1.090999999999999943e+02 1.079043956321213693e-01
1.091500000000000057e+02 1.086095546182103688e-01
1.092000000000000028e+02 1.103511912488798902e-01
1.092500000000000000e+02 1.123094659694394704e-01
1.092999999999999972e+02 1.109138819478655974e-01
1.093499999999999943e+02 1.126104793412448235e-01
1.094000000000000057e+02 1.151244992071816936e-01
1.094500000000000028e+02 1.135648507590459044e-01
1.095000000000000000e+02 1.168682486942223819e-01
1.095499999999999972e+02 1.193232881633058684e-01
1.095999999999999943e+02 1.171038995617903478e-01
1.096500000000000057e+02 1.194804141644937173e-01
1.097000000000000028e+02 1.209544132463919036e-01
1.097500000000000000e+02 1.190650896195273867e-01
1.097999999999999972e+02 1.194193190451933728e-01
1.098499999999999943e+02 1.226677065144540918e-01
1.099000000000000057e+02 1.229715400464511249e-01
1.099500000000000028e+02 1.273454364400189442e-01
1.100000000000000000e+02 1.329353040640167405e-01
1.100499999999999972e+02 1.357165007989467320e-01
1.100999999999999943e+02 1.378133859487745416e-01
1.101500000000000057e+02 1.406057709186325499e-01
1.102000000000000028e+02 1.396932424442775544e-01
1.102500000000000000e+02 1.380748542226338527e-01
1.102999999999999972e+02 1.392698624841194333e-01
1.103499999999999943e+02 1.391277543630242974e-01
1.104000000000000057e+02 1.401359971102379143e-01
1.104500000000000028e+02 1.396071556003884162e-01
1.105000000000000000e+02 1.390158342041439288e-01
1.105499999999999972e+02 1.390642871757127308e-01
1.105999999999999943e+02 1.373368612677587086e-01
1.106500000000000057e+02 1.380167114322198296e-01
1.107000000000000028e+02 1.359084983513514366e-01
1.107500000000000000e+02 1.371707304343453004e-01
1.107999999999999972e+02 1.359806094491890216e-01
1.108499999999999943e+02 1.366146187441653614e-01
1.109000000000000057e+02 1.392984888037695490e-01
1.109500000000000028e+02 1.393266834511330821e-01
1.110000000000000000e+02 1.378364400643857235e-01
1.110499999999999972e+02 1.390386775392447316e-01
1.110999999999999943e+02 1.407721199415714053e-01
1.111500000000000057e+02 1.378347046612064530e-01
1.112000000000000028e+02 1.357613514117114173e-01
1.112500000000000000e+02 1.347784988514951765e-01
1.112999999999999972e+02 1.357164508661872493e-01
1.113499999999999943e+02 1.357156638809925708e-01
1.114000000000000057e+02 1.372112190591560643e-01
1.114500000000000028e+02 1.361663966753488830e-01
1.115000000000000000e+02 1.271827248049889614e-01
1.115499999999999972e+02 1.282637986377519745e-01
1.115999999999999943e+02 1.308017427408399713e-01
1.116500000000000057e+02 1.306476341226329718e-01
1.117000000000000028e+02 1.308217658192382671e-01
1.117500000000000000e+02 1.340068233301419109e-01
1.117999999999999972e+02 1.304392017340994803e-01
1.118499999999999943e+02 1.306868470320910469e-01
1.119000000000000057e+02 1.309500053070487280e-01
1.119500000000000028e+02 1.320873988207495742e-01
1.120000000000000000e+02 1.169262713221322497e-01
1.120499999999999972e+02 1.171188113319533292e-01
1.120999999999999943e+02 1.178869462059713991e-01
1.121500000000000057e+02 1.202933412511339173e-01
1.122000000000000028e+02 1.214278551824443803e-01
1.122500000000000000e+02 1.209684064200304554e-01
1.122999999999999972e+02 1.223317700996638530e-01
1.123499999999999943e+02 1.217983312114154643e-01
1.124000000000000057e+02 1.214761141322410753e-01
1.124500000000000028e+02 1.220981820255299249e-01
1.125000000000000000e+02 1.235834493353375890e-01
1.125499999999999972e+02 1.241930317807852374e-01
1.125999999999999943e+02 1.269543380450835202e-01
1.126500000000000057e+02 1.262406582052302828e-01
1.127000000000000028e+02 1.255953827354266972e-01
1.127500000000000000e+02 1.182032795800137814e-01
1.127999999999999972e+02 1.186002647211821387e-01
1.128499999999999943e+02 1.201717790163583516e-01
1.129000000000000057e+02 1.202769031625106066e-01
1.129500000000000028e+02 1.200690366090847866e-01
1.130000000000000000e+02 1.221170956594838097e-01
1.130499999999999972e+02 1.206161827118662905e-01
1.130999999999999943e+02 1.167522158165209822e-01
1.131500000000000057e+02 1.180729875477190965e-01
1.132000000000000028e+02 1.164788093081512432e-01
1.132500000000000000e+02 1.147865815300229825e-01
1.132999999999999972e+02 1.180190212128488791e-01
1.133499999999999943e+02 1.180158462912486994e-01
1.134000000000000057e+02 1.191184403509927131e-01
1.134500000000000028e+02 1.181543951191338371e-01
1.135000000000000000e+02 1.170994873844996842e-01
1.135499999999999972e+02 1.198972853204142153e-01
1.135999999999999943e+02 1.212991328954235032e-01
1.136500000000000057e+02 1.208659696391605892e-01
1.137000000000000028e+02 1.221124634490380750e-01
1.137500000000000000e+02 1.239122804247947129e-01
1.137999999999999972e+02 1.254320654286236181e-01
1.138499999999999943e+02 1.262042431012874721e-01
1.139000000000000057e+02 1.268952567419965038e-01
1.139500000000000028e+02 1.214310782190241161e-01
1.140000000000000000e+02 1.187560441478811846e-01
1.140499999999999972e+02 1.190482696157553894e-01
1.140999999999999943e+02 1.207019171980276834e-01
1.141500000000000057e+02 1.179495900403073061e-01
1.142000000000000028e+02 1.163599656454145231e-01
1.142500000000000000e+02 1.136939137552958751e-01
1.142999999999999972e+02 1.107582400031086461e-01
1.143499999999999943e+02 1.093223703338647712e-01
1.144000000000000057e+02 1.093519791992062090e-01
1.144500000000000028e+02 1.104434235199323877e-01
1.145000000000000000e+02 1.100307121044421799e-01
1.145499999999999972e+02 1.058831059628380505e-01
1.145999999999999943e+02 1.041370809992462343e-01
1.146500000000000057e+02 1.065081624689920986e-01
1.147000000000000028e+02 1.085906484410434497e-01
1.147500000000000000e+02 1.111137594412824614e-01
1.147999999999999972e+02 1.131914533646630472e-01
1.148499999999999943e+02 1.131715682536277301e-01
1.149000000000000057e+02 1.155123957174633703e-01
1.149500000000000028e+02 1.174872625097261730e-01
1.150000000000000000e+02 1.189682583803118865e-01
1.150499999999999972e+02 1.206659991481998095e-01
1.150999999999999943e+02 1.250465302109214083e-01
1.151500000000000057e+02 1.275242496586454777e-01
1.152000000000000028e+02 1.301295178685813181e-01
1.152500000000000000e+02 1.321788644192015416e-01
1.152999999999999972e+02 1.338638488292258344e-01
1.153499999999999943e+02 1.369741764935639428e-01
1.154000000000000057e+02 1.360722114336530841e-01
1.154500000000000028e+02 1.387482348788193209e-01
1.155000000000000000e+02 1.385038067885713264e-01
1.155499999999999972e+02 1.372735390272410150e-01
1.155999999999999943e+02 1.388039028913715667e-01
1.156500000000000057e+02 1.364759699332085130e-01
1.157000000000000028e+02 1.345955434941455142e-01
1.157500000000000000e+02 1.330176515554210015e-01
1.157999999999999972e+02 1.336801210222569036e-01
1.158499999999999943e+02 1.320284018941191850e-01
1.159000000000000057e+02 1.322619945506376682e-01
1.159500000000000028e+02 1.313182060155259900e-01
1.160000000000000000e+02 1.302263633112294428e-01
1.160499999999999972e+02 1.316864354389253033e-01
1.160999999999999943e+02 1.261453303125625314e-01
1.161500000000000057e+02 1.288237753792352280e-01
1.162000000000000028e+02 1.329600465428636413e-01
1.162500000000000000e+02 1.331087157340582194e-01
1.162999999999999972e+02 1.320465537725368232e-01
1.163499999999999943e+02 1.350835397312290798e-01
1.164000000000000057e+02 1.374472405453658064e-01
1.164500000000000028e+02 1.372896292022162401e-01
1.165000000000000000e+02 1.350537616197159119e-01
1.165499999999999972e+02 1.355337176395040311e-01
1.165999999999999943e+02 1.327859083342647351e-01
1.166500000000000057e+02 1.292815356388415104e-01
1.167000000000000028e+02 1.248122726543226119e-01
1.167500000000000000e+02 1.218862574594034576e-01
1.167999999999999972e+02 1.204716457280615438e-01
1.168499999999999943e+02 1.187236564557548474e-01
1.169000000000000057e+02 1.162848303627793123e-01
1.169500000000000028e+02 1.137870458827351799e-01
1.170000000000000000e+02 1.119001820657053725e-01
1.170499999999999972e+02 1.091671059858777271e-01
1.170999999999999943e+02 1.074859188035297147e-01
1.171500000000000057e+02 1.060226083778292028e-01
1.172000000000000028e+02 1.039611620115996476e-01
1.172500000000000000e+02 9.922973734413616242e-02
1.172999999999999972e+02 1.002815365232624101e-01
1.173499999999999943e+02 1.002956390984174329e-01
1.174000000000000057e+02 1.002390647006324298e-01
1.174500000000000028e+02 9.924834134363380578e-02
1.175000000000000000e+02 9.796065034009639183e-02
1.175499999999999972e+02 9.730024351696441032e-02
1.175999999999999943e+02 9.564908026339842551e-02
1.176500000000000057e+02 9.232518482242622893e-02
1.177000000000000028e+02 9.335373489976367400e-02
1.177500000000000000e+02 9.366296157426254321e-02
1.177999999999999972e+02 9.089527888839377123e-02
1.178499999999999943e+02 9.028989189181380048e-02
1.179000000000000057e+02 8.729268905988508964e-02
1.179500000000000028e+02 8.737959832347595712e-02
1.180000000000000000e+02 8.700395660492980798e-02
1.180499999999999972e+02 8.424238614416594551e-02
1.180999999999999943e+02 8.719549260399195312e-02
1.181500000000000057e+02 8.683050657724160348e-02
1.182000000000000028e+02 8.779536583230213020e-02
1.182500000000000000e+02 8.757365438074649067e-02
1.182999999999999972e+02 9.423711032266758603e-02
1.183499999999999943e+02 9.419209829475366780e-02
1.184000000000000057e+02 9.356071546771477232e-02
1.184500000000000028e+02 9.335066779643820534e-02
1.185000000000000000e+02 9.286488201627315919e-02
1.185499999999999972e+02 9.026461303354507693e-02
1.185999999999999943e+02 8.849935555607564563e-02
1.186500000000000057e+02 8.889634598634450768e-02
1.187000000000000028e+02 8.605931883737585886e-02
1.187500000000000000e+02 8.258784238907826425e-02
1.187999999999999972e+02 8.452624946511018422e-02
1.188499999999999943e+02 8.313869362698789178e-02
1.189000000000000057e+02 8.606601479305457658e-02
1.189500000000000028e+02 8.599605986614371200e-02
1.190000000000000000e+02 7.862227985328558433e-02
1.190499999999999972e+02 7.501423454092580323e-02
1.190999999999999943e+02 7.355416818274697344e-02
1.191500000000000057e+02 7.211353472656438501e-02
1.192000000000000028e+02 7.286160414778777850e-02
1.192500000000000000e+02 7.322799788598227666e-02
1.192999999999999972e+02 6.736706001977615932e-02
1.193499999999999943e+02 6.836008083224628940e-02
1.194000000000000057e+02 6.719251638824526307e-02
1.194500000000000028e+02 6.782473645269765372e-02
1.195000000000000000e+02 6.911186468517523107e-02
1.195499999999999972e+02 6.987585214699593150e-02
1.195999999999999943e+02 6.790061935074141741e-02
1.196500000000000057e+02 6.830138414858138995e-02
1.197000000000000028e+02 6.685909083118007912e-02
1.197500000000000000e+02 6.627170425877135229e-02
1.197999999999999972e+02 5.813629907644063399e-02
1.198499999999999943e+02 4.970721344078456866e-02
1.199000000000000057e+02 5.623119532068530935e-02
1.199500000000000028e+02 5.646427000839356058e-02
1.200000000000000000e+02 5.884232970260376561e-02
1.200499999999999972e+02 5.778729485109084657e-02
1.200999999999999943e+02 5.649337921572313015e-02
1.201500000000000057e+02 5.655443556522309762e-02
1.202000000000000028e+02 5.673849440157562735e-02
1.202500000000000000e+02 5.739719289137866498e-02
1.202999999999999972e+02 5.852536550273434307e-02
1.203499999999999943e+02 5.836464980446063461e-02
1.204000000000000057e+02 5.649658759848666389e-02
1.204500000000000028e+02 5.039001750852999117e-02
1.205000000000000000e+02 5.112822239669128493e-02
1.205499999999999972e+02 5.208848337608432827e-02
1.205999999999999943e+02 5.392412835675305244e-02
1.206500000000000057e+02 4.914555722329509019e-02
1.207000000000000028e+02 4.780942344866202093e-02
1.207500000000000000e+02 4.726606721767420694e-02
1.207999999999999972e+02 5.048628362366402306e-02
1.208499999999999943e+02 5.398084368236569230e-02
1.209000000000000057e+02 5.523392466973316844e-02
1.209500000000000028e+02 5.523348702222941053e-02
1.210000000000000000e+02 5.809168024234563632e-02
1.210499999999999972e+02 5.967247914806930037e-02
1.210999999999999943e+02 5.891965044204418994e-02
1.211500000000000057e+02 5.871462610044535929e-02
1.212000000000000028e+02 5.763998447450148499e-02
1.212500000000000000e+02 5.862348166057036042e-02
1.212999999999999972e+02 5.811459297705401372e-02
1.213499999999999943e+02 5.926041652226989725e-02
1.214000000000000057e+02 5.957013274408243936e-02
1.214500000000000028e+02 6.039745645687905756e-02
1.215000000000000000e+02 6.301442156214606682e-02
1.215499999999999972e+02 6.250093587258515049e-02
1.215999999999999943e+02 6.212224950381071975e-02
1.216500000000000057e+02 6.190872673968981360e-02
1.217000000000000028e+02 6.075305969845919835e-02
1.217500000000000000e+02 6.023560953428958725e-02
1.217999999999999972e+02 6.234397300519770729e-02
1.218499999999999943e+02 6.205037976523566229e-02
1.219000000000000057e+02 6.315998651915745443e-02
1.219500000000000028e+02 6.188190680152366036e-02
1.220000000000000000e+02 6.346882829844227580e-02
1.220499999999999972e+02 6.008754194207462096e-02
1.220999999999999943e+02 6.144352369915746098e-02
1.221500000000000057e+02 6.374241120167709052e-02
1.222000000000000028e+02 6.325806175639560325e-02
1.222500000000000000e+02 6.388582604385810437e-02
1.222999999999999972e+02 6.379513370191448873e-02
1.223499999999999943e+02 6.637809045103824912e-02
1.224000000000000057e+02 6.755924787323454306e-02
1.224500000000000028e+02 6.751425810282034312e-02
1.225000000000000000e+02 6.552579364418983920e-02
1.225499999999999972e+02 6.340121209058327545e-02
1.225999999999999943e+02 6.123303668774399133e-02
1.226500000000000057e+02 6.509779448254002232e-02
1.227000000000000028e+02 6.594257395455552229e-02
1.227500000000000000e+02 6.705943743594708351e-02
1.227999999999999972e+02 6.845690648653610100e-02
1.228499999999999943e+02 7.196838864140797654e-02
1.229000000000000057e+02 7.115384289649213934e-02
1.229500000000000028e+02 6.723786157859834578e-02
1.230000000000000000e+02 6.062845747244312300e-02
1.230499999999999972e+02 5.806537220405878080e-02
1.230999999999999943e+02 5.648955487767801098e-02
1.231500000000000057e+02 5.729533023549004955e-02
1.232000000000000028e+02 5.843694958061001338e-02
1.232500000000000000e+02 5.772423399685819301e-02
1.232999999999999972e+02 5.401684307957211467e-02
1.233499999999999943e+02 5.316795807717508010e-02
1.234000000000000057e+02 4.893156438002031067e-02
1.234500000000000028e+02 4.872426251970182753e-02
1.235000000000000000e+02 4.857803114489338270e-02
1.235499999999999972e+02 4.731892657124572854e-02
1.235999999999999943e+02 4.696466964393732763e-02
1.236500000000000057e+02 4.529671915365884871e-02
1.237000000000000028e+02 4.528263514322457273e-02
1.237500000000000000e+02 5.323155720681024133e-02
1.237999999999999972e+02 5.602638203366489683e-02
1.238499999999999943e+02 5.659637513886675575e-02
1.239000000000000057e+02 5.963607055595740447e-02
1.239500000000000028e+02 5.864506608579179298e-02
1.240000000000000000e+02 5.838923774466224514e-02
1.240499999999999972e+02 5.386089664053768378e-02
1.240999999999999943e+02 5.420124425943594754e-02
1.241500000000000057e+02 5.600420925330275995e-02
1.242000000000000028e+02 5.803382335022932298e-02
1.242500000000000000e+02 5.797015440320331392e-02
1.242999999999999972e+02 5.693766464061779387e-02
1.243499999999999943e+02 5.740113397987128829e-02
1.244000000000000057e+02 5.564557517625424998e-02
1.244500000000000028e+02 5.630139533837872495e-02
1.245000000000000000e+02 5.585970784565055108e-02
1.245499999999999972e+02 5.297561060750840406e-02
1.245999999999999943e+02 5.429276946276244409e-02
1.246500000000000057e+02 5.604769572840104241e-02
1.247000000000000028e+02 5.411980905938290620e-02
1.247500000000000000e+02 5.507888506102970316e-02
1.247999999999999972e+02 5.249532572138845832e-02
1.248499999999999943e+02 5.098537374372796166e-02
1.249000000000000057e+02 5.194089428923533147e-02
1.249500000000000028e+02 5.013710967189975720e-02
1.250000000000000000e+02 4.930596169828483505e-02
1.250499999999999972e+02 5.122835067068996079e-02
1.250999999999999943e+02 5.297664508186489957e-02
1.251500000000000057e+02 5.423823181234595225e-02
1.252000000000000028e+02 5.422526031446163464e-02
1.252500000000000000e+02 4.989418526680856891e-02
1.252999999999999972e+02 4.225578942197381199e-02
1.253499999999999943e+02 4.285874387898265525e-02
1.254000000000000057e+02 4.304525428893839906e-02
1.254500000000000028e+02 4.064745709745395952e-02
1.255000000000000000e+02 4.064795732743999718e-02
1.255499999999999972e+02 3.852453067339963594e-02
1.255999999999999943e+02 3.798649922153075204e-02
1.256500000000000057e+02 3.927480602468896853e-02
1.257000000000000028e+02 3.988403586804226825e-02
1.257500000000000000e+02 4.010188505561781275e-02
1.257999999999999972e+02 3.850079663550187020e-02
1.258499999999999943e+02 3.708036337260148252e-02
1.259000000000000057e+02 3.852967973451097705e-02
1.259500000000000028e+02 3.761513766520679924e-02
1.260000000000000000e+02 3.694525617043012411e-02
1.260499999999999972e+02 3.493600133177472006e-02
1.260999999999999943e+02 3.449825373596627359e-02
1.261500000000000057e+02 3.583865918188518934e-02
1.262000000000000028e+02 2.897376873315499896e-02
1.262500000000000000e+02 2.916956633863674458e-02
1.262999999999999972e+02 3.235734690014335779e-02
1.263499999999999943e+02 3.187878707538424616e-02
1.264000000000000057e+02 3.044671339741195082e-02
1.264500000000000028e+02 3.276178113591037694e-02
1.265000000000000000e+02 2.971760197940914380e-02
1.265499999999999972e+02 2.756275601060583641e-02
1.265999999999999943e+02 2.555138611006680868e-02
1.266500000000000057e+02 2.540367472704790908e-02
1.267000000000000028e+02 1.920086683994359431e-02
1.267500000000000000e+02 2.091701575698831639e-02
1.267999999999999972e+02 2.185472784544559982e-02
1.268499999999999943e+02 2.196917893706789443e-02
1.269000000000000057e+02 1.893581211309824930e-02
1.269500000000000028e+02 1.791402583557053646e-02
1.270000000000000000e+02 1.938738703584158216e-02
1.270499999999999972e+02 1.728795941922926793e-02
1.270999999999999943e+02 1.808358917938648197e-02
1.271500000000000057e+02 1.505388535630616982e-02
1.272000000000000028e+02 1.918742660318251136e-02
1.272500000000000000e+02 1.811648126357686892e-02
1.272999999999999972e+02 1.875100684142268215e-02
1.273499999999999943e+02 1.756238802822444184e-02
1.274000000000000057e+02 1.957406210874123795e-02
1.274500000000000028e+02 1.887088578356524785e-02
1.275000000000000000e+02 1.891446764081251494e-02
1.275499999999999972e+02 1.464865602224566313e-02
1.275999999999999943e+02 1.287123518596817659e-02
1.276500000000000057e+02 1.268454238534033607e-02
1.277000000000000028e+02 1.323860473053312808e-02
1.277500000000000000e+02 1.153529841177385051e-02
1.277999999999999972e+02 1.195311178164157676e-02
1.278499999999999943e+02 1.149664695210609981e-02
1.279000000000000057e+02 1.284118946139112261e-02
1.279500000000000028e+02 1.417101890752203372e-02
1.280000000000000000e+02 1.445476856141065559e-02
1.280500000000000114e+02 1.514437152538169150e-02
1.280999999999999943e+02 1.238439129803009867e-02
1.281500000000000057e+02 1.173360188520169989e-02
1.281999999999999886e+02 1.125911420764325391e-02
1.282500000000000000e+02 9.866698198178786017e-03
1.283000000000000114e+02 1.133434762803298655e-02
1.283499999999999943e+02 1.026164130432727362e-02
1.284000000000000057e+02 1.151830112636674681e-02
1.284499999999999886e+02 1.386599747222385347e-02
1.285000000000000000e+02 1.534987004508404397e-02
1.285500000000000114e+02 1.263816382007744259e-02
1.285999999999999943e+02 6.055982318913506399e-03
1.286500000000000057e+02 6.876318255230875684e-03
1.286999999999999886e+02 8.515775148153048590e-03
1.287500000000000000e+02 1.038797529348195470e-02
1.288000000000000114e+02 1.050962116891197839e-02
1.288499999999999943e+02 1.296236771906985469e-02
1.289000000000000057e+02 1.371696217111764010e-02
1.289499999999999886e+02 1.540873370990241374e-02
1.290000000000000000e+02 1.425850684812111219e-02
1.290500000000000114e+02 1.615282630608509684e-02
1.290999999999999943e+02 1.711583918018371592e-02
1.291500000000000057e+02 1.804459622103791322e-02
1.291999999999999886e+02 1.451171003372065879e-02
1.292500000000000000e+02 1.393113889324956722e-02
1.293000000000000114e+02 1.419637451077548733e-02
1.293499999999999943e+02 6.368807836825052596e-03
1.294000000000000057e+02 6.845829624826959593e-03
1.294499999999999886e+02 2.143953238736843753e-03
1.295000000000000000e+02 -2.364095230649666465e-02
1.295500000000000114e+02 -2.332875001078272420e-02
1.295999999999999943e+02 -2.545219509107810030e-02
1.296500000000000057e+02 -2.622590597344869739e-02
1.296999999999999886e+02 -2.551044064555199262e-02
1.297500000000000000e+02 -3.056231543257113478e-02
1.298000000000000114e+02 -2.853050105805115394e-02
1.298499999999999943e+02 -3.099493270343312706e-02
1.299000000000000057e+02 -3.287677952107965346e-02
1.299499999999999886e+02 -3.382500878011907020e-02
1.300000000000000000e+02 -3.896189218991866210e-02
1.300500000000000114e+02 -4.414980269364016108e-02
1.300999999999999943e+02 -4.359826629736082704e-02
1.301500000000000057e+02 -3.905256009764321995e-02
1.301999999999999886e+02 -3.687135202032706255e-02
1.302500000000000000e+02 -3.566804302263194143e-02
1.303000000000000114e+02 -3.817458797875623866e-02
1.303499999999999943e+02 -4.063186033113557610e-02
1.304000000000000057e+02 -3.810778560893460232e-02
1.304499999999999886e+02 -4.035142285803167833e-02
1.305000000000000000e+02 -3.749996664470393870e-02
1.305500000000000114e+02 -3.724907347373825062e-02
1.305999999999999943e+02 -3.611386009894305971e-02
1.306500000000000057e+02 -3.052068679157833933e-02
1.306999999999999886e+02 -2.765279166918270179e-02
1.307500000000000000e+02 -2.788264783392107107e-02
1.308000000000000114e+02 -2.613149684617665364e-02
1.308499999999999943e+02 -2.460126415198010327e-02
1.309000000000000057e+02 -2.363863063615931001e-02
1.309499999999999886e+02 -2.169368791073835248e-02
1.310000000000000000e+02 -2.350626827775942340e-02
1.310500000000000114e+02 -2.393626207396444897e-02
1.310999999999999943e+02 -2.206986033108518028e-02
1.311500000000000057e+02 -2.403745779728446927e-02
1.311999999999999886e+02 -2.030748225191814776e-02
1.312500000000000000e+02 -1.750005535924892275e-02
1.313000000000000114e+02 -1.476274898291676102e-02
1.313499999999999943e+02 -1.489258139612394116e-02
1.314000000000000057e+02 -2.245296769133910131e-02
1.314499999999999886e+02 -2.199015439478810285e-02
1.315000000000000000e+02 -2.597955121072817453e-02
1.315500000000000114e+02 -2.708181039664405224e-02
1.315999999999999943e+02 -2.952954564636675605e-02
1.316500000000000057e+02 -4.073814057029109120e-02
1.316999999999999886e+02 -4.753969024098213259e-02
1.317500000000000000e+02 -4.805023871008710229e-02
1.318000000000000114e+02 -4.756310224842651840e-02
1.318499999999999943e+02 -4.908115659320617247e-02
1.319000000000000057e+02 -5.004863877305124054e-02
1.319499999999999886e+02 -5.218342782227010368e-02
1.320000000000000000e+02 -5.187500178189775185e-02
1.320500000000000114e+02 -5.225832540554854050e-02
1.320999999999999943e+02 -5.363355993248700854e-02
1.321500000000000057e+02 -5.387387503923707355e-02
1.321999999999999886e+02 -5.803674109250579749e-02
1.322500000000000000e+02 -5.827750179932061902e-02
1.323000000000000114e+02 -5.931592617611188695e-02
1.323499999999999943e+02 -5.906079705563913734e-02
1.324000000000000057e+02 -5.503101599790972964e-02
1.324499999999999886e+02 -5.658618502442323145e-02
1.325000000000000000e+02 -6.029805558467708770e-02
1.325500000000000114e+02 -6.114912828917747067e-02
1.325999999999999943e+02 -6.182084863534789004e-02
1.326500000000000057e+02 -6.214112494173571616e-02
1.326999999999999886e+02 -6.023091353669056403e-02
1.327500000000000000e+02 -6.039740284634202011e-02
1.328000000000000114e+02 -6.050993134666978607e-02
1.328499999999999943e+02 -6.092789998032945020e-02
1.329000000000000057e+02 -5.823623919277873262e-02
1.329499999999999886e+02 -6.133903385061047903e-02
1.330000000000000000e+02 -6.063225043596311842e-02
1.330500000000000114e+02 -5.914006491029408230e-02
1.330999999999999943e+02 -5.834068946342856055e-02
1.331500000000000057e+02 -5.741914183211282302e-02
1.331999999999999886e+02 -6.074190325227103726e-02
1.332500000000000000e+02 -6.033889697768856503e-02
1.333000000000000114e+02 -6.209438135965003602e-02
1.333499999999999943e+02 -6.182624503341855454e-02
1.334000000000000057e+02 -6.117642558952867543e-02
1.334499999999999886e+02 -5.926327860380962986e-02
1.335000000000000000e+02 -6.188056125477871955e-02
1.335500000000000114e+02 -6.170764087487793509e-02
1.335999999999999943e+02 -5.887116468120571350e-02
1.336500000000000057e+02 -5.532011272345719460e-02
1.336999999999999886e+02 -5.473166157815713417e-02
1.337500000000000000e+02 -5.455064151458154792e-02
1.338000000000000114e+02 -5.496803377568904719e-02
1.338499999999999943e+02 -5.192712853064107570e-02
1.339000000000000057e+02 -5.020280433569056233e-02
1.339499999999999886e+02 -5.201052521847877863e-02
1.340000000000000000e+02 -5.235643286294529991e-02
1.340500000000000114e+02 -5.449135338373231607e-02
1.340999999999999943e+02 -5.989698212477376216e-02
1.341500000000000057e+02 -6.204843222125194790e-02
1.341999999999999886e+02 -6.188028199280229402e-02
1.342500000000000000e+02 -6.475309143616178598e-02
1.343000000000000114e+02 -6.127617448817760520e-02
1.343499999999999943e+02 -6.249735436389323995e-02
1.344000000000000057e+02 -6.606483967859486106e-02
1.344499999999999886e+02 -7.022161213489705456e-02
1.345000000000000000e+02 -7.284009806171502788e-02
1.345500000000000114e+02 -7.133776678839973129e-02
1.345999999999999943e+02 -6.810706324449489202e-02
1.346500000000000057e+02 -7.183936433262663734e-02
1.346999999999999886e+02 -7.168006878890312294e-02
1.347500000000000000e+02 -7.107029189224685350e-02
1.348000000000000114e+02 -7.104880406253918923e-02
1.348499999999999943e+02 -7.123573158738247257e-02
1.349000000000000057e+02 -7.046433029008093707e-02
1.349499999999999886e+02 -7.411980565324116643e-02
1.350000000000000000e+02 -8.155452530446456738e-02
1.350500000000000114e+02 -8.579990289182189145e-02
1.350999999999999943e+02 -8.976619865607779469e-02
1.351500000000000057e+02 -9.030866184133638785e-02
1.351999999999999886e+02 -9.307096248411494965e-02
1.352500000000000000e+02 -9.235514153213372768e-02
1.353000000000000114e+02 -9.314362681525652221e-02
1.353499999999999943e+02 -8.997956547224350565e-02
1.354000000000000057e+02 -9.847302591424898777e-02
1.354499999999999886e+02 -9.905497924478319505e-02
1.355000000000000000e+02 -1.009133699110130455e-01
1.355500000000000114e+02 -1.072285464048391562e-01
1.355999999999999943e+02 -1.064595560549332909e-01
1.356500000000000057e+02 -1.056841442197630487e-01
1.356999999999999886e+02 -1.048791153988898328e-01
1.357500000000000000e+02 -1.039211791730716289e-01
1.358000000000000114e+02 -1.110021581663568901e-01
1.358499999999999943e+02 -1.072261787741414230e-01
1.359000000000000057e+02 -1.081143288024190713e-01
1.359499999999999886e+02 -1.130083753375207972e-01
1.360000000000000000e+02 -1.156268469311344665e-01
1.360500000000000114e+02 -1.110544620958758416e-01
1.360999999999999943e+02 -1.195897156007486306e-01
1.361500000000000057e+02 -1.170700475582443084e-01
1.361999999999999886e+02 -1.130180309320820836e-01
1.362500000000000000e+02 -1.195304316819962992e-01
1.363000000000000114e+02 -1.247372366369177143e-01
1.363499999999999943e+02 -1.238969031674892612e-01
1.364000000000000057e+02 -1.314080311291631054e-01
1.364499999999999886e+02 -1.330289804595997938e-01
1.365000000000000000e+02 -1.396977538560573440e-01
1.365500000000000114e+02 -1.440977646953393310e-01
1.365999999999999943e+02 -1.502782356283896281e-01
1.366500000000000057e+02 -1.507966430436207816e-01
1.366999999999999886e+02 -1.521829376547327584e-01
1.367500000000000000e+02 -1.519373729841164700e-01
1.368000000000000114e+02 -1.493744777338727181e-01
1.368499999999999943e+02 -1.524527346578976872e-01
1.369000000000000057e+02 -1.509347213940027965e-01
1.369499999999999886e+02 -1.420052536161620083e-01
1.370000000000000000e+02 -1.372144904500847695e-01
1.370500000000000114e+02 -1.364868720517616318e-01
1.370999999999999943e+02 -1.347052172068002041e-01
1.371500000000000057e+02 -1.371500013683026320e-01
1.371999999999999886e+02 -1.373838323604183453e-01
1.372500000000000000e+02 -1.362039837856812430e-01
1.373000000000000114e+02 -1.425417939092291919e-01
1.373499999999999943e+02 -1.368128079482585080e-01
1.374000000000000057e+02 -1.380072525488384994e-01
1.374499999999999886e+02 -1.384351343285464275e-01
1.375000000000000000e+02 -1.513576615052281971e-01
1.375500000000000114e+02 -1.537593713610448942e-01
1.375999999999999943e+02 -1.511130599658771501e-01
1.376500000000000057e+02 -1.525946275580536138e-01
1.376999999999999886e+02 -1.479168890615509269e-01
1.377500000000000000e+02 -1.427726962856757931e-01
1.378000000000000114e+02 -1.539631681549532005e-01
1.378499999999999943e+02 -1.532498353073140918e-01
1.379000000000000057e+02 -1.674936211561049715e-01
1.379499999999999886e+02 -1.703685979818590213e-01
1.380000000000000000e+02 -1.753099412857239692e-01
1.380500000000000114e+02 -1.799522340656108943e-01
1.380999999999999943e+02 -1.787589691090548938e-01
1.381500000000000057e+02 -1.752189454565627746e-01
1.381999999999999886e+02 -1.784705690788626342e-01
1.382500000000000000e+02 -1.876746485907377360e-01
1.383000000000000114e+02 -1.903776698890869146e-01
1.383499999999999943e+02 -1.915389510144298868e-01
1.384000000000000057e+02 -2.105722972838537654e-01
1.384499999999999886e+02 -2.126582606695293920e-01
1.385000000000000000e+02 -2.060426019591564684e-01
1.385500000000000114e+02 -2.043213589223804028e-01
1.385999999999999943e+02 -2.087952922092802810e-01
1.386500000000000057e+02 -2.100345656092197921e-01
1.386999999999999886e+02 -2.092807615184404113e-01
1.387500000000000000e+02 -2.070889911342523870e-01
1.388000000000000114e+02 -2.064133891026977419e-01
1.388499999999999943e+02 -2.012274523567560425e-01
1.389000000000000057e+02 -2.105009340283736652e-01
1.389499999999999886e+02 -2.143981558399307707e-01
1.390000000000000000e+02 -2.117720213427174147e-01
1.390500000000000114e+02 -2.166549374520811699e-01
1.390999999999999943e+02 -2.215445380487443550e-01
1.391500000000000057e+02 -2.144050422197954497e-01
1.391999999999999886e+02 -2.201874456157637827e-01
1.392500000000000000e+02 -2.214548069071409497e-01
1.393000000000000114e+02 -2.428761903732115368e-01
1.393499999999999943e+02 -2.337911359287874469e-01
1.394000000000000057e+02 -2.310526471651751235e-01
1.394499999999999886e+02 -2.352596486034521650e-01
1.395000000000000000e+02 -2.260279081693797876e-01
1.395500000000000114e+02 -2.293294118341416277e-01
1.395999999999999943e+02 -2.249987139275985981e-01
1.396500000000000057e+02 -2.291980320740525656e-01
1.396999999999999886e+02 -2.312369280602175337e-01
1.397500000000000000e+02 -2.299624574630734219e-01
1.398000000000000114e+02 -2.333210248796588060e-01
1.398499999999999943e+02 -2.325363784307612758e-01
1.399000000000000057e+02 -2.312398598834426722e-01
1.399499999999999886e+02 -2.382075270427691516e-01
1.400000000000000000e+02 -2.430685196794494241e-01
1.400500000000000114e+02 -2.439956573097873116e-01
1.400999999999999943e+02 -2.451226016378187378e-01
1.401500000000000057e+02 -2.970343657786678193e-01
1.401999999999999886e+02 -2.930877444964062328e-01
1.402500000000000000e+02 -2.926127196608745429e-01
1.403000000000000114e+02 -2.890926477191415045e-01
1.403499999999999943e+02 -2.861639105648897119e-01
1.404000000000000057e+02 -2.856834455835046693e-01
1.404499999999999886e+02 -2.869966744103695233e-01
1.405000000000000000e+02 -2.842543447452982042e-01
1.405500000000000114e+02 -2.801125313769199376e-01
1.405999999999999943e+02 -2.788853384767845389e-01
1.406500000000000057e+02 -2.763634006646797925e-01
1.406999999999999886e+02 -2.761770757200678883e-01
1.407500000000000000e+02 -2.771544352651035825e-01
1.408000000000000114e+02 -2.756093387789195215e-01
1.408499999999999943e+02 -2.739601264226005917e-01
1.409000000000000057e+02 -2.727692180833264368e-01
1.409499999999999886e+02 -2.708559073017890451e-01
1.410000000000000000e+02 -2.712991921989783006e-01
1.410500000000000114e+02 -2.702286240165615028e-01
1.410999999999999943e+02 -2.779332644692179000e-01
1.411500000000000057e+02 -2.784723707619126687e-01
1.411999999999999886e+02 -2.778796366757119718e-01
1.412500000000000000e+02 -2.781294718238047081e-01
1.413000000000000114e+02 -2.761812062453672389e-01
1.413499999999999943e+02 -2.773969337895062504e-01
1.414000000000000057e+02 -2.764603352415109794e-01
1.414499999999999886e+02 -2.756537416093421400e-01
1.415000000000000000e+02 -2.752090457943314195e-01
1.415500000000000114e+02 -2.745050059866189773e-01
1.415999999999999943e+02 -2.724419515968403704e-01
1.416500000000000057e+02 -2.699176692117478682e-01
1.416999999999999886e+02 -2.701927509411057304e-01
1.417500000000000000e+02 -2.747945442705819197e-01
1.418000000000000114e+02 -2.737900437102178675e-01
1.418499999999999943e+02 -2.749753910588592642e-01
1.419000000000000057e+02 -2.772180283062409822e-01
1.419499999999999886e+02 -2.768736753582751176e-01
1.420000000000000000e+02 -2.768817889257413345e-01
1.420500000000000114e+02 -2.751136098090037896e-01
1.420999999999999943e+02 -2.753814141833569318e-01
1.421500000000000057e+02 -2.738298335890060331e-01
1.421999999999999886e+02 -2.729009536644070866e-01
1.422500000000000000e+02 -2.722036781438599284e-01
1.423000000000000114e+02 -2.723650443233208152e-01
1.423499999999999943e+02 -2.731780514284253836e-01
1.424000000000000057e+02 -2.717059716670318092e-01
1.424499999999999886e+02 -2.699512572447111403e-01
1.425000000000000000e+02 -2.694402739568937943e-01
1.425500000000000114e+02 -2.670582155109759159e-01
1.425999999999999943e+02 -2.647555963449644278e-01
1.426500000000000057e+02 -2.647789841748465767e-01
1.426999999999999886e+02 -2.620363940739437458e-01
1.427500000000000000e+02 -2.618601931587546394e-01
1.428000000000000114e+02 -2.610623025779687523e-01
1.428499999999999943e+02 -2.592655190651623198e-01
1.429000000000000057e+02 -2.578377234388612993e-01
1.429499999999999886e+02 -2.576788158252761862e-01
1.430000000000000000e+02 -2.578321969870004393e-01
1.430500000000000114e+02 -2.594687343625508014e-01
1.430999999999999943e+02 -2.589513979659877063e-01
1.431500000000000057e+02 -2.576157630252089437e-01
1.431999999999999886e+02 -2.578544978965905399e-01
1.432500000000000000e+02 -2.580632804715938255e-01
1.433000000000000114e+02 -2.588408750381943624e-01
1.433499999999999943e+02 -2.590667160090910914e-01
1.434000000000000057e+02 -2.600313404186880839e-01
1.434499999999999886e+02 -2.600689917130419859e-01
1.435000000000000000e+02 -2.607438066600106796e-01
1.435500000000000114e+02 -2.632665921693750355e-01
1.435999999999999943e+02 -2.630989937138207835e-01
1.436500000000000057e+02 -2.636338241939983895e-01
1.436999999999999886e+02 -2.627240748924111746e-01
1.437500000000000000e+02 -2.624184655403444810e-01
1.438000000000000114e+02 -2.594067018038490047e-01
1.438499999999999943e+02 -2.638637664280550910e-01
1.439000000000000057e+02 -2.616034215656491968e-01
1.439499999999999886e+02 -2.588137519254507524e-01
1.440000000000000000e+02 -2.569356989627716858e-01
1.440500000000000114e+02 -2.569046501462816101e-01
1.440999999999999943e+02 -2.552364254519793318e-01
1.441500000000000057e+02 -2.585955898946658560e-01
1.441999999999999886e+02 -2.583628403133032547e-01
1.442500000000000000e+02 -2.600700052149368946e-01
1.443000000000000114e+02 -2.601154808087762782e-01
1.443499999999999943e+02 -2.591459225343988870e-01
1.444000000000000057e+02 -2.574296733541037163e-01
1.444499999999999886e+02 -2.585188710173177418e-01
1.445000000000000000e+02 -2.580133822092666174e-01
1.445500000000000114e+02 -2.580061457646008471e-01
1.445999999999999943e+02 -2.593765346212273393e-01
1.446500000000000057e+02 -2.578896591579018516e-01
1.446999999999999886e+02 -2.586908799323450747e-01
1.447500000000000000e+02 -2.593848938491960521e-01
1.448000000000000114e+02 -2.561578257175927131e-01
1.448499999999999943e+02 -2.549695908668211941e-01
1.449000000000000057e+02 -2.637573899377216868e-01
1.449499999999999886e+02 -2.644427081004963043e-01
1.450000000000000000e+02 -2.696516511258628124e-01
1.450500000000000114e+02 -2.643671524524651706e-01
1.450999999999999943e+02 -2.588193223937528264e-01
1.451500000000000057e+02 -2.587165243315722174e-01
1.451999999999999886e+02 -2.596327643006434149e-01
1.452500000000000000e+02 -2.612652784564608033e-01
1.453000000000000114e+02 -2.618402078587281911e-01
1.453499999999999943e+02 -2.604239488457444351e-01
1.454000000000000057e+02 -2.587872053915846182e-01
1.454499999999999886e+02 -2.595454675187641724e-01
1.455000000000000000e+02 -2.585103586450463453e-01
1.455500000000000114e+02 -2.597087200417242947e-01
1.455999999999999943e+02 -2.582622437264286974e-01
1.456500000000000057e+02 -2.587906453350491964e-01
1.456999999999999886e+02 -2.587293744246748628e-01
1.457500000000000000e+02 -2.603344379941316400e-01
1.458000000000000114e+02 -2.608395234674483198e-01
1.458499999999999943e+02 -2.599270385857914700e-01
1.459000000000000057e+02 -2.565821180120364531e-01
1.459499999999999886e+02 -2.570589536881223713e-01
1.460000000000000000e+02 -2.560241643094546826e-01
1.460500000000000114e+02 -2.584194087281431740e-01
1.460999999999999943e+02 -2.574663279020399376e-01
1.461500000000000057e+02 -2.598003469135887755e-01
1.461999999999999886e+02 -2.592389485886522071e-01
1.462500000000000000e+02 -2.588507768991458180e-01
1.463000000000000114e+02 -2.580293622048899227e-01
1.463499999999999943e+02 -2.597651356553852819e-01
1.464000000000000057e+02 -2.593134391001026828e-01
1.464499999999999886e+02 -2.594060643497066443e-01
1.465000000000000000e+02 -2.616259569731947954e-01
1.465500000000000114e+02 -2.612433524509013560e-01
1.465999999999999943e+02 -2.605586554671802113e-01
1.466500000000000057e+02 -2.588792560548570654e-01
1.466999999999999886e+02 -2.591712379017507284e-01
1.467500000000000000e+02 -2.572877260820976009e-01
1.468000000000000114e+02 -2.567769419060914049e-01
1.468499999999999943e+02 -2.579266929089533145e-01
1.469000000000000057e+02 -2.558233899784589371e-01
1.469499999999999886e+02 -2.535962731936481362e-01
1.470000000000000000e+02 -2.542820778126622105e-01
1.470500000000000114e+02 -2.523836984985338150e-01
1.470999999999999943e+02 -2.519251472414136273e-01
1.471500000000000057e+02 -2.519713476226715376e-01
1.471999999999999886e+02 -2.504799436236943011e-01
1.472500000000000000e+02 -2.518314649523613613e-01
1.473000000000000114e+02 -2.528025392394689375e-01
1.473499999999999943e+02 -2.529172155939201638e-01
1.474000000000000057e+02 -2.536253035748329276e-01
1.474499999999999886e+02 -2.534319325210150353e-01
1.475000000000000000e+02 -2.515299914266777570e-01
1.475500000000000114e+02 -2.539187461127041523e-01
1.475999999999999943e+02 -2.536596499365659785e-01
1.476500000000000057e+02 -2.538847750562298611e-01
1.476999999999999886e+02 -2.517513631475384872e-01
1.477500000000000000e+02 -2.529454937460852704e-01
1.478000000000000114e+02 -2.532168612090279769e-01
1.478499999999999943e+02 -2.512728354031645850e-01
1.479000000000000057e+02 -2.510082846332780115e-01
1.479499999999999886e+02 -2.495951140919733524e-01
1.480000000000000000e+02 -2.481663609133432924e-01
1.480500000000000114e+02 -2.458951453567464474e-01
1.480999999999999943e+02 -2.465890091891558833e-01
1.481500000000000057e+02 -2.474225085858381412e-01
1.481999999999999886e+02 -2.469171570280827288e-01
1.482500000000000000e+02 -2.445124583086234205e-01
1.483000000000000114e+02 -2.444184945138788145e-01
1.483499999999999943e+02 -2.419845778579091944e-01
1.484000000000000057e+02 -2.414457157512342189e-01
1.484499999999999886e+02 -2.399440050161856242e-01
1.485000000000000000e+02 -2.397153714708224193e-01
1.485500000000000114e+02 -2.380712932402059001e-01
1.485999999999999943e+02 -2.362514315305333790e-01
1.486500000000000057e+02 -2.343490506516832106e-01
1.486999999999999886e+02 -2.337375018436870788e-01
1.487500000000000000e+02 -2.341460334684525302e-01
1.488000000000000114e+02 -2.331015427751400027e-01
1.488499999999999943e+02 -2.329627180859291380e-01
1.489000000000000057e+02 -2.323188370284883231e-01
1.489499999999999886e+02 -2.337202882321725572e-01
1.490000000000000000e+02 -2.320167164619363065e-01
1.490500000000000114e+02 -2.303908528415146983e-01
1.490999999999999943e+02 -2.270191000503579137e-01
1.491500000000000057e+02 -2.259511126684998483e-01
1.491999999999999886e+02 -2.250510432527322302e-01
1.492500000000000000e+02 -2.212096841410681747e-01
1.493000000000000114e+02 -2.201334090192786641e-01
1.493499999999999943e+02 -2.182661720426785634e-01
1.494000000000000057e+02 -2.182856866773199289e-01
1.494499999999999886e+02 -2.190194388986839158e-01
1.495000000000000000e+02 -2.197531200642817428e-01
1.495500000000000114e+02 -2.218148798487891704e-01
1.495999999999999943e+02 -2.210896964381424135e-01
1.496500000000000057e+02 -2.217448122086266016e-01
1.496999999999999886e+02 -2.204279007098056964e-01
1.497500000000000000e+02 -2.210369622598377659e-01
1.498000000000000114e+02 -2.207708931627620497e-01
1.498499999999999943e+02 -2.220011299480005862e-01
1.499000000000000057e+02 -2.186552682431395223e-01
1.499499999999999886e+02 -2.160074193395397912e-01
1.500000000000000000e+02 -2.154117081110669130e-01
