# Supplementary material for: Elevated concentrations cause upright alpha-synuclein conformation at lipid interfaces
Source: Nat Commun. 2023 Sep 18;14:5731. doi: 10.1038/s41467-023-39843-1 (PMC10507035; doi:10.1038/s41467-023-39843-1)
Supplement: Supplementary file 3 — Source Data [file 41467_2023_39843_MOESM3_ESM.zip › Source Data file/FigureS12/figS12_highLPR_corr_s6_r1.txt]

0.000000000000000000e+00 nan
5.000000000000000278e-02 nan
1.000000000000000056e-01 nan
1.499999999999999944e-01 nan
2.000000000000000111e-01 nan
2.500000000000000000e-01 nan
2.999999999999999889e-01 nan
3.499999999999999778e-01 nan
4.000000000000000222e-01 nan
4.500000000000000111e-01 nan
5.000000000000000000e-01 nan
5.500000000000000444e-01 nan
5.999999999999999778e-01 nan
6.500000000000000222e-01 nan
6.999999999999999556e-01 nan
7.500000000000000000e-01 nan
8.000000000000000444e-01 nan
8.499999999999999778e-01 nan
9.000000000000000222e-01 nan
9.499999999999999556e-01 nan
1.000000000000000000e+00 nan
1.050000000000000044e+00 nan
1.100000000000000089e+00 nan
1.149999999999999911e+00 nan
1.199999999999999956e+00 nan
1.250000000000000000e+00 nan
1.300000000000000044e+00 nan
1.350000000000000089e+00 nan
1.399999999999999911e+00 nan
1.449999999999999956e+00 nan
1.500000000000000000e+00 nan
1.550000000000000044e+00 nan
1.600000000000000089e+00 nan
1.649999999999999911e+00 nan
1.699999999999999956e+00 nan
1.750000000000000000e+00 nan
1.800000000000000044e+00 nan
1.850000000000000089e+00 nan
1.899999999999999911e+00 nan
1.949999999999999956e+00 nan
2.000000000000000000e+00 nan
2.049999999999999822e+00 nan
2.100000000000000089e+00 nan
2.149999999999999911e+00 nan
2.200000000000000178e+00 nan
2.250000000000000000e+00 nan
2.299999999999999822e+00 nan
2.350000000000000089e+00 nan
2.399999999999999911e+00 nan
2.450000000000000178e+00 nan
2.500000000000000000e+00 nan
2.549999999999999822e+00 nan
2.600000000000000089e+00 nan
2.649999999999999911e+00 nan
2.700000000000000178e+00 nan
2.750000000000000000e+00 nan
2.799999999999999822e+00 nan
2.850000000000000089e+00 nan
2.899999999999999911e+00 nan
2.950000000000000178e+00 nan
3.000000000000000000e+00 nan
3.049999999999999822e+00 nan
3.100000000000000089e+00 nan
3.149999999999999911e+00 nan
3.200000000000000178e+00 nan
3.250000000000000000e+00 nan
3.299999999999999822e+00 nan
3.350000000000000089e+00 nan
3.399999999999999911e+00 nan
3.450000000000000178e+00 nan
3.500000000000000000e+00 nan
3.549999999999999822e+00 nan
3.600000000000000089e+00 nan
3.649999999999999911e+00 nan
3.700000000000000178e+00 nan
3.750000000000000000e+00 nan
3.799999999999999822e+00 nan
3.850000000000000089e+00 nan
3.899999999999999911e+00 nan
3.950000000000000178e+00 nan
4.000000000000000000e+00 nan
4.049999999999999822e+00 nan
4.099999999999999645e+00 nan
4.150000000000000355e+00 nan
4.200000000000000178e+00 nan
4.250000000000000000e+00 nan
4.299999999999999822e+00 nan
4.349999999999999645e+00 nan
4.400000000000000355e+00 nan
4.450000000000000178e+00 nan
4.500000000000000000e+00 nan
4.549999999999999822e+00 nan
4.599999999999999645e+00 nan
4.650000000000000355e+00 nan
4.700000000000000178e+00 nan
4.750000000000000000e+00 nan
4.799999999999999822e+00 nan
4.849999999999999645e+00 nan
4.900000000000000355e+00 nan
4.950000000000000178e+00 nan
5.000000000000000000e+00 nan
5.049999999999999822e+00 nan
5.099999999999999645e+00 nan
5.150000000000000355e+00 nan
5.200000000000000178e+00 nan
5.250000000000000000e+00 nan
5.299999999999999822e+00 nan
5.349999999999999645e+00 nan
5.400000000000000355e+00 nan
5.450000000000000178e+00 nan
5.500000000000000000e+00 nan
5.549999999999999822e+00 nan
5.599999999999999645e+00 nan
5.650000000000000355e+00 nan
5.700000000000000178e+00 nan
5.750000000000000000e+00 nan
5.799999999999999822e+00 nan
5.849999999999999645e+00 nan
5.900000000000000355e+00 nan
5.950000000000000178e+00 nan
6.000000000000000000e+00 nan
6.049999999999999822e+00 nan
6.099999999999999645e+00 nan
6.150000000000000355e+00 nan
6.200000000000000178e+00 nan
6.250000000000000000e+00 nan
6.299999999999999822e+00 nan
6.349999999999999645e+00 nan
6.400000000000000355e+00 nan
6.450000000000000178e+00 nan
6.500000000000000000e+00 nan
6.549999999999999822e+00 nan
6.599999999999999645e+00 nan
6.650000000000000355e+00 nan
6.700000000000000178e+00 nan
6.750000000000000000e+00 nan
6.799999999999999822e+00 nan
6.849999999999999645e+00 nan
6.900000000000000355e+00 nan
6.950000000000000178e+00 nan
7.000000000000000000e+00 nan
7.049999999999999822e+00 nan
7.099999999999999645e+00 nan
7.150000000000000355e+00 nan
7.200000000000000178e+00 nan
7.250000000000000000e+00 nan
7.299999999999999822e+00 nan
7.349999999999999645e+00 nan
7.400000000000000355e+00 nan
7.450000000000000178e+00 nan
7.500000000000000000e+00 nan
7.549999999999999822e+00 nan
7.599999999999999645e+00 nan
7.650000000000000355e+00 nan
7.700000000000000178e+00 nan
7.750000000000000000e+00 nan
7.799999999999999822e+00 nan
7.849999999999999645e+00 nan
7.900000000000000355e+00 nan
7.950000000000000178e+00 nan
8.000000000000000000e+00 nan
8.050000000000000711e+00 nan
8.099999999999999645e+00 nan
8.150000000000000355e+00 nan
8.199999999999999289e+00 nan
8.250000000000000000e+00 nan
8.300000000000000711e+00 nan
8.349999999999999645e+00 nan
8.400000000000000355e+00 nan
8.449999999999999289e+00 nan
8.500000000000000000e+00 nan
8.550000000000000711e+00 nan
8.599999999999999645e+00 nan
8.650000000000000355e+00 nan
8.699999999999999289e+00 nan
8.750000000000000000e+00 nan
8.800000000000000711e+00 nan
8.849999999999999645e+00 nan
8.900000000000000355e+00 nan
8.949999999999999289e+00 nan
9.000000000000000000e+00 nan
9.050000000000000711e+00 nan
9.099999999999999645e+00 nan
9.150000000000000355e+00 nan
9.199999999999999289e+00 nan
9.250000000000000000e+00 nan
9.300000000000000711e+00 nan
9.349999999999999645e+00 nan
9.400000000000000355e+00 nan
9.449999999999999289e+00 nan
9.500000000000000000e+00 nan
9.550000000000000711e+00 nan
9.599999999999999645e+00 nan
9.650000000000000355e+00 nan
9.699999999999999289e+00 nan
9.750000000000000000e+00 nan
9.800000000000000711e+00 nan
9.849999999999999645e+00 nan
9.900000000000000355e+00 nan
9.949999999999999289e+00 nan
1.000000000000000000e+01 nan
1.005000000000000071e+01 nan
1.009999999999999964e+01 nan
1.015000000000000036e+01 nan
1.019999999999999929e+01 nan
1.025000000000000000e+01 nan
1.030000000000000071e+01 nan
1.034999999999999964e+01 nan
1.040000000000000036e+01 nan
1.044999999999999929e+01 nan
1.050000000000000000e+01 nan
1.055000000000000071e+01 nan
1.059999999999999964e+01 nan
1.065000000000000036e+01 nan
1.069999999999999929e+01 nan
1.075000000000000000e+01 nan
1.080000000000000071e+01 nan
1.084999999999999964e+01 nan
1.090000000000000036e+01 nan
1.094999999999999929e+01 nan
1.100000000000000000e+01 nan
1.105000000000000071e+01 nan
1.109999999999999964e+01 nan
1.115000000000000036e+01 nan
1.119999999999999929e+01 nan
1.125000000000000000e+01 nan
1.130000000000000071e+01 nan
1.134999999999999964e+01 nan
1.140000000000000036e+01 nan
1.144999999999999929e+01 nan
1.150000000000000000e+01 nan
1.155000000000000071e+01 nan
1.159999999999999964e+01 nan
1.165000000000000036e+01 nan
1.169999999999999929e+01 nan
1.175000000000000000e+01 nan
1.180000000000000071e+01 nan
1.184999999999999964e+01 nan
1.190000000000000036e+01 nan
1.194999999999999929e+01 nan
1.200000000000000000e+01 nan
1.205000000000000071e+01 nan
1.209999999999999964e+01 nan
1.215000000000000036e+01 nan
1.219999999999999929e+01 nan
1.225000000000000000e+01 nan
1.230000000000000071e+01 nan
1.234999999999999964e+01 nan
1.240000000000000036e+01 nan
1.244999999999999929e+01 nan
1.250000000000000000e+01 nan
1.255000000000000071e+01 nan
1.259999999999999964e+01 nan
1.265000000000000036e+01 nan
1.269999999999999929e+01 nan
1.275000000000000000e+01 nan
1.280000000000000071e+01 nan
1.284999999999999964e+01 nan
1.290000000000000036e+01 nan
1.294999999999999929e+01 nan
1.300000000000000000e+01 nan
1.305000000000000071e+01 nan
1.309999999999999964e+01 nan
1.315000000000000036e+01 nan
1.319999999999999929e+01 nan
1.325000000000000000e+01 nan
1.330000000000000071e+01 nan
1.334999999999999964e+01 nan
1.340000000000000036e+01 nan
1.344999999999999929e+01 nan
1.350000000000000000e+01 nan
1.355000000000000071e+01 nan
1.359999999999999964e+01 nan
1.365000000000000036e+01 nan
1.369999999999999929e+01 nan
1.375000000000000000e+01 nan
1.380000000000000071e+01 nan
1.384999999999999964e+01 nan
1.390000000000000036e+01 nan
1.394999999999999929e+01 nan
1.400000000000000000e+01 nan
1.405000000000000071e+01 nan
1.409999999999999964e+01 nan
1.415000000000000036e+01 nan
1.419999999999999929e+01 nan
1.425000000000000000e+01 nan
1.430000000000000071e+01 nan
1.434999999999999964e+01 nan
1.440000000000000036e+01 nan
1.444999999999999929e+01 nan
1.450000000000000000e+01 nan
1.455000000000000071e+01 nan
1.459999999999999964e+01 nan
1.465000000000000036e+01 nan
1.469999999999999929e+01 nan
1.475000000000000000e+01 nan
1.480000000000000071e+01 nan
1.484999999999999964e+01 nan
1.490000000000000036e+01 nan
1.494999999999999929e+01 nan
1.500000000000000000e+01 nan
1.505000000000000071e+01 nan
1.509999999999999964e+01 nan
1.515000000000000036e+01 nan
1.519999999999999929e+01 nan
1.525000000000000000e+01 nan
1.530000000000000071e+01 nan
1.534999999999999964e+01 nan
1.540000000000000036e+01 nan
1.544999999999999929e+01 nan
1.550000000000000000e+01 nan
1.555000000000000071e+01 nan
1.559999999999999964e+01 nan
1.565000000000000036e+01 nan
1.569999999999999929e+01 nan
1.575000000000000000e+01 nan
1.580000000000000071e+01 nan
1.584999999999999964e+01 nan
1.590000000000000036e+01 nan
1.594999999999999929e+01 nan
1.600000000000000000e+01 nan
1.605000000000000071e+01 nan
1.610000000000000142e+01 nan
1.614999999999999858e+01 nan
1.619999999999999929e+01 nan
1.625000000000000000e+01 nan
1.630000000000000071e+01 nan
1.635000000000000142e+01 nan
1.639999999999999858e+01 nan
1.644999999999999929e+01 nan
1.650000000000000000e+01 nan
1.655000000000000071e+01 nan
1.660000000000000142e+01 nan
1.664999999999999858e+01 nan
1.669999999999999929e+01 nan
1.675000000000000000e+01 nan
1.680000000000000071e+01 nan
1.685000000000000142e+01 nan
1.689999999999999858e+01 nan
1.694999999999999929e+01 nan
1.700000000000000000e+01 nan
1.705000000000000071e+01 nan
1.710000000000000142e+01 nan
1.714999999999999858e+01 nan
1.719999999999999929e+01 nan
1.725000000000000000e+01 nan
1.730000000000000071e+01 nan
1.735000000000000142e+01 nan
1.739999999999999858e+01 nan
1.744999999999999929e+01 nan
1.750000000000000000e+01 nan
1.755000000000000071e+01 nan
1.760000000000000142e+01 nan
1.764999999999999858e+01 nan
1.769999999999999929e+01 nan
1.775000000000000000e+01 nan
1.780000000000000071e+01 nan
1.785000000000000142e+01 nan
1.789999999999999858e+01 nan
1.794999999999999929e+01 nan
1.800000000000000000e+01 nan
1.805000000000000071e+01 nan
1.810000000000000142e+01 nan
1.814999999999999858e+01 nan
1.819999999999999929e+01 nan
1.825000000000000000e+01 nan
1.830000000000000071e+01 nan
1.835000000000000142e+01 nan
1.839999999999999858e+01 nan
1.844999999999999929e+01 nan
1.850000000000000000e+01 nan
1.855000000000000071e+01 nan
1.860000000000000142e+01 nan
1.864999999999999858e+01 nan
1.869999999999999929e+01 nan
1.875000000000000000e+01 nan
1.880000000000000071e+01 nan
1.885000000000000142e+01 nan
1.889999999999999858e+01 nan
1.894999999999999929e+01 nan
1.900000000000000000e+01 nan
1.905000000000000071e+01 nan
1.910000000000000142e+01 nan
1.914999999999999858e+01 nan
1.919999999999999929e+01 nan
1.925000000000000000e+01 nan
1.930000000000000071e+01 nan
1.935000000000000142e+01 nan
1.939999999999999858e+01 nan
1.944999999999999929e+01 nan
1.950000000000000000e+01 nan
1.955000000000000071e+01 nan
1.960000000000000142e+01 nan
1.964999999999999858e+01 nan
1.969999999999999929e+01 nan
1.975000000000000000e+01 nan
1.980000000000000071e+01 nan
1.985000000000000142e+01 nan
1.989999999999999858e+01 nan
1.994999999999999929e+01 nan
2.000000000000000000e+01 nan
2.005000000000000071e+01 nan
2.010000000000000142e+01 nan
2.014999999999999858e+01 nan
2.019999999999999929e+01 nan
2.025000000000000000e+01 nan
2.030000000000000071e+01 nan
2.035000000000000142e+01 nan
2.039999999999999858e+01 nan
2.044999999999999929e+01 nan
2.050000000000000000e+01 nan
2.055000000000000071e+01 nan
2.060000000000000142e+01 nan
2.064999999999999858e+01 nan
2.069999999999999929e+01 nan
2.075000000000000000e+01 nan
2.080000000000000071e+01 nan
2.085000000000000142e+01 nan
2.089999999999999858e+01 nan
2.094999999999999929e+01 nan
2.100000000000000000e+01 nan
2.105000000000000071e+01 nan
2.110000000000000142e+01 nan
2.114999999999999858e+01 nan
2.119999999999999929e+01 nan
2.125000000000000000e+01 nan
2.130000000000000071e+01 nan
2.135000000000000142e+01 nan
2.139999999999999858e+01 nan
2.144999999999999929e+01 nan
2.150000000000000000e+01 nan
2.155000000000000071e+01 nan
2.160000000000000142e+01 nan
2.164999999999999858e+01 nan
2.169999999999999929e+01 nan
2.175000000000000000e+01 nan
2.180000000000000071e+01 nan
2.185000000000000142e+01 nan
2.189999999999999858e+01 nan
2.194999999999999929e+01 nan
2.200000000000000000e+01 nan
2.205000000000000071e+01 nan
2.210000000000000142e+01 nan
2.214999999999999858e+01 nan
2.219999999999999929e+01 nan
2.225000000000000000e+01 nan
2.230000000000000071e+01 nan
2.235000000000000142e+01 nan
2.239999999999999858e+01 nan
2.244999999999999929e+01 nan
2.250000000000000000e+01 nan
2.255000000000000071e+01 nan
2.260000000000000142e+01 nan
2.264999999999999858e+01 nan
2.269999999999999929e+01 nan
2.275000000000000000e+01 nan
2.280000000000000071e+01 nan
2.285000000000000142e+01 nan
2.289999999999999858e+01 nan
2.294999999999999929e+01 nan
2.300000000000000000e+01 nan
2.305000000000000071e+01 nan
2.310000000000000142e+01 nan
2.314999999999999858e+01 nan
2.319999999999999929e+01 nan
2.325000000000000000e+01 nan
2.330000000000000071e+01 nan
2.335000000000000142e+01 nan
2.339999999999999858e+01 nan
2.344999999999999929e+01 nan
2.350000000000000000e+01 nan
2.355000000000000071e+01 nan
2.360000000000000142e+01 nan
2.364999999999999858e+01 nan
2.369999999999999929e+01 nan
2.375000000000000000e+01 nan
2.380000000000000071e+01 nan
2.385000000000000142e+01 nan
2.389999999999999858e+01 nan
2.394999999999999929e+01 nan
2.400000000000000000e+01 nan
2.405000000000000071e+01 nan
2.410000000000000142e+01 nan
2.414999999999999858e+01 nan
2.419999999999999929e+01 nan
2.425000000000000000e+01 nan
2.430000000000000071e+01 nan
2.435000000000000142e+01 nan
2.439999999999999858e+01 nan
2.444999999999999929e+01 nan
2.450000000000000000e+01 nan
2.455000000000000071e+01 nan
2.460000000000000142e+01 nan
2.464999999999999858e+01 nan
2.469999999999999929e+01 nan
2.475000000000000000e+01 nan
2.480000000000000071e+01 nan
2.485000000000000142e+01 nan
2.489999999999999858e+01 nan
2.494999999999999929e+01 2.340504675998647810e-01
2.500000000000000000e+01 2.338473716245319245e-01
2.505000000000000071e+01 2.368090290560865285e-01
2.510000000000000142e+01 2.384219831582668758e-01
2.514999999999999858e+01 2.377725804802948428e-01
2.519999999999999929e+01 2.356213803814382612e-01
2.525000000000000000e+01 2.385627524233530916e-01
2.530000000000000071e+01 2.429556075067247634e-01
2.535000000000000142e+01 2.456884861938530840e-01
2.539999999999999858e+01 2.441079640403573947e-01
2.544999999999999929e+01 2.398161068501368509e-01
2.550000000000000000e+01 2.414466961874298934e-01
2.555000000000000071e+01 2.384045824471930641e-01
2.560000000000000142e+01 2.385889291591525574e-01
2.564999999999999858e+01 2.322437171299324421e-01
2.569999999999999929e+01 2.356349561619442146e-01
2.575000000000000000e+01 2.288256706832135223e-01
2.580000000000000071e+01 2.296387312882470222e-01
2.585000000000000142e+01 2.278138662285049132e-01
2.589999999999999858e+01 2.269502407142109102e-01
2.594999999999999929e+01 2.258637038150956844e-01
2.600000000000000000e+01 2.234151174018858266e-01
2.605000000000000071e+01 2.235779220293361014e-01
2.610000000000000142e+01 2.214547600658177406e-01
2.614999999999999858e+01 2.223379593826715350e-01
2.619999999999999929e+01 2.209440043173822865e-01
2.625000000000000000e+01 2.162001156560229564e-01
2.630000000000000071e+01 2.103335230551309498e-01
2.635000000000000142e+01 2.125316149353119188e-01
2.639999999999999858e+01 2.109715789482253800e-01
2.644999999999999929e+01 2.079177655588081153e-01
2.650000000000000000e+01 2.115606337137379556e-01
2.655000000000000071e+01 2.138191612159348332e-01
2.660000000000000142e+01 2.090937853856274509e-01
2.664999999999999858e+01 2.086845045270698529e-01
2.669999999999999929e+01 2.052694749228934079e-01
2.675000000000000000e+01 2.054849250081179912e-01
2.680000000000000071e+01 2.022842906430134813e-01
2.685000000000000142e+01 1.993147379576309386e-01
2.689999999999999858e+01 1.997119450222061832e-01
2.694999999999999929e+01 1.988540735655204006e-01
2.700000000000000000e+01 1.947154754491795259e-01
2.705000000000000071e+01 1.942658808752731059e-01
2.710000000000000142e+01 1.923001923977590288e-01
2.714999999999999858e+01 1.945684421881749837e-01
2.719999999999999929e+01 1.886047655307709070e-01
2.725000000000000000e+01 1.822871071176524471e-01
2.730000000000000071e+01 1.808080327935451259e-01
2.735000000000000142e+01 1.779431058935079801e-01
2.739999999999999858e+01 1.783875682641561655e-01
2.744999999999999929e+01 1.758222371225965086e-01
2.750000000000000000e+01 1.755266976217612074e-01
2.755000000000000071e+01 1.768555649614143854e-01
2.760000000000000142e+01 1.813869320969813959e-01
2.764999999999999858e+01 1.812269963603858058e-01
2.769999999999999929e+01 1.869123219629976185e-01
2.775000000000000000e+01 1.806574830988223190e-01
2.780000000000000071e+01 1.795304036555345484e-01
2.785000000000000142e+01 1.707289517530162504e-01
2.789999999999999858e+01 1.708501552431702930e-01
2.794999999999999929e+01 1.734596434305082369e-01
2.800000000000000000e+01 1.727477853435203936e-01
2.805000000000000071e+01 1.752867614503647309e-01
2.810000000000000142e+01 1.715968984054422330e-01
2.814999999999999858e+01 1.667960881064627365e-01
2.819999999999999929e+01 1.675524498805198992e-01
2.825000000000000000e+01 1.622528663511800806e-01
2.830000000000000071e+01 1.512419490078825146e-01
2.835000000000000142e+01 1.519573055825615138e-01
2.839999999999999858e+01 1.543076285964578576e-01
2.844999999999999929e+01 1.488940071503444540e-01
2.850000000000000000e+01 1.398718620575324090e-01
2.855000000000000071e+01 1.416638098885806274e-01
2.860000000000000142e+01 1.451190651287432576e-01
2.864999999999999858e+01 1.403726783014463964e-01
2.869999999999999929e+01 1.447717339610525844e-01
2.875000000000000000e+01 1.443242678346822461e-01
2.880000000000000071e+01 1.421133491461051002e-01
2.885000000000000142e+01 1.458723871595170585e-01
2.889999999999999858e+01 1.533603068418209481e-01
2.894999999999999929e+01 1.525969919233260697e-01
2.900000000000000000e+01 1.518079215559706707e-01
2.905000000000000071e+01 1.465942514805730346e-01
2.910000000000000142e+01 1.469887600828792273e-01
2.914999999999999858e+01 1.486092927756774151e-01
2.919999999999999929e+01 1.570314122671284951e-01
2.925000000000000000e+01 1.605742641707093021e-01
2.930000000000000071e+01 1.575466050256953132e-01
2.935000000000000142e+01 1.580203339251333994e-01
2.939999999999999858e+01 1.573457080187135315e-01
2.944999999999999929e+01 1.516577907972402883e-01
2.950000000000000000e+01 1.484843407297950779e-01
2.955000000000000071e+01 1.464457646052531314e-01
2.960000000000000142e+01 1.456255561374443508e-01
2.964999999999999858e+01 1.452999945560022876e-01
2.969999999999999929e+01 1.384421223297013781e-01
2.975000000000000000e+01 1.376344427336345377e-01
2.980000000000000071e+01 1.367934578532055689e-01
2.985000000000000142e+01 1.371551152622714487e-01
2.989999999999999858e+01 1.351799365881768966e-01
2.994999999999999929e+01 1.349979676385393013e-01
3.000000000000000000e+01 1.332940595224359204e-01
3.005000000000000071e+01 1.331358048482127743e-01
3.010000000000000142e+01 1.334932667783441107e-01
3.014999999999999858e+01 1.347336524182969342e-01
3.019999999999999929e+01 1.341101561060720482e-01
3.025000000000000000e+01 1.314499852978288919e-01
3.030000000000000071e+01 1.300640377145257653e-01
3.035000000000000142e+01 1.292131532085777357e-01
3.039999999999999858e+01 1.288169282570678642e-01
3.044999999999999929e+01 1.262524724304606716e-01
3.050000000000000000e+01 1.273870329537593327e-01
3.055000000000000071e+01 1.271252139582342011e-01
3.060000000000000142e+01 1.271299564051956432e-01
3.064999999999999858e+01 1.248179217071572616e-01
3.069999999999999929e+01 1.239764299111424661e-01
3.075000000000000000e+01 1.233076881248656859e-01
3.080000000000000071e+01 1.226505429079577797e-01
3.085000000000000142e+01 1.215581963761777490e-01
3.089999999999999858e+01 1.213461113761017673e-01
3.094999999999999929e+01 1.221838764855070342e-01
3.100000000000000000e+01 1.215564189347513036e-01
3.105000000000000071e+01 1.241999028704490332e-01
3.110000000000000142e+01 1.264262512539511552e-01
3.114999999999999858e+01 1.250248070523677646e-01
3.119999999999999929e+01 1.229997907204346125e-01
3.125000000000000000e+01 1.224462007455789925e-01
3.130000000000000071e+01 1.205838651657392679e-01
3.135000000000000142e+01 1.206001745673620229e-01
3.139999999999999858e+01 1.205504490354586816e-01
3.144999999999999929e+01 1.156687176204217460e-01
3.150000000000000000e+01 1.151152716896649136e-01
3.155000000000000071e+01 1.137484903984405799e-01
3.160000000000000142e+01 1.091775200564799181e-01
3.164999999999999858e+01 8.295321700122891551e-02
3.169999999999999929e+01 8.199153788834072365e-02
3.175000000000000000e+01 7.617948825665935009e-02
3.180000000000000071e+01 7.426550691953924532e-02
3.185000000000000142e+01 7.764259037651011219e-02
3.189999999999999858e+01 7.797628673348762363e-02
3.194999999999999929e+01 7.829253842674886721e-02
3.200000000000000000e+01 7.738404165293577552e-02
3.204999999999999716e+01 7.750632145346109114e-02
3.210000000000000142e+01 7.803926722413313810e-02
3.214999999999999858e+01 7.753905088152467096e-02
3.220000000000000284e+01 7.645723004481139173e-02
3.225000000000000000e+01 7.579840223738344707e-02
3.229999999999999716e+01 7.371479529440241873e-02
3.235000000000000142e+01 6.791562310150715820e-02
3.239999999999999858e+01 6.859020966657673746e-02
3.245000000000000284e+01 7.109794999678101246e-02
3.250000000000000000e+01 7.131219218558437767e-02
3.254999999999999716e+01 6.865389096268652291e-02
3.260000000000000142e+01 6.627646594834231408e-02
3.264999999999999858e+01 6.651550370422490421e-02
3.270000000000000284e+01 6.205943007650722293e-02
3.275000000000000000e+01 6.401044502821726101e-02
3.279999999999999716e+01 6.452452595475367814e-02
3.285000000000000142e+01 6.606591696614114162e-02
3.289999999999999858e+01 6.531934524525932761e-02
3.295000000000000284e+01 6.319092845373965039e-02
3.300000000000000000e+01 6.180106741198084647e-02
3.304999999999999716e+01 5.686035344979719491e-02
3.310000000000000142e+01 5.359516456552022162e-02
3.314999999999999858e+01 5.325181330463803903e-02
3.320000000000000284e+01 4.745936169409245564e-02
3.325000000000000000e+01 4.674508376990873376e-02
3.329999999999999716e+01 4.678513980769591352e-02
3.335000000000000142e+01 4.514819292264762862e-02
3.339999999999999858e+01 4.514804649519275209e-02
3.345000000000000284e+01 4.482394695995862294e-02
3.350000000000000000e+01 3.974982878779623890e-02
3.354999999999999716e+01 3.880321575413799018e-02
3.360000000000000142e+01 3.743877476083320999e-02
3.364999999999999858e+01 3.473658306087646502e-02
3.370000000000000284e+01 3.452586305807387596e-02
3.375000000000000000e+01 3.264289268673512684e-02
3.379999999999999716e+01 3.076347224880226702e-02
3.385000000000000142e+01 2.565089647820283092e-02
3.389999999999999858e+01 2.626761363201083124e-02
3.395000000000000284e+01 2.667446333486862484e-02
3.400000000000000000e+01 2.642923613461824195e-02
3.404999999999999716e+01 2.470134828080573774e-02
3.410000000000000142e+01 2.234973531342525355e-02
3.414999999999999858e+01 2.157406862175260606e-02
3.420000000000000284e+01 2.150210931777450998e-02
3.425000000000000000e+01 1.920883371775285522e-02
3.429999999999999716e+01 2.257067514133422048e-02
3.435000000000000142e+01 2.423781864577461906e-02
3.439999999999999858e+01 2.489893287615496664e-02
3.445000000000000284e+01 2.387344067672298592e-02
3.450000000000000000e+01 2.533456917024377864e-02
3.454999999999999716e+01 2.483686785308777609e-02
3.460000000000000142e+01 2.351452073602069981e-02
3.464999999999999858e+01 2.169538887732878202e-02
3.470000000000000284e+01 1.993302283175748049e-02
3.475000000000000000e+01 1.973025136443090979e-02
3.479999999999999716e+01 1.930259651672110513e-02
3.485000000000000142e+01 1.959319212445873384e-02
3.489999999999999858e+01 2.025268513251024874e-02
3.495000000000000284e+01 2.164439246136040315e-02
3.500000000000000000e+01 1.967914886311223840e-02
3.504999999999999716e+01 1.972644379096391912e-02
3.510000000000000142e+01 1.470302021918273860e-02
3.514999999999999858e+01 1.163131225483512998e-02
3.520000000000000284e+01 1.067975732025782873e-02
3.525000000000000000e+01 1.299401014524955746e-02
3.529999999999999716e+01 1.301103452189040707e-02
3.535000000000000142e+01 9.379778665111677613e-03
3.539999999999999858e+01 9.622337836888582643e-03
3.545000000000000284e+01 8.278902360312674971e-03
3.550000000000000000e+01 9.348420944528408258e-03
3.554999999999999716e+01 1.072877457091521436e-02
3.560000000000000142e+01 7.567779890290663412e-03
3.564999999999999858e+01 3.636976732204513264e-03
3.570000000000000284e+01 2.330848940953477409e-03
3.575000000000000000e+01 1.770295861799237079e-03
3.579999999999999716e+01 -5.415035230854959615e-04
3.585000000000000142e+01 3.267259500604225179e-04
3.589999999999999858e+01 -8.580183617531677827e-04
3.595000000000000284e+01 -1.407532440614295451e-03
3.600000000000000000e+01 -2.759738529542327384e-03
3.604999999999999716e+01 -2.750060869936517272e-03
3.610000000000000142e+01 -4.720490209497764551e-03
3.614999999999999858e+01 -4.223468261061920533e-03
3.620000000000000284e+01 -5.278686410806278199e-03
3.625000000000000000e+01 -5.896278558189448245e-03
3.629999999999999716e+01 -5.830326031847213493e-03
3.635000000000000142e+01 -6.818637651289364242e-03
3.639999999999999858e+01 -6.520973427354259840e-03
3.645000000000000284e+01 -6.662595557903955128e-03
3.650000000000000000e+01 -9.897393757490177343e-03
3.654999999999999716e+01 -1.059078779330130567e-02
3.660000000000000142e+01 -1.067039252974510966e-02
3.664999999999999858e+01 -1.133734088878721527e-02
3.670000000000000284e+01 -1.115164635034068298e-02
3.675000000000000000e+01 -1.046062651950389194e-02
3.679999999999999716e+01 -1.026429855707437604e-02
3.685000000000000142e+01 -8.989015303457135661e-03
3.689999999999999858e+01 -1.357898721934923565e-02
3.695000000000000284e+01 -1.139436473395021195e-02
3.700000000000000000e+01 -1.122594555055921907e-02
3.704999999999999716e+01 -1.081655759680543935e-02
3.710000000000000142e+01 -1.002535893465258260e-02
3.714999999999999858e+01 -1.225917162817648752e-02
3.720000000000000284e+01 -1.442779854912490910e-02
3.725000000000000000e+01 -1.279851672951496516e-02
3.729999999999999716e+01 -1.405803513906181065e-02
3.735000000000000142e+01 -1.016776576201290118e-02
3.739999999999999858e+01 -1.001401628999685524e-02
3.745000000000000284e+01 -9.707914123114750812e-03
3.750000000000000000e+01 -6.644784899095561824e-03
3.754999999999999716e+01 -5.103330941671489589e-03
3.760000000000000142e+01 -3.755320619302122531e-03
3.764999999999999858e+01 -3.556324793595771593e-03
3.770000000000000284e+01 -7.982833662261319945e-04
3.775000000000000000e+01 -1.769210479779507095e-04
3.779999999999999716e+01 3.075772764672256450e-04
3.785000000000000142e+01 3.391280401187095252e-04
3.789999999999999858e+01 -1.271437202965698112e-04
3.795000000000000284e+01 -2.929770423402202131e-03
3.800000000000000000e+01 -2.641867282297842220e-03
3.804999999999999716e+01 -2.465596608669203167e-03
3.810000000000000142e+01 7.925081144667893819e-04
3.814999999999999858e+01 6.604334124818344795e-04
3.820000000000000284e+01 2.591539525750074027e-04
3.825000000000000000e+01 -1.764938691845456596e-04
3.829999999999999716e+01 3.980145807086591932e-04
3.835000000000000142e+01 1.458016821494478692e-03
3.839999999999999858e+01 1.727222752589172884e-03
3.845000000000000284e+01 1.737597813726288458e-04
3.850000000000000000e+01 8.612072722131697397e-05
3.854999999999999716e+01 -1.692199047484379843e-03
3.860000000000000142e+01 2.809222648379859242e-04
3.864999999999999858e+01 4.910651591483697776e-04
3.870000000000000284e+01 6.903939156199510895e-05
3.875000000000000000e+01 -1.762640089164988324e-03
3.879999999999999716e+01 -1.513436796372512804e-03
3.885000000000000142e+01 -6.735898335878897324e-04
3.889999999999999858e+01 -8.464225760194183561e-04
3.895000000000000284e+01 -1.153071928800117796e-04
3.900000000000000000e+01 -1.011217173755854992e-03
3.904999999999999716e+01 -4.084571098265865147e-05
3.910000000000000142e+01 -1.889345665653633516e-03
3.914999999999999858e+01 -2.730117209209094280e-03
3.920000000000000284e+01 -3.281910502671094281e-03
3.925000000000000000e+01 -4.692589793878132985e-03
3.929999999999999716e+01 -5.098479619358419097e-03
3.935000000000000142e+01 -4.291956790509289521e-03
3.939999999999999858e+01 -3.618467006348169597e-03
3.945000000000000284e+01 -3.075522980437810604e-03
3.950000000000000000e+01 -2.675794854575481128e-03
3.954999999999999716e+01 -4.474435862214734203e-03
3.960000000000000142e+01 -3.529941385069000539e-03
3.964999999999999858e+01 -5.029633662641916532e-03
3.970000000000000284e+01 -4.501114598821197126e-03
3.975000000000000000e+01 -3.284690111502290306e-03
3.979999999999999716e+01 -3.863610638314565228e-03
3.985000000000000142e+01 -3.766014971443364806e-03
3.989999999999999858e+01 -5.525183598608417526e-03
3.995000000000000284e+01 -4.535943960143362132e-03
4.000000000000000000e+01 -4.218515726203062033e-03
4.004999999999999716e+01 -5.392878545077973464e-03
4.010000000000000142e+01 -6.678287280929113071e-03
4.014999999999999858e+01 -6.471886805682018975e-03
4.020000000000000284e+01 -7.266575875822323463e-03
4.025000000000000000e+01 -6.106332607981014397e-03
4.029999999999999716e+01 -7.424725577144757407e-03
4.035000000000000142e+01 -5.690060472013248188e-03
4.039999999999999858e+01 -6.789996695204287766e-03
4.045000000000000284e+01 -8.327949337277519570e-03
4.050000000000000000e+01 -8.547278360799907479e-03
4.054999999999999716e+01 -7.105863259438201414e-03
4.060000000000000142e+01 -7.665940915940962393e-03
4.064999999999999858e+01 -7.680628508164742164e-03
4.070000000000000284e+01 -1.024112907152650680e-02
4.075000000000000000e+01 -1.144533794703415409e-02
4.079999999999999716e+01 -1.294992903062071495e-02
4.085000000000000142e+01 -1.654749286679546225e-02
4.089999999999999858e+01 -1.963045048300928602e-02
4.095000000000000284e+01 -2.242199046966393203e-02
4.100000000000000000e+01 -2.252019262091953591e-02
4.104999999999999716e+01 -2.254065827727236987e-02
4.110000000000000142e+01 -2.235513441747810290e-02
4.114999999999999858e+01 -2.412309886107172688e-02
4.120000000000000284e+01 -2.343521965759291781e-02
4.125000000000000000e+01 -2.436176236291375322e-02
4.129999999999999716e+01 -2.008633533873172006e-02
4.135000000000000142e+01 -1.910679777315736280e-02
4.139999999999999858e+01 -2.036722342104151096e-02
4.145000000000000284e+01 -2.205586022242165753e-02
4.150000000000000000e+01 -2.227477190497067702e-02
4.154999999999999716e+01 -2.293216180645698057e-02
4.160000000000000142e+01 -2.331404856150525937e-02
4.164999999999999858e+01 -2.369482858794755981e-02
4.170000000000000284e+01 -2.260073052751823686e-02
4.175000000000000000e+01 -2.370078941292876398e-02
4.179999999999999716e+01 -2.245275539872885334e-02
4.185000000000000142e+01 -1.969526796523675752e-02
4.189999999999999858e+01 -2.050668814789590247e-02
4.195000000000000284e+01 -2.401663263971086024e-02
4.200000000000000000e+01 -2.178078057743040169e-02
4.204999999999999716e+01 -1.875580805979666990e-02
4.210000000000000142e+01 -1.822631294312780648e-02
4.214999999999999858e+01 -2.026737554549715853e-02
4.220000000000000284e+01 -1.953359456764290625e-02
4.225000000000000000e+01 -2.151057444172587915e-02
4.229999999999999716e+01 -2.248921141753197628e-02
4.235000000000000142e+01 -2.304081273809024943e-02
4.239999999999999858e+01 -2.538622198792435392e-02
4.245000000000000284e+01 -2.611984034848842048e-02
4.250000000000000000e+01 -3.237057855382617644e-02
4.254999999999999716e+01 -3.184901829701641818e-02
4.260000000000000142e+01 -3.081705325812557350e-02
4.264999999999999858e+01 -2.989590825359751333e-02
4.270000000000000284e+01 -3.053439828764165781e-02
4.275000000000000000e+01 -3.204678719100340772e-02
4.279999999999999716e+01 -3.079625859050540496e-02
4.285000000000000142e+01 -3.099881321617721161e-02
4.289999999999999858e+01 -3.159104102293286420e-02
4.295000000000000284e+01 -3.197840972993760966e-02
4.300000000000000000e+01 -3.324945958747248242e-02
4.304999999999999716e+01 -3.271994343236377806e-02
4.310000000000000142e+01 -3.560876841502926687e-02
4.314999999999999858e+01 -3.550870056082398168e-02
4.320000000000000284e+01 -4.051376768084867519e-02
4.325000000000000000e+01 -4.259721189128295310e-02
4.329999999999999716e+01 -4.923465018395358633e-02
4.335000000000000142e+01 -4.992749915811776906e-02
4.339999999999999858e+01 -5.033505141212869100e-02
4.345000000000000284e+01 -5.010299238715205938e-02
4.350000000000000000e+01 -4.974160411568723239e-02
4.354999999999999716e+01 -5.123980830856260382e-02
4.360000000000000142e+01 -5.138556523557170908e-02
4.364999999999999858e+01 -5.499961337572335796e-02
4.370000000000000284e+01 -5.205461838217037562e-02
4.375000000000000000e+01 -5.373207826183958036e-02
4.379999999999999716e+01 -5.488645233653369898e-02
4.385000000000000142e+01 -5.074640313247740647e-02
4.389999999999999858e+01 -4.777765037916011787e-02
4.395000000000000284e+01 -4.922181761452882470e-02
4.400000000000000000e+01 -4.979349003690909659e-02
4.404999999999999716e+01 -5.073838285677591264e-02
4.410000000000000142e+01 -4.576428256978868486e-02
4.414999999999999858e+01 -4.704996250505692756e-02
4.420000000000000284e+01 -5.014678374253483950e-02
4.425000000000000000e+01 -4.996592922609909004e-02
4.429999999999999716e+01 -4.769658924371090319e-02
4.435000000000000142e+01 -4.587633456054698855e-02
4.439999999999999858e+01 -4.567990012915836701e-02
4.445000000000000284e+01 -4.657522880471993282e-02
4.450000000000000000e+01 -4.719636789690291601e-02
4.454999999999999716e+01 -4.589096636328065387e-02
4.460000000000000142e+01 -4.461361267846863932e-02
4.464999999999999858e+01 -4.518823597007237680e-02
4.470000000000000284e+01 -4.371546432531535353e-02
4.475000000000000000e+01 -4.545364764958768206e-02
4.479999999999999716e+01 -4.316992929763587700e-02
4.485000000000000142e+01 -4.305749754587743366e-02
4.489999999999999858e+01 -4.635026745886173388e-02
4.495000000000000284e+01 -4.666172452710499324e-02
4.500000000000000000e+01 -3.715388708234283049e-02
4.504999999999999716e+01 -3.840965829302591533e-02
4.510000000000000142e+01 -3.836784035657660880e-02
4.514999999999999858e+01 -3.805090417496982680e-02
4.520000000000000284e+01 -3.735632584288522962e-02
4.525000000000000000e+01 -3.702558666625578587e-02
4.529999999999999716e+01 -3.793870209170991520e-02
4.535000000000000142e+01 -3.803718975753178633e-02
4.539999999999999858e+01 -3.983186472889407165e-02
4.545000000000000284e+01 -3.989453594246317181e-02
4.550000000000000000e+01 -3.711020216358496687e-02
4.554999999999999716e+01 -3.704718482390205458e-02
4.560000000000000142e+01 -3.702590491275480067e-02
4.564999999999999858e+01 -3.648412086385439262e-02
4.570000000000000284e+01 -3.377637008764416970e-02
4.575000000000000000e+01 -3.702875139389360387e-02
4.579999999999999716e+01 -3.759563620908740189e-02
4.585000000000000142e+01 -3.528476703054014840e-02
4.589999999999999858e+01 -3.435576299755924851e-02
4.595000000000000284e+01 -3.370578120546820211e-02
4.600000000000000000e+01 -3.625348419033910807e-02
4.604999999999999716e+01 -3.719396925938874693e-02
4.610000000000000142e+01 -3.813432073868537608e-02
4.614999999999999858e+01 -3.605472176302451648e-02
4.620000000000000284e+01 -3.697721951584714839e-02
4.625000000000000000e+01 -3.681972732924941594e-02
4.629999999999999716e+01 -3.621661201947771330e-02
4.635000000000000142e+01 -3.555314797710398128e-02
4.639999999999999858e+01 -3.488158326482158206e-02
4.645000000000000284e+01 -3.476033448176622104e-02
4.650000000000000000e+01 -3.788566369623715818e-02
4.654999999999999716e+01 -3.888831080178307281e-02
4.660000000000000142e+01 -3.414729487251402795e-02
4.664999999999999858e+01 -3.337582129323132807e-02
4.670000000000000284e+01 -3.356463326204119774e-02
4.675000000000000000e+01 -3.378139744404375089e-02
4.679999999999999716e+01 -2.445550738063526769e-02
4.685000000000000142e+01 -2.739642301076998521e-02
4.689999999999999858e+01 -2.981055244511390118e-02
4.695000000000000284e+01 -2.438817712542289129e-02
4.700000000000000000e+01 -2.283723700406459223e-02
4.704999999999999716e+01 -1.705090436501742121e-02
4.710000000000000142e+01 -6.309356806749586745e-03
4.714999999999999858e+01 -5.185499221494581888e-03
4.720000000000000284e+01 -6.153323513777796822e-03
4.725000000000000000e+01 -5.820887847902773450e-03
4.729999999999999716e+01 -4.655223241731758742e-03
4.735000000000000142e+01 -2.653566623248193070e-03
4.739999999999999858e+01 -3.258196362753779801e-03
4.745000000000000284e+01 -3.409632248200720941e-03
4.750000000000000000e+01 4.267951387099867431e-04
4.754999999999999716e+01 4.230272125335912854e-04
4.760000000000000142e+01 8.845730539112777206e-04
4.764999999999999858e+01 6.605920568459684641e-04
4.770000000000000284e+01 -1.309516502762660215e-03
4.775000000000000000e+01 -3.846657309471349009e-03
4.779999999999999716e+01 -3.912759440281843998e-03
4.785000000000000142e+01 -2.474922631885206545e-03
4.789999999999999858e+01 -2.991474600777400527e-03
4.795000000000000284e+01 -3.176704087077403694e-03
4.800000000000000000e+01 -1.245026637236076828e-03
4.804999999999999716e+01 -2.904759928208488617e-04
4.810000000000000142e+01 1.228736421586420526e-03
4.814999999999999858e+01 -2.371035256299495585e-03
4.820000000000000284e+01 -5.106743641110433364e-03
4.825000000000000000e+01 -5.314159689130738308e-03
4.829999999999999716e+01 -4.710234324816925736e-03
4.835000000000000142e+01 -2.111211847938632060e-03
4.839999999999999858e+01 -2.561412104663492607e-03
4.845000000000000284e+01 -5.752831916986464976e-03
4.850000000000000000e+01 -5.542513569686779301e-03
4.854999999999999716e+01 -5.871690375468138941e-03
4.860000000000000142e+01 -6.375087625814321139e-03
4.864999999999999858e+01 -6.374599380579099375e-03
4.870000000000000284e+01 -5.548305190085413459e-03
4.875000000000000000e+01 -5.114733099957400643e-03
4.879999999999999716e+01 -4.608440403946065939e-03
4.885000000000000142e+01 -4.528446532310312356e-03
4.889999999999999858e+01 -4.349925257553646958e-03
4.895000000000000284e+01 -4.100189415505909804e-03
4.900000000000000000e+01 -3.931308797853965732e-03
4.904999999999999716e+01 -4.714340041333239806e-03
4.910000000000000142e+01 -6.287357794790770019e-03
4.914999999999999858e+01 -5.754645369631048932e-03
4.920000000000000284e+01 -6.231639433492756203e-03
4.925000000000000000e+01 -6.108428778096084907e-03
4.929999999999999716e+01 -6.394410212558907652e-03
4.935000000000000142e+01 -7.304755776675046774e-03
4.939999999999999858e+01 -7.067844047017301720e-03
4.945000000000000284e+01 -6.948002967348205876e-03
4.950000000000000000e+01 -5.052560603216895915e-03
4.954999999999999716e+01 -5.345421977980961345e-03
4.960000000000000142e+01 -5.397209586565103814e-03
4.964999999999999858e+01 -5.734326728111348651e-03
4.970000000000000284e+01 -7.126332145642429519e-03
4.975000000000000000e+01 -4.519345762811416596e-03
4.979999999999999716e+01 -3.620722323944649147e-03
4.985000000000000142e+01 -1.954925445256567879e-03
4.989999999999999858e+01 -5.245932167666245713e-04
4.995000000000000284e+01 -9.148960622015057768e-04
5.000000000000000000e+01 9.166495331175441002e-04
5.004999999999999716e+01 4.809509636061141263e-04
5.010000000000000142e+01 1.317406573345516595e-03
5.014999999999999858e+01 -1.760965068464090161e-04
5.020000000000000284e+01 -6.786206885234758682e-04
5.025000000000000000e+01 3.268855000258011584e-04
5.029999999999999716e+01 -7.944011513905484528e-04
5.035000000000000142e+01 -3.913343302569357272e-03
5.039999999999999858e+01 -6.611891192522326155e-03
5.045000000000000284e+01 -7.128019489869775148e-03
5.050000000000000000e+01 -6.129277795374438870e-03
5.054999999999999716e+01 -5.898776010666108294e-03
5.060000000000000142e+01 -6.944991588699095733e-03
5.064999999999999858e+01 -3.955869792225333824e-03
5.070000000000000284e+01 -5.331361012149384536e-03
5.075000000000000000e+01 -4.842708918139191666e-03
5.079999999999999716e+01 -5.051925294976349415e-03
5.085000000000000142e+01 -3.314986412237268427e-03
5.089999999999999858e+01 -2.449051426123615826e-03
5.095000000000000284e+01 -7.151136414387788617e-03
5.100000000000000000e+01 -9.376439517416967212e-03
5.104999999999999716e+01 -1.231054058112867645e-02
5.110000000000000142e+01 -1.158222660204354798e-02
5.114999999999999858e+01 -1.354607175528608695e-02
5.120000000000000284e+01 -1.617989151682679497e-02
5.125000000000000000e+01 -1.384221739303069174e-02
5.129999999999999716e+01 -7.706560149893934390e-03
5.135000000000000142e+01 -4.924127726673339922e-03
5.139999999999999858e+01 -3.238073785893729167e-03
5.145000000000000284e+01 -2.807817470366356753e-03
5.150000000000000000e+01 -8.050322039810495559e-03
5.154999999999999716e+01 -1.496527328713117763e-02
5.160000000000000142e+01 -1.735289411442783244e-02
5.164999999999999858e+01 -1.636773577094300172e-02
5.170000000000000284e+01 -1.804340793548610961e-02
5.175000000000000000e+01 -1.989813339439113968e-02
5.179999999999999716e+01 -1.922391011425310381e-02
5.185000000000000142e+01 -1.801677581199503941e-02
5.189999999999999858e+01 -1.964361538746339786e-02
5.195000000000000284e+01 -1.809284564544665769e-02
5.200000000000000000e+01 -1.950078585419704955e-02
5.204999999999999716e+01 -2.114033330305332622e-02
5.210000000000000142e+01 -2.180492420271648579e-02
5.214999999999999858e+01 -2.141174215981753517e-02
5.220000000000000284e+01 -2.070637229867122037e-02
5.225000000000000000e+01 -1.748610417313240656e-02
5.229999999999999716e+01 -1.794480706958795010e-02
5.235000000000000142e+01 -1.714492031218667334e-02
5.239999999999999858e+01 -1.738786404525594770e-02
5.245000000000000284e+01 -1.700449915579007806e-02
5.250000000000000000e+01 -1.932450813667506082e-02
5.254999999999999716e+01 -1.969947034232765251e-02
5.260000000000000142e+01 -2.379579592199717805e-02
5.264999999999999858e+01 -2.649487480719774427e-02
5.270000000000000284e+01 -3.428143093350920906e-02
5.275000000000000000e+01 -3.195869461479650120e-02
5.279999999999999716e+01 -3.218848929107189644e-02
5.285000000000000142e+01 -1.210503457614089257e-02
5.289999999999999858e+01 -7.858620377399790427e-03
5.295000000000000284e+01 -1.215693864510418790e-02
5.300000000000000000e+01 -1.016166664696356407e-02
5.304999999999999716e+01 -1.274210195283169769e-02
5.310000000000000142e+01 -4.640387156704923501e-03
5.314999999999999858e+01 6.998817034715776320e-03
5.320000000000000284e+01 1.449424654904472518e-02
5.325000000000000000e+01 1.620899183627670659e-02
5.329999999999999716e+01 4.845100251723207657e-02
5.335000000000000142e+01 4.685074827280136939e-02
5.339999999999999858e+01 4.493263095045512551e-02
5.345000000000000284e+01 4.871112500330483652e-02
5.350000000000000000e+01 4.506927529735151733e-02
5.354999999999999716e+01 4.385623080707214821e-02
5.360000000000000142e+01 4.173832241258567527e-02
5.364999999999999858e+01 4.160758720243176723e-02
5.370000000000000284e+01 4.753730636337200749e-02
5.375000000000000000e+01 5.081510511841300093e-02
5.379999999999999716e+01 5.147231333241467782e-02
5.385000000000000142e+01 4.772853813939742507e-02
5.389999999999999858e+01 4.357182902763472726e-02
5.395000000000000284e+01 4.117200958190892629e-02
5.400000000000000000e+01 4.589471555998384661e-02
5.404999999999999716e+01 4.255298124159136858e-02
5.410000000000000142e+01 4.391661214391068269e-02
5.414999999999999858e+01 4.636197621693725207e-02
5.420000000000000284e+01 4.089212211782626560e-02
5.425000000000000000e+01 3.798700371726116548e-02
5.429999999999999716e+01 3.841544269453325833e-02
5.435000000000000142e+01 4.080416772253422919e-02
5.439999999999999858e+01 4.044354992848973873e-02
5.445000000000000284e+01 4.254155077274860558e-02
5.450000000000000000e+01 4.393228701178264473e-02
5.454999999999999716e+01 4.140499558789878520e-02
5.460000000000000142e+01 4.155339568728955851e-02
5.464999999999999858e+01 4.130350830752248237e-02
5.470000000000000284e+01 4.144738571038372732e-02
5.475000000000000000e+01 4.056443619542927231e-02
5.479999999999999716e+01 3.765044287109264864e-02
5.485000000000000142e+01 4.105848075181706136e-02
5.489999999999999858e+01 4.499009313486571765e-02
5.495000000000000284e+01 5.172777511232862224e-02
5.500000000000000000e+01 6.392045025215173371e-02
5.504999999999999716e+01 5.957673449024943058e-02
5.510000000000000142e+01 5.763619129629280607e-02
5.514999999999999858e+01 5.921686725933727330e-02
5.520000000000000284e+01 6.055446850348188831e-02
5.525000000000000000e+01 5.518737623456091562e-02
5.529999999999999716e+01 5.673125708516937871e-02
5.535000000000000142e+01 5.726817325947530790e-02
5.539999999999999858e+01 5.634510802935913110e-02
5.545000000000000284e+01 5.680382513718235798e-02
5.550000000000000000e+01 5.554941603127407784e-02
5.554999999999999716e+01 5.953549861115955966e-02
5.560000000000000142e+01 6.089597004899555133e-02
5.564999999999999858e+01 6.452362144020938606e-02
5.570000000000000284e+01 6.471253058679440895e-02
5.575000000000000000e+01 6.754409176022341255e-02
5.579999999999999716e+01 6.612209049604292344e-02
5.585000000000000142e+01 7.015805303010187732e-02
5.589999999999999858e+01 7.134594571947149022e-02
5.595000000000000284e+01 7.406029460462894287e-02
5.600000000000000000e+01 7.472584664813176902e-02
5.604999999999999716e+01 4.264387337996394800e-02
5.610000000000000142e+01 2.992768729653911414e-02
5.614999999999999858e+01 2.979633588832219029e-02
5.620000000000000284e+01 3.000353018594317106e-02
5.625000000000000000e+01 3.121095892170493852e-02
5.629999999999999716e+01 2.718007694624432341e-02
5.635000000000000142e+01 2.487869723685649445e-02
5.639999999999999858e+01 2.641704002210532726e-02
5.645000000000000284e+01 2.691110506633007798e-02
5.650000000000000000e+01 2.481083259648709377e-02
5.654999999999999716e+01 1.984036654885728765e-02
5.660000000000000142e+01 1.090037526977732756e-02
5.664999999999999858e+01 5.707288464295175688e-03
5.670000000000000284e+01 3.754656546751280848e-03
5.675000000000000000e+01 3.009635741485551866e-03
5.679999999999999716e+01 -3.770692676499418517e-03
5.685000000000000142e+01 -7.604356237326137524e-03
5.689999999999999858e+01 -1.825658447804072090e-02
5.695000000000000284e+01 -1.917546624541025327e-02
5.700000000000000000e+01 -2.772733544516770010e-02
5.704999999999999716e+01 -3.301113055063874951e-02
5.710000000000000142e+01 -3.731533195759795252e-02
5.714999999999999858e+01 -3.522606339099527278e-02
5.720000000000000284e+01 -3.796691265819688438e-02
5.725000000000000000e+01 -3.747962945631107268e-02
5.729999999999999716e+01 -3.469313677767552756e-02
5.735000000000000142e+01 -3.507789439969773854e-02
5.739999999999999858e+01 -3.544652303674543370e-02
5.745000000000000284e+01 -3.764924333972410886e-02
5.750000000000000000e+01 -4.294648336051170440e-02
5.754999999999999716e+01 -4.432479957620451272e-02
5.760000000000000142e+01 -4.143588528699287260e-02
5.764999999999999858e+01 -4.016869988410675524e-02
5.770000000000000284e+01 -4.067203482680060989e-02
5.775000000000000000e+01 -4.370098015899492871e-02
5.779999999999999716e+01 -3.623836710094456570e-02
5.785000000000000142e+01 -3.681150237354324783e-02
5.789999999999999858e+01 -3.632992387110872690e-02
5.795000000000000284e+01 -4.030686344794050247e-02
5.800000000000000000e+01 -4.122140762840924288e-02
5.804999999999999716e+01 -4.105065456992488399e-02
5.810000000000000142e+01 -3.770206885648284822e-02
5.814999999999999858e+01 -3.710566148369778827e-02
5.820000000000000284e+01 -3.311847470225645629e-02
5.825000000000000000e+01 -3.163172292160124771e-02
5.829999999999999716e+01 -3.684292957010011638e-02
5.835000000000000142e+01 -3.432957637287649411e-02
5.839999999999999858e+01 -3.483464746903352366e-02
5.845000000000000284e+01 -3.771836458494388922e-02
5.850000000000000000e+01 -3.503728364063307676e-02
5.854999999999999716e+01 -3.355302512291435946e-02
5.860000000000000142e+01 -3.034792527770623083e-02
5.864999999999999858e+01 -3.028468267686591775e-02
5.870000000000000284e+01 -3.241940319361254208e-02
5.875000000000000000e+01 -2.645876824824865137e-02
5.879999999999999716e+01 -2.683084913500830351e-02
5.885000000000000142e+01 -2.276174653422165239e-02
5.889999999999999858e+01 -2.328621532672479205e-02
5.895000000000000284e+01 -2.154902101761966074e-02
5.900000000000000000e+01 -2.297845235133270242e-02
5.904999999999999716e+01 -2.155467444821883641e-02
5.910000000000000142e+01 -2.107724767509489699e-02
5.914999999999999858e+01 -2.359597037613181750e-02
5.920000000000000284e+01 -2.242064360920276514e-02
5.925000000000000000e+01 -2.813123382302468861e-02
5.929999999999999716e+01 -2.910134719237444587e-02
5.935000000000000142e+01 -2.692166142323713929e-02
5.939999999999999858e+01 -2.719257419222039646e-02
5.945000000000000284e+01 -2.408589845117443257e-02
5.950000000000000000e+01 -3.208110614607156269e-02
5.954999999999999716e+01 -3.665175805546883742e-02
5.960000000000000142e+01 -3.740856484351858663e-02
5.964999999999999858e+01 -4.248983559713004343e-02
5.970000000000000284e+01 -3.892441107952485796e-02
5.975000000000000000e+01 -4.115587810882450487e-02
5.979999999999999716e+01 -3.816528404283106579e-02
5.985000000000000142e+01 -3.854825488308002979e-02
5.989999999999999858e+01 -4.381489539316513887e-02
5.995000000000000284e+01 -4.275309216816092217e-02
6.000000000000000000e+01 -3.825871268363346261e-02
6.004999999999999716e+01 -4.003539576356513613e-02
6.010000000000000142e+01 -3.494206176194412927e-02
6.014999999999999858e+01 -3.517362469121271262e-02
6.020000000000000284e+01 -4.026739113375482626e-02
6.025000000000000000e+01 -4.669121949444147296e-02
6.029999999999999716e+01 -5.189580322842982790e-02
6.035000000000000142e+01 -5.365336757232697790e-02
6.039999999999999858e+01 -5.339260706282886182e-02
6.045000000000000284e+01 -5.936257402884700246e-02
6.050000000000000000e+01 -7.252851007349886414e-02
6.054999999999999716e+01 -8.242251712506974692e-02
6.060000000000000142e+01 -8.217227615345525094e-02
6.064999999999999858e+01 -8.412626202745127069e-02
6.070000000000000284e+01 -8.153004625572327080e-02
6.075000000000000000e+01 -8.070263493160366453e-02
6.079999999999999716e+01 -7.932581782218478539e-02
6.085000000000000142e+01 -7.702036794306398038e-02
6.089999999999999858e+01 -7.157448938774295388e-02
6.095000000000000284e+01 -7.546932401198008789e-02
6.100000000000000000e+01 -7.958324358514153041e-02
6.104999999999999716e+01 -8.095470769933475752e-02
6.110000000000000142e+01 -8.179085058658989993e-02
6.114999999999999858e+01 -7.646423842481027411e-02
6.120000000000000284e+01 -8.712605068378069528e-02
6.125000000000000000e+01 -8.959259199912825156e-02
6.129999999999999716e+01 -9.661657746092841559e-02
6.135000000000000142e+01 -9.945715073343659729e-02
6.139999999999999858e+01 -9.890741674947345352e-02
6.145000000000000284e+01 -9.873975986102939695e-02
6.150000000000000000e+01 -9.796576958157500459e-02
6.154999999999999716e+01 -9.831778796756542038e-02
6.160000000000000142e+01 -1.039801767540020211e-01
6.164999999999999858e+01 -1.072513877028139495e-01
6.170000000000000284e+01 -1.068681232194220176e-01
6.175000000000000000e+01 -1.066391151246308816e-01
6.179999999999999716e+01 -1.062833760620756907e-01
6.185000000000000142e+01 -1.065316296959133574e-01
6.189999999999999858e+01 -1.086707450976466538e-01
6.195000000000000284e+01 -1.094302381483007458e-01
6.200000000000000000e+01 -1.056305910882082005e-01
6.204999999999999716e+01 -1.033737214380436170e-01
6.210000000000000142e+01 -1.033594755038174107e-01
6.214999999999999858e+01 -1.024963483596725844e-01
6.220000000000000284e+01 -1.025630806765336217e-01
6.225000000000000000e+01 -9.814360014267933807e-02
6.229999999999999716e+01 -9.565043050139546144e-02
6.235000000000000142e+01 -9.841693077077355578e-02
6.239999999999999858e+01 -9.661884624070150862e-02
6.245000000000000284e+01 -9.721467139057549112e-02
6.250000000000000000e+01 -9.746370820019718828e-02
6.254999999999999716e+01 -9.853683756670247873e-02
6.260000000000000142e+01 -9.772511736153569051e-02
6.264999999999999858e+01 -9.319162689145585321e-02
6.270000000000000284e+01 -9.543529991959519287e-02
6.275000000000000000e+01 -9.431487199021496015e-02
6.279999999999999716e+01 -9.315812039184087623e-02
6.285000000000000142e+01 -9.632962128205067864e-02
6.289999999999999858e+01 -9.742452636405095345e-02
6.295000000000000284e+01 -9.592051223671763105e-02
6.300000000000000000e+01 -9.708022883492785360e-02
6.304999999999999716e+01 -1.002148775475954351e-01
6.310000000000000142e+01 -1.101360983837987861e-01
6.314999999999999858e+01 -1.092094684268018617e-01
6.320000000000000284e+01 -1.081824614894968395e-01
6.325000000000000000e+01 -1.094048087901010463e-01
6.329999999999999716e+01 -1.061589633975814351e-01
6.335000000000000142e+01 -1.147500678850882083e-01
6.339999999999999858e+01 -1.144015568955570328e-01
6.345000000000000284e+01 -1.134285106937608506e-01
6.350000000000000000e+01 -1.128228533630860619e-01
6.354999999999999716e+01 -1.098101919447847796e-01
6.360000000000000142e+01 -1.105300219898631697e-01
6.364999999999999858e+01 -1.133200503968545408e-01
6.370000000000000284e+01 -1.140901170182398450e-01
6.375000000000000000e+01 -1.132953493889565649e-01
6.379999999999999716e+01 -1.119492991476747079e-01
6.385000000000000142e+01 -1.124947257211534463e-01
6.389999999999999858e+01 -1.111702432907809845e-01
6.395000000000000284e+01 -1.110665463772700645e-01
6.400000000000000000e+01 -1.083563538023204903e-01
6.404999999999999716e+01 -1.089262413372976551e-01
6.409999999999999432e+01 -1.032612931418371433e-01
6.415000000000000568e+01 -9.876456408370411222e-02
6.420000000000000284e+01 -9.701994627297112761e-02
6.425000000000000000e+01 -9.897640992567492690e-02
6.429999999999999716e+01 -9.612008267202813705e-02
6.434999999999999432e+01 -9.701034407425072892e-02
6.440000000000000568e+01 -9.921302714074324569e-02
6.445000000000000284e+01 -1.035882305758255018e-01
6.450000000000000000e+01 -1.051738112389343366e-01
6.454999999999999716e+01 -1.011097751748184642e-01
6.459999999999999432e+01 -1.037227484073411643e-01
6.465000000000000568e+01 -1.045622571405368240e-01
6.470000000000000284e+01 -1.041981476951993196e-01
6.475000000000000000e+01 -1.063263301874688149e-01
6.479999999999999716e+01 -1.092064898505056281e-01
6.484999999999999432e+01 -1.090427582755662400e-01
6.490000000000000568e+01 -1.074257355049848817e-01
6.495000000000000284e+01 -1.056596757599808506e-01
6.500000000000000000e+01 -1.020113808430733737e-01
6.504999999999999716e+01 -1.030369966812067634e-01
6.509999999999999432e+01 -1.036200801542015298e-01
6.515000000000000568e+01 -1.069163103410044613e-01
6.520000000000000284e+01 -1.047600340450384054e-01
6.525000000000000000e+01 -1.083815609213093084e-01
6.529999999999999716e+01 -1.080832442770159330e-01
6.534999999999999432e+01 -1.158138262683904990e-01
6.540000000000000568e+01 -1.120572665241219290e-01
6.545000000000000284e+01 -1.092740457540837679e-01
6.550000000000000000e+01 -1.093574576001092730e-01
6.554999999999999716e+01 -1.063669895808073834e-01
6.559999999999999432e+01 -1.076927973309855374e-01
6.565000000000000568e+01 -1.072353972667645094e-01
6.570000000000000284e+01 -1.058587732116844093e-01
6.575000000000000000e+01 -1.042868806680175425e-01
6.579999999999999716e+01 -1.042654365654448884e-01
6.584999999999999432e+01 -9.881193900006642050e-02
6.590000000000000568e+01 -9.748125567995408192e-02
6.595000000000000284e+01 -9.204595393610941201e-02
6.600000000000000000e+01 -9.555735621723193685e-02
6.604999999999999716e+01 -9.555998736365722834e-02
6.609999999999999432e+01 -9.391265335740289766e-02
6.615000000000000568e+01 -9.354724125656596612e-02
6.620000000000000284e+01 -9.725371334534653467e-02
6.625000000000000000e+01 -9.877059885517511240e-02
6.629999999999999716e+01 -9.713688725914380873e-02
6.634999999999999432e+01 -9.975373169261184114e-02
6.640000000000000568e+01 -9.456588610084944169e-02
6.645000000000000284e+01 -9.028838911095583841e-02
6.650000000000000000e+01 -9.010822327529466325e-02
6.654999999999999716e+01 -8.763002877252648593e-02
6.659999999999999432e+01 -8.517809576696501461e-02
6.665000000000000568e+01 -8.464484307131929508e-02
6.670000000000000284e+01 -9.157019065199063779e-02
6.675000000000000000e+01 -9.259901687620068766e-02
6.679999999999999716e+01 -9.858170166555250968e-02
6.684999999999999432e+01 -9.697111425934977491e-02
6.690000000000000568e+01 -9.891723563418883258e-02
6.695000000000000284e+01 -1.015698128118531079e-01
6.700000000000000000e+01 -1.077451180031889916e-01
6.704999999999999716e+01 -1.197668320936335074e-01
6.709999999999999432e+01 -1.183771739802050860e-01
6.715000000000000568e+01 -1.217169824062771938e-01
6.720000000000000284e+01 -1.191251678460174962e-01
6.725000000000000000e+01 -1.166363370807765726e-01
6.729999999999999716e+01 -1.187542637106008131e-01
6.734999999999999432e+01 -1.207567803551977126e-01
6.740000000000000568e+01 -1.148005557333319909e-01
6.745000000000000284e+01 -1.142853705832686667e-01
6.750000000000000000e+01 -1.158349391574201720e-01
6.754999999999999716e+01 -1.203576233995459904e-01
6.759999999999999432e+01 -1.178552723381078304e-01
6.765000000000000568e+01 -1.167977136401553567e-01
6.770000000000000284e+01 -1.193118234085059348e-01
6.775000000000000000e+01 -1.170670323471178914e-01
6.779999999999999716e+01 -1.168231849267236250e-01
6.784999999999999432e+01 -1.147798615013479878e-01
6.790000000000000568e+01 -1.170469229835489899e-01
6.795000000000000284e+01 -1.167969424595357714e-01
6.800000000000000000e+01 -1.141498831798449104e-01
6.804999999999999716e+01 -1.136083845272223558e-01
6.809999999999999432e+01 -1.100632463676843448e-01
6.815000000000000568e+01 -1.136599273013422229e-01
6.820000000000000284e+01 -1.152686680849184242e-01
6.825000000000000000e+01 -1.138356352881626093e-01
6.829999999999999716e+01 -1.343332339573563572e-01
6.834999999999999432e+01 -1.324828894259309775e-01
6.840000000000000568e+01 -1.328375103849302463e-01
6.845000000000000284e+01 -1.338996569393326175e-01
6.850000000000000000e+01 -1.326037207978248700e-01
6.854999999999999716e+01 -1.317853738944660402e-01
6.859999999999999432e+01 -1.308820702826798410e-01
6.865000000000000568e+01 -1.264206862962545808e-01
6.870000000000000284e+01 -1.242464655784735472e-01
6.875000000000000000e+01 -1.221483146574417478e-01
6.879999999999999716e+01 -1.226400423012354579e-01
6.884999999999999432e+01 -1.217457787687010740e-01
6.890000000000000568e+01 -1.284999985158173097e-01
6.895000000000000284e+01 -1.285417779901961710e-01
6.900000000000000000e+01 -1.321291074312295200e-01
6.904999999999999716e+01 -1.305551332582828017e-01
6.909999999999999432e+01 -1.332582277962396367e-01
6.915000000000000568e+01 -1.339438912962745420e-01
6.920000000000000284e+01 -1.321460421506765459e-01
6.925000000000000000e+01 -1.307865021782375348e-01
6.929999999999999716e+01 -1.310417376236724940e-01
6.934999999999999432e+01 -1.286333402026693939e-01
6.940000000000000568e+01 -1.236240837750711696e-01
6.945000000000000284e+01 -1.177818397942947404e-01
6.950000000000000000e+01 -1.161567269619594306e-01
6.954999999999999716e+01 -1.156124502442539559e-01
6.959999999999999432e+01 -1.188222709407543709e-01
6.965000000000000568e+01 -1.171796674522719156e-01
6.970000000000000284e+01 -1.163566101571095052e-01
6.975000000000000000e+01 -1.176726309372057994e-01
6.979999999999999716e+01 -1.174859086624557014e-01
6.984999999999999432e+01 -1.151293765577476591e-01
6.990000000000000568e+01 -1.151457826159018039e-01
6.995000000000000284e+01 -1.152416521336978306e-01
7.000000000000000000e+01 -1.150096799024724059e-01
7.004999999999999716e+01 -1.134929187777555804e-01
7.009999999999999432e+01 -1.143458056905344716e-01
7.015000000000000568e+01 -1.113612985679054840e-01
7.020000000000000284e+01 -9.334765983857287730e-02
7.025000000000000000e+01 -9.609033882474798949e-02
7.029999999999999716e+01 -9.170881030782103427e-02
7.034999999999999432e+01 -8.712610100487706843e-02
7.040000000000000568e+01 -8.493047195609482181e-02
7.045000000000000284e+01 -7.818702672182399616e-02
7.050000000000000000e+01 -8.291456501933622270e-02
7.054999999999999716e+01 -7.931501299045227993e-02
7.059999999999999432e+01 -7.899636129453403710e-02
7.065000000000000568e+01 -7.765225039369555438e-02
7.070000000000000284e+01 -7.704605738400895076e-02
7.075000000000000000e+01 -7.220583015313161712e-02
7.079999999999999716e+01 -7.492521120467374174e-02
7.084999999999999432e+01 -7.687545496481885954e-02
7.090000000000000568e+01 -7.706899475965771351e-02
7.095000000000000284e+01 -8.175312260039124812e-02
7.100000000000000000e+01 -7.585533220036308477e-02
7.104999999999999716e+01 -7.814026423256233145e-02
7.109999999999999432e+01 -8.520725151117614082e-02
7.115000000000000568e+01 -7.995437720767815948e-02
7.120000000000000284e+01 -7.676405269663699737e-02
7.125000000000000000e+01 -8.072249141643346448e-02
7.129999999999999716e+01 -8.280146244115178800e-02
7.134999999999999432e+01 -8.152815208710628703e-02
7.140000000000000568e+01 -7.727868604957430221e-02
7.145000000000000284e+01 -7.070116786621016836e-02
7.150000000000000000e+01 -6.985746917817825530e-02
7.154999999999999716e+01 -6.925187465973696443e-02
7.159999999999999432e+01 -6.653208004114151419e-02
7.165000000000000568e+01 -6.641724955442000755e-02
7.170000000000000284e+01 -6.486172161320444274e-02
7.175000000000000000e+01 -6.267653056699457048e-02
7.179999999999999716e+01 -6.298007360214800954e-02
7.184999999999999432e+01 -6.350166026283669829e-02
7.190000000000000568e+01 -5.480224779303453919e-02
7.195000000000000284e+01 -5.540826162934032323e-02
7.200000000000000000e+01 -5.621162513263452953e-02
7.204999999999999716e+01 -5.289520154618988779e-02
7.209999999999999432e+01 -5.043538648701006294e-02
7.215000000000000568e+01 -4.738341880843564835e-02
7.220000000000000284e+01 -5.044534738882021363e-02
7.225000000000000000e+01 -5.159689686389274527e-02
7.229999999999999716e+01 -5.785767669839624733e-02
7.234999999999999432e+01 -5.618207699311868891e-02
7.240000000000000568e+01 -5.607661024656367121e-02
7.245000000000000284e+01 -5.314740149036705635e-02
7.250000000000000000e+01 -5.247858443176629112e-02
7.254999999999999716e+01 -5.289925432915747877e-02
7.259999999999999432e+01 -5.149338596792414624e-02
7.265000000000000568e+01 -4.862334843929534689e-02
7.270000000000000284e+01 -4.990238431801530261e-02
7.275000000000000000e+01 -4.635348690274176953e-02
7.279999999999999716e+01 -4.857216202761491242e-02
7.284999999999999432e+01 -4.218256454711027947e-02
7.290000000000000568e+01 -4.072674170071826499e-02
7.295000000000000284e+01 -4.105323897473626971e-02
7.300000000000000000e+01 -4.212703284284247812e-02
7.304999999999999716e+01 -4.074854287116772694e-02
7.309999999999999432e+01 -3.947477785525192739e-02
7.315000000000000568e+01 -3.962481625614557024e-02
7.320000000000000284e+01 -4.258065306258806970e-02
7.325000000000000000e+01 -3.767453508217497027e-02
7.329999999999999716e+01 -3.491596927057441513e-02
7.334999999999999432e+01 -3.471347315847551213e-02
7.340000000000000568e+01 -3.197885034418077727e-02
7.345000000000000284e+01 -2.538102965834591537e-02
7.350000000000000000e+01 -2.229472150482562573e-02
7.354999999999999716e+01 -2.159430174250060244e-02
7.359999999999999432e+01 -2.264733887458890427e-02
7.365000000000000568e+01 -2.249131886522156079e-02
7.370000000000000284e+01 -2.735588304847774016e-02
7.375000000000000000e+01 -2.500782334751366215e-02
7.379999999999999716e+01 -2.674432511933365342e-02
7.384999999999999432e+01 -2.434869998793740692e-02
7.390000000000000568e+01 -2.780369686040825433e-02
7.395000000000000284e+01 -2.708236156406226142e-02
7.400000000000000000e+01 -2.940262344018810745e-02
7.404999999999999716e+01 -3.140612049233134501e-02
7.409999999999999432e+01 -3.181279198898013388e-02
7.415000000000000568e+01 -2.934472189805377787e-02
7.420000000000000284e+01 -3.187549737429620778e-02
7.425000000000000000e+01 -3.126323282054655622e-02
7.429999999999999716e+01 -2.944569905107548638e-02
7.434999999999999432e+01 -2.657160816366750666e-02
7.440000000000000568e+01 -2.817896018427065025e-02
7.445000000000000284e+01 -2.890387947512466915e-02
7.450000000000000000e+01 -2.957944330543503877e-02
7.454999999999999716e+01 -3.076335336215237429e-02
7.459999999999999432e+01 -3.091725936196668828e-02
7.465000000000000568e+01 -2.857149872822678863e-02
7.470000000000000284e+01 -2.516670314309766079e-02
7.475000000000000000e+01 -2.866032813668052681e-02
7.479999999999999716e+01 -2.724878553007367352e-02
7.484999999999999432e+01 -2.950475634612754333e-02
7.490000000000000568e+01 -3.216128389964528073e-02
7.495000000000000284e+01 -2.944718811055816593e-02
7.500000000000000000e+01 -2.909233589206692422e-02
7.504999999999999716e+01 -2.879072028944797135e-02
7.509999999999999432e+01 -3.265730036047208990e-02
7.515000000000000568e+01 -3.562960005342526160e-02
7.520000000000000284e+01 -3.427722522083195139e-02
7.525000000000000000e+01 -3.310262257849845569e-02
7.529999999999999716e+01 -2.828425701769322897e-02
7.534999999999999432e+01 -2.862881004878660776e-02
7.540000000000000568e+01 -2.724670467311508457e-02
7.545000000000000284e+01 -2.246083680481052516e-02
7.550000000000000000e+01 -2.374089784612789730e-02
7.554999999999999716e+01 -2.571351487916309284e-02
7.559999999999999432e+01 -2.761193153685734952e-02
7.565000000000000568e+01 -2.874990643783383037e-02
7.570000000000000284e+01 -3.232303833450610175e-02
7.575000000000000000e+01 -3.153920892251793617e-02
7.579999999999999716e+01 -2.904483471310909115e-02
7.584999999999999432e+01 -3.975528218857016932e-02
7.590000000000000568e+01 -3.386032444814855019e-02
7.595000000000000284e+01 -3.093775167676966753e-02
7.600000000000000000e+01 -3.255024894032751415e-02
7.604999999999999716e+01 -3.374199737692202411e-02
7.609999999999999432e+01 -3.056551977616777174e-02
7.615000000000000568e+01 -2.833081680209085032e-02
7.620000000000000284e+01 -2.983843626323577983e-02
7.625000000000000000e+01 -3.044162263462103432e-02
7.629999999999999716e+01 -3.017022383550846745e-02
7.634999999999999432e+01 -3.267054289037556875e-02
7.640000000000000568e+01 -3.449929365574880974e-02
7.645000000000000284e+01 -3.464478355458593811e-02
7.650000000000000000e+01 -3.189962056673913138e-02
7.654999999999999716e+01 -3.120906965817155099e-02
7.659999999999999432e+01 -3.231317384743129933e-02
7.665000000000000568e+01 -3.343471970510173558e-02
7.670000000000000284e+01 -3.328570886501630577e-02
7.675000000000000000e+01 -3.342040919736315174e-02
7.679999999999999716e+01 -2.970689589590152363e-02
7.684999999999999432e+01 -2.128231081193946578e-02
7.690000000000000568e+01 -2.340507697901340889e-02
7.695000000000000284e+01 -2.095098434490068676e-02
7.700000000000000000e+01 -2.167193632977206311e-02
7.704999999999999716e+01 -2.179099328313565190e-02
7.709999999999999432e+01 -2.066312125804311076e-02
7.715000000000000568e+01 -2.263844983024163732e-02
7.720000000000000284e+01 -2.116036429603341054e-02
7.725000000000000000e+01 -2.355041317907401871e-02
7.729999999999999716e+01 -2.426757819368360880e-02
7.734999999999999432e+01 -2.554881598389510330e-02
7.740000000000000568e+01 -2.304365580329439250e-02
7.745000000000000284e+01 -2.199118076168833993e-02
7.750000000000000000e+01 -2.198694840713755899e-02
7.754999999999999716e+01 -2.761630769264756396e-02
7.759999999999999432e+01 -2.831580672635446161e-02
7.765000000000000568e+01 -2.873876707200945929e-02
7.770000000000000284e+01 -2.805918372592965809e-02
7.775000000000000000e+01 -2.826387393321204422e-02
7.779999999999999716e+01 -2.865491673882677309e-02
7.784999999999999432e+01 -2.733189583365401576e-02
7.790000000000000568e+01 -2.835287977195651010e-02
7.795000000000000284e+01 -2.793441301542727573e-02
7.800000000000000000e+01 -2.723159519282628005e-02
7.804999999999999716e+01 -2.447707800784143170e-02
7.809999999999999432e+01 -2.347960280011781448e-02
7.815000000000000568e+01 -2.297816305396063394e-02
7.820000000000000284e+01 -2.299189451042724097e-02
7.825000000000000000e+01 -2.303316605103847975e-02
7.829999999999999716e+01 -2.383374885359260814e-02
7.834999999999999432e+01 -2.373031736565879568e-02
7.840000000000000568e+01 -2.605902565368128226e-02
7.845000000000000284e+01 -2.580057202835255373e-02
7.850000000000000000e+01 -2.768775186060740134e-02
7.854999999999999716e+01 -2.479154636088378577e-02
7.859999999999999432e+01 -2.561700347876687614e-02
7.865000000000000568e+01 -2.601676333405041758e-02
7.870000000000000284e+01 -2.602377896932403512e-02
7.875000000000000000e+01 -2.671402930332061193e-02
7.879999999999999716e+01 -2.594754294483713267e-02
7.884999999999999432e+01 -2.616910053370306855e-02
7.890000000000000568e+01 -2.965658296937069560e-02
7.895000000000000284e+01 -2.824528387973969379e-02
7.900000000000000000e+01 -3.038194322204984879e-02
7.904999999999999716e+01 -2.976333780443279203e-02
7.909999999999999432e+01 -2.976151701741068523e-02
7.915000000000000568e+01 -2.906708127515475470e-02
7.920000000000000284e+01 -2.805417128025748663e-02
7.925000000000000000e+01 -2.836766063307835997e-02
7.929999999999999716e+01 -2.813380323723372461e-02
7.934999999999999432e+01 -2.744291631266748688e-02
7.940000000000000568e+01 -2.572000135992589739e-02
7.945000000000000284e+01 -1.989127591510587295e-02
7.950000000000000000e+01 -1.967381800613740225e-02
7.954999999999999716e+01 -1.670129674510820866e-02
7.959999999999999432e+01 -1.561982443139161257e-02
7.965000000000000568e+01 -1.451102718949619924e-02
7.970000000000000284e+01 -1.537304422095698772e-02
7.975000000000000000e+01 -1.661480958712215766e-02
7.979999999999999716e+01 -1.834249656824818789e-02
7.984999999999999432e+01 -1.588818653498919042e-02
7.990000000000000568e+01 -1.331695647878194597e-02
7.995000000000000284e+01 -1.097256172963849592e-02
8.000000000000000000e+01 -1.369633632224010085e-02
8.004999999999999716e+01 -1.284161390962162627e-02
8.009999999999999432e+01 -1.313197072835599506e-02
8.015000000000000568e+01 -1.631740035708149211e-02
8.020000000000000284e+01 -1.417362342670056181e-02
8.025000000000000000e+01 -1.437895947437434728e-02
8.029999999999999716e+01 -1.167112033574893744e-02
8.034999999999999432e+01 -1.080087269962858726e-02
8.040000000000000568e+01 -1.202425069302468126e-02
8.045000000000000284e+01 -1.339736072019270807e-02
8.050000000000000000e+01 -9.060903527692556678e-03
8.054999999999999716e+01 -1.423988373146534321e-02
8.059999999999999432e+01 -1.589984963650474190e-02
8.065000000000000568e+01 -1.633267239184444178e-02
8.070000000000000284e+01 -1.634681789285228823e-02
8.075000000000000000e+01 -2.026926938332088840e-02
8.079999999999999716e+01 -2.035227451719933203e-02
8.084999999999999432e+01 -2.144986913829834488e-02
8.090000000000000568e+01 -1.817760556962440266e-02
8.095000000000000284e+01 -2.223591707189118485e-02
8.100000000000000000e+01 -2.480511941963198241e-02
8.104999999999999716e+01 -1.545692259049814485e-02
8.109999999999999432e+01 -1.361942051943761979e-02
8.115000000000000568e+01 -1.272853923930309175e-02
8.120000000000000284e+01 -1.505561361535925555e-02
8.125000000000000000e+01 -1.558103569879899439e-02
8.129999999999999716e+01 -1.729726403849721900e-02
8.134999999999999432e+01 -1.726283413127949543e-02
8.140000000000000568e+01 -1.974356876807233444e-02
8.145000000000000284e+01 -2.228352236279882922e-02
8.150000000000000000e+01 -2.327357663246095928e-02
8.154999999999999716e+01 -2.057732073400635533e-02
8.159999999999999432e+01 -2.146557304778209246e-02
8.165000000000000568e+01 -2.222381847270091249e-02
8.170000000000000284e+01 -1.625330829765293458e-02
8.175000000000000000e+01 -1.716365496812368580e-02
8.179999999999999716e+01 -1.851668294884429092e-02
8.184999999999999432e+01 -1.813381744413449653e-02
8.190000000000000568e+01 -1.740179522190545697e-02
8.195000000000000284e+01 -9.341610106088941642e-03
8.200000000000000000e+01 -9.068093428491840260e-03
8.204999999999999716e+01 -9.334505279924134105e-03
8.209999999999999432e+01 -8.470576878263191833e-03
8.215000000000000568e+01 -1.098881034864578402e-02
8.220000000000000284e+01 -1.159329736186061853e-02
8.225000000000000000e+01 -9.740487445571877068e-03
8.229999999999999716e+01 -8.736647644877913385e-03
8.234999999999999432e+01 -8.683869652113838933e-03
8.240000000000000568e+01 -3.055880159558508734e-03
8.245000000000000284e+01 -2.825621624948008656e-03
8.250000000000000000e+01 -4.103801498390884789e-03
8.254999999999999716e+01 -5.592653013270203026e-03
8.259999999999999432e+01 3.593851139570149612e-03
8.265000000000000568e+01 3.642752711722278738e-03
8.270000000000000284e+01 2.495967677432091303e-03
8.275000000000000000e+01 2.449029020881380529e-03
8.279999999999999716e+01 -8.255992997576549715e-05
8.284999999999999432e+01 -1.385127089199133371e-04
8.290000000000000568e+01 -2.107060451279011836e-04
8.295000000000000284e+01 4.013022618624279827e-04
8.300000000000000000e+01 2.453119887840023855e-03
8.304999999999999716e+01 2.131976891790314174e-03
8.309999999999999432e+01 1.822091963878490770e-03
8.315000000000000568e+01 2.775267549726335298e-03
8.320000000000000284e+01 -3.910649573251018902e-04
8.325000000000000000e+01 3.137274322719826132e-04
8.329999999999999716e+01 1.554497802207521230e-04
8.334999999999999432e+01 1.960604226834776129e-03
8.340000000000000568e+01 -1.652146525156802546e-03
8.345000000000000284e+01 -1.799600419916790517e-03
8.350000000000000000e+01 -3.382838661083342573e-03
8.354999999999999716e+01 2.305314447294856250e-03
8.359999999999999432e+01 2.500482969430619165e-03
8.365000000000000568e+01 3.410208225672447385e-03
8.370000000000000284e+01 7.343492730841945197e-03
8.375000000000000000e+01 4.903968413263864838e-03
8.379999999999999716e+01 5.202080984658501855e-03
8.384999999999999432e+01 2.861138335748885774e-03
8.390000000000000568e+01 2.886411452337607660e-03
8.395000000000000284e+01 6.502371239845432423e-04
8.400000000000000000e+01 -1.481519590549451181e-04
8.404999999999999716e+01 8.434694796815855877e-04
8.409999999999999432e+01 -1.966879201543952470e-03
8.415000000000000568e+01 -2.586909729043724345e-03
8.420000000000000284e+01 -3.438027931109526036e-03
8.425000000000000000e+01 -3.393046521813364476e-03
8.429999999999999716e+01 -4.194808252714486881e-03
8.434999999999999432e+01 -2.061381556373674713e-03
8.440000000000000568e+01 1.088524566057596892e-02
8.445000000000000284e+01 2.513877764684337157e-02
8.450000000000000000e+01 2.572996315951188787e-02
8.454999999999999716e+01 2.694096812847962541e-02
8.459999999999999432e+01 2.529897637431725854e-02
8.465000000000000568e+01 2.677955074718922981e-02
8.470000000000000284e+01 2.822477902658558635e-02
8.475000000000000000e+01 2.911266399693644355e-02
8.479999999999999716e+01 2.854086856047150997e-02
8.484999999999999432e+01 2.749125311759268928e-02
8.490000000000000568e+01 3.117389515503833294e-02
8.495000000000000284e+01 3.221060459350918309e-02
8.500000000000000000e+01 3.435500740069986902e-02
8.504999999999999716e+01 3.394182477330317388e-02
8.509999999999999432e+01 3.705364646978025200e-02
8.515000000000000568e+01 3.670067686524280254e-02
8.520000000000000284e+01 3.721831090234188621e-02
8.525000000000000000e+01 3.790437209483905195e-02
8.529999999999999716e+01 4.025955279604855053e-02
8.534999999999999432e+01 4.161678792125850235e-02
8.540000000000000568e+01 3.713938336213988556e-02
8.545000000000000284e+01 3.650758735035026376e-02
8.550000000000000000e+01 4.058776898339177402e-02
8.554999999999999716e+01 4.060095200656105990e-02
8.559999999999999432e+01 4.182768744886042334e-02
8.565000000000000568e+01 4.229934222757158330e-02
8.570000000000000284e+01 4.017865175118431886e-02
8.575000000000000000e+01 3.821734566337450789e-02
8.579999999999999716e+01 4.191114641000814878e-02
8.584999999999999432e+01 3.995160591678665468e-02
8.590000000000000568e+01 3.801113620770003171e-02
8.595000000000000284e+01 4.125267313843920119e-02
8.600000000000000000e+01 4.040558851737657137e-02
8.604999999999999716e+01 4.067042754865032167e-02
8.609999999999999432e+01 4.476648571456136316e-02
8.615000000000000568e+01 4.233440717378179896e-02
8.620000000000000284e+01 4.979760498994823675e-02
8.625000000000000000e+01 4.977757675828587552e-02
8.629999999999999716e+01 5.700317930341534944e-02
8.634999999999999432e+01 6.244139407739228431e-02
8.640000000000000568e+01 6.221028702870490257e-02
8.645000000000000284e+01 6.183138522423969191e-02
8.650000000000000000e+01 6.111574836463231492e-02
8.654999999999999716e+01 6.262260585612122732e-02
8.659999999999999432e+01 6.546024865101573997e-02
8.665000000000000568e+01 6.688994812807991241e-02
8.670000000000000284e+01 6.758896963923120838e-02
8.675000000000000000e+01 6.784702942889742072e-02
8.679999999999999716e+01 6.566395087179313639e-02
8.684999999999999432e+01 6.643496254778155641e-02
8.690000000000000568e+01 6.708887787900094657e-02
8.695000000000000284e+01 6.713784609300436912e-02
8.700000000000000000e+01 6.497998913472381732e-02
8.704999999999999716e+01 6.149518910986144504e-02
8.709999999999999432e+01 6.120391750141581516e-02
8.715000000000000568e+01 6.077073219069865223e-02
8.720000000000000284e+01 5.998598048044809228e-02
8.725000000000000000e+01 5.480768849951977995e-02
8.729999999999999716e+01 5.463043913416582714e-02
8.734999999999999432e+01 5.485575701214285421e-02
8.740000000000000568e+01 5.370225158929163578e-02
8.745000000000000284e+01 5.331139448880668069e-02
8.750000000000000000e+01 5.212830107957363429e-02
8.754999999999999716e+01 5.211984764901699679e-02
8.759999999999999432e+01 5.084345449632851621e-02
8.765000000000000568e+01 4.714566657854860066e-02
8.770000000000000284e+01 4.618532577911682591e-02
8.775000000000000000e+01 4.580988625929009045e-02
8.779999999999999716e+01 4.487719792391146878e-02
8.784999999999999432e+01 4.695863690756504200e-02
8.790000000000000568e+01 4.679236473109874006e-02
8.795000000000000284e+01 4.823921191979702039e-02
8.800000000000000000e+01 4.838502154494531832e-02
8.804999999999999716e+01 5.015148796358961936e-02
8.809999999999999432e+01 4.857675862483335633e-02
8.815000000000000568e+01 4.687342583164737925e-02
8.820000000000000284e+01 4.563889801525192885e-02
8.825000000000000000e+01 4.533469870705680860e-02
8.829999999999999716e+01 4.016578431498427082e-02
8.834999999999999432e+01 4.241072450345943073e-02
8.840000000000000568e+01 4.042712542638665640e-02
8.845000000000000284e+01 4.035920228060758258e-02
8.850000000000000000e+01 3.457217253245203903e-02
8.854999999999999716e+01 4.624021709425646387e-02
8.859999999999999432e+01 5.031679920718954563e-02
8.865000000000000568e+01 5.176415677362779938e-02
8.870000000000000284e+01 5.134831937134570756e-02
8.875000000000000000e+01 4.853895253672086546e-02
8.879999999999999716e+01 4.675864588338504019e-02
8.884999999999999432e+01 4.842603342272115696e-02
8.890000000000000568e+01 4.762201264918126953e-02
8.895000000000000284e+01 4.543213387230266020e-02
8.900000000000000000e+01 4.307065093706950731e-02
8.904999999999999716e+01 4.403613042095975982e-02
8.909999999999999432e+01 3.843959344978491177e-02
8.915000000000000568e+01 3.632600441527480267e-02
8.920000000000000284e+01 3.704096089537177450e-02
8.925000000000000000e+01 3.850912715695484212e-02
8.929999999999999716e+01 3.772370420169345040e-02
8.934999999999999432e+01 3.211249365638390446e-02
8.940000000000000568e+01 3.315089713786200515e-02
8.945000000000000284e+01 3.231869619038175989e-02
8.950000000000000000e+01 3.252087570552503887e-02
8.954999999999999716e+01 3.324979785169221436e-02
8.959999999999999432e+01 3.376039725779351325e-02
8.965000000000000568e+01 3.471286408086823178e-02
8.970000000000000284e+01 3.348628269566774479e-02
8.975000000000000000e+01 3.553906901396190060e-02
8.979999999999999716e+01 3.332113355626625806e-02
8.984999999999999432e+01 3.232532882026332294e-02
8.990000000000000568e+01 3.223059231859536078e-02
8.995000000000000284e+01 3.072954903174719005e-02
9.000000000000000000e+01 2.440559663373816426e-02
9.004999999999999716e+01 2.361187278627380898e-02
9.009999999999999432e+01 2.645828686181792705e-02
9.015000000000000568e+01 2.579052446164744467e-02
9.020000000000000284e+01 2.285757995607669638e-02
9.025000000000000000e+01 2.537972060002612398e-02
9.029999999999999716e+01 2.131694981717835793e-02
9.034999999999999432e+01 2.129013545101051536e-02
9.040000000000000568e+01 2.084495402137042167e-02
9.045000000000000284e+01 2.004410501622557600e-02
9.050000000000000000e+01 2.060258967803809890e-02
9.054999999999999716e+01 1.885751949344983275e-02
9.059999999999999432e+01 2.036548004015227217e-02
9.065000000000000568e+01 2.103225518582545195e-02
9.070000000000000284e+01 1.722805934830341432e-02
9.075000000000000000e+01 1.345332954329093132e-02
9.079999999999999716e+01 1.342945448079939548e-02
9.084999999999999432e+01 1.280484002504320325e-02
9.090000000000000568e+01 1.284113462290655157e-02
9.095000000000000284e+01 1.241794430172977332e-02
9.100000000000000000e+01 1.019565998192691232e-02
9.104999999999999716e+01 1.165494732290701940e-02
9.109999999999999432e+01 9.954049470745922681e-03
9.115000000000000568e+01 1.001276176159266416e-02
9.120000000000000284e+01 1.111699653563331600e-02
9.125000000000000000e+01 1.213613924219477183e-02
9.129999999999999716e+01 9.274451843467439519e-03
9.134999999999999432e+01 1.082835342111593095e-02
9.140000000000000568e+01 7.065386097463027988e-03
9.145000000000000284e+01 5.367330325469177668e-03
9.150000000000000000e+01 3.332132494403964619e-03
9.154999999999999716e+01 3.486407559009843150e-03
9.159999999999999432e+01 1.746483085969730530e-03
9.165000000000000568e+01 7.617275178791598237e-04
9.170000000000000284e+01 -1.427253681609833534e-03
9.175000000000000000e+01 -1.431822188753895239e-03
9.179999999999999716e+01 -1.752886235536959885e-03
9.184999999999999432e+01 -3.536979411778101191e-03
9.190000000000000568e+01 -2.883478642273931605e-03
9.195000000000000284e+01 3.467049164809084499e-04
9.200000000000000000e+01 -2.749344027041954641e-04
9.204999999999999716e+01 -2.833142425696339589e-03
9.209999999999999432e+01 -3.071116705873838150e-03
9.215000000000000568e+01 -1.735046345079421055e-03
9.220000000000000284e+01 -5.220186173203871308e-03
9.225000000000000000e+01 -1.001905991744644377e-02
9.229999999999999716e+01 -1.139439594034690612e-02
9.234999999999999432e+01 -7.805220713019673552e-03
9.240000000000000568e+01 -1.029738241146517692e-02
9.245000000000000284e+01 -9.921116106918415750e-03
9.250000000000000000e+01 -9.465330810410866116e-03
9.254999999999999716e+01 -9.942077359667211497e-03
9.259999999999999432e+01 -9.208188841123078269e-03
9.265000000000000568e+01 -1.130328539290056077e-02
9.270000000000000284e+01 -1.400631850170726972e-02
9.275000000000000000e+01 -1.777156382582709485e-02
9.279999999999999716e+01 -1.857973751386095967e-02
9.284999999999999432e+01 -2.311158940526362657e-02
9.290000000000000568e+01 -2.047511529555925275e-02
9.295000000000000284e+01 -2.226459676521896219e-02
9.300000000000000000e+01 -2.785334440572298162e-02
9.304999999999999716e+01 -3.158401090329607253e-02
9.309999999999999432e+01 -3.124920939058789190e-02
9.315000000000000568e+01 -2.800593692769795182e-02
9.320000000000000284e+01 -2.741686673915965863e-02
9.325000000000000000e+01 -2.735958794444646319e-02
9.329999999999999716e+01 -3.271057731674425432e-03
9.334999999999999432e+01 -2.551002883702243890e-03
9.340000000000000568e+01 -2.987566277853555795e-03
9.345000000000000284e+01 -9.890159038495435935e-04
9.350000000000000000e+01 -2.418262256199746763e-03
9.354999999999999716e+01 -5.185395674952871133e-03
9.359999999999999432e+01 -7.808880306633173528e-03
9.365000000000000568e+01 -9.245738635070759742e-03
9.370000000000000284e+01 -1.452306613403266458e-02
9.375000000000000000e+01 -1.537589916221829799e-02
9.379999999999999716e+01 -1.442916343702972323e-02
9.384999999999999432e+01 -1.628610048277398525e-02
9.390000000000000568e+01 -1.261468423028439326e-02
9.395000000000000284e+01 -1.520873905975370435e-02
9.400000000000000000e+01 -1.073200318142083359e-02
9.404999999999999716e+01 -1.318538586985523557e-02
9.409999999999999432e+01 -1.202026469037171565e-02
9.415000000000000568e+01 -1.095119206519668507e-02
9.420000000000000284e+01 -1.780372701363557020e-02
9.425000000000000000e+01 -1.851582057709398252e-02
9.429999999999999716e+01 -1.931003638280688606e-02
9.434999999999999432e+01 -1.913779216668061792e-02
9.440000000000000568e+01 -1.919699390264433328e-02
9.445000000000000284e+01 -1.872526925089159494e-02
9.450000000000000000e+01 -1.899910572367086853e-02
9.454999999999999716e+01 -2.005266703306964396e-02
9.459999999999999432e+01 -1.687843940929222367e-02
9.465000000000000568e+01 -1.616514524138875156e-02
9.470000000000000284e+01 -1.677376487934535351e-02
9.475000000000000000e+01 -1.614263411359821015e-02
9.479999999999999716e+01 -1.957291679279089466e-02
9.484999999999999432e+01 -2.284241271707999898e-02
9.490000000000000568e+01 -2.101253765502262769e-02
9.495000000000000284e+01 -2.221376518067737921e-02
9.500000000000000000e+01 -2.490124191345609306e-02
9.504999999999999716e+01 -2.621072490566541541e-02
9.509999999999999432e+01 -2.116540314811297951e-02
9.515000000000000568e+01 -2.278999218342019420e-02
9.520000000000000284e+01 -3.065865368853227732e-02
9.525000000000000000e+01 -2.379352212166528299e-02
9.529999999999999716e+01 -2.063372562085935905e-02
9.534999999999999432e+01 -2.314169081192880492e-02
9.540000000000000568e+01 -2.096917218450623094e-02
9.545000000000000284e+01 -2.041658073688587538e-02
9.550000000000000000e+01 -2.084408150456052919e-02
9.554999999999999716e+01 -2.186863340344365886e-02
9.559999999999999432e+01 -2.210714426812560376e-02
9.565000000000000568e+01 -2.295898293774162671e-02
9.570000000000000284e+01 -2.151489418457273525e-02
9.575000000000000000e+01 -2.297308457560055112e-02
9.579999999999999716e+01 -2.286468372401796040e-02
9.584999999999999432e+01 -1.007616210804821583e-02
9.590000000000000568e+01 -9.554710321472996773e-03
9.595000000000000284e+01 -6.754076622718200272e-03
9.600000000000000000e+01 -7.886338269556583333e-03
9.604999999999999716e+01 -4.872807082990300229e-03
9.609999999999999432e+01 -2.189667565823355793e-03
9.615000000000000568e+01 -2.424901255349765777e-03
9.620000000000000284e+01 -2.537105323963887837e-03
9.625000000000000000e+01 1.196852401376550384e-02
9.629999999999999716e+01 1.257153436638580243e-02
9.634999999999999432e+01 1.022196979755477832e-02
9.640000000000000568e+01 7.004647966810573570e-03
9.645000000000000284e+01 3.752360565833213341e-03
9.650000000000000000e+01 4.404239504480323732e-03
9.654999999999999716e+01 3.876278113600853479e-03
9.659999999999999432e+01 3.923076015254558201e-03
9.665000000000000568e+01 5.789932280238835847e-03
9.670000000000000284e+01 6.196113903220618578e-03
9.675000000000000000e+01 3.717959879087198282e-03
9.679999999999999716e+01 6.000227576483344906e-03
9.684999999999999432e+01 1.185085664746837394e-02
9.690000000000000568e+01 8.443525300134988379e-03
9.695000000000000284e+01 8.644289274507516857e-03
9.700000000000000000e+01 1.156694560362513460e-02
9.704999999999999716e+01 1.030883878685620592e-02
9.709999999999999432e+01 9.173638086325538316e-03
9.715000000000000568e+01 4.794330882867131258e-03
9.720000000000000284e+01 4.054259966660145320e-03
9.725000000000000000e+01 7.264792965335610878e-03
9.729999999999999716e+01 3.087352219786327831e-03
9.734999999999999432e+01 6.914716176356271171e-03
9.740000000000000568e+01 -8.701678202158980545e-04
9.745000000000000284e+01 -9.266109816797793702e-04
9.750000000000000000e+01 -1.576662654861835707e-03
9.754999999999999716e+01 3.282007304354803492e-03
9.759999999999999432e+01 5.063456530649521753e-03
9.765000000000000568e+01 5.317255142628262397e-03
9.770000000000000284e+01 9.158953184524396690e-03
9.775000000000000000e+01 1.193907911538140236e-02
9.779999999999999716e+01 1.008100591091538357e-02
9.784999999999999432e+01 8.274337607053290980e-03
9.790000000000000568e+01 1.183774814254810390e-02
9.795000000000000284e+01 1.477454297609763836e-02
9.800000000000000000e+01 1.655274209519674855e-02
9.804999999999999716e+01 1.618948216671323853e-02
9.809999999999999432e+01 1.409200647514795811e-02
9.815000000000000568e+01 1.277214902528408559e-02
9.820000000000000284e+01 1.554181882321871259e-02
9.825000000000000000e+01 1.446435498558089512e-02
9.829999999999999716e+01 1.280702174534262792e-02
9.834999999999999432e+01 1.281799497336377942e-02
9.840000000000000568e+01 1.178666660419370668e-02
9.845000000000000284e+01 1.027693771879330427e-02
9.850000000000000000e+01 9.912925087708893482e-03
9.854999999999999716e+01 6.738532392933220018e-03
9.859999999999999432e+01 7.506416804477336439e-03
9.865000000000000568e+01 5.525880661755541365e-03
9.870000000000000284e+01 1.128958778848973034e-02
9.875000000000000000e+01 1.371976576012216148e-02
9.879999999999999716e+01 1.420978248485638661e-02
9.884999999999999432e+01 1.175538807902689643e-02
9.890000000000000568e+01 1.115515289252411342e-02
9.895000000000000284e+01 1.691917082342164758e-02
9.900000000000000000e+01 1.919706558390602696e-02
9.904999999999999716e+01 1.946599597063109269e-02
9.909999999999999432e+01 1.862815526260342205e-02
9.915000000000000568e+01 2.092747312554752229e-02
9.920000000000000284e+01 2.085689613323353508e-02
9.925000000000000000e+01 2.150599422292794397e-02
9.929999999999999716e+01 2.055759091459708615e-02
9.934999999999999432e+01 2.086257932579061239e-02
9.940000000000000568e+01 1.995578833476361474e-02
9.945000000000000284e+01 2.096557441932266064e-02
9.950000000000000000e+01 2.506858190607420128e-02
9.954999999999999716e+01 2.459321934058605191e-02
9.959999999999999432e+01 2.380285958265558610e-02
9.965000000000000568e+01 2.446209325793782460e-02
9.970000000000000284e+01 2.535394697260069316e-02
9.975000000000000000e+01 2.549466671488318653e-02
9.979999999999999716e+01 2.454817507407340907e-02
9.984999999999999432e+01 2.540800006472282088e-02
9.990000000000000568e+01 2.680809766571178379e-02
9.995000000000000284e+01 2.755493973466178331e-02
1.000000000000000000e+02 2.916445254953776989e-02
1.000499999999999972e+02 2.883030244195573799e-02
1.000999999999999943e+02 3.083704128839789491e-02
1.001500000000000057e+02 3.181394458301965017e-02
1.002000000000000028e+02 3.196749382047149590e-02
1.002500000000000000e+02 3.136769874433925631e-02
1.002999999999999972e+02 3.091895628109119984e-02
1.003499999999999943e+02 3.410048828106633512e-02
1.004000000000000057e+02 3.381838910357304329e-02
1.004500000000000028e+02 2.649999963948858339e-02
1.005000000000000000e+02 3.576889662928421643e-02
1.005499999999999972e+02 3.866750238048846655e-02
1.005999999999999943e+02 4.073638101337039713e-02
1.006500000000000057e+02 4.126023792319404027e-02
1.007000000000000028e+02 3.923891187603344849e-02
1.007500000000000000e+02 4.260905298151319853e-02
1.007999999999999972e+02 4.524530441085922172e-02
1.008499999999999943e+02 4.881949745786878098e-02
1.009000000000000057e+02 4.858971308725162225e-02
1.009500000000000028e+02 4.871707092436756287e-02
1.010000000000000000e+02 5.032283985671297949e-02
1.010499999999999972e+02 5.139167270072166060e-02
1.010999999999999943e+02 5.423090077622474275e-02
1.011500000000000057e+02 4.864784981210045628e-02
1.012000000000000028e+02 4.852637682438518119e-02
1.012500000000000000e+02 4.765949201630354654e-02
1.012999999999999972e+02 4.666369546811731384e-02
1.013499999999999943e+02 4.776815782240526054e-02
1.014000000000000057e+02 4.713003918922312185e-02
1.014500000000000028e+02 4.715193195314341945e-02
1.015000000000000000e+02 4.238513314756763017e-02
1.015499999999999972e+02 4.217590964612026594e-02
1.015999999999999943e+02 4.194407588479169557e-02
1.016500000000000057e+02 4.066172411898926614e-02
1.017000000000000028e+02 4.364627903448859564e-02
1.017500000000000000e+02 4.361212204331840064e-02
1.017999999999999972e+02 4.241127679620228935e-02
1.018499999999999943e+02 3.889180844846491791e-02
1.019000000000000057e+02 4.046175851740492491e-02
1.019500000000000028e+02 3.753895053018078964e-02
1.020000000000000000e+02 3.858649886382756189e-02
1.020499999999999972e+02 3.872478761836486288e-02
1.020999999999999943e+02 3.868657211726730244e-02
1.021500000000000057e+02 4.295942330817858340e-02
1.022000000000000028e+02 4.331855850963479970e-02
1.022500000000000000e+02 4.342477026402079276e-02
1.022999999999999972e+02 4.363998621441959186e-02
1.023499999999999943e+02 4.385626688446519345e-02
1.024000000000000057e+02 4.125013697124035872e-02
1.024500000000000028e+02 3.939654898601478022e-02
1.025000000000000000e+02 3.927920145191732965e-02
1.025499999999999972e+02 3.916689831169883895e-02
1.025999999999999943e+02 3.963926740578932462e-02
1.026500000000000057e+02 3.746937104369638116e-02
1.027000000000000028e+02 3.681236708116286671e-02
1.027500000000000000e+02 3.678596843844109815e-02
1.027999999999999972e+02 3.538603217346030644e-02
1.028499999999999943e+02 3.515007063859029030e-02
1.029000000000000057e+02 4.006666935302385935e-02
1.029500000000000028e+02 3.706592455378122236e-02
1.030000000000000000e+02 3.632183627002889131e-02
1.030499999999999972e+02 3.628943557757695337e-02
1.030999999999999943e+02 3.610845920935479986e-02
1.031500000000000057e+02 3.433401021341475623e-02
1.032000000000000028e+02 3.368666300969337668e-02
1.032500000000000000e+02 3.382850355790774366e-02
1.032999999999999972e+02 3.425646183794207877e-02
1.033499999999999943e+02 3.578903481745313725e-02
1.034000000000000057e+02 3.507712036485780699e-02
1.034500000000000028e+02 3.744975580710188656e-02
1.035000000000000000e+02 3.757500152612528593e-02
1.035499999999999972e+02 3.642872603902100326e-02
1.035999999999999943e+02 3.658896370842663198e-02
1.036500000000000057e+02 3.617658353992908582e-02
1.037000000000000028e+02 3.687140454931912836e-02
1.037500000000000000e+02 3.669680237676228862e-02
1.037999999999999972e+02 3.665014685689350904e-02
1.038499999999999943e+02 3.498480520600386057e-02
1.039000000000000057e+02 3.219864891331167961e-02
1.039500000000000028e+02 3.338705432044485749e-02
1.040000000000000000e+02 3.417193609359502754e-02
1.040499999999999972e+02 3.406994249509467942e-02
1.040999999999999943e+02 3.236088032238843004e-02
1.041500000000000057e+02 3.162662361598785055e-02
1.042000000000000028e+02 3.002002761244072782e-02
1.042500000000000000e+02 3.065514865312130369e-02
1.042999999999999972e+02 3.106450139370153796e-02
1.043499999999999943e+02 2.814749639076252058e-02
1.044000000000000057e+02 2.623897557192159113e-02
1.044500000000000028e+02 2.114339303158106406e-02
1.045000000000000000e+02 2.041397672928297116e-02
1.045499999999999972e+02 2.309736679409190793e-02
1.045999999999999943e+02 2.608144903574602380e-02
1.046500000000000057e+02 2.523364585449998712e-02
1.047000000000000028e+02 2.800816322813439591e-02
1.047500000000000000e+02 2.694252073180250159e-02
1.047999999999999972e+02 2.807801403225855530e-02
1.048499999999999943e+02 2.690197022477987254e-02
1.049000000000000057e+02 2.695241205520072444e-02
1.049500000000000028e+02 2.663132734500801846e-02
1.050000000000000000e+02 2.800816052121386096e-02
1.050499999999999972e+02 2.539848677705546995e-02
1.050999999999999943e+02 2.432455568362780832e-02
1.051500000000000057e+02 2.445434478924185182e-02
1.052000000000000028e+02 2.400475770180016816e-02
1.052500000000000000e+02 2.333377551414334006e-02
1.052999999999999972e+02 2.099532039119034535e-02
1.053499999999999943e+02 2.139084294712503137e-02
1.054000000000000057e+02 2.073440686138514413e-02
1.054500000000000028e+02 2.164185633098152442e-02
1.055000000000000000e+02 1.960819261542418382e-02
1.055499999999999972e+02 1.977020763663007302e-02
1.055999999999999943e+02 1.885785770590948929e-02
1.056500000000000057e+02 1.821776238727718794e-02
1.057000000000000028e+02 1.965256043424254417e-02
1.057500000000000000e+02 2.158560908046712468e-02
1.057999999999999972e+02 2.521156129942605378e-02
1.058499999999999943e+02 2.610237926786051696e-02
1.059000000000000057e+02 2.609663914705590004e-02
1.059500000000000028e+02 2.759425550173657746e-02
1.060000000000000000e+02 2.641536426475388569e-02
1.060499999999999972e+02 2.833106673005185427e-02
1.060999999999999943e+02 2.917465269517930879e-02
1.061500000000000057e+02 2.950968052176766721e-02
1.062000000000000028e+02 3.487557941869140476e-02
1.062500000000000000e+02 3.364561553842424640e-02
1.062999999999999972e+02 3.513489241632761911e-02
1.063499999999999943e+02 3.527485299513805767e-02
1.064000000000000057e+02 3.514092127967505946e-02
1.064500000000000028e+02 3.797922968938700905e-02
1.065000000000000000e+02 3.686932884825116358e-02
1.065499999999999972e+02 3.312704239848299204e-02
1.065999999999999943e+02 3.547306896814324262e-02
1.066500000000000057e+02 3.760926823906067529e-02
1.067000000000000028e+02 3.585293543756794266e-02
1.067500000000000000e+02 3.718216193303331557e-02
1.067999999999999972e+02 4.028855053924425278e-02
1.068499999999999943e+02 4.171700250028348433e-02
1.069000000000000057e+02 4.470927416477640803e-02
1.069500000000000028e+02 3.838992010743592920e-02
1.070000000000000000e+02 3.795115211786253412e-02
1.070499999999999972e+02 3.861980260710193291e-02
1.070999999999999943e+02 3.644360494305396575e-02
1.071500000000000057e+02 3.920207688962074055e-02
1.072000000000000028e+02 3.876758616802400415e-02
1.072500000000000000e+02 3.734821928278034969e-02
1.072999999999999972e+02 3.355923372827013251e-02
1.073499999999999943e+02 3.365777631398170905e-02
1.074000000000000057e+02 3.010041449561224811e-02
1.074500000000000028e+02 3.067663880125016604e-02
1.075000000000000000e+02 3.320823261827957756e-02
1.075499999999999972e+02 3.200951271443577134e-02
1.075999999999999943e+02 2.684010976593018127e-02
1.076500000000000057e+02 2.487533061605286255e-02
1.077000000000000028e+02 3.115509282714817516e-02
1.077500000000000000e+02 3.000449905280747759e-02
1.077999999999999972e+02 2.870718207065437941e-02
1.078499999999999943e+02 3.084033096295137402e-02
1.079000000000000057e+02 2.749047804641901668e-02
1.079500000000000028e+02 2.742820048597782723e-02
1.080000000000000000e+02 2.442574517585269570e-02
1.080499999999999972e+02 2.516656618531771042e-02
1.080999999999999943e+02 2.548201862596692624e-02
1.081500000000000057e+02 2.954827042256707656e-02
1.082000000000000028e+02 3.052429119856363629e-02
1.082500000000000000e+02 2.960623786815988132e-02
1.082999999999999972e+02 2.948583818227983044e-02
1.083499999999999943e+02 2.534674170653597111e-02
1.084000000000000057e+02 2.853498231832150150e-02
1.084500000000000028e+02 2.777090150590110634e-02
1.085000000000000000e+02 2.789882598747788975e-02
1.085499999999999972e+02 2.272043221438477256e-02
1.085999999999999943e+02 2.294763716131155776e-02
1.086500000000000057e+02 2.232408911504057264e-02
1.087000000000000028e+02 1.998588169467504366e-02
1.087500000000000000e+02 1.955676932562093115e-02
1.087999999999999972e+02 1.699063694691504284e-02
1.088499999999999943e+02 1.562600256380394792e-02
1.089000000000000057e+02 1.422531567373618022e-02
1.089500000000000028e+02 1.896641231040624778e-02
1.090000000000000000e+02 1.812588232760380808e-02
1.090499999999999972e+02 1.914354184474408721e-02
1.090999999999999943e+02 1.818716930244090174e-02
1.091500000000000057e+02 1.983080231855314721e-02
1.092000000000000028e+02 2.047984869749761710e-02
1.092500000000000000e+02 2.108685632900498402e-02
1.092999999999999972e+02 2.335784368235127237e-02
1.093499999999999943e+02 2.126925303598352704e-02
1.094000000000000057e+02 8.836389380653219064e-03
1.094500000000000028e+02 -8.653543647889583648e-03
1.095000000000000000e+02 -6.106431654808429539e-03
1.095499999999999972e+02 -6.513016966757301761e-03
1.095999999999999943e+02 -4.952589578817087439e-03
1.096500000000000057e+02 -4.341194832994300749e-03
1.097000000000000028e+02 -9.101372097640857139e-03
1.097500000000000000e+02 -7.411376322476771750e-03
1.097999999999999972e+02 -7.085302258365724568e-03
1.098499999999999943e+02 -6.596714056976221534e-03
1.099000000000000057e+02 -8.212387757695779195e-03
1.099500000000000028e+02 -1.021159895635962225e-02
1.100000000000000000e+02 -1.098181429434716069e-02
1.100499999999999972e+02 -1.064816901817447654e-02
1.100999999999999943e+02 -1.172188350814180012e-02
1.101500000000000057e+02 -1.181626153098109047e-02
1.102000000000000028e+02 -1.365046672450796750e-02
1.102500000000000000e+02 -1.466185351796904686e-02
1.102999999999999972e+02 -1.711653213432286560e-02
1.103499999999999943e+02 -1.605111663399134622e-02
1.104000000000000057e+02 -1.348954526790358682e-02
1.104500000000000028e+02 -1.087133308699578770e-02
1.105000000000000000e+02 -1.159899124895074837e-02
1.105499999999999972e+02 -1.130907937602779884e-02
1.105999999999999943e+02 -1.067930901249874824e-02
1.106500000000000057e+02 -1.331988337688599228e-02
1.107000000000000028e+02 -8.828079994226354851e-03
1.107500000000000000e+02 -8.869105018098304496e-03
1.107999999999999972e+02 -1.313336055950875027e-02
1.108499999999999943e+02 -1.478642013295144997e-02
1.109000000000000057e+02 -1.648842030058183736e-02
1.109500000000000028e+02 -1.670203253018475234e-02
1.110000000000000000e+02 -1.706475363095480424e-02
1.110499999999999972e+02 -1.219545200912852678e-02
1.110999999999999943e+02 -7.966564741998086868e-03
1.111500000000000057e+02 -2.922019574406465193e-03
1.112000000000000028e+02 -8.193387711502683919e-04
1.112500000000000000e+02 -3.028304946270485472e-03
1.112999999999999972e+02 -6.913805781393977598e-03
1.113499999999999943e+02 -1.191679860301548405e-02
1.114000000000000057e+02 -1.117652374664586737e-02
1.114500000000000028e+02 -7.115433921495799806e-03
1.115000000000000000e+02 -5.801080339654126131e-03
1.115499999999999972e+02 -8.170802502641207749e-03
1.115999999999999943e+02 -1.498414887022307869e-04
1.116500000000000057e+02 4.096485306170846892e-03
1.117000000000000028e+02 3.439876119677813798e-03
1.117500000000000000e+02 2.219685775081110726e-03
1.117999999999999972e+02 3.672748504526731142e-03
1.118499999999999943e+02 4.721088286453649883e-03
1.119000000000000057e+02 7.462836957780654736e-03
1.119500000000000028e+02 6.112025426437362081e-03
1.120000000000000000e+02 7.104374826587071465e-03
1.120499999999999972e+02 1.214549655602177938e-02
1.120999999999999943e+02 1.370198667844161125e-02
1.121500000000000057e+02 1.332292875949629696e-02
1.122000000000000028e+02 1.335695495968277843e-02
1.122500000000000000e+02 1.701462618176051780e-02
1.122999999999999972e+02 1.646718821114082423e-02
1.123499999999999943e+02 1.425141882292054255e-02
1.124000000000000057e+02 1.509169153548746423e-02
1.124500000000000028e+02 1.636439762773359355e-02
1.125000000000000000e+02 1.539099936400403768e-02
1.125499999999999972e+02 1.794868558963649136e-02
1.125999999999999943e+02 1.422877580575761247e-02
1.126500000000000057e+02 1.232594020761110069e-02
1.127000000000000028e+02 1.129139890702809436e-02
1.127500000000000000e+02 1.022641160034238640e-02
1.127999999999999972e+02 8.595690766727956747e-03
1.128499999999999943e+02 6.926590680518492082e-03
1.129000000000000057e+02 9.910162203054217675e-03
1.129500000000000028e+02 1.060501062720689211e-02
1.130000000000000000e+02 1.074042332215398299e-02
1.130499999999999972e+02 1.055522174659405919e-02
1.130999999999999943e+02 1.198428776513276589e-02
1.131500000000000057e+02 1.218857692876324818e-02
1.132000000000000028e+02 1.304918314590339766e-02
1.132500000000000000e+02 1.127612171256696730e-02
1.132999999999999972e+02 1.322718780374181231e-02
1.133499999999999943e+02 1.357670023369915262e-02
1.134000000000000057e+02 1.451915294946286294e-02
1.134500000000000028e+02 1.333472373729227556e-02
1.135000000000000000e+02 1.896992630780864816e-02
1.135499999999999972e+02 4.045466691427883647e-04
1.135999999999999943e+02 -6.196069856408578831e-03
1.136500000000000057e+02 -6.016881699265990563e-03
1.137000000000000028e+02 -8.387066852865075750e-03
1.137500000000000000e+02 -7.097862589191105548e-03
1.137999999999999972e+02 -5.796371312100317627e-03
1.138499999999999943e+02 -6.787873209279196227e-03
1.139000000000000057e+02 -7.531711461739407955e-03
1.139500000000000028e+02 -6.953314080100978303e-03
1.140000000000000000e+02 -3.008927874400142352e-03
1.140499999999999972e+02 -5.183642743484618079e-03
1.140999999999999943e+02 -4.662694318683613566e-03
1.141500000000000057e+02 -5.734947013368193493e-03
1.142000000000000028e+02 -6.575978376557844486e-03
1.142500000000000000e+02 -6.922471309102345635e-03
1.142999999999999972e+02 -8.819443967186098299e-03
1.143499999999999943e+02 -5.724117749480184432e-03
1.144000000000000057e+02 -9.552619930687709232e-03
1.144500000000000028e+02 -3.584382223830161543e-03
1.145000000000000000e+02 -3.979211771993677177e-03
1.145499999999999972e+02 -9.520543576604324418e-03
1.145999999999999943e+02 -5.367440941637752379e-03
1.146500000000000057e+02 -6.638044542320553111e-03
1.147000000000000028e+02 -5.616547896020617457e-03
1.147500000000000000e+02 -6.383118917893427190e-03
1.147999999999999972e+02 -3.202654329148408707e-03
1.148499999999999943e+02 -5.933751316088169874e-04
1.149000000000000057e+02 -2.126945020868364151e-04
1.149500000000000028e+02 9.710768783344785786e-04
1.150000000000000000e+02 -5.612975869831136888e-03
1.150499999999999972e+02 1.629346786298389730e-03
1.150999999999999943e+02 3.410803639559052024e-05
1.151500000000000057e+02 2.312229444076141158e-03
1.152000000000000028e+02 5.521387738812371521e-03
1.152500000000000000e+02 7.728881283488314366e-03
1.152999999999999972e+02 3.269633003780347217e-03
1.153499999999999943e+02 5.763666719840487319e-03
1.154000000000000057e+02 8.066063395244125675e-03
1.154500000000000028e+02 9.234018103290508178e-03
1.155000000000000000e+02 9.738977257250243033e-03
1.155499999999999972e+02 1.298137753622578307e-02
1.155999999999999943e+02 1.239044313439646543e-02
1.156500000000000057e+02 1.138873481026346328e-02
1.157000000000000028e+02 1.738062678727630289e-02
1.157500000000000000e+02 2.174785152958046489e-02
1.157999999999999972e+02 2.181186977325663343e-02
1.158499999999999943e+02 2.457710774728988010e-02
1.159000000000000057e+02 1.985737669882112547e-02
1.159500000000000028e+02 2.121995508482067694e-02
1.160000000000000000e+02 2.435779286082731185e-02
1.160499999999999972e+02 2.813218197218701755e-02
1.160999999999999943e+02 2.811204319516960246e-02
1.161500000000000057e+02 2.518766813111900094e-02
1.162000000000000028e+02 2.512033408632475748e-02
1.162500000000000000e+02 2.543958879951699684e-02
1.162999999999999972e+02 2.471096945389623586e-02
1.163499999999999943e+02 2.266471683761316427e-02
1.164000000000000057e+02 2.112034318081310383e-02
1.164500000000000028e+02 2.148380662920866893e-02
1.165000000000000000e+02 2.370729564303327569e-02
1.165499999999999972e+02 2.347919260754217571e-02
1.165999999999999943e+02 2.557900568213002795e-02
1.166500000000000057e+02 2.645126008854662217e-02
1.167000000000000028e+02 2.885200751792216592e-02
1.167500000000000000e+02 2.956989652984928427e-02
1.167999999999999972e+02 2.988723369845339498e-02
1.168499999999999943e+02 2.768497207725934689e-02
1.169000000000000057e+02 2.570807920615375552e-02
1.169500000000000028e+02 2.273615265041023861e-02
1.170000000000000000e+02 2.161593339641404779e-02
1.170499999999999972e+02 2.608593842366517881e-02
1.170999999999999943e+02 2.355448352790086297e-02
1.171500000000000057e+02 2.462889888282534037e-02
1.172000000000000028e+02 2.723334611887745157e-02
1.172500000000000000e+02 3.487718621145700221e-02
1.172999999999999972e+02 3.650609173684576242e-02
1.173499999999999943e+02 3.288021012995832881e-02
1.174000000000000057e+02 3.262105102370357890e-02
1.174500000000000028e+02 3.430361159457416542e-02
1.175000000000000000e+02 3.711999095806476495e-02
1.175499999999999972e+02 3.748150260586072952e-02
1.175999999999999943e+02 2.943689790631308714e-02
1.176500000000000057e+02 2.978460956708775531e-02
1.177000000000000028e+02 3.486878345802401497e-02
1.177500000000000000e+02 3.525470437046220040e-02
1.177999999999999972e+02 3.579532107384317957e-02
1.178499999999999943e+02 3.529430566764692190e-02
1.179000000000000057e+02 3.232728427752541711e-02
1.179500000000000028e+02 3.528099714569542938e-02
1.180000000000000000e+02 4.633802572561830646e-02
1.180499999999999972e+02 4.789296433841750550e-02
1.180999999999999943e+02 4.777222805576394893e-02
1.181500000000000057e+02 4.413139518203804124e-02
1.182000000000000028e+02 4.510134926915267822e-02
1.182500000000000000e+02 4.342572262546866291e-02
1.182999999999999972e+02 4.159123546488115164e-02
1.183499999999999943e+02 4.519799621774302223e-02
1.184000000000000057e+02 4.481945072612760622e-02
1.184500000000000028e+02 4.456017360408610212e-02
1.185000000000000000e+02 4.290446213859365476e-02
1.185499999999999972e+02 4.300570814042869311e-02
1.185999999999999943e+02 4.350304927554918960e-02
1.186500000000000057e+02 4.486029079749908471e-02
1.187000000000000028e+02 4.617221642469638426e-02
1.187500000000000000e+02 4.690841982672667998e-02
1.187999999999999972e+02 4.757868641293955259e-02
1.188499999999999943e+02 4.695037146247236365e-02
1.189000000000000057e+02 5.074413333852313690e-02
1.189500000000000028e+02 5.148247769427984066e-02
1.190000000000000000e+02 4.962858755568665819e-02
1.190499999999999972e+02 5.117809762856034839e-02
1.190999999999999943e+02 4.813808350542576192e-02
1.191500000000000057e+02 4.458634522748132489e-02
1.192000000000000028e+02 4.860949189500338857e-02
1.192500000000000000e+02 5.373206924171694543e-02
1.192999999999999972e+02 5.337310016165053989e-02
1.193499999999999943e+02 4.897927271678931965e-02
1.194000000000000057e+02 4.851832638739863451e-02
1.194500000000000028e+02 4.845386693553888069e-02
1.195000000000000000e+02 4.874315003639386606e-02
1.195499999999999972e+02 4.887738236118518986e-02
1.195999999999999943e+02 4.725070741980111344e-02
1.196500000000000057e+02 4.769414823424527466e-02
1.197000000000000028e+02 4.729180793917713704e-02
1.197500000000000000e+02 4.861228823904709812e-02
1.197999999999999972e+02 5.132013308762874149e-02
1.198499999999999943e+02 5.012192409425186151e-02
1.199000000000000057e+02 4.955698281628356794e-02
1.199500000000000028e+02 5.070864899492432548e-02
1.200000000000000000e+02 5.261329498395383997e-02
1.200499999999999972e+02 5.266480185244798440e-02
1.200999999999999943e+02 5.050791157743952237e-02
1.201500000000000057e+02 5.386183567003198502e-02
1.202000000000000028e+02 4.903488388760666311e-02
1.202500000000000000e+02 4.477747683102668158e-02
1.202999999999999972e+02 4.022768628093655041e-02
1.203499999999999943e+02 4.136770563519282656e-02
1.204000000000000057e+02 3.903741193009804128e-02
1.204500000000000028e+02 4.112483579871818035e-02
1.205000000000000000e+02 4.383477526558402643e-02
1.205499999999999972e+02 4.607894150877172440e-02
1.205999999999999943e+02 4.798299646881759584e-02
1.206500000000000057e+02 3.853685283480898921e-02
1.207000000000000028e+02 3.665347878717948454e-02
1.207500000000000000e+02 3.883168012621217302e-02
1.207999999999999972e+02 3.600129810726417079e-02
1.208499999999999943e+02 3.565898574248169139e-02
1.209000000000000057e+02 3.798382298572935967e-02
1.209500000000000028e+02 3.569341525578859087e-02
1.210000000000000000e+02 3.421541834494621487e-02
1.210499999999999972e+02 3.155770672028899992e-02
1.210999999999999943e+02 3.155731423787919848e-02
1.211500000000000057e+02 3.215218024488990939e-02
1.212000000000000028e+02 3.294911284479731806e-02
1.212500000000000000e+02 3.286523078795808295e-02
1.212999999999999972e+02 3.403526398544118314e-02
1.213499999999999943e+02 3.730873929758272978e-02
1.214000000000000057e+02 3.963105928336514011e-02
1.214500000000000028e+02 3.973692809641323626e-02
1.215000000000000000e+02 4.084056036049606153e-02
1.215499999999999972e+02 4.327548961215330753e-02
1.215999999999999943e+02 4.278725726380356448e-02
1.216500000000000057e+02 4.190466267574084747e-02
1.217000000000000028e+02 4.326933317117532402e-02
1.217500000000000000e+02 4.300879036901684993e-02
1.217999999999999972e+02 4.424935658347961542e-02
1.218499999999999943e+02 4.973832501589704053e-02
1.219000000000000057e+02 4.942389404370344658e-02
1.219500000000000028e+02 4.909057740029851291e-02
1.220000000000000000e+02 5.530350197082574415e-02
1.220499999999999972e+02 5.505319025135398114e-02
1.220999999999999943e+02 5.528805455451273054e-02
1.221500000000000057e+02 5.834967298154075666e-02
1.222000000000000028e+02 5.935486550542568712e-02
1.222500000000000000e+02 5.860143283710686490e-02
1.222999999999999972e+02 6.834987236203668437e-02
1.223499999999999943e+02 6.640875641813970276e-02
1.224000000000000057e+02 7.925858730611096137e-02
1.224500000000000028e+02 8.103296527000128369e-02
1.225000000000000000e+02 8.268344605221562837e-02
1.225499999999999972e+02 8.602398153571823303e-02
1.225999999999999943e+02 8.050212334895534561e-02
1.226500000000000057e+02 7.652449182950236961e-02
1.227000000000000028e+02 7.470328790414139386e-02
1.227500000000000000e+02 7.484235449886039726e-02
1.227999999999999972e+02 7.879336074285846203e-02
1.228499999999999943e+02 7.878934652568878039e-02
1.229000000000000057e+02 7.536632147113173086e-02
1.229500000000000028e+02 7.354251768170756709e-02
1.230000000000000000e+02 7.431939209082669140e-02
1.230499999999999972e+02 7.212737161289695109e-02
1.230999999999999943e+02 7.174364744884950684e-02
1.231500000000000057e+02 7.399333018536606577e-02
1.232000000000000028e+02 6.454331423465088646e-02
1.232500000000000000e+02 6.520374283370092283e-02
1.232999999999999972e+02 6.690142975463848896e-02
1.233499999999999943e+02 6.667751012671339905e-02
1.234000000000000057e+02 6.420758317788541336e-02
1.234500000000000028e+02 6.280080039456692464e-02
1.235000000000000000e+02 6.111157316527623951e-02
1.235499999999999972e+02 6.187527575861402618e-02
1.235999999999999943e+02 5.874433807083029313e-02
1.236500000000000057e+02 6.046626914178379608e-02
1.237000000000000028e+02 5.957945759767762500e-02
1.237500000000000000e+02 5.554484956644204635e-02
1.237999999999999972e+02 6.155711752203183590e-02
1.238499999999999943e+02 6.105316280552625791e-02
1.239000000000000057e+02 6.106438481351907088e-02
1.239500000000000028e+02 5.748258005406377963e-02
1.240000000000000000e+02 5.326235269078188200e-02
1.240499999999999972e+02 5.376959959888832213e-02
1.240999999999999943e+02 5.332215222800766596e-02
1.241500000000000057e+02 4.777957045409830794e-02
1.242000000000000028e+02 4.828249341412174656e-02
1.242500000000000000e+02 4.840419494663678046e-02
1.242999999999999972e+02 4.971053453938072131e-02
1.243499999999999943e+02 4.883129969915474961e-02
1.244000000000000057e+02 4.940095536306886304e-02
1.244500000000000028e+02 4.985084422639601831e-02
1.245000000000000000e+02 5.200576894169242625e-02
1.245499999999999972e+02 5.329291519240318686e-02
1.245999999999999943e+02 5.306640540404267137e-02
1.246500000000000057e+02 5.325258142795726013e-02
1.247000000000000028e+02 5.323399055378882222e-02
1.247500000000000000e+02 5.240705310581227766e-02
1.247999999999999972e+02 5.081652178850287749e-02
1.248499999999999943e+02 5.136429235757530160e-02
1.249000000000000057e+02 4.945675367780535264e-02
1.249500000000000028e+02 4.687530105839431832e-02
1.250000000000000000e+02 4.679554169169133221e-02
1.250499999999999972e+02 4.286436043353711312e-02
1.250999999999999943e+02 4.028428183596900747e-02
1.251500000000000057e+02 4.062130171993430516e-02
1.252000000000000028e+02 4.231733505227318337e-02
1.252500000000000000e+02 4.269972459166247736e-02
1.252999999999999972e+02 4.341380332502697836e-02
1.253499999999999943e+02 4.445195913923133402e-02
1.254000000000000057e+02 4.354085825723524872e-02
1.254500000000000028e+02 4.543843971580153324e-02
1.255000000000000000e+02 4.266105406871935346e-02
1.255499999999999972e+02 4.639160614656429732e-02
1.255999999999999943e+02 4.875077683272040913e-02
1.256500000000000057e+02 4.403448020514232064e-02
1.257000000000000028e+02 4.413727458295988587e-02
1.257500000000000000e+02 3.710379408745722446e-02
1.257999999999999972e+02 3.203324095316757020e-02
1.258499999999999943e+02 3.164923364649527976e-02
1.259000000000000057e+02 3.243512071355002940e-02
1.259500000000000028e+02 3.237505864957546803e-02
1.260000000000000000e+02 3.128573373589101092e-02
1.260499999999999972e+02 3.394383811970013570e-02
1.260999999999999943e+02 2.710393700305828435e-02
1.261500000000000057e+02 3.107025116647885860e-02
1.262000000000000028e+02 3.132822632641937138e-02
1.262500000000000000e+02 3.294275387250016063e-02
1.262999999999999972e+02 3.087692858868721843e-02
1.263499999999999943e+02 3.218215194060558559e-02
1.264000000000000057e+02 3.574599545932647532e-02
1.264500000000000028e+02 3.546141045981270057e-02
1.265000000000000000e+02 3.525736346904540658e-02
1.265499999999999972e+02 3.398893050255166748e-02
1.265999999999999943e+02 3.452395773678262197e-02
1.266500000000000057e+02 3.505933647748464554e-02
1.267000000000000028e+02 3.624831544693176560e-02
1.267500000000000000e+02 3.695947460998366685e-02
1.267999999999999972e+02 3.700056183687241290e-02
1.268499999999999943e+02 3.344575633888245692e-02
1.269000000000000057e+02 3.294622705294025788e-02
1.269500000000000028e+02 3.573769706231915561e-02
1.270000000000000000e+02 3.601313266421591469e-02
1.270499999999999972e+02 3.414097247478556363e-02
1.270999999999999943e+02 3.381903084048003272e-02
1.271500000000000057e+02 3.117274696021463815e-02
1.272000000000000028e+02 3.019597003595449886e-02
1.272500000000000000e+02 3.033460860036990211e-02
1.272999999999999972e+02 2.983711503243990926e-02
1.273499999999999943e+02 2.945609785437169198e-02
1.274000000000000057e+02 3.282101707189958445e-02
1.274500000000000028e+02 3.396123552594031147e-02
1.275000000000000000e+02 3.283563946965501607e-02
1.275499999999999972e+02 3.244771154117118139e-02
1.275999999999999943e+02 3.489539193092378033e-02
1.276500000000000057e+02 3.330693226141544921e-02
1.277000000000000028e+02 3.297626598021068112e-02
1.277500000000000000e+02 3.264352031855886904e-02
1.277999999999999972e+02 3.374697806036441178e-02
1.278499999999999943e+02 3.362952283018900285e-02
1.279000000000000057e+02 3.322394891564605518e-02
1.279500000000000028e+02 3.477242958314669813e-02
1.280000000000000000e+02 3.327747525926395139e-02
1.280500000000000114e+02 3.849249425319976187e-02
1.280999999999999943e+02 3.807766339464967870e-02
1.281500000000000057e+02 3.952573460448558645e-02
1.281999999999999886e+02 4.212761351135289878e-02
1.282500000000000000e+02 4.024410553253865430e-02
1.283000000000000114e+02 4.074315589756170863e-02
1.283499999999999943e+02 4.076541238954970586e-02
1.284000000000000057e+02 4.166870017488158440e-02
1.284499999999999886e+02 4.029862534667284779e-02
1.285000000000000000e+02 4.041763698946363587e-02
1.285500000000000114e+02 4.013532041828067609e-02
1.285999999999999943e+02 3.981144745307194782e-02
1.286500000000000057e+02 3.898861179012908657e-02
1.286999999999999886e+02 3.630930723427411300e-02
1.287500000000000000e+02 3.478857587635988263e-02
1.288000000000000114e+02 3.324712122180069340e-02
1.288499999999999943e+02 3.237055765418962727e-02
1.289000000000000057e+02 3.565066417987234476e-02
1.289499999999999886e+02 3.005440726421934952e-02
1.290000000000000000e+02 3.043253296502650140e-02
1.290500000000000114e+02 3.017404390033543923e-02
1.290999999999999943e+02 3.432139972504759384e-02
1.291500000000000057e+02 2.909587518942757800e-02
1.291999999999999886e+02 2.734839670659387767e-02
1.292500000000000000e+02 2.216023967172449372e-02
1.293000000000000114e+02 1.878645166098162622e-02
1.293499999999999943e+02 1.704117985367455471e-02
1.294000000000000057e+02 1.779734477371644474e-02
1.294499999999999886e+02 1.955019462083359971e-02
1.295000000000000000e+02 1.910489496009733570e-02
1.295500000000000114e+02 1.433270594916975088e-02
1.295999999999999943e+02 1.551435413672841435e-02
1.296500000000000057e+02 1.925417773362677470e-02
1.296999999999999886e+02 1.380550182311564289e-02
1.297500000000000000e+02 1.924120185834233415e-02
1.298000000000000114e+02 2.159823638735839171e-02
1.298499999999999943e+02 2.061340695603985917e-02
1.299000000000000057e+02 1.908547718111169161e-02
1.299499999999999886e+02 1.764588660500387637e-02
1.300000000000000000e+02 2.114665844327146688e-02
1.300500000000000114e+02 2.179020112759996741e-02
1.300999999999999943e+02 2.581916776331920002e-02
1.301500000000000057e+02 2.399135956752180762e-02
1.301999999999999886e+02 2.388733514163476207e-02
1.302500000000000000e+02 2.531417247011881130e-02
1.303000000000000114e+02 2.251160745151762829e-02
1.303499999999999943e+02 2.745445762075835253e-02
1.304000000000000057e+02 2.706180274539052993e-02
1.304499999999999886e+02 2.576717889113700616e-02
1.305000000000000000e+02 2.169369550221964676e-02
1.305500000000000114e+02 2.176442603051016722e-02
1.305999999999999943e+02 2.254875080663415465e-02
1.306500000000000057e+02 3.495936836281125087e-02
1.306999999999999886e+02 3.147997104377254357e-02
1.307500000000000000e+02 3.322086607471993330e-02
1.308000000000000114e+02 3.310773308154079525e-02
1.308499999999999943e+02 4.223992504977099743e-02
1.309000000000000057e+02 4.392874217854071672e-02
1.309499999999999886e+02 4.627790385270010715e-02
1.310000000000000000e+02 5.012828465488111673e-02
1.310500000000000114e+02 5.266335318493102491e-02
1.310999999999999943e+02 5.100075476951396874e-02
1.311500000000000057e+02 4.830169175231888157e-02
1.311999999999999886e+02 4.764265386625130688e-02
1.312500000000000000e+02 4.906937819992515659e-02
1.313000000000000114e+02 4.545527545338939185e-02
1.313499999999999943e+02 4.767969569304710692e-02
1.314000000000000057e+02 5.840581255732042038e-02
1.314499999999999886e+02 5.578954235928910294e-02
1.315000000000000000e+02 5.972527747694848788e-02
1.315500000000000114e+02 6.328265335855728924e-02
1.315999999999999943e+02 6.128096062236167152e-02
1.316500000000000057e+02 6.054540703142194391e-02
1.316999999999999886e+02 5.979208671618668064e-02
1.317500000000000000e+02 6.022526229232259137e-02
1.318000000000000114e+02 5.819014117436800693e-02
1.318499999999999943e+02 5.810280534147971992e-02
1.319000000000000057e+02 5.542940374507946549e-02
1.319499999999999886e+02 5.508457769165135687e-02
1.320000000000000000e+02 5.615174734003557100e-02
1.320500000000000114e+02 5.444741154373717446e-02
1.320999999999999943e+02 5.558467530955132213e-02
1.321500000000000057e+02 5.656789573859995202e-02
1.321999999999999886e+02 5.624469144243961216e-02
1.322500000000000000e+02 5.673988692657502830e-02
1.323000000000000114e+02 5.356151746155801696e-02
1.323499999999999943e+02 5.298866516533116966e-02
1.324000000000000057e+02 5.313793846259525638e-02
1.324499999999999886e+02 5.337957569256956969e-02
1.325000000000000000e+02 5.283084576683464567e-02
1.325500000000000114e+02 5.067931751318503070e-02
1.325999999999999943e+02 5.067499570067580256e-02
1.326500000000000057e+02 5.141621107887723446e-02
1.326999999999999886e+02 5.230378997409435710e-02
1.327500000000000000e+02 5.607579972220614467e-02
1.328000000000000114e+02 5.739193680248932949e-02
1.328499999999999943e+02 5.547242529451795051e-02
1.329000000000000057e+02 5.721504108772187264e-02
1.329499999999999886e+02 5.647991797179412188e-02
1.330000000000000000e+02 5.585914836411839945e-02
1.330500000000000114e+02 5.325579791282370606e-02
1.330999999999999943e+02 5.260617392059772218e-02
1.331500000000000057e+02 5.412755547016336044e-02
1.331999999999999886e+02 5.502410708469279710e-02
1.332500000000000000e+02 5.539379103929920750e-02
1.333000000000000114e+02 5.531056915116015771e-02
1.333499999999999943e+02 5.531907346840039819e-02
1.334000000000000057e+02 5.829300768328810056e-02
1.334499999999999886e+02 5.783397679326731516e-02
1.335000000000000000e+02 5.753867888601808117e-02
1.335500000000000114e+02 5.721912885519125219e-02
1.335999999999999943e+02 5.822780848094345763e-02
1.336500000000000057e+02 5.526360544615331605e-02
1.336999999999999886e+02 5.496963800550831031e-02
1.337500000000000000e+02 5.339930827344627901e-02
1.338000000000000114e+02 5.292422353119431017e-02
1.338499999999999943e+02 5.296631696419148300e-02
1.339000000000000057e+02 5.375057068325234111e-02
1.339499999999999886e+02 5.334191286250398317e-02
1.340000000000000000e+02 5.609140672723750970e-02
1.340500000000000114e+02 5.651207995395968187e-02
1.340999999999999943e+02 5.985167760787219599e-02
1.341500000000000057e+02 5.841268982109276697e-02
1.341999999999999886e+02 5.793944784668025177e-02
1.342500000000000000e+02 6.032039509077093825e-02
1.343000000000000114e+02 5.878020582194390387e-02
1.343499999999999943e+02 5.867181842977214901e-02
1.344000000000000057e+02 5.944814733133400864e-02
1.344499999999999886e+02 5.927107304883753869e-02
1.345000000000000000e+02 5.921258930080511296e-02
1.345500000000000114e+02 6.221076717281830148e-02
1.345999999999999943e+02 6.223784207117775275e-02
1.346500000000000057e+02 6.238727869888813921e-02
1.346999999999999886e+02 6.210942282938441972e-02
1.347500000000000000e+02 6.101901677851066796e-02
1.348000000000000114e+02 6.180281121183528459e-02
1.348499999999999943e+02 6.204082551432834464e-02
1.349000000000000057e+02 6.393555928507801966e-02
1.349499999999999886e+02 5.364271215407903637e-02
1.350000000000000000e+02 5.405829092419369569e-02
1.350500000000000114e+02 5.508613449755150188e-02
1.350999999999999943e+02 5.549924159290377940e-02
1.351500000000000057e+02 5.549836353554127300e-02
1.351999999999999886e+02 5.064872911269127642e-02
1.352500000000000000e+02 5.074570500223586633e-02
1.353000000000000114e+02 4.982486621920874381e-02
1.353499999999999943e+02 4.853920189785326800e-02
1.354000000000000057e+02 4.759397952820533517e-02
1.354499999999999886e+02 4.410975466970155218e-02
1.355000000000000000e+02 4.469066914142897501e-02
1.355500000000000114e+02 4.816702751630801832e-02
1.355999999999999943e+02 4.704873892662706641e-02
1.356500000000000057e+02 5.263643688335228887e-02
1.356999999999999886e+02 5.041081998302319317e-02
1.357500000000000000e+02 5.114569815127935348e-02
1.358000000000000114e+02 5.085245453352047612e-02
1.358499999999999943e+02 5.158691387842448406e-02
1.359000000000000057e+02 5.274857330392972860e-02
1.359499999999999886e+02 4.914468243122409319e-02
1.360000000000000000e+02 5.016989807205771840e-02
1.360500000000000114e+02 4.506764817495578085e-02
1.360999999999999943e+02 4.201700894567492184e-02
1.361500000000000057e+02 3.939673764124890232e-02
1.361999999999999886e+02 3.491344782972350541e-02
1.362500000000000000e+02 3.628926571478839624e-02
1.363000000000000114e+02 3.496977985979279890e-02
1.363499999999999943e+02 3.448406562722693830e-02
1.364000000000000057e+02 3.376166242777482729e-02
1.364499999999999886e+02 3.138176987683976432e-02
1.365000000000000000e+02 3.073339264126979942e-02
1.365500000000000114e+02 3.234441311176008277e-02
1.365999999999999943e+02 2.715159412782444312e-02
1.366500000000000057e+02 2.462192546882492269e-02
1.366999999999999886e+02 2.247602719007492020e-02
1.367500000000000000e+02 2.255258694671393935e-02
1.368000000000000114e+02 2.119720934684485997e-02
1.368499999999999943e+02 2.013742035222837110e-02
1.369000000000000057e+02 1.859660334265144863e-02
1.369499999999999886e+02 1.886906562429876283e-02
1.370000000000000000e+02 1.822487125900520630e-02
1.370500000000000114e+02 1.464100341258950909e-02
1.370999999999999943e+02 1.301611222477495888e-02
1.371500000000000057e+02 1.094371004504477232e-02
1.371999999999999886e+02 1.258851229015346164e-02
1.372500000000000000e+02 9.047575478451095124e-03
1.373000000000000114e+02 6.013824821236024576e-03
1.373499999999999943e+02 5.690541079203653534e-03
1.374000000000000057e+02 5.740199943655887455e-03
1.374499999999999886e+02 3.301736079926154664e-03
1.375000000000000000e+02 7.993317204009630153e-03
1.375500000000000114e+02 8.045367928599311477e-03
1.375999999999999943e+02 1.000491735373572159e-02
1.376500000000000057e+02 1.107678483809383316e-02
1.376999999999999886e+02 1.098768260928796245e-02
1.377500000000000000e+02 1.063120940308723630e-02
1.378000000000000114e+02 1.045048942201635619e-02
1.378499999999999943e+02 1.190121734826563374e-02
1.379000000000000057e+02 1.069710961675446326e-02
1.379499999999999886e+02 9.907471697416628947e-03
1.380000000000000000e+02 1.150420550599082908e-02
1.380500000000000114e+02 1.133980590127351383e-02
1.380999999999999943e+02 1.051261707318312290e-02
1.381500000000000057e+02 1.045995097298122421e-02
1.381999999999999886e+02 1.059144657718467421e-02
1.382500000000000000e+02 1.135807311913549986e-02
1.383000000000000114e+02 1.219525564262515654e-02
1.383499999999999943e+02 1.160486883070623032e-02
1.384000000000000057e+02 1.322799761234393773e-02
1.384499999999999886e+02 1.443349757736896687e-02
1.385000000000000000e+02 1.249221929966609287e-02
1.385500000000000114e+02 1.267542104362867628e-02
1.385999999999999943e+02 1.248328013756544799e-02
1.386500000000000057e+02 1.274459431175358100e-02
1.386999999999999886e+02 1.340709235437742043e-02
1.387500000000000000e+02 1.276400649876179016e-02
1.388000000000000114e+02 1.186506480462660648e-02
1.388499999999999943e+02 1.130911066892978725e-02
1.389000000000000057e+02 1.188292097677814615e-02
1.389499999999999886e+02 1.274689120952303412e-02
1.390000000000000000e+02 9.741700336517311251e-03
1.390500000000000114e+02 1.122536851338334050e-02
1.390999999999999943e+02 1.115315873071302463e-02
1.391500000000000057e+02 1.322941117843846534e-02
1.391999999999999886e+02 1.372923317647342829e-02
1.392500000000000000e+02 1.305552975801317975e-02
1.393000000000000114e+02 1.157907921080915913e-02
1.393499999999999943e+02 1.079573843132954590e-02
1.394000000000000057e+02 1.107578678689060715e-02
1.394499999999999886e+02 7.150679602328029530e-03
1.395000000000000000e+02 7.954465121804645336e-03
1.395500000000000114e+02 1.305717490172665120e-02
1.395999999999999943e+02 8.891009995597574933e-03
1.396500000000000057e+02 1.006219361327670425e-02
1.396999999999999886e+02 1.041290556163886917e-02
1.397500000000000000e+02 8.181120025128361256e-03
1.398000000000000114e+02 8.710593889717840183e-03
1.398499999999999943e+02 7.295379374343393362e-03
1.399000000000000057e+02 6.758960346486680981e-03
1.399499999999999886e+02 4.274167128992804876e-03
1.400000000000000000e+02 2.144690849508849168e-02
1.400500000000000114e+02 1.818503181901240037e-02
1.400999999999999943e+02 1.508930827429268325e-02
1.401500000000000057e+02 1.798729703402820318e-02
1.401999999999999886e+02 1.397053305723232677e-02
1.402500000000000000e+02 7.098711510975440515e-03
1.403000000000000114e+02 2.108628799147538660e-02
1.403499999999999943e+02 2.088635425384732444e-02
1.404000000000000057e+02 1.690812437721297273e-02
1.404499999999999886e+02 1.708861046654436278e-02
1.405000000000000000e+02 1.653355045341169463e-02
1.405500000000000114e+02 6.017839886728753446e-03
1.405999999999999943e+02 6.246501240097845041e-03
1.406500000000000057e+02 7.131217178012236486e-03
1.406999999999999886e+02 3.647979366126822848e-03
1.407500000000000000e+02 -6.149646222203440584e-05
1.408000000000000114e+02 7.928127943020622998e-05
1.408499999999999943e+02 -2.754991698088184084e-03
1.409000000000000057e+02 5.538816215854639943e-03
1.409499999999999886e+02 3.709248053770126865e-03
1.410000000000000000e+02 6.940835686768545912e-04
1.410500000000000114e+02 -5.666893339852832612e-03
1.410999999999999943e+02 -2.831736957588546280e-03
1.411500000000000057e+02 1.614742241137051689e-03
1.411999999999999886e+02 -1.383395242980448307e-04
1.412500000000000000e+02 -1.697701568170424799e-03
1.413000000000000114e+02 1.292469251120160773e-03
1.413499999999999943e+02 3.688100171295654889e-03
1.414000000000000057e+02 1.291100877114128393e-03
1.414499999999999886e+02 1.589187823288125542e-03
1.415000000000000000e+02 2.968149691622454407e-03
1.415500000000000114e+02 1.122871998050884454e-03
1.415999999999999943e+02 2.407847309523998298e-03
1.416500000000000057e+02 1.927452474050352646e-03
1.416999999999999886e+02 -2.946809909303621435e-03
1.417500000000000000e+02 -4.774380750589888797e-03
1.418000000000000114e+02 -2.610403202244388626e-03
1.418499999999999943e+02 -2.417968129144308469e-03
1.419000000000000057e+02 -2.144571958942378259e-03
1.419499999999999886e+02 -2.631255918691701150e-03
1.420000000000000000e+02 -3.189040639701179371e-03
1.420500000000000114e+02 -6.826658962644158168e-03
1.420999999999999943e+02 -6.816550976936159786e-03
1.421500000000000057e+02 -5.016236367356760768e-03
1.421999999999999886e+02 -7.667115111407594476e-03
1.422500000000000000e+02 -7.927151596424925409e-03
1.423000000000000114e+02 -9.798738178613097816e-03
1.423499999999999943e+02 -6.389444775508899485e-03
1.424000000000000057e+02 -4.142762969948963515e-03
1.424499999999999886e+02 -8.641884238488771117e-03
1.425000000000000000e+02 -1.264969997201779127e-02
1.425500000000000114e+02 -1.313184804347722161e-02
1.425999999999999943e+02 -1.457205147166431257e-02
1.426500000000000057e+02 -1.433576656564809412e-02
1.426999999999999886e+02 -1.828348965587778957e-02
1.427500000000000000e+02 -1.777162073634538236e-02
1.428000000000000114e+02 -1.948698096779383909e-02
1.428499999999999943e+02 -2.062576826723470230e-02
1.429000000000000057e+02 -2.102247905748758083e-02
1.429499999999999886e+02 -1.892563855621171368e-02
1.430000000000000000e+02 -1.719685047323166877e-02
1.430500000000000114e+02 -7.987064263615039836e-03
1.430999999999999943e+02 -8.591300867243040901e-03
1.431500000000000057e+02 -6.258313619598330699e-03
1.431999999999999886e+02 -1.045520617612413945e-02
1.432500000000000000e+02 -1.103405682778586284e-02
1.433000000000000114e+02 -1.103186496994142986e-02
1.433499999999999943e+02 -2.057329660812949948e-02
1.434000000000000057e+02 -1.739843271108892919e-02
1.434499999999999886e+02 -1.942746485754363872e-02
1.435000000000000000e+02 -2.079118328649092254e-02
1.435500000000000114e+02 -2.047472240140589192e-02
1.435999999999999943e+02 -2.077454133007418033e-02
1.436500000000000057e+02 -2.400553618843048395e-02
1.436999999999999886e+02 -2.727003906296820643e-02
1.437500000000000000e+02 -2.483049591604742298e-02
1.438000000000000114e+02 -3.075947942251398143e-02
1.438499999999999943e+02 -3.335122130930833623e-02
1.439000000000000057e+02 -3.637130693403355097e-02
1.439499999999999886e+02 -3.678392047420479816e-02
1.440000000000000000e+02 -3.638762024778450371e-02
1.440500000000000114e+02 -3.768775557699097917e-02
1.440999999999999943e+02 -3.841889102727390204e-02
1.441500000000000057e+02 -3.720221711380477386e-02
1.441999999999999886e+02 -3.915275724436251270e-02
1.442500000000000000e+02 -4.311058467229643421e-02
1.443000000000000114e+02 -4.429248387866868003e-02
1.443499999999999943e+02 -4.301726358742406775e-02
1.444000000000000057e+02 -4.303498993789622862e-02
1.444499999999999886e+02 -4.359275983603241866e-02
1.445000000000000000e+02 -3.994813284653148111e-02
1.445500000000000114e+02 -4.060064694938202157e-02
1.445999999999999943e+02 -3.971214052681674295e-02
1.446500000000000057e+02 -4.179338624434714849e-02
1.446999999999999886e+02 -4.073127080194243604e-02
1.447500000000000000e+02 -3.910577262373760021e-02
1.448000000000000114e+02 -4.226466494557103160e-02
1.448499999999999943e+02 -4.278614366346020215e-02
1.449000000000000057e+02 -4.384998874802636254e-02
1.449499999999999886e+02 -4.630380734528011244e-02
1.450000000000000000e+02 -4.631715688373429229e-02
1.450500000000000114e+02 -4.495770991458385157e-02
1.450999999999999943e+02 -4.304762074995061721e-02
1.451500000000000057e+02 -4.120443246388368758e-02
1.451999999999999886e+02 -3.853667237757558289e-02
1.452500000000000000e+02 -3.699454762768966676e-02
1.453000000000000114e+02 -3.544292003656778628e-02
1.453499999999999943e+02 -3.575104158254015924e-02
1.454000000000000057e+02 -2.652074340234975708e-02
1.454499999999999886e+02 -2.974478671820722855e-02
1.455000000000000000e+02 -2.122280739413159867e-02
1.455500000000000114e+02 -1.356228942279745497e-02
1.455999999999999943e+02 -1.683543558070539278e-02
1.456500000000000057e+02 1.363253674404367021e-03
1.456999999999999886e+02 7.130672355286051672e-03
1.457500000000000000e+02 1.028029903837968280e-02
1.458000000000000114e+02 1.663583718481515678e-02
1.458499999999999943e+02 1.734318247029077373e-02
1.459000000000000057e+02 1.388258542472037456e-02
1.459499999999999886e+02 1.363469314930153276e-02
1.460000000000000000e+02 1.616280972047476686e-02
1.460500000000000114e+02 1.674671636555396387e-02
1.460999999999999943e+02 2.127573204272375715e-02
1.461500000000000057e+02 1.964112973566142090e-02
1.461999999999999886e+02 1.925933269541495879e-02
1.462500000000000000e+02 1.605734554531338884e-02
1.463000000000000114e+02 1.316942044974556657e-02
1.463499999999999943e+02 1.696386656169967741e-02
1.464000000000000057e+02 1.726181636135614914e-02
1.464499999999999886e+02 1.768137071520883494e-02
1.465000000000000000e+02 1.811661615879978787e-02
1.465500000000000114e+02 1.131867834436491201e-02
1.465999999999999943e+02 1.281579926358305914e-02
1.466500000000000057e+02 1.000182419051817879e-02
1.466999999999999886e+02 5.177269605458098556e-03
1.467500000000000000e+02 6.955353025770931452e-03
1.468000000000000114e+02 6.412547176578543666e-03
1.468499999999999943e+02 2.135669973029029941e-03
1.469000000000000057e+02 6.655940921289648683e-03
1.469499999999999886e+02 7.066835675028156245e-03
1.470000000000000000e+02 6.121819608708268601e-04
1.470500000000000114e+02 -5.686667295988815339e-04
1.470999999999999943e+02 -3.235436480019042264e-03
1.471500000000000057e+02 -8.343236272627751289e-04
1.471999999999999886e+02 -1.159609153982730893e-03
1.472500000000000000e+02 2.046544802975053604e-03
1.473000000000000114e+02 1.147361332287746968e-03
1.473499999999999943e+02 3.399085817120541084e-04
1.474000000000000057e+02 -1.505775208504205867e-03
1.474499999999999886e+02 -2.241656646253687574e-03
1.475000000000000000e+02 -3.422053166303462308e-03
1.475500000000000114e+02 -9.762000520742676254e-03
1.475999999999999943e+02 -7.160868483023614950e-03
1.476500000000000057e+02 -2.545710424367097092e-03
1.476999999999999886e+02 -4.753373981000313074e-03
1.477500000000000000e+02 -4.501705218812542680e-03
1.478000000000000114e+02 -3.342778220603710455e-03
1.478499999999999943e+02 -7.894721968539054890e-03
1.479000000000000057e+02 -7.706759787280635307e-03
1.479499999999999886e+02 -5.356899643059693204e-03
1.480000000000000000e+02 -6.747217887690923170e-03
1.480500000000000114e+02 -6.239454276176887963e-03
1.480999999999999943e+02 -6.955035819542317727e-03
1.481500000000000057e+02 -8.864553706740647618e-03
1.481999999999999886e+02 7.504312256534722246e-04
1.482500000000000000e+02 1.161547138803316901e-03
1.483000000000000114e+02 -3.119111332809223255e-03
1.483499999999999943e+02 8.144947075165955746e-04
1.484000000000000057e+02 4.494435900981635403e-03
1.484499999999999886e+02 1.185207552513055460e-03
1.485000000000000000e+02 2.039476262163705377e-03
1.485500000000000114e+02 1.231134353881740149e-03
1.485999999999999943e+02 3.395364593472526872e-03
1.486500000000000057e+02 3.281634517533450843e-03
1.486999999999999886e+02 1.999580840151797458e-03
1.487500000000000000e+02 3.494437425232870160e-03
1.488000000000000114e+02 -2.463011307332538518e-03
1.488499999999999943e+02 -9.205220810426559643e-05
1.489000000000000057e+02 -4.561144702833755328e-04
1.489499999999999886e+02 -9.749123076445198642e-04
1.490000000000000000e+02 1.129344175607776809e-03
1.490500000000000114e+02 7.603224896473103440e-04
1.490999999999999943e+02 1.272368336028465536e-03
1.491500000000000057e+02 4.164539062176261189e-04
1.491999999999999886e+02 1.017326553551428474e-03
1.492500000000000000e+02 2.762294876762360404e-03
1.493000000000000114e+02 2.710139457136818714e-03
1.493499999999999943e+02 -1.991532310924326067e-03
1.494000000000000057e+02 -2.695014970526992022e-03
1.494499999999999886e+02 2.203697099565639275e-03
1.495000000000000000e+02 2.109856994299276175e-04
1.495500000000000114e+02 8.890306034598987684e-04
1.495999999999999943e+02 1.627722700335937963e-03
1.496500000000000057e+02 1.764871032558639049e-03
1.496999999999999886e+02 2.461040112646350857e-03
1.497500000000000000e+02 4.688763661118125828e-03
1.498000000000000114e+02 1.159818072904503228e-02
1.498499999999999943e+02 1.260719706238245044e-02
1.499000000000000057e+02 1.336965026531440788e-02
1.499499999999999886e+02 1.339008108006806141e-02
1.500000000000000000e+02 1.628031057781654731e-02
