# Supplementary material for: Elevated concentrations cause upright alpha-synuclein conformation at lipid interfaces
Source: Nat Commun. 2023 Sep 18;14:5731. doi: 10.1038/s41467-023-39843-1 (PMC10507035; doi:10.1038/s41467-023-39843-1)
Supplement: Supplementary file 3 — Source Data [file 41467_2023_39843_MOESM3_ESM.zip › Source Data file/FigureS12/figS12_lowLPR_rss_s6_r1.txt]

0.000000000000000000e+00 1.515310999999999986e+01
5.000000000000000278e-02 3.637669999999999959e+00
1.000000000000000056e-01 2.372455000000000069e+01
1.499999999999999944e-01 2.302975999999999956e+01
2.000000000000000111e-01 1.960034999999999883e+01
2.500000000000000000e-01 1.212603999999999971e+01
2.999999999999999889e-01 8.115159999999999485e+00
3.499999999999999778e-01 7.875650000000000261e+00
4.000000000000000222e-01 3.286234999999999928e+01
4.500000000000000111e-01 1.354166999999999987e+01
5.000000000000000000e-01 4.813519999999999577e+00
5.500000000000000444e-01 1.321921000000000035e+01
5.999999999999999778e-01 3.176229999999999887e+00
6.500000000000000222e-01 4.789166999999999774e+01
6.999999999999999556e-01 1.786283999999999850e+01
7.500000000000000000e-01 3.134647999999999968e+01
8.000000000000000444e-01 5.658319999999999794e+00
8.499999999999999778e-01 9.578590000000000160e+00
9.000000000000000222e-01 7.333639999999999937e+00
9.499999999999999556e-01 1.686242999999999981e+01
1.000000000000000000e+00 6.349529999999999674e+00
1.050000000000000044e+00 1.896549999999999869e+01
1.100000000000000089e+00 1.731900999999999868e+01
1.149999999999999911e+00 1.152513000000000076e+01
1.199999999999999956e+00 9.731909999999999172e+00
1.250000000000000000e+00 1.768600999999999956e+01
1.300000000000000044e+00 1.601231999999999900e+01
1.350000000000000089e+00 8.651249999999999218e+00
1.399999999999999911e+00 1.654066999999999865e+01
1.449999999999999956e+00 1.929972000000000065e+01
1.500000000000000000e+00 6.020400000000000418e+00
1.550000000000000044e+00 1.309165999999999919e+01
1.600000000000000089e+00 4.873275000000000290e+01
1.649999999999999911e+00 1.314564999999999984e+01
1.699999999999999956e+00 3.358807000000000187e+01
1.750000000000000000e+00 2.965970000000000084e+01
1.800000000000000044e+00 2.165602000000000160e+01
1.850000000000000089e+00 3.212415000000000020e+01
1.899999999999999911e+00 2.737343999999999866e+01
1.949999999999999956e+00 4.381020000000000358e+00
2.000000000000000000e+00 2.831777999999999906e+01
2.049999999999999822e+00 3.092952999999999975e+01
2.100000000000000089e+00 1.270722999999999914e+01
2.149999999999999911e+00 4.888110000000000177e+00
2.200000000000000178e+00 3.674665000000000248e+01
2.250000000000000000e+00 3.281685000000000230e+01
2.299999999999999822e+00 1.290292999999999957e+01
2.350000000000000089e+00 1.280097999999999914e+01
2.399999999999999911e+00 2.894909999999999872e+00
2.450000000000000178e+00 3.154202000000000083e+01
2.500000000000000000e+00 1.555899999999999928e+01
2.549999999999999822e+00 2.814589999999999925e+00
2.600000000000000089e+00 1.012612999999999985e+01
2.649999999999999911e+00 3.369171999999999656e+01
2.700000000000000178e+00 7.723300000000000054e+00
2.750000000000000000e+00 3.831495000000000317e+01
2.799999999999999822e+00 2.839573999999999998e+01
2.850000000000000089e+00 1.171325000000000038e+01
2.899999999999999911e+00 2.959618000000000038e+01
2.950000000000000178e+00 3.414779000000000053e+01
3.000000000000000000e+00 1.333942000000000050e+01
3.049999999999999822e+00 1.351352999999999938e+01
3.100000000000000089e+00 2.010321000000000069e+01
3.149999999999999911e+00 3.377656999999999954e+01
3.200000000000000178e+00 1.558769999999999989e+01
3.250000000000000000e+00 2.018460999999999927e+01
3.299999999999999822e+00 1.611025000000000063e+01
3.350000000000000089e+00 1.449558000000000035e+01
3.399999999999999911e+00 2.469390999999999892e+01
3.450000000000000178e+00 5.494514999999999816e+01
3.500000000000000000e+00 4.206123000000000189e+01
3.549999999999999822e+00 1.405024000000000051e+01
3.600000000000000089e+00 1.814764999999999873e+01
3.649999999999999911e+00 1.449768000000000079e+01
3.700000000000000178e+00 1.335449000000000019e+01
3.750000000000000000e+00 2.744313999999999965e+01
3.799999999999999822e+00 9.807510000000000616e+00
3.850000000000000089e+00 5.184619999999999784e+00
3.899999999999999911e+00 6.273329999999999629e+00
3.950000000000000178e+00 1.396433999999999997e+01
4.000000000000000000e+00 1.371789000000000058e+01
4.049999999999999822e+00 9.907260000000000844e+00
4.099999999999999645e+00 7.636260000000000048e+00
4.150000000000000355e+00 1.352049000000000056e+01
4.200000000000000178e+00 3.873510000000000009e+00
4.250000000000000000e+00 2.598840000000000039e+00
4.299999999999999822e+00 1.892668000000000106e+01
4.349999999999999645e+00 4.355209999999999582e+00
4.400000000000000355e+00 3.042837000000000103e+01
4.450000000000000178e+00 5.143005000000000138e+01
4.500000000000000000e+00 2.272749999999999915e+01
4.549999999999999822e+00 3.925289000000000073e+01
4.599999999999999645e+00 1.250219000000000058e+01
4.650000000000000355e+00 1.796436999999999884e+01
4.700000000000000178e+00 3.988065999999999889e+01
4.750000000000000000e+00 2.239498999999999995e+01
4.799999999999999822e+00 8.456970000000000098e+00
4.849999999999999645e+00 2.332460999999999984e+01
4.900000000000000355e+00 1.644059999999999988e+01
4.950000000000000178e+00 4.053169999999999717e+00
5.000000000000000000e+00 2.465312000000000126e+01
5.049999999999999822e+00 1.247724000000000011e+01
5.099999999999999645e+00 7.895270000000000010e+00
5.150000000000000355e+00 6.195380000000000109e+00
5.200000000000000178e+00 5.428790000000000227e+00
5.250000000000000000e+00 3.939959000000000344e+01
5.299999999999999822e+00 5.018860000000000099e+00
5.349999999999999645e+00 1.077429000000000059e+01
5.400000000000000355e+00 2.571936000000000178e+01
5.450000000000000178e+00 1.270520999999999923e+01
5.500000000000000000e+00 1.304263000000000083e+01
5.549999999999999822e+00 2.454508999999999830e+01
5.599999999999999645e+00 2.701461000000000112e+01
5.650000000000000355e+00 2.517165999999999926e+01
5.700000000000000178e+00 1.218110000000000070e+01
5.750000000000000000e+00 7.435780000000000278e+00
5.799999999999999822e+00 8.911519999999999442e+00
5.849999999999999645e+00 1.749815999999999860e+01
5.900000000000000355e+00 4.680640000000000356e+00
5.950000000000000178e+00 1.822641000000000133e+01
6.000000000000000000e+00 5.880950000000000344e+00
6.049999999999999822e+00 3.879344999999999999e+01
6.099999999999999645e+00 3.072222000000000008e+01
6.150000000000000355e+00 1.663300999999999874e+01
6.200000000000000178e+00 2.156878999999999991e+01
6.250000000000000000e+00 4.278556999999999988e+01
6.299999999999999822e+00 1.105968000000000018e+01
6.349999999999999645e+00 8.338119999999999976e+00
6.400000000000000355e+00 4.369095999999999691e+01
6.450000000000000178e+00 5.357509999999999906e+01
6.500000000000000000e+00 2.549590999999999852e+01
6.549999999999999822e+00 2.871594999999999942e+01
6.599999999999999645e+00 5.134367999999999910e+01
6.650000000000000355e+00 1.211188599999999980e+02
6.700000000000000178e+00 3.044021000000000043e+01
6.750000000000000000e+00 3.232325999999999766e+01
6.799999999999999822e+00 2.311364999999999981e+01
6.849999999999999645e+00 1.188509999999999955e+01
6.900000000000000355e+00 1.805791999999999931e+01
6.950000000000000178e+00 5.714929999999999843e+00
7.000000000000000000e+00 1.613684999999999903e+01
7.049999999999999822e+00 5.302200000000000024e+00
7.099999999999999645e+00 7.593350000000000044e+00
7.150000000000000355e+00 1.212354000000000021e+01
7.200000000000000178e+00 9.730639999999999290e+00
7.250000000000000000e+00 1.226274000000000086e+01
7.299999999999999822e+00 8.245070000000000121e+00
7.349999999999999645e+00 2.386384999999999934e+01
7.400000000000000355e+00 1.506760000000000055e+01
7.450000000000000178e+00 2.440033000000000030e+01
7.500000000000000000e+00 6.841599999999999682e+00
7.549999999999999822e+00 1.483766999999999925e+01
7.599999999999999645e+00 8.140259999999999607e+00
7.650000000000000355e+00 5.375689999999999635e+00
7.700000000000000178e+00 7.460849999999999760e+00
7.750000000000000000e+00 4.699639999999999596e+00
7.799999999999999822e+00 6.657790000000000319e+00
7.849999999999999645e+00 1.079814000000000007e+01
7.900000000000000355e+00 2.467439999999999856e+01
7.950000000000000178e+00 7.893530000000000157e+00
8.000000000000000000e+00 1.022466999999999970e+01
8.050000000000000711e+00 7.407247999999999877e+01
8.099999999999999645e+00 1.176765999999999934e+01
8.150000000000000355e+00 6.230999999999999872e+00
8.199999999999999289e+00 2.594377000000000066e+01
8.250000000000000000e+00 8.351589999999999847e+00
8.300000000000000711e+00 2.807884999999999920e+01
8.349999999999999645e+00 1.824107000000000056e+01
8.400000000000000355e+00 8.320710000000000051e+00
8.449999999999999289e+00 8.355209999999999582e+00
8.500000000000000000e+00 3.086391000000000062e+01
8.550000000000000711e+00 2.113920999999999850e+01
8.599999999999999645e+00 1.008722000000000030e+01
8.650000000000000355e+00 2.757782999999999873e+01
8.699999999999999289e+00 7.661649999999999849e+00
8.750000000000000000e+00 2.618449000000000026e+01
8.800000000000000711e+00 8.112330000000000041e+00
8.849999999999999645e+00 1.660015999999999892e+01
8.900000000000000355e+00 9.094780000000000086e+00
8.949999999999999289e+00 1.413866999999999940e+01
9.000000000000000000e+00 4.302769999999999762e+00
9.050000000000000711e+00 8.342589999999999506e+00
9.099999999999999645e+00 3.262550000000000061e+00
9.150000000000000355e+00 7.427719999999999878e+00
9.199999999999999289e+00 8.225519999999999499e+00
9.250000000000000000e+00 3.666342999999999819e+01
9.300000000000000711e+00 4.312009999999999899e+00
9.349999999999999645e+00 8.250280000000000058e+00
9.400000000000000355e+00 1.490776999999999930e+01
9.449999999999999289e+00 1.829239000000000104e+01
9.500000000000000000e+00 8.830429999999999779e+00
9.550000000000000711e+00 6.209360000000000213e+00
9.599999999999999645e+00 3.374909999999999854e+00
9.650000000000000355e+00 1.575015999999999927e+01
9.699999999999999289e+00 1.825319000000000003e+01
9.750000000000000000e+00 1.241310000000000002e+01
9.800000000000000711e+00 7.297010000000000218e+00
9.849999999999999645e+00 3.096369999999999845e+00
9.900000000000000355e+00 2.568719999999999892e+00
9.949999999999999289e+00 1.384755999999999965e+01
1.000000000000000000e+01 8.545749999999999957e+00
1.005000000000000071e+01 3.657490000000000130e+00
1.009999999999999964e+01 2.837435999999999936e+01
1.015000000000000036e+01 1.835688000000000031e+01
1.019999999999999929e+01 7.365899999999999892e+00
1.025000000000000000e+01 4.383200000000000429e+00
1.030000000000000071e+01 9.758470000000000866e+00
1.034999999999999964e+01 7.331850000000000200e+00
1.040000000000000036e+01 7.173420000000000130e+00
1.044999999999999929e+01 5.784740000000000215e+00
1.050000000000000000e+01 7.851390000000000313e+00
1.055000000000000071e+01 3.918979999999999908e+00
1.059999999999999964e+01 3.058825999999999823e+01
1.065000000000000036e+01 3.730917999999999779e+01
1.069999999999999929e+01 2.764040000000000052e+00
1.075000000000000000e+01 2.460669999999999913e+00
1.080000000000000071e+01 2.386299999999999866e+00
1.084999999999999964e+01 2.928647000000000133e+01
1.090000000000000036e+01 2.085830000000000073e+00
1.094999999999999929e+01 1.474128999999999934e+01
1.100000000000000000e+01 1.565545999999999971e+01
1.105000000000000071e+01 7.358419999999999739e+00
1.109999999999999964e+01 1.515808000000000000e+01
1.115000000000000036e+01 4.450899999999999856e+00
1.119999999999999929e+01 2.209049999999999869e+01
1.125000000000000000e+01 3.566250000000000142e+00
1.130000000000000071e+01 8.901980000000000004e+00
1.134999999999999964e+01 2.167454999999999998e+01
1.140000000000000036e+01 5.370250000000000412e+00
1.144999999999999929e+01 3.808559999999999945e+00
1.150000000000000000e+01 1.101337999999999973e+01
1.155000000000000071e+01 3.147863999999999862e+01
1.159999999999999964e+01 9.649779999999999802e+00
1.165000000000000036e+01 8.824870000000000658e+00
1.169999999999999929e+01 7.173589999999999911e+00
1.175000000000000000e+01 1.916910000000000025e+01
1.180000000000000071e+01 9.249670000000000059e+00
1.184999999999999964e+01 1.285436999999999941e+01
1.190000000000000036e+01 4.486898000000000053e+01
1.194999999999999929e+01 1.096177999999999919e+01
1.200000000000000000e+01 1.920437000000000083e+01
1.205000000000000071e+01 1.269201999999999941e+01
1.209999999999999964e+01 7.189309999999999867e+00
1.215000000000000036e+01 2.676789000000000129e+01
1.219999999999999929e+01 3.132271000000000072e+01
1.225000000000000000e+01 3.101877999999999957e+01
1.230000000000000071e+01 6.912689999999999557e+00
1.234999999999999964e+01 2.591668999999999912e+01
1.240000000000000036e+01 3.037030999999999992e+01
1.244999999999999929e+01 4.290499999999999758e+00
1.250000000000000000e+01 9.446139999999999759e+00
1.255000000000000071e+01 7.039869999999999628e+00
1.259999999999999964e+01 7.355470000000000397e+00
1.265000000000000036e+01 1.656425000000000125e+01
1.269999999999999929e+01 3.203817999999999699e+01
1.275000000000000000e+01 2.063890999999999920e+01
1.280000000000000071e+01 9.620050000000000878e+00
1.284999999999999964e+01 8.059829999999999828e+00
1.290000000000000036e+01 1.576337000000000010e+01
1.294999999999999929e+01 3.273680000000000145e+00
1.300000000000000000e+01 1.536603999999999992e+01
1.305000000000000071e+01 2.090190000000000214e+00
1.309999999999999964e+01 3.165249999999999897e+00
1.315000000000000036e+01 5.930970000000000297e+00
1.319999999999999929e+01 2.297756000000000043e+01
1.325000000000000000e+01 2.089281000000000077e+01
1.330000000000000071e+01 9.239639999999999631e+00
1.334999999999999964e+01 5.979449999999999932e+00
1.340000000000000036e+01 1.780289000000000144e+01
1.344999999999999929e+01 7.558849999999999625e+00
1.350000000000000000e+01 2.449663999999999930e+01
1.355000000000000071e+01 1.978239999999999998e+00
1.359999999999999964e+01 2.905753999999999948e+01
1.365000000000000036e+01 4.605220000000000091e+00
1.369999999999999929e+01 1.794049999999999923e+00
1.375000000000000000e+01 3.273395000000000010e+01
1.380000000000000071e+01 9.840519999999999712e+00
1.384999999999999964e+01 8.492129999999999512e+00
1.390000000000000036e+01 2.540169999999999817e+00
1.394999999999999929e+01 7.621269999999999989e+00
1.400000000000000000e+01 4.127189999999999692e+00
1.405000000000000071e+01 1.205359999999999943e+01
1.409999999999999964e+01 8.928800000000000736e+00
1.415000000000000036e+01 8.407239999999999824e+00
1.419999999999999929e+01 4.294150000000000134e+00
1.425000000000000000e+01 3.758799999999999919e+00
1.430000000000000071e+01 3.130380000000000162e+00
1.434999999999999964e+01 4.296400000000000219e+00
1.440000000000000036e+01 3.925860000000000127e+00
1.444999999999999929e+01 3.855119999999999880e+00
1.450000000000000000e+01 3.473050000000000193e+00
1.455000000000000071e+01 1.924639999999999906e+00
1.459999999999999964e+01 4.615730000000000111e+00
1.465000000000000036e+01 2.549980000000000135e+00
1.469999999999999929e+01 1.710320000000000107e+01
1.475000000000000000e+01 6.330390000000000406e+00
1.480000000000000071e+01 4.973740000000000272e+00
1.484999999999999964e+01 5.476420000000000066e+00
1.490000000000000036e+01 1.852670000000000039e+00
1.494999999999999929e+01 1.023487000000000080e+01
1.500000000000000000e+01 5.130399999999999849e+00
1.505000000000000071e+01 5.925729999999999720e+00
1.509999999999999964e+01 4.124500000000000277e+00
1.515000000000000036e+01 8.976350000000000051e+00
1.519999999999999929e+01 1.512157000000000018e+01
1.525000000000000000e+01 8.446189999999999642e+00
1.530000000000000071e+01 5.225189999999999557e+00
1.534999999999999964e+01 4.672250000000000014e+00
1.540000000000000036e+01 1.594666999999999923e+01
1.544999999999999929e+01 6.181189999999999962e+00
1.550000000000000000e+01 1.680360000000000076e+00
1.555000000000000071e+01 4.372099999999999653e+00
1.559999999999999964e+01 3.283459999999999823e+00
1.565000000000000036e+01 2.418159999999999865e+00
1.569999999999999929e+01 9.809309999999999974e+00
1.575000000000000000e+01 9.781589999999999563e+00
1.580000000000000071e+01 8.057829999999999160e+00
1.584999999999999964e+01 1.004569000000000045e+01
1.590000000000000036e+01 1.555165000000000042e+01
1.594999999999999929e+01 2.809820000000000206e+00
1.600000000000000000e+01 2.209609999999999985e+01
1.605000000000000071e+01 3.004000000000000004e+00
1.610000000000000142e+01 6.451060000000000016e+00
1.614999999999999858e+01 1.173798999999999992e+01
1.619999999999999929e+01 4.151670000000000194e+00
1.625000000000000000e+01 3.996109999999999829e+00
1.630000000000000071e+01 1.418610999999999933e+01
1.635000000000000142e+01 8.572219999999999729e+00
1.639999999999999858e+01 2.101139999999999830e+01
1.644999999999999929e+01 7.972389999999999866e+00
1.650000000000000000e+01 9.794909999999999783e+00
1.655000000000000071e+01 3.536950000000000038e+00
1.660000000000000142e+01 2.649230000000000196e+00
1.664999999999999858e+01 6.979560000000000208e+00
1.669999999999999929e+01 9.793739999999999668e+00
1.675000000000000000e+01 9.975030000000000285e+00
1.680000000000000071e+01 1.266620999999999952e+01
1.685000000000000142e+01 7.397109999999999630e+00
1.689999999999999858e+01 5.345579999999999998e+00
1.694999999999999929e+01 2.977635000000000076e+01
1.700000000000000000e+01 4.588770000000000238e+00
1.705000000000000071e+01 5.447919999999999874e+00
1.710000000000000142e+01 3.313099999999999934e+00
1.714999999999999858e+01 7.671140000000000292e+00
1.719999999999999929e+01 4.978430000000000355e+00
1.725000000000000000e+01 2.030905999999999878e+01
1.730000000000000071e+01 3.549049999999999816e+00
1.735000000000000142e+01 8.275520000000000209e+00
1.739999999999999858e+01 1.381868000000000052e+01
1.744999999999999929e+01 2.757880000000000109e+00
1.750000000000000000e+01 5.013698000000000121e+01
1.755000000000000071e+01 6.267019999999999591e+00
1.760000000000000142e+01 7.003250000000000419e+00
1.764999999999999858e+01 8.151780000000000470e+00
1.769999999999999929e+01 1.119661999999999935e+01
1.775000000000000000e+01 4.784201000000000192e+01
1.780000000000000071e+01 5.764579999999999593e+00
1.785000000000000142e+01 1.204438000000000031e+01
1.789999999999999858e+01 2.282865999999999929e+01
1.794999999999999929e+01 4.826159999999999783e+00
1.800000000000000000e+01 2.005605999999999867e+01
1.805000000000000071e+01 6.625919999999999810e+00
1.810000000000000142e+01 1.279679999999999929e+01
1.814999999999999858e+01 8.327650000000000219e+00
1.819999999999999929e+01 1.725496000000000052e+01
1.825000000000000000e+01 1.186313999999999957e+01
1.830000000000000071e+01 3.898107999999999862e+01
1.835000000000000142e+01 1.121698999999999913e+01
1.839999999999999858e+01 4.732840000000000380e+00
1.844999999999999929e+01 7.175539999999999807e+00
1.850000000000000000e+01 1.247012999999999927e+01
1.855000000000000071e+01 3.423939999999999984e+00
1.860000000000000142e+01 4.572890000000000121e+00
1.864999999999999858e+01 4.006890000000000285e+00
1.869999999999999929e+01 3.335469999999999935e+00
1.875000000000000000e+01 7.713589999999999947e+00
1.880000000000000071e+01 4.444679999999999964e+00
1.885000000000000142e+01 1.350763000000000069e+01
1.889999999999999858e+01 4.672419999999999796e+00
1.894999999999999929e+01 4.762229999999999741e+00
1.900000000000000000e+01 9.680569999999999453e+00
1.905000000000000071e+01 3.710529999999999884e+00
1.910000000000000142e+01 2.340540000000000020e+01
1.914999999999999858e+01 4.922810000000000130e+00
1.919999999999999929e+01 8.830000000000000071e+00
1.925000000000000000e+01 4.269800000000000040e+00
1.930000000000000071e+01 1.356259000000000015e+01
1.935000000000000142e+01 1.049653999999999954e+01
1.939999999999999858e+01 4.120000000000000107e+00
1.944999999999999929e+01 4.942379999999999995e+00
1.950000000000000000e+01 6.507069999999999688e+00
1.955000000000000071e+01 3.051890000000000214e+00
1.960000000000000142e+01 3.564859999999999918e+00
1.964999999999999858e+01 3.792530000000000179e+00
1.969999999999999929e+01 2.694469999999999921e+00
1.975000000000000000e+01 1.429641999999999946e+01
1.980000000000000071e+01 2.916329999999999867e+00
1.985000000000000142e+01 3.011499999999999844e+00
1.989999999999999858e+01 8.410759999999999792e+00
1.994999999999999929e+01 7.153240000000000265e+00
2.000000000000000000e+01 1.615230999999999995e+01
2.005000000000000071e+01 2.620760000000000201e+00
2.010000000000000142e+01 4.427559999999999718e+00
2.014999999999999858e+01 4.583219999999999850e+00
2.019999999999999929e+01 3.771119999999999806e+00
2.025000000000000000e+01 3.753579999999999917e+00
2.030000000000000071e+01 1.001486000000000054e+01
2.035000000000000142e+01 7.015019999999999811e+00
2.039999999999999858e+01 1.336542999999999992e+01
2.044999999999999929e+01 1.239297000000000004e+01
2.050000000000000000e+01 1.938950000000000173e+01
2.055000000000000071e+01 1.278575000000000017e+01
2.060000000000000142e+01 1.502693999999999974e+01
2.064999999999999858e+01 4.005849999999999689e+00
2.069999999999999929e+01 3.834690000000000154e+00
2.075000000000000000e+01 6.149740000000000428e+00
2.080000000000000071e+01 1.007916999999999952e+01
2.085000000000000142e+01 2.719090000000000007e+00
2.089999999999999858e+01 1.271937999999999924e+01
2.094999999999999929e+01 5.130410000000000359e+00
2.100000000000000000e+01 3.776450000000000085e+00
2.105000000000000071e+01 4.794019999999999726e+00
2.110000000000000142e+01 3.946390000000000065e+00
2.114999999999999858e+01 4.608859999999999957e+00
2.119999999999999929e+01 3.051709999999999923e+00
2.125000000000000000e+01 7.633130000000000415e+00
2.130000000000000071e+01 5.547189999999999621e+00
2.135000000000000142e+01 4.123029999999999973e+00
2.139999999999999858e+01 5.976560000000000095e+00
2.144999999999999929e+01 3.061700000000000088e+00
2.150000000000000000e+01 7.251629999999999576e+00
2.155000000000000071e+01 6.844660000000000188e+00
2.160000000000000142e+01 1.512885999999999953e+01
2.164999999999999858e+01 1.165720000000000089e+00
2.169999999999999929e+01 3.320180000000000131e+00
2.175000000000000000e+01 5.777870000000000061e+00
2.180000000000000071e+01 1.145551999999999992e+01
2.185000000000000142e+01 8.932750000000000412e+00
2.189999999999999858e+01 1.099081999999999937e+01
2.194999999999999929e+01 1.550756999999999941e+01
2.200000000000000000e+01 9.963950000000000529e+00
2.205000000000000071e+01 2.546153999999999940e+01
2.210000000000000142e+01 6.647843000000000302e+01
2.214999999999999858e+01 4.316930000000000156e+00
2.219999999999999929e+01 6.872959999999999958e+00
2.225000000000000000e+01 7.254520000000000302e+00
2.230000000000000071e+01 3.563750000000000195e+00
2.235000000000000142e+01 2.741509999999999891e+00
2.239999999999999858e+01 4.523060000000000080e+00
2.244999999999999929e+01 3.199629999999999974e+00
2.250000000000000000e+01 3.531820000000000181e+00
2.255000000000000071e+01 4.306060000000000443e+00
2.260000000000000142e+01 1.405270000000000019e+00
2.264999999999999858e+01 4.537550000000000416e+00
2.269999999999999929e+01 4.094400000000000261e+00
2.275000000000000000e+01 2.863820000000000032e+00
2.280000000000000071e+01 4.153509999999999813e+00
2.285000000000000142e+01 1.966180000000000039e+00
2.289999999999999858e+01 5.433169999999999611e+00
2.294999999999999929e+01 6.289930000000000021e+00
2.300000000000000000e+01 9.236039999999999139e+00
2.305000000000000071e+01 3.749680000000000124e+00
2.310000000000000142e+01 5.038619999999999877e+00
2.314999999999999858e+01 4.401110000000000078e+00
2.319999999999999929e+01 1.736469999999999958e+00
2.325000000000000000e+01 1.590149999999999952e+00
2.330000000000000071e+01 6.982260000000000133e+00
2.335000000000000142e+01 5.156119999999999592e+00
2.339999999999999858e+01 3.527880000000000127e+00
2.344999999999999929e+01 2.816819999999999879e+00
2.350000000000000000e+01 2.467150000000000176e+00
2.355000000000000071e+01 2.734710000000000196e+00
2.360000000000000142e+01 3.172950000000000159e+00
2.364999999999999858e+01 1.982930000000000081e+00
2.369999999999999929e+01 3.966200000000000170e+00
2.375000000000000000e+01 2.734560000000000102e+00
2.380000000000000071e+01 4.560690000000000133e+00
2.385000000000000142e+01 7.079799999999999649e+00
2.389999999999999858e+01 2.071149999999999824e+00
2.394999999999999929e+01 1.410190000000000055e+00
2.400000000000000000e+01 2.137960000000000083e+00
2.405000000000000071e+01 2.335799999999999876e+00
2.410000000000000142e+01 6.755869999999999820e+00
2.414999999999999858e+01 4.317289999999999850e+00
2.419999999999999929e+01 4.025760000000000005e+00
2.425000000000000000e+01 8.247239999999999682e+00
2.430000000000000071e+01 1.466739999999999933e+00
2.435000000000000142e+01 6.027350000000000207e+00
2.439999999999999858e+01 1.689249999999999918e+00
2.444999999999999929e+01 3.115359999999999907e+00
2.450000000000000000e+01 4.228290000000000326e+00
2.455000000000000071e+01 3.892139999999999933e+00
2.460000000000000142e+01 1.602680000000000105e+00
2.464999999999999858e+01 1.533230000000000004e+01
2.469999999999999929e+01 2.215160000000000018e+00
2.475000000000000000e+01 4.369449999999999612e+00
2.480000000000000071e+01 2.772510000000000030e+00
2.485000000000000142e+01 1.092580000000000062e+01
2.489999999999999858e+01 3.519359999999999822e+00
2.494999999999999929e+01 7.842340000000000089e+00
2.500000000000000000e+01 3.453390000000000182e+00
2.505000000000000071e+01 2.190189999999999859e+00
2.510000000000000142e+01 3.633620000000000072e+00
2.514999999999999858e+01 3.432889999999999997e+00
2.519999999999999929e+01 2.830649999999999888e+00
2.525000000000000000e+01 1.420870000000000077e+00
2.530000000000000071e+01 3.794090000000000185e+00
2.535000000000000142e+01 1.143256000000000050e+01
2.539999999999999858e+01 6.107190000000000119e+00
2.544999999999999929e+01 1.531009999999999982e+00
2.550000000000000000e+01 1.168360000000000065e+00
2.555000000000000071e+01 2.148930000000000007e+00
2.560000000000000142e+01 1.537490000000000023e+00
2.564999999999999858e+01 8.798149999999999693e+00
2.569999999999999929e+01 1.943459999999999965e+00
2.575000000000000000e+01 3.948220000000000063e+00
2.580000000000000071e+01 4.970480000000000231e+00
2.585000000000000142e+01 5.952849999999999753e+00
2.589999999999999858e+01 3.942419999999999813e+00
2.594999999999999929e+01 4.226180000000000270e+00
2.600000000000000000e+01 2.007429999999999826e+00
2.605000000000000071e+01 3.320669999999999789e+00
2.610000000000000142e+01 2.082069999999999865e+00
2.614999999999999858e+01 3.170160000000000089e+00
2.619999999999999929e+01 4.044380000000000308e+00
2.625000000000000000e+01 2.703089999999999993e+00
2.630000000000000071e+01 7.578990000000000116e+00
2.635000000000000142e+01 2.686970000000000081e+00
2.639999999999999858e+01 2.111889999999999823e+00
2.644999999999999929e+01 2.192190000000000083e+00
2.650000000000000000e+01 6.012529999999999930e+00
2.655000000000000071e+01 5.630840000000000067e+00
2.660000000000000142e+01 5.703640000000000043e+00
2.664999999999999858e+01 2.125399999999999956e+00
2.669999999999999929e+01 8.852109999999999701e+00
2.675000000000000000e+01 3.607839999999999936e+00
2.680000000000000071e+01 6.737379999999999924e+00
2.685000000000000142e+01 3.259739999999999860e+00
2.689999999999999858e+01 1.048112000000000066e+01
2.694999999999999929e+01 7.599459999999999660e+00
2.700000000000000000e+01 4.110619999999999941e+00
2.705000000000000071e+01 1.640589999999999993e+00
2.710000000000000142e+01 4.681009999999999671e+00
2.714999999999999858e+01 1.348568000000000033e+01
2.719999999999999929e+01 1.895969999999999933e+00
2.725000000000000000e+01 6.221230000000000260e+00
2.730000000000000071e+01 3.378659999999999997e+00
2.735000000000000142e+01 2.607930000000000081e+00
2.739999999999999858e+01 5.558469999999999800e+00
2.744999999999999929e+01 2.818610000000000060e+00
2.750000000000000000e+01 2.798519999999999897e+00
2.755000000000000071e+01 5.531430000000000291e+00
2.760000000000000142e+01 2.512960000000000083e+00
2.764999999999999858e+01 1.695570000000000022e+00
2.769999999999999929e+01 9.224080000000000723e+00
2.775000000000000000e+01 7.021679999999999922e+00
2.780000000000000071e+01 8.524259999999999948e+00
2.785000000000000142e+01 3.388877999999999702e+01
2.789999999999999858e+01 4.396720000000000184e+00
2.794999999999999929e+01 1.045004999999999917e+01
2.800000000000000000e+01 1.848340000000000094e+00
2.805000000000000071e+01 5.238109999999999822e+00
2.810000000000000142e+01 8.669259999999999522e+00
2.814999999999999858e+01 2.234143999999999863e+01
2.819999999999999929e+01 2.923970000000000180e+00
2.825000000000000000e+01 1.750259999999999927e+00
2.830000000000000071e+01 2.767786999999999864e+01
2.835000000000000142e+01 2.777190000000000047e+00
2.839999999999999858e+01 1.921839999999999993e+00
2.844999999999999929e+01 3.084680000000000089e+00
2.850000000000000000e+01 4.359399999999999942e+00
2.855000000000000071e+01 6.196380000000000443e+00
2.860000000000000142e+01 7.205619999999999692e+00
2.864999999999999858e+01 5.500560000000000116e+00
2.869999999999999929e+01 1.970020000000000104e+00
2.875000000000000000e+01 5.737400000000000055e+00
2.880000000000000071e+01 7.899210000000000065e+00
2.885000000000000142e+01 2.590310000000000112e+00
2.889999999999999858e+01 7.550130000000000230e+00
2.894999999999999929e+01 4.705809999999999604e+00
2.900000000000000000e+01 3.996070000000000011e+00
2.905000000000000071e+01 4.735780000000000101e+00
2.910000000000000142e+01 2.451459999999999972e+00
2.914999999999999858e+01 1.043313000000000024e+01
2.919999999999999929e+01 2.506709999999999994e+00
2.925000000000000000e+01 4.586190000000000211e+00
2.930000000000000071e+01 6.636599999999999611e+00
2.935000000000000142e+01 2.243749999999999911e+00
2.939999999999999858e+01 8.805139999999999745e+00
2.944999999999999929e+01 2.545339999999999936e+00
2.950000000000000000e+01 2.361232000000000042e+01
2.955000000000000071e+01 7.052760000000000140e+00
2.960000000000000142e+01 7.464430000000000121e+00
2.964999999999999858e+01 3.463330000000000020e+00
2.969999999999999929e+01 1.545167000000000002e+01
2.975000000000000000e+01 3.702220000000000066e+00
2.980000000000000071e+01 3.994100999999999857e+01
2.985000000000000142e+01 8.198399999999999466e+00
2.989999999999999858e+01 1.003909999999999947e+01
2.994999999999999929e+01 7.234040000000000248e+00
3.000000000000000000e+01 1.130522999999999989e+01
3.005000000000000071e+01 2.934478000000000009e+01
3.010000000000000142e+01 1.327552000000000021e+01
3.014999999999999858e+01 4.699049999999999727e+00
3.019999999999999929e+01 4.062540000000000262e+00
3.025000000000000000e+01 2.246980000000000199e+00
3.030000000000000071e+01 6.639230000000000409e+00
3.035000000000000142e+01 5.643939999999999735e+00
3.039999999999999858e+01 1.478616000000000064e+01
3.044999999999999929e+01 8.793910000000000338e+00
3.050000000000000000e+01 1.313197000000000081e+01
3.055000000000000071e+01 6.535759999999999792e+00
3.060000000000000142e+01 2.644210000000000171e+00
3.064999999999999858e+01 3.124899999999999789e+00
3.069999999999999929e+01 7.585609999999999964e+00
3.075000000000000000e+01 3.739799999999999791e+00
3.080000000000000071e+01 1.551919999999999966e+00
3.085000000000000142e+01 1.274501000000000062e+01
3.089999999999999858e+01 8.870820000000000149e+00
3.094999999999999929e+01 2.358169999999999877e+00
3.100000000000000000e+01 2.056989999999999874e+00
3.105000000000000071e+01 2.729979999999999851e+00
3.110000000000000142e+01 1.198832999999999949e+01
3.114999999999999858e+01 1.004644000000000048e+01
3.119999999999999929e+01 3.392479999999999940e+00
3.125000000000000000e+01 2.003070000000000128e+00
3.130000000000000071e+01 2.563940000000000108e+00
3.135000000000000142e+01 2.600439999999999863e+00
3.139999999999999858e+01 2.060119999999999951e+00
3.144999999999999929e+01 9.582470000000000709e+00
3.150000000000000000e+01 5.039609999999999701e+00
3.155000000000000071e+01 1.919699999999999962e+00
3.160000000000000142e+01 5.307409999999999961e+00
3.164999999999999858e+01 3.885419999999999874e+00
3.169999999999999929e+01 9.477069999999999439e+00
3.175000000000000000e+01 3.911639999999999784e+00
3.180000000000000071e+01 4.006400000000000183e+00
3.185000000000000142e+01 4.436320000000000263e+00
3.189999999999999858e+01 3.854929999999999968e+00
3.194999999999999929e+01 3.690799999999999859e+00
3.200000000000000000e+01 6.586780000000000079e+00
3.204999999999999716e+01 2.991229999999999833e+00
3.210000000000000142e+01 3.792100000000000026e+00
3.214999999999999858e+01 2.655720000000000081e+00
3.220000000000000284e+01 5.490719999999999601e+00
3.225000000000000000e+01 1.118020000000000014e+00
3.229999999999999716e+01 1.986799999999999899e+00
3.235000000000000142e+01 3.674500000000000099e+00
3.239999999999999858e+01 3.834779999999999855e+00
3.245000000000000284e+01 2.877650000000000041e+00
3.250000000000000000e+01 1.331124999999999936e+01
3.254999999999999716e+01 2.051120000000000054e+00
3.260000000000000142e+01 6.783540000000000347e+00
3.264999999999999858e+01 3.683930000000000149e+00
3.270000000000000284e+01 2.697480000000000100e+00
3.275000000000000000e+01 4.679450000000000109e+00
3.279999999999999716e+01 4.951139999999999652e+00
3.285000000000000142e+01 8.293089999999999407e+00
3.289999999999999858e+01 1.406595000000000084e+01
3.295000000000000284e+01 4.409799999999999720e+00
3.300000000000000000e+01 5.124939999999999607e+00
3.304999999999999716e+01 2.450660000000000061e+00
3.310000000000000142e+01 4.894980000000000331e+00
3.314999999999999858e+01 2.957250000000000156e+00
3.320000000000000284e+01 2.954340000000000188e+00
3.325000000000000000e+01 3.380529999999999813e+00
3.329999999999999716e+01 1.800839999999999996e+00
3.335000000000000142e+01 1.006086999999999954e+01
3.339999999999999858e+01 3.545080000000000009e+00
3.345000000000000284e+01 2.564849999999999852e+00
3.350000000000000000e+01 3.897749999999999826e+00
3.354999999999999716e+01 1.924190000000000067e+00
3.360000000000000142e+01 1.693650000000000100e+00
3.364999999999999858e+01 1.126689999999999969e+00
3.370000000000000284e+01 2.939400000000000013e+00
3.375000000000000000e+01 3.927709999999999813e+00
3.379999999999999716e+01 6.307769999999999655e+00
3.385000000000000142e+01 3.839980000000000171e+00
3.389999999999999858e+01 4.813869999999999649e+00
3.395000000000000284e+01 4.775559999999999583e+00
3.400000000000000000e+01 3.710620000000000029e+00
3.404999999999999716e+01 4.059190000000000076e+00
3.410000000000000142e+01 8.034430000000000405e+00
3.414999999999999858e+01 1.959969999999999990e+00
3.420000000000000284e+01 2.523530000000000051e+00
3.425000000000000000e+01 1.386999999999999922e+01
3.429999999999999716e+01 2.467929999999999957e+00
3.435000000000000142e+01 3.094310000000000116e+00
3.439999999999999858e+01 2.253769999999999829e+00
3.445000000000000284e+01 2.456220000000000070e+00
3.450000000000000000e+01 3.284539999999999793e+00
3.454999999999999716e+01 9.557349999999999568e+00
3.460000000000000142e+01 4.239580000000000126e+00
3.464999999999999858e+01 2.173740000000000006e+00
3.470000000000000284e+01 1.013779000000000075e+01
3.475000000000000000e+01 3.031789999999999985e+00
3.479999999999999716e+01 6.205739999999999590e+00
3.485000000000000142e+01 3.988970000000000127e+00
3.489999999999999858e+01 2.303450000000000220e+00
3.495000000000000284e+01 2.456560000000000077e+00
3.500000000000000000e+01 2.613280000000000047e+00
3.504999999999999716e+01 3.009240000000000137e+00
3.510000000000000142e+01 2.791980000000000128e+00
3.514999999999999858e+01 2.485660000000000203e+00
3.520000000000000284e+01 4.577740000000000364e+00
3.525000000000000000e+01 4.287119999999999820e+00
3.529999999999999716e+01 4.118629999999999569e+00
3.535000000000000142e+01 3.947960000000000136e+00
3.539999999999999858e+01 2.351879999999999971e+00
3.545000000000000284e+01 2.311240000000000183e+00
3.550000000000000000e+01 5.366150000000000198e+00
3.554999999999999716e+01 4.249119999999999564e+00
3.560000000000000142e+01 7.346589999999999954e+00
3.564999999999999858e+01 2.946260000000000101e+00
3.570000000000000284e+01 2.481479999999999908e+00
3.575000000000000000e+01 4.815610000000000390e+00
3.579999999999999716e+01 5.166350000000000442e+00
3.585000000000000142e+01 2.250869999999999926e+00
3.589999999999999858e+01 3.848129999999999828e+00
3.595000000000000284e+01 2.205490000000000173e+00
3.600000000000000000e+01 4.339570000000000149e+00
3.604999999999999716e+01 1.896390000000000020e+00
3.610000000000000142e+01 3.534069999999999823e+00
3.614999999999999858e+01 2.206589999999999829e+00
3.620000000000000284e+01 8.867070000000000007e+00
3.625000000000000000e+01 1.470730000000000093e+00
3.629999999999999716e+01 4.272509999999999586e+00
3.635000000000000142e+01 5.413499999999999979e+00
3.639999999999999858e+01 1.921519999999999895e+00
3.645000000000000284e+01 5.295440000000000147e+00
3.650000000000000000e+01 7.080499999999999794e+00
3.654999999999999716e+01 7.685640000000000249e+00
3.660000000000000142e+01 1.607220000000000093e+00
3.664999999999999858e+01 9.191489999999999938e+00
3.670000000000000284e+01 2.210170000000000190e+00
3.675000000000000000e+01 3.165020000000000167e+00
3.679999999999999716e+01 1.699219999999999953e+00
3.685000000000000142e+01 6.573389999999999844e+00
3.689999999999999858e+01 3.260790000000000077e+00
3.695000000000000284e+01 2.443999999999999950e+00
3.700000000000000000e+01 1.516990000000000061e+00
3.704999999999999716e+01 3.544840000000000213e+00
3.710000000000000142e+01 6.113690000000000069e+00
3.714999999999999858e+01 4.748380000000000045e+00
3.720000000000000284e+01 1.621580000000000021e+00
3.725000000000000000e+01 3.706529999999999880e+00
3.729999999999999716e+01 6.096339999999999648e+00
3.735000000000000142e+01 1.019935000000000080e+01
3.739999999999999858e+01 2.919350000000000112e+00
3.745000000000000284e+01 2.290519999999999889e+00
3.750000000000000000e+01 4.130090000000000039e+00
3.754999999999999716e+01 7.187149999999999928e+00
3.760000000000000142e+01 4.293680000000000163e+00
3.764999999999999858e+01 2.308809999999999807e+00
3.770000000000000284e+01 6.885369999999999990e+00
3.775000000000000000e+01 2.303380000000000205e+00
3.779999999999999716e+01 2.920729999999999826e+00
3.785000000000000142e+01 3.493079999999999963e+00
3.789999999999999858e+01 6.420359999999999623e+00
3.795000000000000284e+01 5.699110000000000120e+00
3.800000000000000000e+01 7.102899999999999991e+00
3.804999999999999716e+01 2.924889999999999990e+00
3.810000000000000142e+01 5.570999999999999730e+00
3.814999999999999858e+01 3.928859999999999797e+00
3.820000000000000284e+01 2.501250000000000195e+00
3.825000000000000000e+01 2.312260000000000204e+00
3.829999999999999716e+01 2.121500000000000163e+00
3.835000000000000142e+01 6.385469999999999757e+00
3.839999999999999858e+01 2.888199999999999878e+00
3.845000000000000284e+01 6.273959999999999759e+00
3.850000000000000000e+01 6.557859999999999800e+00
3.854999999999999716e+01 2.623429999999999929e+00
3.860000000000000142e+01 2.803339999999999943e+00
3.864999999999999858e+01 3.077339999999999964e+00
3.870000000000000284e+01 2.747889999999999944e+00
3.875000000000000000e+01 3.026559999999999917e+00
3.879999999999999716e+01 2.521760000000000002e+00
3.885000000000000142e+01 4.272649999999999615e+00
3.889999999999999858e+01 3.303599999999999870e+00
3.895000000000000284e+01 4.247259999999999813e+00
3.900000000000000000e+01 5.156769999999999854e+00
3.904999999999999716e+01 5.132170000000000343e+00
3.910000000000000142e+01 8.338839999999999364e+00
3.914999999999999858e+01 8.325070000000000192e+00
3.920000000000000284e+01 4.885130000000000194e+00
3.925000000000000000e+01 2.707840000000000025e+00
3.929999999999999716e+01 2.653750000000000053e+00
3.935000000000000142e+01 1.264258000000000060e+01
3.939999999999999858e+01 4.022249999999999659e+00
3.945000000000000284e+01 9.212709999999999511e+00
3.950000000000000000e+01 4.709730000000000416e+00
3.954999999999999716e+01 8.891500000000000625e+00
3.960000000000000142e+01 3.837990000000000013e+00
3.964999999999999858e+01 1.048399999999999999e+01
3.970000000000000284e+01 3.283599999999999852e+00
3.975000000000000000e+01 8.539849999999999497e+00
3.979999999999999716e+01 2.663359999999999950e+00
3.985000000000000142e+01 5.270260000000000389e+00
3.989999999999999858e+01 2.518559999999999910e+00
3.995000000000000284e+01 4.705400000000000027e+00
4.000000000000000000e+01 4.428230000000000111e+00
4.004999999999999716e+01 1.945070000000000077e+00
4.010000000000000142e+01 4.226589999999999847e+00
4.014999999999999858e+01 4.909180000000000099e+00
4.020000000000000284e+01 3.822119999999999962e+00
4.025000000000000000e+01 6.458619999999999806e+00
4.029999999999999716e+01 2.461679999999999868e+00
4.035000000000000142e+01 1.055212000000000039e+01
4.039999999999999858e+01 4.056519999999999904e+00
4.045000000000000284e+01 8.941290000000000404e+00
4.050000000000000000e+01 3.146110000000000184e+00
4.054999999999999716e+01 4.591969999999999885e+00
4.060000000000000142e+01 1.631799999999999917e+00
4.064999999999999858e+01 2.816920000000000091e+00
4.070000000000000284e+01 4.901849999999999596e+00
4.075000000000000000e+01 8.865629999999999455e+00
4.079999999999999716e+01 1.323539999999999939e+00
4.085000000000000142e+01 3.108470000000000066e+00
4.089999999999999858e+01 2.539070000000000160e+00
4.095000000000000284e+01 5.329089999999999883e+00
4.100000000000000000e+01 3.999979999999999869e+00
4.104999999999999716e+01 5.184160000000000323e+00
4.110000000000000142e+01 4.590110000000000134e+00
4.114999999999999858e+01 7.792419999999999902e+00
4.120000000000000284e+01 4.863660000000000316e+00
4.125000000000000000e+01 2.408910000000000107e+00
4.129999999999999716e+01 2.718399999999999928e+00
4.135000000000000142e+01 6.754459999999999908e+00
4.139999999999999858e+01 3.595540000000000180e+00
4.145000000000000284e+01 4.094430000000000014e+00
4.150000000000000000e+01 3.732680000000000220e+00
4.154999999999999716e+01 8.178910000000000124e+00
4.160000000000000142e+01 4.064610000000000056e+00
4.164999999999999858e+01 1.484797000000000011e+01
4.170000000000000284e+01 6.763799999999999812e+00
4.175000000000000000e+01 2.295469999999999899e+00
4.179999999999999716e+01 4.753560000000000230e+00
4.185000000000000142e+01 2.432510000000000172e+00
4.189999999999999858e+01 3.510209999999999830e+00
4.195000000000000284e+01 4.539290000000000269e+00
4.200000000000000000e+01 3.596130000000000049e+00
4.204999999999999716e+01 4.100999999999999979e+00
4.210000000000000142e+01 1.971559999999999979e+00
4.214999999999999858e+01 6.190150000000000041e+00
4.220000000000000284e+01 8.865069999999999339e+00
4.225000000000000000e+01 4.227829999999999977e+00
4.229999999999999716e+01 3.965489999999999959e+00
4.235000000000000142e+01 2.144369999999999887e+00
4.239999999999999858e+01 3.469899999999999984e+00
4.245000000000000284e+01 5.645129999999999981e+00
4.250000000000000000e+01 8.590299999999999159e+00
4.254999999999999716e+01 1.945980000000000043e+00
4.260000000000000142e+01 2.580999999999999961e+00
4.264999999999999858e+01 3.651330000000000187e+00
4.270000000000000284e+01 7.034110000000000085e+00
4.275000000000000000e+01 3.038940000000000197e+00
4.279999999999999716e+01 2.884329999999999838e+00
4.285000000000000142e+01 3.549679999999999946e+00
4.289999999999999858e+01 2.116989999999999927e+00
4.295000000000000284e+01 2.296839999999999993e+00
4.300000000000000000e+01 7.293770000000000309e+00
4.304999999999999716e+01 3.061529999999999863e+00
4.310000000000000142e+01 3.144579999999999931e+00
4.314999999999999858e+01 4.902009999999999756e+00
4.320000000000000284e+01 5.140060000000000073e+00
4.325000000000000000e+01 1.946150000000000047e+00
4.329999999999999716e+01 3.499820000000000153e+00
4.335000000000000142e+01 4.402389999999999581e+00
4.339999999999999858e+01 2.482740000000000169e+00
4.345000000000000284e+01 1.566969999999999974e+00
4.350000000000000000e+01 2.607359999999999900e+00
4.354999999999999716e+01 1.581280000000000019e+00
4.360000000000000142e+01 4.113570000000000171e+00
4.364999999999999858e+01 6.272350000000000314e+00
4.370000000000000284e+01 2.999849999999999905e+00
4.375000000000000000e+01 1.097672999999999988e+01
4.379999999999999716e+01 8.028510000000000701e+00
4.385000000000000142e+01 1.145608000000000004e+01
4.389999999999999858e+01 4.907840000000000202e+00
4.395000000000000284e+01 2.116486000000000089e+01
4.400000000000000000e+01 3.913380000000000081e+00
4.404999999999999716e+01 8.805059999999999221e+00
4.410000000000000142e+01 2.167008999999999830e+01
4.414999999999999858e+01 1.592729999999999979e+00
4.420000000000000284e+01 2.080439999999999845e+00
4.425000000000000000e+01 3.996210000000000040e+00
4.429999999999999716e+01 2.206199999999999939e+00
4.435000000000000142e+01 6.471400000000000041e+00
4.439999999999999858e+01 6.278200000000000003e+00
4.445000000000000284e+01 1.025644999999999918e+01
4.450000000000000000e+01 6.281410000000000160e+00
4.454999999999999716e+01 2.701439999999999841e+00
4.460000000000000142e+01 6.681809999999999583e+00
4.464999999999999858e+01 1.117341000000000051e+01
4.470000000000000284e+01 5.184910000000000352e+00
4.475000000000000000e+01 7.364609999999999879e+00
4.479999999999999716e+01 3.369720000000000049e+00
4.485000000000000142e+01 7.004749999999999588e+00
4.489999999999999858e+01 7.595749999999999780e+00
4.495000000000000284e+01 5.125750000000000028e+00
4.500000000000000000e+01 1.171452000000000027e+01
4.504999999999999716e+01 4.332040000000000113e+00
4.510000000000000142e+01 6.025760000000000005e+00
4.514999999999999858e+01 5.576939999999999564e+00
4.520000000000000284e+01 4.026049999999999685e+00
4.525000000000000000e+01 8.031520000000000437e+00
4.529999999999999716e+01 2.653750000000000053e+00
4.535000000000000142e+01 4.016079999999999650e+00
4.539999999999999858e+01 5.344640000000000057e+00
4.545000000000000284e+01 4.867589999999999861e+00
4.550000000000000000e+01 3.507060000000000066e+00
4.554999999999999716e+01 3.141080000000000094e+00
4.560000000000000142e+01 3.369969999999999910e+00
4.564999999999999858e+01 4.780170000000000030e+00
4.570000000000000284e+01 2.986969999999999903e+00
4.575000000000000000e+01 9.708470000000000155e+00
4.579999999999999716e+01 3.406270000000000131e+00
4.585000000000000142e+01 2.602300000000000058e+00
4.589999999999999858e+01 3.527719999999999967e+00
4.595000000000000284e+01 7.685039999999999871e+00
4.600000000000000000e+01 4.952569999999999695e+00
4.604999999999999716e+01 3.765449999999999964e+00
4.610000000000000142e+01 5.272579999999999600e+00
4.614999999999999858e+01 3.669470000000000010e+00
4.620000000000000284e+01 5.318389999999999951e+00
4.625000000000000000e+01 2.666440000000000143e+00
4.629999999999999716e+01 2.529850000000000154e+00
4.635000000000000142e+01 2.851999999999999869e+00
4.639999999999999858e+01 2.037999999999999812e+00
4.645000000000000284e+01 3.610910000000000064e+00
4.650000000000000000e+01 1.648600000000000065e+00
4.654999999999999716e+01 2.040620000000000100e+00
4.660000000000000142e+01 3.471630000000000216e+00
4.664999999999999858e+01 2.118199999999999861e+00
4.670000000000000284e+01 4.787099999999999689e+00
4.675000000000000000e+01 2.951670000000000016e+00
4.679999999999999716e+01 4.898080000000000211e+00
4.685000000000000142e+01 3.039660000000000029e+00
4.689999999999999858e+01 6.975620000000000154e+00
4.695000000000000284e+01 1.718439999999999968e+00
4.700000000000000000e+01 2.395239999999999814e+00
4.704999999999999716e+01 2.314750000000000085e+00
4.710000000000000142e+01 2.015550000000000175e+00
4.714999999999999858e+01 2.876440000000000108e+00
4.720000000000000284e+01 4.206269999999999953e+00
4.725000000000000000e+01 1.543940000000000090e+00
4.729999999999999716e+01 4.455370000000000275e+00
4.735000000000000142e+01 2.566699999999999982e+00
4.739999999999999858e+01 1.561439999999999939e+00
4.745000000000000284e+01 3.615800000000000125e+00
4.750000000000000000e+01 3.587779999999999969e+00
4.754999999999999716e+01 1.798910000000000009e+00
4.760000000000000142e+01 3.302140000000000075e+00
4.764999999999999858e+01 6.352599999999999802e+00
4.770000000000000284e+01 2.106209999999999916e+00
4.775000000000000000e+01 5.351829999999999643e+00
4.779999999999999716e+01 2.678609999999999935e+00
4.785000000000000142e+01 6.726160000000000139e+00
4.789999999999999858e+01 2.106609999999999872e+00
4.795000000000000284e+01 6.020150000000000112e+00
4.800000000000000000e+01 4.485730000000000217e+00
4.804999999999999716e+01 6.122180000000000177e+00
4.810000000000000142e+01 1.049839000000000055e+01
4.814999999999999858e+01 5.574349999999999916e+00
4.820000000000000284e+01 1.786440000000000028e+00
4.825000000000000000e+01 3.982629999999999892e+00
4.829999999999999716e+01 3.218599999999999905e+00
4.835000000000000142e+01 4.007749999999999702e+00
4.839999999999999858e+01 2.649960000000000093e+00
4.845000000000000284e+01 7.270389999999999908e+00
4.850000000000000000e+01 3.294880000000000031e+00
4.854999999999999716e+01 4.160619999999999763e+00
4.860000000000000142e+01 2.746480000000000032e+00
4.864999999999999858e+01 3.319129999999999914e+00
4.870000000000000284e+01 3.389200000000000212e+00
4.875000000000000000e+01 2.868710000000000093e+00
4.879999999999999716e+01 2.965289999999999981e+00
4.885000000000000142e+01 8.619600000000000151e+00
4.889999999999999858e+01 6.643830000000000346e+00
4.895000000000000284e+01 7.565959999999999575e+00
4.900000000000000000e+01 3.259590000000000209e+00
4.904999999999999716e+01 1.602467000000000041e+01
4.910000000000000142e+01 1.456739999999999924e+00
4.914999999999999858e+01 6.196780000000000399e+00
4.920000000000000284e+01 9.012199999999999989e+00
4.925000000000000000e+01 2.823859999999999815e+00
4.929999999999999716e+01 1.884929999999999994e+00
4.935000000000000142e+01 3.046079999999999899e+00
4.939999999999999858e+01 3.762739999999999974e+00
4.945000000000000284e+01 6.489309999999999690e+00
4.950000000000000000e+01 2.367710000000000203e+00
4.954999999999999716e+01 3.019789999999999974e+00
4.960000000000000142e+01 1.899809999999999999e+00
4.964999999999999858e+01 4.662300000000000111e+00
4.970000000000000284e+01 7.359429999999999694e+00
4.975000000000000000e+01 5.089909999999999712e+00
4.979999999999999716e+01 2.404580000000000162e+00
4.985000000000000142e+01 2.539769999999999861e+00
4.989999999999999858e+01 2.844380000000000130e+00
4.995000000000000284e+01 3.580709999999999837e+00
5.000000000000000000e+01 1.212867999999999924e+01
5.004999999999999716e+01 2.899309999999999832e+00
5.010000000000000142e+01 5.507060000000000066e+00
5.014999999999999858e+01 3.451369999999999827e+00
5.020000000000000284e+01 3.065269999999999939e+00
5.025000000000000000e+01 2.302929999999999922e+00
5.029999999999999716e+01 5.727280000000000371e+00
5.035000000000000142e+01 2.841260000000000119e+00
5.039999999999999858e+01 1.632069999999999910e+00
5.045000000000000284e+01 2.928170000000000162e+00
5.050000000000000000e+01 1.898900000000000032e+00
5.054999999999999716e+01 5.045740000000000336e+00
5.060000000000000142e+01 2.174129999999999896e+00
5.064999999999999858e+01 1.277373000000000047e+01
5.070000000000000284e+01 6.079500000000000348e+00
5.075000000000000000e+01 6.174599999999999866e+00
5.079999999999999716e+01 2.444960000000000022e+00
5.085000000000000142e+01 1.744390999999999892e+01
5.089999999999999858e+01 2.919109999999999872e+00
5.095000000000000284e+01 4.567440000000000389e+00
5.100000000000000000e+01 3.191590000000000149e+00
5.104999999999999716e+01 2.102949999999999875e+00
5.110000000000000142e+01 1.871420000000000083e+00
5.114999999999999858e+01 2.255700000000000038e+00
5.120000000000000284e+01 2.557889999999999997e+00
5.125000000000000000e+01 3.296769999999999978e+00
5.129999999999999716e+01 7.317779999999999951e+00
5.135000000000000142e+01 7.581680000000000419e+00
5.139999999999999858e+01 2.773699999999999832e+00
5.145000000000000284e+01 1.652867000000000175e+01
5.150000000000000000e+01 7.386940000000000062e+00
5.154999999999999716e+01 9.585739999999999483e+00
5.160000000000000142e+01 1.439620999999999995e+01
5.164999999999999858e+01 2.524789999999999868e+00
5.170000000000000284e+01 1.544310000000000072e+00
5.175000000000000000e+01 3.533830000000000027e+00
5.179999999999999716e+01 9.838729999999999976e+00
5.185000000000000142e+01 3.403979999999999784e+00
5.189999999999999858e+01 2.040950000000000042e+00
5.195000000000000284e+01 4.211680000000000312e+00
5.200000000000000000e+01 5.001000000000000334e+00
5.204999999999999716e+01 6.498059999999999725e+00
5.210000000000000142e+01 4.633659999999999890e+00
5.214999999999999858e+01 2.449990000000000112e+00
5.220000000000000284e+01 5.703990000000000116e+00
5.225000000000000000e+01 5.155490000000000350e+00
5.229999999999999716e+01 1.990830000000000100e+00
5.235000000000000142e+01 1.314999999999999947e+00
5.239999999999999858e+01 1.314879999999999960e+01
5.245000000000000284e+01 2.813989999999999991e+00
5.250000000000000000e+01 2.523789999999999978e+00
5.254999999999999716e+01 4.134089999999999598e+00
5.260000000000000142e+01 2.168489999999999807e+00
5.264999999999999858e+01 6.214120000000000310e+00
5.270000000000000284e+01 2.048890000000000100e+00
5.275000000000000000e+01 9.739309999999999690e+00
5.279999999999999716e+01 2.149039999999999839e+00
5.285000000000000142e+01 7.748420000000000307e+00
5.289999999999999858e+01 4.486550000000000260e+00
5.295000000000000284e+01 1.582359999999999989e+00
5.300000000000000000e+01 4.097579999999999778e+00
5.304999999999999716e+01 2.929930000000000145e+00
5.310000000000000142e+01 2.380889999999999951e+00
5.314999999999999858e+01 2.950880000000000170e+00
5.320000000000000284e+01 2.494959999999999845e+00
5.325000000000000000e+01 5.320450000000000124e+00
5.329999999999999716e+01 4.319869999999999877e+00
5.335000000000000142e+01 2.474340000000000206e+00
5.339999999999999858e+01 7.052909999999999791e+00
5.345000000000000284e+01 4.822309999999999874e+00
5.350000000000000000e+01 6.161410000000000053e+00
5.354999999999999716e+01 6.189359999999999751e+00
5.360000000000000142e+01 5.668129999999999669e+00
5.364999999999999858e+01 3.251570000000000071e+00
5.370000000000000284e+01 4.992700000000000138e+00
5.375000000000000000e+01 4.316830000000000389e+00
5.379999999999999716e+01 1.644556000000000040e+01
5.385000000000000142e+01 7.370350000000000179e+00
5.389999999999999858e+01 1.665224999999999866e+01
5.395000000000000284e+01 5.210700000000000109e+00
5.400000000000000000e+01 4.695839999999999570e+00
5.404999999999999716e+01 4.373120000000000118e+00
5.410000000000000142e+01 1.617642999999999986e+01
5.414999999999999858e+01 1.830650000000000110e+00
5.420000000000000284e+01 1.917429999999999968e+00
5.425000000000000000e+01 2.941940000000000222e+00
5.429999999999999716e+01 4.810139999999999638e+00
5.435000000000000142e+01 4.582749999999999879e+00
5.439999999999999858e+01 5.784279999999999866e+00
5.445000000000000284e+01 2.346270000000000078e+00
5.450000000000000000e+01 4.671400000000000219e+00
5.454999999999999716e+01 4.079369999999999941e+00
5.460000000000000142e+01 3.894309999999999938e+00
5.464999999999999858e+01 5.106300000000000061e+00
5.470000000000000284e+01 4.301949999999999719e+00
5.475000000000000000e+01 1.398220000000000018e+00
5.479999999999999716e+01 1.281975000000000087e+01
5.485000000000000142e+01 5.280710000000000015e+00
5.489999999999999858e+01 4.734210000000000029e+00
5.495000000000000284e+01 4.551470000000000127e+00
5.500000000000000000e+01 8.682069999999999510e+00
5.504999999999999716e+01 3.507820000000000160e+00
5.510000000000000142e+01 3.751119999999999788e+00
5.514999999999999858e+01 2.276120000000000143e+00
5.520000000000000284e+01 3.769190000000000040e+00
5.525000000000000000e+01 4.728989999999999583e+00
5.529999999999999716e+01 1.631860000000000088e+00
5.535000000000000142e+01 2.281449999999999978e+00
5.539999999999999858e+01 3.364349999999999952e+00
5.545000000000000284e+01 4.523760000000000225e+00
5.550000000000000000e+01 7.129590000000000316e+00
5.554999999999999716e+01 7.134920000000000151e+00
5.560000000000000142e+01 1.535200000000000031e+01
5.564999999999999858e+01 3.038419999999999899e+00
5.570000000000000284e+01 2.994409999999999794e+00
5.575000000000000000e+01 2.896860000000000213e+00
5.579999999999999716e+01 4.401349999999999874e+00
5.585000000000000142e+01 1.146654999999999980e+01
5.589999999999999858e+01 2.693820000000000103e+00
5.595000000000000284e+01 1.963370000000000060e+00
5.600000000000000000e+01 8.082209999999999894e+00
5.604999999999999716e+01 1.377045999999999992e+01
5.610000000000000142e+01 4.530920000000000059e+00
5.614999999999999858e+01 4.826660000000000394e+00
5.620000000000000284e+01 1.140602999999999945e+01
5.625000000000000000e+01 3.632410000000000139e+00
5.629999999999999716e+01 1.576210000000000111e+00
5.635000000000000142e+01 4.503910000000000302e+00
5.639999999999999858e+01 1.591120000000000090e+00
5.645000000000000284e+01 1.794659999999999922e+00
5.650000000000000000e+01 3.878379999999999939e+00
5.654999999999999716e+01 5.624310000000000365e+00
5.660000000000000142e+01 9.621579999999999799e+00
5.664999999999999858e+01 7.280199999999999783e+00
5.670000000000000284e+01 3.292879999999999807e+00
5.675000000000000000e+01 2.382429999999999826e+00
5.679999999999999716e+01 1.215867000000000075e+01
5.685000000000000142e+01 2.264330000000000176e+00
5.689999999999999858e+01 1.307008000000000081e+01
5.695000000000000284e+01 1.296430999999999933e+01
5.700000000000000000e+01 8.743949999999999889e+00
5.704999999999999716e+01 6.334229999999999805e+00
5.710000000000000142e+01 4.307260000000000311e+00
5.714999999999999858e+01 6.757590000000000430e+00
5.720000000000000284e+01 5.431589999999999918e+00
5.725000000000000000e+01 1.578480000000000105e+00
5.729999999999999716e+01 2.893050000000000122e+00
5.735000000000000142e+01 2.934029999999999916e+00
5.739999999999999858e+01 3.352489999999999970e+00
5.745000000000000284e+01 2.803910000000000124e+00
5.750000000000000000e+01 1.584464000000000006e+01
5.754999999999999716e+01 2.268969999999999931e+00
5.760000000000000142e+01 1.028650999999999982e+01
5.764999999999999858e+01 2.044039999999999857e+00
5.770000000000000284e+01 5.378300000000000303e+00
5.775000000000000000e+01 2.676550000000000207e+00
5.779999999999999716e+01 3.301660000000000039e+00
5.785000000000000142e+01 3.119380000000000042e+00
5.789999999999999858e+01 1.278929999999999900e+00
5.795000000000000284e+01 7.145669999999999966e+00
5.800000000000000000e+01 5.262069999999999581e+00
5.804999999999999716e+01 3.561010000000000009e+00
5.810000000000000142e+01 8.497220000000000439e+00
5.814999999999999858e+01 4.655940000000000190e+00
5.820000000000000284e+01 1.566610000000000058e+00
5.825000000000000000e+01 2.959410000000000096e+00
5.829999999999999716e+01 5.054969999999999963e+00
5.835000000000000142e+01 2.734449999999999825e+00
5.839999999999999858e+01 1.980499999999999927e+00
5.845000000000000284e+01 1.137466000000000044e+01
5.850000000000000000e+01 2.531080000000000219e+00
5.854999999999999716e+01 6.727509999999999657e+00
5.860000000000000142e+01 1.599879999999999969e+00
5.864999999999999858e+01 2.829649999999999999e+00
5.870000000000000284e+01 7.471759999999999735e+00
5.875000000000000000e+01 2.643730000000000135e+00
5.879999999999999716e+01 3.777120000000000033e+00
5.885000000000000142e+01 5.099669999999999703e+00
5.889999999999999858e+01 3.231500000000000039e+00
5.895000000000000284e+01 5.156159999999999854e+00
5.900000000000000000e+01 2.521220000000000017e+00
5.904999999999999716e+01 7.911789999999999878e+00
5.910000000000000142e+01 4.671599999999999753e+00
5.914999999999999858e+01 1.098546999999999940e+01
5.920000000000000284e+01 3.558590000000000142e+00
5.925000000000000000e+01 7.762640000000000207e+00
5.929999999999999716e+01 7.469730000000000203e+00
5.935000000000000142e+01 6.209080000000000155e+00
5.939999999999999858e+01 1.741559999999999997e+00
5.945000000000000284e+01 4.671470000000000233e+00
5.950000000000000000e+01 2.438104999999999833e+01
5.954999999999999716e+01 1.022339999999999982e+01
5.960000000000000142e+01 9.114140000000000796e+00
5.964999999999999858e+01 2.853566000000000003e+01
5.970000000000000284e+01 3.896879999999999900e+00
5.975000000000000000e+01 7.084640000000000271e+00
5.979999999999999716e+01 7.364760000000000417e+00
5.985000000000000142e+01 3.396079999999999988e+00
5.989999999999999858e+01 1.108399000000000001e+01
5.995000000000000284e+01 1.843799999999999883e+01
6.000000000000000000e+01 1.424482000000000070e+01
6.004999999999999716e+01 9.832700000000000884e+00
6.010000000000000142e+01 8.158720000000000638e+00
6.014999999999999858e+01 1.434656000000000020e+01
6.020000000000000284e+01 4.394899999999999807e+00
6.025000000000000000e+01 1.652120000000000033e+00
6.029999999999999716e+01 1.262298000000000009e+01
6.035000000000000142e+01 1.946496000000000137e+01
6.039999999999999858e+01 2.661029999999999784e+00
6.045000000000000284e+01 7.185489999999999711e+00
6.050000000000000000e+01 8.299459999999999837e+00
6.054999999999999716e+01 7.001199999999999868e+00
6.060000000000000142e+01 2.934837999999999880e+01
6.064999999999999858e+01 7.417200000000000237e+00
6.070000000000000284e+01 1.030865000000000009e+01
6.075000000000000000e+01 1.341197000000000017e+01
6.079999999999999716e+01 2.044881000000000171e+01
6.085000000000000142e+01 7.465779999999999639e+00
6.089999999999999858e+01 3.175870000000000193e+00
6.095000000000000284e+01 7.355909999999999727e+00
6.100000000000000000e+01 3.315679999999999961e+00
6.104999999999999716e+01 4.889330000000000176e+00
6.110000000000000142e+01 5.675860000000000127e+00
6.114999999999999858e+01 9.175209999999999866e+00
6.120000000000000284e+01 1.773796000000000106e+01
6.125000000000000000e+01 3.218789999999999818e+00
6.129999999999999716e+01 7.303880000000000372e+00
6.135000000000000142e+01 1.296283000000000030e+01
6.139999999999999858e+01 2.814010000000000122e+00
6.145000000000000284e+01 1.309165999999999919e+01
6.150000000000000000e+01 1.945729999999999960e+00
6.154999999999999716e+01 2.747199999999999864e+00
6.160000000000000142e+01 6.290070000000000050e+00
6.164999999999999858e+01 2.143409999999999815e+00
6.170000000000000284e+01 4.023970000000000269e+00
6.175000000000000000e+01 3.698770000000000113e+00
6.179999999999999716e+01 3.723860000000000170e+00
6.185000000000000142e+01 3.570100000000000051e+00
6.189999999999999858e+01 2.968850000000000211e+00
6.195000000000000284e+01 4.094359999999999999e+00
6.200000000000000000e+01 2.345829999999999860e+00
6.204999999999999716e+01 7.396810000000000329e+00
6.210000000000000142e+01 4.431079999999999686e+00
6.214999999999999858e+01 1.818149999999999933e+00
6.220000000000000284e+01 5.336809999999999832e+00
6.225000000000000000e+01 3.524709999999999788e+00
6.229999999999999716e+01 2.753099999999999881e+00
6.235000000000000142e+01 3.353060000000000151e+00
6.239999999999999858e+01 3.312469999999999803e+00
6.245000000000000284e+01 3.625890000000000057e+00
6.250000000000000000e+01 3.672340000000000160e+00
6.254999999999999716e+01 6.532390000000000363e+00
6.260000000000000142e+01 1.086613999999999969e+01
6.264999999999999858e+01 8.817019999999999413e+00
6.270000000000000284e+01 4.359980000000000189e+00
6.275000000000000000e+01 5.739530000000000243e+00
6.279999999999999716e+01 7.135500000000000398e+00
6.285000000000000142e+01 1.145900999999999925e+01
6.289999999999999858e+01 1.322448999999999941e+01
6.295000000000000284e+01 3.649589999999999890e+00
6.300000000000000000e+01 5.734499999999999709e+00
6.304999999999999716e+01 1.356733999999999973e+01
6.310000000000000142e+01 4.519630000000000258e+00
6.314999999999999858e+01 4.522280000000000300e+00
6.320000000000000284e+01 7.449720000000000120e+00
6.325000000000000000e+01 3.539969999999999839e+00
6.329999999999999716e+01 1.344009999999999927e+01
6.335000000000000142e+01 1.352177999999999969e+01
6.339999999999999858e+01 5.110360000000000014e+00
6.345000000000000284e+01 2.640140000000000153e+00
6.350000000000000000e+01 3.611450000000000049e+00
6.354999999999999716e+01 2.925520000000000120e+00
6.360000000000000142e+01 1.504643000000000086e+01
6.364999999999999858e+01 4.761619999999999742e+00
6.370000000000000284e+01 3.136540000000000106e+00
6.375000000000000000e+01 4.217859999999999943e+00
6.379999999999999716e+01 1.549056000000000033e+01
6.385000000000000142e+01 6.128720000000000390e+00
6.389999999999999858e+01 1.346081000000000039e+01
6.395000000000000284e+01 4.723309999999999675e+00
6.400000000000000000e+01 7.903539999999999566e+00
6.404999999999999716e+01 7.762870000000000381e+00
6.409999999999999432e+01 4.032680000000000042e+00
6.415000000000000568e+01 4.246170000000000222e+00
6.420000000000000284e+01 7.696259999999999657e+00
6.425000000000000000e+01 8.371290000000000120e+00
6.429999999999999716e+01 5.155269999999999797e+00
6.434999999999999432e+01 4.905389999999999695e+00
6.440000000000000568e+01 7.601069999999999993e+00
6.445000000000000284e+01 7.338540000000000063e+00
6.450000000000000000e+01 3.352829999999999977e+00
6.454999999999999716e+01 2.112979999999999858e+00
6.459999999999999432e+01 4.192840000000000344e+00
6.465000000000000568e+01 2.549690000000000012e+00
6.470000000000000284e+01 1.455200000000000049e+00
6.475000000000000000e+01 2.541220000000000034e+00
6.479999999999999716e+01 3.889250000000000096e+00
6.484999999999999432e+01 4.709150000000000169e+00
6.490000000000000568e+01 4.746150000000000091e+00
6.495000000000000284e+01 2.759259999999999824e+00
6.500000000000000000e+01 3.452469999999999928e+00
6.504999999999999716e+01 3.162040000000000184e+00
6.509999999999999432e+01 1.652130000000000098e+00
6.515000000000000568e+01 3.263990000000000169e+00
6.520000000000000284e+01 3.982870000000000132e+00
6.525000000000000000e+01 7.947519999999999918e+00
6.529999999999999716e+01 4.662510000000000154e+00
6.534999999999999432e+01 5.860870000000000246e+00
6.540000000000000568e+01 4.338729999999999976e+00
6.545000000000000284e+01 2.025959999999999983e+00
6.550000000000000000e+01 4.904749999999999943e+00
6.554999999999999716e+01 8.249539999999999651e+00
6.559999999999999432e+01 4.982689999999999841e+00
6.565000000000000568e+01 5.201130000000000031e+00
6.570000000000000284e+01 5.189009999999999678e+00
6.575000000000000000e+01 2.882140000000000146e+00
6.579999999999999716e+01 3.915700000000000180e+00
6.584999999999999432e+01 7.710510000000000197e+00
6.590000000000000568e+01 6.621120000000000339e+00
6.595000000000000284e+01 5.665809999999999569e+00
6.600000000000000000e+01 4.732599999999999696e+00
6.604999999999999716e+01 4.189569999999999794e+00
6.609999999999999432e+01 6.724669999999999703e+00
6.615000000000000568e+01 5.097249999999999837e+00
6.620000000000000284e+01 1.220080000000000053e+00
6.625000000000000000e+01 2.325480000000000214e+00
6.629999999999999716e+01 6.794469999999999565e+00
6.634999999999999432e+01 8.889170000000000016e+00
6.640000000000000568e+01 4.669080000000000119e+00
6.645000000000000284e+01 5.134890000000000398e+00
6.650000000000000000e+01 1.230873000000000062e+01
6.654999999999999716e+01 7.388679999999999914e+00
6.659999999999999432e+01 2.938130000000000130e+00
6.665000000000000568e+01 2.126300000000000079e+00
6.670000000000000284e+01 4.163619999999999877e+00
6.675000000000000000e+01 3.690380000000000216e+00
6.679999999999999716e+01 1.462709999999999955e+00
6.684999999999999432e+01 7.172410000000000174e+00
6.690000000000000568e+01 8.465999999999999304e+00
6.695000000000000284e+01 6.089170000000000194e+00
6.700000000000000000e+01 3.580729999999999968e+00
6.704999999999999716e+01 1.027131999999999934e+01
6.709999999999999432e+01 1.050496000000000052e+01
6.715000000000000568e+01 9.649259999999999948e+00
6.720000000000000284e+01 3.686129999999999907e+00
6.725000000000000000e+01 7.914419999999999789e+00
6.729999999999999716e+01 1.482646000000000086e+01
6.734999999999999432e+01 5.908610000000000362e+00
6.740000000000000568e+01 1.573352000000000039e+01
6.745000000000000284e+01 8.504569999999999297e+00
6.750000000000000000e+01 1.695130999999999943e+01
6.754999999999999716e+01 2.190570000000000128e+00
6.759999999999999432e+01 6.054540000000000255e+00
6.765000000000000568e+01 1.678139999999999965e+00
6.770000000000000284e+01 1.651993999999999829e+01
6.775000000000000000e+01 8.742399999999999949e+00
6.779999999999999716e+01 1.805677000000000021e+01
6.784999999999999432e+01 5.633230000000000182e+00
6.790000000000000568e+01 8.117409999999999570e+00
6.795000000000000284e+01 4.254540000000000433e+00
6.800000000000000000e+01 5.539329999999999643e+00
6.804999999999999716e+01 4.121690000000000076e+00
6.809999999999999432e+01 1.606016999999999939e+01
6.815000000000000568e+01 9.952049999999999841e+00
6.820000000000000284e+01 9.344310000000000116e+00
6.825000000000000000e+01 1.714543000000000106e+01
6.829999999999999716e+01 3.186548000000000158e+01
6.834999999999999432e+01 2.205420000000000158e+00
6.840000000000000568e+01 1.217603000000000080e+01
6.845000000000000284e+01 1.290981000000000023e+01
6.850000000000000000e+01 1.728979999999999961e+00
6.854999999999999716e+01 1.049868000000000023e+01
6.859999999999999432e+01 1.881850000000000023e+00
6.865000000000000568e+01 6.170700000000000074e+00
6.870000000000000284e+01 6.538680000000000270e+00
6.875000000000000000e+01 4.502060000000000173e+00
6.879999999999999716e+01 3.135369999999999990e+00
6.884999999999999432e+01 2.007400000000000073e+00
6.890000000000000568e+01 8.518720000000000070e+00
6.895000000000000284e+01 6.449900000000000411e+00
6.900000000000000000e+01 2.861902999999999864e+01
6.904999999999999716e+01 4.286599999999999966e+00
6.909999999999999432e+01 3.545479999999999965e+00
6.915000000000000568e+01 2.822760000000000158e+00
6.920000000000000284e+01 2.339630000000000098e+00
6.925000000000000000e+01 3.148859999999999992e+00
6.929999999999999716e+01 3.266119999999999912e+00
6.934999999999999432e+01 5.589190000000000325e+00
6.940000000000000568e+01 5.848200000000000287e+00
6.945000000000000284e+01 4.010089999999999932e+00
6.950000000000000000e+01 1.109559999999999924e+01
6.954999999999999716e+01 6.337679999999999758e+00
6.959999999999999432e+01 4.713269999999999627e+00
6.965000000000000568e+01 3.818410000000000082e+00
6.970000000000000284e+01 1.395670999999999928e+01
6.975000000000000000e+01 1.606354999999999933e+01
6.979999999999999716e+01 9.181760000000000588e+00
6.984999999999999432e+01 3.580999999999999961e+00
6.990000000000000568e+01 3.739500000000000046e+00
6.995000000000000284e+01 1.118477000000000032e+01
7.000000000000000000e+01 5.073360000000000092e+00
7.004999999999999716e+01 1.513216000000000072e+01
7.009999999999999432e+01 1.144117999999999924e+01
7.015000000000000568e+01 3.855379999999999807e+00
7.020000000000000284e+01 3.217152000000000100e+01
7.025000000000000000e+01 3.265053999999999945e+01
7.029999999999999716e+01 3.367108999999999952e+01
7.034999999999999432e+01 3.563588000000000022e+01
7.040000000000000568e+01 6.312310000000000088e+00
7.045000000000000284e+01 3.797079999999999789e+00
7.050000000000000000e+01 3.330311999999999983e+01
7.054999999999999716e+01 3.292940000000000200e+00
7.059999999999999432e+01 9.829670000000000130e+00
7.065000000000000568e+01 2.101676000000000144e+01
7.070000000000000284e+01 2.602671000000000134e+01
7.075000000000000000e+01 3.031159999999999854e+00
7.079999999999999716e+01 1.554265000000000008e+01
7.084999999999999432e+01 5.129090000000000060e+01
7.090000000000000568e+01 2.112919000000000125e+01
7.095000000000000284e+01 1.851012000000000057e+01
7.100000000000000000e+01 5.924610000000000376e+00
7.104999999999999716e+01 7.384750000000000369e+00
7.109999999999999432e+01 3.165112999999999843e+01
7.115000000000000568e+01 4.647280000000000300e+00
7.120000000000000284e+01 7.882279999999999731e+00
7.125000000000000000e+01 3.857802000000000220e+01
7.129999999999999716e+01 4.176890000000000214e+00
7.134999999999999432e+01 2.338579000000000008e+01
7.140000000000000568e+01 1.799419999999999931e+01
7.145000000000000284e+01 1.249508999999999936e+01
7.150000000000000000e+01 7.262690000000000090e+00
7.154999999999999716e+01 1.547049999999999947e+01
7.159999999999999432e+01 2.312998999999999938e+01
7.165000000000000568e+01 2.491709999999999869e+00
7.170000000000000284e+01 4.095349999999999824e+00
7.175000000000000000e+01 5.699370000000000047e+00
7.179999999999999716e+01 1.376089999999999947e+01
7.184999999999999432e+01 4.697860000000000014e+01
7.190000000000000568e+01 1.871602000000000032e+01
7.195000000000000284e+01 6.999950000000000117e+00
7.200000000000000000e+01 3.726080000000000059e+00
7.204999999999999716e+01 7.475189999999999557e+00
7.209999999999999432e+01 1.360252000000000017e+01
7.215000000000000568e+01 1.261411000000000016e+01
7.220000000000000284e+01 5.089579999999999771e+00
7.225000000000000000e+01 8.799239999999999284e+00
7.229999999999999716e+01 1.883680000000000021e+00
7.234999999999999432e+01 7.848139999999999894e+00
7.240000000000000568e+01 4.643760000000000332e+00
7.245000000000000284e+01 3.220520000000000049e+00
7.250000000000000000e+01 5.793079999999999785e+00
7.254999999999999716e+01 6.805080000000000240e+00
7.259999999999999432e+01 5.693959999999999688e+00
7.265000000000000568e+01 3.814789999999999903e+00
7.270000000000000284e+01 2.816159999999999997e+00
7.275000000000000000e+01 1.093066999999999922e+01
7.279999999999999716e+01 4.600690000000000168e+00
7.284999999999999432e+01 2.737482999999999933e+01
7.290000000000000568e+01 3.188009999999999788e+00
7.295000000000000284e+01 4.922170000000000378e+00
7.300000000000000000e+01 1.285021000000000058e+01
7.304999999999999716e+01 1.762895999999999930e+01
7.309999999999999432e+01 3.637430000000000163e+00
7.315000000000000568e+01 7.720480000000000231e+00
7.320000000000000284e+01 6.204299999999999926e+00
7.325000000000000000e+01 1.018959000000000081e+01
7.329999999999999716e+01 7.302660000000000373e+00
7.334999999999999432e+01 1.960582000000000136e+01
7.340000000000000568e+01 1.454729000000000028e+01
7.345000000000000284e+01 5.329030000000000378e+00
7.350000000000000000e+01 2.490609999999999857e+01
7.354999999999999716e+01 7.636239999999999917e+00
7.359999999999999432e+01 9.366680000000000561e+00
7.365000000000000568e+01 2.330212999999999823e+01
7.370000000000000284e+01 2.569040999999999997e+01
7.375000000000000000e+01 3.137900000000000134e+00
7.379999999999999716e+01 7.246139999999999581e+00
7.384999999999999432e+01 2.258910000000000196e+00
7.390000000000000568e+01 5.774810000000000443e+00
7.395000000000000284e+01 2.218309999999999782e+00
7.400000000000000000e+01 7.870499999999999829e+00
7.404999999999999716e+01 4.424619999999999997e+00
7.409999999999999432e+01 4.636700000000000266e+00
7.415000000000000568e+01 6.594579999999999664e+00
7.420000000000000284e+01 5.465399999999999814e+00
7.425000000000000000e+01 2.271924999999999883e+01
7.429999999999999716e+01 7.815109999999999779e+00
7.434999999999999432e+01 2.776409999999999823e+00
7.440000000000000568e+01 3.586219999999999963e+00
7.445000000000000284e+01 1.324794999999999945e+01
7.450000000000000000e+01 2.306900000000000173e+00
7.454999999999999716e+01 1.673930000000000007e+01
7.459999999999999432e+01 6.148049999999999571e+00
7.465000000000000568e+01 2.206170000000000186e+00
7.470000000000000284e+01 6.552859999999999907e+00
7.475000000000000000e+01 2.355799999999999894e+00
7.479999999999999716e+01 1.616330000000000044e+00
7.484999999999999432e+01 8.134930000000000661e+00
7.490000000000000568e+01 4.759159999999999613e+00
7.495000000000000284e+01 4.034860000000000113e+00
7.500000000000000000e+01 2.983789999999999942e+00
7.504999999999999716e+01 4.465550000000000352e+00
7.509999999999999432e+01 1.635259999999999936e+00
7.515000000000000568e+01 3.438860000000000028e+00
7.520000000000000284e+01 2.810420000000000140e+00
7.525000000000000000e+01 2.669680000000000053e+00
7.529999999999999716e+01 5.193270000000000053e+00
7.534999999999999432e+01 6.914780000000000371e+00
7.540000000000000568e+01 5.155380000000000074e+00
7.545000000000000284e+01 6.180010000000000225e+00
7.550000000000000000e+01 1.417699999999999960e+01
7.554999999999999716e+01 9.739580000000000126e+00
7.559999999999999432e+01 1.251488999999999940e+01
7.565000000000000568e+01 5.692389999999999617e+00
7.570000000000000284e+01 3.872689999999999966e+00
7.575000000000000000e+01 2.938450000000000006e+00
7.579999999999999716e+01 4.346239999999999881e+00
7.584999999999999432e+01 5.566629999999999967e+00
7.590000000000000568e+01 3.894029999999999880e+00
7.595000000000000284e+01 7.700619999999999798e+00
7.600000000000000000e+01 2.037030000000000118e+00
7.604999999999999716e+01 7.075059999999999683e+00
7.609999999999999432e+01 1.407306999999999952e+01
7.615000000000000568e+01 9.283830000000000027e+00
7.620000000000000284e+01 1.379275999999999947e+01
7.625000000000000000e+01 3.132229999999999848e+00
7.629999999999999716e+01 7.135620000000000296e+00
7.634999999999999432e+01 1.860357000000000127e+01
7.640000000000000568e+01 1.896330000000000071e+00
7.645000000000000284e+01 1.650859999999999994e+00
7.650000000000000000e+01 3.592130000000000045e+00
7.654999999999999716e+01 2.645989999999999842e+00
7.659999999999999432e+01 3.102240000000000109e+00
7.665000000000000568e+01 2.044329999999999981e+00
7.670000000000000284e+01 2.119149000000000171e+01
7.675000000000000000e+01 2.625799999999999912e+00
7.679999999999999716e+01 2.966575999999999880e+01
7.684999999999999432e+01 1.136978000000000044e+01
7.690000000000000568e+01 3.625480000000000036e+00
7.695000000000000284e+01 3.516739999999999977e+00
7.700000000000000000e+01 1.799020000000000064e+00
7.704999999999999716e+01 4.832900000000000418e+00
7.709999999999999432e+01 2.217541999999999902e+01
7.715000000000000568e+01 1.100568999999999953e+01
7.720000000000000284e+01 8.811859999999999360e+00
7.725000000000000000e+01 4.096260000000000012e+00
7.729999999999999716e+01 4.683930000000000149e+00
7.734999999999999432e+01 2.867820000000000036e+00
7.740000000000000568e+01 2.091289999999999871e+00
7.745000000000000284e+01 4.025170000000000137e+00
7.750000000000000000e+01 4.652890000000000192e+00
7.754999999999999716e+01 1.897767999999999944e+01
7.759999999999999432e+01 3.002069999999999794e+00
7.765000000000000568e+01 7.071329999999999671e+00
7.770000000000000284e+01 1.508620000000000072e+00
7.775000000000000000e+01 1.477072000000000074e+01
7.779999999999999716e+01 6.904020000000000046e+00
7.784999999999999432e+01 2.684070000000000178e+00
7.790000000000000568e+01 1.179237999999999964e+01
7.795000000000000284e+01 1.109986999999999924e+01
7.800000000000000000e+01 1.584440999999999988e+01
7.804999999999999716e+01 2.949920000000000098e+00
7.809999999999999432e+01 5.491119999999999557e+00
7.815000000000000568e+01 3.033770000000000078e+00
7.820000000000000284e+01 2.969809999999999839e+00
7.825000000000000000e+01 7.829989999999999561e+00
7.829999999999999716e+01 5.419669999999999987e+00
7.834999999999999432e+01 1.794617999999999824e+01
7.840000000000000568e+01 3.852710000000000079e+00
7.845000000000000284e+01 4.981130000000000280e+00
7.850000000000000000e+01 5.215309999999999668e+00
7.854999999999999716e+01 2.644998999999999967e+01
7.859999999999999432e+01 1.229719000000000051e+01
7.865000000000000568e+01 4.663759999999999906e+00
7.870000000000000284e+01 2.395129999999999981e+00
7.875000000000000000e+01 2.948630000000000084e+00
7.879999999999999716e+01 1.696903000000000006e+01
7.884999999999999432e+01 2.569519999999999804e+00
7.890000000000000568e+01 2.139180000000000081e+00
7.895000000000000284e+01 4.786599999999999966e+00
7.900000000000000000e+01 5.376879999999999882e+00
7.904999999999999716e+01 8.102309999999999235e+00
7.909999999999999432e+01 6.082010000000000360e+00
7.915000000000000568e+01 1.800359999999999960e+00
7.920000000000000284e+01 8.892879999999999896e+00
7.925000000000000000e+01 1.561218000000000039e+01
7.929999999999999716e+01 2.694010000000000016e+00
7.934999999999999432e+01 1.460876999999999981e+01
7.940000000000000568e+01 6.653719999999999857e+00
7.945000000000000284e+01 5.489609999999999879e+00
7.950000000000000000e+01 4.816419999999999924e+00
7.954999999999999716e+01 1.376237000000000066e+01
7.959999999999999432e+01 1.113240000000000052e+01
7.965000000000000568e+01 2.088984999999999914e+01
7.970000000000000284e+01 1.325361999999999973e+01
7.975000000000000000e+01 5.739539999999999864e+00
7.979999999999999716e+01 5.292139999999999844e+00
7.984999999999999432e+01 7.392520000000000202e+00
7.990000000000000568e+01 6.564259999999999984e+00
7.995000000000000284e+01 6.040230000000000210e+00
8.000000000000000000e+01 2.254300000000000193e+00
8.004999999999999716e+01 1.939960999999999913e+01
8.009999999999999432e+01 1.855205000000000126e+01
8.015000000000000568e+01 7.906559999999999810e+00
8.020000000000000284e+01 1.492371999999999943e+01
8.025000000000000000e+01 1.774389999999999912e+00
8.029999999999999716e+01 9.086880000000000734e+00
8.034999999999999432e+01 2.859780000000000211e+00
8.040000000000000568e+01 2.185029999999999806e+00
8.045000000000000284e+01 1.510629999999999917e+00
8.050000000000000000e+01 1.186846000000000068e+01
8.054999999999999716e+01 9.680419999999999803e+00
8.059999999999999432e+01 6.523489999999999789e+00
8.065000000000000568e+01 4.633169999999999789e+00
8.070000000000000284e+01 5.079860000000000042e+00
8.075000000000000000e+01 6.091389999999999638e+00
8.079999999999999716e+01 9.019450000000000855e+00
8.084999999999999432e+01 2.600220000000000198e+00
8.090000000000000568e+01 9.684519999999999129e+00
8.095000000000000284e+01 6.904370000000000118e+00
8.100000000000000000e+01 9.747600000000000264e+00
8.104999999999999716e+01 9.131410000000000693e+00
8.109999999999999432e+01 5.075929999999999609e+00
8.115000000000000568e+01 5.057109999999999772e+00
8.120000000000000284e+01 1.116815000000000069e+01
8.125000000000000000e+01 1.906819999999999959e+00
8.129999999999999716e+01 1.374093000000000053e+01
8.134999999999999432e+01 1.020138999999999996e+01
8.140000000000000568e+01 1.121826000000000079e+01
8.145000000000000284e+01 3.775990000000000180e+00
8.150000000000000000e+01 1.179421999999999926e+01
8.154999999999999716e+01 9.100659999999999528e+00
8.159999999999999432e+01 7.397879999999999789e+00
8.165000000000000568e+01 4.463809999999999611e+00
8.170000000000000284e+01 1.923245000000000005e+01
8.175000000000000000e+01 1.415828999999999915e+01
8.179999999999999716e+01 3.680079999999999796e+00
8.184999999999999432e+01 9.343890000000000029e+00
8.190000000000000568e+01 1.063669999999999938e+01
8.195000000000000284e+01 1.281927999999999912e+01
8.200000000000000000e+01 7.642669999999999852e+00
8.204999999999999716e+01 7.432010000000000005e+00
8.209999999999999432e+01 8.355869999999999465e+00
8.215000000000000568e+01 7.753440000000000332e+00
8.220000000000000284e+01 2.079450999999999894e+01
8.225000000000000000e+01 1.418439000000000050e+01
8.229999999999999716e+01 1.028138000000000041e+01
8.234999999999999432e+01 3.831100000000000172e+00
8.240000000000000568e+01 1.279584999999999972e+01
8.245000000000000284e+01 1.260913000000000039e+01
8.250000000000000000e+01 1.904379000000000133e+01
8.254999999999999716e+01 1.522963999999999984e+01
8.259999999999999432e+01 1.460943999999999932e+01
8.265000000000000568e+01 7.924999999999999822e+00
8.270000000000000284e+01 3.763873999999999853e+01
8.275000000000000000e+01 6.989110000000000156e+00
8.279999999999999716e+01 9.159019999999999939e+00
8.284999999999999432e+01 4.866889999999999716e+00
8.290000000000000568e+01 3.764429999999999943e+00
8.295000000000000284e+01 1.482249999999999979e+01
8.300000000000000000e+01 5.889599999999999724e+00
8.304999999999999716e+01 1.329288000000000025e+01
8.309999999999999432e+01 6.631260000000000154e+00
8.315000000000000568e+01 7.610570000000000057e+00
8.320000000000000284e+01 1.088447000000000031e+01
8.325000000000000000e+01 1.021349000000000018e+01
8.329999999999999716e+01 2.010030000000000072e+01
8.334999999999999432e+01 1.152508000000000088e+01
8.340000000000000568e+01 1.054378999999999955e+01
8.345000000000000284e+01 7.055049999999999599e+00
8.350000000000000000e+01 1.260463999999999984e+01
8.354999999999999716e+01 2.224017999999999873e+01
8.359999999999999432e+01 1.590610000000000035e+01
8.365000000000000568e+01 7.292729999999999713e+00
8.370000000000000284e+01 3.650309000000000026e+01
8.375000000000000000e+01 1.478968000000000060e+01
8.379999999999999716e+01 2.146977000000000046e+01
8.384999999999999432e+01 1.685366000000000142e+01
8.390000000000000568e+01 1.952509999999999968e+00
8.395000000000000284e+01 1.344918999999999976e+01
8.400000000000000000e+01 8.549549999999999983e+00
8.404999999999999716e+01 5.482920000000000016e+00
8.409999999999999432e+01 5.878260000000000041e+00
8.415000000000000568e+01 2.133529999999999927e+00
8.420000000000000284e+01 1.046931999999999974e+01
8.425000000000000000e+01 2.903919999999999835e+00
8.429999999999999716e+01 2.133399999999999963e+00
8.434999999999999432e+01 1.190591000000000044e+01
8.440000000000000568e+01 1.535308999999999990e+01
8.445000000000000284e+01 2.572973999999999961e+01
8.450000000000000000e+01 2.650440000000000129e+00
8.454999999999999716e+01 1.645280000000000076e+00
8.459999999999999432e+01 2.449320000000000164e+00
8.465000000000000568e+01 1.084920999999999935e+01
8.470000000000000284e+01 6.983559999999999768e+00
8.475000000000000000e+01 3.788710000000000022e+00
8.479999999999999716e+01 6.150920000000000165e+00
8.484999999999999432e+01 8.342280000000000584e+00
8.490000000000000568e+01 6.777549999999999741e+00
8.495000000000000284e+01 6.153120000000000367e+00
8.500000000000000000e+01 1.469679999999999964e+01
8.504999999999999716e+01 3.592509999999999870e+00
8.509999999999999432e+01 1.107539000000000051e+01
8.515000000000000568e+01 7.722439999999999749e+00
8.520000000000000284e+01 4.354989999999999917e+00
8.525000000000000000e+01 1.431859000000000037e+01
8.529999999999999716e+01 1.389081000000000010e+01
8.534999999999999432e+01 1.729479999999999906e+00
8.540000000000000568e+01 1.917720000000000091e+00
8.545000000000000284e+01 8.187290000000000845e+00
8.550000000000000000e+01 1.166010999999999953e+01
8.554999999999999716e+01 7.010489999999999888e+00
8.559999999999999432e+01 1.292093999999999987e+01
8.565000000000000568e+01 8.680669999999999220e+00
8.570000000000000284e+01 8.682710000000000150e+00
8.575000000000000000e+01 1.135749999999999993e+01
8.579999999999999716e+01 2.739187000000000083e+01
8.584999999999999432e+01 1.235096000000000060e+01
8.590000000000000568e+01 4.338930000000000398e+00
8.595000000000000284e+01 2.967523999999999873e+01
8.600000000000000000e+01 4.353659999999999641e+00
8.604999999999999716e+01 1.042243999999999993e+01
8.609999999999999432e+01 2.976955999999999847e+01
8.615000000000000568e+01 1.371459999999999901e+00
8.620000000000000284e+01 3.089367999999999981e+01
8.625000000000000000e+01 5.838940000000000019e+00
8.629999999999999716e+01 2.508558000000000021e+01
8.634999999999999432e+01 2.296422000000000097e+01
8.640000000000000568e+01 3.733270000000000088e+00
8.645000000000000284e+01 1.451493999999999929e+01
8.650000000000000000e+01 1.797485999999999962e+01
8.654999999999999716e+01 1.335895000000000010e+01
8.659999999999999432e+01 1.192384000000000022e+01
8.665000000000000568e+01 1.235890000000000022e+01
8.670000000000000284e+01 2.082599000000000089e+01
8.675000000000000000e+01 1.081419999999999959e+01
8.679999999999999716e+01 1.446671000000000085e+01
8.684999999999999432e+01 1.769770000000000065e+00
8.690000000000000568e+01 8.742860000000000298e+00
8.695000000000000284e+01 8.138329999999999842e+00
8.700000000000000000e+01 6.619019999999999904e+00
8.704999999999999716e+01 5.232160000000000366e+00
8.709999999999999432e+01 9.499069999999999681e+00
8.715000000000000568e+01 4.359670000000000378e+00
8.720000000000000284e+01 3.669970000000000176e+00
8.725000000000000000e+01 4.451469999999999594e+00
8.729999999999999716e+01 1.878503999999999863e+01
8.734999999999999432e+01 1.359049000000000085e+01
8.740000000000000568e+01 4.383429999999999715e+00
8.745000000000000284e+01 1.521989999999999954e+00
8.750000000000000000e+01 3.995039999999999925e+00
8.754999999999999716e+01 9.232570000000000832e+00
8.759999999999999432e+01 2.230700000000000127e+00
8.765000000000000568e+01 1.229419999999999957e+00
8.770000000000000284e+01 1.318337999999999965e+01
8.775000000000000000e+01 9.972020000000000550e+00
8.779999999999999716e+01 5.498249999999999638e+00
8.784999999999999432e+01 1.203134000000000015e+01
8.790000000000000568e+01 1.485379999999999967e+01
8.795000000000000284e+01 2.378499999999999837e+00
8.800000000000000000e+01 1.202218000000000053e+01
8.804999999999999716e+01 3.770910000000000206e+00
8.809999999999999432e+01 5.085300000000000153e+00
8.815000000000000568e+01 1.079565000000000019e+01
8.820000000000000284e+01 1.208553999999999995e+01
8.825000000000000000e+01 1.196382000000000012e+01
8.829999999999999716e+01 8.491669999999999163e+00
8.834999999999999432e+01 1.581254000000000026e+01
8.840000000000000568e+01 4.817450000000000010e+00
8.845000000000000284e+01 4.187890000000000335e+00
8.850000000000000000e+01 4.813060000000000116e+00
8.854999999999999716e+01 2.993132999999999910e+01
8.859999999999999432e+01 2.974566000000000088e+01
8.865000000000000568e+01 9.946059999999999235e+00
8.870000000000000284e+01 2.681369999999999809e+00
8.875000000000000000e+01 5.803910000000000124e+00
8.879999999999999716e+01 3.499390000000000001e+00
8.884999999999999432e+01 3.758449999999999847e+00
8.890000000000000568e+01 3.070030000000000037e+00
8.895000000000000284e+01 6.584990000000000343e+00
8.900000000000000000e+01 3.868580000000000130e+00
8.904999999999999716e+01 6.039830000000000254e+00
8.909999999999999432e+01 4.255289999999999573e+00
8.915000000000000568e+01 1.624870000000000037e+00
8.920000000000000284e+01 1.053679999999999950e+01
8.925000000000000000e+01 1.282219000000000086e+01
8.929999999999999716e+01 6.081640000000000157e+00
8.934999999999999432e+01 8.953020000000000422e+00
8.940000000000000568e+01 2.861869000000000085e+01
8.945000000000000284e+01 7.005359999999999587e+00
8.950000000000000000e+01 9.701109999999999900e+00
8.954999999999999716e+01 7.600520000000000387e+00
8.959999999999999432e+01 3.843679999999999986e+00
8.965000000000000568e+01 6.166159999999999641e+00
8.970000000000000284e+01 1.375655000000000072e+01
8.975000000000000000e+01 1.355677999999999983e+01
8.979999999999999716e+01 2.287792999999999921e+01
8.984999999999999432e+01 6.622329999999999828e+00
8.990000000000000568e+01 6.142030000000000101e+00
8.995000000000000284e+01 1.458416000000000068e+01
9.000000000000000000e+01 2.890480000000000160e+00
9.004999999999999716e+01 3.075358999999999909e+01
9.009999999999999432e+01 2.806495999999999924e+01
9.015000000000000568e+01 2.224949000000000154e+01
9.020000000000000284e+01 5.458630000000000315e+00
9.025000000000000000e+01 7.562809999999999810e+00
9.029999999999999716e+01 8.093339999999999534e+00
9.034999999999999432e+01 2.585744000000000042e+01
9.040000000000000568e+01 1.529692999999999969e+01
9.045000000000000284e+01 1.113414999999999999e+01
9.050000000000000000e+01 3.851789999999999825e+00
9.054999999999999716e+01 2.282239999999999824e+01
9.059999999999999432e+01 6.404149999999999565e+00
9.065000000000000568e+01 6.973700000000000010e+00
9.070000000000000284e+01 8.775650000000000617e+00
9.075000000000000000e+01 7.014389999999999681e+00
9.079999999999999716e+01 4.059540000000000148e+00
9.084999999999999432e+01 5.743859999999999744e+00
9.090000000000000568e+01 1.812593000000000032e+01
9.095000000000000284e+01 6.529539999999999900e+00
9.100000000000000000e+01 3.922940000000000094e+00
9.104999999999999716e+01 8.299659999999999371e+00
9.109999999999999432e+01 2.062290000000000134e+01
9.115000000000000568e+01 7.407630000000000159e+00
9.120000000000000284e+01 7.661839999999999762e+00
9.125000000000000000e+01 4.704320000000000057e+00
9.129999999999999716e+01 6.229300000000000281e+00
9.134999999999999432e+01 1.644789000000000101e+01
9.140000000000000568e+01 4.004920000000000258e+00
9.145000000000000284e+01 5.138010000000000410e+00
9.150000000000000000e+01 8.302120000000000388e+00
9.154999999999999716e+01 2.634675999999999974e+01
9.159999999999999432e+01 1.480490999999999957e+01
9.165000000000000568e+01 9.724000000000000199e+00
9.170000000000000284e+01 1.314414999999999978e+01
9.175000000000000000e+01 7.387120000000000353e+00
9.179999999999999716e+01 1.547960999999999920e+01
9.184999999999999432e+01 7.283059999999999867e+00
9.190000000000000568e+01 1.228435999999999950e+01
9.195000000000000284e+01 7.423589999999999911e+00
9.200000000000000000e+01 5.596709999999999852e+00
9.204999999999999716e+01 4.171499999999999986e+00
9.209999999999999432e+01 3.831900999999999868e+01
9.215000000000000568e+01 5.799959999999999560e+00
9.220000000000000284e+01 1.273204999999999920e+01
9.225000000000000000e+01 5.568060000000000009e+00
9.229999999999999716e+01 5.564639999999999809e+00
9.234999999999999432e+01 3.029380000000000184e+00
9.240000000000000568e+01 5.475259999999999572e+00
9.245000000000000284e+01 7.551070000000000171e+00
9.250000000000000000e+01 5.358570000000000277e+00
9.254999999999999716e+01 5.722949999999999982e+00
9.259999999999999432e+01 2.515675999999999846e+01
9.265000000000000568e+01 1.965866000000000113e+01
9.270000000000000284e+01 6.662510000000000154e+00
9.275000000000000000e+01 1.297307999999999950e+01
9.279999999999999716e+01 1.440886000000000067e+01
9.284999999999999432e+01 6.865280000000000271e+00
9.290000000000000568e+01 4.507419999999999760e+00
9.295000000000000284e+01 3.057809999999999917e+00
9.300000000000000000e+01 1.218839999999999968e+01
9.304999999999999716e+01 3.909100000000000019e+00
9.309999999999999432e+01 3.411550000000000082e+00
9.315000000000000568e+01 6.912989999999999746e+00
9.320000000000000284e+01 4.095989999999999576e+00
9.325000000000000000e+01 1.257681000000000004e+01
9.329999999999999716e+01 1.054092999999999947e+01
9.334999999999999432e+01 2.500005000000000166e+01
9.340000000000000568e+01 2.503150000000000208e+00
9.345000000000000284e+01 5.379739999999999966e+00
9.350000000000000000e+01 6.751430000000000042e+00
9.354999999999999716e+01 3.153070000000000039e+00
9.359999999999999432e+01 6.898629999999999818e+00
9.365000000000000568e+01 3.263020000000000032e+00
9.370000000000000284e+01 5.319239999999999746e+00
9.375000000000000000e+01 2.603369999999999962e+00
9.379999999999999716e+01 6.721320000000000405e+00
9.384999999999999432e+01 4.119570000000000398e+00
9.390000000000000568e+01 5.006639999999999979e+00
9.395000000000000284e+01 1.746968000000000032e+01
9.400000000000000000e+01 1.194917000000000051e+01
9.404999999999999716e+01 3.363160000000000149e+00
9.409999999999999432e+01 5.175430000000000419e+00
9.415000000000000568e+01 1.326886000000000010e+01
9.420000000000000284e+01 5.114069999999999894e+00
9.425000000000000000e+01 4.624570000000000292e+00
9.429999999999999716e+01 1.442442999999999920e+01
9.434999999999999432e+01 9.183270000000000266e+00
9.440000000000000568e+01 6.137509999999999799e+00
9.445000000000000284e+01 4.995580000000000354e+00
9.450000000000000000e+01 4.856959999999999944e+00
9.454999999999999716e+01 3.392739999999999867e+00
9.459999999999999432e+01 6.469140000000000335e+00
9.465000000000000568e+01 2.170885000000000176e+01
9.470000000000000284e+01 2.073194000000000159e+01
9.475000000000000000e+01 3.946610000000000174e+00
9.479999999999999716e+01 6.124959999999999738e+00
9.484999999999999432e+01 2.200955000000000084e+01
9.490000000000000568e+01 1.368319999999999936e+01
9.495000000000000284e+01 3.635629999999999917e+00
9.500000000000000000e+01 6.292939999999999756e+00
9.504999999999999716e+01 4.455869999999999997e+00
9.509999999999999432e+01 3.756079999999999863e+00
9.515000000000000568e+01 1.743954000000000093e+01
9.520000000000000284e+01 3.528140000000000054e+00
9.525000000000000000e+01 1.454926000000000030e+01
9.529999999999999716e+01 9.134479999999999933e+00
9.534999999999999432e+01 1.370665999999999940e+01
9.540000000000000568e+01 9.724729999999999208e+00
9.545000000000000284e+01 5.578590000000000160e+00
9.550000000000000000e+01 8.916750000000000398e+00
9.554999999999999716e+01 7.010939999999999728e+00
9.559999999999999432e+01 4.119830000000000325e+00
9.565000000000000568e+01 2.338919999999999888e+01
9.570000000000000284e+01 4.511890000000000178e+00
9.575000000000000000e+01 7.500460000000000349e+00
9.579999999999999716e+01 3.652759999999999785e+00
9.584999999999999432e+01 1.210350000000000037e+01
9.590000000000000568e+01 3.298020000000000174e+00
9.595000000000000284e+01 9.363379999999999370e+00
9.600000000000000000e+01 3.101710000000000189e+00
9.604999999999999716e+01 5.405630000000000379e+00
9.609999999999999432e+01 2.295430000000000081e+00
9.615000000000000568e+01 1.417013000000000034e+01
9.620000000000000284e+01 6.477380000000000138e+00
9.625000000000000000e+01 9.455030000000000712e+00
9.629999999999999716e+01 1.761204999999999998e+01
9.634999999999999432e+01 7.476510000000000211e+00
9.640000000000000568e+01 2.307230000000000114e+00
9.645000000000000284e+01 1.678763000000000005e+01
9.650000000000000000e+01 6.615359999999999907e+00
9.654999999999999716e+01 5.445859999999999701e+00
9.659999999999999432e+01 3.630780000000000118e+00
9.665000000000000568e+01 1.448287999999999975e+01
9.670000000000000284e+01 2.063237000000000165e+01
9.675000000000000000e+01 8.991690000000000182e+00
9.679999999999999716e+01 6.544100000000000250e+00
9.684999999999999432e+01 7.792370000000000019e+00
9.690000000000000568e+01 3.216320000000000068e+00
9.695000000000000284e+01 8.404500000000000526e+00
9.700000000000000000e+01 5.820839999999999570e+00
9.704999999999999716e+01 2.317410000000000192e+00
9.709999999999999432e+01 7.912130000000000329e+00
9.715000000000000568e+01 7.597520000000000273e+00
9.720000000000000284e+01 4.062000000000000277e+00
9.725000000000000000e+01 2.060615999999999914e+01
9.729999999999999716e+01 1.666685999999999979e+01
9.734999999999999432e+01 2.679870000000000196e+00
9.740000000000000568e+01 1.685473999999999961e+01
9.745000000000000284e+01 4.870300000000000296e+00
9.750000000000000000e+01 2.263910000000000089e+00
9.754999999999999716e+01 7.318939999999999557e+00
9.759999999999999432e+01 5.289970000000000283e+00
9.765000000000000568e+01 1.766240000000000032e+00
9.770000000000000284e+01 4.820450000000000124e+00
9.775000000000000000e+01 2.228190000000000115e+00
9.779999999999999716e+01 7.397540000000000227e+00
9.784999999999999432e+01 7.351890000000000036e+00
9.790000000000000568e+01 2.400339999999999918e+00
9.795000000000000284e+01 7.880650000000000155e+00
9.800000000000000000e+01 2.909549999999999859e+00
9.804999999999999716e+01 8.693630000000000635e+00
9.809999999999999432e+01 1.771330000000000071e+00
9.815000000000000568e+01 4.401790000000000092e+00
9.820000000000000284e+01 3.798859999999999904e+00
9.825000000000000000e+01 2.692190000000000083e+00
9.829999999999999716e+01 3.968770000000000131e+00
9.834999999999999432e+01 1.448849999999999971e+00
9.840000000000000568e+01 5.135849999999999582e+00
9.845000000000000284e+01 8.981529999999999347e+00
9.850000000000000000e+01 4.492479999999999585e+00
9.854999999999999716e+01 3.919849999999999834e+00
9.859999999999999432e+01 3.457170000000000076e+00
9.865000000000000568e+01 4.551960000000000228e+00
9.870000000000000284e+01 1.466472000000000087e+01
9.875000000000000000e+01 5.758589999999999876e+00
9.879999999999999716e+01 3.517450000000000188e+00
9.884999999999999432e+01 3.719279999999999919e+00
9.890000000000000568e+01 5.571299999999999919e+00
9.895000000000000284e+01 1.013809999999999967e+01
9.900000000000000000e+01 4.664170000000000371e+00
9.904999999999999716e+01 9.714240000000000208e+00
9.909999999999999432e+01 2.301270000000000149e+00
9.915000000000000568e+01 3.917660000000000142e+00
9.920000000000000284e+01 1.578430000000000000e+00
9.925000000000000000e+01 1.873760000000000092e+00
9.929999999999999716e+01 3.959569999999999812e+00
9.934999999999999432e+01 6.916879999999999917e+00
9.940000000000000568e+01 1.246172999999999931e+01
9.945000000000000284e+01 1.442379999999999995e+00
9.950000000000000000e+01 1.978239999999999998e+00
9.954999999999999716e+01 1.318268999999999913e+01
9.959999999999999432e+01 2.219920000000000115e+00
9.965000000000000568e+01 1.072214999999999918e+01
9.970000000000000284e+01 5.265089999999999826e+00
9.975000000000000000e+01 3.410509999999999931e+00
9.979999999999999716e+01 8.946500000000000341e+00
9.984999999999999432e+01 3.924809999999999910e+00
9.990000000000000568e+01 4.015970000000000262e+00
9.995000000000000284e+01 2.450549999999999784e+00
1.000000000000000000e+02 3.165970000000000173e+00
1.000499999999999972e+02 7.958380000000000010e+00
1.000999999999999943e+02 4.373980000000000423e+00
1.001500000000000057e+02 1.759779999999999900e+00
1.002000000000000028e+02 1.522235000000000049e+01
1.002500000000000000e+02 7.870879999999999654e+00
1.002999999999999972e+02 2.891080000000000094e+00
1.003499999999999943e+02 2.009982000000000113e+01
1.004000000000000057e+02 5.452679999999999971e+00
1.004500000000000028e+02 3.632070000000000132e+00
1.005000000000000000e+02 6.286030000000000229e+00
1.005499999999999972e+02 2.549080000000000013e+00
1.005999999999999943e+02 4.489729999999999777e+00
1.006500000000000057e+02 2.573935000000000173e+01
1.007000000000000028e+02 7.343239999999999768e+00
1.007500000000000000e+02 1.235402999999999984e+01
1.007999999999999972e+02 9.311790000000000234e+00
1.008499999999999943e+02 4.174179999999999779e+00
1.009000000000000057e+02 1.861809999999999965e+00
1.009500000000000028e+02 1.404640000000000111e+00
1.010000000000000000e+02 6.250499999999999723e+00
1.010499999999999972e+02 9.263970000000000482e+00
1.010999999999999943e+02 4.690990000000000215e+00
1.011500000000000057e+02 3.105339999999999989e+00
1.012000000000000028e+02 5.123359999999999914e+00
1.012500000000000000e+02 5.775339999999999918e+00
1.012999999999999972e+02 1.901759999999999895e+00
1.013499999999999943e+02 2.397409999999999819e+00
1.014000000000000057e+02 3.456259999999999888e+00
1.014500000000000028e+02 1.542079999999999895e+00
1.015000000000000000e+02 6.017820000000000391e+00
1.015499999999999972e+02 1.398154000000000075e+01
1.015999999999999943e+02 4.125750000000000028e+00
1.016500000000000057e+02 7.645380000000000287e+00
1.017000000000000028e+02 1.220695000000000086e+01
1.017500000000000000e+02 3.160759999999999792e+00
1.017999999999999972e+02 7.688790000000000013e+00
1.018499999999999943e+02 2.021580000000000155e+00
1.019000000000000057e+02 1.472990000000000022e+00
1.019500000000000028e+02 2.802919999999999856e+00
1.020000000000000000e+02 3.777859999999999996e+00
1.020499999999999972e+02 1.551581000000000010e+01
1.020999999999999943e+02 3.535099999999999909e+00
1.021500000000000057e+02 1.159273999999999916e+01
1.022000000000000028e+02 6.338770000000000238e+00
1.022500000000000000e+02 6.039399999999999658e+00
1.022999999999999972e+02 5.044740000000000002e+00
1.023499999999999943e+02 2.876580000000000137e+00
1.024000000000000057e+02 5.219669999999999810e+00
1.024500000000000028e+02 2.757120000000000015e+00
1.025000000000000000e+02 3.530089999999999950e+00
1.025499999999999972e+02 2.044789999999999885e+00
1.025999999999999943e+02 1.779749999999999943e+00
1.026500000000000057e+02 2.485320000000000196e+00
1.027000000000000028e+02 1.857639999999999958e+00
1.027500000000000000e+02 1.556840000000000002e+00
1.027999999999999972e+02 2.891570000000000196e+00
1.028499999999999943e+02 1.352652999999999928e+01
1.029000000000000057e+02 4.470040000000000013e+00
1.029500000000000028e+02 2.788549999999999862e+00
1.030000000000000000e+02 1.347918999999999912e+01
1.030499999999999972e+02 3.738179999999999836e+00
1.030999999999999943e+02 3.356829999999999981e+00
1.031500000000000057e+02 4.442879999999999718e+00
1.032000000000000028e+02 1.602130000000000054e+00
1.032500000000000000e+02 3.613350000000000062e+00
1.032999999999999972e+02 1.298440000000000039e+00
1.033499999999999943e+02 2.442730000000000068e+00
1.034000000000000057e+02 3.451220000000000176e+00
1.034500000000000028e+02 1.606970000000000010e+00
1.035000000000000000e+02 1.617250000000000076e+00
1.035499999999999972e+02 9.504459999999999908e+00
1.035999999999999943e+02 2.358929999999999971e+00
1.036500000000000057e+02 1.650470000000000104e+00
1.037000000000000028e+02 6.809350000000000236e+00
1.037500000000000000e+02 2.784600000000000186e+00
1.037999999999999972e+02 8.252819999999999823e+00
1.038499999999999943e+02 2.962829999999999853e+00
1.039000000000000057e+02 5.113900000000000112e+00
1.039500000000000028e+02 8.484019999999999229e+00
1.040000000000000000e+02 6.116480000000000139e+00
1.040499999999999972e+02 1.969319999999999959e+00
1.040999999999999943e+02 2.648060000000000080e+00
1.041500000000000057e+02 9.101779999999999760e+00
1.042000000000000028e+02 2.112080000000000179e+00
1.042500000000000000e+02 6.967550000000000132e+00
1.042999999999999972e+02 1.400220000000000020e+00
1.043499999999999943e+02 2.402660000000000018e+00
1.044000000000000057e+02 3.831119999999999859e+00
1.044500000000000028e+02 2.026879999999999793e+00
1.045000000000000000e+02 9.682249999999999801e+00
1.045499999999999972e+02 3.371529999999999916e+00
1.045999999999999943e+02 1.969549999999999912e+00
1.046500000000000057e+02 1.043689999999999962e+01
1.047000000000000028e+02 4.718410000000000437e+00
1.047500000000000000e+02 1.697689999999999921e+00
1.047999999999999972e+02 4.151159999999999961e+00
1.048499999999999943e+02 2.287269999999999914e+00
1.049000000000000057e+02 3.229900000000000215e+00
1.049500000000000028e+02 4.948599999999999888e+00
1.050000000000000000e+02 2.818919999999999870e+00
1.050499999999999972e+02 3.520449999999999857e+00
1.050999999999999943e+02 3.258430000000000160e+00
1.051500000000000057e+02 3.928069999999999951e+00
1.052000000000000028e+02 2.336530000000000218e+00
1.052500000000000000e+02 2.167089999999999961e+00
1.052999999999999972e+02 2.648890000000000189e+00
1.053499999999999943e+02 2.295360000000000067e+00
1.054000000000000057e+02 6.416780000000000150e+00
1.054500000000000028e+02 2.564400000000000013e+00
1.055000000000000000e+02 5.697189999999999976e+00
1.055499999999999972e+02 3.339360000000000106e+00
1.055999999999999943e+02 3.236940000000000150e+00
1.056500000000000057e+02 3.023820000000000174e+00
1.057000000000000028e+02 1.652519999999999989e+00
1.057500000000000000e+02 4.408839999999999648e+00
1.057999999999999972e+02 2.417289999999999939e+00
1.058499999999999943e+02 3.289839999999999876e+00
1.059000000000000057e+02 1.968809999999999949e+00
1.059500000000000028e+02 3.391480000000000050e+00
1.060000000000000000e+02 8.202609999999999957e+00
1.060499999999999972e+02 3.419369999999999798e+00
1.060999999999999943e+02 2.512659999999999894e+00
1.061500000000000057e+02 7.367169999999999774e+00
1.062000000000000028e+02 2.059280000000000221e+00
1.062500000000000000e+02 3.935799999999999965e+00
1.062999999999999972e+02 3.248639999999999972e+00
1.063499999999999943e+02 8.481989999999999696e+00
1.064000000000000057e+02 7.077810000000000379e+00
1.064500000000000028e+02 2.369949999999999779e+00
1.065000000000000000e+02 3.412929999999999797e+00
1.065499999999999972e+02 4.984980000000000189e+00
1.065999999999999943e+02 2.824510000000000076e+00
1.066500000000000057e+02 5.293280000000000207e+00
1.067000000000000028e+02 5.693229999999999791e+00
1.067500000000000000e+02 6.285910000000000331e+00
1.067999999999999972e+02 1.971070000000000100e+00
1.068499999999999943e+02 2.712880000000000180e+00
1.069000000000000057e+02 2.642009999999999970e+00
1.069500000000000028e+02 4.908970000000000056e+00
1.070000000000000000e+02 2.344969999999999999e+00
1.070499999999999972e+02 2.703850000000000087e+00
1.070999999999999943e+02 4.014809999999999768e+00
1.071500000000000057e+02 5.754100000000000215e+00
1.072000000000000028e+02 5.267400000000000304e+00
1.072500000000000000e+02 2.722690000000000055e+00
1.072999999999999972e+02 1.981060000000000043e+00
1.073499999999999943e+02 1.527609999999999912e+00
1.074000000000000057e+02 4.493339999999999890e+00
1.074500000000000028e+02 2.878190000000000026e+00
1.075000000000000000e+02 1.754939999999999944e+00
1.075499999999999972e+02 5.282269999999999577e+00
1.075999999999999943e+02 2.499950000000000117e+00
1.076500000000000057e+02 1.376640000000000086e+00
1.077000000000000028e+02 4.171820000000000306e+00
1.077500000000000000e+02 3.123870000000000147e+00
1.077999999999999972e+02 5.329130000000000145e+00
1.078499999999999943e+02 5.439820000000000100e+00
1.079000000000000057e+02 8.569470000000000809e+00
1.079500000000000028e+02 2.277369999999999894e+00
1.080000000000000000e+02 6.729090000000000238e+00
1.080499999999999972e+02 6.723379999999999690e+00
1.080999999999999943e+02 7.307430000000000092e+00
1.081500000000000057e+02 2.257519999999999971e+00
1.082000000000000028e+02 2.299160000000000093e+00
1.082500000000000000e+02 2.761179999999999968e+00
1.082999999999999972e+02 6.669789999999999885e+00
1.083499999999999943e+02 2.851900000000000102e+00
1.084000000000000057e+02 1.918800000000000061e+00
1.084500000000000028e+02 3.513619999999999965e+00
1.085000000000000000e+02 4.666820000000000412e+00
1.085499999999999972e+02 9.361980000000000857e+00
1.085999999999999943e+02 2.777800000000000047e+00
1.086500000000000057e+02 6.264499999999999957e+00
1.087000000000000028e+02 4.469240000000000101e+00
1.087500000000000000e+02 3.791150000000000020e+00
1.087999999999999972e+02 1.213308999999999926e+01
1.088499999999999943e+02 3.266739999999999977e+00
1.089000000000000057e+02 3.218690000000000051e+00
1.089500000000000028e+02 1.758437999999999946e+01
1.090000000000000000e+02 9.843420000000000059e+00
1.090499999999999972e+02 3.556500000000000217e+00
1.090999999999999943e+02 1.748839999999999950e+00
1.091500000000000057e+02 1.443623999999999974e+01
1.092000000000000028e+02 6.328540000000000276e+00
1.092500000000000000e+02 5.038999999999999702e+00
1.092999999999999972e+02 7.535669999999999646e+00
1.093499999999999943e+02 4.936960000000000015e+00
1.094000000000000057e+02 4.558519999999999683e+00
1.094500000000000028e+02 3.223450000000000149e+00
1.095000000000000000e+02 8.132070000000000576e+00
1.095499999999999972e+02 2.749969999999999803e+00
1.095999999999999943e+02 4.844450000000000145e+00
1.096500000000000057e+02 2.760899999999999910e+00
1.097000000000000028e+02 4.788770000000000415e+00
1.097500000000000000e+02 2.326649999999999885e+00
1.097999999999999972e+02 1.616980000000000084e+00
1.098499999999999943e+02 1.518768000000000029e+01
1.099000000000000057e+02 8.935150000000000148e+00
1.099500000000000028e+02 9.367259999999999920e+00
1.100000000000000000e+02 5.456640000000000157e+00
1.100499999999999972e+02 3.620019999999999794e+00
1.100999999999999943e+02 4.966990000000000016e+00
1.101500000000000057e+02 6.473989999999999689e+00
1.102000000000000028e+02 4.185159999999999769e+00
1.102500000000000000e+02 3.398680000000000145e+00
1.102999999999999972e+02 4.786830000000000140e+00
1.103499999999999943e+02 3.212120000000000086e+00
1.104000000000000057e+02 4.963569999999999816e+00
1.104500000000000028e+02 3.698319999999999830e+00
1.105000000000000000e+02 3.800320000000000142e+00
1.105499999999999972e+02 1.549970000000000070e+00
1.105999999999999943e+02 3.652340000000000142e+00
1.106500000000000057e+02 2.033475999999999928e+01
1.107000000000000028e+02 2.023849999999999927e+00
1.107500000000000000e+02 7.959229999999999805e+00
1.107999999999999972e+02 4.768229999999999968e+00
1.108499999999999943e+02 8.795400000000000773e+00
1.109000000000000057e+02 1.976560000000000095e+00
1.109500000000000028e+02 1.328562999999999938e+01
1.110000000000000000e+02 2.164810000000000123e+00
1.110499999999999972e+02 4.561449999999999783e+00
1.110999999999999943e+02 5.530300000000000438e+00
1.111500000000000057e+02 2.523890000000000189e+00
1.112000000000000028e+02 2.217719999999999914e+00
1.112500000000000000e+02 2.243259999999999810e+00
1.112999999999999972e+02 2.294779999999999820e+00
1.113499999999999943e+02 3.338760000000000172e+00
1.114000000000000057e+02 5.383829999999999671e+00
1.114500000000000028e+02 4.102170000000000094e+00
1.115000000000000000e+02 4.016750000000000043e+00
1.115499999999999972e+02 1.766340000000000021e+00
1.115999999999999943e+02 2.830550000000000122e+00
1.116500000000000057e+02 2.538190000000000168e+00
1.117000000000000028e+02 1.558920000000000083e+00
1.117500000000000000e+02 2.766830000000000123e+00
1.117999999999999972e+02 7.365140000000000242e+00
1.118499999999999943e+02 5.179100000000000037e+00
1.119000000000000057e+02 7.755869999999999820e+00
1.119500000000000028e+02 3.929250000000000131e+00
1.120000000000000000e+02 1.796259999999999968e+00
1.120499999999999972e+02 3.777270000000000127e+00
1.120999999999999943e+02 1.375439999999999996e+00
1.121500000000000057e+02 1.360880000000000090e+00
1.122000000000000028e+02 2.286350000000000104e+00
1.122500000000000000e+02 2.685210000000000097e+00
1.122999999999999972e+02 1.374379999999999935e+00
1.123499999999999943e+02 1.901370000000000005e+00
1.124000000000000057e+02 2.246529999999999916e+00
1.124500000000000028e+02 2.059120000000000061e+00
1.125000000000000000e+02 2.082419999999999938e+00
1.125499999999999972e+02 5.774610000000000021e+00
1.125999999999999943e+02 5.407449999999999868e+00
1.126500000000000057e+02 3.238750000000000018e+00
1.127000000000000028e+02 1.142209999999999948e+00
1.127500000000000000e+02 2.194240000000000190e+00
1.127999999999999972e+02 1.791109999999999980e+00
1.128499999999999943e+02 3.407239999999999824e+00
1.129000000000000057e+02 3.927690000000000126e+00
1.129500000000000028e+02 5.017949999999999910e+00
1.130000000000000000e+02 3.660740000000000105e+00
1.130499999999999972e+02 5.710270000000000401e+00
1.130999999999999943e+02 7.351029999999999731e+00
1.131500000000000057e+02 2.812739999999999796e+00
1.132000000000000028e+02 3.517799999999999816e+00
1.132500000000000000e+02 1.229060000000000041e+00
1.132999999999999972e+02 4.892149999999999999e+00
1.133499999999999943e+02 9.317669999999999675e+00
1.134000000000000057e+02 1.259049000000000085e+01
1.134500000000000028e+02 5.510919999999999597e+00
1.135000000000000000e+02 3.092220000000000191e+00
1.135499999999999972e+02 2.767459999999999809e+00
1.135999999999999943e+02 2.643510000000000026e+00
1.136500000000000057e+02 1.903210000000000068e+00
1.137000000000000028e+02 3.104540000000000077e+00
1.137500000000000000e+02 3.191629999999999967e+00
1.137999999999999972e+02 2.742329999999999934e+00
1.138499999999999943e+02 7.917589999999999684e+00
1.139000000000000057e+02 4.644499999999999851e+00
1.139500000000000028e+02 2.192159999999999886e+00
1.140000000000000000e+02 5.114530000000000243e+00
1.140499999999999972e+02 3.783729999999999816e+00
1.140999999999999943e+02 2.279040000000000177e+00
1.141500000000000057e+02 4.216090000000000337e+00
1.142000000000000028e+02 2.316479999999999873e+00
1.142500000000000000e+02 2.353260000000000129e+00
1.142999999999999972e+02 1.797250000000000014e+00
1.143499999999999943e+02 3.055619999999999781e+00
1.144000000000000057e+02 2.608410000000000117e+00
1.144500000000000028e+02 5.874600000000000044e+00
1.145000000000000000e+02 4.504990000000000272e+00
1.145499999999999972e+02 4.877679999999999794e+00
1.145999999999999943e+02 7.595579999999999998e+00
1.146500000000000057e+02 2.992739999999999956e+00
1.147000000000000028e+02 5.121830000000000105e+00
1.147500000000000000e+02 4.368140000000000356e+00
1.147999999999999972e+02 6.153940000000000410e+00
1.148499999999999943e+02 3.336090000000000000e+00
1.149000000000000057e+02 6.410300000000000331e+00
1.149500000000000028e+02 1.615250000000000075e+00
1.150000000000000000e+02 3.909850000000000048e+00
1.150499999999999972e+02 3.089459999999999873e+00
1.150999999999999943e+02 9.241120000000000445e+00
1.151500000000000057e+02 3.700270000000000170e+00
1.152000000000000028e+02 1.576149999999999940e+00
1.152500000000000000e+02 1.604020000000000001e+00
1.152999999999999972e+02 1.217265000000000086e+01
1.153499999999999943e+02 1.905999999999999917e+00
1.154000000000000057e+02 1.556550000000000100e+00
1.154500000000000028e+02 2.699120000000000186e+00
1.155000000000000000e+02 3.262039999999999829e+00
1.155499999999999972e+02 1.836570000000000036e+00
1.155999999999999943e+02 1.722939999999999916e+00
1.156500000000000057e+02 5.603720000000000034e+00
1.157000000000000028e+02 2.570879999999999832e+00
1.157500000000000000e+02 2.276330000000000187e+00
1.157999999999999972e+02 2.347820000000000018e+00
1.158499999999999943e+02 1.946960000000000024e+00
1.159000000000000057e+02 3.585920000000000218e+00
1.159500000000000028e+02 3.216880000000000184e+00
1.160000000000000000e+02 2.957780000000000076e+00
1.160499999999999972e+02 4.161959999999999660e+00
1.160999999999999943e+02 5.629050000000000331e+00
1.161500000000000057e+02 5.212979999999999947e+00
1.162000000000000028e+02 1.647969999999999935e+00
1.162500000000000000e+02 7.851409999999999556e+00
1.162999999999999972e+02 5.070429999999999993e+00
1.163499999999999943e+02 2.809210000000000207e+00
1.164000000000000057e+02 2.235730000000000217e+00
1.164500000000000028e+02 1.766129999999999978e+00
1.165000000000000000e+02 1.810519999999999907e+00
1.165499999999999972e+02 6.910050000000000026e+00
1.165999999999999943e+02 1.373780000000000001e+00
1.166500000000000057e+02 2.459150000000000169e+00
1.167000000000000028e+02 3.272240000000000038e+00
1.167500000000000000e+02 1.680719999999999992e+00
1.167999999999999972e+02 2.539229999999999876e+00
1.168499999999999943e+02 4.461179999999999701e+00
1.169000000000000057e+02 2.567480000000000206e+00
1.169500000000000028e+02 2.239180000000000170e+00
1.170000000000000000e+02 4.393430000000000391e+00
1.170499999999999972e+02 4.501850000000000129e+00
1.170999999999999943e+02 1.379450000000000065e+00
1.171500000000000057e+02 2.388930000000000220e+00
1.172000000000000028e+02 3.409289999999999932e+00
1.172500000000000000e+02 1.515349999999999975e+00
1.172999999999999972e+02 2.510650000000000048e+00
1.173499999999999943e+02 5.606910000000000061e+00
1.174000000000000057e+02 4.273649999999999949e+00
1.174500000000000028e+02 3.579839999999999911e+00
1.175000000000000000e+02 2.082430000000000003e+00
1.175499999999999972e+02 1.959279999999999911e+00
1.175999999999999943e+02 3.406979999999999897e+00
1.176500000000000057e+02 1.877969999999999917e+00
1.177000000000000028e+02 2.101859999999999840e+00
1.177500000000000000e+02 1.508969999999999922e+00
1.177999999999999972e+02 3.383989999999999831e+00
1.178499999999999943e+02 3.452820000000000000e+00
1.179000000000000057e+02 1.950509999999999966e+00
1.179500000000000028e+02 2.739160000000000039e+00
1.180000000000000000e+02 1.054316999999999993e+01
1.180499999999999972e+02 2.441959999999999908e+00
1.180999999999999943e+02 1.693410000000000082e+00
1.181500000000000057e+02 3.867690000000000072e+00
1.182000000000000028e+02 3.480970000000000120e+00
1.182500000000000000e+02 1.585040000000000004e+00
1.182999999999999972e+02 2.547169999999999934e+00
1.183499999999999943e+02 3.407690000000000108e+00
1.184000000000000057e+02 4.113299999999999734e+00
1.184500000000000028e+02 3.120880000000000098e+00
1.185000000000000000e+02 5.074559999999999960e+00
1.185499999999999972e+02 2.493459999999999788e+00
1.185999999999999943e+02 5.058360000000000412e+00
1.186500000000000057e+02 1.038260999999999967e+01
1.187000000000000028e+02 3.406649999999999956e+00
1.187500000000000000e+02 3.737760000000000193e+00
1.187999999999999972e+02 5.901440000000000019e+00
1.188499999999999943e+02 2.732979999999999965e+00
1.189000000000000057e+02 1.826529999999999987e+00
1.189500000000000028e+02 1.594000000000000083e+00
1.190000000000000000e+02 2.709890000000000132e+00
1.190499999999999972e+02 9.548750000000000071e+00
1.190999999999999943e+02 1.772710000000000008e+00
1.191500000000000057e+02 4.225920000000000343e+00
1.192000000000000028e+02 2.256520000000000081e+00
1.192500000000000000e+02 2.716619999999999813e+00
1.192999999999999972e+02 4.674890000000000434e+00
1.193499999999999943e+02 4.485920000000000130e+00
1.194000000000000057e+02 1.409240000000000048e+00
1.194500000000000028e+02 2.095390000000000086e+00
1.195000000000000000e+02 2.689119999999999955e+00
1.195499999999999972e+02 1.827399999999999913e+00
1.195999999999999943e+02 3.390420000000000211e+00
1.196500000000000057e+02 2.973339999999999872e+00
1.197000000000000028e+02 2.313180000000000014e+00
1.197500000000000000e+02 6.240070000000000228e+00
1.197999999999999972e+02 7.985369999999999635e+00
1.198499999999999943e+02 4.006929999999999659e+00
1.199000000000000057e+02 3.605700000000000127e+00
1.199500000000000028e+02 2.829299999999999926e+00
1.200000000000000000e+02 9.624760000000000204e+00
1.200499999999999972e+02 5.766420000000000101e+00
1.200999999999999943e+02 3.522639999999999993e+00
1.201500000000000057e+02 2.619009999999999838e+00
1.202000000000000028e+02 3.255549999999999944e+00
1.202500000000000000e+02 2.117410000000000014e+00
1.202999999999999972e+02 2.179910000000000014e+00
1.203499999999999943e+02 3.838379999999999903e+00
1.204000000000000057e+02 5.158199999999999896e+00
1.204500000000000028e+02 6.502889999999999837e+00
1.205000000000000000e+02 3.279689999999999994e+00
1.205499999999999972e+02 3.059099999999999930e+00
1.205999999999999943e+02 8.405269999999999797e+00
1.206500000000000057e+02 7.563410000000000188e+00
1.207000000000000028e+02 5.161609999999999587e+00
1.207500000000000000e+02 2.181690000000000129e+00
1.207999999999999972e+02 1.099334999999999951e+01
1.208499999999999943e+02 1.718409999999999993e+00
1.209000000000000057e+02 3.600509999999999877e+00
1.209500000000000028e+02 5.257480000000000153e+00
1.210000000000000000e+02 5.549339999999999939e+00
1.210499999999999972e+02 2.048729999999999940e+00
1.210999999999999943e+02 9.908490000000000464e+00
1.211500000000000057e+02 5.182870000000000310e+00
1.212000000000000028e+02 4.072610000000000063e+00
1.212500000000000000e+02 5.202589999999999826e+00
1.212999999999999972e+02 6.994919999999999582e+00
1.213499999999999943e+02 6.155870000000000175e+00
1.214000000000000057e+02 5.200619999999999798e+00
1.214500000000000028e+02 6.116240000000000343e+00
1.215000000000000000e+02 9.452339999999999520e+00
1.215499999999999972e+02 5.926440000000000374e+00
1.215999999999999943e+02 5.770780000000000243e+00
1.216500000000000057e+02 6.678589999999999804e+00
1.217000000000000028e+02 5.352360000000000007e+00
1.217500000000000000e+02 3.357050000000000090e+00
1.217999999999999972e+02 3.081920000000000215e+00
1.218499999999999943e+02 5.496310000000000251e+00
1.219000000000000057e+02 9.052699999999999747e+00
1.219500000000000028e+02 3.865969999999999906e+00
1.220000000000000000e+02 4.835189999999999877e+00
1.220499999999999972e+02 6.209579999999999878e+00
1.220999999999999943e+02 6.075249999999999595e+00
1.221500000000000057e+02 3.482019999999999893e+00
1.222000000000000028e+02 9.840379999999999683e+00
1.222500000000000000e+02 3.068090000000000206e+00
1.222999999999999972e+02 4.083789999999999587e+00
1.223499999999999943e+02 3.851820000000000022e+00
1.224000000000000057e+02 3.882270000000000110e+00
1.224500000000000028e+02 1.026263999999999932e+01
1.225000000000000000e+02 7.748780000000000001e+00
1.225499999999999972e+02 2.184813000000000116e+01
1.225999999999999943e+02 3.175460000000000171e+00
1.226500000000000057e+02 4.420230000000000103e+00
1.227000000000000028e+02 4.031670000000000087e+00
1.227500000000000000e+02 3.892110000000000181e+00
1.227999999999999972e+02 5.173379999999999868e+00
1.228499999999999943e+02 3.564210000000000100e+00
1.229000000000000057e+02 2.637160000000000171e+00
1.229500000000000028e+02 4.001019999999999577e+00
1.230000000000000000e+02 8.315849999999999298e+00
1.230499999999999972e+02 2.505500000000000060e+00
1.230999999999999943e+02 5.791699999999999626e+00
1.231500000000000057e+02 2.041739999999999888e+00
1.232000000000000028e+02 4.402989999999999959e+00
1.232500000000000000e+02 2.194370000000000154e+00
1.232999999999999972e+02 2.597059999999999924e+00
1.233499999999999943e+02 4.842859999999999943e+00
1.234000000000000057e+02 3.429460000000000175e+00
1.234500000000000028e+02 5.050139999999999851e+00
1.235000000000000000e+02 3.350530000000000008e+00
1.235499999999999972e+02 1.908730000000000038e+00
1.235999999999999943e+02 1.843660000000000077e+00
1.236500000000000057e+02 1.987589999999999968e+00
1.237000000000000028e+02 8.356099999999999639e+00
1.237500000000000000e+02 3.534749999999999837e+00
1.237999999999999972e+02 5.099920000000000009e+00
1.238499999999999943e+02 2.441120000000000179e+00
1.239000000000000057e+02 1.111380000000000035e+00
1.239500000000000028e+02 2.139860000000000095e+00
1.240000000000000000e+02 3.787370000000000125e+00
1.240499999999999972e+02 3.602409999999999890e+00
1.240999999999999943e+02 3.889580000000000037e+00
1.241500000000000057e+02 2.114489999999999981e+00
1.242000000000000028e+02 1.760809999999999986e+00
1.242500000000000000e+02 1.698700000000000099e+00
1.242999999999999972e+02 3.749779999999999891e+00
1.243499999999999943e+02 6.425659999999999705e+00
1.244000000000000057e+02 6.667670000000000208e+00
1.244500000000000028e+02 2.501630000000000020e+00
1.245000000000000000e+02 7.187979999999999592e+00
1.245499999999999972e+02 3.982979999999999965e+00
1.245999999999999943e+02 1.522359999999999935e+00
1.246500000000000057e+02 3.492049999999999876e+00
1.247000000000000028e+02 2.055489999999999817e+00
1.247500000000000000e+02 4.825610000000000177e+00
1.247999999999999972e+02 1.808349999999999902e+00
1.248499999999999943e+02 1.179054999999999964e+01
1.249000000000000057e+02 1.895669999999999966e+00
1.249500000000000028e+02 2.159959999999999880e+00
1.250000000000000000e+02 3.809359999999999857e+00
1.250499999999999972e+02 6.980500000000000149e+00
1.250999999999999943e+02 3.348370000000000068e+00
1.251500000000000057e+02 2.482650000000000023e+00
1.252000000000000028e+02 4.022079999999999878e+00
1.252500000000000000e+02 1.528529999999999944e+00
1.252999999999999972e+02 3.363949999999999996e+00
1.253499999999999943e+02 2.891049999999999898e+00
1.254000000000000057e+02 5.562280000000000335e+00
1.254500000000000028e+02 3.196810000000000151e+00
1.255000000000000000e+02 2.407000000000000028e+00
1.255499999999999972e+02 4.381000000000000227e+00
1.255999999999999943e+02 2.371599999999999930e+00
1.256500000000000057e+02 2.149469999999999992e+00
1.257000000000000028e+02 1.231540000000000079e+00
1.257500000000000000e+02 4.299489999999999590e+00
1.257999999999999972e+02 5.132869999999999600e+00
1.258499999999999943e+02 1.798310000000000075e+00
1.259000000000000057e+02 2.649360000000000159e+00
1.259500000000000028e+02 2.546600000000000197e+00
1.260000000000000000e+02 3.486340000000000217e+00
1.260499999999999972e+02 2.650720000000000187e+00
1.260999999999999943e+02 2.858610000000000095e+00
1.261500000000000057e+02 2.867249999999999854e+00
1.262000000000000028e+02 1.228369999999999962e+00
1.262500000000000000e+02 1.743260000000000032e+00
1.262999999999999972e+02 1.325730000000000075e+00
1.263499999999999943e+02 4.323620000000000019e+00
1.264000000000000057e+02 4.154440000000000133e+00
1.264500000000000028e+02 1.424909999999999899e+00
1.265000000000000000e+02 1.732739999999999947e+00
1.265499999999999972e+02 3.715629999999999988e+00
1.265999999999999943e+02 5.310529999999999973e+00
1.266500000000000057e+02 3.675129999999999786e+00
1.267000000000000028e+02 3.163079999999999892e+00
1.267500000000000000e+02 2.675250000000000128e+00
1.267999999999999972e+02 7.662440000000000140e+00
1.268499999999999943e+02 2.365810000000000191e+00
1.269000000000000057e+02 5.748140000000000249e+00
1.269500000000000028e+02 1.682549999999999990e+00
1.270000000000000000e+02 1.946250000000000036e+00
1.270499999999999972e+02 1.831380000000000008e+00
1.270999999999999943e+02 2.604719999999999924e+00
1.271500000000000057e+02 2.674819999999999975e+00
1.272000000000000028e+02 1.453228000000000009e+01
1.272500000000000000e+02 2.854769999999999808e+00
1.272999999999999972e+02 5.567350000000000243e+00
1.273499999999999943e+02 4.676720000000000432e+00
1.274000000000000057e+02 2.951280000000000125e+00
1.274500000000000028e+02 2.617370000000000196e+00
1.275000000000000000e+02 1.917859999999999898e+00
1.275499999999999972e+02 3.301719999999999988e+00
1.275999999999999943e+02 2.766709999999999781e+00
1.276500000000000057e+02 1.722390000000000088e+00
1.277000000000000028e+02 6.311490000000000045e+00
1.277500000000000000e+02 6.463440000000000296e+00
1.277999999999999972e+02 1.997840000000000060e+00
1.278499999999999943e+02 6.305939999999999657e+00
1.279000000000000057e+02 5.284939999999999749e+00
1.279500000000000028e+02 8.975350000000000605e+00
1.280000000000000000e+02 4.895579999999999821e+00
1.280500000000000114e+02 7.282199999999999562e+00
1.280999999999999943e+02 7.141759999999999664e+00
1.281500000000000057e+02 1.868880000000000097e+00
1.281999999999999886e+02 3.427799999999999958e+00
1.282500000000000000e+02 3.266929999999999890e+00
1.283000000000000114e+02 3.837740000000000151e+00
1.283499999999999943e+02 3.281350000000000211e+00
1.284000000000000057e+02 3.142999999999999794e+00
1.284499999999999886e+02 1.665480000000000071e+00
1.285000000000000000e+02 3.187790000000000123e+00
1.285500000000000114e+02 2.528109999999999857e+00
1.285999999999999943e+02 1.943480000000000096e+00
1.286500000000000057e+02 3.987760000000000193e+00
1.286999999999999886e+02 1.046546999999999983e+01
1.287500000000000000e+02 6.635340000000000238e+00
1.288000000000000114e+02 5.984770000000000145e+00
1.288499999999999943e+02 2.196260000000000101e+00
1.289000000000000057e+02 3.153849999999999820e+00
1.289499999999999886e+02 3.929390000000000160e+00
1.290000000000000000e+02 2.187510000000000066e+00
1.290500000000000114e+02 6.737470000000000070e+00
1.290999999999999943e+02 3.576600000000000001e+00
1.291500000000000057e+02 3.202409999999999979e+00
1.291999999999999886e+02 3.343469999999999942e+00
1.292500000000000000e+02 8.921300000000000452e+00
1.293000000000000114e+02 3.116540000000000088e+00
1.293499999999999943e+02 1.844459999999999988e+00
1.294000000000000057e+02 2.729800000000000004e+00
1.294499999999999886e+02 4.009430000000000049e+00
1.295000000000000000e+02 7.226950000000000429e+00
1.295500000000000114e+02 2.462180000000000035e+00
1.295999999999999943e+02 7.275070000000000370e+00
1.296500000000000057e+02 3.176810000000000134e+00
1.296999999999999886e+02 1.697940000000000005e+00
1.297500000000000000e+02 8.001699999999999591e+00
1.298000000000000114e+02 5.002299999999999969e+00
1.298499999999999943e+02 2.163339999999999819e+00
1.299000000000000057e+02 2.478829999999999867e+00
1.299499999999999886e+02 2.067610000000000170e+00
1.300000000000000000e+02 5.965099999999999625e+00
1.300500000000000114e+02 3.552369999999999806e+00
1.300999999999999943e+02 5.677520000000000344e+00
1.301500000000000057e+02 2.188000000000000167e+00
1.301999999999999886e+02 2.771939999999999849e+00
1.302500000000000000e+02 3.445730000000000182e+00
1.303000000000000114e+02 2.983890000000000153e+00
1.303499999999999943e+02 2.401740000000000208e+00
1.304000000000000057e+02 1.571069999999999967e+00
1.304499999999999886e+02 2.866569999999999840e+00
1.305000000000000000e+02 2.594529999999999781e+00
1.305500000000000114e+02 2.464379999999999793e+00
1.305999999999999943e+02 1.457480000000000109e+00
1.306500000000000057e+02 7.419649999999999856e+00
1.306999999999999886e+02 1.719999999999999973e+00
1.307500000000000000e+02 2.261239999999999917e+00
1.308000000000000114e+02 6.251800000000000246e+00
1.308499999999999943e+02 5.260720000000000063e+00
1.309000000000000057e+02 4.009859999999999758e+00
1.309499999999999886e+02 1.860919999999999908e+00
1.310000000000000000e+02 1.915569999999999995e+00
1.310500000000000114e+02 3.522759999999999891e+00
1.310999999999999943e+02 4.121550000000000047e+00
1.311500000000000057e+02 4.153929999999999900e+00
1.311999999999999886e+02 4.361629999999999896e+00
1.312500000000000000e+02 3.641809999999999992e+00
1.313000000000000114e+02 3.775399999999999867e+00
1.313499999999999943e+02 1.059961000000000020e+01
1.314000000000000057e+02 8.984930000000000305e+00
1.314499999999999886e+02 3.398960000000000203e+00
1.315000000000000000e+02 4.730749999999999567e+00
1.315500000000000114e+02 1.992490000000000094e+00
1.315999999999999943e+02 4.594409999999999883e+00
1.316500000000000057e+02 2.447309999999999874e+00
1.316999999999999886e+02 2.495410000000000128e+00
1.317500000000000000e+02 2.031919999999999948e+00
1.318000000000000114e+02 1.754210000000000047e+00
1.318499999999999943e+02 2.399589999999999890e+00
1.319000000000000057e+02 1.061106000000000016e+01
1.319499999999999886e+02 9.744999999999999218e+00
1.320000000000000000e+02 7.585230000000000139e+00
1.320500000000000114e+02 4.688860000000000028e+00
1.320999999999999943e+02 1.130784000000000056e+01
1.321500000000000057e+02 2.411509999999999820e+00
1.321999999999999886e+02 9.741569999999999396e+00
1.322500000000000000e+02 4.148579999999999934e+00
1.323000000000000114e+02 9.570650000000000546e+00
1.323499999999999943e+02 1.818559999999999954e+00
1.324000000000000057e+02 1.684239999999999959e+00
1.324499999999999886e+02 6.493039999999999701e+00
1.325000000000000000e+02 2.906080000000000219e+00
1.325500000000000114e+02 9.131990000000000052e+00
1.325999999999999943e+02 3.380469999999999864e+00
1.326500000000000057e+02 3.952869999999999884e+00
1.326999999999999886e+02 3.899090000000000167e+00
1.327500000000000000e+02 2.362919999999999909e+00
1.328000000000000114e+02 5.031979999999999897e+00
1.328499999999999943e+02 1.219589999999999996e+01
1.329000000000000057e+02 1.627799999999999914e+00
1.329499999999999886e+02 2.018029999999999990e+00
1.330000000000000000e+02 6.333520000000000039e+00
1.330500000000000114e+02 4.942140000000000200e+00
1.330999999999999943e+02 3.184390000000000054e+00
1.331500000000000057e+02 3.507899999999999796e+00
1.331999999999999886e+02 2.192120000000000068e+00
1.332500000000000000e+02 3.392009999999999970e+00
1.333000000000000114e+02 2.374680000000000124e+00
1.333499999999999943e+02 4.489340000000000330e+00
1.334000000000000057e+02 1.644649999999999945e+00
1.334499999999999886e+02 1.762119999999999909e+00
1.335000000000000000e+02 1.593720000000000026e+00
1.335500000000000114e+02 1.768699999999999939e+00
1.335999999999999943e+02 5.480410000000000004e+00
1.336500000000000057e+02 3.493180000000000174e+00
1.336999999999999886e+02 4.988290000000000113e+00
1.337500000000000000e+02 4.561980000000000146e+00
1.338000000000000114e+02 3.090320000000000178e+00
1.338499999999999943e+02 3.152010000000000201e+00
1.339000000000000057e+02 8.104010000000000602e+00
1.339499999999999886e+02 4.466540000000000177e+00
1.340000000000000000e+02 3.572369999999999823e+00
1.340500000000000114e+02 7.026299999999999990e+00
1.340999999999999943e+02 3.900980000000000114e+00
1.341500000000000057e+02 5.655660000000000132e+00
1.341999999999999886e+02 2.092290000000000205e+00
1.342500000000000000e+02 1.021185999999999972e+01
1.343000000000000114e+02 7.202149999999999608e+00
1.343499999999999943e+02 3.955000000000000071e+00
1.344000000000000057e+02 4.238349999999999618e+00
1.344499999999999886e+02 4.463739999999999597e+00
1.345000000000000000e+02 4.991649999999999920e+00
1.345500000000000114e+02 4.821729999999999627e+00
1.345999999999999943e+02 4.876829999999999998e+00
1.346500000000000057e+02 1.208029999999999937e+00
1.346999999999999886e+02 4.772800000000000153e+00
1.347500000000000000e+02 7.248240000000000016e+00
1.348000000000000114e+02 4.438579999999999970e+00
1.348499999999999943e+02 3.668699999999999850e+00
1.349000000000000057e+02 2.669519999999999893e+00
1.349499999999999886e+02 6.231069999999999887e+00
1.350000000000000000e+02 2.259240000000000137e+00
1.350500000000000114e+02 4.594059999999999810e+00
1.350999999999999943e+02 4.229320000000000412e+00
1.351500000000000057e+02 2.788850000000000051e+00
1.351999999999999886e+02 4.184350000000000236e+00
1.352500000000000000e+02 1.591159999999999908e+00
1.353000000000000114e+02 3.667069999999999830e+00
1.353499999999999943e+02 3.069879999999999942e+00
1.354000000000000057e+02 1.960679999999999978e+00
1.354499999999999886e+02 2.419840000000000213e+00
1.355000000000000000e+02 2.193249999999999922e+00
1.355500000000000114e+02 1.880039999999999933e+00
1.355999999999999943e+02 2.137570000000000192e+00
1.356500000000000057e+02 1.317819999999999991e+00
1.356999999999999886e+02 3.944589999999999819e+00
1.357500000000000000e+02 3.243729999999999780e+00
1.358000000000000114e+02 3.309689999999999799e+00
1.358499999999999943e+02 1.655350000000000099e+00
1.359000000000000057e+02 7.482050000000000090e+00
1.359499999999999886e+02 7.460469999999999935e+00
1.360000000000000000e+02 2.651190000000000158e+00
1.360500000000000114e+02 1.310110000000000108e+00
1.360999999999999943e+02 2.906709999999999905e+00
1.361500000000000057e+02 3.225969999999999782e+00
1.361999999999999886e+02 1.152393000000000001e+01
1.362500000000000000e+02 5.806510000000000282e+00
1.363000000000000114e+02 1.523770000000000069e+00
1.363499999999999943e+02 2.523779999999999912e+00
1.364000000000000057e+02 2.158790000000000209e+00
1.364499999999999886e+02 2.435509999999999842e+00
1.365000000000000000e+02 4.386490000000000222e+00
1.365500000000000114e+02 8.262669999999999959e+00
1.365999999999999943e+02 2.036290000000000155e+00
1.366500000000000057e+02 3.324720000000000120e+00
1.366999999999999886e+02 3.976230000000000153e+00
1.367500000000000000e+02 2.516360000000000152e+00
1.368000000000000114e+02 4.459369999999999834e+00
1.368499999999999943e+02 3.090559999999999974e+00
1.369000000000000057e+02 2.088200000000000056e+00
1.369499999999999886e+02 8.224249999999999616e+00
1.370000000000000000e+02 2.243079999999999963e+00
1.370500000000000114e+02 2.179800000000000182e+00
1.370999999999999943e+02 3.815249999999999808e+00
1.371500000000000057e+02 3.938849999999999962e+00
1.371999999999999886e+02 8.201290000000000191e+00
1.372500000000000000e+02 2.503400000000000070e+00
1.373000000000000114e+02 3.591829999999999856e+00
1.373499999999999943e+02 4.610100000000000087e+00
1.374000000000000057e+02 5.286979999999999791e+00
1.374499999999999886e+02 6.240190000000000126e+00
1.375000000000000000e+02 7.732689999999999841e+00
1.375500000000000114e+02 7.250270000000000437e+00
1.375999999999999943e+02 3.003600000000000048e+00
1.376500000000000057e+02 2.288730000000000153e+00
1.376999999999999886e+02 8.861969999999999459e+00
1.377500000000000000e+02 5.446039999999999992e+00
1.378000000000000114e+02 8.563000000000000611e+00
1.378499999999999943e+02 3.460890000000000022e+00
1.379000000000000057e+02 2.327420000000000044e+00
1.379499999999999886e+02 4.323330000000000339e+00
1.380000000000000000e+02 3.884720000000000173e+00
1.380500000000000114e+02 5.420709999999999695e+00
1.380999999999999943e+02 7.997349999999999959e+00
1.381500000000000057e+02 3.453349999999999920e+00
1.381999999999999886e+02 2.894350000000000200e+00
1.382500000000000000e+02 3.816580000000000084e+00
1.383000000000000114e+02 1.215371999999999986e+01
1.383499999999999943e+02 2.795319999999999805e+00
1.384000000000000057e+02 2.916910000000000114e+00
1.384499999999999886e+02 4.694740000000000357e+00
1.385000000000000000e+02 4.144960000000000200e+00
1.385500000000000114e+02 4.996439999999999770e+00
1.385999999999999943e+02 6.488360000000000127e+00
1.386500000000000057e+02 6.807879999999999932e+00
1.386999999999999886e+02 1.182141999999999982e+01
1.387500000000000000e+02 3.087219999999999853e+00
1.388000000000000114e+02 3.723619999999999930e+00
1.388499999999999943e+02 6.586210000000000342e+00
1.389000000000000057e+02 5.921129999999999782e+00
1.389499999999999886e+02 5.357050000000000090e+00
1.390000000000000000e+02 5.207180000000000142e+00
1.390500000000000114e+02 8.219630000000000436e+00
1.390999999999999943e+02 4.589669999999999916e+00
1.391500000000000057e+02 5.971989999999999910e+00
1.391999999999999886e+02 6.609490000000000087e+00
1.392500000000000000e+02 5.487919999999999909e+00
1.393000000000000114e+02 2.725680000000000103e+00
1.393499999999999943e+02 5.797909999999999897e+00
1.394000000000000057e+02 5.069869999999999877e+00
1.394499999999999886e+02 3.667790000000000106e+00
1.395000000000000000e+02 1.723000000000000087e+00
1.395500000000000114e+02 9.589240000000000208e+00
1.395999999999999943e+02 3.359300000000000175e+00
1.396500000000000057e+02 1.853969999999999896e+00
1.396999999999999886e+02 3.382130000000000081e+00
1.397500000000000000e+02 3.327360000000000095e+00
1.398000000000000114e+02 5.356609999999999872e+00
1.398499999999999943e+02 7.242160000000000153e+00
1.399000000000000057e+02 4.876140000000000363e+00
1.399499999999999886e+02 1.847120000000000095e+00
1.400000000000000000e+02 3.228070000000000217e+00
1.400500000000000114e+02 3.621960000000000068e+00
1.400999999999999943e+02 2.376860000000000195e+00
1.401500000000000057e+02 2.954200000000000159e+00
1.401999999999999886e+02 3.220200000000000173e+00
1.402500000000000000e+02 2.677249999999999908e+00
1.403000000000000114e+02 5.000519999999999854e+00
1.403499999999999943e+02 1.745229000000000141e+01
1.404000000000000057e+02 9.216290000000000759e+00
1.404499999999999886e+02 5.667869999999999742e+00
1.405000000000000000e+02 2.634329999999999838e+00
1.405500000000000114e+02 5.649250000000000327e+00
1.405999999999999943e+02 3.290639999999999787e+00
1.406500000000000057e+02 2.894330000000000069e+00
1.406999999999999886e+02 6.436560000000000059e+00
1.407500000000000000e+02 1.656689999999999996e+00
1.408000000000000114e+02 4.031579999999999941e+00
1.408499999999999943e+02 2.921250000000000124e+00
1.409000000000000057e+02 5.818419999999999703e+00
1.409499999999999886e+02 3.378229999999999844e+00
1.410000000000000000e+02 1.714839999999999920e+00
1.410500000000000114e+02 3.004890000000000061e+00
1.410999999999999943e+02 5.574539999999999829e+00
1.411500000000000057e+02 3.092360000000000220e+00
1.411999999999999886e+02 4.236830000000000318e+00
1.412500000000000000e+02 7.401040000000000063e+00
1.413000000000000114e+02 4.129410000000000025e+00
1.413499999999999943e+02 7.978460000000000107e+00
1.414000000000000057e+02 5.722409999999999997e+00
1.414499999999999886e+02 3.138469999999999871e+00
1.415000000000000000e+02 4.538079999999999892e+00
1.415500000000000114e+02 2.611950000000000216e+00
1.415999999999999943e+02 4.795620000000000438e+00
1.416500000000000057e+02 5.108880000000000088e+00
1.416999999999999886e+02 1.792319999999999913e+00
1.417500000000000000e+02 5.886420000000000208e+00
1.418000000000000114e+02 3.100080000000000169e+00
1.418499999999999943e+02 4.477140000000000342e+00
1.419000000000000057e+02 2.310179999999999900e+00
1.419499999999999886e+02 2.435280000000000111e+00
1.420000000000000000e+02 5.834060000000000024e+00
1.420500000000000114e+02 2.492070000000000007e+00
1.420999999999999943e+02 2.574629999999999974e+00
1.421500000000000057e+02 3.172940000000000094e+00
1.421999999999999886e+02 2.113999999999999879e+00
1.422500000000000000e+02 3.521380000000000177e+00
1.423000000000000114e+02 7.658710000000000129e+00
1.423499999999999943e+02 3.411160000000000192e+00
1.424000000000000057e+02 5.627679999999999794e+00
1.424499999999999886e+02 1.115354999999999919e+01
1.425000000000000000e+02 6.150249999999999773e+00
1.425500000000000114e+02 6.900280000000000413e+00
1.425999999999999943e+02 4.761529999999999596e+00
1.426500000000000057e+02 3.976859999999999840e+00
1.426999999999999886e+02 2.806220000000000159e+00
1.427500000000000000e+02 5.337720000000000020e+00
1.428000000000000114e+02 3.623310000000000031e+00
1.428499999999999943e+02 3.705989999999999895e+00
1.429000000000000057e+02 3.051989999999999981e+00
1.429499999999999886e+02 4.487049999999999983e+00
1.430000000000000000e+02 5.948929999999999829e+00
1.430500000000000114e+02 5.001170000000000115e+00
1.430999999999999943e+02 2.712250000000000050e+00
1.431500000000000057e+02 1.634970000000000034e+00
1.431999999999999886e+02 2.714109999999999800e+00
1.432500000000000000e+02 8.316309999999999647e+00
1.433000000000000114e+02 5.349949999999999761e+00
1.433499999999999943e+02 2.431200000000000028e+00
1.434000000000000057e+02 2.862649999999999917e+00
1.434499999999999886e+02 4.753549999999999720e+00
1.435000000000000000e+02 4.125869999999999926e+00
1.435500000000000114e+02 3.032029999999999781e+00
1.435999999999999943e+02 6.615509999999999557e+00
1.436500000000000057e+02 7.959769999999999790e+00
1.436999999999999886e+02 2.285810000000000120e+00
1.437500000000000000e+02 2.391300000000000203e+00
1.438000000000000114e+02 6.920899999999999608e+00
1.438499999999999943e+02 2.653579999999999828e+00
1.439000000000000057e+02 4.011479999999999713e+00
1.439499999999999886e+02 3.825499999999999901e+00
1.440000000000000000e+02 2.170129999999999892e+00
1.440500000000000114e+02 2.537279999999999980e+00
1.440999999999999943e+02 5.139020000000000366e+00
1.441500000000000057e+02 3.347910000000000164e+00
1.441999999999999886e+02 4.446850000000000414e+00
1.442500000000000000e+02 2.768380000000000063e+00
1.443000000000000114e+02 2.474969999999999892e+00
1.443499999999999943e+02 6.711750000000000327e+00
1.444000000000000057e+02 7.261540000000000106e+00
1.444499999999999886e+02 2.614160000000000039e+00
1.445000000000000000e+02 1.124141999999999975e+01
1.445500000000000114e+02 3.370740000000000069e+00
1.445999999999999943e+02 2.508929999999999882e+00
1.446500000000000057e+02 4.116119999999999557e+00
1.446999999999999886e+02 5.867890000000000050e+00
1.447500000000000000e+02 4.597240000000000215e+00
1.448000000000000114e+02 6.918370000000000353e+00
1.448499999999999943e+02 2.862400000000000055e+00
1.449000000000000057e+02 3.895779999999999799e+00
1.449499999999999886e+02 3.774809999999999999e+00
1.450000000000000000e+02 4.130289999999999573e+00
1.450500000000000114e+02 3.014359999999999928e+00
1.450999999999999943e+02 4.545910000000000117e+00
1.451500000000000057e+02 7.102400000000000269e+00
1.451999999999999886e+02 1.947549999999999892e+00
1.452500000000000000e+02 4.777730000000000032e+00
1.453000000000000114e+02 3.902620000000000200e+00
1.453499999999999943e+02 6.116229999999999833e+00
1.454000000000000057e+02 3.104540000000000077e+00
1.454499999999999886e+02 6.605680000000000440e+00
1.455000000000000000e+02 6.619810000000000194e+00
1.455500000000000114e+02 3.449100000000000055e+00
1.455999999999999943e+02 2.126539999999999875e+00
1.456500000000000057e+02 4.910689999999999777e+00
1.456999999999999886e+02 2.572729999999999961e+00
1.457500000000000000e+02 3.032560000000000144e+00
1.458000000000000114e+02 2.025640000000000107e+00
1.458499999999999943e+02 3.698980000000000157e+00
1.459000000000000057e+02 2.284499999999999975e+00
1.459499999999999886e+02 1.805220000000000047e+00
1.460000000000000000e+02 2.898169999999999913e+00
1.460500000000000114e+02 7.466409999999999769e+00
1.460999999999999943e+02 8.334490000000000620e+00
1.461500000000000057e+02 2.323519999999999808e+00
1.461999999999999886e+02 4.324569999999999581e+00
1.462500000000000000e+02 2.339360000000000106e+00
1.463000000000000114e+02 3.215770000000000017e+00
1.463499999999999943e+02 3.566440000000000055e+00
1.464000000000000057e+02 2.986800000000000122e+00
1.464499999999999886e+02 1.050196000000000041e+01
1.465000000000000000e+02 3.772800000000000153e+00
1.465500000000000114e+02 2.416560000000000041e+00
1.465999999999999943e+02 2.180299999999999905e+00
1.466500000000000057e+02 3.897539999999999782e+00
1.466999999999999886e+02 4.967450000000000365e+00
1.467500000000000000e+02 2.862919999999999909e+00
1.468000000000000114e+02 2.190310000000000201e+00
1.468499999999999943e+02 1.841110000000000024e+00
1.469000000000000057e+02 3.218599999999999905e+00
1.469499999999999886e+02 2.097220000000000084e+00
1.470000000000000000e+02 4.906419999999999781e+00
1.470500000000000114e+02 6.951089999999999769e+00
1.470999999999999943e+02 4.052509999999999835e+00
1.471500000000000057e+02 1.140307999999999922e+01
1.471999999999999886e+02 2.625300000000000189e+00
1.472500000000000000e+02 5.476189999999999891e+00
1.473000000000000114e+02 3.111709999999999976e+00
1.473499999999999943e+02 3.318830000000000169e+00
1.474000000000000057e+02 3.383680000000000021e+00
1.474499999999999886e+02 5.195640000000000036e+00
1.475000000000000000e+02 2.519629999999999814e+00
1.475500000000000114e+02 2.576839999999999797e+00
1.475999999999999943e+02 2.118110000000000159e+00
1.476500000000000057e+02 4.244040000000000035e+00
1.476999999999999886e+02 3.105970000000000120e+00
1.477500000000000000e+02 3.541599999999999859e+00
1.478000000000000114e+02 5.746249999999999858e+00
1.478499999999999943e+02 1.990620000000000056e+00
1.479000000000000057e+02 1.801430000000000087e+00
1.479499999999999886e+02 3.614829999999999988e+00
1.480000000000000000e+02 2.452710000000000168e+00
1.480500000000000114e+02 2.515299999999999869e+00
1.480999999999999943e+02 2.387010000000000076e+00
1.481500000000000057e+02 3.231780000000000097e+00
1.481999999999999886e+02 6.724190000000000111e+00
1.482500000000000000e+02 6.614230000000000054e+00
1.483000000000000114e+02 5.664469999999999672e+00
1.483499999999999943e+02 3.627940000000000165e+00
1.484000000000000057e+02 3.607619999999999827e+00
1.484499999999999886e+02 2.228950000000000209e+00
1.485000000000000000e+02 3.252909999999999968e+00
1.485500000000000114e+02 2.280590000000000117e+00
1.485999999999999943e+02 3.173329999999999984e+00
1.486500000000000057e+02 2.362350000000000172e+00
1.486999999999999886e+02 2.069550000000000001e+00
1.487500000000000000e+02 2.814550000000000107e+00
1.488000000000000114e+02 4.593989999999999796e+00
1.488499999999999943e+02 8.979799999999999116e+00
1.489000000000000057e+02 2.072880000000000056e+00
1.489499999999999886e+02 2.544329999999999981e+00
1.490000000000000000e+02 3.872860000000000191e+00
1.490500000000000114e+02 2.643769999999999953e+00
1.490999999999999943e+02 5.277750000000000163e+00
1.491500000000000057e+02 1.518491999999999997e+01
1.491999999999999886e+02 1.083263999999999960e+01
1.492500000000000000e+02 4.021010000000000417e+00
1.493000000000000114e+02 1.524070000000000036e+00
1.493499999999999943e+02 2.420720000000000205e+00
1.494000000000000057e+02 3.311090000000000089e+00
1.494499999999999886e+02 4.113120000000000331e+00
1.495000000000000000e+02 4.131009999999999849e+00
1.495500000000000114e+02 2.079009999999999803e+00
1.495999999999999943e+02 1.050238000000000049e+01
1.496500000000000057e+02 4.098320000000000185e+00
1.496999999999999886e+02 2.834979999999999833e+00
1.497500000000000000e+02 3.111340000000000217e+00
1.498000000000000114e+02 5.954559999999999853e+00
1.498499999999999943e+02 4.103010000000000268e+00
1.499000000000000057e+02 4.878129999999999633e+00
1.499499999999999886e+02 4.468609999999999971e+00
1.500000000000000000e+02 2.738680000000000003e+00
