# Supplementary material for: Elevated concentrations cause upright alpha-synuclein conformation at lipid interfaces
Source: Nat Commun. 2023 Sep 18;14:5731. doi: 10.1038/s41467-023-39843-1 (PMC10507035; doi:10.1038/s41467-023-39843-1)
Supplement: Supplementary file 3 — Source Data [file 41467_2023_39843_MOESM3_ESM.zip › Source Data file/FigureS12/figS12_highLPR_rss_s1_r2.txt]

0.000000000000000000e+00 1.902119000000000071e+01
5.000000000000000278e-02 1.680876999999999910e+01
1.000000000000000056e-01 2.039721000000000117e+01
1.499999999999999944e-01 8.366929000000000372e+01
2.000000000000000111e-01 1.616873000000000005e+01
2.500000000000000000e-01 3.326138000000000261e+01
2.999999999999999889e-01 1.611381000000000085e+01
3.499999999999999778e-01 3.893330999999999875e+01
4.000000000000000222e-01 3.196450000000000102e+01
4.500000000000000111e-01 1.236411000000000016e+01
5.000000000000000000e-01 1.199065000000000047e+01
5.500000000000000444e-01 1.344275999999999982e+01
5.999999999999999778e-01 5.628219999999999779e+00
6.500000000000000222e-01 1.610649000000000086e+01
6.999999999999999556e-01 3.023856999999999928e+01
7.500000000000000000e-01 1.718085999999999913e+01
8.000000000000000444e-01 3.725511000000000195e+01
8.499999999999999778e-01 1.435596999999999923e+01
9.000000000000000222e-01 2.892598999999999876e+01
9.499999999999999556e-01 2.656152000000000157e+01
1.000000000000000000e+00 2.966257999999999839e+01
1.050000000000000044e+00 2.379205999999999932e+01
1.100000000000000089e+00 1.656240999999999985e+01
1.149999999999999911e+00 2.151238999999999990e+01
1.199999999999999956e+00 3.041535000000000011e+01
1.250000000000000000e+00 1.775302999999999898e+01
1.300000000000000044e+00 1.190057999999999971e+01
1.350000000000000089e+00 1.311060999999999943e+01
1.399999999999999911e+00 1.807414999999999949e+01
1.449999999999999956e+00 1.189089000000000063e+01
1.500000000000000000e+00 1.568340499999999906e+02
1.550000000000000044e+00 3.508809999999999718e+01
1.600000000000000089e+00 1.950371000000000166e+01
1.649999999999999911e+00 2.216584999999999894e+01
1.699999999999999956e+00 1.037575999999999965e+01
1.750000000000000000e+00 1.192225000000000001e+01
1.800000000000000044e+00 8.675979999999999137e+00
1.850000000000000089e+00 3.286619999999999919e+01
1.899999999999999911e+00 3.722021000000000157e+01
1.949999999999999956e+00 2.140487999999999857e+01
2.000000000000000000e+00 1.449874999999999936e+01
2.049999999999999822e+00 2.267730999999999852e+01
2.100000000000000089e+00 1.264195999999999920e+01
2.149999999999999911e+00 2.996665000000000134e+01
2.200000000000000178e+00 1.463920400000000086e+02
2.250000000000000000e+00 1.432089000000000034e+01
2.299999999999999822e+00 7.795889999999999986e+00
2.350000000000000089e+00 3.476514999999999844e+01
2.399999999999999911e+00 7.621640999999999622e+01
2.450000000000000178e+00 2.815932000000000102e+01
2.500000000000000000e+00 3.386222999999999672e+01
2.549999999999999822e+00 3.327846000000000259e+01
2.600000000000000089e+00 1.147952000000000083e+01
2.649999999999999911e+00 3.377573999999999899e+01
2.700000000000000178e+00 1.934131000000000000e+01
2.750000000000000000e+00 2.303597999999999857e+01
2.799999999999999822e+00 2.610090999999999894e+01
2.850000000000000089e+00 6.741405000000000314e+01
2.899999999999999911e+00 2.362322999999999951e+01
2.950000000000000178e+00 1.730212999999999823e+01
3.000000000000000000e+00 1.084031000000000056e+01
3.049999999999999822e+00 1.132103000000000037e+01
3.100000000000000089e+00 2.117657000000000167e+01
3.149999999999999911e+00 2.937927000000000177e+01
3.200000000000000178e+00 5.274457999999999913e+01
3.250000000000000000e+00 1.415980000000000061e+01
3.299999999999999822e+00 8.195899999999999963e+00
3.350000000000000089e+00 4.987825999999999738e+01
3.399999999999999911e+00 2.131006999999999962e+01
3.450000000000000178e+00 7.727839999999999598e+00
3.500000000000000000e+00 1.803172999999999959e+01
3.549999999999999822e+00 1.845093999999999923e+01
3.600000000000000089e+00 4.077680999999999756e+01
3.649999999999999911e+00 8.697110000000000340e+00
3.700000000000000178e+00 8.872859999999999303e+00
3.750000000000000000e+00 7.780369999999999564e+00
3.799999999999999822e+00 1.223230000000000040e+01
3.850000000000000089e+00 8.643399999999999750e+00
3.899999999999999911e+00 6.275389999999999802e+00
3.950000000000000178e+00 1.187406000000000006e+01
4.000000000000000000e+00 2.130413000000000068e+01
4.049999999999999822e+00 1.512579999999999991e+01
4.099999999999999645e+00 3.114180000000000170e+00
4.150000000000000355e+00 1.275750000000000028e+01
4.200000000000000178e+00 9.414569999999999439e+00
4.250000000000000000e+00 1.575198999999999927e+01
4.299999999999999822e+00 1.043009999999999948e+01
4.349999999999999645e+00 1.334999999999999964e+01
4.400000000000000355e+00 1.277790000000000070e+01
4.450000000000000178e+00 3.620169999999999888e+00
4.500000000000000000e+00 6.549378000000000100e+01
4.549999999999999822e+00 6.242119999999999891e+01
4.599999999999999645e+00 1.026861000000000068e+01
4.650000000000000355e+00 5.983646000000000242e+01
4.700000000000000178e+00 2.262545000000000073e+01
4.750000000000000000e+00 7.384439999999999671e+00
4.799999999999999822e+00 2.001388999999999996e+01
4.849999999999999645e+00 2.729494000000000042e+01
4.900000000000000355e+00 1.384853000000000023e+01
4.950000000000000178e+00 1.480524999999999913e+01
5.000000000000000000e+00 2.195712999999999937e+01
5.049999999999999822e+00 1.040076000000000001e+01
5.099999999999999645e+00 2.470818999999999832e+01
5.150000000000000355e+00 4.261070000000000135e+01
5.200000000000000178e+00 2.741031999999999869e+01
5.250000000000000000e+00 1.117329900000000009e+02
5.299999999999999822e+00 1.178799000000000063e+01
5.349999999999999645e+00 1.916206999999999994e+01
5.400000000000000355e+00 2.111451999999999884e+01
5.450000000000000178e+00 2.148702000000000112e+01
5.500000000000000000e+00 1.606306999999999974e+01
5.549999999999999822e+00 1.161416999999999966e+01
5.599999999999999645e+00 3.668977000000000288e+01
5.650000000000000355e+00 1.800293999999999883e+01
5.700000000000000178e+00 1.437623999999999924e+01
5.750000000000000000e+00 2.903940000000000055e+01
5.799999999999999822e+00 1.903697000000000017e+01
5.849999999999999645e+00 6.629143000000000541e+01
5.900000000000000355e+00 1.003744999999999976e+01
5.950000000000000178e+00 3.331678999999999746e+01
6.000000000000000000e+00 2.458823999999999899e+01
6.049999999999999822e+00 2.033585000000000065e+01
6.099999999999999645e+00 4.736710999999999672e+01
6.150000000000000355e+00 1.466006999999999927e+01
6.200000000000000178e+00 3.412487000000000137e+01
6.250000000000000000e+00 1.541464999999999996e+01
6.299999999999999822e+00 1.125398999999999994e+01
6.349999999999999645e+00 1.798729000000000156e+01
6.400000000000000355e+00 1.183337000000000039e+01
6.450000000000000178e+00 2.589787000000000106e+01
6.500000000000000000e+00 9.690540000000000376e+00
6.549999999999999822e+00 4.802510000000000190e+01
6.599999999999999645e+00 9.008689999999999642e+00
6.650000000000000355e+00 1.382820000000000071e+01
6.700000000000000178e+00 2.614581000000000088e+01
6.750000000000000000e+00 1.235660999999999987e+01
6.799999999999999822e+00 2.646074000000000126e+01
6.849999999999999645e+00 8.630660000000000664e+00
6.900000000000000355e+00 1.737601000000000084e+01
6.950000000000000178e+00 2.393723999999999918e+01
7.000000000000000000e+00 3.633525999999999812e+01
7.049999999999999822e+00 1.808539999999999992e+01
7.099999999999999645e+00 1.410393999999999970e+01
7.150000000000000355e+00 2.476311000000000107e+01
7.200000000000000178e+00 2.516221000000000174e+01
7.250000000000000000e+00 2.197243999999999886e+01
7.299999999999999822e+00 4.000379999999999825e+01
7.349999999999999645e+00 2.593195000000000050e+01
7.400000000000000355e+00 3.213181999999999761e+01
7.450000000000000178e+00 4.173235999999999990e+01
7.500000000000000000e+00 1.361471000000000053e+01
7.549999999999999822e+00 2.438539000000000101e+01
7.599999999999999645e+00 1.613963999999999999e+01
7.650000000000000355e+00 2.917903000000000091e+01
7.700000000000000178e+00 6.890799999999999592e+00
7.750000000000000000e+00 2.073436999999999841e+01
7.799999999999999822e+00 2.722070000000000078e+01
7.849999999999999645e+00 3.520745999999999754e+01
7.900000000000000355e+00 1.143695999999999913e+01
7.950000000000000178e+00 3.663636999999999944e+01
8.000000000000000000e+00 2.099981999999999971e+01
8.050000000000000711e+00 1.483815000000000062e+01
8.099999999999999645e+00 6.601734000000000435e+01
8.150000000000000355e+00 1.879811000000000121e+01
8.199999999999999289e+00 2.602278000000000091e+01
8.250000000000000000e+00 3.507074999999999676e+01
8.300000000000000711e+00 4.737852999999999781e+01
8.349999999999999645e+00 5.384797999999999973e+01
8.400000000000000355e+00 4.467622999999999678e+01
8.449999999999999289e+00 3.134591999999999956e+01
8.500000000000000000e+00 4.247881000000000284e+01
8.550000000000000711e+00 1.783793999999999969e+01
8.599999999999999645e+00 1.620892999999999873e+01
8.650000000000000355e+00 1.569759999999999955e+01
8.699999999999999289e+00 1.236314999999999920e+01
8.750000000000000000e+00 3.266006999999999749e+01
8.800000000000000711e+00 5.016539999999999822e+01
8.849999999999999645e+00 1.133610999999999969e+01
8.900000000000000355e+00 2.746838999999999942e+01
8.949999999999999289e+00 2.082079999999999842e+01
9.000000000000000000e+00 4.227716999999999814e+01
9.050000000000000711e+00 1.005372809999999959e+03
9.099999999999999645e+00 1.328123000000000076e+01
9.150000000000000355e+00 8.421254000000000417e+01
9.199999999999999289e+00 2.049031000000000091e+01
9.250000000000000000e+00 3.608572999999999809e+01
9.300000000000000711e+00 2.660628000000000171e+01
9.349999999999999645e+00 2.710066000000000130e+01
9.400000000000000355e+00 3.349398999999999660e+01
9.449999999999999289e+00 2.092524999999999835e+01
9.500000000000000000e+00 6.184642000000000195e+01
9.550000000000000711e+00 3.253056000000000125e+01
9.599999999999999645e+00 1.629757999999999996e+01
9.650000000000000355e+00 2.850073000000000079e+01
9.699999999999999289e+00 3.586395999999999873e+01
9.750000000000000000e+00 1.499212999999999951e+01
9.800000000000000711e+00 2.322172000000000125e+01
9.849999999999999645e+00 9.196809999999999263e+00
9.900000000000000355e+00 3.552626000000000062e+01
9.949999999999999289e+00 3.371074999999999733e+01
1.000000000000000000e+01 3.802756000000000114e+01
1.005000000000000071e+01 2.942982999999999905e+01
1.009999999999999964e+01 3.415218999999999738e+01
1.015000000000000036e+01 1.890058000000000149e+01
1.019999999999999929e+01 1.747370000000000090e+01
1.025000000000000000e+01 5.775160000000000338e+01
1.030000000000000071e+01 1.701869999999999905e+01
1.034999999999999964e+01 1.417928999999999995e+01
1.040000000000000036e+01 1.622598999999999947e+01
1.044999999999999929e+01 1.501384000000000007e+01
1.050000000000000000e+01 3.176485999999999876e+01
1.055000000000000071e+01 7.490160000000000373e+00
1.059999999999999964e+01 1.714310000000000045e+01
1.065000000000000036e+01 1.532681000000000004e+01
1.069999999999999929e+01 7.414679999999999715e+00
1.075000000000000000e+01 3.364368000000000336e+01
1.080000000000000071e+01 3.187840000000000007e+00
1.084999999999999964e+01 1.962207000000000079e+01
1.090000000000000036e+01 1.565573000000000015e+01
1.094999999999999929e+01 1.736120999999999981e+01
1.100000000000000000e+01 8.808770000000000877e+00
1.105000000000000071e+01 6.804280000000000328e+00
1.109999999999999964e+01 1.423516000000000048e+01
1.115000000000000036e+01 1.936568000000000112e+01
1.119999999999999929e+01 7.517389999999999795e+00
1.125000000000000000e+01 1.620412999999999926e+01
1.130000000000000071e+01 1.625993000000000066e+01
1.134999999999999964e+01 4.457202999999999804e+01
1.140000000000000036e+01 2.371507000000000076e+01
1.144999999999999929e+01 7.529869999999999841e+00
1.150000000000000000e+01 1.231569999999999965e+01
1.155000000000000071e+01 1.385876999999999981e+01
1.159999999999999964e+01 1.811868000000000123e+01
1.165000000000000036e+01 1.266291999999999973e+01
1.169999999999999929e+01 2.108517000000000152e+01
1.175000000000000000e+01 2.090321000000000140e+01
1.180000000000000071e+01 2.457640999999999920e+01
1.184999999999999964e+01 3.681136000000000053e+01
1.190000000000000036e+01 1.590230000000000032e+01
1.194999999999999929e+01 7.709293999999999869e+01
1.200000000000000000e+01 1.620083999999999946e+01
1.205000000000000071e+01 5.452759999999999962e+01
1.209999999999999964e+01 2.147728000000000037e+01
1.215000000000000036e+01 1.859690000000000154e+01
1.219999999999999929e+01 1.674284000000000106e+01
1.225000000000000000e+01 2.889582000000000050e+01
1.230000000000000071e+01 1.632795000000000130e+01
1.234999999999999964e+01 5.789253999999999678e+01
1.240000000000000036e+01 1.144353000000000087e+01
1.244999999999999929e+01 5.243558000000000163e+01
1.250000000000000000e+01 2.835373999999999839e+01
1.255000000000000071e+01 2.850994999999999990e+01
1.259999999999999964e+01 1.668714999999999904e+01
1.265000000000000036e+01 2.526343999999999923e+01
1.269999999999999929e+01 1.601414000000000115e+01
1.275000000000000000e+01 3.951801999999999992e+01
1.280000000000000071e+01 2.540111999999999881e+01
1.284999999999999964e+01 1.614895999999999887e+01
1.290000000000000036e+01 1.386818000000000062e+01
1.294999999999999929e+01 1.206790999999999947e+01
1.300000000000000000e+01 2.247150999999999854e+01
1.305000000000000071e+01 1.761535999999999902e+01
1.309999999999999964e+01 3.583597300000000132e+02
1.315000000000000036e+01 2.168890999999999991e+01
1.319999999999999929e+01 6.218980000000000175e+00
1.325000000000000000e+01 5.476140999999999792e+01
1.330000000000000071e+01 1.174130000000000074e+01
1.334999999999999964e+01 1.872482000000000113e+01
1.340000000000000036e+01 1.587814999999999976e+01
1.344999999999999929e+01 4.720299999999999940e+00
1.350000000000000000e+01 1.512026000000000003e+01
1.355000000000000071e+01 2.208001000000000147e+01
1.359999999999999964e+01 2.301566000000000045e+01
1.365000000000000036e+01 3.442978000000000094e+01
1.369999999999999929e+01 5.747580000000000133e+00
1.375000000000000000e+01 1.618793000000000148e+01
1.380000000000000071e+01 3.786453000000000202e+01
1.384999999999999964e+01 2.275588000000000122e+01
1.390000000000000036e+01 4.287366999999999706e+01
1.394999999999999929e+01 1.004175000000000040e+01
1.400000000000000000e+01 1.911287000000000091e+01
1.405000000000000071e+01 3.394337000000000160e+01
1.409999999999999964e+01 3.441816000000000031e+01
1.415000000000000036e+01 2.733759999999999835e+01
1.419999999999999929e+01 2.453808000000000078e+01
1.425000000000000000e+01 1.136279000000000039e+01
1.430000000000000071e+01 5.773105000000000331e+01
1.434999999999999964e+01 8.033269999999999911e+00
1.440000000000000036e+01 4.102497999999999934e+01
1.444999999999999929e+01 1.288640999999999970e+01
1.450000000000000000e+01 1.541705999999999932e+01
1.455000000000000071e+01 3.429842000000000013e+01
1.459999999999999964e+01 3.466268000000000171e+01
1.465000000000000036e+01 1.960743000000000080e+01
1.469999999999999929e+01 6.725685000000000002e+01
1.475000000000000000e+01 1.897659000000000162e+01
1.480000000000000071e+01 3.292654000000000281e+01
1.484999999999999964e+01 2.878460000000000107e+01
1.490000000000000036e+01 1.377195999999999998e+01
1.494999999999999929e+01 1.545972000000000079e+01
1.500000000000000000e+01 1.779130999999999929e+01
1.505000000000000071e+01 3.537098999999999904e+01
1.509999999999999964e+01 3.945880999999999972e+01
1.515000000000000036e+01 3.338081999999999994e+01
1.519999999999999929e+01 1.248129999999999917e+01
1.525000000000000000e+01 3.129551999999999978e+01
1.530000000000000071e+01 3.398375000000000057e+01
1.534999999999999964e+01 2.531222999999999956e+01
1.540000000000000036e+01 2.574232999999999905e+01
1.544999999999999929e+01 3.538105000000000189e+01
1.550000000000000000e+01 2.793521000000000143e+01
1.555000000000000071e+01 2.943767000000000067e+01
1.559999999999999964e+01 1.824445000000000050e+01
1.565000000000000036e+01 2.662831999999999866e+01
1.569999999999999929e+01 3.362827000000000055e+01
1.575000000000000000e+01 2.920304000000000144e+01
1.580000000000000071e+01 2.678480000000000061e+01
1.584999999999999964e+01 1.536931000000000047e+01
1.590000000000000036e+01 3.614381000000000199e+01
1.594999999999999929e+01 2.694367000000000090e+01
1.600000000000000000e+01 1.121241999999999983e+01
1.605000000000000071e+01 1.457943000000000033e+01
1.610000000000000142e+01 2.171797000000000111e+01
1.614999999999999858e+01 1.840500000000000114e+01
1.619999999999999929e+01 3.110888999999999882e+01
1.625000000000000000e+01 4.212968000000000046e+01
1.630000000000000071e+01 1.045753000000000021e+01
1.635000000000000142e+01 3.243180000000000263e+01
1.639999999999999858e+01 1.067126000000000019e+01
1.644999999999999929e+01 1.867548000000000030e+01
1.650000000000000000e+01 2.102941999999999823e+01
1.655000000000000071e+01 1.085112999999999950e+01
1.660000000000000142e+01 2.111806999999999945e+01
1.664999999999999858e+01 2.688532999999999973e+01
1.669999999999999929e+01 1.434562999999999988e+01
1.675000000000000000e+01 1.960229999999999961e+01
1.680000000000000071e+01 2.082769000000000048e+01
1.685000000000000142e+01 3.782034000000000162e+01
1.689999999999999858e+01 3.226841999999999899e+01
1.694999999999999929e+01 1.395992999999999995e+01
1.700000000000000000e+01 3.352369000000000199e+01
1.705000000000000071e+01 1.795520000000000138e+01
1.710000000000000142e+01 3.776252999999999815e+01
1.714999999999999858e+01 2.057299000000000078e+01
1.719999999999999929e+01 9.810240000000000293e+00
1.725000000000000000e+01 2.634507999999999939e+01
1.730000000000000071e+01 2.332328000000000046e+01
1.735000000000000142e+01 2.358581999999999823e+01
1.739999999999999858e+01 1.161054000000000030e+01
1.744999999999999929e+01 6.459360000000000213e+00
1.750000000000000000e+01 4.164963999999999800e+01
1.755000000000000071e+01 7.203155999999999892e+01
1.760000000000000142e+01 1.854973999999999990e+01
1.764999999999999858e+01 1.549749000000000088e+01
1.769999999999999929e+01 9.628149999999999764e+00
1.775000000000000000e+01 3.998590000000000089e+01
1.780000000000000071e+01 2.329744000000000170e+01
1.785000000000000142e+01 2.453825000000000145e+01
1.789999999999999858e+01 1.131511000000000067e+01
1.794999999999999929e+01 2.224083999999999861e+01
1.800000000000000000e+01 1.150755999999999979e+01
1.805000000000000071e+01 1.938322000000000145e+01
1.810000000000000142e+01 1.168394999999999939e+01
1.814999999999999858e+01 1.937153999999999954e+01
1.819999999999999929e+01 2.544810000000000016e+01
1.825000000000000000e+01 1.684569000000000116e+01
1.830000000000000071e+01 1.405045999999999928e+01
1.835000000000000142e+01 2.123375000000000057e+01
1.839999999999999858e+01 1.657161999999999935e+01
1.844999999999999929e+01 1.322134999999999927e+01
1.850000000000000000e+01 8.233380000000000365e+00
1.855000000000000071e+01 1.475516999999999967e+01
1.860000000000000142e+01 2.336261999999999972e+01
1.864999999999999858e+01 2.941411000000000087e+01
1.869999999999999929e+01 1.419175000000000075e+01
1.875000000000000000e+01 1.370176999999999978e+01
1.880000000000000071e+01 1.763713999999999871e+01
1.885000000000000142e+01 3.248537000000000319e+01
1.889999999999999858e+01 1.639936000000000149e+01
1.894999999999999929e+01 1.402993000000000023e+01
1.900000000000000000e+01 1.199769000000000041e+01
1.905000000000000071e+01 2.903219999999999956e+01
1.910000000000000142e+01 4.159543000000000035e+01
1.914999999999999858e+01 4.912857999999999947e+01
1.919999999999999929e+01 3.605653999999999826e+01
1.925000000000000000e+01 1.290767999999999915e+01
1.930000000000000071e+01 2.331562999999999874e+01
1.935000000000000142e+01 1.399478000000000044e+01
1.939999999999999858e+01 1.953068000000000026e+01
1.944999999999999929e+01 1.177242000000000033e+01
1.950000000000000000e+01 2.297140999999999877e+01
1.955000000000000071e+01 1.209484999999999921e+01
1.960000000000000142e+01 1.041586999999999996e+01
1.964999999999999858e+01 1.123986999999999981e+01
1.969999999999999929e+01 2.247019999999999840e+01
1.975000000000000000e+01 1.737876999999999938e+01
1.980000000000000071e+01 2.211626000000000047e+01
1.985000000000000142e+01 3.213092000000000326e+01
1.989999999999999858e+01 2.299098000000000042e+01
1.994999999999999929e+01 7.106580000000000119e+00
2.000000000000000000e+01 2.804879000000000033e+01
2.005000000000000071e+01 8.345769999999999911e+00
2.010000000000000142e+01 2.833264000000000138e+01
2.014999999999999858e+01 1.293197999999999936e+01
2.019999999999999929e+01 2.133971999999999980e+01
2.025000000000000000e+01 1.178256999999999977e+01
2.030000000000000071e+01 1.725422999999999973e+01
2.035000000000000142e+01 1.035818000000000083e+01
2.039999999999999858e+01 3.507348999999999961e+01
2.044999999999999929e+01 2.849222999999999928e+01
2.050000000000000000e+01 1.318304999999999971e+01
2.055000000000000071e+01 1.063371000000000066e+01
2.060000000000000142e+01 9.318530000000000868e+00
2.064999999999999858e+01 2.113903000000000176e+01
2.069999999999999929e+01 1.822274000000000171e+01
2.075000000000000000e+01 7.880250000000000199e+00
2.080000000000000071e+01 1.609355000000000047e+01
2.085000000000000142e+01 8.118090000000000472e+00
2.089999999999999858e+01 1.995784000000000091e+01
2.094999999999999929e+01 8.235979999999999634e+00
2.100000000000000000e+01 1.477147000000000077e+01
2.105000000000000071e+01 1.632492999999999839e+01
2.110000000000000142e+01 2.193043000000000120e+01
2.114999999999999858e+01 3.632435000000000258e+01
2.119999999999999929e+01 1.805374000000000123e+01
2.125000000000000000e+01 1.454640999999999984e+01
2.130000000000000071e+01 1.020124000000000031e+01
2.135000000000000142e+01 1.278903999999999996e+01
2.139999999999999858e+01 1.215743999999999936e+01
2.144999999999999929e+01 1.605214000000000141e+01
2.150000000000000000e+01 9.662789999999999324e+00
2.155000000000000071e+01 1.746893399999999872e+02
2.160000000000000142e+01 1.093162000000000056e+01
2.164999999999999858e+01 6.298926000000000158e+01
2.169999999999999929e+01 5.050043999999999755e+01
2.175000000000000000e+01 4.717710000000000292e+00
2.180000000000000071e+01 3.703323999999999927e+01
2.185000000000000142e+01 5.064705000000000013e+01
2.189999999999999858e+01 1.950560000000000116e+01
2.194999999999999929e+01 3.229928000000000310e+01
2.200000000000000000e+01 1.833620000000000161e+01
2.205000000000000071e+01 1.702954000000000079e+01
2.210000000000000142e+01 2.669313000000000002e+01
2.214999999999999858e+01 7.370540000000000092e+00
2.219999999999999929e+01 8.676030000000000797e+00
2.225000000000000000e+01 2.164743999999999957e+01
2.230000000000000071e+01 2.038063000000000002e+01
2.235000000000000142e+01 1.049932000000000087e+01
2.239999999999999858e+01 2.753107999999999933e+01
2.244999999999999929e+01 8.130489999999999995e+00
2.250000000000000000e+01 4.544509000000000043e+01
2.255000000000000071e+01 1.053743000000000052e+01
2.260000000000000142e+01 2.906221999999999994e+01
2.264999999999999858e+01 1.837590000000000146e+01
2.269999999999999929e+01 2.085037000000000162e+01
2.275000000000000000e+01 1.863538000000000139e+01
2.280000000000000071e+01 1.964863000000000071e+01
2.285000000000000142e+01 5.574331999999999709e+01
2.289999999999999858e+01 4.634208000000000283e+01
2.294999999999999929e+01 1.496077999999999975e+01
2.300000000000000000e+01 1.178914999999999935e+01
2.305000000000000071e+01 8.906439999999999912e+00
2.310000000000000142e+01 9.940030000000000143e+00
2.314999999999999858e+01 2.664167000000000129e+01
2.319999999999999929e+01 1.443661999999999956e+01
2.325000000000000000e+01 2.201022999999999996e+01
2.330000000000000071e+01 1.620245999999999853e+01
2.335000000000000142e+01 1.792559999999999931e+01
2.339999999999999858e+01 2.940794999999999959e+01
2.344999999999999929e+01 2.199900999999999840e+01
2.350000000000000000e+01 1.405439999999999934e+01
2.355000000000000071e+01 1.307446000000000019e+01
2.360000000000000142e+01 1.699870999999999910e+01
2.364999999999999858e+01 1.013264700000000005e+02
2.369999999999999929e+01 1.455889999999999951e+01
2.375000000000000000e+01 2.861985999999999919e+01
2.380000000000000071e+01 4.554180999999999813e+01
2.385000000000000142e+01 2.262914999999999921e+01
2.389999999999999858e+01 6.589940000000000353e+00
2.394999999999999929e+01 7.350749999999999673e+00
2.400000000000000000e+01 1.301182999999999979e+01
2.405000000000000071e+01 1.468801999999999985e+01
2.410000000000000142e+01 3.493966000000000349e+01
2.414999999999999858e+01 1.343463999999999992e+01
2.419999999999999929e+01 1.378243999999999936e+01
2.425000000000000000e+01 2.546066000000000074e+01
2.430000000000000071e+01 2.043377999999999872e+01
2.435000000000000142e+01 2.970448000000000022e+01
2.439999999999999858e+01 8.980000000000000426e+00
2.444999999999999929e+01 1.453669000000000011e+01
2.450000000000000000e+01 1.310003999999999991e+01
2.455000000000000071e+01 2.059416999999999831e+01
2.460000000000000142e+01 1.153818600000000032e+02
2.464999999999999858e+01 3.023370999999999853e+01
2.469999999999999929e+01 1.442670999999999992e+01
2.475000000000000000e+01 2.599153000000000091e+01
2.480000000000000071e+01 2.541068999999999889e+01
2.485000000000000142e+01 2.127615000000000123e+01
2.489999999999999858e+01 1.540897000000000006e+01
2.494999999999999929e+01 3.011001999999999867e+01
2.500000000000000000e+01 2.824918999999999869e+01
2.505000000000000071e+01 1.611649999999999849e+01
2.510000000000000142e+01 7.859939999999999927e+00
2.514999999999999858e+01 1.485612000000000066e+01
2.519999999999999929e+01 3.022904000000000124e+01
2.525000000000000000e+01 4.441273999999999944e+01
2.530000000000000071e+01 1.058161999999999914e+01
2.535000000000000142e+01 2.923095999999999961e+01
2.539999999999999858e+01 2.760482999999999834e+02
2.544999999999999929e+01 1.978356000000000137e+01
2.550000000000000000e+01 2.299789000000000172e+01
2.555000000000000071e+01 2.989199999999999946e+01
2.560000000000000142e+01 3.336307000000000045e+01
2.564999999999999858e+01 1.408037999999999990e+01
2.569999999999999929e+01 3.627548000000000172e+01
2.575000000000000000e+01 1.798495000000000132e+01
2.580000000000000071e+01 1.504847999999999963e+01
2.585000000000000142e+01 2.258118999999999943e+01
2.589999999999999858e+01 1.302439000000000036e+01
2.594999999999999929e+01 1.921836000000000055e+01
2.600000000000000000e+01 2.243618999999999986e+01
2.605000000000000071e+01 8.804090000000000416e+00
2.610000000000000142e+01 2.558167999999999864e+01
2.614999999999999858e+01 1.514539000000000080e+01
2.619999999999999929e+01 4.670871000000000350e+01
2.625000000000000000e+01 2.013331000000000159e+01
2.630000000000000071e+01 1.165124999999999922e+01
2.635000000000000142e+01 3.060685000000000144e+01
2.639999999999999858e+01 2.099687000000000126e+01
2.644999999999999929e+01 8.468322999999999467e+01
2.650000000000000000e+01 6.719509999999999650e+01
2.655000000000000071e+01 1.046163499999999971e+02
2.660000000000000142e+01 2.800233000000000061e+01
2.664999999999999858e+01 8.747350000000000847e+00
2.669999999999999929e+01 2.778755999999999915e+01
2.675000000000000000e+01 5.230241000000000184e+01
2.680000000000000071e+01 1.280606000000000044e+01
2.685000000000000142e+01 3.784311999999999898e+01
2.689999999999999858e+01 1.434767000000000081e+01
2.694999999999999929e+01 1.350013000000000041e+01
2.700000000000000000e+01 9.722239999999999327e+00
2.705000000000000071e+01 2.535073999999999828e+01
2.710000000000000142e+01 2.894106000000000023e+01
2.714999999999999858e+01 3.312171000000000021e+01
2.719999999999999929e+01 1.620251000000000019e+01
2.725000000000000000e+01 3.701957999999999771e+01
2.730000000000000071e+01 7.568990000000000329e+00
2.735000000000000142e+01 4.112149000000000143e+01
2.739999999999999858e+01 1.313743999999999978e+01
2.744999999999999929e+01 1.716207999999999956e+01
2.750000000000000000e+01 1.217620999999999931e+01
2.755000000000000071e+01 4.179316000000000031e+01
2.760000000000000142e+01 2.031596000000000046e+01
2.764999999999999858e+01 2.058789000000000158e+01
2.769999999999999929e+01 2.102177000000000007e+01
2.775000000000000000e+01 4.632983999999999725e+01
2.780000000000000071e+01 7.485943000000000325e+01
2.785000000000000142e+01 4.218659999999999854e+00
2.789999999999999858e+01 3.629151000000000238e+01
2.794999999999999929e+01 8.263299999999999201e+00
2.800000000000000000e+01 1.521762000000000015e+01
2.805000000000000071e+01 4.285625999999999891e+01
2.810000000000000142e+01 4.042358000000000118e+01
2.814999999999999858e+01 2.207147000000000148e+01
2.819999999999999929e+01 8.500959999999999184e+00
2.825000000000000000e+01 5.028538000000000352e+01
2.830000000000000071e+01 1.779958999999999847e+01
2.835000000000000142e+01 1.637706999999999979e+01
2.839999999999999858e+01 1.433291000000000004e+01
2.844999999999999929e+01 1.440171999999999919e+01
2.850000000000000000e+01 1.304743000000000031e+01
2.855000000000000071e+01 7.411609999999999587e+00
2.860000000000000142e+01 3.465791999999999717e+01
2.864999999999999858e+01 3.329308999999999941e+01
2.869999999999999929e+01 7.404069999999999929e+00
2.875000000000000000e+01 1.338699000000000083e+01
2.880000000000000071e+01 2.472379000000000104e+01
2.885000000000000142e+01 3.709980999999999796e+01
2.889999999999999858e+01 1.927165000000000106e+01
2.894999999999999929e+01 6.062071999999999861e+01
2.900000000000000000e+01 1.088578000000000046e+01
2.905000000000000071e+01 1.277754999999999974e+01
2.910000000000000142e+01 1.178877999999999915e+01
2.914999999999999858e+01 3.289643000000000228e+01
2.919999999999999929e+01 2.170485000000000042e+01
2.925000000000000000e+01 1.188139999999999930e+01
2.930000000000000071e+01 2.499173000000000044e+01
2.935000000000000142e+01 1.670298999999999978e+01
2.939999999999999858e+01 8.576819999999999666e+00
2.944999999999999929e+01 7.590749999999999886e+00
2.950000000000000000e+01 6.014050000000000118e+00
2.955000000000000071e+01 1.033660000000000068e+01
2.960000000000000142e+01 1.266990000000000016e+01
2.964999999999999858e+01 3.404990999999999701e+01
2.969999999999999929e+01 1.102328999999999937e+01
2.975000000000000000e+01 1.016058999999999912e+01
2.980000000000000071e+01 1.320991000000000071e+01
2.985000000000000142e+01 8.235281000000000518e+01
2.989999999999999858e+01 1.983388000000000062e+01
2.994999999999999929e+01 1.932783999999999835e+01
3.000000000000000000e+01 3.867669000000000068e+01
3.005000000000000071e+01 1.168041000000000018e+01
3.010000000000000142e+01 9.671260000000000190e+00
3.014999999999999858e+01 3.196439000000000163e+01
3.019999999999999929e+01 4.027488000000000312e+01
3.025000000000000000e+01 1.499596000000000018e+01
3.030000000000000071e+01 3.911451999999999884e+01
3.035000000000000142e+01 4.873707000000000278e+01
3.039999999999999858e+01 3.580055999999999727e+01
3.044999999999999929e+01 6.227935999999999694e+01
3.050000000000000000e+01 3.012838999999999956e+01
3.055000000000000071e+01 1.996958000000000055e+01
3.060000000000000142e+01 1.546568000000000076e+01
3.064999999999999858e+01 1.487452000000000041e+01
3.069999999999999929e+01 2.286440999999999946e+01
3.075000000000000000e+01 1.426693000000000033e+01
3.080000000000000071e+01 1.077833000000000041e+01
3.085000000000000142e+01 3.280957000000000079e+01
3.089999999999999858e+01 2.586746000000000123e+01
3.094999999999999929e+01 3.145645999999999987e+01
3.100000000000000000e+01 7.114639999999999631e+00
3.105000000000000071e+01 3.949072999999999922e+01
3.110000000000000142e+01 4.241212999999999766e+01
3.114999999999999858e+01 1.262278000000000056e+01
3.119999999999999929e+01 3.241628999999999650e+01
3.125000000000000000e+01 1.857598000000000127e+01
3.130000000000000071e+01 5.812250000000000227e+01
3.135000000000000142e+01 8.827460000000000662e+01
3.139999999999999858e+01 4.924488999999999805e+01
3.144999999999999929e+01 1.128004899999999964e+02
3.150000000000000000e+01 1.318980999999999959e+01
3.155000000000000071e+01 2.126569999999999894e+01
3.160000000000000142e+01 2.151847000000000065e+01
3.164999999999999858e+01 3.716483000000000203e+01
3.169999999999999929e+01 1.662428999999999846e+01
3.175000000000000000e+01 6.140089999999999826e+00
3.180000000000000071e+01 1.801632999999999996e+01
3.185000000000000142e+01 1.638141999999999854e+01
3.189999999999999858e+01 1.910180000000000078e+01
3.194999999999999929e+01 8.560689999999999245e+00
3.200000000000000000e+01 4.629955000000000354e+01
3.204999999999999716e+01 3.824770000000000181e+01
3.210000000000000142e+01 2.242917999999999878e+01
3.214999999999999858e+01 4.216158999999999679e+01
3.220000000000000284e+01 2.927252999999999972e+01
3.225000000000000000e+01 1.139907000000000004e+01
3.229999999999999716e+01 3.159514000000000067e+01
3.235000000000000142e+01 2.667199000000000098e+01
3.239999999999999858e+01 1.122789999999999999e+01
3.245000000000000284e+01 1.913806999999999903e+01
3.250000000000000000e+01 3.839701000000000164e+01
3.254999999999999716e+01 3.761377000000000237e+01
3.260000000000000142e+01 2.391871000000000080e+01
3.264999999999999858e+01 3.556962999999999653e+01
3.270000000000000284e+01 4.514412999999999698e+01
3.275000000000000000e+01 4.420387999999999806e+01
3.279999999999999716e+01 1.521378999999999948e+01
3.285000000000000142e+01 1.382910000000000039e+01
3.289999999999999858e+01 1.447059999999999924e+01
3.295000000000000284e+01 1.319974000000000025e+01
3.300000000000000000e+01 7.794349999999999667e+00
3.304999999999999716e+01 6.137749999999999595e+00
3.310000000000000142e+01 1.408064000000000071e+01
3.314999999999999858e+01 4.447458999999999918e+01
3.320000000000000284e+01 1.433409999999999940e+01
3.325000000000000000e+01 8.259663000000000466e+01
3.329999999999999716e+01 8.563455999999999335e+01
3.335000000000000142e+01 1.332538700000000063e+02
3.339999999999999858e+01 4.994118000000000279e+01
3.345000000000000284e+01 9.345601000000000624e+01
3.350000000000000000e+01 2.434250000000000114e+01
3.354999999999999716e+01 2.991418000000000177e+01
3.360000000000000142e+01 7.481866999999999734e+01
3.364999999999999858e+01 3.077458999999999989e+01
3.370000000000000284e+01 1.703943999999999903e+01
3.375000000000000000e+01 1.464819999999999922e+01
3.379999999999999716e+01 2.829688000000000159e+01
3.385000000000000142e+01 3.827168999999999954e+01
3.389999999999999858e+01 5.773971000000000231e+01
3.395000000000000284e+01 6.991782000000000608e+01
3.400000000000000000e+01 3.148993000000000109e+01
3.404999999999999716e+01 3.096559999999999846e+01
3.410000000000000142e+01 1.369480000000000075e+01
3.414999999999999858e+01 1.018543300000000045e+02
3.420000000000000284e+01 2.976003000000000043e+01
3.425000000000000000e+01 3.827499999999999858e+01
3.429999999999999716e+01 6.377485000000000070e+01
3.435000000000000142e+01 1.462579000000000029e+01
3.439999999999999858e+01 1.565015000000000001e+01
3.445000000000000284e+01 2.053813999999999851e+01
3.450000000000000000e+01 3.607911000000000001e+01
3.454999999999999716e+01 7.219884000000000412e+01
3.460000000000000142e+01 1.831590999999999880e+01
3.464999999999999858e+01 7.472350000000000136e+01
3.470000000000000284e+01 9.299210000000000420e+00
3.475000000000000000e+01 2.589002999999999943e+01
3.479999999999999716e+01 1.784037000000000006e+01
3.485000000000000142e+01 1.308172000000000068e+01
3.489999999999999858e+01 2.018690000000000140e+01
3.495000000000000284e+01 2.127273999999999887e+01
3.500000000000000000e+01 3.958279000000000281e+01
3.504999999999999716e+01 1.717059000000000069e+01
3.510000000000000142e+01 2.273986999999999981e+01
3.514999999999999858e+01 1.934945000000000093e+01
3.520000000000000284e+01 2.958502999999999972e+01
3.525000000000000000e+01 2.256505999999999901e+01
3.529999999999999716e+01 1.409989999999999988e+01
3.535000000000000142e+01 2.696145999999999887e+01
3.539999999999999858e+01 2.298182999999999865e+01
3.545000000000000284e+01 5.155009999999999870e+00
3.550000000000000000e+01 2.874277000000000015e+01
3.554999999999999716e+01 8.482179999999999609e+00
3.560000000000000142e+01 3.353627000000000180e+01
3.564999999999999858e+01 3.150331999999999866e+01
3.570000000000000284e+01 2.572071000000000041e+01
3.575000000000000000e+01 1.661937999999999960e+01
3.579999999999999716e+01 3.767920000000000158e+01
3.585000000000000142e+01 9.417139999999999844e+00
3.589999999999999858e+01 7.672990000000000421e+00
3.595000000000000284e+01 8.036739999999999995e+00
3.600000000000000000e+01 1.297564999999999991e+01
3.604999999999999716e+01 2.229530000000000101e+01
3.610000000000000142e+01 2.812539999999999907e+01
3.614999999999999858e+01 2.281743000000000166e+01
3.620000000000000284e+01 5.488739999999999952e+00
3.625000000000000000e+01 1.466643999999999970e+01
3.629999999999999716e+01 6.749900000000000233e+00
3.635000000000000142e+01 3.991427999999999798e+01
3.639999999999999858e+01 3.403110000000000213e+01
3.645000000000000284e+01 9.823029999999999262e+00
3.650000000000000000e+01 8.922840000000000771e+00
3.654999999999999716e+01 5.882786999999999722e+01
3.660000000000000142e+01 5.444798000000000116e+01
3.664999999999999858e+01 2.944850999999999885e+01
3.670000000000000284e+01 2.911486999999999981e+01
3.675000000000000000e+01 5.195394000000000290e+01
3.679999999999999716e+01 2.743650999999999840e+01
3.685000000000000142e+01 1.196624000000000088e+01
3.689999999999999858e+01 3.883980999999999995e+01
3.695000000000000284e+01 2.762609000000000137e+01
3.700000000000000000e+01 1.296969999999999956e+01
3.704999999999999716e+01 1.109576000000000029e+01
3.710000000000000142e+01 1.022644000000000020e+01
3.714999999999999858e+01 1.379959000000000024e+01
3.720000000000000284e+01 1.054646999999999935e+01
3.725000000000000000e+01 2.734446000000000154e+01
3.729999999999999716e+01 8.881460000000000576e+00
3.735000000000000142e+01 3.623516000000000048e+01
3.739999999999999858e+01 3.243444000000000216e+01
3.745000000000000284e+01 1.253101999999999983e+01
3.750000000000000000e+01 9.699146000000000356e+01
3.754999999999999716e+01 2.662107999999999919e+01
3.760000000000000142e+01 2.712538999999999945e+01
3.764999999999999858e+01 6.392694000000000187e+01
3.770000000000000284e+01 2.936651000000000167e+01
3.775000000000000000e+01 3.584875000000000256e+01
3.779999999999999716e+01 2.137453000000000003e+01
3.785000000000000142e+01 4.986769999999999925e+00
3.789999999999999858e+01 1.769156999999999869e+01
3.795000000000000284e+01 5.265408000000000044e+01
3.800000000000000000e+01 1.571894999999999953e+01
3.804999999999999716e+01 1.873523000000000138e+01
3.810000000000000142e+01 3.530170999999999992e+01
3.814999999999999858e+01 1.380322999999999922e+01
3.820000000000000284e+01 2.770802000000000120e+01
3.825000000000000000e+01 1.098001999999999967e+01
3.829999999999999716e+01 1.014852999999999916e+01
3.835000000000000142e+01 2.553224000000000160e+01
3.839999999999999858e+01 2.289219999999999899e+01
3.845000000000000284e+01 3.006776999999999944e+01
3.850000000000000000e+01 2.340031000000000105e+01
3.854999999999999716e+01 4.754305999999999699e+01
3.860000000000000142e+01 2.654435000000000144e+01
3.864999999999999858e+01 1.080561999999999934e+01
3.870000000000000284e+01 3.893578999999999724e+01
3.875000000000000000e+01 4.963909999999999911e+01
3.879999999999999716e+01 1.035365999999999964e+01
3.885000000000000142e+01 3.433798000000000172e+01
3.889999999999999858e+01 9.721399999999999153e+00
3.895000000000000284e+01 6.828009999999999913e+00
3.900000000000000000e+01 3.408896000000000015e+01
3.904999999999999716e+01 5.001191000000000031e+01
3.910000000000000142e+01 3.989271999999999707e+01
3.914999999999999858e+01 2.044109999999999872e+01
3.920000000000000284e+01 3.601337999999999795e+01
3.925000000000000000e+01 3.263109000000000037e+01
3.929999999999999716e+01 7.586929999999999730e+00
3.935000000000000142e+01 4.268909999999999982e+00
3.939999999999999858e+01 1.199332000000000065e+01
3.945000000000000284e+01 1.328262999999999927e+01
3.950000000000000000e+01 1.130616000000000021e+01
3.954999999999999716e+01 1.043342999999999954e+01
3.960000000000000142e+01 3.727559000000000111e+01
3.964999999999999858e+01 2.730865000000000009e+01
3.970000000000000284e+01 8.505539999999999878e+00
3.975000000000000000e+01 1.065653000000000006e+01
3.979999999999999716e+01 1.314442000000000021e+01
3.985000000000000142e+01 5.223790000000000155e+00
3.989999999999999858e+01 1.216886000000000045e+01
3.995000000000000284e+01 2.043766000000000105e+01
4.000000000000000000e+01 1.096641999999999939e+01
4.004999999999999716e+01 2.835423000000000116e+01
4.010000000000000142e+01 2.070865999999999829e+01
4.014999999999999858e+01 2.062212999999999852e+01
4.020000000000000284e+01 1.522119000000000000e+01
4.025000000000000000e+01 8.379139999999999588e+00
4.029999999999999716e+01 1.562864000000000075e+01
4.035000000000000142e+01 6.453059999999999796e+00
4.039999999999999858e+01 2.791245999999999938e+01
4.045000000000000284e+01 4.947505000000000308e+01
4.050000000000000000e+01 7.805900000000000283e+00
4.054999999999999716e+01 8.477399999999999380e+00
4.060000000000000142e+01 3.525961000000000212e+01
4.064999999999999858e+01 2.765017999999999887e+01
4.070000000000000284e+01 4.766188999999999965e+01
4.075000000000000000e+01 3.371916999999999831e+01
4.079999999999999716e+01 3.556535000000000224e+01
4.085000000000000142e+01 2.639821999999999846e+01
4.089999999999999858e+01 6.550853999999999644e+01
4.095000000000000284e+01 2.753875999999999991e+01
4.100000000000000000e+01 2.534605000000000175e+01
4.104999999999999716e+01 2.110812999999999917e+01
4.110000000000000142e+01 1.297850999999999999e+01
4.114999999999999858e+01 2.179747000000000057e+01
4.120000000000000284e+01 1.933997000000000099e+01
4.125000000000000000e+01 6.037113000000000085e+01
4.129999999999999716e+01 1.738240000000000052e+01
4.135000000000000142e+01 1.129101999999999961e+01
4.139999999999999858e+01 1.003938999999999915e+01
4.145000000000000284e+01 1.392805000000000071e+01
4.150000000000000000e+01 1.884001999999999910e+01
4.154999999999999716e+01 9.705700000000000216e+00
4.160000000000000142e+01 1.627800999999999831e+01
4.164999999999999858e+01 1.549183000000000021e+01
4.170000000000000284e+01 2.423459000000000074e+01
4.175000000000000000e+01 9.816050000000000608e+00
4.179999999999999716e+01 3.444767000000000223e+01
4.185000000000000142e+01 2.440130999999999872e+01
4.189999999999999858e+01 1.648609000000000080e+01
4.195000000000000284e+01 7.041109999999999758e+00
4.200000000000000000e+01 8.046730000000000160e+00
4.204999999999999716e+01 6.090589999999999726e+00
4.210000000000000142e+01 3.883482999999999663e+01
4.214999999999999858e+01 1.327508000000000088e+01
4.220000000000000284e+01 1.400895000000000046e+01
4.225000000000000000e+01 3.196731000000000122e+01
4.229999999999999716e+01 1.143521999999999927e+01
4.235000000000000142e+01 7.997289999999999566e+00
4.239999999999999858e+01 2.469007999999999825e+01
4.245000000000000284e+01 1.317173999999999978e+01
4.250000000000000000e+01 7.686740000000000350e+00
4.254999999999999716e+01 3.038383999999999929e+01
4.260000000000000142e+01 2.854628999999999905e+01
4.264999999999999858e+01 9.017049999999999343e+00
4.270000000000000284e+01 1.255885999999999925e+01
4.275000000000000000e+01 2.437854000000000099e+01
4.279999999999999716e+01 1.292151999999999923e+01
4.285000000000000142e+01 1.726633999999999958e+01
4.289999999999999858e+01 2.668712999999999980e+01
4.295000000000000284e+01 9.607300000000000395e+00
4.300000000000000000e+01 2.297972999999999999e+01
4.304999999999999716e+01 2.774374999999999858e+01
4.310000000000000142e+01 1.021546999999999983e+01
4.314999999999999858e+01 2.706866000000000128e+01
4.320000000000000284e+01 1.918797999999999959e+01
4.325000000000000000e+01 1.998486000000000118e+01
4.329999999999999716e+01 1.065743999999999936e+01
4.335000000000000142e+01 9.081269999999999953e+00
4.339999999999999858e+01 2.780884999999999962e+01
4.345000000000000284e+01 3.390230999999999995e+01
4.350000000000000000e+01 2.553275000000000006e+01
4.354999999999999716e+01 1.789746999999999844e+01
4.360000000000000142e+01 2.167004000000000019e+01
4.364999999999999858e+01 2.788426000000000116e+01
4.370000000000000284e+01 3.345705000000000240e+01
4.375000000000000000e+01 1.933562999999999832e+01
4.379999999999999716e+01 3.903285000000000338e+01
4.385000000000000142e+01 3.516485999999999734e+01
4.389999999999999858e+01 1.316601699999999937e+02
4.395000000000000284e+01 1.271329000000000065e+01
4.400000000000000000e+01 3.396079999999999899e+01
4.404999999999999716e+01 3.771217000000000041e+01
4.410000000000000142e+01 5.904700000000000060e+00
4.414999999999999858e+01 6.190923999999999694e+01
4.420000000000000284e+01 4.562810000000000343e+01
4.425000000000000000e+01 6.763773999999999376e+01
4.429999999999999716e+01 3.961728999999999701e+01
4.435000000000000142e+01 3.452127999999999730e+01
4.439999999999999858e+01 4.077015999999999707e+01
4.445000000000000284e+01 2.869810999999999979e+01
4.450000000000000000e+01 6.754989999999999384e+01
4.454999999999999716e+01 2.760978000000000065e+01
4.460000000000000142e+01 3.408980999999999995e+01
4.464999999999999858e+01 3.941561999999999699e+01
4.470000000000000284e+01 1.298127999999999993e+01
4.475000000000000000e+01 2.235006999999999877e+01
4.479999999999999716e+01 3.236889000000000038e+01
4.485000000000000142e+01 3.746311000000000035e+01
4.489999999999999858e+01 2.294713000000000136e+01
4.495000000000000284e+01 3.637111000000000161e+01
4.500000000000000000e+01 3.402501000000000175e+01
4.504999999999999716e+01 3.780637000000000114e+01
4.510000000000000142e+01 2.403532999999999831e+01
4.514999999999999858e+01 3.762060000000000315e+01
4.520000000000000284e+01 3.138144000000000133e+01
4.525000000000000000e+01 3.525292999999999921e+01
4.529999999999999716e+01 1.589902999999999977e+01
4.535000000000000142e+01 1.484079000000000015e+01
4.539999999999999858e+01 1.004927999999999955e+01
4.545000000000000284e+01 3.564701999999999771e+01
4.550000000000000000e+01 1.207560999999999929e+01
4.554999999999999716e+01 3.244122999999999735e+01
4.560000000000000142e+01 3.178698999999999941e+01
4.564999999999999858e+01 2.401510000000000034e+01
4.570000000000000284e+01 3.070823999999999998e+01
4.575000000000000000e+01 3.300657999999999959e+01
4.579999999999999716e+01 2.761944000000000088e+01
4.585000000000000142e+01 5.886146000000000100e+01
4.589999999999999858e+01 1.756661000000000072e+01
4.595000000000000284e+01 3.306759000000000270e+01
4.600000000000000000e+01 2.671201999999999899e+01
4.604999999999999716e+01 3.682730000000000103e+01
4.610000000000000142e+01 1.362255000000000038e+01
4.614999999999999858e+01 2.584674000000000049e+01
4.620000000000000284e+01 1.774890999999999863e+01
4.625000000000000000e+01 1.906571999999999889e+01
4.629999999999999716e+01 3.469158999999999793e+01
4.635000000000000142e+01 1.958414000000000144e+01
4.639999999999999858e+01 1.700760999999999967e+01
4.645000000000000284e+01 2.767195999999999856e+01
4.650000000000000000e+01 3.714099999999999824e+01
4.654999999999999716e+01 1.780193999999999832e+01
4.660000000000000142e+01 2.146802999999999884e+01
4.664999999999999858e+01 5.133574000000000126e+01
4.670000000000000284e+01 3.304955000000000354e+01
4.675000000000000000e+01 3.847164000000000073e+01
4.679999999999999716e+01 5.712100000000000399e+00
4.685000000000000142e+01 2.175224000000000046e+01
4.689999999999999858e+01 4.060470000000000113e+01
4.695000000000000284e+01 2.508305000000000007e+01
4.700000000000000000e+01 1.999776999999999916e+01
4.704999999999999716e+01 1.050027000000000044e+01
4.710000000000000142e+01 2.188720999999999961e+01
4.714999999999999858e+01 2.439540999999999826e+01
4.720000000000000284e+01 1.163790999999999976e+01
4.725000000000000000e+01 2.066672000000000153e+01
4.729999999999999716e+01 1.701492999999999967e+01
4.735000000000000142e+01 8.366889999999999716e+00
4.739999999999999858e+01 7.890930000000000000e+00
4.745000000000000284e+01 5.621068999999999960e+01
4.750000000000000000e+01 3.546236999999999995e+01
4.754999999999999716e+01 2.576082999999999856e+01
4.760000000000000142e+01 2.896666000000000096e+01
4.764999999999999858e+01 1.021366000000000085e+01
4.770000000000000284e+01 1.720348999999999862e+01
4.775000000000000000e+01 1.380253000000000085e+01
4.779999999999999716e+01 3.480066000000000059e+01
4.785000000000000142e+01 9.974209999999999354e+00
4.789999999999999858e+01 3.817096000000000089e+01
4.795000000000000284e+01 1.903762000000000043e+01
4.800000000000000000e+01 2.683212999999999937e+01
4.804999999999999716e+01 1.982798999999999978e+01
4.810000000000000142e+01 1.546047000000000082e+01
4.814999999999999858e+01 1.327678000000000047e+01
4.820000000000000284e+01 1.637348000000000070e+01
4.825000000000000000e+01 1.238621999999999979e+01
4.829999999999999716e+01 2.634352000000000160e+01
4.835000000000000142e+01 2.370356999999999914e+01
4.839999999999999858e+01 1.136110000000000042e+01
4.845000000000000284e+01 1.737759000000000142e+01
4.850000000000000000e+01 2.053780000000000072e+01
4.854999999999999716e+01 1.285697000000000045e+01
4.860000000000000142e+01 7.408570000000000100e+00
4.864999999999999858e+01 5.464400000000000368e+00
4.870000000000000284e+01 2.171837000000000018e+01
4.875000000000000000e+01 4.322970999999999719e+01
4.879999999999999716e+01 2.462781999999999982e+01
4.885000000000000142e+01 2.660820999999999970e+01
4.889999999999999858e+01 2.295137000000000072e+01
4.895000000000000284e+01 1.168110300000000024e+02
4.900000000000000000e+01 2.214373000000000147e+01
4.904999999999999716e+01 1.487911000000000072e+01
4.910000000000000142e+01 1.517863000000000007e+01
4.914999999999999858e+01 4.791928999999999661e+01
4.920000000000000284e+01 2.332855999999999952e+01
4.925000000000000000e+01 3.478987999999999658e+01
4.929999999999999716e+01 1.120833999999999975e+01
4.935000000000000142e+01 1.434046000000000021e+01
4.939999999999999858e+01 1.251728999999999914e+01
4.945000000000000284e+01 1.023136000000000045e+01
4.950000000000000000e+01 3.453822000000000259e+01
4.954999999999999716e+01 2.762370999999999910e+01
4.960000000000000142e+01 2.750091000000000108e+01
4.964999999999999858e+01 1.468295999999999957e+01
4.970000000000000284e+01 3.936773000000000167e+01
4.975000000000000000e+01 3.177662000000000120e+01
4.979999999999999716e+01 1.890874000000000166e+01
4.985000000000000142e+01 2.681058000000000163e+01
4.989999999999999858e+01 1.117693000000000048e+01
4.995000000000000284e+01 1.204870999999999981e+01
5.000000000000000000e+01 3.717656000000000205e+01
5.004999999999999716e+01 3.151050000000000040e+01
5.010000000000000142e+01 1.064057999999999993e+01
5.014999999999999858e+01 2.517181000000000068e+01
5.020000000000000284e+01 3.274240000000000350e+01
5.025000000000000000e+01 3.539905000000000257e+01
5.029999999999999716e+01 2.647380000000000067e+01
5.035000000000000142e+01 1.695936999999999983e+01
5.039999999999999858e+01 3.843683999999999656e+01
5.045000000000000284e+01 4.888436999999999699e+01
5.050000000000000000e+01 1.694817000000000107e+01
5.054999999999999716e+01 2.344680999999999926e+01
5.060000000000000142e+01 5.853410999999999831e+01
5.064999999999999858e+01 7.377705000000000268e+01
5.070000000000000284e+01 4.415465999999999980e+01
5.075000000000000000e+01 8.001286000000000342e+01
5.079999999999999716e+01 4.097135999999999711e+01
5.085000000000000142e+01 9.963540000000000063e+00
5.089999999999999858e+01 2.880193999999999832e+01
5.095000000000000284e+01 2.613364999999999938e+01
5.100000000000000000e+01 3.944458999999999804e+01
5.104999999999999716e+01 1.827890000000000015e+01
5.110000000000000142e+01 1.088269000000000020e+01
5.114999999999999858e+01 1.991883999999999943e+01
5.120000000000000284e+01 2.560392999999999830e+01
5.125000000000000000e+01 1.474898999999999916e+01
5.129999999999999716e+01 3.396813000000000216e+01
5.135000000000000142e+01 4.515379000000000076e+01
5.139999999999999858e+01 3.063196999999999903e+01
5.145000000000000284e+01 1.563967000000000063e+01
5.150000000000000000e+01 3.710898000000000252e+01
5.154999999999999716e+01 4.994749999999999801e+00
5.160000000000000142e+01 3.401727000000000345e+01
5.164999999999999858e+01 1.453480000000000061e+01
5.170000000000000284e+01 3.796090999999999838e+01
5.175000000000000000e+01 1.457272000000000034e+01
5.179999999999999716e+01 1.237925000000000075e+01
5.185000000000000142e+01 1.138120999999999938e+01
5.189999999999999858e+01 1.191342000000000034e+01
5.195000000000000284e+01 1.148101999999999911e+01
5.200000000000000000e+01 1.158732000000000006e+01
5.204999999999999716e+01 4.447151999999999816e+01
5.210000000000000142e+01 2.874247000000000085e+01
5.214999999999999858e+01 6.403798000000000457e+01
5.220000000000000284e+01 2.007307000000000130e+01
5.225000000000000000e+01 2.829973999999999990e+01
5.229999999999999716e+01 2.445709000000000088e+01
5.235000000000000142e+01 2.753696000000000055e+01
5.239999999999999858e+01 2.400022999999999840e+01
5.245000000000000284e+01 1.630235000000000056e+01
5.250000000000000000e+01 1.101177999999999990e+01
5.254999999999999716e+01 1.384764000000000017e+01
5.260000000000000142e+01 1.563860000000000028e+01
5.264999999999999858e+01 3.170364000000000004e+01
5.270000000000000284e+01 3.912487000000000137e+01
5.275000000000000000e+01 3.598344999999999771e+01
5.279999999999999716e+01 1.746050999999999931e+01
5.285000000000000142e+01 2.105633999999999872e+01
5.289999999999999858e+01 3.994861999999999824e+01
5.295000000000000284e+01 1.909825000000000017e+01
5.300000000000000000e+01 1.473264999999999958e+01
5.304999999999999716e+01 1.171194000000000024e+01
5.310000000000000142e+01 2.253090999999999866e+01
5.314999999999999858e+01 1.532667999999999964e+01
5.320000000000000284e+01 2.224052999999999969e+01
5.325000000000000000e+01 1.062712999999999930e+01
5.329999999999999716e+01 2.610569999999999879e+01
5.335000000000000142e+01 2.281626999999999938e+01
5.339999999999999858e+01 9.361860000000000070e+00
5.345000000000000284e+01 2.974444000000000088e+01
5.350000000000000000e+01 2.431856000000000151e+01
5.354999999999999716e+01 2.883171000000000106e+01
5.360000000000000142e+01 2.193638999999999939e+01
5.364999999999999858e+01 1.203735999999999962e+01
5.370000000000000284e+01 3.886285000000000167e+01
5.375000000000000000e+01 1.656149999999999878e+01
5.379999999999999716e+01 2.973527999999999949e+01
5.385000000000000142e+01 2.428557999999999950e+01
5.389999999999999858e+01 3.682139000000000095e+01
5.395000000000000284e+01 2.848618000000000094e+01
5.400000000000000000e+01 1.945989000000000146e+01
5.404999999999999716e+01 1.167539999999999978e+01
5.410000000000000142e+01 7.922336699999999610e+02
5.414999999999999858e+01 2.987068999999999974e+01
5.420000000000000284e+01 8.742729999999999890e+00
5.425000000000000000e+01 1.047029000000000032e+01
5.429999999999999716e+01 4.379845000000000255e+01
5.435000000000000142e+01 3.778061999999999898e+01
5.439999999999999858e+01 1.778108999999999895e+01
5.445000000000000284e+01 1.933176999999999879e+01
5.450000000000000000e+01 1.088154799999999938e+02
5.454999999999999716e+01 2.814105999999999952e+01
5.460000000000000142e+01 3.213573000000000235e+01
5.464999999999999858e+01 1.625807999999999964e+01
5.470000000000000284e+01 1.622321000000000168e+01
5.475000000000000000e+01 1.652552999999999983e+01
5.479999999999999716e+01 1.667877000000000010e+01
5.485000000000000142e+01 3.004370000000000118e+01
5.489999999999999858e+01 4.950943000000000183e+01
5.495000000000000284e+01 9.288270000000000692e+00
5.500000000000000000e+01 1.471305000000000085e+01
5.504999999999999716e+01 4.114453000000000316e+01
5.510000000000000142e+01 3.778614000000000317e+01
5.514999999999999858e+01 1.100440000000000040e+01
5.520000000000000284e+01 4.611178999999999917e+01
5.525000000000000000e+01 4.397420000000000329e+00
5.529999999999999716e+01 2.012246000000000024e+01
5.535000000000000142e+01 2.367429999999999879e+01
5.539999999999999858e+01 2.628639000000000081e+01
5.545000000000000284e+01 2.252805999999999997e+01
5.550000000000000000e+01 2.956509000000000142e+01
5.554999999999999716e+01 2.427475000000000094e+01
5.560000000000000142e+01 2.318468999999999980e+01
5.564999999999999858e+01 4.783995999999999782e+01
5.570000000000000284e+01 2.891901999999999973e+01
5.575000000000000000e+01 2.856405000000000172e+01
5.579999999999999716e+01 1.739614999999999867e+01
5.585000000000000142e+01 2.098460000000000036e+01
5.589999999999999858e+01 2.502630999999999872e+01
5.595000000000000284e+01 3.472117999999999682e+01
5.600000000000000000e+01 1.537238999999999933e+01
5.604999999999999716e+01 4.020992999999999995e+01
5.610000000000000142e+01 2.821240999999999843e+01
5.614999999999999858e+01 4.843932999999999822e+01
5.620000000000000284e+01 3.122363999999999962e+01
5.625000000000000000e+01 1.792436000000000007e+01
5.629999999999999716e+01 1.646158000000000143e+01
5.635000000000000142e+01 2.201238999999999990e+01
5.639999999999999858e+01 1.615509000000000128e+01
5.645000000000000284e+01 4.431400000000000006e+00
5.650000000000000000e+01 1.395201299999999947e+02
5.654999999999999716e+01 2.681086000000000169e+01
5.660000000000000142e+01 2.560942999999999969e+01
5.664999999999999858e+01 1.676670000000000016e+01
5.670000000000000284e+01 2.912622999999999962e+01
5.675000000000000000e+01 2.920268000000000086e+01
5.679999999999999716e+01 2.319283000000000072e+01
5.685000000000000142e+01 6.778559999999999697e+00
5.689999999999999858e+01 2.212390999999999863e+01
5.695000000000000284e+01 2.525343000000000160e+01
5.700000000000000000e+01 3.356456000000000017e+01
5.704999999999999716e+01 1.359656000000000020e+01
5.710000000000000142e+01 4.135477999999999810e+01
5.714999999999999858e+01 6.376136999999999944e+01
5.720000000000000284e+01 8.413800000000000168e+00
5.725000000000000000e+01 2.564398999999999873e+01
5.729999999999999716e+01 1.108838000000000079e+01
5.735000000000000142e+01 5.179579999999999629e+00
5.739999999999999858e+01 2.491384000000000043e+01
5.745000000000000284e+01 7.257868000000000563e+01
5.750000000000000000e+01 4.555174000000000234e+01
5.754999999999999716e+01 1.080658999999999992e+01
5.760000000000000142e+01 7.638880000000000337e+00
5.764999999999999858e+01 2.236747000000000085e+01
5.770000000000000284e+01 7.517140000000000377e+00
5.775000000000000000e+01 2.759636000000000067e+01
5.779999999999999716e+01 3.045633000000000123e+01
5.785000000000000142e+01 1.214719999999999978e+01
5.789999999999999858e+01 4.378687000000000040e+01
5.795000000000000284e+01 3.040346999999999866e+01
5.800000000000000000e+01 5.055715000000000003e+01
5.804999999999999716e+01 5.420575999999999794e+01
5.810000000000000142e+01 4.262792999999999921e+01
5.814999999999999858e+01 2.938074999999999903e+01
5.820000000000000284e+01 4.218021999999999849e+01
5.825000000000000000e+01 5.083856999999999715e+01
5.829999999999999716e+01 2.215823999999999927e+01
5.835000000000000142e+01 2.173261000000000109e+01
5.839999999999999858e+01 2.147252999999999901e+01
5.845000000000000284e+01 3.276782999999999646e+01
5.850000000000000000e+01 2.197438000000000002e+01
5.854999999999999716e+01 2.119723000000000113e+01
5.860000000000000142e+01 3.235394999999999754e+01
5.864999999999999858e+01 2.603160000000000096e+01
5.870000000000000284e+01 6.636172000000000537e+01
5.875000000000000000e+01 2.457780999999999949e+01
5.879999999999999716e+01 2.022992999999999952e+01
5.885000000000000142e+01 1.435426000000000002e+01
5.889999999999999858e+01 3.562167999999999779e+01
5.895000000000000284e+01 9.846930000000000405e+00
5.900000000000000000e+01 1.822739999999999938e+01
5.904999999999999716e+01 4.844704000000000121e+01
5.910000000000000142e+01 4.697802999999999685e+01
5.914999999999999858e+01 2.767597999999999914e+01
5.920000000000000284e+01 3.454135000000000133e+01
5.925000000000000000e+01 2.173449000000000098e+01
5.929999999999999716e+01 3.511887999999999721e+01
5.935000000000000142e+01 3.861534999999999940e+01
5.939999999999999858e+01 2.684972000000000136e+01
5.945000000000000284e+01 3.525388999999999839e+01
5.950000000000000000e+01 2.606034000000000006e+01
5.954999999999999716e+01 1.277328999999999937e+01
5.960000000000000142e+01 3.312785999999999831e+01
5.964999999999999858e+01 1.637750000000000128e+01
5.970000000000000284e+01 2.876539999999999964e+01
5.975000000000000000e+01 2.015204999999999913e+01
5.979999999999999716e+01 2.552742999999999896e+01
5.985000000000000142e+01 2.937723000000000084e+01
5.989999999999999858e+01 4.460429999999999673e+00
5.995000000000000284e+01 1.431296999999999997e+01
6.000000000000000000e+01 1.864930999999999983e+01
6.004999999999999716e+01 2.577646999999999977e+01
6.010000000000000142e+01 3.128247000000000000e+01
6.014999999999999858e+01 1.975655000000000072e+01
6.020000000000000284e+01 1.813055999999999912e+01
6.025000000000000000e+01 3.385011000000000081e+01
6.029999999999999716e+01 1.802073999999999998e+01
6.035000000000000142e+01 3.510976000000000141e+01
6.039999999999999858e+01 5.392166999999999888e+01
6.045000000000000284e+01 6.137199999999999989e+00
6.050000000000000000e+01 2.361333000000000126e+01
6.054999999999999716e+01 1.041380000000000017e+01
6.060000000000000142e+01 2.536952000000000140e+01
6.064999999999999858e+01 1.102459999999999951e+01
6.070000000000000284e+01 5.817135999999999996e+01
6.075000000000000000e+01 1.081794999999999973e+01
6.079999999999999716e+01 4.055113999999999663e+01
6.085000000000000142e+01 1.637538999999999945e+01
6.089999999999999858e+01 2.676709999999999923e+01
6.095000000000000284e+01 4.977156000000000091e+01
6.100000000000000000e+01 8.192899999999999849e+00
6.104999999999999716e+01 7.389439999999999564e+00
6.110000000000000142e+01 9.352019999999999555e+00
6.114999999999999858e+01 2.333697000000000088e+01
6.120000000000000284e+01 1.864812999999999832e+01
6.125000000000000000e+01 8.356880000000000308e+00
6.129999999999999716e+01 4.910864000000000118e+01
6.135000000000000142e+01 1.119532399999999939e+02
6.139999999999999858e+01 3.944346000000000174e+01
6.145000000000000284e+01 2.774765999999999977e+01
6.150000000000000000e+01 1.959505000000000052e+01
6.154999999999999716e+01 2.495306000000000068e+01
6.160000000000000142e+01 4.428636999999999802e+01
6.164999999999999858e+01 3.840529999999999688e+01
6.170000000000000284e+01 1.281593999999999944e+01
6.175000000000000000e+01 2.077455000000000140e+01
6.179999999999999716e+01 3.390026000000000295e+01
6.185000000000000142e+01 3.603014999999999901e+01
6.189999999999999858e+01 1.914776000000000167e+01
6.195000000000000284e+01 1.150506999999999991e+01
6.200000000000000000e+01 1.383344999999999914e+01
6.204999999999999716e+01 1.828563000000000116e+01
6.210000000000000142e+01 1.349238000000000071e+01
6.214999999999999858e+01 1.684758000000000067e+01
6.220000000000000284e+01 2.109419000000000111e+01
6.225000000000000000e+01 6.467500000000000249e+00
6.229999999999999716e+01 3.926406000000000063e+01
6.235000000000000142e+01 4.823201999999999856e+01
6.239999999999999858e+01 1.291905999999999999e+01
6.245000000000000284e+01 3.101079000000000008e+01
6.250000000000000000e+01 2.605161999999999978e+01
6.254999999999999716e+01 6.230631999999999948e+01
6.260000000000000142e+01 8.622650000000000148e+00
6.264999999999999858e+01 1.011059000000000019e+01
6.270000000000000284e+01 2.363963000000000036e+01
6.275000000000000000e+01 2.041297000000000139e+01
6.279999999999999716e+01 1.785784999999999911e+01
6.285000000000000142e+01 5.346549999999999692e+00
6.289999999999999858e+01 1.632282999999999973e+01
6.295000000000000284e+01 6.314562999999999704e+01
6.300000000000000000e+01 1.966888000000000147e+01
6.304999999999999716e+01 4.824284000000000106e+01
6.310000000000000142e+01 2.671747999999999834e+01
6.314999999999999858e+01 3.168525999999999954e+01
6.320000000000000284e+01 3.288989000000000118e+01
6.325000000000000000e+01 1.766294999999999860e+01
6.329999999999999716e+01 9.010139999999999816e+00
6.335000000000000142e+01 3.265677000000000163e+01
6.339999999999999858e+01 2.893817999999999913e+01
6.345000000000000284e+01 3.632144000000000261e+01
6.350000000000000000e+01 3.414291000000000054e+01
6.354999999999999716e+01 2.962208000000000041e+01
6.360000000000000142e+01 4.054449999999999932e+01
6.364999999999999858e+01 1.470148999999999972e+01
6.370000000000000284e+01 3.641593999999999909e+01
6.375000000000000000e+01 1.507085000000000008e+01
6.379999999999999716e+01 7.349517000000000166e+01
6.385000000000000142e+01 3.759333000000000169e+01
6.389999999999999858e+01 5.399564000000000163e+01
6.395000000000000284e+01 1.293083999999999989e+01
6.400000000000000000e+01 2.247466999999999970e+01
6.404999999999999716e+01 6.473318000000000438e+01
6.409999999999999432e+01 2.964374000000000109e+01
6.415000000000000568e+01 8.078179999999999694e+00
6.420000000000000284e+01 1.195700000000000074e+01
6.425000000000000000e+01 1.393338999999999928e+01
6.429999999999999716e+01 4.485387000000000057e+01
6.434999999999999432e+01 8.311170000000000613e+00
6.440000000000000568e+01 1.450624999999999964e+01
6.445000000000000284e+01 2.137803999999999860e+01
6.450000000000000000e+01 9.416928000000000054e+01
6.454999999999999716e+01 3.927159000000000333e+01
6.459999999999999432e+01 6.033529999999999660e+01
6.465000000000000568e+01 1.636769999999999925e+01
6.470000000000000284e+01 3.065391999999999939e+01
6.475000000000000000e+01 1.062904999999999944e+01
6.479999999999999716e+01 2.183367000000000147e+01
6.484999999999999432e+01 1.318765999999999927e+01
6.490000000000000568e+01 2.329007000000000005e+01
6.495000000000000284e+01 1.318554999999999922e+01
6.500000000000000000e+01 1.790296000000000021e+01
6.504999999999999716e+01 3.188109000000000037e+01
6.509999999999999432e+01 3.593160000000000309e+01
6.515000000000000568e+01 4.187125000000000341e+01
6.520000000000000284e+01 1.500331000000000081e+01
6.525000000000000000e+01 2.686118000000000094e+01
6.529999999999999716e+01 1.016749000000000080e+01
6.534999999999999432e+01 8.419729999999999492e+00
6.540000000000000568e+01 1.350467000000000084e+01
6.545000000000000284e+01 3.817146000000000328e+01
6.550000000000000000e+01 1.774408000000000030e+01
6.554999999999999716e+01 1.532479000000000013e+01
6.559999999999999432e+01 1.345481999999999978e+01
6.565000000000000568e+01 2.513524999999999920e+01
6.570000000000000284e+01 1.277022999999999975e+01
6.575000000000000000e+01 8.057499999999999218e+00
6.579999999999999716e+01 2.246773999999999916e+01
6.584999999999999432e+01 1.291122999999999976e+01
6.590000000000000568e+01 1.061843999999999966e+01
6.595000000000000284e+01 3.626731999999999800e+01
6.600000000000000000e+01 9.960889999999999134e+00
6.604999999999999716e+01 6.254879999999999995e+00
6.609999999999999432e+01 8.473069999999999879e+00
6.615000000000000568e+01 2.846700999999999837e+01
6.620000000000000284e+01 5.650199999999999889e+00
6.625000000000000000e+01 1.257648000000000010e+01
6.629999999999999716e+01 1.734881999999999991e+01
6.634999999999999432e+01 1.423451000000000022e+01
6.640000000000000568e+01 1.405780999999999992e+01
6.645000000000000284e+01 2.316702000000000083e+01
6.650000000000000000e+01 3.029456000000000060e+01
6.654999999999999716e+01 2.029294000000000153e+01
6.659999999999999432e+01 2.413459999999999894e+01
6.665000000000000568e+01 8.000709999999999766e+00
6.670000000000000284e+01 3.175422000000000011e+01
6.675000000000000000e+01 1.529421999999999926e+01
6.679999999999999716e+01 1.816241000000000128e+01
6.684999999999999432e+01 3.612691000000000230e+01
6.690000000000000568e+01 1.671161000000000030e+01
6.695000000000000284e+01 2.611712999999999951e+01
6.700000000000000000e+01 2.132956000000000074e+01
6.704999999999999716e+01 2.081500000000000128e+01
6.709999999999999432e+01 1.493715000000000082e+01
6.715000000000000568e+01 1.345438000000000045e+01
6.720000000000000284e+01 3.065383999999999887e+01
6.725000000000000000e+01 4.426870000000000083e+00
6.729999999999999716e+01 2.722341000000000122e+01
6.734999999999999432e+01 2.262611000000000061e+01
6.740000000000000568e+01 2.215812999999999988e+01
6.745000000000000284e+01 5.626807000000000158e+01
6.750000000000000000e+01 2.355467000000000155e+01
6.754999999999999716e+01 2.374501000000000062e+01
6.759999999999999432e+01 8.263558000000000447e+01
6.765000000000000568e+01 8.716649999999999565e+00
6.770000000000000284e+01 1.235668000000000077e+01
6.775000000000000000e+01 1.497913999999999923e+01
6.779999999999999716e+01 2.328693000000000168e+01
6.784999999999999432e+01 9.122239999999999682e+00
6.790000000000000568e+01 7.229879999999999640e+00
6.795000000000000284e+01 3.080292000000000030e+01
6.800000000000000000e+01 1.803830999999999918e+01
6.804999999999999716e+01 6.587209999999999788e+00
6.809999999999999432e+01 1.901700999999999908e+01
6.815000000000000568e+01 1.075272000000000006e+01
6.820000000000000284e+01 3.188298999999999950e+01
6.825000000000000000e+01 4.599522000000000332e+01
6.829999999999999716e+01 2.523357000000000028e+01
6.834999999999999432e+01 5.699689999999999657e+01
6.840000000000000568e+01 1.999872999999999834e+01
6.845000000000000284e+01 1.465043000000000006e+01
6.850000000000000000e+01 1.367694999999999972e+01
6.854999999999999716e+01 2.372495999999999938e+01
6.859999999999999432e+01 1.403894000000000020e+01
6.865000000000000568e+01 2.953872000000000142e+01
6.870000000000000284e+01 2.867505999999999844e+01
6.875000000000000000e+01 1.027187999999999946e+01
6.879999999999999716e+01 1.765623000000000076e+01
6.884999999999999432e+01 1.120213000000000036e+01
6.890000000000000568e+01 4.468777999999999651e+01
6.895000000000000284e+01 5.154556000000000182e+01
6.900000000000000000e+01 7.679049999999999443e+01
6.904999999999999716e+01 3.185743000000000080e+01
6.909999999999999432e+01 1.432882000000000033e+01
6.915000000000000568e+01 1.262414000000000058e+01
6.920000000000000284e+01 3.238092999999999932e+01
6.925000000000000000e+01 1.223184000000000005e+01
6.929999999999999716e+01 1.758956999999999837e+01
6.934999999999999432e+01 2.133567000000000036e+01
6.940000000000000568e+01 2.958474000000000004e+01
6.945000000000000284e+01 4.125014000000000181e+01
6.950000000000000000e+01 3.479973999999999990e+01
6.954999999999999716e+01 3.887145999999999901e+01
6.959999999999999432e+01 3.278446000000000282e+01
6.965000000000000568e+01 4.120669999999999789e+01
6.970000000000000284e+01 3.083902000000000143e+01
6.975000000000000000e+01 2.441584999999999894e+01
6.979999999999999716e+01 4.985537000000000063e+01
6.984999999999999432e+01 2.813684999999999903e+01
6.990000000000000568e+01 2.967789000000000144e+01
6.995000000000000284e+01 4.132360000000000255e+00
7.000000000000000000e+01 1.802114999999999867e+01
7.004999999999999716e+01 7.703459999999999752e+00
7.009999999999999432e+01 4.800777999999999679e+01
7.015000000000000568e+01 2.100534999999999997e+01
7.020000000000000284e+01 5.979679000000000144e+01
7.025000000000000000e+01 1.160050999999999988e+01
7.029999999999999716e+01 3.385900000000000176e+01
7.034999999999999432e+01 2.622716000000000136e+01
7.040000000000000568e+01 1.473922399999999868e+02
7.045000000000000284e+01 3.003757999999999839e+01
7.050000000000000000e+01 4.109376999999999924e+01
7.054999999999999716e+01 1.451716000000000051e+01
7.059999999999999432e+01 2.973783999999999850e+01
7.065000000000000568e+01 1.146788999999999987e+02
7.070000000000000284e+01 1.480493000000000059e+01
7.075000000000000000e+01 2.960021000000000058e+01
7.079999999999999716e+01 4.514950000000000330e+01
7.084999999999999432e+01 2.548692000000000135e+01
7.090000000000000568e+01 3.397009999999999863e+00
7.095000000000000284e+01 4.257410999999999746e+01
7.100000000000000000e+01 2.309545999999999921e+01
7.104999999999999716e+01 2.914787000000000106e+01
7.109999999999999432e+01 9.022159999999999513e+00
7.115000000000000568e+01 1.592304000000000030e+01
7.120000000000000284e+01 2.347040000000000148e+01
7.125000000000000000e+01 2.874283000000000143e+01
7.129999999999999716e+01 2.787483999999999895e+01
7.134999999999999432e+01 2.207291000000000025e+01
7.140000000000000568e+01 2.968834999999999980e+01
7.145000000000000284e+01 1.395886999999999922e+01
7.150000000000000000e+01 1.479804999999999993e+01
7.154999999999999716e+01 3.863058999999999799e+01
7.159999999999999432e+01 1.126327000000000034e+01
7.165000000000000568e+01 9.455239999999999867e+00
7.170000000000000284e+01 6.515914999999999679e+01
7.175000000000000000e+01 4.698696000000000339e+01
7.179999999999999716e+01 2.374089000000000027e+01
7.184999999999999432e+01 1.120459999999999923e+01
7.190000000000000568e+01 3.316685999999999979e+01
7.195000000000000284e+01 4.812751999999999697e+01
7.200000000000000000e+01 4.603444999999999965e+01
7.204999999999999716e+01 3.989891999999999683e+01
7.209999999999999432e+01 2.779151999999999845e+01
7.215000000000000568e+01 3.567907999999999902e+01
7.220000000000000284e+01 2.112797000000000125e+01
7.225000000000000000e+01 1.319591599999999971e+02
7.229999999999999716e+01 3.238904999999999745e+01
7.234999999999999432e+01 5.451145000000000351e+01
7.240000000000000568e+01 4.902886999999999773e+01
7.245000000000000284e+01 4.320871000000000350e+01
7.250000000000000000e+01 2.831703999999999866e+01
7.254999999999999716e+01 4.152210000000000178e+01
7.259999999999999432e+01 3.250822000000000145e+01
7.265000000000000568e+01 3.936533000000000015e+01
7.270000000000000284e+01 1.211801999999999957e+01
7.275000000000000000e+01 4.269610000000000127e+01
7.279999999999999716e+01 2.771290000000000120e+01
7.284999999999999432e+01 3.423378000000000299e+01
7.290000000000000568e+01 2.508911000000000158e+01
7.295000000000000284e+01 1.398212999999999973e+01
7.300000000000000000e+01 5.275710000000000122e+01
7.304999999999999716e+01 3.317002999999999702e+01
7.309999999999999432e+01 2.160722000000000165e+01
7.315000000000000568e+01 2.364549999999999841e+01
7.320000000000000284e+01 4.522091999999999956e+01
7.325000000000000000e+01 2.331687000000000154e+01
7.329999999999999716e+01 3.433794000000000324e+01
7.334999999999999432e+01 4.294615999999999900e+01
7.340000000000000568e+01 4.356725000000000136e+01
7.345000000000000284e+01 3.350936999999999699e+01
7.350000000000000000e+01 5.525498999999999938e+01
7.354999999999999716e+01 6.040312999999999732e+01
7.359999999999999432e+01 5.578253999999999735e+01
7.365000000000000568e+01 2.994737999999999900e+01
7.370000000000000284e+01 2.645947999999999922e+01
7.375000000000000000e+01 4.355678999999999945e+01
7.379999999999999716e+01 2.231428999999999974e+01
7.384999999999999432e+01 2.457332999999999856e+01
7.390000000000000568e+01 1.793943000000000154e+01
7.395000000000000284e+01 4.208248999999999995e+01
7.400000000000000000e+01 3.621714999999999662e+01
7.404999999999999716e+01 2.067048000000000130e+01
7.409999999999999432e+01 2.433466999999999913e+01
7.415000000000000568e+01 6.053779999999999717e+01
7.420000000000000284e+01 7.989289999999999559e+00
7.425000000000000000e+01 8.259490999999999872e+01
7.429999999999999716e+01 2.467607999999999890e+01
7.434999999999999432e+01 2.577636000000000038e+01
7.440000000000000568e+01 1.002561900000000037e+02
7.445000000000000284e+01 1.481382999999999939e+01
7.450000000000000000e+01 1.287988999999999962e+01
7.454999999999999716e+01 2.067360600000000090e+02
7.459999999999999432e+01 1.774606999999999957e+01
7.465000000000000568e+01 2.470756000000000085e+01
7.470000000000000284e+01 1.701057000000000130e+01
7.475000000000000000e+01 4.110676000000000130e+01
7.479999999999999716e+01 3.309170000000000300e+01
7.484999999999999432e+01 7.760350999999999999e+01
7.490000000000000568e+01 2.678914999999999935e+01
7.495000000000000284e+01 4.730156000000000205e+01
7.500000000000000000e+01 2.206786999999999921e+01
7.504999999999999716e+01 4.860849000000000331e+01
7.509999999999999432e+01 3.483559999999999945e+01
7.515000000000000568e+01 2.991636000000000095e+01
7.520000000000000284e+01 2.547873199999999940e+02
7.525000000000000000e+01 4.544935000000000258e+01
7.529999999999999716e+01 4.889529000000000281e+01
7.534999999999999432e+01 1.699458999999999875e+01
7.540000000000000568e+01 1.016508599999999944e+02
7.545000000000000284e+01 5.644933000000000334e+01
7.550000000000000000e+01 1.397094000000000058e+01
7.554999999999999716e+01 5.535591999999999757e+01
7.559999999999999432e+01 3.941964000000000112e+01
7.565000000000000568e+01 1.359998000000000040e+01
7.570000000000000284e+01 4.391837999999999909e+01
7.575000000000000000e+01 5.259924000000000177e+01
7.579999999999999716e+01 6.630276000000000636e+01
7.584999999999999432e+01 1.416851399999999899e+02
7.590000000000000568e+01 2.932741000000000042e+01
7.595000000000000284e+01 2.895230000000000103e+01
7.600000000000000000e+01 1.491389999999999993e+01
7.604999999999999716e+01 9.943362999999999374e+01
7.609999999999999432e+01 2.998844000000000065e+01
7.615000000000000568e+01 1.240410499999999985e+02
7.620000000000000284e+01 3.156700999999999979e+01
7.625000000000000000e+01 4.142123399999999833e+02
7.629999999999999716e+01 4.156266999999999712e+01
7.634999999999999432e+01 2.523283999999999949e+01
7.640000000000000568e+01 4.403473999999999933e+01
7.645000000000000284e+01 1.010765399999999943e+02
7.650000000000000000e+01 3.442629000000000161e+01
7.654999999999999716e+01 5.228043999999999869e+01
7.659999999999999432e+01 3.712494999999999834e+01
7.665000000000000568e+01 3.408583000000000141e+01
7.670000000000000284e+01 2.798667000000000016e+01
7.675000000000000000e+01 5.158879000000000303e+01
7.679999999999999716e+01 1.447771500000000060e+02
7.684999999999999432e+01 3.328520000000000323e+01
7.690000000000000568e+01 4.011999000000000137e+01
7.695000000000000284e+01 3.973185999999999751e+01
7.700000000000000000e+01 1.827833000000000041e+01
7.704999999999999716e+01 3.462563999999999709e+01
7.709999999999999432e+01 3.240258000000000038e+01
7.715000000000000568e+01 4.859418999999999755e+01
7.720000000000000284e+01 1.853835000000000122e+01
7.725000000000000000e+01 4.396148999999999774e+01
7.729999999999999716e+01 4.755116000000000298e+01
7.734999999999999432e+01 8.148049000000000319e+01
7.740000000000000568e+01 3.514164999999999850e+01
7.745000000000000284e+01 2.335412000000000177e+01
7.750000000000000000e+01 2.793594999999999828e+01
7.754999999999999716e+01 5.846361999999999881e+01
7.759999999999999432e+01 5.250784999999999769e+01
7.765000000000000568e+01 2.241162999999999883e+01
7.770000000000000284e+01 2.035400999999999883e+01
7.775000000000000000e+01 2.774334999999999951e+01
7.779999999999999716e+01 1.568764000000000003e+01
7.784999999999999432e+01 2.236718000000000117e+01
7.790000000000000568e+01 2.294452000000000069e+01
7.795000000000000284e+01 2.739221999999999824e+01
7.800000000000000000e+01 1.118324999999999925e+01
7.804999999999999716e+01 8.704555000000000575e+01
7.809999999999999432e+01 2.523178000000000054e+01
7.815000000000000568e+01 9.784878999999999394e+01
7.820000000000000284e+01 1.040016999999999925e+01
7.825000000000000000e+01 2.016672000000000153e+01
7.829999999999999716e+01 9.335440000000000182e+00
7.834999999999999432e+01 1.099896000000000029e+01
7.840000000000000568e+01 2.668638999999999939e+01
7.845000000000000284e+01 2.976521999999999935e+01
7.850000000000000000e+01 3.829540000000000077e+01
7.854999999999999716e+01 7.614559999999999995e+00
7.859999999999999432e+01 1.930848999999999904e+01
7.865000000000000568e+01 1.625168999999999997e+01
7.870000000000000284e+01 1.766415999999999897e+01
7.875000000000000000e+01 4.760929999999999751e+01
7.879999999999999716e+01 8.169650000000000745e+00
7.884999999999999432e+01 4.611780000000000257e+01
7.890000000000000568e+01 4.703826000000000107e+01
7.895000000000000284e+01 4.380666000000000082e+01
7.900000000000000000e+01 2.457999999999999829e+01
7.904999999999999716e+01 3.352472999999999814e+01
7.909999999999999432e+01 5.916329999999999956e+01
7.915000000000000568e+01 2.096597999999999828e+01
7.920000000000000284e+01 7.317042999999999608e+01
7.925000000000000000e+01 1.650711000000000084e+01
7.929999999999999716e+01 1.190601000000000020e+01
7.934999999999999432e+01 3.372545999999999822e+01
7.940000000000000568e+01 3.060013999999999967e+01
7.945000000000000284e+01 5.695548999999999751e+01
7.950000000000000000e+01 2.013320999999999827e+01
7.954999999999999716e+01 1.879108000000000089e+01
7.959999999999999432e+01 4.648046999999999684e+01
7.965000000000000568e+01 4.694895000000000351e+01
7.970000000000000284e+01 2.763083999999999918e+01
7.975000000000000000e+01 3.100563999999999965e+01
7.979999999999999716e+01 2.124370000000000047e+01
7.984999999999999432e+01 2.441693000000000069e+01
7.990000000000000568e+01 3.052095999999999876e+01
7.995000000000000284e+01 3.597930000000000206e+01
8.000000000000000000e+01 2.769087000000000032e+01
8.004999999999999716e+01 2.597485999999999962e+01
8.009999999999999432e+01 9.212619999999999365e+00
8.015000000000000568e+01 7.725959999999999717e+00
8.020000000000000284e+01 6.375939999999999941e+00
8.025000000000000000e+01 2.774268999999999963e+01
8.029999999999999716e+01 2.594969000000000037e+01
8.034999999999999432e+01 4.385213000000000250e+01
8.040000000000000568e+01 1.851859999999999928e+01
8.045000000000000284e+01 4.032909999999999684e+01
8.050000000000000000e+01 4.800052999999999770e+01
8.054999999999999716e+01 3.983964999999999890e+01
8.059999999999999432e+01 3.054914000000000129e+01
8.065000000000000568e+01 9.718750000000000000e+00
8.070000000000000284e+01 3.148730000000000118e+01
8.075000000000000000e+01 2.496949000000000041e+01
8.079999999999999716e+01 1.722801000000000116e+01
8.084999999999999432e+01 5.718363999999999692e+01
8.090000000000000568e+01 2.422019999999999840e+01
8.095000000000000284e+01 1.251970000000000027e+01
8.100000000000000000e+01 8.152652999999999395e+01
8.104999999999999716e+01 6.784216999999999587e+01
8.109999999999999432e+01 8.136164999999999736e+01
8.115000000000000568e+01 4.870510000000000161e+01
8.120000000000000284e+01 1.418369000000000035e+01
8.125000000000000000e+01 8.226559000000000310e+01
8.129999999999999716e+01 1.029833999999999961e+01
8.134999999999999432e+01 1.423522999999999961e+01
8.140000000000000568e+01 1.634660999999999831e+01
8.145000000000000284e+01 2.176236000000000104e+01
8.150000000000000000e+01 5.176207000000000136e+01
8.154999999999999716e+01 3.770647999999999911e+01
8.159999999999999432e+01 2.683189000000000135e+01
8.165000000000000568e+01 2.872258000000000067e+01
8.170000000000000284e+01 1.529404000000000075e+01
8.175000000000000000e+01 3.715064999999999884e+01
8.179999999999999716e+01 1.326590000000000025e+01
8.184999999999999432e+01 1.679197999999999880e+01
8.190000000000000568e+01 3.060649000000000086e+01
8.195000000000000284e+01 1.414673999999999943e+01
8.200000000000000000e+01 9.162506000000000483e+01
8.204999999999999716e+01 5.250674000000000063e+01
8.209999999999999432e+01 6.586310000000000109e+00
8.215000000000000568e+01 2.697344999999999970e+01
8.220000000000000284e+01 9.542820000000000746e+00
8.225000000000000000e+01 3.246596000000000259e+01
8.229999999999999716e+01 3.696620999999999668e+01
8.234999999999999432e+01 4.305733000000000033e+01
8.240000000000000568e+01 4.508113999999999777e+01
8.245000000000000284e+01 2.507864999999999966e+01
8.250000000000000000e+01 3.209172000000000224e+01
8.254999999999999716e+01 4.128159000000000134e+01
8.259999999999999432e+01 4.772887000000000057e+01
8.265000000000000568e+01 3.647925000000000040e+01
8.270000000000000284e+01 3.884192000000000178e+01
8.275000000000000000e+01 5.270452999999999832e+01
8.279999999999999716e+01 1.685212999999999894e+01
8.284999999999999432e+01 4.941670000000000229e+00
8.290000000000000568e+01 1.311703999999999937e+01
8.295000000000000284e+01 1.729498999999999853e+01
8.300000000000000000e+01 2.175185000000000102e+01
8.304999999999999716e+01 1.699916900000000055e+02
8.309999999999999432e+01 3.256083999999999889e+01
8.315000000000000568e+01 2.889883000000000024e+01
8.320000000000000284e+01 3.676353000000000293e+01
8.325000000000000000e+01 1.642363999999999891e+01
8.329999999999999716e+01 5.525379999999999825e+01
8.334999999999999432e+01 1.044092000000000020e+01
8.340000000000000568e+01 9.191480000000000317e+00
8.345000000000000284e+01 1.630425999999999931e+01
8.350000000000000000e+01 1.194669999999999987e+01
8.354999999999999716e+01 2.854634000000000071e+01
8.359999999999999432e+01 1.093721000000000032e+01
8.365000000000000568e+01 2.942771000000000114e+01
8.370000000000000284e+01 3.783943000000000012e+01
8.375000000000000000e+01 3.479473000000000127e+01
8.379999999999999716e+01 1.875887000000000171e+01
8.384999999999999432e+01 3.481282999999999817e+01
8.390000000000000568e+01 1.026487999999999978e+01
8.395000000000000284e+01 3.834702999999999662e+01
8.400000000000000000e+01 1.846747999999999834e+01
8.404999999999999716e+01 5.662906999999999869e+01
8.409999999999999432e+01 4.027485999999999677e+01
8.415000000000000568e+01 2.478278999999999854e+01
8.420000000000000284e+01 2.710764999999999958e+01
8.425000000000000000e+01 1.992470000000000141e+01
8.429999999999999716e+01 1.647033000000000058e+01
8.434999999999999432e+01 2.811400000000000077e+01
8.440000000000000568e+01 1.346785999999999994e+01
8.445000000000000284e+01 2.254782000000000153e+01
8.450000000000000000e+01 4.232083000000000084e+01
8.454999999999999716e+01 8.614100000000000534e+00
8.459999999999999432e+01 2.574371999999999971e+01
8.465000000000000568e+01 2.033599999999999852e+01
8.470000000000000284e+01 2.865212999999999965e+01
8.475000000000000000e+01 1.971236000000000033e+01
8.479999999999999716e+01 1.661617000000000033e+01
8.484999999999999432e+01 2.763495999999999952e+01
8.490000000000000568e+01 2.347925000000000040e+01
8.495000000000000284e+01 2.132290000000000063e+01
8.500000000000000000e+01 2.045841399999999908e+02
8.504999999999999716e+01 1.651110999999999862e+01
8.509999999999999432e+01 5.745687999999999818e+01
8.515000000000000568e+01 1.776024999999999920e+01
8.520000000000000284e+01 3.015084999999999837e+01
8.525000000000000000e+01 1.526266000000000034e+01
8.529999999999999716e+01 2.954854999999999876e+01
8.534999999999999432e+01 3.004859000000000080e+01
8.540000000000000568e+01 3.202627999999999986e+01
8.545000000000000284e+01 3.025068999999999875e+01
8.550000000000000000e+01 3.036817999999999884e+01
8.554999999999999716e+01 4.163277999999999679e+01
8.559999999999999432e+01 3.185654999999999859e+01
8.565000000000000568e+01 4.046717000000000297e+01
8.570000000000000284e+01 2.560315999999999903e+01
8.575000000000000000e+01 2.218591999999999942e+01
8.579999999999999716e+01 2.123608000000000118e+01
8.584999999999999432e+01 2.091996999999999929e+01
8.590000000000000568e+01 1.684491999999999834e+01
8.595000000000000284e+01 3.707600000000000051e+01
8.600000000000000000e+01 1.227355000000000018e+01
8.604999999999999716e+01 5.185150999999999755e+01
8.609999999999999432e+01 2.891442999999999941e+01
8.615000000000000568e+01 1.512282000000000082e+01
8.620000000000000284e+01 1.702029999999999887e+01
8.625000000000000000e+01 2.022491000000000128e+01
8.629999999999999716e+01 3.271676000000000073e+01
8.634999999999999432e+01 2.106312000000000140e+01
8.640000000000000568e+01 2.852954000000000079e+01
8.645000000000000284e+01 3.899862999999999857e+01
8.650000000000000000e+01 2.457533000000000101e+01
8.654999999999999716e+01 3.356806000000000267e+01
8.659999999999999432e+01 7.472999999999999865e+00
8.665000000000000568e+01 1.675947999999999993e+01
8.670000000000000284e+01 3.759199999999999875e+01
8.675000000000000000e+01 4.945219999999999771e+01
8.679999999999999716e+01 9.300079999999999458e+00
8.684999999999999432e+01 3.966577000000000197e+01
8.690000000000000568e+01 1.577028999999999925e+01
8.695000000000000284e+01 1.007534000000000063e+01
8.700000000000000000e+01 2.666086999999999918e+01
8.704999999999999716e+01 3.758012999999999693e+01
8.709999999999999432e+01 1.060324999999999989e+02
8.715000000000000568e+01 1.564817000000000036e+01
8.720000000000000284e+01 4.227459999999999951e+01
8.725000000000000000e+01 2.703154999999999930e+01
8.729999999999999716e+01 3.286305000000000121e+01
8.734999999999999432e+01 7.419302999999999315e+01
8.740000000000000568e+01 4.407768999999999693e+01
8.745000000000000284e+01 1.710376000000000118e+01
8.750000000000000000e+01 4.864488999999999663e+01
8.754999999999999716e+01 2.295568000000000097e+01
8.759999999999999432e+01 3.192998000000000047e+01
8.765000000000000568e+01 3.660137999999999892e+01
8.770000000000000284e+01 1.991555700000000115e+02
8.775000000000000000e+01 3.407274999999999920e+01
8.779999999999999716e+01 4.001715000000000089e+01
8.784999999999999432e+01 1.164955999999999925e+01
8.790000000000000568e+01 6.276100000000000279e+01
8.795000000000000284e+01 8.059108999999999412e+01
8.800000000000000000e+01 1.220822000000000074e+01
8.804999999999999716e+01 1.161949000000000076e+01
8.809999999999999432e+01 2.347858000000000089e+01
8.815000000000000568e+01 2.936330999999999847e+01
8.820000000000000284e+01 9.862259999999999138e+00
8.825000000000000000e+01 8.791859999999999786e+00
8.829999999999999716e+01 3.685687999999999676e+01
8.834999999999999432e+01 1.133722000000000030e+01
8.840000000000000568e+01 1.668496600000000001e+02
8.845000000000000284e+01 4.546598999999999791e+01
8.850000000000000000e+01 1.339201000000000086e+01
8.854999999999999716e+01 1.725268100000000118e+02
8.859999999999999432e+01 1.333897999999999939e+01
8.865000000000000568e+01 3.331000000000000227e+01
8.870000000000000284e+01 1.527781699999999887e+02
8.875000000000000000e+01 4.910614999999999952e+01
8.879999999999999716e+01 1.140340999999999951e+02
8.884999999999999432e+01 3.778320000000000078e+01
8.890000000000000568e+01 4.280268000000000228e+01
8.895000000000000284e+01 1.164255999999999958e+01
8.900000000000000000e+01 1.095751400000000046e+02
8.904999999999999716e+01 3.408312999999999704e+01
8.909999999999999432e+01 4.198651000000000266e+01
8.915000000000000568e+01 8.587960000000000704e+00
8.920000000000000284e+01 4.743119999999999692e+01
8.925000000000000000e+01 4.141951399999999808e+02
8.929999999999999716e+01 3.460611000000000104e+01
8.934999999999999432e+01 2.879904000000000153e+01
8.940000000000000568e+01 3.997964000000000340e+01
8.945000000000000284e+01 1.262141799999999989e+02
8.950000000000000000e+01 2.722797999999999874e+01
8.954999999999999716e+01 1.600334000000000145e+01
8.959999999999999432e+01 2.842735000000000056e+01
8.965000000000000568e+01 3.564705000000000013e+01
8.970000000000000284e+01 2.303963999999999857e+01
8.975000000000000000e+01 1.156386099999999999e+02
8.979999999999999716e+01 6.571469000000000449e+01
8.984999999999999432e+01 1.478251000000000026e+01
8.990000000000000568e+01 1.799176999999999893e+01
8.995000000000000284e+01 9.631700000000000372e+00
9.000000000000000000e+01 1.086359999999999992e+01
9.004999999999999716e+01 2.447981000000000051e+01
9.009999999999999432e+01 2.133027999999999835e+01
9.015000000000000568e+01 4.184693000000000040e+01
9.020000000000000284e+01 2.202431999999999945e+01
9.025000000000000000e+01 1.644181000000000026e+01
9.029999999999999716e+01 3.391521000000000186e+01
9.034999999999999432e+01 4.323447999999999780e+01
9.040000000000000568e+01 6.565606999999999971e+01
9.045000000000000284e+01 4.962290000000000134e+01
9.050000000000000000e+01 3.978934999999999889e+01
9.054999999999999716e+01 1.588954000000000022e+01
9.059999999999999432e+01 3.957406000000000290e+01
9.065000000000000568e+01 3.178331999999999979e+01
9.070000000000000284e+01 6.004223000000000354e+01
9.075000000000000000e+01 3.784150999999999954e+01
9.079999999999999716e+01 2.351292000000000115e+01
9.084999999999999432e+01 4.744565000000000055e+01
9.090000000000000568e+01 4.435177999999999798e+01
9.095000000000000284e+01 3.878262000000000143e+01
9.100000000000000000e+01 4.165509999999999735e+01
9.104999999999999716e+01 3.330584000000000344e+01
9.109999999999999432e+01 2.103115000000000023e+01
9.115000000000000568e+01 5.821999000000000279e+01
9.120000000000000284e+01 5.114034999999999798e+01
9.125000000000000000e+01 3.478502999999999901e+01
9.129999999999999716e+01 3.596206999999999709e+01
9.134999999999999432e+01 1.824271999999999849e+01
9.140000000000000568e+01 7.839319999999999844e+00
9.145000000000000284e+01 2.064720000000000155e+01
9.150000000000000000e+01 2.884146000000000143e+01
9.154999999999999716e+01 4.084394999999999953e+01
9.159999999999999432e+01 7.586405999999999494e+01
9.165000000000000568e+01 5.859727000000000174e+01
9.170000000000000284e+01 1.289498000000000033e+01
9.175000000000000000e+01 2.077927000000000035e+01
9.179999999999999716e+01 5.423301000000000016e+01
9.184999999999999432e+01 4.312210299999999847e+02
9.190000000000000568e+01 5.596542000000000172e+01
9.195000000000000284e+01 4.799537999999999727e+01
9.200000000000000000e+01 3.982278000000000162e+01
9.204999999999999716e+01 2.973834000000000088e+01
9.209999999999999432e+01 2.601923999999999992e+01
9.215000000000000568e+01 1.040854999999999961e+02
9.220000000000000284e+01 3.667219000000000051e+01
9.225000000000000000e+01 3.638445999999999714e+01
9.229999999999999716e+01 2.968167000000000257e+02
9.234999999999999432e+01 1.130395000000000039e+02
9.240000000000000568e+01 7.142475000000000307e+01
9.245000000000000284e+01 2.132334000000000174e+01
9.250000000000000000e+01 7.083399000000000001e+01
9.254999999999999716e+01 2.574628999999999834e+01
9.259999999999999432e+01 2.911390000000000100e+01
9.265000000000000568e+01 1.707935000000000159e+01
9.270000000000000284e+01 4.728208000000000055e+01
9.275000000000000000e+01 2.580953999999999837e+01
9.279999999999999716e+01 1.150036000000000058e+01
9.284999999999999432e+01 9.464219999999999189e+00
9.290000000000000568e+01 1.514664699999999868e+02
9.295000000000000284e+01 3.161993999999999971e+01
9.300000000000000000e+01 1.880313999999999908e+01
9.304999999999999716e+01 4.793352000000000146e+01
9.309999999999999432e+01 2.252730000000000032e+01
9.315000000000000568e+01 1.083421000000000056e+01
9.320000000000000284e+01 4.780472999999999928e+01
9.325000000000000000e+01 3.049400999999999939e+01
9.329999999999999716e+01 9.767110000000000625e+00
9.334999999999999432e+01 1.522630999999999979e+01
9.340000000000000568e+01 1.671597999999999828e+01
9.345000000000000284e+01 1.215440000000000076e+01
9.350000000000000000e+01 1.794994000000000156e+01
9.354999999999999716e+01 1.393525999999999954e+01
9.359999999999999432e+01 1.129598999999999975e+01
9.365000000000000568e+01 1.400972999999999935e+01
9.370000000000000284e+01 1.788868000000000080e+01
9.375000000000000000e+01 1.261269000000000062e+01
9.379999999999999716e+01 2.068431999999999960e+01
9.384999999999999432e+01 1.260449200000000047e+02
9.390000000000000568e+01 1.381441000000000052e+01
9.395000000000000284e+01 8.649720000000000297e+00
9.400000000000000000e+01 9.264995000000000402e+01
9.404999999999999716e+01 3.722894000000000148e+01
9.409999999999999432e+01 7.231559999999999988e+00
9.415000000000000568e+01 1.858010000000000161e+01
9.420000000000000284e+01 9.236226999999999521e+01
9.425000000000000000e+01 3.008255000000000123e+01
9.429999999999999716e+01 5.130082999999999771e+01
9.434999999999999432e+01 3.891098999999999819e+01
9.440000000000000568e+01 3.170420000000000016e+01
9.445000000000000284e+01 3.758082000000000278e+01
9.450000000000000000e+01 2.279634000000000071e+01
9.454999999999999716e+01 3.148980999999999852e+01
9.459999999999999432e+01 1.534965000000000046e+01
9.465000000000000568e+01 2.662809999999999988e+01
9.470000000000000284e+01 1.494139999999999979e+01
9.475000000000000000e+01 1.451553999999999967e+01
9.479999999999999716e+01 1.728200000000000003e+01
9.484999999999999432e+01 1.589405999999999963e+01
9.490000000000000568e+01 2.100234000000000023e+01
9.495000000000000284e+01 7.200863999999999976e+01
9.500000000000000000e+01 7.283000000000000362e+00
9.504999999999999716e+01 3.135144000000000020e+01
9.509999999999999432e+01 3.850204000000000093e+01
9.515000000000000568e+01 3.889439000000000135e+01
9.520000000000000284e+01 1.744403000000000148e+01
9.525000000000000000e+01 2.380433000000000021e+01
9.529999999999999716e+01 2.301716000000000051e+01
9.534999999999999432e+01 4.052617999999999654e+01
9.540000000000000568e+01 3.176501000000000019e+01
9.545000000000000284e+01 3.869158000000000186e+01
9.550000000000000000e+01 2.332593699999999899e+02
9.554999999999999716e+01 1.482890600000000063e+02
9.559999999999999432e+01 1.015111299999999943e+02
9.565000000000000568e+01 2.070613000000000170e+01
9.570000000000000284e+01 2.414348999999999990e+01
9.575000000000000000e+01 2.321852000000000160e+01
9.579999999999999716e+01 9.323753000000000668e+01
9.584999999999999432e+01 3.296560999999999808e+01
9.590000000000000568e+01 2.596174999999999855e+01
9.595000000000000284e+01 5.616814999999999714e+01
9.600000000000000000e+01 7.316290000000000404e+00
9.604999999999999716e+01 4.395718999999999710e+01
9.609999999999999432e+01 2.658388000000000062e+01
9.615000000000000568e+01 3.392278999999999911e+01
9.620000000000000284e+01 2.607533000000000101e+01
9.625000000000000000e+01 2.063615000000000066e+01
9.629999999999999716e+01 2.723818999999999946e+01
9.634999999999999432e+01 1.612019000000000091e+01
9.640000000000000568e+01 2.824477999999999867e+01
9.645000000000000284e+01 4.760322000000000031e+01
9.650000000000000000e+01 7.255779999999999674e+00
9.654999999999999716e+01 1.039789000000000030e+01
9.659999999999999432e+01 5.121643999999999863e+01
9.665000000000000568e+01 1.688732999999999862e+01
9.670000000000000284e+01 1.078508000000000067e+01
9.675000000000000000e+01 1.171784000000000070e+01
9.679999999999999716e+01 1.013870999999999967e+01
9.684999999999999432e+01 7.695820000000000327e+00
9.690000000000000568e+01 4.418840000000000323e+00
9.695000000000000284e+01 1.949990999999999985e+01
9.700000000000000000e+01 6.291100000000000136e+00
9.704999999999999716e+01 3.303276999999999930e+01
9.709999999999999432e+01 2.050583999999999918e+01
9.715000000000000568e+01 2.045308999999999955e+01
9.720000000000000284e+01 3.348255999999999943e+01
9.725000000000000000e+01 3.279366999999999877e+01
9.729999999999999716e+01 3.043890999999999991e+01
9.734999999999999432e+01 2.020924000000000120e+01
9.740000000000000568e+01 1.402194000000000074e+01
9.745000000000000284e+01 1.031462999999999930e+01
9.750000000000000000e+01 9.232169999999999987e+00
9.754999999999999716e+01 1.471502000000000088e+01
9.759999999999999432e+01 3.248353999999999786e+01
9.765000000000000568e+01 6.792570000000000441e+00
9.770000000000000284e+01 1.092572999999999972e+01
9.775000000000000000e+01 8.645580000000000709e+00
9.779999999999999716e+01 1.370889999999999986e+01
9.784999999999999432e+01 1.822751999999999839e+01
9.790000000000000568e+01 2.187029000000000067e+01
9.795000000000000284e+01 1.849870999999999910e+01
9.800000000000000000e+01 4.147793000000000063e+01
9.804999999999999716e+01 5.966664000000000101e+01
9.809999999999999432e+01 3.068819999999999837e+01
9.815000000000000568e+01 1.240121000000000073e+01
9.820000000000000284e+01 2.307163999999999859e+01
9.825000000000000000e+01 2.007948999999999984e+01
9.829999999999999716e+01 1.286131999999999920e+01
9.834999999999999432e+01 2.740458999999999889e+01
9.840000000000000568e+01 2.510537000000000063e+01
9.845000000000000284e+01 1.233413999999999966e+01
9.850000000000000000e+01 1.190301999999999971e+01
9.854999999999999716e+01 1.282030999999999921e+01
9.859999999999999432e+01 1.868534999999999968e+01
9.865000000000000568e+01 6.485699999999999577e+00
9.870000000000000284e+01 1.436490000000000045e+01
9.875000000000000000e+01 3.307236999999999938e+01
9.879999999999999716e+01 2.108906999999999954e+01
9.884999999999999432e+01 1.146479000000000070e+01
9.890000000000000568e+01 2.274048000000000158e+01
9.895000000000000284e+01 3.552333000000000141e+01
9.900000000000000000e+01 5.849446999999999974e+01
9.904999999999999716e+01 2.595974999999999966e+01
9.909999999999999432e+01 7.240485999999999933e+01
9.915000000000000568e+01 2.663175000000000026e+01
9.920000000000000284e+01 4.186502000000000123e+01
9.925000000000000000e+01 2.004750999999999905e+01
9.929999999999999716e+01 1.271885999999999939e+01
9.934999999999999432e+01 3.205241999999999791e+01
9.940000000000000568e+01 7.715639999999999610e+00
9.945000000000000284e+01 3.001297999999999888e+01
9.950000000000000000e+01 4.203587000000000273e+01
9.954999999999999716e+01 1.886817999999999884e+01
9.959999999999999432e+01 4.125574000000000296e+01
9.965000000000000568e+01 5.615529000000000082e+01
9.970000000000000284e+01 4.829682999999999993e+01
9.975000000000000000e+01 5.747870999999999952e+01
9.979999999999999716e+01 1.131103000000000058e+01
9.984999999999999432e+01 1.080594999999999999e+02
9.990000000000000568e+01 3.011690000000000111e+01
9.995000000000000284e+01 5.928294000000000352e+01
1.000000000000000000e+02 4.558901000000000181e+01
1.000499999999999972e+02 1.373739999999999917e+01
1.000999999999999943e+02 9.598349999999999937e+00
1.001500000000000057e+02 1.160292199999999951e+02
1.002000000000000028e+02 4.777718000000000131e+01
1.002500000000000000e+02 5.615270000000000294e+01
1.002999999999999972e+02 3.356087000000000131e+01
1.003499999999999943e+02 3.663808000000000220e+01
1.004000000000000057e+02 9.679330000000000211e+00
1.004500000000000028e+02 1.087689400000000006e+02
1.005000000000000000e+02 3.859252999999999645e+01
1.005499999999999972e+02 1.513593999999999973e+01
1.005999999999999943e+02 8.163619999999999877e+00
1.006500000000000057e+02 2.000030999999999892e+01
1.007000000000000028e+02 8.902392000000000394e+01
1.007500000000000000e+02 1.146397999999999939e+02
1.007999999999999972e+02 5.345725000000000193e+01
1.008499999999999943e+02 1.550815299999999866e+02
1.009000000000000057e+02 3.553275000000000006e+01
1.009500000000000028e+02 4.513969000000000165e+01
1.010000000000000000e+02 1.154439699999999931e+02
1.010499999999999972e+02 5.022243999999999886e+01
1.010999999999999943e+02 5.610309000000000168e+01
1.011500000000000057e+02 2.499423000000000172e+01
1.012000000000000028e+02 6.723418999999999812e+01
1.012500000000000000e+02 4.485430999999999813e+01
1.012999999999999972e+02 9.635387000000000057e+01
1.013499999999999943e+02 1.147523999999999944e+02
1.014000000000000057e+02 5.227000999999999920e+01
1.014500000000000028e+02 2.473536000000000001e+01
1.015000000000000000e+02 5.561939999999999884e+01
1.015499999999999972e+02 6.235605000000000331e+01
1.015999999999999943e+02 3.391304000000000229e+01
1.016500000000000057e+02 2.283445999999999998e+01
1.017000000000000028e+02 3.272128000000000014e+01
1.017500000000000000e+02 2.735189000000000092e+01
1.017999999999999972e+02 3.888271000000000299e+01
1.018499999999999943e+02 4.050695999999999941e+01
1.019000000000000057e+02 9.914332000000000278e+01
1.019500000000000028e+02 3.685484999999999900e+01
1.020000000000000000e+02 1.130585200000000015e+02
1.020499999999999972e+02 1.520911700000000053e+02
1.020999999999999943e+02 6.256893999999999778e+01
1.021500000000000057e+02 1.566708000000000034e+01
1.022000000000000028e+02 5.643939000000000306e+01
1.022500000000000000e+02 4.098689000000000249e+01
1.022999999999999972e+02 1.897974199999999882e+02
1.023499999999999943e+02 4.279889999999999972e+00
1.024000000000000057e+02 5.954600000000000115e+00
1.024500000000000028e+02 1.988276000000000110e+01
1.025000000000000000e+02 3.757460999999999984e+01
1.025499999999999972e+02 3.953311999999999671e+01
1.025999999999999943e+02 5.156878999999999991e+01
1.026500000000000057e+02 2.622979000000000127e+01
1.027000000000000028e+02 2.151146999999999920e+01
1.027500000000000000e+02 5.185923999999999978e+01
1.027999999999999972e+02 4.567855999999999739e+01
1.028499999999999943e+02 1.674857000000000085e+01
1.029000000000000057e+02 3.047266000000000119e+01
1.029500000000000028e+02 2.730430000000000135e+01
1.030000000000000000e+02 8.069869999999999877e+00
1.030499999999999972e+02 2.898619000000000057e+01
1.030999999999999943e+02 2.078217000000000070e+01
1.031500000000000057e+02 2.541395999999999944e+01
1.032000000000000028e+02 2.459336000000000055e+01
1.032500000000000000e+02 2.556037999999999855e+01
1.032999999999999972e+02 6.162322000000000344e+01
1.033499999999999943e+02 1.677813000000000088e+01
1.034000000000000057e+02 1.296428000000000047e+01
1.034500000000000028e+02 6.225833000000000084e+01
1.035000000000000000e+02 8.396810000000000329e+00
1.035499999999999972e+02 9.973119999999999763e+00
1.035999999999999943e+02 4.056841000000000008e+01
1.036500000000000057e+02 3.804471000000000203e+01
1.037000000000000028e+02 3.521115999999999957e+01
1.037500000000000000e+02 2.578320000000000078e+01
1.037999999999999972e+02 3.487559000000000253e+01
1.038499999999999943e+02 2.841022999999999854e+01
1.039000000000000057e+02 3.606390000000000207e+00
1.039500000000000028e+02 1.268971999999999944e+01
1.040000000000000000e+02 1.767704000000000164e+01
1.040499999999999972e+02 1.185998000000000019e+01
1.040999999999999943e+02 2.270915000000000106e+01
1.041500000000000057e+02 2.722491000000000128e+01
1.042000000000000028e+02 4.491225000000000023e+01
1.042500000000000000e+02 4.253146999999999878e+01
1.042999999999999972e+02 3.719917000000000229e+01
1.043499999999999943e+02 1.659760999999999953e+01
1.044000000000000057e+02 8.318263000000000318e+01
1.044500000000000028e+02 2.534647999999999968e+01
1.045000000000000000e+02 9.056499999999999773e+00
1.045499999999999972e+02 3.562763999999999953e+01
1.045999999999999943e+02 1.205536000000000030e+01
1.046500000000000057e+02 2.596691999999999823e+01
1.047000000000000028e+02 1.154171999999999976e+01
1.047500000000000000e+02 1.768978999999999857e+01
1.047999999999999972e+02 1.365704999999999991e+01
1.048499999999999943e+02 4.374206999999999823e+01
1.049000000000000057e+02 1.085881000000000007e+01
1.049500000000000028e+02 3.462888999999999839e+01
1.050000000000000000e+02 1.453499000000000052e+01
1.050499999999999972e+02 3.776247999999999649e+01
1.050999999999999943e+02 3.198007000000000133e+01
1.051500000000000057e+02 3.491230999999999796e+01
1.052000000000000028e+02 2.133286000000000016e+01
1.052500000000000000e+02 2.208565000000000111e+01
1.052999999999999972e+02 2.785230999999999923e+01
1.053499999999999943e+02 1.495988000000000007e+01
1.054000000000000057e+02 3.214809000000000339e+01
1.054500000000000028e+02 2.708128999999999920e+01
1.055000000000000000e+02 2.408815999999999846e+01
1.055499999999999972e+02 1.925190999999999875e+01
1.055999999999999943e+02 3.383561999999999870e+01
1.056500000000000057e+02 1.038517000000000046e+01
1.057000000000000028e+02 2.282140000000000057e+01
1.057500000000000000e+02 2.701728999999999914e+01
1.057999999999999972e+02 2.481406000000000134e+01
1.058499999999999943e+02 1.547465000000000046e+01
1.059000000000000057e+02 3.401194000000000273e+01
1.059500000000000028e+02 2.190440999999999860e+01
1.060000000000000000e+02 1.032906999999999975e+01
1.060499999999999972e+02 2.870881999999999934e+01
1.060999999999999943e+02 1.120345000000000013e+01
1.061500000000000057e+02 3.534955999999999676e+01
1.062000000000000028e+02 4.052976000000000312e+01
1.062500000000000000e+02 3.230561999999999756e+01
1.062999999999999972e+02 2.243277000000000143e+01
1.063499999999999943e+02 3.226440000000000197e+01
1.064000000000000057e+02 4.186636000000000024e+01
1.064500000000000028e+02 5.034772000000000247e+01
1.065000000000000000e+02 1.914643999999999835e+01
1.065499999999999972e+02 2.522107000000000099e+01
1.065999999999999943e+02 3.806647999999999854e+01
1.066500000000000057e+02 3.525856000000000279e+01
1.067000000000000028e+02 2.003845000000000098e+01
1.067500000000000000e+02 2.083340000000000103e+01
1.067999999999999972e+02 1.439781999999999940e+01
1.068499999999999943e+02 1.115779999999999994e+01
1.069000000000000057e+02 3.792358000000000118e+01
1.069500000000000028e+02 4.166103999999999985e+01
1.070000000000000000e+02 1.359918000000000049e+01
1.070499999999999972e+02 3.708055999999999841e+01
1.070999999999999943e+02 1.892182000000000031e+01
1.071500000000000057e+02 1.102594999999999992e+01
1.072000000000000028e+02 2.565362999999999971e+01
1.072500000000000000e+02 6.811311000000000604e+01
1.072999999999999972e+02 2.042856000000000094e+01
1.073499999999999943e+02 3.292817999999999756e+01
1.074000000000000057e+02 1.705828999999999951e+01
1.074500000000000028e+02 2.526011000000000095e+01
1.075000000000000000e+02 2.794658000000000087e+01
1.075499999999999972e+02 8.170259000000000071e+01
1.075999999999999943e+02 1.382229000000000063e+01
1.076500000000000057e+02 1.674667000000000172e+01
1.077000000000000028e+02 4.183686000000000149e+01
1.077500000000000000e+02 3.094827000000000083e+01
1.077999999999999972e+02 3.052996999999999872e+01
1.078499999999999943e+02 4.116788999999999987e+01
1.079000000000000057e+02 3.139736999999999867e+01
1.079500000000000028e+02 4.496090000000000231e+01
1.080000000000000000e+02 1.298480999999999952e+01
1.080499999999999972e+02 3.780418999999999841e+01
1.080999999999999943e+02 3.394859999999999900e+01
1.081500000000000057e+02 2.211141999999999896e+01
1.082000000000000028e+02 3.794541999999999859e+01
1.082500000000000000e+02 2.819988000000000028e+01
1.082999999999999972e+02 4.003220000000000312e+01
1.083499999999999943e+02 3.603437999999999874e+01
1.084000000000000057e+02 3.272747999999999990e+01
1.084500000000000028e+02 2.453847000000000023e+01
1.085000000000000000e+02 3.946466999999999814e+01
1.085499999999999972e+02 4.479196000000000311e+01
1.085999999999999943e+02 3.833529000000000053e+01
1.086500000000000057e+02 6.480371900000000096e+02
1.087000000000000028e+02 4.359235000000000326e+01
1.087500000000000000e+02 3.960499000000000080e+01
1.087999999999999972e+02 1.011800000000000033e+01
1.088499999999999943e+02 3.764938999999999680e+01
1.089000000000000057e+02 3.675406999999999869e+01
1.089500000000000028e+02 4.314771999999999963e+01
1.090000000000000000e+02 5.528461999999999676e+01
1.090499999999999972e+02 1.853036000000000172e+01
1.090999999999999943e+02 5.304146999999999679e+01
1.091500000000000057e+02 1.708734000000000108e+01
1.092000000000000028e+02 4.757146000000000186e+01
1.092500000000000000e+02 8.715783000000000413e+01
1.092999999999999972e+02 5.896961999999999904e+01
1.093499999999999943e+02 1.387799000000000049e+01
1.094000000000000057e+02 9.093730999999999653e+01
1.094500000000000028e+02 5.163425600000000486e+02
1.095000000000000000e+02 5.551820000000000199e+00
1.095499999999999972e+02 5.351297000000000281e+01
1.095999999999999943e+02 1.731086000000000169e+01
1.096500000000000057e+02 3.081002000000000152e+01
1.097000000000000028e+02 1.468340000000000032e+02
1.097500000000000000e+02 1.002407400000000024e+02
1.097999999999999972e+02 6.635076999999999714e+01
1.098499999999999943e+02 1.189459000000000088e+01
1.099000000000000057e+02 3.128207000000000093e+01
1.099500000000000028e+02 2.055273000000000039e+01
1.100000000000000000e+02 2.593982000000000099e+01
1.100499999999999972e+02 2.335391999999999868e+01
1.100999999999999943e+02 4.290755999999999659e+01
1.101500000000000057e+02 1.619724000000000075e+01
1.102000000000000028e+02 1.593576000000000015e+01
1.102500000000000000e+02 1.609515000000000029e+01
1.102999999999999972e+02 3.694328999999999752e+01
1.103499999999999943e+02 2.636064999999999969e+01
1.104000000000000057e+02 2.212481999999999971e+01
1.104500000000000028e+02 2.689901000000000053e+01
1.105000000000000000e+02 2.266497000000000028e+01
1.105499999999999972e+02 1.857292999999999950e+01
1.105999999999999943e+02 3.788025999999999982e+01
1.106500000000000057e+02 5.474989000000000061e+01
1.107000000000000028e+02 1.302435189999999920e+03
1.107500000000000000e+02 2.020271999999999935e+01
1.107999999999999972e+02 4.342363000000000284e+01
1.108499999999999943e+02 1.011296399999999949e+02
1.109000000000000057e+02 3.813571999999999917e+01
1.109500000000000028e+02 3.542996999999999730e+01
1.110000000000000000e+02 2.580287999999999826e+01
1.110499999999999972e+02 3.153803999999999874e+01
1.110999999999999943e+02 3.848239999999999839e+01
1.111500000000000057e+02 3.296990000000000265e+01
1.112000000000000028e+02 1.874204999999999899e+01
1.112500000000000000e+02 3.539296999999999827e+01
1.112999999999999972e+02 6.236697000000000202e+01
1.113499999999999943e+02 5.144991999999999877e+01
1.114000000000000057e+02 4.326373999999999853e+01
1.114500000000000028e+02 4.929529000000000138e+01
1.115000000000000000e+02 5.413338999999999857e+01
1.115499999999999972e+02 9.027961000000000524e+01
1.115999999999999943e+02 8.087089999999999890e+00
1.116500000000000057e+02 8.704093000000000302e+01
1.117000000000000028e+02 5.182370000000000232e+01
1.117500000000000000e+02 2.589487000000000094e+01
1.117999999999999972e+02 2.504872999999999905e+01
1.118499999999999943e+02 3.808368000000000109e+01
1.119000000000000057e+02 2.590966999999999842e+01
1.119500000000000028e+02 2.305900000000000105e+01
1.120000000000000000e+02 2.317419999999999902e+01
1.120499999999999972e+02 1.236023999999999923e+01
1.120999999999999943e+02 2.558016999999999896e+01
1.121500000000000057e+02 3.647791999999999746e+01
1.122000000000000028e+02 2.102686999999999884e+01
1.122500000000000000e+02 6.167228999999999672e+01
1.122999999999999972e+02 3.283868999999999971e+01
1.123499999999999943e+02 3.240527999999999764e+01
1.124000000000000057e+02 3.312960000000000349e+01
1.124500000000000028e+02 1.308534000000000042e+01
1.125000000000000000e+02 2.749611000000000161e+01
1.125499999999999972e+02 4.880404999999999660e+01
1.125999999999999943e+02 4.835972999999999900e+01
1.126500000000000057e+02 3.925724000000000302e+01
1.127000000000000028e+02 9.961838000000000193e+01
1.127500000000000000e+02 1.531534000000000084e+01
1.127999999999999972e+02 3.327519000000000204e+01
1.128499999999999943e+02 2.356215999999999866e+01
1.129000000000000057e+02 1.756225999999999843e+01
1.129500000000000028e+02 3.696180999999999983e+01
1.130000000000000000e+02 2.394799000000000078e+01
1.130499999999999972e+02 2.787490000000000023e+01
1.130999999999999943e+02 2.728219999999999956e+01
1.131500000000000057e+02 2.168705999999999889e+01
1.132000000000000028e+02 1.169009300000000025e+02
1.132500000000000000e+02 2.762978999999999985e+01
1.132999999999999972e+02 1.933634999999999948e+01
1.133499999999999943e+02 5.129916000000000054e+01
1.134000000000000057e+02 3.205104000000000042e+01
1.134500000000000028e+02 3.250845000000000340e+01
1.135000000000000000e+02 7.894144000000000005e+01
1.135499999999999972e+02 1.881803999999999988e+01
1.135999999999999943e+02 1.317140999999999984e+01
1.136500000000000057e+02 3.314732000000000056e+01
1.137000000000000028e+02 6.172044000000000352e+01
1.137500000000000000e+02 6.329514000000000351e+01
1.137999999999999972e+02 2.917874000000000123e+01
1.138499999999999943e+02 3.657592000000000354e+01
1.139000000000000057e+02 3.741807000000000016e+01
1.139500000000000028e+02 3.739591999999999672e+01
1.140000000000000000e+02 3.930194000000000187e+01
1.140499999999999972e+02 1.552159999999999940e+01
1.140999999999999943e+02 1.414077999999999946e+01
1.141500000000000057e+02 9.833310000000000883e+00
1.142000000000000028e+02 8.362629999999999342e+00
1.142500000000000000e+02 2.018667999999999907e+01
1.142999999999999972e+02 3.987013999999999925e+01
1.143499999999999943e+02 4.184107999999999805e+01
1.144000000000000057e+02 2.636334000000000088e+01
1.144500000000000028e+02 1.302102999999999966e+01
1.145000000000000000e+02 1.190741000000000049e+01
1.145499999999999972e+02 1.303636000000000017e+01
1.145999999999999943e+02 2.658128999999999920e+01
1.146500000000000057e+02 7.451559999999999739e+00
1.147000000000000028e+02 2.814895999999999887e+01
1.147500000000000000e+02 2.533499000000000123e+01
1.147999999999999972e+02 1.705433999999999983e+01
1.148499999999999943e+02 2.503313999999999950e+01
1.149000000000000057e+02 2.202459999999999951e+01
1.149500000000000028e+02 3.690547999999999718e+01
1.150000000000000000e+02 1.672467999999999932e+01
1.150499999999999972e+02 1.248840000000000039e+01
1.150999999999999943e+02 9.901296000000000674e+01
1.151500000000000057e+02 2.798332999999999871e+01
1.152000000000000028e+02 1.425252000000000052e+01
1.152500000000000000e+02 1.286325000000000074e+01
1.152999999999999972e+02 5.355438999999999794e+01
1.153499999999999943e+02 9.539049999999999585e+00
1.154000000000000057e+02 3.392056000000000182e+01
1.154500000000000028e+02 1.399281000000000041e+01
1.155000000000000000e+02 1.639705000000000013e+01
1.155499999999999972e+02 4.305442000000000036e+01
1.155999999999999943e+02 5.248167000000000115e+01
1.156500000000000057e+02 1.202546000000000070e+01
1.157000000000000028e+02 2.978424000000000049e+01
1.157500000000000000e+02 2.156315999999999988e+01
1.157999999999999972e+02 6.121950000000000003e+00
1.158499999999999943e+02 1.678078000000000003e+01
1.159000000000000057e+02 1.000348999999999933e+01
1.159500000000000028e+02 2.463128000000000029e+01
1.160000000000000000e+02 1.380007999999999946e+01
1.160499999999999972e+02 8.626139999999999475e+00
1.160999999999999943e+02 1.970153000000000176e+01
1.161500000000000057e+02 3.716367999999999938e+01
1.162000000000000028e+02 2.796069999999999922e+01
1.162500000000000000e+02 1.696797000000000111e+01
1.162999999999999972e+02 2.299879999999999924e+01
1.163499999999999943e+02 1.321416999999999931e+01
1.164000000000000057e+02 1.083683999999999941e+02
1.164500000000000028e+02 3.356351000000000084e+01
1.165000000000000000e+02 2.952070000000000149e+01
1.165499999999999972e+02 7.836170000000000080e+00
1.165999999999999943e+02 2.463135000000000119e+01
1.166500000000000057e+02 9.328680000000000305e+00
1.167000000000000028e+02 2.382948000000000022e+01
1.167500000000000000e+02 1.616199999999999903e+01
1.167999999999999972e+02 2.004216999999999871e+01
1.168499999999999943e+02 1.903741000000000128e+01
1.169000000000000057e+02 1.799490000000000123e+01
1.169500000000000028e+02 1.236875999999999998e+01
1.170000000000000000e+02 6.122709999999999653e+00
1.170499999999999972e+02 2.876664999999999850e+01
1.170999999999999943e+02 2.522094999999999843e+01
1.171500000000000057e+02 1.246663000000000032e+01
1.172000000000000028e+02 1.437387000000000015e+01
1.172500000000000000e+02 1.511477999999999966e+01
1.172999999999999972e+02 3.623208799999999883e+02
1.173499999999999943e+02 1.036125000000000007e+01
1.174000000000000057e+02 4.009729999999999706e+01
1.174500000000000028e+02 2.672140999999999877e+01
1.175000000000000000e+02 6.240230000000000388e+00
1.175499999999999972e+02 3.925954999999999728e+01
1.175999999999999943e+02 2.326574000000000098e+01
1.176500000000000057e+02 3.272026999999999930e+01
1.177000000000000028e+02 4.201664999999999850e+01
1.177500000000000000e+02 2.184062000000000126e+01
1.177999999999999972e+02 3.135420999999999836e+01
1.178499999999999943e+02 4.729070000000000107e+01
1.179000000000000057e+02 4.407395999999999958e+01
1.179500000000000028e+02 1.917320000000000135e+01
1.180000000000000000e+02 4.934091000000000093e+01
1.180499999999999972e+02 3.087384000000000128e+01
1.180999999999999943e+02 1.164562300000000050e+02
1.181500000000000057e+02 5.469411000000000200e+01
1.182000000000000028e+02 3.577320999999999884e+01
1.182500000000000000e+02 3.821679000000000315e+01
1.182999999999999972e+02 1.353772999999999982e+01
1.183499999999999943e+02 2.649799000000000149e+01
1.184000000000000057e+02 3.782553999999999661e+01
1.184500000000000028e+02 4.268838999999999828e+01
1.185000000000000000e+02 1.959224000000000032e+01
1.185499999999999972e+02 1.491952000000000034e+01
1.185999999999999943e+02 3.129483000000000104e+01
1.186500000000000057e+02 2.095053000000000054e+01
1.187000000000000028e+02 3.819165999999999883e+01
1.187500000000000000e+02 3.025955000000000084e+01
1.187999999999999972e+02 2.878709999999999880e+01
1.188499999999999943e+02 1.569365999999999950e+01
1.189000000000000057e+02 4.788024999999999665e+01
1.189500000000000028e+02 1.662813999999999837e+01
1.190000000000000000e+02 3.405834000000000117e+01
1.190499999999999972e+02 2.130572000000000088e+01
1.190999999999999943e+02 1.506874000000000002e+01
1.191500000000000057e+02 2.118806000000000012e+01
1.192000000000000028e+02 3.018985999999999947e+01
1.192500000000000000e+02 7.988196999999999548e+01
1.192999999999999972e+02 3.217533999999999850e+01
1.193499999999999943e+02 3.813857000000000141e+01
1.194000000000000057e+02 3.617206999999999795e+01
1.194500000000000028e+02 2.919614999999999938e+01
1.195000000000000000e+02 2.731585000000000107e+01
1.195499999999999972e+02 3.854231999999999658e+01
1.195999999999999943e+02 2.883562999999999832e+01
1.196500000000000057e+02 2.372806999999999888e+01
1.197000000000000028e+02 7.856230000000000047e+00
1.197500000000000000e+02 4.322805999999999926e+01
1.197999999999999972e+02 2.118894999999999840e+01
1.198499999999999943e+02 1.240950999999999915e+01
1.199000000000000057e+02 2.034264999999999901e+01
1.199500000000000028e+02 1.988273999999999830e+01
1.200000000000000000e+02 5.145423999999999864e+01
1.200499999999999972e+02 3.164508999999999972e+01
1.200999999999999943e+02 2.961413999999999902e+01
1.201500000000000057e+02 1.306024999999999991e+01
1.202000000000000028e+02 5.738635000000000019e+01
1.202500000000000000e+02 3.698384999999999678e+01
1.202999999999999972e+02 2.537366000000000099e+01
1.203499999999999943e+02 5.546890000000000320e+00
1.204000000000000057e+02 2.998066999999999993e+01
1.204500000000000028e+02 2.830857999999999919e+01
1.205000000000000000e+02 2.820475000000000065e+01
1.205499999999999972e+02 2.526803999999999917e+01
1.205999999999999943e+02 3.661489999999999867e+01
1.206500000000000057e+02 1.433250999999999920e+01
1.207000000000000028e+02 2.693843999999999994e+01
1.207500000000000000e+02 2.614215000000000089e+01
1.207999999999999972e+02 6.577992999999999313e+01
1.208499999999999943e+02 3.710139999999999816e+01
1.209000000000000057e+02 2.995834999999999937e+01
1.209500000000000028e+02 1.668918999999999997e+01
1.210000000000000000e+02 1.200871000000000066e+01
1.210499999999999972e+02 8.794399999999999551e+00
1.210999999999999943e+02 1.088719999999999999e+01
1.211500000000000057e+02 2.965382999999999925e+01
1.212000000000000028e+02 9.466226000000000340e+01
1.212500000000000000e+02 3.600594999999999857e+01
1.212999999999999972e+02 1.634475000000000122e+01
1.213499999999999943e+02 1.027477000000000018e+01
1.214000000000000057e+02 3.454050000000000153e+01
1.214500000000000028e+02 6.218180000000000263e+00
1.215000000000000000e+02 9.943581000000000358e+01
1.215499999999999972e+02 2.513646999999999920e+01
1.215999999999999943e+02 5.545974999999999966e+01
1.216500000000000057e+02 5.160269999999999690e+00
1.217000000000000028e+02 9.278159999999999741e+00
1.217500000000000000e+02 3.122856000000000165e+01
1.217999999999999972e+02 6.991530000000000022e+00
1.218499999999999943e+02 1.012692999999999977e+01
1.219000000000000057e+02 2.897729999999999961e+01
1.219500000000000028e+02 4.076500000000000057e+01
1.220000000000000000e+02 4.902470999999999890e+01
1.220499999999999972e+02 4.484541000000000111e+01
1.220999999999999943e+02 2.342179000000000144e+01
1.221500000000000057e+02 4.233711999999999875e+01
1.222000000000000028e+02 9.814000000000000057e+00
1.222500000000000000e+02 1.373185999999999929e+01
1.222999999999999972e+02 9.284319999999999240e+00
1.223499999999999943e+02 4.908192999999999984e+01
1.224000000000000057e+02 1.301951000000000036e+01
1.224500000000000028e+02 8.224999999999999645e+00
1.225000000000000000e+02 4.026861999999999853e+01
1.225499999999999972e+02 4.950746000000000180e+01
1.225999999999999943e+02 5.147558999999999685e+01
1.226500000000000057e+02 5.204379999999999562e+00
1.227000000000000028e+02 8.472387999999999408e+01
1.227500000000000000e+02 3.732213000000000136e+01
1.227999999999999972e+02 3.406013000000000090e+01
1.228499999999999943e+02 3.385750999999999777e+01
1.229000000000000057e+02 3.603152999999999651e+01
1.229500000000000028e+02 1.504634000000000071e+01
1.230000000000000000e+02 1.009487000000000023e+01
1.230499999999999972e+02 3.848899999999999721e+01
1.230999999999999943e+02 2.713659000000000177e+01
1.231500000000000057e+02 3.863192000000000093e+01
1.232000000000000028e+02 1.172280200000000008e+02
1.232500000000000000e+02 3.702557000000000187e+01
1.232999999999999972e+02 1.208305999999999969e+01
1.233499999999999943e+02 4.295830999999999733e+01
1.234000000000000057e+02 3.935522000000000276e+01
1.234500000000000028e+02 1.068995999999999924e+01
1.235000000000000000e+02 1.028588000000000058e+01
1.235499999999999972e+02 1.075559999999999938e+01
1.235999999999999943e+02 1.848048999999999964e+01
1.236500000000000057e+02 1.881164000000000058e+01
1.237000000000000028e+02 1.713890999999999920e+01
1.237500000000000000e+02 3.079519000000000162e+01
1.237999999999999972e+02 2.711586000000000141e+01
1.238499999999999943e+02 1.135842000000000063e+01
1.239000000000000057e+02 1.300239000000000011e+01
1.239500000000000028e+02 5.589179000000000030e+01
1.240000000000000000e+02 2.707546999999999926e+01
1.240499999999999972e+02 1.642752000000000123e+01
1.240999999999999943e+02 5.674381000000000341e+01
1.241500000000000057e+02 8.804370000000000474e+00
1.242000000000000028e+02 1.137101000000000006e+01
1.242500000000000000e+02 2.474973999999999918e+01
1.242999999999999972e+02 3.145214799999999968e+02
1.243499999999999943e+02 8.992589999999999861e+00
1.244000000000000057e+02 1.193842000000000070e+01
1.244500000000000028e+02 1.173362999999999978e+01
1.245000000000000000e+02 1.315238000000000085e+01
1.245499999999999972e+02 1.732516000000000034e+01
1.245999999999999943e+02 1.116732000000000014e+01
1.246500000000000057e+02 1.388677000000000028e+01
1.247000000000000028e+02 1.958145000000000024e+01
1.247500000000000000e+02 2.669489000000000090e+01
1.247999999999999972e+02 2.934128000000000114e+01
1.248499999999999943e+02 1.252458999999999989e+01
1.249000000000000057e+02 1.782308000000000092e+01
1.249500000000000028e+02 2.798833000000000126e+01
1.250000000000000000e+02 3.023471999999999937e+01
1.250499999999999972e+02 1.112217000000000056e+01
1.250999999999999943e+02 1.596773999999999916e+01
1.251500000000000057e+02 1.557222999999999935e+01
1.252000000000000028e+02 2.219240999999999886e+01
1.252500000000000000e+02 2.815062999999999960e+01
1.252999999999999972e+02 1.699052000000000007e+01
1.253499999999999943e+02 2.308594000000000079e+01
1.254000000000000057e+02 2.528915999999999897e+01
1.254500000000000028e+02 1.833450200000000052e+02
1.255000000000000000e+02 3.448537999999999926e+01
1.255499999999999972e+02 2.395653000000000077e+01
1.255999999999999943e+02 1.373019999999999996e+01
1.256500000000000057e+02 1.369331999999999994e+01
1.257000000000000028e+02 8.541959999999999553e+00
1.257500000000000000e+02 2.374574000000000140e+01
1.257999999999999972e+02 3.473275000000000290e+01
1.258499999999999943e+02 1.111458000000000013e+01
1.259000000000000057e+02 1.974277000000000015e+01
1.259500000000000028e+02 1.911531000000000091e+01
1.260000000000000000e+02 2.073809999999999931e+01
1.260499999999999972e+02 4.333863000000000198e+01
1.260999999999999943e+02 2.385775999999999897e+01
1.261500000000000057e+02 2.053841999999999857e+01
1.262000000000000028e+02 2.728785999999999845e+01
1.262500000000000000e+02 2.229395999999999844e+01
1.262999999999999972e+02 2.269547999999999988e+01
1.263499999999999943e+02 2.062217000000000056e+01
1.264000000000000057e+02 1.899061000000000021e+01
1.264500000000000028e+02 1.229898000000000025e+01
1.265000000000000000e+02 1.307366999999999990e+01
1.265499999999999972e+02 1.049207000000000001e+01
1.265999999999999943e+02 1.814264999999999972e+01
1.266500000000000057e+02 2.103840999999999894e+01
1.267000000000000028e+02 2.963213999999999970e+01
1.267500000000000000e+02 2.575081000000000131e+01
1.267999999999999972e+02 1.888774000000000086e+01
1.268499999999999943e+02 2.488635999999999981e+01
1.269000000000000057e+02 2.652060000000000173e+01
1.269500000000000028e+02 6.804422999999999888e+01
1.270000000000000000e+02 4.338613000000000142e+01
1.270499999999999972e+02 1.347550999999999988e+01
1.270999999999999943e+02 2.009081000000000117e+01
1.271500000000000057e+02 3.297724000000000188e+01
1.272000000000000028e+02 1.077561000000000035e+01
1.272500000000000000e+02 3.651738000000000284e+01
1.272999999999999972e+02 1.411849999999999916e+01
1.273499999999999943e+02 2.138549000000000078e+01
1.274000000000000057e+02 8.297002999999999417e+01
1.274500000000000028e+02 7.790287999999999613e+01
1.275000000000000000e+02 1.708233999999999853e+01
1.275499999999999972e+02 1.842047000000000168e+01
1.275999999999999943e+02 1.505863000000000085e+01
1.276500000000000057e+02 1.777055000000000007e+01
1.277000000000000028e+02 3.158013000000000048e+01
1.277500000000000000e+02 2.271892000000000067e+01
1.277999999999999972e+02 2.607976000000000028e+01
1.278499999999999943e+02 3.155731000000000108e+01
1.279000000000000057e+02 3.018646999999999991e+01
1.279500000000000028e+02 3.281508000000000180e+01
1.280000000000000000e+02 2.572294000000000125e+01
1.280500000000000114e+02 5.539715999999999951e+01
1.280999999999999943e+02 1.671902000000000044e+01
1.281500000000000057e+02 2.556363999999999947e+01
1.281999999999999886e+02 1.777550000000000097e+01
1.282500000000000000e+02 1.766366999999999976e+01
1.283000000000000114e+02 1.755802999999999869e+01
1.283499999999999943e+02 1.289954999999999963e+01
1.284000000000000057e+02 1.524740000000000073e+01
1.284499999999999886e+02 4.953599999999999781e+00
1.285000000000000000e+02 2.559234000000000009e+01
1.285500000000000114e+02 9.837070000000000647e+00
1.285999999999999943e+02 1.539375000000000071e+01
1.286500000000000057e+02 4.228905000000000314e+01
1.286999999999999886e+02 2.274758999999999887e+01
1.287500000000000000e+02 1.974637999999999849e+01
1.288000000000000114e+02 1.221674999999999933e+01
1.288499999999999943e+02 1.036805999999999983e+01
1.289000000000000057e+02 2.764289999999999914e+00
1.289499999999999886e+02 5.056383000000000294e+01
1.290000000000000000e+02 2.853021000000000029e+01
1.290500000000000114e+02 2.765904000000000096e+01
1.290999999999999943e+02 1.361364999999999981e+01
1.291500000000000057e+02 1.516192999999999991e+01
1.291999999999999886e+02 1.032675000000000054e+01
1.292500000000000000e+02 3.725081999999999738e+01
1.293000000000000114e+02 2.582092000000000098e+01
1.293499999999999943e+02 8.389070000000000249e+00
1.294000000000000057e+02 1.642866000000000071e+01
1.294499999999999886e+02 1.972509000000000157e+01
1.295000000000000000e+02 1.569628999999999941e+01
1.295500000000000114e+02 2.215427000000000035e+01
1.295999999999999943e+02 1.486416999999999966e+01
1.296500000000000057e+02 1.991541000000000139e+01
1.296999999999999886e+02 1.627676999999999907e+01
1.297500000000000000e+02 1.687535000000000096e+01
1.298000000000000114e+02 1.224316999999999922e+01
1.298499999999999943e+02 2.690332000000000079e+01
1.299000000000000057e+02 7.224260000000000126e+00
1.299499999999999886e+02 2.133655999999999864e+01
1.300000000000000000e+02 2.001236000000000104e+01
1.300500000000000114e+02 6.051890000000000214e+00
1.300999999999999943e+02 2.968212000000000117e+01
1.301500000000000057e+02 1.555988999999999933e+01
1.301999999999999886e+02 2.799765999999999977e+01
1.302500000000000000e+02 2.089659999999999940e+01
1.303000000000000114e+02 3.490093999999999852e+01
1.303499999999999943e+02 3.343193999999999733e+01
1.304000000000000057e+02 7.149289999999999701e+00
1.304499999999999886e+02 2.444324999999999903e+01
1.305000000000000000e+02 2.741763999999999868e+01
1.305500000000000114e+02 3.479393999999999920e+01
1.305999999999999943e+02 4.361600000000000144e+00
1.306500000000000057e+02 2.846355000000000146e+01
1.306999999999999886e+02 9.492259999999999920e+00
1.307500000000000000e+02 1.314305000000000057e+01
1.308000000000000114e+02 2.074566000000000088e+01
1.308499999999999943e+02 3.547337999999999880e+01
1.309000000000000057e+02 2.902725999999999829e+01
1.309499999999999886e+02 5.628985999999999734e+01
1.310000000000000000e+02 8.407080000000000553e+00
1.310500000000000114e+02 3.073298000000000130e+01
1.310999999999999943e+02 3.479856999999999800e+01
1.311500000000000057e+02 2.639070999999999856e+01
1.311999999999999886e+02 2.196010000000000062e+01
1.312500000000000000e+02 3.185930000000000106e+01
1.313000000000000114e+02 1.961370000000000147e+01
1.313499999999999943e+02 1.104704000000000086e+01
1.314000000000000057e+02 1.301209000000000060e+01
1.314499999999999886e+02 1.410145999999999944e+01
1.315000000000000000e+02 1.724381999999999948e+01
1.315500000000000114e+02 2.359597000000000122e+01
1.315999999999999943e+02 2.625024000000000157e+01
1.316500000000000057e+02 1.071049000000000007e+01
1.316999999999999886e+02 3.002533000000000030e+01
1.317500000000000000e+02 1.410075999999999929e+01
1.318000000000000114e+02 2.042349000000000103e+01
1.318499999999999943e+02 3.280959000000000003e+01
1.319000000000000057e+02 5.646469999999999878e+00
1.319499999999999886e+02 7.600200000000000067e+00
1.320000000000000000e+02 2.859947999999999979e+01
1.320500000000000114e+02 2.007979999999999876e+01
1.320999999999999943e+02 1.538582000000000072e+01
1.321500000000000057e+02 2.065499000000000152e+01
1.321999999999999886e+02 1.811462999999999823e+01
1.322500000000000000e+02 2.615626999999999924e+01
1.323000000000000114e+02 3.844785999999999859e+01
1.323499999999999943e+02 3.794604000000000354e+01
1.324000000000000057e+02 1.683924000000000021e+01
1.324499999999999886e+02 1.437165000000000070e+01
1.325000000000000000e+02 3.541967000000000354e+01
1.325500000000000114e+02 2.589450000000000074e+01
1.325999999999999943e+02 1.677787999999999968e+01
1.326500000000000057e+02 8.798980000000000246e+00
1.326999999999999886e+02 1.892060999999999993e+01
1.327500000000000000e+02 1.872903000000000162e+01
1.328000000000000114e+02 1.150752999999999915e+01
1.328499999999999943e+02 1.992260999999999882e+01
1.329000000000000057e+02 5.176319999999999588e+00
1.329499999999999886e+02 9.602759999999999962e+00
1.330000000000000000e+02 2.248397999999999897e+01
1.330500000000000114e+02 2.934290000000000020e+01
1.330999999999999943e+02 1.497292999999999985e+01
1.331500000000000057e+02 1.229020000000000046e+01
1.331999999999999886e+02 1.085113999999999912e+01
1.332500000000000000e+02 3.034472999999999843e+01
1.333000000000000114e+02 3.419848000000000354e+01
1.333499999999999943e+02 7.671850000000000058e+00
1.334000000000000057e+02 1.283811999999999998e+01
1.334499999999999886e+02 2.577178999999999931e+01
1.335000000000000000e+02 8.740579999999999572e+00
1.335500000000000114e+02 2.262348000000000070e+01
1.335999999999999943e+02 1.987498000000000076e+01
1.336500000000000057e+02 2.784190999999999860e+01
1.336999999999999886e+02 1.060886999999999958e+01
1.337500000000000000e+02 1.285435999999999979e+01
1.338000000000000114e+02 4.817851000000000283e+01
1.338499999999999943e+02 3.211865000000000236e+01
1.339000000000000057e+02 2.728450000000000131e+01
1.339499999999999886e+02 1.608425000000000082e+01
1.340000000000000000e+02 1.537898999999999994e+01
1.340500000000000114e+02 2.466534000000000049e+01
1.340999999999999943e+02 2.850743999999999900e+01
1.341500000000000057e+02 9.909660000000000579e+00
1.341999999999999886e+02 1.863143000000000171e+01
1.342500000000000000e+02 1.718526999999999916e+01
1.343000000000000114e+02 1.476321000000000083e+01
1.343499999999999943e+02 2.912310000000000088e+01
1.344000000000000057e+02 4.956940000000000168e+01
1.344499999999999886e+02 2.199943999999999988e+01
1.345000000000000000e+02 1.376388999999999996e+01
1.345500000000000114e+02 3.333657000000000181e+01
1.345999999999999943e+02 3.702230000000000132e+01
1.346500000000000057e+02 3.921690999999999860e+01
1.346999999999999886e+02 3.897017999999999915e+01
1.347500000000000000e+02 2.147234999999999872e+01
1.348000000000000114e+02 1.377730999999999995e+01
1.348499999999999943e+02 1.930790000000000006e+01
1.349000000000000057e+02 3.123820999999999870e+01
1.349499999999999886e+02 4.448076999999999970e+01
1.350000000000000000e+02 5.662279999999999980e+00
1.350500000000000114e+02 1.532643999999999984e+01
1.350999999999999943e+02 3.217090000000000316e+01
1.351500000000000057e+02 2.978813999999999851e+01
1.351999999999999886e+02 3.661446000000000112e+01
1.352500000000000000e+02 9.530860000000000554e+00
1.353000000000000114e+02 2.231307999999999936e+01
1.353499999999999943e+02 2.396884999999999977e+01
1.354000000000000057e+02 1.772643000000000058e+01
1.354499999999999886e+02 3.986740000000000350e+01
1.355000000000000000e+02 2.567176999999999865e+01
1.355500000000000114e+02 3.022333000000000069e+01
1.355999999999999943e+02 2.045777000000000001e+01
1.356500000000000057e+02 3.977018999999999949e+01
1.356999999999999886e+02 3.369104999999999706e+01
1.357500000000000000e+02 1.606427000000000049e+01
1.358000000000000114e+02 3.006650000000000134e+01
1.358499999999999943e+02 3.231121999999999872e+01
1.359000000000000057e+02 1.998660999999999888e+01
1.359499999999999886e+02 2.956149999999999878e+01
1.360000000000000000e+02 3.731938999999999851e+01
1.360500000000000114e+02 3.326330000000000098e+01
1.360999999999999943e+02 5.173951999999999884e+01
1.361500000000000057e+02 1.926538000000000039e+01
1.361999999999999886e+02 3.265518999999999750e+01
1.362500000000000000e+02 2.731276000000000082e+01
1.363000000000000114e+02 7.594490000000000407e+00
1.363499999999999943e+02 2.546848999999999918e+01
1.364000000000000057e+02 2.089877999999999858e+01
1.364499999999999886e+02 4.197460000000000235e+01
1.365000000000000000e+02 3.278678000000000026e+01
1.365500000000000114e+02 4.627291999999999916e+01
1.365999999999999943e+02 1.444567999999999941e+01
1.366500000000000057e+02 1.309374000000000038e+01
1.366999999999999886e+02 4.889733999999999980e+01
1.367500000000000000e+02 1.257146000000000008e+01
1.368000000000000114e+02 1.822353999999999985e+01
1.368499999999999943e+02 1.823620000000000019e+01
1.369000000000000057e+02 1.621460000000000079e+01
1.369499999999999886e+02 2.054825999999999908e+01
1.370000000000000000e+02 8.936068000000000211e+01
1.370500000000000114e+02 1.425801999999999907e+02
1.370999999999999943e+02 1.379842000000000013e+01
1.371500000000000057e+02 1.091485999999999912e+01
1.371999999999999886e+02 1.711901999999999902e+01
1.372500000000000000e+02 2.956824999999999903e+01
1.373000000000000114e+02 2.465362000000000009e+01
1.373499999999999943e+02 1.243632999999999988e+01
1.374000000000000057e+02 1.472057000000000038e+01
1.374499999999999886e+02 1.908908999999999878e+01
1.375000000000000000e+02 3.295154999999999745e+01
1.375500000000000114e+02 6.957944000000000528e+01
1.375999999999999943e+02 2.103562000000000154e+01
1.376500000000000057e+02 8.491189999999999571e+00
1.376999999999999886e+02 1.401287999999999911e+01
1.377500000000000000e+02 3.981557000000000102e+01
1.378000000000000114e+02 1.707010999999999967e+01
1.378499999999999943e+02 3.645888999999999669e+01
1.379000000000000057e+02 2.001682999999999879e+01
1.379499999999999886e+02 2.744966000000000150e+01
1.380000000000000000e+02 3.206729999999999858e+00
1.380500000000000114e+02 2.862651999999999930e+01
1.380999999999999943e+02 1.922586000000000084e+01
1.381500000000000057e+02 5.380022000000000304e+01
1.381999999999999886e+02 3.834369000000000227e+01
1.382500000000000000e+02 1.873847999999999914e+01
1.383000000000000114e+02 1.832583999999999946e+01
1.383499999999999943e+02 3.115115000000000123e+01
1.384000000000000057e+02 2.164825000000000088e+01
1.384499999999999886e+02 3.439238999999999891e+01
1.385000000000000000e+02 1.750065999999999988e+01
1.385500000000000114e+02 1.488565000000000005e+01
1.385999999999999943e+02 2.219726999999999961e+01
1.386500000000000057e+02 7.540770000000000550e+01
1.386999999999999886e+02 3.943802000000000163e+01
1.387500000000000000e+02 4.717459000000000202e+01
1.388000000000000114e+02 3.487841000000000236e+01
1.388499999999999943e+02 1.820526999999999873e+01
1.389000000000000057e+02 1.933432000000000173e+01
1.389499999999999886e+02 1.126149000000000022e+01
1.390000000000000000e+02 3.166579000000000121e+01
1.390500000000000114e+02 2.365735000000000099e+01
1.390999999999999943e+02 2.505374000000000123e+01
1.391500000000000057e+02 2.294478400000000136e+02
1.391999999999999886e+02 2.661056999999999917e+01
1.392500000000000000e+02 4.793269999999999698e+00
1.393000000000000114e+02 1.310655999999999892e+02
1.393499999999999943e+02 1.535006300000000010e+02
1.394000000000000057e+02 2.484277000000000157e+01
1.394499999999999886e+02 2.223335899999999867e+02
1.395000000000000000e+02 4.048275999999999897e+01
1.395500000000000114e+02 3.053745999999999938e+01
1.395999999999999943e+02 6.139730000000000132e+00
1.396500000000000057e+02 2.838070000000000093e+01
1.396999999999999886e+02 1.487577100000000030e+02
1.397500000000000000e+02 5.253101000000000198e+01
1.398000000000000114e+02 6.718755000000000166e+01
1.398499999999999943e+02 2.480411000000000143e+01
1.399000000000000057e+02 2.087348000000000070e+01
1.399499999999999886e+02 1.720837199999999996e+02
1.400000000000000000e+02 4.417931999999999704e+01
1.400500000000000114e+02 1.405861999999999945e+01
1.400999999999999943e+02 1.702555999999999869e+01
1.401500000000000057e+02 1.497791999999999923e+01
1.401999999999999886e+02 3.481678999999999746e+01
1.402500000000000000e+02 4.162603000000000009e+01
1.403000000000000114e+02 2.251486999999999838e+01
1.403499999999999943e+02 3.884821000000000168e+01
1.404000000000000057e+02 2.932214000000000098e+01
1.404499999999999886e+02 1.643005000000000138e+01
1.405000000000000000e+02 2.440031000000000105e+01
1.405500000000000114e+02 2.262361999999999895e+01
1.405999999999999943e+02 2.561144000000000176e+01
1.406500000000000057e+02 1.547521000000000058e+01
1.406999999999999886e+02 3.384577999999999776e+01
1.407500000000000000e+02 4.637485000000000213e+01
1.408000000000000114e+02 8.644470000000000098e+00
1.408499999999999943e+02 7.012690000000000090e+00
1.409000000000000057e+02 3.783201999999999998e+01
1.409499999999999886e+02 2.024296999999999969e+01
1.410000000000000000e+02 2.200557999999999836e+01
1.410500000000000114e+02 1.900938999999999979e+01
1.410999999999999943e+02 2.281278999999999968e+01
1.411500000000000057e+02 1.556357999999999997e+01
1.411999999999999886e+02 1.398598999999999926e+01
1.412500000000000000e+02 3.611975999999999942e+01
1.413000000000000114e+02 1.786110000000000042e+01
1.413499999999999943e+02 2.347961000000000098e+01
1.414000000000000057e+02 9.629960000000000520e+00
1.414499999999999886e+02 1.816246999999999900e+01
1.415000000000000000e+02 7.391860000000000319e+00
1.415500000000000114e+02 2.582094000000000023e+01
1.415999999999999943e+02 3.570186000000000348e+01
1.416500000000000057e+02 4.859320999999999913e+01
1.416999999999999886e+02 3.454115000000000180e+01
1.417500000000000000e+02 2.414433999999999969e+01
1.418000000000000114e+02 5.112818000000000040e+01
1.418499999999999943e+02 5.225109999999999921e+00
1.419000000000000057e+02 2.296876999999999924e+01
1.419499999999999886e+02 2.097214999999999918e+01
1.420000000000000000e+02 3.514985999999999677e+01
1.420500000000000114e+02 5.792950000000000266e+00
1.420999999999999943e+02 1.320539100000000019e+02
1.421500000000000057e+02 4.342219999999999658e+01
1.421999999999999886e+02 3.182434999999999903e+01
1.422500000000000000e+02 1.102513000000000076e+01
1.423000000000000114e+02 4.302689999999999770e+01
1.423499999999999943e+02 1.927120000000000033e+01
1.424000000000000057e+02 1.291408000000000023e+01
1.424499999999999886e+02 1.894151000000000096e+01
1.425000000000000000e+02 7.189160000000000217e+00
1.425500000000000114e+02 1.913435000000000130e+01
1.425999999999999943e+02 1.715443500000000085e+02
1.426500000000000057e+02 1.736954000000000065e+01
1.426999999999999886e+02 3.728468999999999767e+01
1.427500000000000000e+02 3.391263000000000005e+01
1.428000000000000114e+02 8.736079999999999401e+00
1.428499999999999943e+02 4.452189999999999870e+00
1.429000000000000057e+02 8.074740000000000251e+00
1.429499999999999886e+02 3.028685000000000116e+01
1.430000000000000000e+02 1.443593000000000082e+01
1.430500000000000114e+02 2.008548000000000044e+01
1.430999999999999943e+02 3.354265999999999792e+01
1.431500000000000057e+02 1.629040000000000177e+01
1.431999999999999886e+02 4.396670999999999907e+01
1.432500000000000000e+02 1.944097999999999971e+01
1.433000000000000114e+02 3.018440000000000012e+01
1.433499999999999943e+02 8.063739999999999242e+00
1.434000000000000057e+02 2.204125000000000156e+01
1.434499999999999886e+02 2.232828999999999908e+01
1.435000000000000000e+02 2.044046000000000163e+01
1.435500000000000114e+02 1.238597999999999999e+01
1.435999999999999943e+02 3.041600000000000037e+01
1.436500000000000057e+02 8.578960000000000363e+00
1.436999999999999886e+02 1.187603999999999971e+01
1.437500000000000000e+02 2.683906999999999954e+01
1.438000000000000114e+02 1.449593999999999916e+01
1.438499999999999943e+02 2.606925000000000026e+01
1.439000000000000057e+02 6.672719999999999985e+00
1.439499999999999886e+02 1.653257999999999939e+01
1.440000000000000000e+02 2.424961000000000055e+01
1.440500000000000114e+02 1.037132699999999943e+02
1.440999999999999943e+02 6.385010000000000296e+00
1.441500000000000057e+02 2.740002000000000137e+01
1.441999999999999886e+02 3.004761999999999844e+01
1.442500000000000000e+02 9.332489999999999952e+00
1.443000000000000114e+02 1.826142000000000110e+01
1.443499999999999943e+02 2.627928999999999959e+01
1.444000000000000057e+02 2.948218999999999923e+01
1.444499999999999886e+02 3.762387999999999977e+01
1.445000000000000000e+02 4.154715000000000202e+01
1.445500000000000114e+02 2.687235000000000085e+01
1.445999999999999943e+02 2.800546999999999898e+01
1.446500000000000057e+02 1.258209000000000088e+01
1.446999999999999886e+02 2.798753999999999920e+01
1.447500000000000000e+02 1.301516999999999946e+01
1.448000000000000114e+02 4.077781999999999840e+01
1.448499999999999943e+02 3.659235999999999933e+01
1.449000000000000057e+02 1.163170000000000037e+01
1.449499999999999886e+02 6.660012999999999295e+01
1.450000000000000000e+02 2.023570000000000135e+01
1.450500000000000114e+02 2.635199000000000069e+01
1.450999999999999943e+02 2.187066000000000088e+01
1.451500000000000057e+02 4.233243999999999829e+01
1.451999999999999886e+02 9.771919999999999717e+00
1.452500000000000000e+02 2.909834999999999994e+01
1.453000000000000114e+02 2.704880999999999958e+01
1.453499999999999943e+02 2.116066000000000003e+01
1.454000000000000057e+02 3.666385999999999967e+01
1.454499999999999886e+02 3.214853999999999701e+01
1.455000000000000000e+02 3.599396999999999736e+01
1.455500000000000114e+02 3.027976999999999919e+01
1.455999999999999943e+02 3.158774999999999977e+01
1.456500000000000057e+02 1.186298999999999992e+01
1.456999999999999886e+02 1.931485999999999947e+01
1.457500000000000000e+02 6.779589999999999783e+00
1.458000000000000114e+02 2.748547999999999902e+01
1.458499999999999943e+02 2.980718999999999852e+01
1.459000000000000057e+02 2.592323999999999984e+01
1.459499999999999886e+02 1.392806000000000033e+01
1.460000000000000000e+02 1.617613000000000056e+01
1.460500000000000114e+02 2.370564999999999856e+01
1.460999999999999943e+02 3.259669000000000239e+01
1.461500000000000057e+02 2.794582000000000122e+01
1.461999999999999886e+02 3.528020000000000067e+01
1.462500000000000000e+02 4.047316000000000003e+01
1.463000000000000114e+02 2.503303999999999974e+01
1.463499999999999943e+02 2.314949999999999974e+01
1.464000000000000057e+02 1.262415999999999983e+01
1.464499999999999886e+02 5.233135000000000048e+01
1.465000000000000000e+02 2.388457999999999970e+01
1.465500000000000114e+02 3.291038999999999959e+01
1.465999999999999943e+02 1.487785000000000046e+01
1.466500000000000057e+02 1.781060000000000088e+01
1.466999999999999886e+02 8.251540000000000319e+00
1.467500000000000000e+02 2.670493000000000094e+01
1.468000000000000114e+02 2.972596000000000060e+01
1.468499999999999943e+02 2.303557999999999950e+01
1.469000000000000057e+02 3.135876000000000019e+01
1.469499999999999886e+02 2.245722999999999914e+01
1.470000000000000000e+02 2.389818999999999960e+01
1.470500000000000114e+02 3.757108999999999810e+01
1.470999999999999943e+02 2.194384000000000157e+01
1.471500000000000057e+02 9.494122000000000128e+01
1.471999999999999886e+02 1.378275999999999968e+01
1.472500000000000000e+02 2.239784999999999826e+01
1.473000000000000114e+02 3.653226999999999691e+01
1.473499999999999943e+02 4.233612999999999715e+01
1.474000000000000057e+02 5.112823000000000206e+01
1.474499999999999886e+02 1.539112000000000080e+01
1.475000000000000000e+02 2.529183000000000092e+01
1.475500000000000114e+02 1.349229000000000056e+01
1.475999999999999943e+02 3.489659999999999940e+01
1.476500000000000057e+02 4.391514999999999702e+01
1.476999999999999886e+02 5.196206000000000103e+01
1.477500000000000000e+02 1.025698000000000043e+01
1.478000000000000114e+02 2.708389000000000024e+01
1.478499999999999943e+02 3.323207000000000022e+01
1.479000000000000057e+02 1.289141000000000048e+01
1.479499999999999886e+02 1.988756000000000057e+01
1.480000000000000000e+02 2.146787000000000134e+01
1.480500000000000114e+02 8.768549000000000149e+01
1.480999999999999943e+02 1.075192999999999977e+01
1.481500000000000057e+02 3.329930999999999841e+01
1.481999999999999886e+02 3.098592999999999975e+01
1.482500000000000000e+02 3.705187000000000097e+01
1.483000000000000114e+02 1.715563999999999822e+01
1.483499999999999943e+02 5.135710000000000264e+01
1.484000000000000057e+02 1.071043000000000056e+01
1.484499999999999886e+02 2.884305000000000163e+01
1.485000000000000000e+02 6.871980999999999540e+01
1.485500000000000114e+02 1.731116000000000099e+01
1.485999999999999943e+02 3.582276999999999845e+01
1.486500000000000057e+02 1.950122000000000000e+01
1.486999999999999886e+02 3.154972000000000065e+01
1.487500000000000000e+02 2.014757500000000050e+02
1.488000000000000114e+02 2.671173999999999893e+01
1.488499999999999943e+02 3.378345999999999805e+01
1.489000000000000057e+02 3.266006999999999749e+01
1.489499999999999886e+02 1.786092999999999975e+01
1.490000000000000000e+02 6.549812000000000012e+01
1.490500000000000114e+02 7.341016999999999371e+01
1.490999999999999943e+02 1.554820999999999920e+01
1.491500000000000057e+02 2.420993999999999957e+01
1.491999999999999886e+02 2.350162999999999869e+01
1.492500000000000000e+02 1.641214000000000084e+01
1.493000000000000114e+02 3.027261000000000024e+01
1.493499999999999943e+02 2.117190000000000083e+01
1.494000000000000057e+02 3.119935999999999865e+01
1.494499999999999886e+02 8.382709999999999440e+00
1.495000000000000000e+02 3.611663999999999675e+01
1.495500000000000114e+02 1.415027000000000079e+01
1.495999999999999943e+02 1.823697999999999908e+01
1.496500000000000057e+02 4.354216000000000264e+01
1.496999999999999886e+02 4.179659000000000191e+01
1.497500000000000000e+02 3.350400000000000045e+00
1.498000000000000114e+02 9.986250000000000071e+00
1.498499999999999943e+02 8.626684000000000196e+01
1.499000000000000057e+02 7.181919999999999860e+00
1.499499999999999886e+02 1.530001000000000033e+01
1.500000000000000000e+02 2.313372000000000028e+01
