# Supplementary material for: Elevated concentrations cause upright alpha-synuclein conformation at lipid interfaces
Source: Nat Commun. 2023 Sep 18;14:5731. doi: 10.1038/s41467-023-39843-1 (PMC10507035; doi:10.1038/s41467-023-39843-1)
Supplement: Supplementary file 3 — Source Data [file 41467_2023_39843_MOESM3_ESM.zip › Source Data file/FigureS12/figS12_lowLPR_rss_s4_r1.txt]

0.000000000000000000e+00 3.876609999999999889e+00
5.000000000000000278e-02 2.462410000000000210e+00
1.000000000000000056e-01 7.329119999999999635e+00
1.499999999999999944e-01 1.427205999999999975e+01
2.000000000000000111e-01 2.761080000000000201e+00
2.500000000000000000e-01 3.498489999999999878e+00
2.999999999999999889e-01 2.215359999999999996e+00
3.499999999999999778e-01 3.573350000000000026e+00
4.000000000000000222e-01 3.082089999999999996e+00
4.500000000000000111e-01 1.614190000000000014e+00
5.000000000000000000e-01 2.687840000000000007e+00
5.500000000000000444e-01 2.457920000000000105e+00
5.999999999999999778e-01 1.092064000000000057e+01
6.500000000000000222e-01 2.920609999999999928e+00
6.999999999999999556e-01 3.175399999999999778e+00
7.500000000000000000e-01 1.214979999999999949e+00
8.000000000000000444e-01 1.644130000000000091e+00
8.499999999999999778e-01 1.092608000000000068e+01
9.000000000000000222e-01 2.775240000000000151e+00
9.499999999999999556e-01 1.887629999999999919e+00
1.000000000000000000e+00 4.426669999999999661e+00
1.050000000000000044e+00 2.886410000000000142e+00
1.100000000000000089e+00 3.527330000000000076e+00
1.149999999999999911e+00 4.363159999999999705e+00
1.199999999999999956e+00 2.772959999999999869e+00
1.250000000000000000e+00 4.290420000000000122e+00
1.300000000000000044e+00 4.503630000000000244e+00
1.350000000000000089e+00 4.555850000000000399e+00
1.399999999999999911e+00 2.308190000000000186e+00
1.449999999999999956e+00 7.510559999999999903e+00
1.500000000000000000e+00 2.432720000000000216e+00
1.550000000000000044e+00 2.992739999999999956e+00
1.600000000000000089e+00 3.595730000000000093e+00
1.649999999999999911e+00 1.930199999999999916e+00
1.699999999999999956e+00 3.115209999999999813e+00
1.750000000000000000e+00 4.007850000000000357e+00
1.800000000000000044e+00 2.420650000000000190e+00
1.850000000000000089e+00 3.037049999999999805e+00
1.899999999999999911e+00 2.651130000000000209e+00
1.949999999999999956e+00 2.150850000000000151e+00
2.000000000000000000e+00 3.138780000000000125e+00
2.049999999999999822e+00 9.623620000000000729e+00
2.100000000000000089e+00 3.397470000000000212e+00
2.149999999999999911e+00 3.560579999999999856e+00
2.200000000000000178e+00 2.573589999999999822e+00
2.250000000000000000e+00 3.648870000000000058e+00
2.299999999999999822e+00 5.496789999999999843e+00
2.350000000000000089e+00 3.771830000000000016e+00
2.399999999999999911e+00 6.594190000000000218e+00
2.450000000000000178e+00 4.302929999999999922e+00
2.500000000000000000e+00 1.041956000000000060e+01
2.549999999999999822e+00 4.440579999999999750e+00
2.600000000000000089e+00 5.173510000000000275e+00
2.649999999999999911e+00 8.760070000000000690e+00
2.700000000000000178e+00 4.665980000000000238e+00
2.750000000000000000e+00 1.412928999999999924e+01
2.799999999999999822e+00 7.134540000000000326e+00
2.850000000000000089e+00 4.177520000000000344e+00
2.899999999999999911e+00 2.726970000000000116e+00
2.950000000000000178e+00 6.369360000000000355e+00
3.000000000000000000e+00 5.972450000000000259e+00
3.049999999999999822e+00 3.787040000000000184e+00
3.100000000000000089e+00 4.228600000000000136e+00
3.149999999999999911e+00 1.201083999999999996e+01
3.200000000000000178e+00 2.480430000000000135e+00
3.250000000000000000e+00 7.032000000000000028e+00
3.299999999999999822e+00 7.852420000000000400e+00
3.350000000000000089e+00 2.452799999999999869e+00
3.399999999999999911e+00 3.779790000000000205e+00
3.450000000000000178e+00 3.333029999999999937e+00
3.500000000000000000e+00 3.396300000000000097e+00
3.549999999999999822e+00 4.043409999999999727e+00
3.600000000000000089e+00 4.375469999999999970e+00
3.649999999999999911e+00 3.886870000000000047e+00
3.700000000000000178e+00 1.325329999999999897e+00
3.750000000000000000e+00 2.740069999999999784e+00
3.799999999999999822e+00 4.895520000000000316e+00
3.850000000000000089e+00 4.037919999999999732e+00
3.899999999999999911e+00 3.215219999999999967e+00
3.950000000000000178e+00 4.461079999999999934e+00
4.000000000000000000e+00 4.749799999999999578e+00
4.049999999999999822e+00 1.910339999999999927e+00
4.099999999999999645e+00 5.597929999999999851e+00
4.150000000000000355e+00 5.086890000000000356e+00
4.200000000000000178e+00 8.387150000000000105e+00
4.250000000000000000e+00 8.301280000000000214e+00
4.299999999999999822e+00 1.643350000000000088e+00
4.349999999999999645e+00 5.070619999999999905e+00
4.400000000000000355e+00 1.680790000000000006e+00
4.450000000000000178e+00 3.563779999999999948e+00
4.500000000000000000e+00 2.011890000000000178e+00
4.549999999999999822e+00 2.082660000000000178e+00
4.599999999999999645e+00 1.641920000000000046e+00
4.650000000000000355e+00 5.932959999999999567e+00
4.700000000000000178e+00 1.913720000000000088e+00
4.750000000000000000e+00 7.635440000000000005e+00
4.799999999999999822e+00 2.947200000000000042e+00
4.849999999999999645e+00 1.071148999999999951e+01
4.900000000000000355e+00 7.754310000000000258e+00
4.950000000000000178e+00 1.731849999999999890e+00
5.000000000000000000e+00 1.418090000000000073e+00
5.049999999999999822e+00 4.035580000000000389e+00
5.099999999999999645e+00 2.914750000000000174e+00
5.150000000000000355e+00 3.617609999999999992e+00
5.200000000000000178e+00 7.907409999999999606e+00
5.250000000000000000e+00 7.409819999999999851e+00
5.299999999999999822e+00 2.781260000000000066e+00
5.349999999999999645e+00 1.925450000000000106e+00
5.400000000000000355e+00 9.255710000000000548e+00
5.450000000000000178e+00 2.195879999999999832e+00
5.500000000000000000e+00 1.031404000000000032e+01
5.549999999999999822e+00 3.617109999999999825e+00
5.599999999999999645e+00 3.028420000000000112e+00
5.650000000000000355e+00 4.824900000000000411e+00
5.700000000000000178e+00 2.023480000000000167e+00
5.750000000000000000e+00 6.917449999999999655e+00
5.799999999999999822e+00 1.026624999999999943e+01
5.849999999999999645e+00 3.682920000000000194e+00
5.900000000000000355e+00 2.138290000000000024e+00
5.950000000000000178e+00 6.052609999999999602e+00
6.000000000000000000e+00 4.053969999999999629e+00
6.049999999999999822e+00 3.860219999999999985e+00
6.099999999999999645e+00 6.772100000000000009e+00
6.150000000000000355e+00 3.810070000000000068e+00
6.200000000000000178e+00 2.575219999999999843e+00
6.250000000000000000e+00 4.120700000000000252e+00
6.299999999999999822e+00 4.578689999999999927e+00
6.349999999999999645e+00 6.989279999999999937e+00
6.400000000000000355e+00 2.753350000000000186e+00
6.450000000000000178e+00 3.300199999999999800e+00
6.500000000000000000e+00 4.977590000000000181e+00
6.549999999999999822e+00 2.588499999999999801e+00
6.599999999999999645e+00 3.982429999999999914e+00
6.650000000000000355e+00 9.443419999999999703e+00
6.700000000000000178e+00 2.774719999999999853e+00
6.750000000000000000e+00 3.364269999999999872e+00
6.799999999999999822e+00 2.896869999999999834e+00
6.849999999999999645e+00 3.044049999999999923e+00
6.900000000000000355e+00 3.392440000000000122e+00
6.950000000000000178e+00 3.735609999999999875e+00
7.000000000000000000e+00 2.047610000000000152e+00
7.049999999999999822e+00 1.717719999999999914e+00
7.099999999999999645e+00 6.459959999999999702e+00
7.150000000000000355e+00 1.350030000000000063e+00
7.200000000000000178e+00 3.570819999999999883e+00
7.250000000000000000e+00 1.280507000000000062e+01
7.299999999999999822e+00 2.234179999999999833e+00
7.349999999999999645e+00 1.681459999999999955e+00
7.400000000000000355e+00 1.841150000000000064e+00
7.450000000000000178e+00 4.188760000000000261e+00
7.500000000000000000e+00 2.501360000000000028e+00
7.549999999999999822e+00 2.440150000000000041e+00
7.599999999999999645e+00 3.468030000000000168e+00
7.650000000000000355e+00 3.674069999999999947e+00
7.700000000000000178e+00 4.922749999999999737e+00
7.750000000000000000e+00 2.021079999999999988e+00
7.799999999999999822e+00 3.776539999999999786e+00
7.849999999999999645e+00 9.002319999999999212e+00
7.900000000000000355e+00 7.730319999999999858e+00
7.950000000000000178e+00 3.391189999999999927e+00
8.000000000000000000e+00 2.204520000000000035e+00
8.050000000000000711e+00 2.163419999999999899e+00
8.099999999999999645e+00 2.399290000000000145e+00
8.150000000000000355e+00 2.199199999999999822e+00
8.199999999999999289e+00 4.288759999999999906e+00
8.250000000000000000e+00 6.598609999999999864e+00
8.300000000000000711e+00 1.505139999999999922e+00
8.349999999999999645e+00 2.073949999999999960e+00
8.400000000000000355e+00 3.787580000000000169e+00
8.449999999999999289e+00 3.665709999999999802e+00
8.500000000000000000e+00 5.089279999999999582e+00
8.550000000000000711e+00 1.680690000000000017e+00
8.599999999999999645e+00 5.032989999999999853e+00
8.650000000000000355e+00 3.061179999999999790e+00
8.699999999999999289e+00 5.076740000000000030e+00
8.750000000000000000e+00 2.234609999999999985e+00
8.800000000000000711e+00 6.252089999999999925e+00
8.849999999999999645e+00 3.167749999999999844e+00
8.900000000000000355e+00 6.056099999999999817e+00
8.949999999999999289e+00 5.653400000000000425e+00
9.000000000000000000e+00 3.724380000000000024e+00
9.050000000000000711e+00 1.511955000000000027e+01
9.099999999999999645e+00 4.041489999999999583e+00
9.150000000000000355e+00 5.082959999999999923e+00
9.199999999999999289e+00 1.814750000000000085e+00
9.250000000000000000e+00 7.959109999999999907e+00
9.300000000000000711e+00 3.037900000000000045e+00
9.349999999999999645e+00 5.639789999999999637e+00
9.400000000000000355e+00 3.832939999999999792e+00
9.449999999999999289e+00 3.834659999999999958e+00
9.500000000000000000e+00 3.511219999999999786e+00
9.550000000000000711e+00 2.553220000000000045e+00
9.599999999999999645e+00 2.451799999999999979e+00
9.650000000000000355e+00 1.219731999999999950e+01
9.699999999999999289e+00 2.910829999999999806e+00
9.750000000000000000e+00 4.649460000000000370e+00
9.800000000000000711e+00 4.158430000000000071e+00
9.849999999999999645e+00 3.952119999999999855e+00
9.900000000000000355e+00 3.711399999999999810e+00
9.949999999999999289e+00 9.824329999999999785e+00
1.000000000000000000e+01 2.571279999999999788e+00
1.005000000000000071e+01 3.324279999999999902e+00
1.009999999999999964e+01 1.808920000000000083e+00
1.015000000000000036e+01 3.103839999999999932e+00
1.019999999999999929e+01 1.947969999999999979e+00
1.025000000000000000e+01 1.199400000000000022e+00
1.030000000000000071e+01 4.081220000000000070e+00
1.034999999999999964e+01 7.159779999999999589e+00
1.040000000000000036e+01 3.347529999999999895e+00
1.044999999999999929e+01 2.329919999999999991e+00
1.050000000000000000e+01 5.060150000000000148e+00
1.055000000000000071e+01 1.842519999999999936e+00
1.059999999999999964e+01 3.362610000000000099e+00
1.065000000000000036e+01 1.839439999999999964e+00
1.069999999999999929e+01 3.331170000000000186e+00
1.075000000000000000e+01 4.870140000000000136e+00
1.080000000000000071e+01 2.088729999999999976e+00
1.084999999999999964e+01 9.956609999999999516e+00
1.090000000000000036e+01 5.996769999999999712e+00
1.094999999999999929e+01 3.074870000000000214e+00
1.100000000000000000e+01 3.312199999999999811e+00
1.105000000000000071e+01 3.142580000000000151e+00
1.109999999999999964e+01 1.304189999999999960e+00
1.115000000000000036e+01 2.283799999999999830e+00
1.119999999999999929e+01 2.762000000000000011e+00
1.125000000000000000e+01 5.369390000000000107e+00
1.130000000000000071e+01 3.830490000000000173e+00
1.134999999999999964e+01 8.896349999999999980e+00
1.140000000000000036e+01 3.579810000000000159e+00
1.144999999999999929e+01 3.279790000000000205e+00
1.150000000000000000e+01 6.439549999999999663e+00
1.155000000000000071e+01 4.931670000000000442e+00
1.159999999999999964e+01 3.359589999999999854e+00
1.165000000000000036e+01 4.823279999999999568e+00
1.169999999999999929e+01 5.448640000000000150e+00
1.175000000000000000e+01 4.392850000000000144e+00
1.180000000000000071e+01 3.736590000000000078e+00
1.184999999999999964e+01 3.081039999999999779e+00
1.190000000000000036e+01 3.031719999999999970e+00
1.194999999999999929e+01 3.506559999999999899e+00
1.200000000000000000e+01 6.767059999999999853e+00
1.205000000000000071e+01 2.491820000000000146e+00
1.209999999999999964e+01 6.211630000000000429e+00
1.215000000000000036e+01 3.214890000000000025e+00
1.219999999999999929e+01 5.157949999999999591e+00
1.225000000000000000e+01 8.150479999999999947e+00
1.230000000000000071e+01 6.147719999999999629e+00
1.234999999999999964e+01 6.290770000000000195e+00
1.240000000000000036e+01 4.064910000000000245e+00
1.244999999999999929e+01 6.532740000000000435e+00
1.250000000000000000e+01 5.512609999999999566e+00
1.255000000000000071e+01 8.333370000000000388e+00
1.259999999999999964e+01 6.682879999999999932e+00
1.265000000000000036e+01 5.947079999999999700e+00
1.269999999999999929e+01 3.618790000000000173e+00
1.275000000000000000e+01 7.398380000000000400e+00
1.280000000000000071e+01 1.198366000000000042e+01
1.284999999999999964e+01 2.741420000000000190e+00
1.290000000000000036e+01 1.483663999999999916e+01
1.294999999999999929e+01 3.900720000000000187e+00
1.300000000000000000e+01 8.070990000000000109e+00
1.305000000000000071e+01 1.345551999999999992e+01
1.309999999999999964e+01 3.782570000000000210e+00
1.315000000000000036e+01 1.368182999999999971e+01
1.319999999999999929e+01 8.916470000000000340e+00
1.325000000000000000e+01 3.436819999999999986e+00
1.330000000000000071e+01 5.736769999999999925e+00
1.334999999999999964e+01 1.159340000000000082e+01
1.340000000000000036e+01 4.934510000000000396e+00
1.344999999999999929e+01 1.286375999999999920e+01
1.350000000000000000e+01 1.085304000000000002e+01
1.355000000000000071e+01 5.354829999999999757e+00
1.359999999999999964e+01 2.196800000000000086e+00
1.365000000000000036e+01 4.768159999999999954e+00
1.369999999999999929e+01 7.252749999999999808e+00
1.375000000000000000e+01 3.493580000000000130e+00
1.380000000000000071e+01 5.267190000000000261e+00
1.384999999999999964e+01 3.317499999999999893e+00
1.390000000000000036e+01 3.130900000000000016e+00
1.394999999999999929e+01 2.090409999999999879e+00
1.400000000000000000e+01 2.312609999999999832e+00
1.405000000000000071e+01 1.836370000000000058e+00
1.409999999999999964e+01 5.712270000000000181e+00
1.415000000000000036e+01 3.766210000000000058e+00
1.419999999999999929e+01 4.892280000000000406e+00
1.425000000000000000e+01 1.821499999999999897e+00
1.430000000000000071e+01 9.037060000000000315e+00
1.434999999999999964e+01 4.994379999999999598e+00
1.440000000000000036e+01 5.561429999999999652e+00
1.444999999999999929e+01 7.887929999999999886e+00
1.450000000000000000e+01 1.599826999999999977e+01
1.455000000000000071e+01 2.550819999999999865e+00
1.459999999999999964e+01 4.309549999999999770e+00
1.465000000000000036e+01 1.171313999999999922e+01
1.469999999999999929e+01 4.518679999999999808e+00
1.475000000000000000e+01 6.823269999999999946e+00
1.480000000000000071e+01 6.176720000000000432e+00
1.484999999999999964e+01 4.182100000000000151e+00
1.490000000000000036e+01 6.069600000000000328e+00
1.494999999999999929e+01 2.988809999999999967e+00
1.500000000000000000e+01 8.741220000000000212e+00
1.505000000000000071e+01 1.682073000000000107e+01
1.509999999999999964e+01 4.975290000000000212e+00
1.515000000000000036e+01 7.132929999999999993e+00
1.519999999999999929e+01 6.576859999999999928e+00
1.525000000000000000e+01 2.790890000000000093e+00
1.530000000000000071e+01 2.349810000000000088e+01
1.534999999999999964e+01 9.526790000000000092e+00
1.540000000000000036e+01 7.008149999999999658e+00
1.544999999999999929e+01 4.328249999999999709e+00
1.550000000000000000e+01 6.232149999999999856e+00
1.555000000000000071e+01 3.127749999999999808e+00
1.559999999999999964e+01 5.240969999999999906e+00
1.565000000000000036e+01 5.000960000000000072e+00
1.569999999999999929e+01 3.721480000000000121e+00
1.575000000000000000e+01 6.500630000000000130e+00
1.580000000000000071e+01 3.157059999999999977e+00
1.584999999999999964e+01 5.911380000000000301e+00
1.590000000000000036e+01 8.931290000000000617e+00
1.594999999999999929e+01 1.929410000000000069e+00
1.600000000000000000e+01 4.785280000000000200e+00
1.605000000000000071e+01 2.192000000000000171e+00
1.610000000000000142e+01 2.007121000000000066e+01
1.614999999999999858e+01 6.148649999999999949e+00
1.619999999999999929e+01 7.767009999999999970e+00
1.625000000000000000e+01 5.366109999999999935e+00
1.630000000000000071e+01 4.645080000000000098e+00
1.635000000000000142e+01 7.603810000000000180e+00
1.639999999999999858e+01 1.893832000000000093e+01
1.644999999999999929e+01 7.645190000000000374e+00
1.650000000000000000e+01 1.219027999999999956e+01
1.655000000000000071e+01 2.125439000000000078e+01
1.660000000000000142e+01 1.306456000000000017e+01
1.664999999999999858e+01 2.567569999999999908e+00
1.669999999999999929e+01 5.317070000000000185e+00
1.675000000000000000e+01 9.335960000000000036e+00
1.680000000000000071e+01 2.669410000000000061e+00
1.685000000000000142e+01 9.547159999999999869e+00
1.689999999999999858e+01 2.550759999999999916e+00
1.694999999999999929e+01 6.249520000000000408e+00
1.700000000000000000e+01 5.653279999999999639e+00
1.705000000000000071e+01 4.248490000000000322e+00
1.710000000000000142e+01 6.610100000000000087e+00
1.714999999999999858e+01 7.822110000000000340e+00
1.719999999999999929e+01 6.682839999999999669e+00
1.725000000000000000e+01 7.143449999999999633e+00
1.730000000000000071e+01 2.001790000000000180e+00
1.735000000000000142e+01 7.760489999999999888e+00
1.739999999999999858e+01 7.217679999999999652e+00
1.744999999999999929e+01 1.971829999999999972e+00
1.750000000000000000e+01 4.489029999999999632e+00
1.755000000000000071e+01 3.458390000000000075e+00
1.760000000000000142e+01 4.369659999999999656e+00
1.764999999999999858e+01 6.934840000000000337e+00
1.769999999999999929e+01 4.141490000000000116e+00
1.775000000000000000e+01 7.370630000000000237e+00
1.780000000000000071e+01 3.590139999999999887e+00
1.785000000000000142e+01 1.792756999999999934e+01
1.789999999999999858e+01 5.889639999999999986e+00
1.794999999999999929e+01 1.390212000000000003e+01
1.800000000000000000e+01 3.536509999999999820e+00
1.805000000000000071e+01 2.272009999999999863e+00
1.810000000000000142e+01 1.013326999999999956e+01
1.814999999999999858e+01 3.635639999999999983e+00
1.819999999999999929e+01 1.283780999999999928e+01
1.825000000000000000e+01 1.332919000000000054e+01
1.830000000000000071e+01 7.711359999999999992e+00
1.835000000000000142e+01 1.008882000000000012e+01
1.839999999999999858e+01 7.855990000000000251e+00
1.844999999999999929e+01 5.536559999999999704e+00
1.850000000000000000e+01 3.035000000000000142e+00
1.855000000000000071e+01 3.225179999999999936e+00
1.860000000000000142e+01 2.440929999999999822e+00
1.864999999999999858e+01 6.806350000000000122e+00
1.869999999999999929e+01 4.674159999999999648e+00
1.875000000000000000e+01 6.935319999999999929e+00
1.880000000000000071e+01 3.573150000000000048e+00
1.885000000000000142e+01 1.398961000000000077e+01
1.889999999999999858e+01 3.820949999999999847e+00
1.894999999999999929e+01 6.351230000000000153e+00
1.900000000000000000e+01 3.181779999999999831e+00
1.905000000000000071e+01 8.663230000000000430e+00
1.910000000000000142e+01 5.960139999999999993e+00
1.914999999999999858e+01 3.094310000000000116e+00
1.919999999999999929e+01 3.049440000000000150e+00
1.925000000000000000e+01 1.978067000000000064e+01
1.930000000000000071e+01 1.880390000000000006e+00
1.935000000000000142e+01 1.792896000000000001e+01
1.939999999999999858e+01 3.487239999999999895e+00
1.944999999999999929e+01 3.714339999999999975e+00
1.950000000000000000e+01 9.614140000000000796e+00
1.955000000000000071e+01 7.437059999999999782e+00
1.960000000000000142e+01 1.430430000000000090e+00
1.964999999999999858e+01 8.461690000000000822e+00
1.969999999999999929e+01 2.627639999999999976e+00
1.975000000000000000e+01 6.785370000000000346e+00
1.980000000000000071e+01 4.340239999999999654e+00
1.985000000000000142e+01 3.548130000000000006e+00
1.989999999999999858e+01 4.239740000000000286e+00
1.994999999999999929e+01 4.681919999999999860e+00
2.000000000000000000e+01 8.570740000000000691e+00
2.005000000000000071e+01 3.995099999999999874e+00
2.010000000000000142e+01 8.683379999999999654e+00
2.014999999999999858e+01 3.234690000000000065e+00
2.019999999999999929e+01 4.670090000000000074e+00
2.025000000000000000e+01 4.286690000000000111e+00
2.030000000000000071e+01 2.215009999999999923e+00
2.035000000000000142e+01 1.969160000000000021e+00
2.039999999999999858e+01 3.458619999999999806e+00
2.044999999999999929e+01 3.246939999999999937e+00
2.050000000000000000e+01 2.333320000000000061e+00
2.055000000000000071e+01 8.751329999999999387e+00
2.060000000000000142e+01 1.966560000000000086e+00
2.064999999999999858e+01 4.009680000000000355e+00
2.069999999999999929e+01 4.057979999999999698e+00
2.075000000000000000e+01 2.204439999999999955e+00
2.080000000000000071e+01 2.834490000000000176e+00
2.085000000000000142e+01 4.007100000000000328e+00
2.089999999999999858e+01 2.425380000000000091e+00
2.094999999999999929e+01 2.959550000000000125e+00
2.100000000000000000e+01 2.848419999999999952e+00
2.105000000000000071e+01 1.359112999999999971e+01
2.110000000000000142e+01 1.005630000000000024e+01
2.114999999999999858e+01 6.376030000000000086e+00
2.119999999999999929e+01 1.225789999999999935e+01
2.125000000000000000e+01 2.514382000000000161e+01
2.130000000000000071e+01 4.609040000000000248e+00
2.135000000000000142e+01 5.497429999999999595e+00
2.139999999999999858e+01 3.178108999999999895e+01
2.144999999999999929e+01 1.758099999999999952e+01
2.150000000000000000e+01 6.331190000000000317e+00
2.155000000000000071e+01 6.299430000000000085e+00
2.160000000000000142e+01 6.142190000000000261e+00
2.164999999999999858e+01 1.075084000000000017e+01
2.169999999999999929e+01 8.108330000000000481e+00
2.175000000000000000e+01 1.409237000000000073e+01
2.180000000000000071e+01 1.707682000000000144e+01
2.185000000000000142e+01 1.508657999999999966e+01
2.189999999999999858e+01 1.309859999999999935e+01
2.194999999999999929e+01 1.405667000000000044e+01
2.200000000000000000e+01 1.018604000000000021e+01
2.205000000000000071e+01 7.287079999999999558e+00
2.210000000000000142e+01 1.224409999999999954e+01
2.214999999999999858e+01 8.548389999999999489e+00
2.219999999999999929e+01 6.373940000000000161e+00
2.225000000000000000e+01 8.701679999999999637e+00
2.230000000000000071e+01 1.353785000000000061e+01
2.235000000000000142e+01 1.841846999999999923e+01
2.239999999999999858e+01 1.607699999999999907e+00
2.244999999999999929e+01 3.000139000000000067e+01
2.250000000000000000e+01 7.816200000000000259e+00
2.255000000000000071e+01 1.582240999999999964e+01
2.260000000000000142e+01 5.976180000000000270e+00
2.264999999999999858e+01 6.079279999999999795e+00
2.269999999999999929e+01 2.317349999999999799e+00
2.275000000000000000e+01 1.065862000000000087e+01
2.280000000000000071e+01 1.020831000000000088e+01
2.285000000000000142e+01 1.672294000000000125e+01
2.289999999999999858e+01 6.196419999999999817e+00
2.294999999999999929e+01 3.390089999999999826e+00
2.300000000000000000e+01 1.067167000000000066e+01
2.305000000000000071e+01 1.147279999999999944e+01
2.310000000000000142e+01 7.561180000000000234e+00
2.314999999999999858e+01 8.650439999999999685e+00
2.319999999999999929e+01 7.998820000000000263e+00
2.325000000000000000e+01 2.748899000000000115e+01
2.330000000000000071e+01 8.078540000000000276e+00
2.335000000000000142e+01 7.964789999999999814e+00
2.339999999999999858e+01 6.254450000000000287e+00
2.344999999999999929e+01 7.504570000000000185e+00
2.350000000000000000e+01 4.652079999999999771e+00
2.355000000000000071e+01 7.131750000000000256e+00
2.360000000000000142e+01 3.862319999999999975e+00
2.364999999999999858e+01 1.399286999999999992e+01
2.369999999999999929e+01 2.024643999999999977e+01
2.375000000000000000e+01 9.573119999999999408e+00
2.380000000000000071e+01 1.037997999999999976e+01
2.385000000000000142e+01 7.325179999999999580e+00
2.389999999999999858e+01 3.886519999999999975e+00
2.394999999999999929e+01 3.800739999999999785e+00
2.400000000000000000e+01 5.845220000000000304e+00
2.405000000000000071e+01 3.363230000000000164e+00
2.410000000000000142e+01 4.631109999999999616e+00
2.414999999999999858e+01 2.617010000000000058e+00
2.419999999999999929e+01 2.173490000000000144e+00
2.425000000000000000e+01 1.812559999999999949e+00
2.430000000000000071e+01 2.512360000000000149e+00
2.435000000000000142e+01 6.854370000000000296e+00
2.439999999999999858e+01 3.204610000000000181e+00
2.444999999999999929e+01 4.392949999999999910e+00
2.450000000000000000e+01 4.581889999999999574e+00
2.455000000000000071e+01 3.927389999999999937e+00
2.460000000000000142e+01 2.445520000000000138e+00
2.464999999999999858e+01 4.488000000000000433e+00
2.469999999999999929e+01 2.815789999999999793e+00
2.475000000000000000e+01 7.559580000000000410e+00
2.480000000000000071e+01 2.598279999999999923e+00
2.485000000000000142e+01 4.541949999999999932e+00
2.489999999999999858e+01 4.775489999999999569e+00
2.494999999999999929e+01 2.242430000000000145e+00
2.500000000000000000e+01 2.746249999999999858e+00
2.505000000000000071e+01 2.049390000000000001e+01
2.510000000000000142e+01 9.769410000000000593e+00
2.514999999999999858e+01 2.029009999999999980e+00
2.519999999999999929e+01 1.635949000000000098e+01
2.525000000000000000e+01 2.704899999999999860e+00
2.530000000000000071e+01 7.685660000000000380e+00
2.535000000000000142e+01 4.556589999999999918e+00
2.539999999999999858e+01 4.384299999999999642e+00
2.544999999999999929e+01 4.853769999999999918e+00
2.550000000000000000e+01 1.152852000000000032e+01
2.555000000000000071e+01 3.923329999999999984e+00
2.560000000000000142e+01 4.996150000000000091e+00
2.564999999999999858e+01 4.507480000000000153e+00
2.569999999999999929e+01 3.381575000000000131e+01
2.575000000000000000e+01 3.270540000000000003e+00
2.580000000000000071e+01 7.066620000000000346e+00
2.585000000000000142e+01 1.487794000000000061e+01
2.589999999999999858e+01 6.221899999999999764e+00
2.594999999999999929e+01 7.004819999999999602e+00
2.600000000000000000e+01 8.349690000000000722e+00
2.605000000000000071e+01 5.028839999999999755e+00
2.610000000000000142e+01 2.541609999999999925e+00
2.614999999999999858e+01 1.377769999999999939e+01
2.619999999999999929e+01 7.000930000000000319e+00
2.625000000000000000e+01 6.275310000000000166e+00
2.630000000000000071e+01 7.506709999999999994e+00
2.635000000000000142e+01 6.665659999999999918e+00
2.639999999999999858e+01 1.281772999999999918e+01
2.644999999999999929e+01 1.171259000000000050e+01
2.650000000000000000e+01 6.704970000000000319e+00
2.655000000000000071e+01 2.812990000000000101e+00
2.660000000000000142e+01 8.711759999999999948e+00
2.664999999999999858e+01 8.506330000000000169e+00
2.669999999999999929e+01 9.161030000000000229e+00
2.675000000000000000e+01 1.001324999999999932e+01
2.680000000000000071e+01 2.168715999999999866e+01
2.685000000000000142e+01 6.906089999999999840e+00
2.689999999999999858e+01 2.285709999999999908e+00
2.694999999999999929e+01 5.751789999999999736e+00
2.700000000000000000e+01 1.136933999999999934e+01
2.705000000000000071e+01 1.411937999999999960e+01
2.710000000000000142e+01 4.554730000000000167e+00
2.714999999999999858e+01 1.500680000000000014e+01
2.719999999999999929e+01 1.840643000000000029e+01
2.725000000000000000e+01 1.461217000000000077e+01
2.730000000000000071e+01 1.548334000000000010e+01
2.735000000000000142e+01 3.429720000000000102e+00
2.739999999999999858e+01 5.821419999999999817e+00
2.744999999999999929e+01 8.003679999999999239e+00
2.750000000000000000e+01 9.070769999999999555e+00
2.755000000000000071e+01 4.716300000000000381e+00
2.760000000000000142e+01 1.125248999999999988e+01
2.764999999999999858e+01 1.940212999999999965e+01
2.769999999999999929e+01 5.624520000000000408e+00
2.775000000000000000e+01 3.399849999999999817e+00
2.780000000000000071e+01 9.008869999999999933e+00
2.785000000000000142e+01 7.191139999999999866e+00
2.789999999999999858e+01 2.202399999999999913e+00
2.794999999999999929e+01 2.180849999999999955e+00
2.800000000000000000e+01 8.674549999999999983e+00
2.805000000000000071e+01 1.694353999999999871e+01
2.810000000000000142e+01 3.082009999999999916e+00
2.814999999999999858e+01 3.529570000000000096e+00
2.819999999999999929e+01 4.359680000000000000e+00
2.825000000000000000e+01 1.177106000000000030e+01
2.830000000000000071e+01 2.574809999999999821e+00
2.835000000000000142e+01 7.126409999999999911e+00
2.839999999999999858e+01 1.967230000000000034e+00
2.844999999999999929e+01 6.195940000000000225e+00
2.850000000000000000e+01 6.294310000000000294e+00
2.855000000000000071e+01 4.067630000000000301e+00
2.860000000000000142e+01 1.508099999999999952e+01
2.864999999999999858e+01 4.569759999999999600e+00
2.869999999999999929e+01 2.502450000000000063e+00
2.875000000000000000e+01 8.006779999999999120e+00
2.880000000000000071e+01 5.792779999999999596e+00
2.885000000000000142e+01 4.143799999999999706e+00
2.889999999999999858e+01 8.208339999999999748e+00
2.894999999999999929e+01 6.966859999999999609e+00
2.900000000000000000e+01 1.811350000000000016e+00
2.905000000000000071e+01 2.519859999999999989e+00
2.910000000000000142e+01 2.444240000000000190e+00
2.914999999999999858e+01 3.980700000000000127e+00
2.919999999999999929e+01 9.769170000000000798e+00
2.925000000000000000e+01 4.770880000000000010e+00
2.930000000000000071e+01 5.821119999999999628e+00
2.935000000000000142e+01 2.680826000000000064e+01
2.939999999999999858e+01 2.059837999999999880e+01
2.944999999999999929e+01 4.694950000000000401e+00
2.950000000000000000e+01 8.543359999999999843e+00
2.955000000000000071e+01 1.698534000000000077e+01
2.960000000000000142e+01 5.697879999999999612e+00
2.964999999999999858e+01 4.794050000000000367e+00
2.969999999999999929e+01 6.091549999999999798e+00
2.975000000000000000e+01 2.451499999999999790e+00
2.980000000000000071e+01 1.163972000000000051e+01
2.985000000000000142e+01 7.441810000000000258e+00
2.989999999999999858e+01 5.629410000000000025e+00
2.994999999999999929e+01 5.287740000000000329e+00
3.000000000000000000e+01 3.447620000000000129e+00
3.005000000000000071e+01 3.198049999999999837e+00
3.010000000000000142e+01 3.644289999999999807e+00
3.014999999999999858e+01 6.533640000000000114e+00
3.019999999999999929e+01 6.545359999999999623e+00
3.025000000000000000e+01 4.531629999999999825e+00
3.030000000000000071e+01 9.375920000000000698e+00
3.035000000000000142e+01 5.765950000000000131e+00
3.039999999999999858e+01 3.117249999999999943e+01
3.044999999999999929e+01 1.527941000000000038e+01
3.050000000000000000e+01 5.995790000000000397e+00
3.055000000000000071e+01 2.116526999999999958e+01
3.060000000000000142e+01 7.173960000000000115e+00
3.064999999999999858e+01 5.892220000000000013e+00
3.069999999999999929e+01 7.759520000000000195e+00
3.075000000000000000e+01 3.108919999999999906e+00
3.080000000000000071e+01 1.231398000000000081e+01
3.085000000000000142e+01 2.616420000000000190e+00
3.089999999999999858e+01 6.246959999999999624e+00
3.094999999999999929e+01 6.422839999999999883e+00
3.100000000000000000e+01 1.547899999999999920e+01
3.105000000000000071e+01 3.712549999999999795e+00
3.110000000000000142e+01 1.863569999999999949e+00
3.114999999999999858e+01 5.190920000000000201e+00
3.119999999999999929e+01 1.938479999999999981e+00
3.125000000000000000e+01 5.117670000000000385e+00
3.130000000000000071e+01 9.907569999999999766e+00
3.135000000000000142e+01 6.614919999999999689e+00
3.139999999999999858e+01 2.049269999999999925e+00
3.144999999999999929e+01 4.521200000000000330e+00
3.150000000000000000e+01 3.710700000000000109e+00
3.155000000000000071e+01 1.455836000000000041e+01
3.160000000000000142e+01 3.189307000000000158e+01
3.164999999999999858e+01 3.376149999999999984e+00
3.169999999999999929e+01 5.172209999999999752e+00
3.175000000000000000e+01 4.918280000000000207e+00
3.180000000000000071e+01 3.015420000000000211e+00
3.185000000000000142e+01 2.973669999999999813e+00
3.189999999999999858e+01 2.241950000000000109e+00
3.194999999999999929e+01 8.016809999999999548e+00
3.200000000000000000e+01 6.843960000000000043e+00
3.204999999999999716e+01 4.604239999999999888e+00
3.210000000000000142e+01 6.681049999999999933e+00
3.214999999999999858e+01 8.950559999999999405e+00
3.220000000000000284e+01 5.956920000000000215e+00
3.225000000000000000e+01 1.194042999999999921e+01
3.229999999999999716e+01 5.293809999999999683e+00
3.235000000000000142e+01 5.857510000000000439e+00
3.239999999999999858e+01 8.504709999999999326e+00
3.245000000000000284e+01 9.773690000000000211e+00
3.250000000000000000e+01 6.066569999999999574e+00
3.254999999999999716e+01 2.307279999999999998e+00
3.260000000000000142e+01 1.315376999999999974e+01
3.264999999999999858e+01 7.043919999999999959e+00
3.270000000000000284e+01 1.994098999999999933e+01
3.275000000000000000e+01 7.187059999999999782e+00
3.279999999999999716e+01 1.008724999999999916e+01
3.285000000000000142e+01 1.988553999999999888e+01
3.289999999999999858e+01 7.023489999999999789e+00
3.295000000000000284e+01 3.232741999999999649e+01
3.300000000000000000e+01 2.022963000000000022e+01
3.304999999999999716e+01 5.750619999999999621e+00
3.310000000000000142e+01 8.233399999999999608e+00
3.314999999999999858e+01 2.692180000000000017e+00
3.320000000000000284e+01 1.233525000000000027e+01
3.325000000000000000e+01 2.529883999999999844e+01
3.329999999999999716e+01 1.760038000000000125e+01
3.335000000000000142e+01 1.597499999999999964e+01
3.339999999999999858e+01 1.044541000000000075e+01
3.345000000000000284e+01 1.065307999999999922e+01
3.350000000000000000e+01 2.738391000000000020e+01
3.354999999999999716e+01 1.146134999999999948e+01
3.360000000000000142e+01 4.962850000000000428e+00
3.364999999999999858e+01 1.632179999999999964e+01
3.370000000000000284e+01 2.768852000000000046e+01
3.375000000000000000e+01 9.128830000000000666e+00
3.379999999999999716e+01 1.440851999999999933e+01
3.385000000000000142e+01 5.642680000000000362e+00
3.389999999999999858e+01 4.687770000000000437e+00
3.395000000000000284e+01 1.131559999999999988e+01
3.400000000000000000e+01 3.041580000000000172e+00
3.404999999999999716e+01 7.795550000000000423e+00
3.410000000000000142e+01 9.753809999999999647e+00
3.414999999999999858e+01 2.076782000000000039e+01
3.420000000000000284e+01 1.865054999999999907e+01
3.425000000000000000e+01 2.580340000000000078e+00
3.429999999999999716e+01 1.153345000000000020e+01
3.435000000000000142e+01 6.818229999999999791e+00
3.439999999999999858e+01 1.532154000000000060e+01
3.445000000000000284e+01 5.126999999999999780e+00
3.450000000000000000e+01 4.757590000000000430e+00
3.454999999999999716e+01 1.656861999999999924e+01
3.460000000000000142e+01 1.376481000000000066e+01
3.464999999999999858e+01 6.440690000000000026e+00
3.470000000000000284e+01 1.316497999999999990e+01
3.475000000000000000e+01 5.185190000000000410e+00
3.479999999999999716e+01 4.433860000000000134e+00
3.485000000000000142e+01 4.899540000000000006e+00
3.489999999999999858e+01 3.224169999999999980e+00
3.495000000000000284e+01 7.449309999999999654e+00
3.500000000000000000e+01 3.504830000000000112e+00
3.504999999999999716e+01 4.628309999999999924e+00
3.510000000000000142e+01 1.341475999999999935e+01
3.514999999999999858e+01 3.537589999999999790e+00
3.520000000000000284e+01 3.891789999999999861e+00
3.525000000000000000e+01 6.194449999999999790e+00
3.529999999999999716e+01 1.703143999999999991e+01
3.535000000000000142e+01 1.727893999999999863e+01
3.539999999999999858e+01 4.647100000000000009e+00
3.545000000000000284e+01 8.422869999999999635e+00
3.550000000000000000e+01 8.297140000000000626e+00
3.554999999999999716e+01 3.142250000000000210e+00
3.560000000000000142e+01 1.008376999999999946e+01
3.564999999999999858e+01 1.366380000000000017e+01
3.570000000000000284e+01 4.895800000000000374e+00
3.575000000000000000e+01 5.935170000000000279e+00
3.579999999999999716e+01 1.181320000000000014e+01
3.585000000000000142e+01 4.149650000000000283e+00
3.589999999999999858e+01 1.087696000000000041e+01
3.595000000000000284e+01 2.105167000000000144e+01
3.600000000000000000e+01 5.255329999999999835e+00
3.604999999999999716e+01 1.791273999999999944e+01
3.610000000000000142e+01 2.816650999999999883e+01
3.614999999999999858e+01 3.050706999999999880e+01
3.620000000000000284e+01 1.547151000000000032e+01
3.625000000000000000e+01 6.290049999999999919e+00
3.629999999999999716e+01 6.966280000000000250e+00
3.635000000000000142e+01 1.397166999999999959e+01
3.639999999999999858e+01 1.708577999999999975e+01
3.645000000000000284e+01 6.479689999999999728e+00
3.650000000000000000e+01 3.834680000000000089e+00
3.654999999999999716e+01 5.231799999999999784e+00
3.660000000000000142e+01 3.551740000000000119e+00
3.664999999999999858e+01 2.946017000000000152e+01
3.670000000000000284e+01 7.829629999999999868e+00
3.675000000000000000e+01 3.167463000000000051e+01
3.679999999999999716e+01 3.733519999999999950e+00
3.685000000000000142e+01 1.066076999999999941e+01
3.689999999999999858e+01 1.135613000000000028e+01
3.695000000000000284e+01 7.277289999999999814e+00
3.700000000000000000e+01 1.385333999999999932e+01
3.704999999999999716e+01 8.528790000000000759e+00
3.710000000000000142e+01 3.322319999999999940e+00
3.714999999999999858e+01 9.379390000000000782e+00
3.720000000000000284e+01 1.272706999999999944e+01
3.725000000000000000e+01 7.718289999999999651e+00
3.729999999999999716e+01 5.734899999999999665e+00
3.735000000000000142e+01 3.846459999999999990e+00
3.739999999999999858e+01 2.442717000000000027e+01
3.745000000000000284e+01 5.020789999999999864e+00
3.750000000000000000e+01 2.604470000000000063e+00
3.754999999999999716e+01 4.793000000000000149e+00
3.760000000000000142e+01 1.042026000000000074e+01
3.764999999999999858e+01 4.368839999999999613e+00
3.770000000000000284e+01 4.105739999999999945e+00
3.775000000000000000e+01 8.972350000000000492e+00
3.779999999999999716e+01 8.671329999999999316e+00
3.785000000000000142e+01 6.676590000000000025e+00
3.789999999999999858e+01 1.061285999999999952e+01
3.795000000000000284e+01 1.124619999999999997e+01
3.800000000000000000e+01 2.454880000000000173e+00
3.804999999999999716e+01 3.962660000000000071e+00
3.810000000000000142e+01 7.503989999999999938e+00
3.814999999999999858e+01 2.954062000000000054e+01
3.820000000000000284e+01 1.095106999999999964e+01
3.825000000000000000e+01 7.953789999999999694e+00
3.829999999999999716e+01 6.377959999999999852e+00
3.835000000000000142e+01 4.400599999999999845e+00
3.839999999999999858e+01 1.066718000000000011e+01
3.845000000000000284e+01 2.342949000000000126e+01
3.850000000000000000e+01 7.077539999999999942e+00
3.854999999999999716e+01 1.101759000000000022e+01
3.860000000000000142e+01 7.279759999999999565e+00
3.864999999999999858e+01 7.203839999999999577e+00
3.870000000000000284e+01 2.323357999999999990e+01
3.875000000000000000e+01 7.711520000000000152e+00
3.879999999999999716e+01 9.460670000000000357e+00
3.885000000000000142e+01 9.567890000000000228e+00
3.889999999999999858e+01 2.034105999999999881e+01
3.895000000000000284e+01 5.085740000000000371e+00
3.900000000000000000e+01 6.036319999999999908e+00
3.904999999999999716e+01 3.085529999999999884e+00
3.910000000000000142e+01 4.575910000000000366e+00
3.914999999999999858e+01 6.193620000000000125e+00
3.920000000000000284e+01 1.969132000000000104e+01
3.925000000000000000e+01 5.254310000000000258e+00
3.929999999999999716e+01 1.340118999999999971e+01
3.935000000000000142e+01 1.223323000000000071e+01
3.939999999999999858e+01 1.419435999999999964e+01
3.945000000000000284e+01 4.537370000000000125e+00
3.950000000000000000e+01 6.892870000000000275e+00
3.954999999999999716e+01 2.078660999999999959e+01
3.960000000000000142e+01 6.706680000000000419e+00
3.964999999999999858e+01 3.715800000000000214e+00
3.970000000000000284e+01 1.969532999999999845e+01
3.975000000000000000e+01 3.480249999999999844e+00
3.979999999999999716e+01 5.761910000000000309e+00
3.985000000000000142e+01 1.599372999999999934e+01
3.989999999999999858e+01 7.534589999999999677e+00
3.995000000000000284e+01 5.383969999999999700e+00
4.000000000000000000e+01 6.847279999999999589e+00
4.004999999999999716e+01 1.943290999999999968e+01
4.010000000000000142e+01 2.588429999999999787e+00
4.014999999999999858e+01 6.962310000000000443e+00
4.020000000000000284e+01 6.569989999999999775e+00
4.025000000000000000e+01 3.985500000000000043e+00
4.029999999999999716e+01 4.963949999999999640e+00
4.035000000000000142e+01 3.886050000000000004e+00
4.039999999999999858e+01 9.196490000000000720e+00
4.045000000000000284e+01 1.263368000000000002e+01
4.050000000000000000e+01 8.962360000000000326e+00
4.054999999999999716e+01 5.852059999999999818e+00
4.060000000000000142e+01 5.792320000000000135e+00
4.064999999999999858e+01 7.617569999999999730e+00
4.070000000000000284e+01 5.416739999999999888e+00
4.075000000000000000e+01 2.910289999999999822e+00
4.079999999999999716e+01 5.913520000000000110e+00
4.085000000000000142e+01 8.619009999999999394e+00
4.089999999999999858e+01 6.442689999999999806e+00
4.095000000000000284e+01 4.496769999999999712e+00
4.100000000000000000e+01 1.265798999999999985e+01
4.104999999999999716e+01 4.883919999999999817e+00
4.110000000000000142e+01 9.677830000000000155e+00
4.114999999999999858e+01 5.392019999999999591e+00
4.120000000000000284e+01 5.489440000000000097e+00
4.125000000000000000e+01 3.994099999999999984e+00
4.129999999999999716e+01 6.432489999999999597e+00
4.135000000000000142e+01 1.330676000000000059e+01
4.139999999999999858e+01 7.560710000000000264e+00
4.145000000000000284e+01 1.506037000000000070e+01
4.150000000000000000e+01 3.802230000000000221e+00
4.154999999999999716e+01 7.028929999999999900e+00
4.160000000000000142e+01 1.684290000000000065e+00
4.164999999999999858e+01 1.004430999999999941e+01
4.170000000000000284e+01 1.171003999999999934e+01
4.175000000000000000e+01 1.167119999999999935e+00
4.179999999999999716e+01 5.454629999999999868e+00
4.185000000000000142e+01 1.396441000000000088e+01
4.189999999999999858e+01 1.069200999999999979e+01
4.195000000000000284e+01 1.817062999999999917e+01
4.200000000000000000e+01 3.036620000000000097e+00
4.204999999999999716e+01 7.121139999999999581e+00
4.210000000000000142e+01 3.666040000000000187e+00
4.214999999999999858e+01 8.836439999999999628e+00
4.220000000000000284e+01 2.172988000000000142e+01
4.225000000000000000e+01 3.746269999999999989e+00
4.229999999999999716e+01 2.987490000000000201e+00
4.235000000000000142e+01 9.767599999999999838e+00
4.239999999999999858e+01 6.052730000000000388e+00
4.245000000000000284e+01 2.498740000000000183e+00
4.250000000000000000e+01 1.378968000000000060e+01
4.254999999999999716e+01 7.359969999999999679e+00
4.260000000000000142e+01 5.796079999999999899e+00
4.264999999999999858e+01 8.503360000000000696e+00
4.270000000000000284e+01 3.012000000000000011e+00
4.275000000000000000e+01 1.746639999999999970e+00
4.279999999999999716e+01 5.827110000000000234e+00
4.285000000000000142e+01 2.835519999999999818e+00
4.289999999999999858e+01 2.042289999999999939e+00
4.295000000000000284e+01 7.452189999999999870e+00
4.300000000000000000e+01 7.024869999999999948e+00
4.304999999999999716e+01 2.574969999999999981e+00
4.310000000000000142e+01 9.897090000000000387e+00
4.314999999999999858e+01 2.671870000000000189e+00
4.320000000000000284e+01 4.989869999999999806e+00
4.325000000000000000e+01 1.488096999999999959e+01
4.329999999999999716e+01 3.746680000000000010e+00
4.335000000000000142e+01 2.560620000000000118e+00
4.339999999999999858e+01 1.712256000000000000e+01
4.345000000000000284e+01 4.923809999999999576e+00
4.350000000000000000e+01 2.623130000000000184e+00
4.354999999999999716e+01 7.043590000000000018e+00
4.360000000000000142e+01 3.043800000000000061e+00
4.364999999999999858e+01 7.405929999999999680e+00
4.370000000000000284e+01 2.982930000000000081e+00
4.375000000000000000e+01 4.832559999999999967e+00
4.379999999999999716e+01 1.032438999999999929e+01
4.385000000000000142e+01 3.535410000000000164e+00
4.389999999999999858e+01 7.744019999999999904e+00
4.395000000000000284e+01 1.573827999999999960e+01
4.400000000000000000e+01 2.837860000000000049e+00
4.404999999999999716e+01 5.872499999999999609e+00
4.410000000000000142e+01 8.517670000000000741e+00
4.414999999999999858e+01 2.433425000000000082e+01
4.420000000000000284e+01 4.295620000000000438e+00
4.425000000000000000e+01 2.094819999999999904e+00
4.429999999999999716e+01 1.035600999999999949e+01
4.435000000000000142e+01 8.189009999999999678e+00
4.439999999999999858e+01 1.092318999999999996e+01
4.445000000000000284e+01 1.520295999999999914e+01
4.450000000000000000e+01 7.269700000000000273e+00
4.454999999999999716e+01 1.617499999999999938e+00
4.460000000000000142e+01 3.735030000000000072e+00
4.464999999999999858e+01 2.538510000000000044e+00
4.470000000000000284e+01 2.907678999999999903e+01
4.475000000000000000e+01 1.478499999999999925e+00
4.479999999999999716e+01 4.895929999999999893e+00
4.485000000000000142e+01 7.241290000000000227e+00
4.489999999999999858e+01 7.266440000000000232e+00
4.495000000000000284e+01 6.471300000000000274e+00
4.500000000000000000e+01 1.094522000000000084e+01
4.504999999999999716e+01 7.236080000000000290e+00
4.510000000000000142e+01 6.511949999999999683e+00
4.514999999999999858e+01 9.444140000000000867e+00
4.520000000000000284e+01 3.039028000000000063e+01
4.525000000000000000e+01 4.902689999999999770e+00
4.529999999999999716e+01 6.176009999999999778e+00
4.535000000000000142e+01 5.168429999999999858e+00
4.539999999999999858e+01 3.652546000000000248e+01
4.545000000000000284e+01 5.145730000000000359e+00
4.550000000000000000e+01 1.338804999999999978e+01
4.554999999999999716e+01 4.810319999999999929e+00
4.560000000000000142e+01 7.557540000000000369e+00
4.564999999999999858e+01 2.577993999999999986e+01
4.570000000000000284e+01 4.682509999999999728e+00
4.575000000000000000e+01 3.915750000000000064e+00
4.579999999999999716e+01 5.428630000000000067e+00
4.585000000000000142e+01 5.111819999999999808e+00
4.589999999999999858e+01 2.181547000000000125e+01
4.595000000000000284e+01 1.020203000000000060e+01
4.600000000000000000e+01 6.981110000000000149e+00
4.604999999999999716e+01 3.685197000000000145e+01
4.610000000000000142e+01 9.266730000000000800e+00
4.614999999999999858e+01 4.032029999999999781e+00
4.620000000000000284e+01 1.347780000000000022e+01
4.625000000000000000e+01 9.865729999999999222e+00
4.629999999999999716e+01 6.539419999999999789e+00
4.635000000000000142e+01 1.864345000000000141e+01
4.639999999999999858e+01 4.027940000000000076e+00
4.645000000000000284e+01 6.305089999999999861e+00
4.650000000000000000e+01 1.371354000000000006e+01
4.654999999999999716e+01 1.611635000000000062e+01
4.660000000000000142e+01 1.833231999999999928e+01
4.664999999999999858e+01 2.958586000000000027e+01
4.670000000000000284e+01 4.569110000000000227e+00
4.675000000000000000e+01 5.088639999999999830e+00
4.679999999999999716e+01 1.697719999999999985e+01
4.685000000000000142e+01 6.484270000000000422e+00
4.689999999999999858e+01 2.843980000000000175e+00
4.695000000000000284e+01 3.400070999999999799e+01
4.700000000000000000e+01 7.856429999999999580e+00
4.704999999999999716e+01 3.950381000000000142e+01
4.710000000000000142e+01 9.649810000000000443e+00
4.714999999999999858e+01 8.952410000000000423e+00
4.720000000000000284e+01 1.799190000000000067e+00
4.725000000000000000e+01 9.509320000000000661e+00
4.729999999999999716e+01 1.973323999999999856e+01
4.735000000000000142e+01 1.872946999999999917e+01
4.739999999999999858e+01 6.242910000000000181e+00
4.745000000000000284e+01 8.878819999999999268e+00
4.750000000000000000e+01 1.326871000000000045e+01
4.754999999999999716e+01 5.462240000000000428e+00
4.760000000000000142e+01 1.032290000000000063e+01
4.764999999999999858e+01 4.721829999999999750e+00
4.770000000000000284e+01 1.191064000000000078e+01
4.775000000000000000e+01 2.212490000000000023e+01
4.779999999999999716e+01 1.258915000000000006e+01
4.785000000000000142e+01 1.059365999999999985e+01
4.789999999999999858e+01 8.618349999999999511e+00
4.795000000000000284e+01 1.099651000000000067e+01
4.800000000000000000e+01 2.238475999999999999e+01
4.804999999999999716e+01 1.224004000000000048e+01
4.810000000000000142e+01 9.773089999999999833e+00
4.814999999999999858e+01 6.733830000000000204e+00
4.820000000000000284e+01 6.438130000000000130e+00
4.825000000000000000e+01 6.580569999999999808e+00
4.829999999999999716e+01 4.536249999999999893e+00
4.835000000000000142e+01 1.782781999999999911e+01
4.839999999999999858e+01 5.124670000000000059e+00
4.845000000000000284e+01 6.792970000000000397e+00
4.850000000000000000e+01 9.372379999999999711e+00
4.854999999999999716e+01 9.010329999999999728e+00
4.860000000000000142e+01 6.440019999999999634e+00
4.864999999999999858e+01 1.883106000000000080e+01
4.870000000000000284e+01 3.929149999999999920e+00
4.875000000000000000e+01 1.108843000000000067e+01
4.879999999999999716e+01 9.250870000000000815e+00
4.885000000000000142e+01 1.248992999999999931e+01
4.889999999999999858e+01 8.983969999999999345e+00
4.895000000000000284e+01 1.336989999999999945e+01
4.900000000000000000e+01 1.736388000000000176e+01
4.904999999999999716e+01 1.828790000000000049e+01
4.910000000000000142e+01 5.198990000000000222e+00
4.914999999999999858e+01 5.372830000000000439e+00
4.920000000000000284e+01 1.691125999999999863e+01
4.925000000000000000e+01 1.575708999999999982e+01
4.929999999999999716e+01 7.283319999999999794e+00
4.935000000000000142e+01 4.661699999999999733e+00
4.939999999999999858e+01 3.747529999999999806e+00
4.945000000000000284e+01 1.661931999999999832e+01
4.950000000000000000e+01 7.604529999999999568e+00
4.954999999999999716e+01 1.058317000000000085e+01
4.960000000000000142e+01 9.665129999999999555e+00
4.964999999999999858e+01 1.903808000000000078e+01
4.970000000000000284e+01 3.054759999999999920e+00
4.975000000000000000e+01 1.860356000000000165e+01
4.979999999999999716e+01 2.892230000000000079e+00
4.985000000000000142e+01 4.073809999999999931e+00
4.989999999999999858e+01 2.687592000000000070e+01
4.995000000000000284e+01 1.310060000000000002e+01
5.000000000000000000e+01 1.724175999999999931e+01
5.004999999999999716e+01 1.169402999999999970e+01
5.010000000000000142e+01 7.968650000000000233e+00
5.014999999999999858e+01 6.539360000000000284e+00
5.020000000000000284e+01 1.977674000000000021e+01
5.025000000000000000e+01 1.630543000000000120e+01
5.029999999999999716e+01 1.115414999999999957e+01
5.035000000000000142e+01 1.478115000000000023e+01
5.039999999999999858e+01 6.689490000000000158e+00
5.045000000000000284e+01 4.715989999999999682e+00
5.050000000000000000e+01 5.304829999999999934e+00
5.054999999999999716e+01 3.834709999999999841e+00
5.060000000000000142e+01 3.282700000000000173e+00
5.064999999999999858e+01 9.462479999999999336e+00
5.070000000000000284e+01 1.133170999999999928e+01
5.075000000000000000e+01 7.330820000000000114e+00
5.079999999999999716e+01 9.843120000000000758e+00
5.085000000000000142e+01 5.605520000000000280e+00
5.089999999999999858e+01 1.509736999999999973e+01
5.095000000000000284e+01 1.066258000000000017e+01
5.100000000000000000e+01 6.499690000000000190e+00
5.104999999999999716e+01 2.072638999999999854e+01
5.110000000000000142e+01 3.623069999999999791e+00
5.114999999999999858e+01 9.974470000000000169e+00
5.120000000000000284e+01 7.978019999999999889e+00
5.125000000000000000e+01 2.971769999999999801e+00
5.129999999999999716e+01 1.248484000000000016e+01
5.135000000000000142e+01 1.412898999999999994e+01
5.139999999999999858e+01 1.424385999999999974e+01
5.145000000000000284e+01 7.745829999999999771e+00
5.150000000000000000e+01 1.992050000000000098e+00
5.154999999999999716e+01 5.196250000000000036e+00
5.160000000000000142e+01 8.550819999999999865e+00
5.164999999999999858e+01 4.634229999999999627e+00
5.170000000000000284e+01 2.803980000000000139e+00
5.175000000000000000e+01 8.533950000000000813e+00
5.179999999999999716e+01 7.238109999999999822e+00
5.185000000000000142e+01 7.181309999999999860e+00
5.189999999999999858e+01 1.732929000000000030e+01
5.195000000000000284e+01 2.434053000000000111e+01
5.200000000000000000e+01 6.360899999999999999e+00
5.204999999999999716e+01 5.326240000000000308e+00
5.210000000000000142e+01 4.452040000000000219e+00
5.214999999999999858e+01 2.658387000000000100e+01
5.220000000000000284e+01 1.070564000000000071e+01
5.225000000000000000e+01 1.892991999999999919e+01
5.229999999999999716e+01 5.631000000000000227e+00
5.235000000000000142e+01 1.266179999999999950e+01
5.239999999999999858e+01 1.293210999999999977e+01
5.245000000000000284e+01 8.611029999999999518e+00
5.250000000000000000e+01 1.895131999999999906e+01
5.254999999999999716e+01 9.774050000000000793e+00
5.260000000000000142e+01 4.168099999999999916e+00
5.264999999999999858e+01 1.863425000000000153e+01
5.270000000000000284e+01 6.429459999999999731e+00
5.275000000000000000e+01 5.580639999999999823e+00
5.279999999999999716e+01 3.855389999999999873e+00
5.285000000000000142e+01 2.404378000000000171e+01
5.289999999999999858e+01 3.333390000000000075e+00
5.295000000000000284e+01 1.101191000000000031e+01
5.300000000000000000e+01 1.804567000000000121e+01
5.304999999999999716e+01 5.173960000000000115e+00
5.310000000000000142e+01 9.626049999999999329e+00
5.314999999999999858e+01 1.001308000000000042e+01
5.320000000000000284e+01 5.700330000000000119e+00
5.325000000000000000e+01 1.024619000000000035e+01
5.329999999999999716e+01 4.477640000000000065e+00
5.335000000000000142e+01 1.485540999999999912e+01
5.339999999999999858e+01 3.195780000000000065e+00
5.345000000000000284e+01 2.935994000000000170e+01
5.350000000000000000e+01 2.553725999999999985e+01
5.354999999999999716e+01 6.195289999999999964e+00
5.360000000000000142e+01 6.573220000000000063e+00
5.364999999999999858e+01 5.645050000000000345e+00
5.370000000000000284e+01 1.501997000000000071e+01
5.375000000000000000e+01 5.618129999999999846e+00
5.379999999999999716e+01 8.714090000000000558e+00
5.385000000000000142e+01 2.525427000000000177e+01
5.389999999999999858e+01 1.889349999999999952e+01
5.395000000000000284e+01 9.903059999999999974e+00
5.400000000000000000e+01 9.909140000000000725e+00
5.404999999999999716e+01 4.328870000000000218e+00
5.410000000000000142e+01 2.687603000000000009e+01
5.414999999999999858e+01 3.826982000000000284e+01
5.420000000000000284e+01 1.478290999999999933e+01
5.425000000000000000e+01 6.249089999999999812e+00
5.429999999999999716e+01 8.587350000000000705e+00
5.435000000000000142e+01 2.951960000000000139e+00
5.439999999999999858e+01 1.531230000000000091e+00
5.445000000000000284e+01 3.420580000000000176e+00
5.450000000000000000e+01 8.459970000000000212e+00
5.454999999999999716e+01 5.702250000000000263e+00
5.460000000000000142e+01 6.270929999999999893e+00
5.464999999999999858e+01 5.789699999999999847e+00
5.470000000000000284e+01 1.626300000000000079e+00
5.475000000000000000e+01 3.383340000000000014e+00
5.479999999999999716e+01 5.134759999999999991e+00
5.485000000000000142e+01 9.343840000000000146e+00
5.489999999999999858e+01 1.855782999999999916e+01
5.495000000000000284e+01 8.576180000000000803e+00
5.500000000000000000e+01 1.211761000000000088e+01
5.504999999999999716e+01 1.261227000000000054e+01
5.510000000000000142e+01 9.693220000000000169e+00
5.514999999999999858e+01 2.292530000000000179e+00
5.520000000000000284e+01 6.258849999999999802e+00
5.525000000000000000e+01 3.490055000000000263e+01
5.529999999999999716e+01 4.865579999999999572e+00
5.535000000000000142e+01 1.488772999999999946e+01
5.539999999999999858e+01 1.198431000000000068e+01
5.545000000000000284e+01 1.819912000000000063e+01
5.550000000000000000e+01 4.266210000000000058e+00
5.554999999999999716e+01 2.720743999999999829e+01
5.560000000000000142e+01 7.369439999999999991e+00
5.564999999999999858e+01 3.389742999999999995e+01
5.570000000000000284e+01 8.558930000000000149e+00
5.575000000000000000e+01 6.317989999999999995e+00
5.579999999999999716e+01 2.834957999999999956e+01
5.585000000000000142e+01 1.630696000000000012e+01
5.589999999999999858e+01 7.936079999999999579e+00
5.595000000000000284e+01 1.149807999999999986e+01
5.600000000000000000e+01 1.265088000000000079e+01
5.604999999999999716e+01 3.164689999999999781e+00
5.610000000000000142e+01 1.232746000000000031e+01
5.614999999999999858e+01 5.188950000000000173e+00
5.620000000000000284e+01 1.316262000000000043e+01
5.625000000000000000e+01 8.418060000000000542e+00
5.629999999999999716e+01 1.491240999999999950e+01
5.635000000000000142e+01 3.586769999999999925e+01
5.639999999999999858e+01 1.316817999999999955e+01
5.645000000000000284e+01 2.285138999999999854e+01
5.650000000000000000e+01 1.504255000000000031e+01
5.654999999999999716e+01 9.562509999999999621e+00
5.660000000000000142e+01 2.982175000000000153e+01
5.664999999999999858e+01 8.348509999999999209e+00
5.670000000000000284e+01 8.515539999999999665e+00
5.675000000000000000e+01 1.527187999999999946e+01
5.679999999999999716e+01 5.227330000000000254e+00
5.685000000000000142e+01 6.561969999999999636e+00
5.689999999999999858e+01 1.126670999999999978e+01
5.695000000000000284e+01 1.063998999999999917e+01
5.700000000000000000e+01 7.247569999999999624e+00
5.704999999999999716e+01 7.576710000000000278e+00
5.710000000000000142e+01 8.908849999999999270e+00
5.714999999999999858e+01 8.092190000000000438e+00
5.720000000000000284e+01 3.655159999999999965e+00
5.725000000000000000e+01 2.347462000000000160e+01
5.729999999999999716e+01 6.440629999999999633e+00
5.735000000000000142e+01 4.766849999999999810e+00
5.739999999999999858e+01 8.035890000000000200e+00
5.745000000000000284e+01 1.360873999999999917e+01
5.750000000000000000e+01 2.815560000000000063e+00
5.754999999999999716e+01 3.824510000000000076e+00
5.760000000000000142e+01 8.368529999999999802e+00
5.764999999999999858e+01 3.509993999999999659e+01
5.770000000000000284e+01 1.946358000000000033e+01
5.775000000000000000e+01 3.681299999999999795e+00
5.779999999999999716e+01 6.061799999999999855e+00
5.785000000000000142e+01 8.330759999999999721e+00
5.789999999999999858e+01 1.277711000000000041e+01
5.795000000000000284e+01 4.275979999999999670e+00
5.800000000000000000e+01 1.295904999999999951e+01
5.804999999999999716e+01 6.022719999999999629e+00
5.810000000000000142e+01 1.311064000000000007e+01
5.814999999999999858e+01 1.910892000000000124e+01
5.820000000000000284e+01 2.138524999999999920e+01
5.825000000000000000e+01 1.032713999999999999e+01
5.829999999999999716e+01 6.549299999999999677e+00
5.835000000000000142e+01 2.561500000000000110e+00
5.839999999999999858e+01 1.174848000000000070e+01
5.845000000000000284e+01 3.305796999999999741e+01
5.850000000000000000e+01 5.274709999999999788e+00
5.854999999999999716e+01 2.558159999999999989e+00
5.860000000000000142e+01 2.072672000000000025e+01
5.864999999999999858e+01 5.512500000000000178e+00
5.870000000000000284e+01 1.401093999999999973e+01
5.875000000000000000e+01 6.696810000000000151e+00
5.879999999999999716e+01 8.566789999999999239e+00
5.885000000000000142e+01 4.056519999999999904e+00
5.889999999999999858e+01 7.126210000000000377e+00
5.895000000000000284e+01 2.870693999999999946e+01
5.900000000000000000e+01 3.973689999999999944e+00
5.904999999999999716e+01 8.617800000000000793e+00
5.910000000000000142e+01 1.236649000000000065e+01
5.914999999999999858e+01 5.340019999999999989e+00
5.920000000000000284e+01 5.588940000000000019e+00
5.925000000000000000e+01 6.891219999999999679e+00
5.929999999999999716e+01 1.509867999999999988e+01
5.935000000000000142e+01 6.116419999999999746e+00
5.939999999999999858e+01 4.731220000000000425e+00
5.945000000000000284e+01 1.741376999999999953e+01
5.950000000000000000e+01 1.685620000000000118e+01
5.954999999999999716e+01 9.697070000000000078e+00
5.960000000000000142e+01 8.156670000000000087e+00
5.964999999999999858e+01 1.056673999999999936e+01
5.970000000000000284e+01 1.550610999999999962e+01
5.975000000000000000e+01 2.499579999999999913e+00
5.979999999999999716e+01 4.074699999999999989e+00
5.985000000000000142e+01 7.704900000000000304e+00
5.989999999999999858e+01 4.435299999999999798e+00
5.995000000000000284e+01 7.775150000000000006e+00
6.000000000000000000e+01 1.634269999999999889e+00
6.004999999999999716e+01 8.952080000000000481e+00
6.010000000000000142e+01 1.848500999999999905e+01
6.014999999999999858e+01 4.788403000000000276e+01
6.020000000000000284e+01 7.413680000000000270e+00
6.025000000000000000e+01 5.852929999999999744e+00
6.029999999999999716e+01 1.188873000000000069e+01
6.035000000000000142e+01 6.042130000000000223e+00
6.039999999999999858e+01 5.398249999999999993e+00
6.045000000000000284e+01 2.202455000000000140e+01
6.050000000000000000e+01 4.406100000000000350e+00
6.054999999999999716e+01 1.465615999999999985e+01
6.060000000000000142e+01 3.268089999999999939e+00
6.064999999999999858e+01 1.882206000000000046e+01
6.070000000000000284e+01 8.576430000000000220e+00
6.075000000000000000e+01 1.260440999999999967e+01
6.079999999999999716e+01 1.114931999999999945e+01
6.085000000000000142e+01 4.436399999999999899e+00
6.089999999999999858e+01 1.165756999999999977e+01
6.095000000000000284e+01 6.055109999999999992e+00
6.100000000000000000e+01 1.050319999999999965e+01
6.104999999999999716e+01 1.891572000000000031e+01
6.110000000000000142e+01 4.046120000000000161e+00
6.114999999999999858e+01 8.503869999999999152e+00
6.120000000000000284e+01 2.997189999999999799e+00
6.125000000000000000e+01 4.816370000000000040e+00
6.129999999999999716e+01 3.628420000000000201e+00
6.135000000000000142e+01 6.895120000000000360e+00
6.139999999999999858e+01 1.512687999999999988e+01
6.145000000000000284e+01 1.782980000000000009e+00
6.150000000000000000e+01 4.215384999999999849e+01
6.154999999999999716e+01 3.877190000000000136e+00
6.160000000000000142e+01 1.367721000000000053e+01
6.164999999999999858e+01 9.760650000000000048e+00
6.170000000000000284e+01 1.189789000000000030e+01
6.175000000000000000e+01 2.883589999999999876e+00
6.179999999999999716e+01 8.134209999999999496e+00
6.185000000000000142e+01 3.189919999999999867e+00
6.189999999999999858e+01 3.526209999999999845e+00
6.195000000000000284e+01 2.299399999999999888e+00
6.200000000000000000e+01 1.639486000000000132e+01
6.204999999999999716e+01 1.389278000000000013e+01
6.210000000000000142e+01 3.621179999999999843e+00
6.214999999999999858e+01 3.879890000000000061e+00
6.220000000000000284e+01 2.598588000000000164e+01
6.225000000000000000e+01 7.465239999999999654e+00
6.229999999999999716e+01 2.274399999999999977e+00
6.235000000000000142e+01 1.262135999999999925e+01
6.239999999999999858e+01 1.024732000000000021e+01
6.245000000000000284e+01 8.736439999999999984e+00
6.250000000000000000e+01 3.240639999999999787e+01
6.254999999999999716e+01 6.827300000000000146e+00
6.260000000000000142e+01 3.492410000000000014e+00
6.264999999999999858e+01 1.646996000000000038e+01
6.270000000000000284e+01 5.953850000000000087e+00
6.275000000000000000e+01 7.233959999999999724e+00
6.279999999999999716e+01 2.027229999999999865e+00
6.285000000000000142e+01 2.692610000000000170e+00
6.289999999999999858e+01 6.403690000000000104e+00
6.295000000000000284e+01 4.320700000000000429e+00
6.300000000000000000e+01 7.877360000000000362e+00
6.304999999999999716e+01 1.307310999999999979e+01
6.310000000000000142e+01 2.283669999999999867e+00
6.314999999999999858e+01 4.487569999999999837e+00
6.320000000000000284e+01 1.788410999999999973e+01
6.325000000000000000e+01 7.725039999999999907e+00
6.329999999999999716e+01 6.950829999999999842e+00
6.335000000000000142e+01 7.063119999999999621e+00
6.339999999999999858e+01 3.284440000000000026e+00
6.345000000000000284e+01 1.397788000000000075e+01
6.350000000000000000e+01 4.211170000000000080e+00
6.354999999999999716e+01 1.044191999999999965e+01
6.360000000000000142e+01 1.167113999999999940e+01
6.364999999999999858e+01 9.672219999999999374e+00
6.370000000000000284e+01 3.133700000000000152e+00
6.375000000000000000e+01 7.525439999999999685e+00
6.379999999999999716e+01 1.840756000000000014e+01
6.385000000000000142e+01 1.079519999999999946e+01
6.389999999999999858e+01 1.859180000000000055e+00
6.395000000000000284e+01 4.482249999999999623e+00
6.400000000000000000e+01 5.165429999999999744e+00
6.404999999999999716e+01 2.294470000000000010e+00
6.409999999999999432e+01 1.211092999999999975e+01
6.415000000000000568e+01 4.931429999999999758e+00
6.420000000000000284e+01 5.589290000000000092e+00
6.425000000000000000e+01 3.774239999999999817e+00
6.429999999999999716e+01 2.692149999999999821e+00
6.434999999999999432e+01 4.296700000000000408e+00
6.440000000000000568e+01 9.539870000000000516e+00
6.445000000000000284e+01 4.248400000000000176e+00
6.450000000000000000e+01 3.629869999999999930e+00
6.454999999999999716e+01 5.195030000000000037e+00
6.459999999999999432e+01 1.365806000000000076e+01
6.465000000000000568e+01 4.793669999999999654e+00
6.470000000000000284e+01 4.293759999999999799e+00
6.475000000000000000e+01 3.408420000000000005e+00
6.479999999999999716e+01 1.183727999999999980e+01
6.484999999999999432e+01 1.017174999999999940e+01
6.490000000000000568e+01 4.043759999999999799e+00
6.495000000000000284e+01 1.342479999999999896e+00
6.500000000000000000e+01 1.141797000000000040e+01
6.504999999999999716e+01 5.547340000000000160e+00
6.509999999999999432e+01 4.131090000000000373e+00
6.515000000000000568e+01 4.066749999999999865e+00
6.520000000000000284e+01 1.194557000000000002e+01
6.525000000000000000e+01 1.179719000000000051e+01
6.529999999999999716e+01 9.906879999999999242e+00
6.534999999999999432e+01 6.701609999999999623e+00
6.540000000000000568e+01 7.743689999999999962e+00
6.545000000000000284e+01 1.936560000000000059e+00
6.550000000000000000e+01 1.439655999999999914e+01
6.554999999999999716e+01 7.212500000000000355e+00
6.559999999999999432e+01 5.465720000000000134e+00
6.565000000000000568e+01 3.629869999999999930e+00
6.570000000000000284e+01 2.418890000000000207e+00
6.575000000000000000e+01 1.750660999999999845e+01
6.579999999999999716e+01 4.926739999999999675e+00
6.584999999999999432e+01 9.193419999999999703e+00
6.590000000000000568e+01 3.998359999999999914e+00
6.595000000000000284e+01 8.328400000000000247e+00
6.600000000000000000e+01 3.671450000000000102e+00
6.604999999999999716e+01 7.207740000000000258e+00
6.609999999999999432e+01 5.473399999999999821e+00
6.615000000000000568e+01 4.789080000000000226e+00
6.620000000000000284e+01 4.339290000000000092e+00
6.625000000000000000e+01 3.244610000000000216e+00
6.629999999999999716e+01 1.981530000000000014e+00
6.634999999999999432e+01 1.859993000000000052e+01
6.640000000000000568e+01 4.055089999999999861e+00
6.645000000000000284e+01 1.157634000000000007e+01
6.650000000000000000e+01 5.028080000000000105e+00
6.654999999999999716e+01 5.449779999999999625e+00
6.659999999999999432e+01 3.048270000000000035e+00
6.665000000000000568e+01 3.999019999999999797e+00
6.670000000000000284e+01 6.641569999999999752e+00
6.675000000000000000e+01 1.126277999999999935e+01
6.679999999999999716e+01 5.346919999999999895e+00
6.684999999999999432e+01 8.617990000000000705e+00
6.690000000000000568e+01 4.705619999999999692e+00
6.695000000000000284e+01 3.544999999999999929e+00
6.700000000000000000e+01 8.704950000000000188e+00
6.704999999999999716e+01 7.547710000000000363e+00
6.709999999999999432e+01 5.259660000000000224e+00
6.715000000000000568e+01 6.133490000000000109e+00
6.720000000000000284e+01 1.475319999999999965e+00
6.725000000000000000e+01 5.837439999999999962e+00
6.729999999999999716e+01 9.529529999999999390e+00
6.734999999999999432e+01 9.053480000000000416e+00
6.740000000000000568e+01 7.147680000000000256e+00
6.745000000000000284e+01 4.041500000000000092e+00
6.750000000000000000e+01 1.315395000000000003e+01
6.754999999999999716e+01 6.276570000000000427e+00
6.759999999999999432e+01 3.732509999999999994e+00
6.765000000000000568e+01 7.006579999999999586e+00
6.770000000000000284e+01 4.577250000000000263e+00
6.775000000000000000e+01 7.712559999999999860e+00
6.779999999999999716e+01 1.296660999999999930e+01
6.784999999999999432e+01 5.810959999999999681e+00
6.790000000000000568e+01 1.603460000000000107e+00
6.795000000000000284e+01 4.364899999999999558e+00
6.800000000000000000e+01 3.170360000000000067e+00
6.804999999999999716e+01 9.448370000000000601e+00
6.809999999999999432e+01 6.819370000000000154e+00
6.815000000000000568e+01 1.004299999999999926e+01
6.820000000000000284e+01 5.046960000000000335e+00
6.825000000000000000e+01 5.609890000000000043e+00
6.829999999999999716e+01 4.076139999999999652e+00
6.834999999999999432e+01 1.690997000000000128e+01
6.840000000000000568e+01 2.835449999999999804e+00
6.845000000000000284e+01 3.483519999999999950e+00
6.850000000000000000e+01 4.662980000000000125e+00
6.854999999999999716e+01 4.212290000000000312e+00
6.859999999999999432e+01 3.283720000000000194e+00
6.865000000000000568e+01 2.177936000000000050e+01
6.870000000000000284e+01 9.707169999999999632e+00
6.875000000000000000e+01 2.863480000000000025e+00
6.879999999999999716e+01 1.417717000000000027e+01
6.884999999999999432e+01 5.833750000000000213e+00
6.890000000000000568e+01 4.969549999999999912e+00
6.895000000000000284e+01 1.052242000000000033e+01
6.900000000000000000e+01 1.764726999999999890e+01
6.904999999999999716e+01 3.399750000000000050e+00
6.909999999999999432e+01 3.119720000000000049e+00
6.915000000000000568e+01 3.945660000000000167e+00
6.920000000000000284e+01 2.691059999999999786e+00
6.925000000000000000e+01 8.076909999999999812e+00
6.929999999999999716e+01 3.665830000000000144e+00
6.934999999999999432e+01 9.334149999999999281e+00
6.940000000000000568e+01 1.213446000000000069e+01
6.945000000000000284e+01 6.636969999999999814e+00
6.950000000000000000e+01 1.210726999999999975e+01
6.954999999999999716e+01 5.491789999999999949e+00
6.959999999999999432e+01 1.766557999999999851e+01
6.965000000000000568e+01 9.556139999999999191e+00
6.970000000000000284e+01 9.145089999999999719e+00
6.975000000000000000e+01 1.074320999999999948e+01
6.979999999999999716e+01 2.896040000000000170e+00
6.984999999999999432e+01 7.024420000000000108e+00
6.990000000000000568e+01 1.393262999999999963e+01
6.995000000000000284e+01 2.428070999999999913e+01
7.000000000000000000e+01 1.189786999999999928e+01
7.004999999999999716e+01 1.844040999999999997e+01
7.009999999999999432e+01 4.444829999999999615e+00
7.015000000000000568e+01 1.579277000000000086e+01
7.020000000000000284e+01 9.397660000000000124e+00
7.025000000000000000e+01 6.945000000000000284e+00
7.029999999999999716e+01 1.396564000000000050e+01
7.034999999999999432e+01 7.291990000000000194e+00
7.040000000000000568e+01 8.149699999999999278e+00
7.045000000000000284e+01 7.179050000000000153e+00
7.050000000000000000e+01 4.673890000000000100e+00
7.054999999999999716e+01 1.155133999999999972e+01
7.059999999999999432e+01 7.971759999999999735e+00
7.065000000000000568e+01 1.138541000000000025e+01
7.070000000000000284e+01 6.292670000000000208e+00
7.075000000000000000e+01 8.648080000000000211e+00
7.079999999999999716e+01 1.138334000000000046e+01
7.084999999999999432e+01 1.263527999999999984e+01
7.090000000000000568e+01 7.945759999999999934e+00
7.095000000000000284e+01 2.205751000000000062e+01
7.100000000000000000e+01 2.995779999999999887e+00
7.104999999999999716e+01 6.046090000000000408e+00
7.109999999999999432e+01 1.128932000000000002e+01
7.115000000000000568e+01 1.367671999999999954e+01
7.120000000000000284e+01 6.046369999999999578e+00
7.125000000000000000e+01 1.293918000000000035e+01
7.129999999999999716e+01 3.051759999999999806e+00
7.134999999999999432e+01 1.310863999999999940e+01
7.140000000000000568e+01 6.467760000000000176e+00
7.145000000000000284e+01 4.109230000000000160e+00
7.150000000000000000e+01 1.164776999999999951e+01
7.154999999999999716e+01 7.068789999999999907e+00
7.159999999999999432e+01 5.095419999999999838e+00
7.165000000000000568e+01 1.540175999999999945e+01
7.170000000000000284e+01 7.170600000000000307e+00
7.175000000000000000e+01 2.159756000000000142e+01
7.179999999999999716e+01 1.625573999999999941e+01
7.184999999999999432e+01 2.705716999999999928e+01
7.190000000000000568e+01 1.894692999999999827e+01
7.195000000000000284e+01 1.324474000000000018e+01
7.200000000000000000e+01 1.201610999999999940e+01
7.204999999999999716e+01 7.898240000000000371e+00
7.209999999999999432e+01 3.597999999999999865e+00
7.215000000000000568e+01 9.943550000000000111e+00
7.220000000000000284e+01 2.046947000000000116e+01
7.225000000000000000e+01 1.144159999999999933e+01
7.229999999999999716e+01 1.889021999999999935e+01
7.234999999999999432e+01 4.876500000000000057e+00
7.240000000000000568e+01 2.852510000000000101e+00
7.245000000000000284e+01 7.094789999999999708e+00
7.250000000000000000e+01 1.264286000000000065e+01
7.254999999999999716e+01 3.678399999999999892e+00
7.259999999999999432e+01 2.579820000000000135e+01
7.265000000000000568e+01 4.100019999999999776e+00
7.270000000000000284e+01 4.292729999999999713e+00
7.275000000000000000e+01 9.036239999999999384e+00
7.279999999999999716e+01 5.996719999999999828e+00
7.284999999999999432e+01 5.250379999999999825e+00
7.290000000000000568e+01 1.020359999999999978e+01
7.295000000000000284e+01 2.348112000000000066e+01
7.300000000000000000e+01 1.208299000000000056e+01
7.304999999999999716e+01 1.133770999999999951e+01
7.309999999999999432e+01 3.645039999999999836e+00
7.315000000000000568e+01 5.577799999999999869e+00
7.320000000000000284e+01 6.766750000000000043e+00
7.325000000000000000e+01 3.223129999999999828e+00
7.329999999999999716e+01 9.490000000000000213e+00
7.334999999999999432e+01 1.151351000000000013e+01
7.340000000000000568e+01 5.304409999999999847e+00
7.345000000000000284e+01 6.169200000000000017e+00
7.350000000000000000e+01 6.869119999999999671e+00
7.354999999999999716e+01 9.850199999999999179e+00
7.359999999999999432e+01 7.487490000000000201e+00
7.365000000000000568e+01 1.032774000000000036e+01
7.370000000000000284e+01 9.117570000000000618e+00
7.375000000000000000e+01 7.595110000000000028e+00
7.379999999999999716e+01 1.795317000000000007e+01
7.384999999999999432e+01 4.174900000000000055e+00
7.390000000000000568e+01 6.940089999999999648e+00
7.395000000000000284e+01 2.115940000000000154e+00
7.400000000000000000e+01 2.448920000000000208e+00
7.404999999999999716e+01 5.661019999999999719e+00
7.409999999999999432e+01 5.918029999999999902e+00
7.415000000000000568e+01 1.925572000000000017e+01
7.420000000000000284e+01 6.985149999999999970e+00
7.425000000000000000e+01 1.281376000000000026e+01
7.429999999999999716e+01 4.344689999999999941e+00
7.434999999999999432e+01 2.718641999999999825e+01
7.440000000000000568e+01 5.676239999999999952e+00
7.445000000000000284e+01 6.792950000000000266e+00
7.450000000000000000e+01 4.599639999999999951e+00
7.454999999999999716e+01 1.028810000000000002e+01
7.459999999999999432e+01 7.805500000000000327e+00
7.465000000000000568e+01 7.426590000000000025e+00
7.470000000000000284e+01 3.601059999999999928e+00
7.475000000000000000e+01 5.327449999999999797e+00
7.479999999999999716e+01 5.858139999999999681e+00
7.484999999999999432e+01 1.021446000000000076e+01
7.490000000000000568e+01 2.262997000000000014e+01
7.495000000000000284e+01 4.849520000000000053e+00
7.500000000000000000e+01 8.780760000000000787e+00
7.504999999999999716e+01 4.663079999999999892e+00
7.509999999999999432e+01 5.643860000000000099e+00
7.515000000000000568e+01 5.426660000000000039e+00
7.520000000000000284e+01 6.532770000000000188e+00
7.525000000000000000e+01 3.509259999999999824e+00
7.529999999999999716e+01 2.271970000000000045e+00
7.534999999999999432e+01 3.583990000000000009e+00
7.540000000000000568e+01 5.741489999999999760e+00
7.545000000000000284e+01 2.633080000000000087e+00
7.550000000000000000e+01 8.830049999999999955e+00
7.554999999999999716e+01 6.305109999999999992e+00
7.559999999999999432e+01 2.915420000000000122e+00
7.565000000000000568e+01 1.272189999999999932e+00
7.570000000000000284e+01 3.377489999999999881e+00
7.575000000000000000e+01 5.485490000000000421e+00
7.579999999999999716e+01 1.845480000000000009e+00
7.584999999999999432e+01 4.708120000000000083e+00
7.590000000000000568e+01 2.862470000000000070e+00
7.595000000000000284e+01 1.288447999999999993e+01
7.600000000000000000e+01 3.040700000000000003e+01
7.604999999999999716e+01 2.858830000000000204e+00
7.609999999999999432e+01 3.254010000000000069e+00
7.615000000000000568e+01 8.545370000000000132e+00
7.620000000000000284e+01 1.421711999999999954e+01
7.625000000000000000e+01 1.536639000000000088e+01
7.629999999999999716e+01 5.601759999999999629e+00
7.634999999999999432e+01 7.163759999999999906e+00
7.640000000000000568e+01 1.868865999999999872e+01
7.645000000000000284e+01 4.769989999999999952e+00
7.650000000000000000e+01 6.798980000000000246e+00
7.654999999999999716e+01 1.206386000000000003e+01
7.659999999999999432e+01 1.323301999999999978e+01
7.665000000000000568e+01 9.073430000000000106e+00
7.670000000000000284e+01 6.710079999999999600e+00
7.675000000000000000e+01 4.420550000000000423e+00
7.679999999999999716e+01 3.476669999999999927e+00
7.684999999999999432e+01 7.436009999999999565e+00
7.690000000000000568e+01 4.368439999999999657e+00
7.695000000000000284e+01 1.348296000000000028e+01
7.700000000000000000e+01 9.692009999999999792e+00
7.704999999999999716e+01 7.491979999999999862e+00
7.709999999999999432e+01 1.448789000000000016e+01
7.715000000000000568e+01 2.225061000000000178e+01
7.720000000000000284e+01 1.982460000000000022e+01
7.725000000000000000e+01 1.320465000000000089e+01
7.729999999999999716e+01 1.514969999999999928e+01
7.734999999999999432e+01 6.322799999999999976e+00
7.740000000000000568e+01 1.235363000000000078e+01
7.745000000000000284e+01 1.684640999999999877e+01
7.750000000000000000e+01 3.342290000000000205e+00
7.754999999999999716e+01 9.312879999999999825e+00
7.759999999999999432e+01 7.493240000000000123e+00
7.765000000000000568e+01 6.020380000000000287e+00
7.770000000000000284e+01 6.462650000000000006e+00
7.775000000000000000e+01 6.881630000000000358e+00
7.779999999999999716e+01 5.971330000000000027e+00
7.784999999999999432e+01 4.448940000000000339e+00
7.790000000000000568e+01 1.010600999999999949e+01
7.795000000000000284e+01 1.061500000000000021e+01
7.800000000000000000e+01 1.015569999999999951e+01
7.804999999999999716e+01 4.106370000000000076e+00
7.809999999999999432e+01 1.334417000000000009e+01
7.815000000000000568e+01 1.688589999999999947e+01
7.820000000000000284e+01 9.665190000000000836e+00
7.825000000000000000e+01 6.916100000000000136e+00
7.829999999999999716e+01 7.382950000000000124e+00
7.834999999999999432e+01 4.360979999999999634e+00
7.840000000000000568e+01 1.260115000000000052e+01
7.845000000000000284e+01 4.740190000000000126e+00
7.850000000000000000e+01 4.462119999999999642e+00
7.854999999999999716e+01 4.194139999999999979e+00
7.859999999999999432e+01 5.701800000000000423e+00
7.865000000000000568e+01 6.864609999999999879e+00
7.870000000000000284e+01 4.962089999999999890e+00
7.875000000000000000e+01 2.557220000000000049e+00
7.879999999999999716e+01 1.178442000000000078e+01
7.884999999999999432e+01 5.954539999999999722e+00
7.890000000000000568e+01 3.238070000000000004e+00
7.895000000000000284e+01 4.426309999999999967e+00
7.900000000000000000e+01 5.639680000000000248e+00
7.904999999999999716e+01 3.141579999999999817e+00
7.909999999999999432e+01 7.296389999999999709e+00
7.915000000000000568e+01 6.750980000000000203e+00
7.920000000000000284e+01 9.274940000000000850e+00
7.925000000000000000e+01 4.669870000000000410e+00
7.929999999999999716e+01 7.596589999999999954e+00
7.934999999999999432e+01 3.432420000000000027e+00
7.940000000000000568e+01 8.676389999999999603e+00
7.945000000000000284e+01 6.680780000000000385e+00
7.950000000000000000e+01 1.302210999999999963e+01
7.954999999999999716e+01 4.022249999999999659e+00
7.959999999999999432e+01 2.294228999999999985e+01
7.965000000000000568e+01 5.875379999999999825e+00
7.970000000000000284e+01 8.656370000000000786e+00
7.975000000000000000e+01 1.258037000000000027e+01
7.979999999999999716e+01 1.232568000000000019e+01
7.984999999999999432e+01 1.964695000000000036e+01
7.990000000000000568e+01 3.080565999999999960e+01
7.995000000000000284e+01 7.062730000000000175e+00
8.000000000000000000e+01 5.906819999999999737e+00
8.004999999999999716e+01 8.780099999999999127e+00
8.009999999999999432e+01 1.744301000000000101e+01
8.015000000000000568e+01 7.047240000000000393e+00
8.020000000000000284e+01 4.606539000000000073e+01
8.025000000000000000e+01 7.204880000000000173e+00
8.029999999999999716e+01 7.566449999999999676e+00
8.034999999999999432e+01 1.113452999999999982e+01
8.040000000000000568e+01 8.049839999999999662e+00
8.045000000000000284e+01 1.593491999999999997e+01
8.050000000000000000e+01 2.865328999999999837e+01
8.054999999999999716e+01 1.304009999999999891e+00
8.059999999999999432e+01 1.221987000000000023e+01
8.065000000000000568e+01 4.712509999999999977e+00
8.070000000000000284e+01 6.764509999999999579e+00
8.075000000000000000e+01 9.180180000000000007e+00
8.079999999999999716e+01 1.869700999999999880e+01
8.084999999999999432e+01 4.055819999999999759e+00
8.090000000000000568e+01 4.108030000000000292e+00
8.095000000000000284e+01 7.519929999999999559e+00
8.100000000000000000e+01 2.548900000000000166e+00
8.104999999999999716e+01 4.227170000000000094e+00
8.109999999999999432e+01 4.761980000000000324e+00
8.115000000000000568e+01 6.460770000000000124e+00
8.120000000000000284e+01 3.472999999999999865e+00
8.125000000000000000e+01 1.007821999999999996e+01
8.129999999999999716e+01 3.732200000000000184e+00
8.134999999999999432e+01 2.545269999999999921e+00
8.140000000000000568e+01 1.095470000000000077e+01
8.145000000000000284e+01 7.560979999999999812e+00
8.150000000000000000e+01 7.440140000000000420e+00
8.154999999999999716e+01 6.195829999999999949e+00
8.159999999999999432e+01 7.739989999999999704e+00
8.165000000000000568e+01 3.838369999999999838e+00
8.170000000000000284e+01 4.880130000000000301e+00
8.175000000000000000e+01 4.997560000000000002e+00
8.179999999999999716e+01 1.545303999999999967e+01
8.184999999999999432e+01 4.331620000000000026e+00
8.190000000000000568e+01 1.102274000000000065e+01
8.195000000000000284e+01 6.544260000000000410e+00
8.200000000000000000e+01 2.477384999999999948e+01
8.204999999999999716e+01 1.443600999999999956e+01
8.209999999999999432e+01 8.814439999999999387e+00
8.215000000000000568e+01 1.769409999999999883e+01
8.220000000000000284e+01 6.353769999999999918e+00
8.225000000000000000e+01 1.017359000000000080e+01
8.229999999999999716e+01 4.556339999999999613e+00
8.234999999999999432e+01 1.260701000000000072e+01
8.240000000000000568e+01 6.804470000000000240e+00
8.245000000000000284e+01 3.706710000000000171e+00
8.250000000000000000e+01 2.459561000000000064e+01
8.254999999999999716e+01 5.332300000000000040e+00
8.259999999999999432e+01 1.738154000000000110e+01
8.265000000000000568e+01 1.211748000000000047e+01
8.270000000000000284e+01 4.587589999999999613e+00
8.275000000000000000e+01 1.187331000000000003e+01
8.279999999999999716e+01 2.074473000000000056e+01
8.284999999999999432e+01 1.202469999999999928e+01
8.290000000000000568e+01 5.151019999999999932e+00
8.295000000000000284e+01 3.647276999999999703e+01
8.300000000000000000e+01 1.004785000000000039e+01
8.304999999999999716e+01 4.051456000000000301e+01
8.309999999999999432e+01 3.065871999999999886e+01
8.315000000000000568e+01 1.488658999999999999e+01
8.320000000000000284e+01 2.328198000000000079e+01
8.325000000000000000e+01 5.288990000000000080e+00
8.329999999999999716e+01 1.170518000000000036e+01
8.334999999999999432e+01 9.847699999999999676e+00
8.340000000000000568e+01 1.714039999999999964e+01
8.345000000000000284e+01 8.527120000000000033e+00
8.350000000000000000e+01 1.812162999999999968e+01
8.354999999999999716e+01 1.746772999999999954e+01
8.359999999999999432e+01 2.647153000000000134e+01
8.365000000000000568e+01 7.180620000000000225e+00
8.370000000000000284e+01 4.519750000000000156e+00
8.375000000000000000e+01 1.275866000000000078e+01
8.379999999999999716e+01 1.651953999999999922e+01
8.384999999999999432e+01 5.640760000000000218e+00
8.390000000000000568e+01 2.722970000000000113e+00
8.395000000000000284e+01 9.905799999999999272e+00
8.400000000000000000e+01 5.961520000000000152e+00
8.404999999999999716e+01 1.394762000000000057e+01
8.409999999999999432e+01 5.547480000000000189e+00
8.415000000000000568e+01 1.149282000000000004e+01
8.420000000000000284e+01 2.807407999999999859e+01
8.425000000000000000e+01 5.684249999999999581e+00
8.429999999999999716e+01 7.451870000000000438e+00
8.434999999999999432e+01 2.385118999999999900e+01
8.440000000000000568e+01 5.342889999999999695e+00
8.445000000000000284e+01 9.698700000000000543e+00
8.450000000000000000e+01 1.729235999999999862e+01
8.454999999999999716e+01 2.517409999999999926e+00
8.459999999999999432e+01 1.085688000000000031e+01
8.465000000000000568e+01 2.986456000000000088e+01
8.470000000000000284e+01 1.452866000000000035e+01
8.475000000000000000e+01 6.442540000000000155e+00
8.479999999999999716e+01 1.965869999999999962e+01
8.484999999999999432e+01 8.779109999999999303e+00
8.490000000000000568e+01 4.126400000000000290e+00
8.495000000000000284e+01 2.165335999999999927e+01
8.500000000000000000e+01 1.124854999999999983e+01
8.504999999999999716e+01 5.835799999999999876e+00
8.509999999999999432e+01 5.088460000000000427e+00
8.515000000000000568e+01 7.112759999999999749e+00
8.520000000000000284e+01 6.653260000000000396e+00
8.525000000000000000e+01 2.227013000000000176e+01
8.529999999999999716e+01 4.760550000000000281e+00
8.534999999999999432e+01 1.245340000000000025e+01
8.540000000000000568e+01 3.803846999999999667e+01
8.545000000000000284e+01 9.028790000000000759e+00
8.550000000000000000e+01 5.640620000000000189e+00
8.554999999999999716e+01 1.201528000000000063e+01
8.559999999999999432e+01 4.755300000000000082e+00
8.565000000000000568e+01 3.677364000000000033e+01
8.570000000000000284e+01 9.707660000000000622e+00
8.575000000000000000e+01 1.329374999999999929e+01
8.579999999999999716e+01 2.086845999999999890e+01
8.584999999999999432e+01 4.885070000000000334e+01
8.590000000000000568e+01 3.694064999999999799e+01
8.595000000000000284e+01 1.279412999999999911e+01
8.600000000000000000e+01 4.377439999999999998e+00
8.604999999999999716e+01 5.849330000000000140e+00
8.609999999999999432e+01 1.970138999999999996e+01
8.615000000000000568e+01 4.039900999999999698e+01
8.620000000000000284e+01 3.228260000000000218e+01
8.625000000000000000e+01 1.402881000000000000e+01
8.629999999999999716e+01 2.319266000000000005e+01
8.634999999999999432e+01 3.101021000000000072e+01
8.640000000000000568e+01 1.074770999999999965e+01
8.645000000000000284e+01 1.690530000000000044e+01
8.650000000000000000e+01 1.052070999999999934e+01
8.654999999999999716e+01 4.800162000000000262e+01
8.659999999999999432e+01 4.642830000000000013e+00
8.665000000000000568e+01 5.089269999999999960e+00
8.670000000000000284e+01 8.734759999999999636e+00
8.675000000000000000e+01 8.674239999999999284e+00
8.679999999999999716e+01 1.194801000000000002e+01
8.684999999999999432e+01 9.840840000000000032e+00
8.690000000000000568e+01 1.818177000000000021e+01
8.695000000000000284e+01 1.236796000000000006e+01
8.700000000000000000e+01 3.675749999999999851e+00
8.704999999999999716e+01 6.934630000000000294e+00
8.709999999999999432e+01 1.111823000000000050e+01
8.715000000000000568e+01 9.910410000000000608e+00
8.720000000000000284e+01 1.097427000000000064e+01
8.725000000000000000e+01 2.383670000000000044e+01
8.729999999999999716e+01 7.901440000000000019e+00
8.734999999999999432e+01 5.056910000000000238e+00
8.740000000000000568e+01 3.229072000000000031e+01
8.745000000000000284e+01 4.857459999999999667e+00
8.750000000000000000e+01 1.015412000000000070e+01
8.754999999999999716e+01 5.295589999999999797e+00
8.759999999999999432e+01 1.689589999999999925e+00
8.765000000000000568e+01 6.057839999999999669e+00
8.770000000000000284e+01 2.033480000000000132e+01
8.775000000000000000e+01 9.443989999999999441e+00
8.779999999999999716e+01 2.546628000000000114e+01
8.784999999999999432e+01 7.651769999999999960e+00
8.790000000000000568e+01 8.323700000000000543e+00
8.795000000000000284e+01 6.845930000000000071e+00
8.800000000000000000e+01 1.009131000000000000e+01
8.804999999999999716e+01 4.010663999999999874e+01
8.809999999999999432e+01 3.085453000000000046e+01
8.815000000000000568e+01 4.848550000000000182e+01
8.820000000000000284e+01 2.460191999999999979e+01
8.825000000000000000e+01 2.154056999999999888e+01
8.829999999999999716e+01 3.834680000000000089e+00
8.834999999999999432e+01 2.306287999999999982e+01
8.840000000000000568e+01 1.182789999999999964e+01
8.845000000000000284e+01 1.896293000000000006e+01
8.850000000000000000e+01 7.691620000000000346e+00
8.854999999999999716e+01 4.451089999999999769e+00
8.859999999999999432e+01 1.335192999999999941e+01
8.865000000000000568e+01 6.026699999999999946e+00
8.870000000000000284e+01 6.015299999999999869e+00
8.875000000000000000e+01 4.932859999999999800e+00
8.879999999999999716e+01 8.081780000000000186e+00
8.884999999999999432e+01 7.018229999999999968e+00
8.890000000000000568e+01 1.594758000000000031e+01
8.895000000000000284e+01 3.313266000000000133e+01
8.900000000000000000e+01 6.577200000000000379e+00
8.904999999999999716e+01 3.806950000000000056e+00
8.909999999999999432e+01 2.719063999999999837e+01
8.915000000000000568e+01 3.182866999999999891e+01
8.920000000000000284e+01 3.599043000000000347e+01
8.925000000000000000e+01 3.586632000000000176e+01
8.929999999999999716e+01 4.796146999999999849e+01
8.934999999999999432e+01 2.485144999999999982e+01
8.940000000000000568e+01 2.106269999999999953e+01
8.945000000000000284e+01 3.198700000000000099e+00
8.950000000000000000e+01 1.655379999999999896e+01
8.954999999999999716e+01 7.702009999999999579e+00
8.959999999999999432e+01 1.059999000000000002e+01
8.965000000000000568e+01 4.047120999999999924e+01
8.970000000000000284e+01 1.045472999999999963e+01
8.975000000000000000e+01 4.501670000000000016e+01
8.979999999999999716e+01 3.182667999999999964e+01
8.984999999999999432e+01 1.870521000000000100e+01
8.990000000000000568e+01 3.786386999999999858e+01
8.995000000000000284e+01 6.264980000000000437e+00
9.000000000000000000e+01 2.916141999999999967e+01
9.004999999999999716e+01 2.248692000000000135e+01
9.009999999999999432e+01 1.363644000000000034e+01
9.015000000000000568e+01 1.116197000000000017e+01
9.020000000000000284e+01 6.075009999999999799e+00
9.025000000000000000e+01 1.911762999999999835e+01
9.029999999999999716e+01 6.549559999999999604e+00
9.034999999999999432e+01 1.077147000000000077e+01
9.040000000000000568e+01 2.259835999999999956e+01
9.045000000000000284e+01 3.084769999999999968e+01
9.050000000000000000e+01 3.464341999999999899e+01
9.054999999999999716e+01 6.744010000000000282e+00
9.059999999999999432e+01 3.692334999999999923e+01
9.065000000000000568e+01 1.553688999999999965e+01
9.070000000000000284e+01 8.429349999999999454e+00
9.075000000000000000e+01 4.773819999999999730e+00
9.079999999999999716e+01 5.064540000000000042e+00
9.084999999999999432e+01 1.914740000000000109e+00
9.090000000000000568e+01 5.722979999999999734e+00
9.095000000000000284e+01 5.846569999999999823e+00
9.100000000000000000e+01 3.035743000000000080e+01
9.104999999999999716e+01 6.154860000000000220e+00
9.109999999999999432e+01 1.510923999999999978e+01
9.115000000000000568e+01 8.383359999999999701e+00
9.120000000000000284e+01 8.979459999999999553e+00
9.125000000000000000e+01 8.106999999999999318e+00
9.129999999999999716e+01 1.323611999999999966e+01
9.134999999999999432e+01 2.200241000000000113e+01
9.140000000000000568e+01 1.486397999999999975e+01
9.145000000000000284e+01 2.543036000000000030e+01
9.150000000000000000e+01 6.015399999999999636e+00
9.154999999999999716e+01 1.321063999999999972e+01
9.159999999999999432e+01 3.175497999999999976e+01
9.165000000000000568e+01 1.798094000000000037e+01
9.170000000000000284e+01 3.634329999999999838e+00
9.175000000000000000e+01 4.922920000000000407e+00
9.179999999999999716e+01 7.158199999999999896e+00
9.184999999999999432e+01 3.534729000000000099e+01
9.190000000000000568e+01 1.211590999999999951e+01
9.195000000000000284e+01 8.337469999999999715e+00
9.200000000000000000e+01 1.568801000000000023e+01
9.204999999999999716e+01 8.951719999999999899e+00
9.209999999999999432e+01 1.228191999999999950e+01
9.215000000000000568e+01 5.836719999999999686e+00
9.220000000000000284e+01 1.804813000000000045e+01
9.225000000000000000e+01 2.064352999999999838e+01
9.229999999999999716e+01 8.168419999999999348e+00
9.234999999999999432e+01 1.013203000000000031e+01
9.240000000000000568e+01 1.590295000000000059e+01
9.245000000000000284e+01 9.993439999999999657e+00
9.250000000000000000e+01 6.433880000000000265e+00
9.254999999999999716e+01 1.056746000000000052e+01
9.259999999999999432e+01 1.767724000000000117e+01
9.265000000000000568e+01 1.405921999999999983e+01
9.270000000000000284e+01 3.330062000000000211e+01
9.275000000000000000e+01 8.321899999999999409e+00
9.279999999999999716e+01 1.447918999999999912e+01
9.284999999999999432e+01 1.711668999999999841e+01
9.290000000000000568e+01 1.075253000000000014e+01
9.295000000000000284e+01 1.688785000000000025e+01
9.300000000000000000e+01 1.347466000000000008e+01
9.304999999999999716e+01 4.838750000000000107e+00
9.309999999999999432e+01 3.114955000000000140e+01
9.315000000000000568e+01 1.775968999999999909e+01
9.320000000000000284e+01 2.212515000000000143e+01
9.325000000000000000e+01 4.332578999999999780e+01
9.329999999999999716e+01 6.394739999999999647e+00
9.334999999999999432e+01 1.967249999999999943e+01
9.340000000000000568e+01 4.027217999999999876e+01
9.345000000000000284e+01 9.962040000000000006e+00
9.350000000000000000e+01 1.375258999999999965e+01
9.354999999999999716e+01 4.816465000000000174e+01
9.359999999999999432e+01 6.607479999999999798e+00
9.365000000000000568e+01 7.218600000000000350e+00
9.370000000000000284e+01 4.490715000000000146e+01
9.375000000000000000e+01 2.726960000000000051e+01
9.379999999999999716e+01 1.482005999999999979e+01
9.384999999999999432e+01 9.834830000000000183e+00
9.390000000000000568e+01 1.186377000000000059e+01
9.395000000000000284e+01 2.359618000000000038e+01
9.400000000000000000e+01 3.812686000000000064e+01
9.404999999999999716e+01 3.383539999999999992e+00
9.409999999999999432e+01 1.397331999999999930e+01
9.415000000000000568e+01 7.069989999999999775e+00
9.420000000000000284e+01 5.352319999999999744e+00
9.425000000000000000e+01 4.630328000000000088e+01
9.429999999999999716e+01 4.669111000000000189e+01
9.434999999999999432e+01 7.333440000000000403e+00
9.440000000000000568e+01 6.540309999999999846e+00
9.445000000000000284e+01 1.383449000000000062e+01
9.450000000000000000e+01 1.892944999999999922e+01
9.454999999999999716e+01 3.490789999999999793e+01
9.459999999999999432e+01 3.787666000000000111e+01
9.465000000000000568e+01 1.877781999999999840e+01
9.470000000000000284e+01 3.900799999999999823e+00
9.475000000000000000e+01 2.455029000000000039e+01
9.479999999999999716e+01 3.478019999999999889e+00
9.484999999999999432e+01 4.272757000000000005e+01
9.490000000000000568e+01 1.666128000000000142e+01
9.495000000000000284e+01 3.276859000000000322e+01
9.500000000000000000e+01 2.038722999999999885e+01
9.504999999999999716e+01 5.143819999999999837e+00
9.509999999999999432e+01 1.153999999999999915e+01
9.515000000000000568e+01 7.277949999999999697e+00
9.520000000000000284e+01 1.413086999999999982e+01
9.525000000000000000e+01 2.490682999999999936e+01
9.529999999999999716e+01 3.719594000000000023e+01
9.534999999999999432e+01 6.311939999999999884e+00
9.540000000000000568e+01 6.654209999999999958e+00
9.545000000000000284e+01 1.300061999999999962e+01
9.550000000000000000e+01 4.373389999999999667e+00
9.554999999999999716e+01 4.755926000000000187e+01
9.559999999999999432e+01 8.519769999999999399e+00
9.565000000000000568e+01 9.255359999999999587e+00
9.570000000000000284e+01 3.627570000000000050e+01
9.575000000000000000e+01 6.497060000000000279e+00
9.579999999999999716e+01 1.028307000000000038e+01
9.584999999999999432e+01 5.456360000000000099e+00
9.590000000000000568e+01 1.534096000000000082e+01
9.595000000000000284e+01 5.246159999999999712e+00
9.600000000000000000e+01 7.367060000000000386e+00
9.604999999999999716e+01 1.418134000000000050e+01
9.609999999999999432e+01 7.691089999999999982e+00
9.615000000000000568e+01 2.158552999999999855e+01
9.620000000000000284e+01 2.976789999999999825e+00
9.625000000000000000e+01 1.408770000000000078e+00
9.629999999999999716e+01 5.190000000000000391e+00
9.634999999999999432e+01 6.033760000000000012e+00
9.640000000000000568e+01 1.558867000000000047e+01
9.645000000000000284e+01 4.265830000000000233e+00
9.650000000000000000e+01 2.191450000000000120e+00
9.654999999999999716e+01 1.259017000000000053e+01
9.659999999999999432e+01 1.698961999999999861e+01
9.665000000000000568e+01 2.616895999999999844e+01
9.670000000000000284e+01 1.740814999999999912e+01
9.675000000000000000e+01 7.787250000000000227e+00
9.679999999999999716e+01 1.515774000000000044e+01
9.684999999999999432e+01 1.914664000000000144e+01
9.690000000000000568e+01 3.462429999999999897e+00
9.695000000000000284e+01 3.838979999999999837e+00
9.700000000000000000e+01 9.391320000000000334e+00
9.704999999999999716e+01 3.843090000000000117e+00
9.709999999999999432e+01 9.725849999999999440e+00
9.715000000000000568e+01 7.184849999999999959e+00
9.720000000000000284e+01 4.325859999999999594e+00
9.725000000000000000e+01 6.203879999999999839e+00
9.729999999999999716e+01 5.271560000000000024e+00
9.734999999999999432e+01 1.818140000000000001e+01
9.740000000000000568e+01 7.800989999999999647e+00
9.745000000000000284e+01 3.486272000000000304e+01
9.750000000000000000e+01 4.718519999999999825e+00
9.754999999999999716e+01 2.820391000000000048e+01
9.759999999999999432e+01 7.420209999999999972e+00
9.765000000000000568e+01 7.697479999999999656e+00
9.770000000000000284e+01 5.011820000000000164e+00
9.775000000000000000e+01 1.371120999999999945e+01
9.779999999999999716e+01 1.145425000000000004e+01
9.784999999999999432e+01 1.022799000000000014e+01
9.790000000000000568e+01 5.986320000000000086e+00
9.795000000000000284e+01 9.226240000000000663e+00
9.800000000000000000e+01 1.777245999999999881e+01
9.804999999999999716e+01 6.836179999999999701e+00
9.809999999999999432e+01 4.296969999999999956e+00
9.815000000000000568e+01 5.543260000000000076e+00
9.820000000000000284e+01 2.097069999999999990e+00
9.825000000000000000e+01 9.311560000000000059e+00
9.829999999999999716e+01 1.077340000000000053e+01
9.834999999999999432e+01 5.060179999999999900e+00
9.840000000000000568e+01 3.259339999999999904e+00
9.845000000000000284e+01 3.611530000000000129e+00
9.850000000000000000e+01 6.387699999999999712e+00
9.854999999999999716e+01 7.129220000000000113e+00
9.859999999999999432e+01 1.230034999999999989e+01
9.865000000000000568e+01 1.558056000000000019e+01
9.870000000000000284e+01 4.086207000000000278e+01
9.875000000000000000e+01 1.302483999999999931e+01
9.879999999999999716e+01 3.288710000000000022e+00
9.884999999999999432e+01 4.005489999999999995e+00
9.890000000000000568e+01 2.959900000000000198e+00
9.895000000000000284e+01 1.381639000000000017e+01
9.900000000000000000e+01 1.344725999999999999e+01
9.904999999999999716e+01 6.012010000000000076e+00
9.909999999999999432e+01 6.727850000000000108e+00
9.915000000000000568e+01 1.688394999999999868e+01
9.920000000000000284e+01 1.635875000000000057e+01
9.925000000000000000e+01 6.029749999999999943e+00
9.929999999999999716e+01 3.649189999999999934e+00
9.934999999999999432e+01 4.082989999999999675e+00
9.940000000000000568e+01 8.956099999999999284e+00
9.945000000000000284e+01 3.309800000000000075e+00
9.950000000000000000e+01 4.134979999999999656e+00
9.954999999999999716e+01 8.206670000000000798e+00
9.959999999999999432e+01 3.265099999999999891e+00
9.965000000000000568e+01 8.559430000000000760e+00
9.970000000000000284e+01 1.030377999999999972e+01
9.975000000000000000e+01 1.410924999999999940e+01
9.979999999999999716e+01 6.048070000000000057e+00
9.984999999999999432e+01 7.704659999999999620e+00
9.990000000000000568e+01 5.610129999999999839e+00
9.995000000000000284e+01 8.283170000000000144e+00
1.000000000000000000e+02 1.081155000000000044e+01
1.000499999999999972e+02 1.001642000000000010e+01
1.000999999999999943e+02 6.293759999999999799e+00
1.001500000000000057e+02 1.025789999999999935e+01
1.002000000000000028e+02 3.996199999999999974e+00
1.002500000000000000e+02 5.307500000000000107e+00
1.002999999999999972e+02 5.941419999999999924e+00
1.003499999999999943e+02 1.574155999999999977e+01
1.004000000000000057e+02 5.034650000000000070e+00
1.004500000000000028e+02 6.744869999999999699e+00
1.005000000000000000e+02 3.130510000000000126e+00
1.005499999999999972e+02 2.216510999999999854e+01
1.005999999999999943e+02 6.566480000000000317e+00
1.006500000000000057e+02 1.023159000000000063e+01
1.007000000000000028e+02 3.709179999999999922e+00
1.007500000000000000e+02 1.668670000000000098e+00
1.007999999999999972e+02 1.470101000000000013e+01
1.008499999999999943e+02 2.857899999999999885e+00
1.009000000000000057e+02 2.159069999999999823e+00
1.009500000000000028e+02 1.740050000000000097e+00
1.010000000000000000e+02 3.672349999999999781e+00
1.010499999999999972e+02 3.015579999999999927e+00
1.010999999999999943e+02 4.437899999999999956e+00
1.011500000000000057e+02 4.275059999999999860e+00
1.012000000000000028e+02 4.559379999999999988e+00
1.012500000000000000e+02 7.622279999999999944e+00
1.012999999999999972e+02 5.211330000000000240e+00
1.013499999999999943e+02 3.662430000000000074e+00
1.014000000000000057e+02 5.676330000000000098e+00
1.014500000000000028e+02 1.435285999999999973e+01
1.015000000000000000e+02 6.056980000000000253e+00
1.015499999999999972e+02 4.949300000000000033e+00
1.015999999999999943e+02 2.378602000000000061e+01
1.016500000000000057e+02 2.508939999999999948e+00
1.017000000000000028e+02 7.712010000000000254e+00
1.017500000000000000e+02 1.848360000000000003e+00
1.017999999999999972e+02 1.287573000000000079e+01
1.018499999999999943e+02 7.170359999999999623e+00
1.019000000000000057e+02 3.144210000000000171e+00
1.019500000000000028e+02 8.969530000000000669e+00
1.020000000000000000e+02 3.472919999999999785e+00
1.020499999999999972e+02 1.158154000000000039e+01
1.020999999999999943e+02 8.134109999999999729e+00
1.021500000000000057e+02 6.990370000000000417e+00
1.022000000000000028e+02 7.026360000000000383e+00
1.022500000000000000e+02 1.291966999999999999e+01
1.022999999999999972e+02 8.496219999999999217e+00
1.023499999999999943e+02 1.066402000000000072e+01
1.024000000000000057e+02 2.588313000000000130e+01
1.024500000000000028e+02 2.166338000000000008e+01
1.025000000000000000e+02 7.936869999999999870e+00
1.025499999999999972e+02 8.786849999999999383e+00
1.025999999999999943e+02 8.379120000000000346e+00
1.026500000000000057e+02 2.583730000000000082e+00
1.027000000000000028e+02 3.104510000000000147e+01
1.027500000000000000e+02 2.128219999999999779e+00
1.027999999999999972e+02 1.278697000000000017e+01
1.028499999999999943e+02 1.374048999999999943e+01
1.029000000000000057e+02 2.026426999999999978e+01
1.029500000000000028e+02 2.108343999999999951e+01
1.030000000000000000e+02 4.156600000000000072e+00
1.030499999999999972e+02 2.052979999999999805e+00
1.030999999999999943e+02 5.979870000000000019e+00
1.031500000000000057e+02 1.855263000000000062e+01
1.032000000000000028e+02 5.020539999999999559e+00
1.032500000000000000e+02 1.258512999999999948e+01
1.032999999999999972e+02 7.680200000000000138e+00
1.033499999999999943e+02 1.262984999999999935e+01
1.034000000000000057e+02 2.482317000000000107e+01
1.034500000000000028e+02 8.899770000000000181e+00
1.035000000000000000e+02 2.169795999999999836e+01
1.035499999999999972e+02 9.223300000000000054e+00
1.035999999999999943e+02 1.891146000000000171e+01
1.036500000000000057e+02 2.851331000000000060e+01
1.037000000000000028e+02 1.275351000000000035e+01
1.037500000000000000e+02 1.815427999999999997e+01
1.037999999999999972e+02 1.475276000000000032e+01
1.038499999999999943e+02 7.432140000000000413e+00
1.039000000000000057e+02 1.022001000000000026e+01
1.039500000000000028e+02 1.738641000000000147e+01
1.040000000000000000e+02 2.372944000000000031e+01
1.040499999999999972e+02 2.091273999999999944e+01
1.040999999999999943e+02 6.953479999999999883e+00
1.041500000000000057e+02 7.378029999999999866e+00
1.042000000000000028e+02 2.946639999999999926e+00
1.042500000000000000e+02 6.707329999999999792e+00
1.042999999999999972e+02 1.012372000000000050e+01
1.043499999999999943e+02 1.520437000000000083e+01
1.044000000000000057e+02 1.791413999999999973e+01
1.044500000000000028e+02 4.522090000000000387e+00
1.045000000000000000e+02 1.946958000000000055e+01
1.045499999999999972e+02 2.120619999999999905e+01
1.045999999999999943e+02 1.277607000000000070e+01
1.046500000000000057e+02 1.941237999999999886e+01
1.047000000000000028e+02 1.795513000000000048e+01
1.047500000000000000e+02 1.648038000000000025e+01
1.047999999999999972e+02 1.014494000000000007e+01
1.048499999999999943e+02 2.099379000000000062e+01
1.049000000000000057e+02 1.026566000000000045e+01
1.049500000000000028e+02 1.084501999999999988e+01
1.050000000000000000e+02 1.305089000000000077e+01
1.050499999999999972e+02 7.579030000000000378e+00
1.050999999999999943e+02 5.082679999999999865e+00
1.051500000000000057e+02 7.822899999999999743e+00
1.052000000000000028e+02 5.798429999999999751e+00
1.052500000000000000e+02 6.118649999999999700e+00
1.052999999999999972e+02 5.397020000000000373e+00
1.053499999999999943e+02 1.529465000000000074e+01
1.054000000000000057e+02 2.433089999999999975e+00
1.054500000000000028e+02 5.018729999999999691e+00
1.055000000000000000e+02 2.381190000000000140e+00
1.055499999999999972e+02 3.342839999999999812e+00
1.055999999999999943e+02 5.632430000000000270e+00
1.056500000000000057e+02 2.935290000000000177e+00
1.057000000000000028e+02 3.059849999999999959e+00
1.057500000000000000e+02 2.172428999999999988e+01
1.057999999999999972e+02 1.057506000000000057e+01
1.058499999999999943e+02 5.081550000000000011e+00
1.059000000000000057e+02 4.077099999999999724e+00
1.059500000000000028e+02 3.787020000000000053e+00
1.060000000000000000e+02 5.147840000000000416e+00
1.060499999999999972e+02 4.400999999999999801e+00
1.060999999999999943e+02 7.563570000000000348e+00
1.061500000000000057e+02 3.911960000000000104e+00
1.062000000000000028e+02 6.627989999999999604e+00
1.062500000000000000e+02 4.224020000000000330e+00
1.062999999999999972e+02 6.335180000000000256e+00
1.063499999999999943e+02 1.851472000000000051e+01
1.064000000000000057e+02 2.306966999999999857e+01
1.064500000000000028e+02 1.301905999999999963e+01
1.065000000000000000e+02 4.366270000000000095e+00
1.065499999999999972e+02 2.593177999999999983e+01
1.065999999999999943e+02 2.709970000000000212e+00
1.066500000000000057e+02 1.202514000000000038e+01
1.067000000000000028e+02 6.068830000000000169e+00
1.067500000000000000e+02 2.798830000000000151e+00
1.067999999999999972e+02 4.770769999999999733e+00
1.068499999999999943e+02 3.839249999999999829e+00
1.069000000000000057e+02 5.654770000000000074e+00
1.069500000000000028e+02 1.831650000000000000e+00
1.070000000000000000e+02 6.555360000000000298e+00
1.070499999999999972e+02 3.183559999999999945e+00
1.070999999999999943e+02 1.129096999999999973e+01
1.071500000000000057e+02 5.897789999999999644e+00
1.072000000000000028e+02 4.257229999999999848e+00
1.072500000000000000e+02 1.292319999999999958e+01
1.072999999999999972e+02 1.121377999999999986e+01
1.073499999999999943e+02 2.167499999999999982e+00
1.074000000000000057e+02 1.068262000000000000e+01
1.074500000000000028e+02 8.464840000000000586e+00
1.075000000000000000e+02 3.630990000000000162e+00
1.075499999999999972e+02 1.689067999999999969e+01
1.075999999999999943e+02 4.327930000000000277e+00
1.076500000000000057e+02 4.850229999999999819e+00
1.077000000000000028e+02 7.535149999999999793e+00
1.077500000000000000e+02 1.484706000000000081e+01
1.077999999999999972e+02 1.180217999999999989e+01
1.078499999999999943e+02 2.783020000000000049e+00
1.079000000000000057e+02 8.311550000000000438e+00
1.079500000000000028e+02 6.167360000000000397e+00
1.080000000000000000e+02 7.285580000000000389e+00
1.080499999999999972e+02 6.098910000000000053e+00
1.080999999999999943e+02 2.380125999999999920e+01
1.081500000000000057e+02 8.203120000000000189e+00
1.082000000000000028e+02 7.623120000000000118e+00
1.082500000000000000e+02 1.607207000000000008e+01
1.082999999999999972e+02 1.143308000000000035e+01
1.083499999999999943e+02 3.818191000000000201e+01
1.084000000000000057e+02 1.706400000000000006e+01
1.084500000000000028e+02 1.008923000000000059e+01
1.085000000000000000e+02 9.315220000000000056e+00
1.085499999999999972e+02 1.151228000000000051e+01
1.085999999999999943e+02 5.055719999999999992e+00
1.086500000000000057e+02 2.661010000000000097e+00
1.087000000000000028e+02 1.957321999999999917e+01
1.087500000000000000e+02 2.778591000000000122e+01
1.087999999999999972e+02 1.236665999999999954e+01
1.088499999999999943e+02 1.355987000000000009e+01
1.089000000000000057e+02 4.378140000000000143e+00
1.089500000000000028e+02 1.083041000000000054e+01
1.090000000000000000e+02 1.074053999999999931e+01
1.090499999999999972e+02 4.574670000000000236e+00
1.090999999999999943e+02 2.544146999999999892e+01
1.091500000000000057e+02 1.493539999999999957e+01
1.092000000000000028e+02 1.527383000000000024e+01
1.092500000000000000e+02 7.303919999999999746e+00
1.092999999999999972e+02 1.294552000000000014e+01
1.093499999999999943e+02 1.260903000000000063e+01
1.094000000000000057e+02 2.190618999999999872e+01
1.094500000000000028e+02 2.376202999999999932e+01
1.095000000000000000e+02 9.136969999999999814e+00
1.095499999999999972e+02 7.804570000000000007e+00
1.095999999999999943e+02 1.999180000000000135e+01
1.096500000000000057e+02 2.809767000000000081e+01
1.097000000000000028e+02 5.614230000000000054e+00
1.097500000000000000e+02 5.415449999999999875e+00
1.097999999999999972e+02 2.290603000000000122e+01
1.098499999999999943e+02 7.058900000000000396e+00
1.099000000000000057e+02 1.854694999999999894e+01
1.099500000000000028e+02 1.146762000000000015e+01
1.100000000000000000e+02 1.776794999999999902e+01
1.100499999999999972e+02 7.194359999999999644e+00
1.100999999999999943e+02 4.761610000000000120e+00
1.101500000000000057e+02 2.580924999999999869e+01
1.102000000000000028e+02 1.236908000000000030e+01
1.102500000000000000e+02 6.191749999999999865e+00
1.102999999999999972e+02 2.212192999999999898e+01
1.103499999999999943e+02 2.446319000000000088e+01
1.104000000000000057e+02 1.914045000000000130e+01
1.104500000000000028e+02 1.666336000000000084e+01
1.105000000000000000e+02 2.399523999999999901e+01
1.105499999999999972e+02 1.339202000000000048e+01
1.105999999999999943e+02 7.434610000000000163e+00
1.106500000000000057e+02 8.918760000000000687e+00
1.107000000000000028e+02 2.966121000000000052e+01
1.107500000000000000e+02 7.479460000000000441e+00
1.107999999999999972e+02 1.132682999999999929e+01
1.108499999999999943e+02 4.722459999999999880e+00
1.109000000000000057e+02 1.749290999999999840e+01
1.109500000000000028e+02 5.178130000000000344e+00
1.110000000000000000e+02 1.261509000000000036e+01
1.110499999999999972e+02 1.712597999999999843e+01
1.110999999999999943e+02 2.009159999999999968e+01
1.111500000000000057e+02 1.028208000000000055e+01
1.112000000000000028e+02 7.847540000000000404e+00
1.112500000000000000e+02 1.159370999999999974e+01
1.112999999999999972e+02 2.179230000000000089e+01
1.113499999999999943e+02 1.864949000000000012e+01
1.114000000000000057e+02 2.478065000000000140e+01
1.114500000000000028e+02 2.358937999999999846e+01
1.115000000000000000e+02 7.079360000000000319e+00
1.115499999999999972e+02 1.094915999999999912e+01
1.115999999999999943e+02 2.416735999999999862e+01
1.116500000000000057e+02 1.756612000000000151e+01
1.117000000000000028e+02 1.996135999999999910e+01
1.117500000000000000e+02 1.354322999999999944e+01
1.117999999999999972e+02 2.302347999999999928e+01
1.118499999999999943e+02 1.045453000000000010e+01
1.119000000000000057e+02 6.477759999999999962e+00
1.119500000000000028e+02 1.302183999999999919e+01
1.120000000000000000e+02 4.601812999999999931e+01
1.120499999999999972e+02 1.460548000000000002e+01
1.120999999999999943e+02 9.705780000000000740e+00
1.121500000000000057e+02 2.359531000000000134e+01
1.122000000000000028e+02 1.203927999999999976e+01
1.122500000000000000e+02 2.883273000000000152e+01
1.122999999999999972e+02 1.641748000000000118e+01
1.123499999999999943e+02 5.904219999999999580e+00
1.124000000000000057e+02 3.849116000000000071e+01
1.124500000000000028e+02 1.026430000000000042e+01
1.125000000000000000e+02 9.651780000000000470e+00
1.125499999999999972e+02 2.545514000000000010e+01
1.125999999999999943e+02 3.554724999999999824e+01
1.126500000000000057e+02 5.560950000000000060e+00
1.127000000000000028e+02 9.744109999999999161e+00
1.127500000000000000e+02 6.448310000000000208e+00
1.127999999999999972e+02 1.666750000000000043e+01
1.128499999999999943e+02 3.678298999999999808e+01
1.129000000000000057e+02 1.169370999999999938e+01
1.129500000000000028e+02 1.401959000000000088e+01
1.130000000000000000e+02 7.216599999999999682e+00
1.130499999999999972e+02 2.792689999999999984e+01
1.130999999999999943e+02 1.050601999999999947e+01
1.131500000000000057e+02 4.727532999999999674e+01
1.132000000000000028e+02 1.023013000000000083e+01
1.132500000000000000e+02 2.021538999999999930e+01
1.132999999999999972e+02 2.034214000000000055e+01
1.133499999999999943e+02 1.242838000000000065e+01
1.134000000000000057e+02 5.878580000000000361e+00
1.134500000000000028e+02 8.931559999999999278e+00
1.135000000000000000e+02 1.184537000000000084e+01
1.135499999999999972e+02 2.195667999999999864e+01
1.135999999999999943e+02 5.631520000000000081e+00
1.136500000000000057e+02 9.914030000000000342e+00
1.137000000000000028e+02 5.670480000000000409e+00
1.137500000000000000e+02 1.437176999999999971e+01
1.137999999999999972e+02 4.045186999999999955e+01
1.138499999999999943e+02 8.875959999999999184e+00
1.139000000000000057e+02 5.888969999999999594e+00
1.139500000000000028e+02 3.975449999999999928e+00
1.140000000000000000e+02 7.369049999999999656e+00
1.140499999999999972e+02 5.214120000000000310e+00
1.140999999999999943e+02 8.371610000000000440e+00
1.141500000000000057e+02 9.873290000000000788e+00
1.142000000000000028e+02 4.006569999999999965e+00
1.142500000000000000e+02 1.190024000000000015e+01
1.142999999999999972e+02 2.697310999999999837e+01
1.143499999999999943e+02 9.209179999999999922e+00
1.144000000000000057e+02 1.882300000000000040e+01
1.144500000000000028e+02 1.622662000000000049e+01
1.145000000000000000e+02 1.563921000000000028e+01
1.145499999999999972e+02 6.743839999999999613e+00
1.145999999999999943e+02 1.930562000000000111e+01
1.146500000000000057e+02 2.493329999999999824e+00
1.147000000000000028e+02 1.745468999999999937e+01
1.147500000000000000e+02 1.145791999999999966e+01
1.147999999999999972e+02 7.006090000000000373e+00
1.148499999999999943e+02 2.729849999999999888e+00
1.149000000000000057e+02 1.842658000000000129e+01
1.149500000000000028e+02 1.274540999999999968e+01
1.150000000000000000e+02 1.574812000000000012e+01
1.150499999999999972e+02 1.165371999999999986e+01
1.150999999999999943e+02 9.030720000000000525e+00
1.151500000000000057e+02 2.919116000000000000e+01
1.152000000000000028e+02 7.667930000000000135e+00
1.152500000000000000e+02 4.153030000000000221e+00
1.152999999999999972e+02 9.371600000000000819e+00
1.153499999999999943e+02 4.356600000000000250e+00
1.154000000000000057e+02 4.256920000000000037e+00
1.154500000000000028e+02 3.912900000000000045e+00
1.155000000000000000e+02 3.607880000000000198e+00
1.155499999999999972e+02 1.494023999999999930e+01
1.155999999999999943e+02 1.169574000000000069e+01
1.156500000000000057e+02 7.036450000000000315e+00
1.157000000000000028e+02 1.642804999999999893e+01
1.157500000000000000e+02 7.902050000000000018e+00
1.157999999999999972e+02 1.230719000000000030e+01
1.158499999999999943e+02 4.488780000000000214e+00
1.159000000000000057e+02 9.355449999999999378e+00
1.159500000000000028e+02 2.444213999999999842e+01
1.160000000000000000e+02 2.515081999999999951e+01
1.160499999999999972e+02 8.463079999999999714e+00
1.160999999999999943e+02 2.096032999999999902e+01
1.161500000000000057e+02 1.249776999999999916e+01
1.162000000000000028e+02 1.790140999999999849e+01
1.162500000000000000e+02 4.509900000000000020e+00
1.162999999999999972e+02 3.504883999999999844e+01
1.163499999999999943e+02 1.202009999999999934e+01
1.164000000000000057e+02 2.196831999999999852e+01
1.164500000000000028e+02 2.056147999999999954e+01
1.165000000000000000e+02 9.065690000000000026e+00
1.165499999999999972e+02 1.414258000000000060e+01
1.165999999999999943e+02 1.014420999999999928e+01
1.166500000000000057e+02 3.029305000000000092e+01
1.167000000000000028e+02 3.159396999999999878e+01
1.167500000000000000e+02 8.047729999999999606e+00
1.167999999999999972e+02 4.454469999999999708e+00
1.168499999999999943e+02 1.822868000000000066e+01
1.169000000000000057e+02 8.991849999999999454e+00
1.169500000000000028e+02 8.674080000000000013e+00
1.170000000000000000e+02 8.047919999999999519e+00
1.170499999999999972e+02 8.755219999999999558e+00
1.170999999999999943e+02 9.625579999999999359e+00
1.171500000000000057e+02 9.764559999999999462e+00
1.172000000000000028e+02 3.505819999999999936e+00
1.172500000000000000e+02 2.358448999999999884e+01
1.172999999999999972e+02 5.424000000000000377e+00
1.173499999999999943e+02 6.243280000000000385e+00
1.174000000000000057e+02 1.186655999999999977e+01
1.174500000000000028e+02 7.866170000000000329e+00
1.175000000000000000e+02 1.424587999999999965e+01
1.175499999999999972e+02 1.210196000000000005e+01
1.175999999999999943e+02 1.361796999999999969e+01
1.176500000000000057e+02 3.642963999999999913e+01
1.177000000000000028e+02 1.874191000000000074e+01
1.177500000000000000e+02 1.151558999999999955e+01
1.177999999999999972e+02 1.144228999999999985e+01
1.178499999999999943e+02 1.741929999999999978e+01
1.179000000000000057e+02 8.459939999999999571e+00
1.179500000000000028e+02 1.323024000000000022e+01
1.180000000000000000e+02 1.011229999999999940e+01
1.180499999999999972e+02 3.879030000000000200e+00
1.180999999999999943e+02 1.141085999999999956e+01
1.181500000000000057e+02 8.821630000000000749e+00
1.182000000000000028e+02 1.036026999999999987e+01
1.182500000000000000e+02 2.128166999999999831e+01
1.182999999999999972e+02 1.903489000000000075e+01
1.183499999999999943e+02 1.450493999999999950e+01
1.184000000000000057e+02 1.756164000000000058e+01
1.184500000000000028e+02 9.697029999999999816e+00
1.185000000000000000e+02 9.361060000000000159e+00
1.185499999999999972e+02 1.478065999999999924e+01
1.185999999999999943e+02 4.526299999999999990e+00
1.186500000000000057e+02 1.278570999999999991e+01
1.187000000000000028e+02 7.462950000000000195e+00
1.187500000000000000e+02 5.252500000000000391e+00
1.187999999999999972e+02 2.672879999999999967e+01
1.188499999999999943e+02 2.598157000000000139e+01
1.189000000000000057e+02 1.152093999999999951e+01
1.189500000000000028e+02 1.583193999999999946e+01
1.190000000000000000e+02 2.870429999999999815e+00
1.190499999999999972e+02 1.031704000000000043e+01
1.190999999999999943e+02 1.595364000000000004e+01
1.191500000000000057e+02 1.480713000000000079e+01
1.192000000000000028e+02 8.581340000000000856e+00
1.192500000000000000e+02 1.178579000000000043e+01
1.192999999999999972e+02 1.243144000000000027e+01
1.193499999999999943e+02 1.690550999999999959e+01
1.194000000000000057e+02 1.424698000000000064e+01
1.194500000000000028e+02 9.007809999999999206e+00
1.195000000000000000e+02 3.351436999999999955e+01
1.195499999999999972e+02 1.087689999999999912e+01
1.195999999999999943e+02 1.788989000000000118e+01
1.196500000000000057e+02 2.232507000000000019e+01
1.197000000000000028e+02 3.793270000000000142e+00
1.197500000000000000e+02 1.653238999999999947e+01
1.197999999999999972e+02 1.700554999999999950e+01
1.198499999999999943e+02 5.263099999999999667e+00
1.199000000000000057e+02 2.942720999999999876e+01
1.199500000000000028e+02 2.915371000000000024e+01
1.200000000000000000e+02 1.523969999999999914e+01
1.200499999999999972e+02 1.884872999999999976e+01
1.200999999999999943e+02 9.325540000000000163e+00
1.201500000000000057e+02 4.260564000000000107e+01
1.202000000000000028e+02 2.671282000000000068e+01
1.202500000000000000e+02 2.151371999999999929e+01
1.202999999999999972e+02 1.986962000000000117e+01
1.203499999999999943e+02 5.923259999999999970e+00
1.204000000000000057e+02 3.606127000000000038e+01
1.204500000000000028e+02 1.768424999999999869e+01
1.205000000000000000e+02 8.311120000000000729e+00
1.205499999999999972e+02 1.855455999999999861e+01
1.205999999999999943e+02 1.100581000000000031e+01
1.206500000000000057e+02 3.350162000000000262e+01
1.207000000000000028e+02 7.555670000000000108e+00
1.207500000000000000e+02 3.822060000000000013e+00
1.207999999999999972e+02 1.939854000000000056e+01
1.208499999999999943e+02 6.847540000000000404e+00
1.209000000000000057e+02 1.061974999999999980e+01
1.209500000000000028e+02 1.398826999999999998e+01
1.210000000000000000e+02 1.718024000000000129e+01
1.210499999999999972e+02 7.377130000000000187e+00
1.210999999999999943e+02 6.801569999999999894e+00
1.211500000000000057e+02 4.188419999999999810e+00
1.212000000000000028e+02 8.679729999999999279e+00
1.212500000000000000e+02 7.178510000000000169e+00
1.212999999999999972e+02 1.429879999999999995e+01
1.213499999999999943e+02 1.409558999999999962e+01
1.214000000000000057e+02 5.332180000000000142e+00
1.214500000000000028e+02 6.391860000000000319e+00
1.215000000000000000e+02 7.863629999999999676e+00
1.215499999999999972e+02 1.498415999999999926e+01
1.215999999999999943e+02 3.430700000000000216e+01
1.216500000000000057e+02 3.462664999999999793e+01
1.217000000000000028e+02 1.453611000000000075e+01
1.217500000000000000e+02 1.156353999999999971e+01
1.217999999999999972e+02 5.446839999999999904e+00
1.218499999999999943e+02 1.110905999999999949e+01
1.219000000000000057e+02 8.298849999999999838e+00
1.219500000000000028e+02 7.688880000000000159e+00
1.220000000000000000e+02 1.172211000000000070e+01
1.220499999999999972e+02 1.276647999999999961e+01
1.220999999999999943e+02 7.069130000000000358e+00
1.221500000000000057e+02 9.220090000000000785e+00
1.222000000000000028e+02 5.906509999999999927e+00
1.222500000000000000e+02 1.052091000000000065e+01
1.222999999999999972e+02 1.206844000000000072e+01
1.223499999999999943e+02 8.385559999999999903e+00
1.224000000000000057e+02 1.165377999999999936e+01
1.224500000000000028e+02 1.140790999999999933e+01
1.225000000000000000e+02 2.990730000000000111e+00
1.225499999999999972e+02 6.010290000000000354e+00
1.225999999999999943e+02 1.495639000000000074e+01
1.226500000000000057e+02 8.030219999999999914e+00
1.227000000000000028e+02 8.887499999999999289e+00
1.227500000000000000e+02 5.783990000000000187e+00
1.227999999999999972e+02 2.043269000000000091e+01
1.228499999999999943e+02 3.412389999999999812e+00
1.229000000000000057e+02 2.781766999999999967e+01
1.229500000000000028e+02 7.740350000000000286e+00
1.230000000000000000e+02 6.552579999999999849e+00
1.230499999999999972e+02 7.019050000000000011e+00
1.230999999999999943e+02 1.465691999999999950e+01
1.231500000000000057e+02 8.045090000000000074e+00
1.232000000000000028e+02 4.728909999999999947e+00
1.232500000000000000e+02 2.137406999999999968e+01
1.232999999999999972e+02 1.494181999999999988e+01
1.233499999999999943e+02 1.250234000000000023e+01
1.234000000000000057e+02 5.534489999999999910e+00
1.234500000000000028e+02 8.207150000000000389e+00
1.235000000000000000e+02 3.040126000000000062e+01
1.235499999999999972e+02 1.546316999999999986e+01
1.235999999999999943e+02 1.360712999999999973e+01
1.236500000000000057e+02 2.204419000000000040e+01
1.237000000000000028e+02 5.378700000000000259e+00
1.237500000000000000e+02 2.171434999999999960e+01
1.237999999999999972e+02 8.282230000000000203e+00
1.238499999999999943e+02 1.029085000000000072e+01
1.239000000000000057e+02 4.981729999999999769e+00
1.239500000000000028e+02 1.182709000000000010e+01
1.240000000000000000e+02 2.864040000000000141e+00
1.240499999999999972e+02 6.867040000000000255e+00
1.240999999999999943e+02 1.112086000000000041e+01
1.241500000000000057e+02 6.323820000000000441e+00
1.242000000000000028e+02 2.472113999999999834e+01
1.242500000000000000e+02 6.358649999999999913e+00
1.242999999999999972e+02 1.026343999999999923e+01
1.243499999999999943e+02 2.980568999999999846e+01
1.244000000000000057e+02 2.596978999999999971e+01
1.244500000000000028e+02 9.611909999999999954e+00
1.245000000000000000e+02 1.313992000000000004e+01
1.245499999999999972e+02 7.843759999999999621e+00
1.245999999999999943e+02 1.470661999999999914e+01
1.246500000000000057e+02 5.419559999999999711e+00
1.247000000000000028e+02 1.390738999999999947e+01
1.247500000000000000e+02 2.406236000000000175e+01
1.247999999999999972e+02 2.948176000000000130e+01
1.248499999999999943e+02 4.058973000000000297e+01
1.249000000000000057e+02 7.170799999999999841e+00
1.249500000000000028e+02 2.320585000000000164e+01
1.250000000000000000e+02 1.411182999999999943e+01
1.250499999999999972e+02 1.152424000000000071e+01
1.250999999999999943e+02 5.733290000000000219e+00
1.251500000000000057e+02 3.464879999999999960e+00
1.252000000000000028e+02 7.066939999999999777e+00
1.252500000000000000e+02 2.610381999999999891e+01
1.252999999999999972e+02 4.426770000000000316e+00
1.253499999999999943e+02 1.054753999999999969e+01
1.254000000000000057e+02 1.882932999999999879e+01
1.254500000000000028e+02 1.406803000000000026e+01
1.255000000000000000e+02 9.261760000000000659e+00
1.255499999999999972e+02 1.317141999999999946e+01
1.255999999999999943e+02 3.209317000000000064e+01
1.256500000000000057e+02 6.796420000000000350e+00
1.257000000000000028e+02 7.623000000000000220e+00
1.257500000000000000e+02 5.014429999999999943e+00
1.257999999999999972e+02 9.638609999999999900e+00
1.258499999999999943e+02 2.097435000000000116e+01
1.259000000000000057e+02 9.342200000000000060e+00
1.259500000000000028e+02 4.778389999999999915e+00
1.260000000000000000e+02 2.460446999999999917e+01
1.260499999999999972e+02 1.495411999999999964e+01
1.260999999999999943e+02 7.699930000000000163e+00
1.261500000000000057e+02 9.954510000000000858e+00
1.262000000000000028e+02 1.301327000000000034e+01
1.262500000000000000e+02 6.084900000000000198e+00
1.262999999999999972e+02 8.399250000000000327e+00
1.263499999999999943e+02 8.659259999999999735e+00
1.264000000000000057e+02 6.982219999999999871e+00
1.264500000000000028e+02 1.949851999999999919e+01
1.265000000000000000e+02 1.820135000000000147e+01
1.265499999999999972e+02 9.154619999999999536e+00
1.265999999999999943e+02 1.652446000000000126e+01
1.266500000000000057e+02 6.530230000000000423e+00
1.267000000000000028e+02 7.480719999999999814e+00
1.267500000000000000e+02 1.575149000000000044e+01
1.267999999999999972e+02 7.422509999999999941e+00
1.268499999999999943e+02 1.025737999999999950e+01
1.269000000000000057e+02 1.396228999999999942e+01
1.269500000000000028e+02 3.958410000000000206e+00
1.270000000000000000e+02 3.994899999999999896e+00
1.270499999999999972e+02 3.706780000000000186e+00
1.270999999999999943e+02 1.803826000000000107e+01
1.271500000000000057e+02 3.308782999999999674e+01
1.272000000000000028e+02 2.009760999999999953e+01
1.272500000000000000e+02 2.497711999999999932e+01
1.272999999999999972e+02 1.762750000000000039e+00
1.273499999999999943e+02 8.421070000000000277e+00
1.274000000000000057e+02 9.357939999999999259e+00
1.274500000000000028e+02 6.153349999999999653e+00
1.275000000000000000e+02 3.717242000000000246e+01
1.275499999999999972e+02 4.465090000000000003e+00
1.275999999999999943e+02 5.830020000000000202e+00
1.276500000000000057e+02 1.693357999999999919e+01
1.277000000000000028e+02 9.075689999999999813e+00
1.277500000000000000e+02 3.289280000000000204e+00
1.277999999999999972e+02 1.209706000000000081e+01
1.278499999999999943e+02 4.008969999999999700e+00
1.279000000000000057e+02 6.212650000000000006e+00
1.279500000000000028e+02 2.500522000000000133e+01
1.280000000000000000e+02 1.255363000000000007e+01
1.280500000000000114e+02 2.492609999999999992e+00
1.280999999999999943e+02 8.922713000000000250e+01
1.281500000000000057e+02 1.232638999999999996e+01
1.281999999999999886e+02 5.615750000000000242e+00
1.282500000000000000e+02 8.375740000000000407e+00
1.283000000000000114e+02 1.129941999999999958e+01
1.283499999999999943e+02 1.795110999999999990e+01
1.284000000000000057e+02 2.031229000000000084e+01
1.284499999999999886e+02 8.965220000000000411e+00
1.285000000000000000e+02 3.103089999999999904e+00
1.285500000000000114e+02 4.767179999999999751e+00
1.285999999999999943e+02 1.215573000000000015e+01
1.286500000000000057e+02 1.151797999999999966e+01
1.286999999999999886e+02 7.740149999999999864e+00
1.287500000000000000e+02 5.049719999999999764e+00
1.288000000000000114e+02 5.557240000000000180e+00
1.288499999999999943e+02 4.315565999999999747e+01
1.289000000000000057e+02 6.062310000000000088e+00
1.289499999999999886e+02 2.097690000000000055e+01
1.290000000000000000e+02 8.430559999999999832e+00
1.290500000000000114e+02 4.970939999999999692e+00
1.290999999999999943e+02 5.518239999999999590e+00
1.291500000000000057e+02 5.043680000000000163e+00
1.291999999999999886e+02 2.220185999999999993e+01
1.292500000000000000e+02 1.563569999999999993e+01
1.293000000000000114e+02 1.963666999999999874e+01
1.293499999999999943e+02 3.117630000000000123e+00
1.294000000000000057e+02 3.221578999999999837e+01
1.294499999999999886e+02 3.701265999999999678e+01
1.295000000000000000e+02 4.269840000000000302e+00
1.295500000000000114e+02 5.061609999999999943e+00
1.295999999999999943e+02 2.380583999999999989e+01
1.296500000000000057e+02 1.553856999999999999e+01
1.296999999999999886e+02 9.241080000000000183e+00
1.297500000000000000e+02 1.998541000000000167e+01
1.298000000000000114e+02 7.739110000000000156e+00
1.298499999999999943e+02 5.116209999999999702e+00
1.299000000000000057e+02 1.470476999999999990e+01
1.299499999999999886e+02 7.164240000000000386e+00
1.300000000000000000e+02 5.637660000000000338e+00
1.300500000000000114e+02 4.454810000000000159e+00
1.300999999999999943e+02 1.625516999999999967e+01
1.301500000000000057e+02 7.024540000000000006e+00
1.301999999999999886e+02 9.409119999999999706e+00
1.302500000000000000e+02 1.984654000000000096e+01
1.303000000000000114e+02 3.953949999999999854e+00
1.303499999999999943e+02 4.840329999999999799e+00
1.304000000000000057e+02 6.052389999999999937e+00
1.304499999999999886e+02 6.615929999999999644e+00
1.305000000000000000e+02 4.415449999999999875e+00
1.305500000000000114e+02 4.671319999999999695e+00
1.305999999999999943e+02 6.784440000000000026e+00
1.306500000000000057e+02 6.255289999999999573e+00
1.306999999999999886e+02 1.060332999999999970e+01
1.307500000000000000e+02 2.982959999999999834e+00
1.308000000000000114e+02 1.067425000000000068e+01
1.308499999999999943e+02 7.443050000000000388e+00
1.309000000000000057e+02 2.548078999999999894e+01
1.309499999999999886e+02 3.603435999999999950e+01
1.310000000000000000e+02 1.212451000000000079e+01
1.310500000000000114e+02 6.360009999999999941e+00
1.310999999999999943e+02 7.937090000000000423e+00
1.311500000000000057e+02 3.225336000000000070e+01
1.311999999999999886e+02 7.216560000000000308e+00
1.312500000000000000e+02 1.240259999999999962e+01
1.313000000000000114e+02 1.236368000000000045e+01
1.313499999999999943e+02 5.800049999999999706e+00
1.314000000000000057e+02 5.786459999999999937e+00
1.314499999999999886e+02 1.369351999999999947e+01
1.315000000000000000e+02 3.035499999999999865e+00
1.315500000000000114e+02 1.191108999999999973e+01
1.315999999999999943e+02 2.219957000000000136e+01
1.316500000000000057e+02 2.534471999999999881e+01
1.316999999999999886e+02 4.750989999999999824e+00
1.317500000000000000e+02 9.478450000000000486e+00
1.318000000000000114e+02 8.196849999999999525e+00
1.318499999999999943e+02 4.250274999999999892e+01
1.319000000000000057e+02 5.171369999999999578e+00
1.319499999999999886e+02 1.380629000000000062e+01
1.320000000000000000e+02 3.199973999999999918e+01
1.320500000000000114e+02 1.472484000000000037e+01
1.320999999999999943e+02 5.108469999999999622e+00
1.321500000000000057e+02 7.571340000000000181e+00
1.321999999999999886e+02 8.569459999999999411e+00
1.322500000000000000e+02 2.208965999999999852e+01
1.323000000000000114e+02 1.570562999999999931e+01
1.323499999999999943e+02 1.718554999999999922e+01
1.324000000000000057e+02 6.748700000000000365e+00
1.324499999999999886e+02 2.162847999999999971e+01
1.325000000000000000e+02 2.198640000000000150e+00
1.325500000000000114e+02 6.282720000000000304e+00
1.325999999999999943e+02 7.693909999999999805e+00
1.326500000000000057e+02 1.662211999999999890e+01
1.326999999999999886e+02 2.936338999999999899e+01
1.327500000000000000e+02 4.623772999999999911e+01
1.328000000000000114e+02 1.406888000000000005e+01
1.328499999999999943e+02 5.916489999999999583e+00
1.329000000000000057e+02 1.293853000000000009e+01
1.329499999999999886e+02 1.082892999999999972e+01
1.330000000000000000e+02 4.245233000000000345e+01
1.330500000000000114e+02 1.462443000000000026e+01
1.330999999999999943e+02 1.542173999999999978e+01
1.331500000000000057e+02 2.428399999999999892e+01
1.331999999999999886e+02 1.672346999999999895e+01
1.332500000000000000e+02 2.664876999999999896e+01
1.333000000000000114e+02 2.221847999999999956e+01
1.333499999999999943e+02 4.985610000000000319e+00
1.334000000000000057e+02 5.314129999999999576e+00
1.334499999999999886e+02 9.356070000000000775e+00
1.335000000000000000e+02 1.378761000000000081e+01
1.335500000000000114e+02 2.244425000000000026e+01
1.335999999999999943e+02 4.232818000000000325e+01
1.336500000000000057e+02 2.474110999999999905e+01
1.336999999999999886e+02 8.943640000000000256e+00
1.337500000000000000e+02 3.812700000000000244e+01
1.338000000000000114e+02 9.781950000000000145e+00
1.338499999999999943e+02 1.150268999999999942e+01
1.339000000000000057e+02 3.621340000000000003e+00
1.339499999999999886e+02 9.798590000000000799e+00
1.340000000000000000e+02 5.931519999999999904e+00
1.340500000000000114e+02 1.825017000000000067e+01
1.340999999999999943e+02 1.551412999999999975e+01
1.341500000000000057e+02 7.021029999999999660e+00
1.341999999999999886e+02 3.046554000000000073e+01
1.342500000000000000e+02 3.172125000000000128e+01
1.343000000000000114e+02 5.788820000000000299e+00
1.343499999999999943e+02 8.567920000000000869e+00
1.344000000000000057e+02 7.283210000000000406e+00
1.344499999999999886e+02 7.521309999999999718e+00
1.345000000000000000e+02 1.086128000000000071e+01
1.345500000000000114e+02 1.709260000000000090e+01
1.345999999999999943e+02 8.718149999999999622e+00
1.346500000000000057e+02 1.116865999999999914e+01
1.346999999999999886e+02 2.150534000000000034e+01
1.347500000000000000e+02 2.834675999999999974e+01
1.348000000000000114e+02 1.952215999999999951e+01
1.348499999999999943e+02 2.321048000000000044e+01
1.349000000000000057e+02 3.043002999999999858e+01
1.349499999999999886e+02 5.356830000000000425e+00
1.350000000000000000e+02 9.241329999999999600e+00
1.350500000000000114e+02 7.034690000000000332e+00
1.350999999999999943e+02 3.611878000000000100e+01
1.351500000000000057e+02 7.647809999999999775e+00
1.351999999999999886e+02 1.683509000000000100e+01
1.352500000000000000e+02 4.849639999999999951e+00
1.353000000000000114e+02 4.185629999999999740e+00
1.353499999999999943e+02 1.740930000000000177e+01
1.354000000000000057e+02 5.162230000000000096e+00
1.354499999999999886e+02 4.437990000000000101e+00
1.355000000000000000e+02 8.223359999999999559e+00
1.355500000000000114e+02 2.316373000000000104e+01
1.355999999999999943e+02 6.501490000000000435e+00
1.356500000000000057e+02 4.349249999999999616e+00
1.356999999999999886e+02 2.647899999999999920e+00
1.357500000000000000e+02 1.023719999999999963e+01
1.358000000000000114e+02 6.741839999999999833e+00
1.358499999999999943e+02 1.223883999999999972e+01
1.359000000000000057e+02 1.076993000000000045e+01
1.359499999999999886e+02 1.132812000000000019e+01
1.360000000000000000e+02 4.552050000000000374e+00
1.360500000000000114e+02 7.190970000000000084e+00
1.360999999999999943e+02 2.093712000000000018e+01
1.361500000000000057e+02 2.139980999999999867e+01
1.361999999999999886e+02 3.343766999999999712e+01
1.362500000000000000e+02 1.358876000000000062e+01
1.363000000000000114e+02 2.838940000000000019e+00
1.363499999999999943e+02 7.712340000000000195e+00
1.364000000000000057e+02 8.987999999999999545e+00
1.364499999999999886e+02 6.834270000000000067e+00
1.365000000000000000e+02 9.999579999999999913e+00
1.365500000000000114e+02 1.581462999999999930e+01
1.365999999999999943e+02 1.641218999999999895e+01
1.366500000000000057e+02 6.285219999999999807e+00
1.366999999999999886e+02 7.512800000000000367e+00
1.367500000000000000e+02 9.300739999999999341e+00
1.368000000000000114e+02 2.570195999999999970e+01
1.368499999999999943e+02 2.309465000000000146e+01
1.369000000000000057e+02 2.021399999999999864e+00
1.369499999999999886e+02 1.404833999999999961e+01
1.370000000000000000e+02 2.188495999999999952e+01
1.370500000000000114e+02 1.540742000000000012e+01
1.370999999999999943e+02 2.593080000000000052e+00
1.371500000000000057e+02 3.445530000000000204e+00
1.371999999999999886e+02 5.985420000000000407e+00
1.372500000000000000e+02 3.607874999999999943e+01
1.373000000000000114e+02 1.706231999999999971e+01
1.373499999999999943e+02 1.014066000000000045e+01
1.374000000000000057e+02 3.411934000000000111e+01
1.374499999999999886e+02 6.925080000000000346e+00
1.375000000000000000e+02 1.277707999999999977e+01
1.375500000000000114e+02 1.119256999999999991e+01
1.375999999999999943e+02 4.047041000000000111e+01
1.376500000000000057e+02 1.912666000000000111e+01
1.376999999999999886e+02 4.845180000000000042e+00
1.377500000000000000e+02 1.921280000000000143e+01
1.378000000000000114e+02 6.519379999999999953e+00
1.378499999999999943e+02 1.768730000000000047e+01
1.379000000000000057e+02 1.018994999999999962e+01
1.379499999999999886e+02 2.604820000000000135e+01
1.380000000000000000e+02 3.997162000000000148e+01
1.380500000000000114e+02 1.467023999999999972e+01
1.380999999999999943e+02 1.223329000000000022e+01
1.381500000000000057e+02 2.966834000000000060e+01
1.381999999999999886e+02 1.208622000000000085e+01
1.382500000000000000e+02 8.857620000000000715e+00
1.383000000000000114e+02 8.139780000000000015e+00
1.383499999999999943e+02 1.773021999999999920e+01
1.384000000000000057e+02 1.681304000000000087e+01
1.384499999999999886e+02 2.694024999999999892e+01
1.385000000000000000e+02 8.242749999999999133e+00
1.385500000000000114e+02 8.700839999999999463e+00
1.385999999999999943e+02 2.677650999999999826e+01
1.386500000000000057e+02 5.450540000000000163e+00
1.386999999999999886e+02 1.037968000000000046e+01
1.387500000000000000e+02 2.051058000000000092e+01
1.388000000000000114e+02 3.803479000000000099e+01
1.388499999999999943e+02 6.567700000000000315e+00
1.389000000000000057e+02 1.889540999999999826e+01
1.389499999999999886e+02 1.141257599999999996e+02
1.390000000000000000e+02 2.154147999999999996e+01
1.390500000000000114e+02 3.555959000000000003e+01
1.390999999999999943e+02 1.010021000000000058e+01
1.391500000000000057e+02 4.755315999999999832e+01
1.391999999999999886e+02 7.159519999999999662e+00
1.392500000000000000e+02 7.207740000000000258e+00
1.393000000000000114e+02 1.127035000000000053e+01
1.393499999999999943e+02 1.757751000000000019e+01
1.394000000000000057e+02 1.057282999999999973e+01
1.394499999999999886e+02 6.777319999999999567e+00
1.395000000000000000e+02 6.911159999999999748e+00
1.395500000000000114e+02 7.022210000000000285e+00
1.395999999999999943e+02 1.004521000000000086e+01
1.396500000000000057e+02 2.013891999999999882e+01
1.396999999999999886e+02 2.741581000000000046e+01
1.397500000000000000e+02 1.836348999999999876e+01
1.398000000000000114e+02 2.120864999999999867e+01
1.398499999999999943e+02 1.289728000000000030e+01
1.399000000000000057e+02 5.366159999999999819e+00
1.399499999999999886e+02 1.010818000000000083e+01
1.400000000000000000e+02 3.791430000000000078e+00
1.400500000000000114e+02 6.563410000000000188e+00
1.400999999999999943e+02 1.279695000000000071e+01
1.401500000000000057e+02 6.222870000000000346e+00
1.401999999999999886e+02 1.447880999999999929e+01
1.402500000000000000e+02 4.556930000000000369e+00
1.403000000000000114e+02 1.613164000000000087e+01
1.403499999999999943e+02 1.762981999999999871e+01
1.404000000000000057e+02 5.301169999999999938e+00
1.404499999999999886e+02 4.365310000000000024e+00
1.405000000000000000e+02 8.057769999999999655e+00
1.405500000000000114e+02 3.308660000000000156e+00
1.405999999999999943e+02 5.656799999999999606e+00
1.406500000000000057e+02 1.229855000000000054e+01
1.406999999999999886e+02 4.361789999999999878e+01
1.407500000000000000e+02 1.018563999999999936e+01
1.408000000000000114e+02 2.689002999999999943e+01
1.408499999999999943e+02 3.736079999999999846e+00
1.409000000000000057e+02 5.272219999999999906e+00
1.409499999999999886e+02 1.008591000000000015e+01
1.410000000000000000e+02 1.016084999999999994e+01
1.410500000000000114e+02 2.119481000000000037e+01
1.410999999999999943e+02 2.079340000000000188e+00
1.411500000000000057e+02 6.970060000000000144e+00
1.411999999999999886e+02 3.011254999999999882e+01
1.412500000000000000e+02 5.374500000000000277e+00
1.413000000000000114e+02 7.329589999999999606e+00
1.413499999999999943e+02 8.263859999999999317e+00
1.414000000000000057e+02 1.329068000000000005e+01
1.414499999999999886e+02 4.656329999999999636e+00
1.415000000000000000e+02 6.398360000000000269e+00
1.415500000000000114e+02 9.288130000000000663e+00
1.415999999999999943e+02 3.809820000000000206e+00
1.416500000000000057e+02 9.573520000000000252e+00
1.416999999999999886e+02 5.377810000000000201e+00
1.417500000000000000e+02 7.973709999999999631e+00
1.418000000000000114e+02 1.577224000000000004e+01
1.418499999999999943e+02 1.042581000000000024e+01
1.419000000000000057e+02 1.831233999999999895e+01
1.419499999999999886e+02 6.868439999999999657e+00
1.420000000000000000e+02 6.375390000000000335e+00
1.420500000000000114e+02 4.583580000000000432e+00
1.420999999999999943e+02 1.270489000000000068e+01
1.421500000000000057e+02 2.430579999999999963e+00
1.421999999999999886e+02 9.993610000000000326e+00
1.422500000000000000e+02 2.488976999999999862e+01
1.423000000000000114e+02 3.398429999999999840e+00
1.423499999999999943e+02 1.397592000000000034e+01
1.424000000000000057e+02 3.649880000000000013e+00
1.424499999999999886e+02 1.920061000000000107e+01
1.425000000000000000e+02 9.357839999999999492e+00
1.425500000000000114e+02 1.618984999999999985e+01
1.425999999999999943e+02 3.720237000000000194e+01
1.426500000000000057e+02 1.672056999999999860e+01
1.426999999999999886e+02 9.239699999999999136e+00
1.427500000000000000e+02 6.429590000000000138e+00
1.428000000000000114e+02 1.244092999999999982e+01
1.428499999999999943e+02 8.491339999999999222e+00
1.429000000000000057e+02 8.465609999999999857e+00
1.429499999999999886e+02 9.420629999999999171e+00
1.430000000000000000e+02 1.201870000000000083e+01
1.430500000000000114e+02 1.434337999999999980e+01
1.430999999999999943e+02 6.818469999999999587e+00
1.431500000000000057e+02 9.629659999999999442e+00
1.431999999999999886e+02 3.170587000000000089e+01
1.432500000000000000e+02 6.527639999999999887e+00
1.433000000000000114e+02 5.886560000000000237e+00
1.433499999999999943e+02 1.234923999999999999e+01
1.434000000000000057e+02 3.441667999999999950e+01
1.434499999999999886e+02 1.228832000000000058e+01
1.435000000000000000e+02 6.785919999999999952e+00
1.435500000000000114e+02 7.030809999999999782e+00
1.435999999999999943e+02 1.646257999999999910e+01
1.436500000000000057e+02 1.804917000000000016e+01
1.436999999999999886e+02 2.662500000000000089e+00
1.437500000000000000e+02 2.261232000000000042e+01
1.438000000000000114e+02 1.044543999999999961e+01
1.438499999999999943e+02 5.782180000000000319e+00
1.439000000000000057e+02 3.346912999999999982e+01
1.439499999999999886e+02 1.904170999999999836e+01
1.440000000000000000e+02 6.309289999999999843e+00
1.440500000000000114e+02 1.348255999999999943e+01
1.440999999999999943e+02 1.371279999999999966e+01
1.441500000000000057e+02 8.786929999999999907e+00
1.441999999999999886e+02 1.485792999999999964e+01
1.442500000000000000e+02 7.506129999999999747e+00
1.443000000000000114e+02 9.611990000000000478e+00
1.443499999999999943e+02 5.030929999999999680e+00
1.444000000000000057e+02 1.438612000000000002e+01
1.444499999999999886e+02 3.173610000000000042e+01
1.445000000000000000e+02 6.808880000000000265e+00
1.445500000000000114e+02 1.128167000000000009e+01
1.445999999999999943e+02 9.444440000000000168e+00
1.446500000000000057e+02 1.185112999999999950e+01
1.446999999999999886e+02 1.664120000000000132e+01
1.447500000000000000e+02 6.298250000000000348e+00
1.448000000000000114e+02 1.003680999999999912e+01
1.448499999999999943e+02 1.464020999999999972e+01
1.449000000000000057e+02 1.789085000000000036e+01
1.449499999999999886e+02 2.293955000000000055e+01
1.450000000000000000e+02 1.038744999999999941e+01
1.450500000000000114e+02 9.427339999999999165e+00
1.450999999999999943e+02 2.586383000000000010e+01
1.451500000000000057e+02 4.134953999999999752e+01
1.451999999999999886e+02 1.436988999999999983e+01
1.452500000000000000e+02 3.151103000000000165e+01
1.453000000000000114e+02 9.688900000000000290e+00
1.453499999999999943e+02 3.204811000000000121e+01
1.454000000000000057e+02 5.598969999999999558e+00
1.454499999999999886e+02 1.064118000000000031e+01
1.455000000000000000e+02 2.340812999999999988e+01
1.455500000000000114e+02 5.079760000000000275e+00
1.455999999999999943e+02 4.875820000000000043e+00
1.456500000000000057e+02 3.379386000000000223e+01
1.456999999999999886e+02 1.327711000000000041e+01
1.457500000000000000e+02 4.547339999999999804e+01
1.458000000000000114e+02 1.031853000000000087e+01
1.458499999999999943e+02 6.854320000000000412e+00
1.459000000000000057e+02 1.983879999999999910e+01
1.459499999999999886e+02 2.795226999999999862e+01
1.460000000000000000e+02 1.144443000000000055e+01
1.460500000000000114e+02 2.451396000000000086e+01
1.460999999999999943e+02 2.336390000000000189e+00
1.461500000000000057e+02 3.310257000000000005e+01
1.461999999999999886e+02 4.988039999999999807e+00
1.462500000000000000e+02 7.098950000000000315e+00
1.463000000000000114e+02 9.529780000000000584e+00
1.463499999999999943e+02 3.097715000000000174e+01
1.464000000000000057e+02 1.135080999999999918e+01
1.464499999999999886e+02 2.282854999999999990e+01
1.465000000000000000e+02 2.573061999999999827e+01
1.465500000000000114e+02 2.915269999999999939e+01
1.465999999999999943e+02 9.989850000000000563e+00
1.466500000000000057e+02 2.449498000000000175e+01
1.466999999999999886e+02 1.171568000000000076e+01
1.467500000000000000e+02 1.517343999999999937e+01
1.468000000000000114e+02 1.223695000000000022e+01
1.468499999999999943e+02 4.864740000000000286e+00
1.469000000000000057e+02 1.590695000000000014e+01
1.469499999999999886e+02 1.526199000000000083e+01
1.470000000000000000e+02 1.251661000000000001e+01
1.470500000000000114e+02 3.463734000000000179e+01
1.470999999999999943e+02 3.099621000000000137e+01
1.471500000000000057e+02 7.406220000000000248e+00
1.471999999999999886e+02 5.657709999999999795e+00
1.472500000000000000e+02 1.265981000000000023e+01
1.473000000000000114e+02 1.883921000000000134e+01
1.473499999999999943e+02 7.998490000000000322e+00
1.474000000000000057e+02 1.016291999999999973e+01
1.474499999999999886e+02 2.480922999999999945e+01
1.475000000000000000e+02 9.993439999999999657e+00
1.475500000000000114e+02 3.811872000000000327e+01
1.475999999999999943e+02 2.346920000000000073e+01
1.476500000000000057e+02 1.570631999999999984e+01
1.476999999999999886e+02 2.147915000000000063e+01
1.477500000000000000e+02 6.584389999999999965e+00
1.478000000000000114e+02 6.478690000000000282e+00
1.478499999999999943e+02 7.169620000000000104e+00
1.479000000000000057e+02 2.748889000000000138e+01
1.479499999999999886e+02 7.692870000000000097e+00
1.480000000000000000e+02 1.028811999999999927e+01
1.480500000000000114e+02 2.383349000000000117e+01
1.480999999999999943e+02 1.216250999999999927e+01
1.481500000000000057e+02 1.448512999999999984e+01
1.481999999999999886e+02 6.024070000000000036e+00
1.482500000000000000e+02 1.781910999999999845e+01
1.483000000000000114e+02 2.160792999999999964e+01
1.483499999999999943e+02 3.681790000000000163e+01
1.484000000000000057e+02 6.627100000000000435e+00
1.484499999999999886e+02 2.133070000000000022e+00
1.485000000000000000e+02 6.344030000000000058e+00
1.485500000000000114e+02 9.580460000000000420e+00
1.485999999999999943e+02 3.627019999999999911e+00
1.486500000000000057e+02 1.812413000000000096e+01
1.486999999999999886e+02 1.516882000000000019e+01
1.487500000000000000e+02 5.123840000000000394e+00
1.488000000000000114e+02 6.029770000000000074e+00
1.488499999999999943e+02 3.953500000000000014e+00
1.489000000000000057e+02 4.419069999999999609e+00
1.489499999999999886e+02 7.680460000000000065e+00
1.490000000000000000e+02 2.315743000000000151e+01
1.490500000000000114e+02 3.060779000000000138e+01
1.490999999999999943e+02 3.641362000000000165e+01
1.491500000000000057e+02 4.309179999999999566e+00
1.491999999999999886e+02 2.064886999999999873e+01
1.492500000000000000e+02 2.010754000000000019e+01
1.493000000000000114e+02 2.004194000000000031e+01
1.493499999999999943e+02 7.454589999999999606e+00
1.494000000000000057e+02 1.064920000000000044e+01
1.494499999999999886e+02 6.513090000000000046e+00
1.495000000000000000e+02 1.863774000000000086e+01
1.495500000000000114e+02 1.626049000000000078e+01
1.495999999999999943e+02 3.072350000000000136e+01
1.496500000000000057e+02 9.719509999999999650e+00
1.496999999999999886e+02 1.143537000000000070e+01
1.497500000000000000e+02 3.820208999999999833e+01
1.498000000000000114e+02 1.173846999999999952e+01
1.498499999999999943e+02 8.907690000000000552e+00
1.499000000000000057e+02 7.970550000000000246e+00
1.499499999999999886e+02 8.345570000000000377e+00
1.500000000000000000e+02 1.408646000000000065e+01
