# Supplementary material for: Elevated concentrations cause upright alpha-synuclein conformation at lipid interfaces
Source: Nat Commun. 2023 Sep 18;14:5731. doi: 10.1038/s41467-023-39843-1 (PMC10507035; doi:10.1038/s41467-023-39843-1)
Supplement: Supplementary file 3 — Source Data [file 41467_2023_39843_MOESM3_ESM.zip › Source Data file/FigureS12/figS12_highLPR_corr_s8_r1.txt]

0.000000000000000000e+00 nan
5.000000000000000278e-02 nan
1.000000000000000056e-01 nan
1.499999999999999944e-01 nan
2.000000000000000111e-01 nan
2.500000000000000000e-01 nan
2.999999999999999889e-01 nan
3.499999999999999778e-01 nan
4.000000000000000222e-01 nan
4.500000000000000111e-01 nan
5.000000000000000000e-01 nan
5.500000000000000444e-01 nan
5.999999999999999778e-01 nan
6.500000000000000222e-01 nan
6.999999999999999556e-01 nan
7.500000000000000000e-01 nan
8.000000000000000444e-01 nan
8.499999999999999778e-01 nan
9.000000000000000222e-01 nan
9.499999999999999556e-01 nan
1.000000000000000000e+00 nan
1.050000000000000044e+00 nan
1.100000000000000089e+00 nan
1.149999999999999911e+00 nan
1.199999999999999956e+00 nan
1.250000000000000000e+00 nan
1.300000000000000044e+00 nan
1.350000000000000089e+00 nan
1.399999999999999911e+00 nan
1.449999999999999956e+00 nan
1.500000000000000000e+00 nan
1.550000000000000044e+00 nan
1.600000000000000089e+00 nan
1.649999999999999911e+00 nan
1.699999999999999956e+00 nan
1.750000000000000000e+00 nan
1.800000000000000044e+00 nan
1.850000000000000089e+00 nan
1.899999999999999911e+00 nan
1.949999999999999956e+00 nan
2.000000000000000000e+00 nan
2.049999999999999822e+00 nan
2.100000000000000089e+00 nan
2.149999999999999911e+00 nan
2.200000000000000178e+00 nan
2.250000000000000000e+00 nan
2.299999999999999822e+00 nan
2.350000000000000089e+00 nan
2.399999999999999911e+00 nan
2.450000000000000178e+00 nan
2.500000000000000000e+00 nan
2.549999999999999822e+00 nan
2.600000000000000089e+00 nan
2.649999999999999911e+00 nan
2.700000000000000178e+00 nan
2.750000000000000000e+00 nan
2.799999999999999822e+00 nan
2.850000000000000089e+00 nan
2.899999999999999911e+00 nan
2.950000000000000178e+00 nan
3.000000000000000000e+00 nan
3.049999999999999822e+00 nan
3.100000000000000089e+00 nan
3.149999999999999911e+00 nan
3.200000000000000178e+00 nan
3.250000000000000000e+00 nan
3.299999999999999822e+00 nan
3.350000000000000089e+00 nan
3.399999999999999911e+00 nan
3.450000000000000178e+00 nan
3.500000000000000000e+00 nan
3.549999999999999822e+00 nan
3.600000000000000089e+00 nan
3.649999999999999911e+00 nan
3.700000000000000178e+00 nan
3.750000000000000000e+00 nan
3.799999999999999822e+00 nan
3.850000000000000089e+00 nan
3.899999999999999911e+00 nan
3.950000000000000178e+00 nan
4.000000000000000000e+00 nan
4.049999999999999822e+00 nan
4.099999999999999645e+00 nan
4.150000000000000355e+00 nan
4.200000000000000178e+00 nan
4.250000000000000000e+00 nan
4.299999999999999822e+00 nan
4.349999999999999645e+00 nan
4.400000000000000355e+00 nan
4.450000000000000178e+00 nan
4.500000000000000000e+00 nan
4.549999999999999822e+00 nan
4.599999999999999645e+00 nan
4.650000000000000355e+00 nan
4.700000000000000178e+00 nan
4.750000000000000000e+00 nan
4.799999999999999822e+00 nan
4.849999999999999645e+00 nan
4.900000000000000355e+00 nan
4.950000000000000178e+00 nan
5.000000000000000000e+00 nan
5.049999999999999822e+00 nan
5.099999999999999645e+00 nan
5.150000000000000355e+00 nan
5.200000000000000178e+00 nan
5.250000000000000000e+00 nan
5.299999999999999822e+00 nan
5.349999999999999645e+00 nan
5.400000000000000355e+00 nan
5.450000000000000178e+00 nan
5.500000000000000000e+00 nan
5.549999999999999822e+00 nan
5.599999999999999645e+00 nan
5.650000000000000355e+00 nan
5.700000000000000178e+00 nan
5.750000000000000000e+00 nan
5.799999999999999822e+00 nan
5.849999999999999645e+00 nan
5.900000000000000355e+00 nan
5.950000000000000178e+00 nan
6.000000000000000000e+00 nan
6.049999999999999822e+00 nan
6.099999999999999645e+00 nan
6.150000000000000355e+00 nan
6.200000000000000178e+00 nan
6.250000000000000000e+00 nan
6.299999999999999822e+00 nan
6.349999999999999645e+00 nan
6.400000000000000355e+00 nan
6.450000000000000178e+00 nan
6.500000000000000000e+00 nan
6.549999999999999822e+00 nan
6.599999999999999645e+00 nan
6.650000000000000355e+00 nan
6.700000000000000178e+00 nan
6.750000000000000000e+00 nan
6.799999999999999822e+00 nan
6.849999999999999645e+00 nan
6.900000000000000355e+00 nan
6.950000000000000178e+00 nan
7.000000000000000000e+00 nan
7.049999999999999822e+00 nan
7.099999999999999645e+00 nan
7.150000000000000355e+00 nan
7.200000000000000178e+00 nan
7.250000000000000000e+00 nan
7.299999999999999822e+00 nan
7.349999999999999645e+00 nan
7.400000000000000355e+00 nan
7.450000000000000178e+00 nan
7.500000000000000000e+00 nan
7.549999999999999822e+00 nan
7.599999999999999645e+00 nan
7.650000000000000355e+00 nan
7.700000000000000178e+00 nan
7.750000000000000000e+00 nan
7.799999999999999822e+00 nan
7.849999999999999645e+00 nan
7.900000000000000355e+00 nan
7.950000000000000178e+00 nan
8.000000000000000000e+00 nan
8.050000000000000711e+00 nan
8.099999999999999645e+00 nan
8.150000000000000355e+00 nan
8.199999999999999289e+00 nan
8.250000000000000000e+00 nan
8.300000000000000711e+00 nan
8.349999999999999645e+00 nan
8.400000000000000355e+00 nan
8.449999999999999289e+00 nan
8.500000000000000000e+00 nan
8.550000000000000711e+00 nan
8.599999999999999645e+00 nan
8.650000000000000355e+00 nan
8.699999999999999289e+00 nan
8.750000000000000000e+00 nan
8.800000000000000711e+00 nan
8.849999999999999645e+00 nan
8.900000000000000355e+00 nan
8.949999999999999289e+00 nan
9.000000000000000000e+00 nan
9.050000000000000711e+00 nan
9.099999999999999645e+00 nan
9.150000000000000355e+00 nan
9.199999999999999289e+00 nan
9.250000000000000000e+00 nan
9.300000000000000711e+00 nan
9.349999999999999645e+00 nan
9.400000000000000355e+00 nan
9.449999999999999289e+00 nan
9.500000000000000000e+00 nan
9.550000000000000711e+00 nan
9.599999999999999645e+00 nan
9.650000000000000355e+00 nan
9.699999999999999289e+00 nan
9.750000000000000000e+00 nan
9.800000000000000711e+00 nan
9.849999999999999645e+00 nan
9.900000000000000355e+00 nan
9.949999999999999289e+00 nan
1.000000000000000000e+01 nan
1.005000000000000071e+01 nan
1.009999999999999964e+01 nan
1.015000000000000036e+01 nan
1.019999999999999929e+01 nan
1.025000000000000000e+01 nan
1.030000000000000071e+01 nan
1.034999999999999964e+01 nan
1.040000000000000036e+01 nan
1.044999999999999929e+01 nan
1.050000000000000000e+01 nan
1.055000000000000071e+01 nan
1.059999999999999964e+01 nan
1.065000000000000036e+01 nan
1.069999999999999929e+01 nan
1.075000000000000000e+01 nan
1.080000000000000071e+01 nan
1.084999999999999964e+01 nan
1.090000000000000036e+01 nan
1.094999999999999929e+01 nan
1.100000000000000000e+01 nan
1.105000000000000071e+01 nan
1.109999999999999964e+01 nan
1.115000000000000036e+01 nan
1.119999999999999929e+01 nan
1.125000000000000000e+01 nan
1.130000000000000071e+01 nan
1.134999999999999964e+01 nan
1.140000000000000036e+01 nan
1.144999999999999929e+01 nan
1.150000000000000000e+01 nan
1.155000000000000071e+01 nan
1.159999999999999964e+01 nan
1.165000000000000036e+01 nan
1.169999999999999929e+01 nan
1.175000000000000000e+01 nan
1.180000000000000071e+01 nan
1.184999999999999964e+01 nan
1.190000000000000036e+01 nan
1.194999999999999929e+01 nan
1.200000000000000000e+01 nan
1.205000000000000071e+01 nan
1.209999999999999964e+01 nan
1.215000000000000036e+01 nan
1.219999999999999929e+01 nan
1.225000000000000000e+01 nan
1.230000000000000071e+01 nan
1.234999999999999964e+01 nan
1.240000000000000036e+01 nan
1.244999999999999929e+01 nan
1.250000000000000000e+01 nan
1.255000000000000071e+01 nan
1.259999999999999964e+01 nan
1.265000000000000036e+01 nan
1.269999999999999929e+01 nan
1.275000000000000000e+01 nan
1.280000000000000071e+01 nan
1.284999999999999964e+01 nan
1.290000000000000036e+01 nan
1.294999999999999929e+01 nan
1.300000000000000000e+01 nan
1.305000000000000071e+01 nan
1.309999999999999964e+01 nan
1.315000000000000036e+01 nan
1.319999999999999929e+01 nan
1.325000000000000000e+01 nan
1.330000000000000071e+01 nan
1.334999999999999964e+01 nan
1.340000000000000036e+01 nan
1.344999999999999929e+01 nan
1.350000000000000000e+01 nan
1.355000000000000071e+01 nan
1.359999999999999964e+01 nan
1.365000000000000036e+01 nan
1.369999999999999929e+01 nan
1.375000000000000000e+01 nan
1.380000000000000071e+01 nan
1.384999999999999964e+01 nan
1.390000000000000036e+01 nan
1.394999999999999929e+01 nan
1.400000000000000000e+01 nan
1.405000000000000071e+01 nan
1.409999999999999964e+01 nan
1.415000000000000036e+01 nan
1.419999999999999929e+01 nan
1.425000000000000000e+01 nan
1.430000000000000071e+01 nan
1.434999999999999964e+01 nan
1.440000000000000036e+01 nan
1.444999999999999929e+01 nan
1.450000000000000000e+01 nan
1.455000000000000071e+01 nan
1.459999999999999964e+01 nan
1.465000000000000036e+01 nan
1.469999999999999929e+01 nan
1.475000000000000000e+01 nan
1.480000000000000071e+01 nan
1.484999999999999964e+01 nan
1.490000000000000036e+01 nan
1.494999999999999929e+01 nan
1.500000000000000000e+01 nan
1.505000000000000071e+01 nan
1.509999999999999964e+01 nan
1.515000000000000036e+01 nan
1.519999999999999929e+01 nan
1.525000000000000000e+01 nan
1.530000000000000071e+01 nan
1.534999999999999964e+01 nan
1.540000000000000036e+01 nan
1.544999999999999929e+01 nan
1.550000000000000000e+01 nan
1.555000000000000071e+01 nan
1.559999999999999964e+01 nan
1.565000000000000036e+01 nan
1.569999999999999929e+01 nan
1.575000000000000000e+01 nan
1.580000000000000071e+01 nan
1.584999999999999964e+01 nan
1.590000000000000036e+01 nan
1.594999999999999929e+01 nan
1.600000000000000000e+01 nan
1.605000000000000071e+01 nan
1.610000000000000142e+01 nan
1.614999999999999858e+01 nan
1.619999999999999929e+01 nan
1.625000000000000000e+01 nan
1.630000000000000071e+01 nan
1.635000000000000142e+01 nan
1.639999999999999858e+01 nan
1.644999999999999929e+01 nan
1.650000000000000000e+01 nan
1.655000000000000071e+01 nan
1.660000000000000142e+01 nan
1.664999999999999858e+01 nan
1.669999999999999929e+01 nan
1.675000000000000000e+01 nan
1.680000000000000071e+01 nan
1.685000000000000142e+01 nan
1.689999999999999858e+01 nan
1.694999999999999929e+01 nan
1.700000000000000000e+01 nan
1.705000000000000071e+01 nan
1.710000000000000142e+01 nan
1.714999999999999858e+01 nan
1.719999999999999929e+01 nan
1.725000000000000000e+01 nan
1.730000000000000071e+01 nan
1.735000000000000142e+01 nan
1.739999999999999858e+01 nan
1.744999999999999929e+01 nan
1.750000000000000000e+01 nan
1.755000000000000071e+01 nan
1.760000000000000142e+01 nan
1.764999999999999858e+01 nan
1.769999999999999929e+01 nan
1.775000000000000000e+01 nan
1.780000000000000071e+01 nan
1.785000000000000142e+01 nan
1.789999999999999858e+01 nan
1.794999999999999929e+01 nan
1.800000000000000000e+01 nan
1.805000000000000071e+01 nan
1.810000000000000142e+01 nan
1.814999999999999858e+01 nan
1.819999999999999929e+01 nan
1.825000000000000000e+01 nan
1.830000000000000071e+01 nan
1.835000000000000142e+01 nan
1.839999999999999858e+01 nan
1.844999999999999929e+01 nan
1.850000000000000000e+01 nan
1.855000000000000071e+01 nan
1.860000000000000142e+01 nan
1.864999999999999858e+01 nan
1.869999999999999929e+01 nan
1.875000000000000000e+01 nan
1.880000000000000071e+01 nan
1.885000000000000142e+01 nan
1.889999999999999858e+01 nan
1.894999999999999929e+01 nan
1.900000000000000000e+01 nan
1.905000000000000071e+01 nan
1.910000000000000142e+01 nan
1.914999999999999858e+01 nan
1.919999999999999929e+01 nan
1.925000000000000000e+01 nan
1.930000000000000071e+01 nan
1.935000000000000142e+01 nan
1.939999999999999858e+01 nan
1.944999999999999929e+01 nan
1.950000000000000000e+01 nan
1.955000000000000071e+01 nan
1.960000000000000142e+01 nan
1.964999999999999858e+01 nan
1.969999999999999929e+01 nan
1.975000000000000000e+01 nan
1.980000000000000071e+01 nan
1.985000000000000142e+01 nan
1.989999999999999858e+01 nan
1.994999999999999929e+01 nan
2.000000000000000000e+01 nan
2.005000000000000071e+01 nan
2.010000000000000142e+01 nan
2.014999999999999858e+01 nan
2.019999999999999929e+01 nan
2.025000000000000000e+01 nan
2.030000000000000071e+01 nan
2.035000000000000142e+01 nan
2.039999999999999858e+01 nan
2.044999999999999929e+01 nan
2.050000000000000000e+01 nan
2.055000000000000071e+01 nan
2.060000000000000142e+01 nan
2.064999999999999858e+01 nan
2.069999999999999929e+01 nan
2.075000000000000000e+01 nan
2.080000000000000071e+01 nan
2.085000000000000142e+01 nan
2.089999999999999858e+01 nan
2.094999999999999929e+01 nan
2.100000000000000000e+01 nan
2.105000000000000071e+01 nan
2.110000000000000142e+01 nan
2.114999999999999858e+01 nan
2.119999999999999929e+01 nan
2.125000000000000000e+01 nan
2.130000000000000071e+01 nan
2.135000000000000142e+01 nan
2.139999999999999858e+01 nan
2.144999999999999929e+01 nan
2.150000000000000000e+01 nan
2.155000000000000071e+01 nan
2.160000000000000142e+01 nan
2.164999999999999858e+01 nan
2.169999999999999929e+01 nan
2.175000000000000000e+01 nan
2.180000000000000071e+01 nan
2.185000000000000142e+01 nan
2.189999999999999858e+01 nan
2.194999999999999929e+01 nan
2.200000000000000000e+01 nan
2.205000000000000071e+01 nan
2.210000000000000142e+01 nan
2.214999999999999858e+01 nan
2.219999999999999929e+01 nan
2.225000000000000000e+01 nan
2.230000000000000071e+01 nan
2.235000000000000142e+01 nan
2.239999999999999858e+01 nan
2.244999999999999929e+01 nan
2.250000000000000000e+01 nan
2.255000000000000071e+01 nan
2.260000000000000142e+01 nan
2.264999999999999858e+01 nan
2.269999999999999929e+01 nan
2.275000000000000000e+01 nan
2.280000000000000071e+01 nan
2.285000000000000142e+01 nan
2.289999999999999858e+01 nan
2.294999999999999929e+01 nan
2.300000000000000000e+01 nan
2.305000000000000071e+01 nan
2.310000000000000142e+01 nan
2.314999999999999858e+01 nan
2.319999999999999929e+01 nan
2.325000000000000000e+01 nan
2.330000000000000071e+01 nan
2.335000000000000142e+01 nan
2.339999999999999858e+01 nan
2.344999999999999929e+01 nan
2.350000000000000000e+01 nan
2.355000000000000071e+01 nan
2.360000000000000142e+01 nan
2.364999999999999858e+01 nan
2.369999999999999929e+01 nan
2.375000000000000000e+01 nan
2.380000000000000071e+01 nan
2.385000000000000142e+01 nan
2.389999999999999858e+01 nan
2.394999999999999929e+01 nan
2.400000000000000000e+01 nan
2.405000000000000071e+01 nan
2.410000000000000142e+01 nan
2.414999999999999858e+01 nan
2.419999999999999929e+01 nan
2.425000000000000000e+01 nan
2.430000000000000071e+01 nan
2.435000000000000142e+01 nan
2.439999999999999858e+01 nan
2.444999999999999929e+01 nan
2.450000000000000000e+01 nan
2.455000000000000071e+01 nan
2.460000000000000142e+01 nan
2.464999999999999858e+01 nan
2.469999999999999929e+01 nan
2.475000000000000000e+01 nan
2.480000000000000071e+01 nan
2.485000000000000142e+01 nan
2.489999999999999858e+01 nan
2.494999999999999929e+01 9.148001960862667259e-02
2.500000000000000000e+01 9.208823623719658569e-02
2.505000000000000071e+01 9.498299622816795684e-02
2.510000000000000142e+01 9.172373661691490820e-02
2.514999999999999858e+01 9.369876454417071232e-02
2.519999999999999929e+01 9.023510609279511430e-02
2.525000000000000000e+01 9.124013384666690429e-02
2.530000000000000071e+01 9.962344137660393562e-02
2.535000000000000142e+01 9.916874488254434628e-02
2.539999999999999858e+01 9.918616817031643274e-02
2.544999999999999929e+01 9.853019175463931245e-02
2.550000000000000000e+01 9.847083706537537728e-02
2.555000000000000071e+01 9.774795845862430110e-02
2.560000000000000142e+01 1.007309006634632548e-01
2.564999999999999858e+01 1.023396973680768124e-01
2.569999999999999929e+01 1.031644773085853423e-01
2.575000000000000000e+01 1.013115945298750514e-01
2.580000000000000071e+01 9.961457059796076374e-02
2.585000000000000142e+01 9.995713701119875172e-02
2.589999999999999858e+01 9.995620327530933824e-02
2.594999999999999929e+01 1.091439371088992749e-01
2.600000000000000000e+01 1.068127795614853270e-01
2.605000000000000071e+01 1.063138595361631106e-01
2.610000000000000142e+01 1.102070425028676554e-01
2.614999999999999858e+01 1.107495204502811775e-01
2.619999999999999929e+01 1.086694896412666311e-01
2.625000000000000000e+01 1.086479198239507504e-01
2.630000000000000071e+01 1.177248648705154499e-01
2.635000000000000142e+01 1.148973116945925244e-01
2.639999999999999858e+01 1.139857925641668962e-01
2.644999999999999929e+01 1.102440782395500973e-01
2.650000000000000000e+01 1.096794948397134400e-01
2.655000000000000071e+01 1.032615277152654498e-01
2.660000000000000142e+01 1.021595799485203876e-01
2.664999999999999858e+01 1.028717110492360504e-01
2.669999999999999929e+01 9.665193918151072927e-02
2.675000000000000000e+01 9.932990555292010859e-02
2.680000000000000071e+01 9.004359717015415765e-02
2.685000000000000142e+01 8.693138422113932950e-02
2.689999999999999858e+01 8.805631596969898389e-02
2.694999999999999929e+01 8.401646425189972234e-02
2.700000000000000000e+01 8.644441648974059145e-02
2.705000000000000071e+01 9.347940221548604878e-02
2.710000000000000142e+01 9.479666418122771610e-02
2.714999999999999858e+01 9.386710099105284588e-02
2.719999999999999929e+01 9.303786500417504657e-02
2.725000000000000000e+01 8.963674682264774485e-02
2.730000000000000071e+01 8.509891342057585017e-02
2.735000000000000142e+01 8.500831751705523187e-02
2.739999999999999858e+01 8.647447505365860043e-02
2.744999999999999929e+01 8.484397682600804125e-02
2.750000000000000000e+01 8.442165486504547844e-02
2.755000000000000071e+01 8.474225315317308882e-02
2.760000000000000142e+01 8.367608257280158279e-02
2.764999999999999858e+01 7.929900130650548162e-02
2.769999999999999929e+01 8.057234511576448488e-02
2.775000000000000000e+01 8.198185427651343005e-02
2.780000000000000071e+01 8.186918423470065931e-02
2.785000000000000142e+01 7.976324855643102119e-02
2.789999999999999858e+01 7.774017093515815657e-02
2.794999999999999929e+01 7.887837596107266647e-02
2.800000000000000000e+01 7.894949021503157305e-02
2.805000000000000071e+01 7.786970500284583208e-02
2.810000000000000142e+01 7.582822509677726586e-02
2.814999999999999858e+01 7.919975392548661564e-02
2.819999999999999929e+01 7.863569734255031196e-02
2.825000000000000000e+01 7.838566363904601875e-02
2.830000000000000071e+01 7.751915511838856909e-02
2.835000000000000142e+01 7.713031213402676833e-02
2.839999999999999858e+01 7.671104358409408519e-02
2.844999999999999929e+01 7.516453108461872146e-02
2.850000000000000000e+01 7.316646488107741986e-02
2.855000000000000071e+01 7.175878101052676761e-02
2.860000000000000142e+01 7.044448051647426989e-02
2.864999999999999858e+01 7.315363422854961883e-02
2.869999999999999929e+01 7.058584223664243762e-02
2.875000000000000000e+01 6.906984193643306291e-02
2.880000000000000071e+01 7.039606663929123820e-02
2.885000000000000142e+01 7.084787999679979797e-02
2.889999999999999858e+01 7.032827854277336199e-02
2.894999999999999929e+01 6.875819116387744956e-02
2.900000000000000000e+01 7.156047628776188163e-02
2.905000000000000071e+01 7.335025360341575207e-02
2.910000000000000142e+01 6.975962023415460678e-02
2.914999999999999858e+01 6.975681648653225819e-02
2.919999999999999929e+01 7.017965477369048077e-02
2.925000000000000000e+01 7.048933545983468441e-02
2.930000000000000071e+01 7.039766471452930940e-02
2.935000000000000142e+01 6.715924252811153461e-02
2.939999999999999858e+01 6.823286274670575802e-02
2.944999999999999929e+01 6.803727131674310036e-02
2.950000000000000000e+01 6.837879106162959852e-02
2.955000000000000071e+01 6.612751834587453359e-02
2.960000000000000142e+01 6.680772659810720049e-02
2.964999999999999858e+01 6.177184916486766486e-02
2.969999999999999929e+01 6.260900701101612675e-02
2.975000000000000000e+01 6.332564785745888047e-02
2.980000000000000071e+01 6.360583994392901563e-02
2.985000000000000142e+01 6.231505067853448238e-02
2.989999999999999858e+01 6.296144266949117718e-02
2.994999999999999929e+01 5.561759703004078015e-02
3.000000000000000000e+01 5.692087129528432959e-02
3.005000000000000071e+01 5.663569175266820049e-02
3.010000000000000142e+01 5.854121466236698879e-02
3.014999999999999858e+01 5.420884981974537914e-02
3.019999999999999929e+01 5.424481090311664838e-02
3.025000000000000000e+01 5.415108428705974614e-02
3.030000000000000071e+01 5.496808645723377795e-02
3.035000000000000142e+01 5.495963757767997199e-02
3.039999999999999858e+01 5.232999020656309286e-02
3.044999999999999929e+01 5.196306327732541641e-02
3.050000000000000000e+01 5.360151447235462357e-02
3.055000000000000071e+01 5.275157714647271678e-02
3.060000000000000142e+01 5.074232984509301908e-02
3.064999999999999858e+01 4.930808091662702841e-02
3.069999999999999929e+01 4.685460769729885705e-02
3.075000000000000000e+01 4.585544361088476906e-02
3.080000000000000071e+01 4.843074505592039058e-02
3.085000000000000142e+01 4.765417439047137105e-02
3.089999999999999858e+01 4.710060739914220113e-02
3.094999999999999929e+01 4.457973573982222659e-02
3.100000000000000000e+01 3.964228667255734195e-02
3.105000000000000071e+01 3.844683579310204102e-02
3.110000000000000142e+01 3.851292174174570510e-02
3.114999999999999858e+01 3.800240334187352659e-02
3.119999999999999929e+01 4.020355682115082929e-02
3.125000000000000000e+01 4.030073585467015829e-02
3.130000000000000071e+01 4.187559102123554478e-02
3.135000000000000142e+01 4.610884026157805599e-02
3.139999999999999858e+01 4.553791184231771594e-02
3.144999999999999929e+01 4.260931855460731166e-02
3.150000000000000000e+01 3.804276326901257638e-02
3.155000000000000071e+01 3.921583181944245794e-02
3.160000000000000142e+01 3.612767614420389628e-02
3.164999999999999858e+01 3.838009254987061192e-02
3.169999999999999929e+01 3.699817420967301679e-02
3.175000000000000000e+01 3.707639533012294097e-02
3.180000000000000071e+01 3.435953971595648998e-02
3.185000000000000142e+01 3.601184296217988662e-02
3.189999999999999858e+01 3.521190713749271922e-02
3.194999999999999929e+01 3.870302025132761614e-02
3.200000000000000000e+01 3.688534153270512511e-02
3.204999999999999716e+01 3.819513466027753962e-02
3.210000000000000142e+01 3.052041529979669307e-02
3.214999999999999858e+01 2.512868551735210343e-02
3.220000000000000284e+01 2.524435911284308304e-02
3.225000000000000000e+01 2.350844986068665807e-02
3.229999999999999716e+01 2.748405805584399828e-02
3.235000000000000142e+01 2.710362448798494389e-02
3.239999999999999858e+01 2.723047651399843408e-02
3.245000000000000284e+01 2.498464438185330275e-02
3.250000000000000000e+01 2.500561862354855683e-02
3.254999999999999716e+01 1.847733913017074805e-02
3.260000000000000142e+01 1.911565411653563459e-02
3.264999999999999858e+01 1.933524377037690312e-02
3.270000000000000284e+01 1.962879661231639594e-02
3.275000000000000000e+01 1.824015906121081304e-02
3.279999999999999716e+01 2.025952686417785420e-02
3.285000000000000142e+01 1.480594213615790168e-02
3.289999999999999858e+01 1.218050753633372583e-02
3.295000000000000284e+01 1.505564018538107021e-02
3.300000000000000000e+01 1.978616352746030357e-02
3.304999999999999716e+01 2.124050098036770612e-02
3.310000000000000142e+01 2.502731893531112001e-02
3.314999999999999858e+01 2.714692767249248309e-02
3.320000000000000284e+01 2.758706511351137480e-02
3.325000000000000000e+01 3.018510930456035080e-02
3.329999999999999716e+01 3.066542413405757422e-02
3.335000000000000142e+01 3.091678359763706460e-02
3.339999999999999858e+01 3.057158750082895546e-02
3.345000000000000284e+01 2.934744518825671208e-02
3.350000000000000000e+01 3.626260346462775730e-02
3.354999999999999716e+01 3.614115579644430754e-02
3.360000000000000142e+01 3.442861438460837614e-02
3.364999999999999858e+01 3.469761236685789396e-02
3.370000000000000284e+01 3.563527146880671875e-02
3.375000000000000000e+01 3.766250591262779862e-02
3.379999999999999716e+01 3.990387166944200231e-02
3.385000000000000142e+01 3.774627345086213615e-02
3.389999999999999858e+01 3.805997907606287894e-02
3.395000000000000284e+01 3.849671074665735743e-02
3.400000000000000000e+01 3.843446155247343121e-02
3.404999999999999716e+01 3.849336406035746422e-02
3.410000000000000142e+01 3.826693260994007417e-02
3.414999999999999858e+01 3.905708608392709225e-02
3.420000000000000284e+01 3.854266216244961463e-02
3.425000000000000000e+01 4.008889204084316316e-02
3.429999999999999716e+01 4.095201861419024009e-02
3.435000000000000142e+01 4.155923844223070179e-02
3.439999999999999858e+01 4.001347810366837066e-02
3.445000000000000284e+01 4.040036175600518475e-02
3.450000000000000000e+01 3.904741555989193341e-02
3.454999999999999716e+01 3.666880731153672468e-02
3.460000000000000142e+01 3.402107758589743847e-02
3.464999999999999858e+01 3.000733668593747253e-02
3.470000000000000284e+01 2.834629141861601254e-02
3.475000000000000000e+01 2.833439887493331699e-02
3.479999999999999716e+01 2.485910359134485201e-02
3.485000000000000142e+01 2.920836321870532576e-02
3.489999999999999858e+01 3.168417393639436780e-02
3.495000000000000284e+01 3.156396344854917047e-02
3.500000000000000000e+01 3.279730439859975671e-02
3.504999999999999716e+01 3.342350899696982375e-02
3.510000000000000142e+01 3.204485878076176325e-02
3.514999999999999858e+01 3.382772672480877790e-02
3.520000000000000284e+01 3.352887482855523849e-02
3.525000000000000000e+01 3.174485138072891122e-02
3.529999999999999716e+01 3.129782889490210357e-02
3.535000000000000142e+01 2.924601857837525257e-02
3.539999999999999858e+01 2.831488942150847676e-02
3.545000000000000284e+01 2.843188684683084499e-02
3.550000000000000000e+01 2.848603651910493195e-02
3.554999999999999716e+01 3.237552646368375975e-02
3.560000000000000142e+01 2.669505775280600970e-02
3.564999999999999858e+01 2.677494265498971474e-02
3.570000000000000284e+01 2.628804046814680814e-02
3.575000000000000000e+01 2.459687745971042214e-02
3.579999999999999716e+01 2.513518645052579062e-02
3.585000000000000142e+01 2.647315779623714976e-02
3.589999999999999858e+01 2.873881621710171544e-02
3.595000000000000284e+01 2.809218695090836063e-02
3.600000000000000000e+01 2.740301154891301369e-02
3.604999999999999716e+01 2.875242429134465191e-02
3.610000000000000142e+01 2.884537308452118920e-02
3.614999999999999858e+01 2.891075163309717727e-02
3.620000000000000284e+01 2.914007415085120498e-02
3.625000000000000000e+01 2.892340967873463162e-02
3.629999999999999716e+01 3.197866247426801173e-02
3.635000000000000142e+01 3.182162073052827861e-02
3.639999999999999858e+01 3.068357758853928335e-02
3.645000000000000284e+01 2.981317210465135939e-02
3.650000000000000000e+01 2.895492086447675958e-02
3.654999999999999716e+01 3.612467518794586913e-02
3.660000000000000142e+01 3.620129726668563919e-02
3.664999999999999858e+01 3.460823871964341381e-02
3.670000000000000284e+01 3.216244687394771012e-02
3.675000000000000000e+01 2.870180268581884117e-02
3.679999999999999716e+01 2.818396989937726679e-02
3.685000000000000142e+01 2.845995741771911378e-02
3.689999999999999858e+01 3.012908968741386667e-02
3.695000000000000284e+01 3.082008794513446323e-02
3.700000000000000000e+01 3.323672052892414491e-02
3.704999999999999716e+01 3.320616087038669867e-02
3.710000000000000142e+01 3.475435976460741760e-02
3.714999999999999858e+01 3.497185575809283464e-02
3.720000000000000284e+01 3.553926985646396752e-02
3.725000000000000000e+01 3.450348744813169083e-02
3.729999999999999716e+01 3.628683675338256753e-02
3.735000000000000142e+01 3.818705825144048244e-02
3.739999999999999858e+01 3.805208238136613408e-02
3.745000000000000284e+01 3.894230858485718538e-02
3.750000000000000000e+01 3.879803247757201978e-02
3.754999999999999716e+01 3.742524765696375599e-02
3.760000000000000142e+01 3.510873629570122195e-02
3.764999999999999858e+01 3.494658741267413216e-02
3.770000000000000284e+01 4.251872865288143510e-02
3.775000000000000000e+01 4.278152777920049554e-02
3.779999999999999716e+01 4.288706690983438291e-02
3.785000000000000142e+01 4.299441916723360096e-02
3.789999999999999858e+01 4.236189271468510098e-02
3.795000000000000284e+01 4.783048256373791801e-02
3.800000000000000000e+01 4.452565110044250790e-02
3.804999999999999716e+01 4.681219761946771307e-02
3.810000000000000142e+01 4.835370216536657995e-02
3.814999999999999858e+01 4.890874202331697146e-02
3.820000000000000284e+01 5.044313095065857538e-02
3.825000000000000000e+01 5.070426375801900809e-02
3.829999999999999716e+01 5.545969180154891598e-02
3.835000000000000142e+01 5.459900942889611003e-02
3.839999999999999858e+01 5.508681294635003195e-02
3.845000000000000284e+01 5.422055136636688005e-02
3.850000000000000000e+01 5.345847055839041823e-02
3.854999999999999716e+01 5.413784403745666024e-02
3.860000000000000142e+01 5.323373175569184185e-02
3.864999999999999858e+01 5.391625869614845301e-02
3.870000000000000284e+01 5.512400511423021232e-02
3.875000000000000000e+01 5.976491563127050988e-02
3.879999999999999716e+01 5.943893151435831329e-02
3.885000000000000142e+01 5.933295997413317452e-02
3.889999999999999858e+01 6.176362068312835074e-02
3.895000000000000284e+01 6.272157646519151142e-02
3.900000000000000000e+01 6.334379734263209660e-02
3.904999999999999716e+01 5.786688852565466390e-02
3.910000000000000142e+01 5.719065225097134247e-02
3.914999999999999858e+01 5.578475746086609954e-02
3.920000000000000284e+01 5.703992374440538388e-02
3.925000000000000000e+01 5.754573074870091010e-02
3.929999999999999716e+01 6.028705898726621770e-02
3.935000000000000142e+01 6.085042840384975033e-02
3.939999999999999858e+01 6.046954661480870991e-02
3.945000000000000284e+01 6.007330546436186192e-02
3.950000000000000000e+01 6.299362852088274956e-02
3.954999999999999716e+01 6.254353034772715259e-02
3.960000000000000142e+01 5.686296167545070585e-02
3.964999999999999858e+01 5.685905720061626423e-02
3.970000000000000284e+01 6.278111352358241304e-02
3.975000000000000000e+01 6.234754123744426502e-02
3.979999999999999716e+01 5.919228265605148975e-02
3.985000000000000142e+01 6.025982330300854589e-02
3.989999999999999858e+01 5.942591347854055822e-02
3.995000000000000284e+01 5.543315627772230081e-02
4.000000000000000000e+01 5.168240264490659569e-02
4.004999999999999716e+01 5.470769091597831035e-02
4.010000000000000142e+01 5.830563937239631456e-02
4.014999999999999858e+01 5.773015272150611166e-02
4.020000000000000284e+01 5.735263278404772319e-02
4.025000000000000000e+01 5.726891670471695450e-02
4.029999999999999716e+01 5.610788288375710003e-02
4.035000000000000142e+01 5.567694112563377484e-02
4.039999999999999858e+01 5.168818934294920620e-02
4.045000000000000284e+01 5.158174610429873408e-02
4.050000000000000000e+01 5.118562419900589411e-02
4.054999999999999716e+01 4.687840808590308661e-02
4.060000000000000142e+01 4.884186811634005226e-02
4.064999999999999858e+01 4.866809240951632670e-02
4.070000000000000284e+01 5.228421490219037349e-02
4.075000000000000000e+01 5.189671801651497829e-02
4.079999999999999716e+01 4.894966583828109369e-02
4.085000000000000142e+01 5.134116563165653374e-02
4.089999999999999858e+01 5.340180491416440106e-02
4.095000000000000284e+01 4.732504324351866076e-02
4.100000000000000000e+01 4.412416282958674801e-02
4.104999999999999716e+01 4.315622635769165300e-02
4.110000000000000142e+01 4.357763172245786992e-02
4.114999999999999858e+01 4.562666504028360659e-02
4.120000000000000284e+01 4.579054026245779618e-02
4.125000000000000000e+01 4.715418520146317377e-02
4.129999999999999716e+01 4.845711003309355336e-02
4.135000000000000142e+01 4.855298575621081608e-02
4.139999999999999858e+01 4.447830753368867129e-02
4.145000000000000284e+01 4.177520316881223883e-02
4.150000000000000000e+01 4.426229305196942992e-02
4.154999999999999716e+01 4.234281556414166980e-02
4.160000000000000142e+01 4.059080868530754588e-02
4.164999999999999858e+01 3.898507693363546106e-02
4.170000000000000284e+01 3.899996004779498343e-02
4.175000000000000000e+01 3.869068587617885413e-02
4.179999999999999716e+01 4.124059837944023948e-02
4.185000000000000142e+01 4.214940177640735114e-02
4.189999999999999858e+01 3.798409525630112166e-02
4.195000000000000284e+01 3.849541668072183065e-02
4.200000000000000000e+01 4.239741355174306975e-02
4.204999999999999716e+01 4.172947834063219646e-02
4.210000000000000142e+01 3.413693396036897310e-02
4.214999999999999858e+01 3.428680030713474741e-02
4.220000000000000284e+01 3.745651847739978058e-02
4.225000000000000000e+01 3.560032325142648696e-02
4.229999999999999716e+01 3.618188805813555425e-02
4.235000000000000142e+01 3.879344953980579103e-02
4.239999999999999858e+01 3.865799877742103624e-02
4.245000000000000284e+01 3.716998378217576532e-02
4.250000000000000000e+01 4.126888889152414974e-02
4.254999999999999716e+01 4.225528640015410731e-02
4.260000000000000142e+01 4.225635148543691738e-02
4.264999999999999858e+01 4.419629075181914085e-02
4.270000000000000284e+01 4.434729719081736271e-02
4.275000000000000000e+01 4.141784057981330591e-02
4.279999999999999716e+01 4.211076733576839259e-02
4.285000000000000142e+01 4.476559676873776566e-02
4.289999999999999858e+01 4.459620186702999839e-02
4.295000000000000284e+01 4.464219986382994554e-02
4.300000000000000000e+01 4.319088074343398198e-02
4.304999999999999716e+01 3.991471726527318076e-02
4.310000000000000142e+01 3.947855496964388505e-02
4.314999999999999858e+01 3.930444357696308288e-02
4.320000000000000284e+01 3.738011611809318596e-02
4.325000000000000000e+01 3.634910125648718737e-02
4.329999999999999716e+01 3.789046320539158491e-02
4.335000000000000142e+01 3.870350119122031862e-02
4.339999999999999858e+01 3.523103318528521960e-02
4.345000000000000284e+01 3.338313560873021335e-02
4.350000000000000000e+01 3.447065730253239674e-02
4.354999999999999716e+01 3.387665536924393261e-02
4.360000000000000142e+01 3.546351791981180307e-02
4.364999999999999858e+01 3.136652948389426210e-02
4.370000000000000284e+01 3.134878065417482512e-02
4.375000000000000000e+01 3.193100160972835860e-02
4.379999999999999716e+01 3.579791649731901837e-02
4.385000000000000142e+01 3.745668006102049336e-02
4.389999999999999858e+01 3.278464171609105776e-02
4.395000000000000284e+01 2.848052417177898352e-02
4.400000000000000000e+01 2.152833104730518532e-02
4.404999999999999716e+01 2.136683753884403153e-02
4.410000000000000142e+01 1.700569193612390048e-02
4.414999999999999858e+01 1.751400639613623703e-02
4.420000000000000284e+01 1.728860141640249301e-02
4.425000000000000000e+01 1.748812571405590488e-02
4.429999999999999716e+01 1.686748263900788442e-02
4.435000000000000142e+01 1.760238645089932941e-02
4.439999999999999858e+01 2.014552020741275373e-02
4.445000000000000284e+01 2.100578417332537445e-02
4.450000000000000000e+01 1.985714834701084869e-02
4.454999999999999716e+01 1.573432915985526967e-02
4.460000000000000142e+01 1.870900850847573640e-02
4.464999999999999858e+01 1.868186385831439866e-02
4.470000000000000284e+01 1.652298805955031147e-02
4.475000000000000000e+01 1.640139478089184047e-02
4.479999999999999716e+01 1.629085662310765861e-02
4.485000000000000142e+01 1.439698240988968904e-02
4.489999999999999858e+01 1.287016555238512661e-02
4.495000000000000284e+01 1.384107690887849927e-02
4.500000000000000000e+01 1.329432691612353161e-02
4.504999999999999716e+01 1.246415744161277588e-02
4.510000000000000142e+01 1.284318204432591086e-02
4.514999999999999858e+01 1.353842227669245675e-02
4.520000000000000284e+01 1.220489464094976981e-02
4.525000000000000000e+01 1.505086889619663450e-02
4.529999999999999716e+01 1.606240049097703085e-02
4.535000000000000142e+01 1.152784126855379426e-02
4.539999999999999858e+01 1.097758226764338450e-02
4.545000000000000284e+01 1.086269921999899295e-02
4.550000000000000000e+01 1.281897500459939707e-02
4.554999999999999716e+01 1.289258326253430766e-02
4.560000000000000142e+01 1.545985991993155569e-02
4.564999999999999858e+01 1.602930915356130803e-02
4.570000000000000284e+01 1.272789150547373391e-02
4.575000000000000000e+01 6.992332268804652556e-03
4.579999999999999716e+01 -2.256147135574039422e-03
4.585000000000000142e+01 -9.091246750113982089e-04
4.589999999999999858e+01 1.393569593713394087e-03
4.595000000000000284e+01 5.554745071395926319e-03
4.600000000000000000e+01 1.030438277818744065e-02
4.604999999999999716e+01 1.084911302373616632e-02
4.610000000000000142e+01 1.256799717297943202e-02
4.614999999999999858e+01 1.290521372954223610e-02
4.620000000000000284e+01 2.050472288508183374e-02
4.625000000000000000e+01 2.076020336448746242e-02
4.629999999999999716e+01 1.899395075516243162e-02
4.635000000000000142e+01 2.087190823998654951e-02
4.639999999999999858e+01 2.097041601031016111e-02
4.645000000000000284e+01 1.966442850000775164e-02
4.650000000000000000e+01 2.318916252787469462e-02
4.654999999999999716e+01 1.952818600698823931e-02
4.660000000000000142e+01 1.916009641212020748e-02
4.664999999999999858e+01 2.880830464984545855e-02
4.670000000000000284e+01 2.875328830878044403e-02
4.675000000000000000e+01 3.198600526077294975e-02
4.679999999999999716e+01 3.227483333300953244e-02
4.685000000000000142e+01 3.056235098042033374e-02
4.689999999999999858e+01 3.199324428743850063e-02
4.695000000000000284e+01 3.166446742707886702e-02
4.700000000000000000e+01 3.161345090935645946e-02
4.704999999999999716e+01 2.884443686635177959e-02
4.710000000000000142e+01 2.822702542549916996e-02
4.714999999999999858e+01 2.875548455742303611e-02
4.720000000000000284e+01 2.905454113245344028e-02
4.725000000000000000e+01 2.785305738514479504e-02
4.729999999999999716e+01 2.905501917061640085e-02
4.735000000000000142e+01 2.975944445937874286e-02
4.739999999999999858e+01 3.285569137824621150e-02
4.745000000000000284e+01 3.289785408922083626e-02
4.750000000000000000e+01 3.169035399457614116e-02
4.754999999999999716e+01 3.064887015030482581e-02
4.760000000000000142e+01 2.994573544084481315e-02
4.764999999999999858e+01 2.893157466164112887e-02
4.770000000000000284e+01 2.593038697104020282e-02
4.775000000000000000e+01 2.513584757863833799e-02
4.779999999999999716e+01 2.526807408761993362e-02
4.785000000000000142e+01 2.468399485347856637e-02
4.789999999999999858e+01 2.330756878373057076e-02
4.795000000000000284e+01 2.156647570649252929e-02
4.800000000000000000e+01 2.123101474731858493e-02
4.804999999999999716e+01 2.029891799166757757e-02
4.810000000000000142e+01 2.461524616443604152e-02
4.814999999999999858e+01 2.491500841328410723e-02
4.820000000000000284e+01 2.451480172800564808e-02
4.825000000000000000e+01 2.365966116471775182e-02
4.829999999999999716e+01 2.589814871130560400e-02
4.835000000000000142e+01 2.590274831909294626e-02
4.839999999999999858e+01 2.506623250264173458e-02
4.845000000000000284e+01 2.365068967145293050e-02
4.850000000000000000e+01 2.424871234399371758e-02
4.854999999999999716e+01 2.471931044423075069e-02
4.860000000000000142e+01 2.792413986285790031e-02
4.864999999999999858e+01 3.533508181359403671e-02
4.870000000000000284e+01 3.651842408591750300e-02
4.875000000000000000e+01 3.508863788164878761e-02
4.879999999999999716e+01 3.644787399861741661e-02
4.885000000000000142e+01 3.839351975674956674e-02
4.889999999999999858e+01 4.146803868154507605e-02
4.895000000000000284e+01 3.805724626717153780e-02
4.900000000000000000e+01 3.716491972349013351e-02
4.904999999999999716e+01 3.559002772242319396e-02
4.910000000000000142e+01 3.236995989228279996e-02
4.914999999999999858e+01 3.387356634301678243e-02
4.920000000000000284e+01 3.976796083199223703e-02
4.925000000000000000e+01 2.841869619681485631e-02
4.929999999999999716e+01 2.549968439169965004e-02
4.935000000000000142e+01 3.220723753892680563e-02
4.939999999999999858e+01 2.922083902869178004e-02
4.945000000000000284e+01 2.837008124316209648e-02
4.950000000000000000e+01 2.900335605980920717e-02
4.954999999999999716e+01 2.802773309852374037e-02
4.960000000000000142e+01 2.549506542175167603e-02
4.964999999999999858e+01 2.506799160926277345e-02
4.970000000000000284e+01 1.794478375643997550e-02
4.975000000000000000e+01 2.004078158489612516e-02
4.979999999999999716e+01 1.890738920288097605e-02
4.985000000000000142e+01 2.088441591781295750e-02
4.989999999999999858e+01 1.751353649637520105e-02
4.995000000000000284e+01 1.771421431107149738e-02
5.000000000000000000e+01 1.806167833467378983e-02
5.004999999999999716e+01 2.156561524256071435e-02
5.010000000000000142e+01 2.849472121231907268e-02
5.014999999999999858e+01 2.128793450300312320e-02
5.020000000000000284e+01 2.552929094168959051e-02
5.025000000000000000e+01 2.276617900054306656e-02
5.029999999999999716e+01 2.804417360984318500e-02
5.035000000000000142e+01 2.937004743394329431e-02
5.039999999999999858e+01 3.075325978981224839e-02
5.045000000000000284e+01 3.158550521423047347e-02
5.050000000000000000e+01 3.132655131499278989e-02
5.054999999999999716e+01 2.784561744162230776e-02
5.060000000000000142e+01 2.297262030346238285e-02
5.064999999999999858e+01 2.602571735445704387e-02
5.070000000000000284e+01 2.463454600480875778e-02
5.075000000000000000e+01 2.789333012887225405e-02
5.079999999999999716e+01 3.043782513634525622e-02
5.085000000000000142e+01 3.063830858062990131e-02
5.089999999999999858e+01 2.666381263135483501e-02
5.095000000000000284e+01 2.683888025621208526e-02
5.100000000000000000e+01 2.683772202081882025e-02
5.104999999999999716e+01 3.329959385170856018e-02
5.110000000000000142e+01 3.541568802273925565e-02
5.114999999999999858e+01 3.652005823724052691e-02
5.120000000000000284e+01 4.807305514134296853e-02
5.125000000000000000e+01 4.880248821702852513e-02
5.129999999999999716e+01 4.832178177140451780e-02
5.135000000000000142e+01 5.035573324037122961e-02
5.139999999999999858e+01 5.855275139542472779e-02
5.145000000000000284e+01 6.160272708910496248e-02
5.150000000000000000e+01 5.857992735214855029e-02
5.154999999999999716e+01 6.115665337597901707e-02
5.160000000000000142e+01 6.214346950634504901e-02
5.164999999999999858e+01 6.209591161339236137e-02
5.170000000000000284e+01 6.714053691420188152e-02
5.175000000000000000e+01 6.797838122096738767e-02
5.179999999999999716e+01 7.344773215160164959e-02
5.185000000000000142e+01 5.949514873144984978e-02
5.189999999999999858e+01 6.194569134872245086e-02
5.195000000000000284e+01 6.285522202407027581e-02
5.200000000000000000e+01 6.129328555885520807e-02
5.204999999999999716e+01 5.709791449458537921e-02
5.210000000000000142e+01 5.420901361450036759e-02
5.214999999999999858e+01 5.426384862484228550e-02
5.220000000000000284e+01 6.073271889601954132e-02
5.225000000000000000e+01 6.575484704109241241e-02
5.229999999999999716e+01 6.819848045819293381e-02
5.235000000000000142e+01 6.836801511619282345e-02
5.239999999999999858e+01 4.817365909742707397e-02
5.245000000000000284e+01 5.106470901993909878e-02
5.250000000000000000e+01 5.053150742648838956e-02
5.254999999999999716e+01 5.251717482406907667e-02
5.260000000000000142e+01 5.185121942880905471e-02
5.264999999999999858e+01 6.139950213929583345e-02
5.270000000000000284e+01 5.959107128195560710e-02
5.275000000000000000e+01 5.968273737938310786e-02
5.279999999999999716e+01 5.772806120257381601e-02
5.285000000000000142e+01 5.748996382140130618e-02
5.289999999999999858e+01 6.802973600293701906e-02
5.295000000000000284e+01 6.225073100093538730e-02
5.300000000000000000e+01 6.416472268880157870e-02
5.304999999999999716e+01 6.623230980593461381e-02
5.310000000000000142e+01 6.644544723672936304e-02
5.314999999999999858e+01 7.065142136258895089e-02
5.320000000000000284e+01 6.559032394725562709e-02
5.325000000000000000e+01 6.321980001776296432e-02
5.329999999999999716e+01 6.497601778489286994e-02
5.335000000000000142e+01 7.044169446080392194e-02
5.339999999999999858e+01 7.191166516370701978e-02
5.345000000000000284e+01 7.257432557959433983e-02
5.350000000000000000e+01 7.135437991763769749e-02
5.354999999999999716e+01 7.089383130993676119e-02
5.360000000000000142e+01 7.049492557868870801e-02
5.364999999999999858e+01 6.644404153560691528e-02
5.370000000000000284e+01 6.615527103034901657e-02
5.375000000000000000e+01 6.518471151626747950e-02
5.379999999999999716e+01 6.804215237326077803e-02
5.385000000000000142e+01 6.591344410172025881e-02
5.389999999999999858e+01 6.801519945717068860e-02
5.395000000000000284e+01 6.597270715410548381e-02
5.400000000000000000e+01 6.616450607812468521e-02
5.404999999999999716e+01 6.626204022489901035e-02
5.410000000000000142e+01 6.761867591569728497e-02
5.414999999999999858e+01 6.731019709256810812e-02
5.420000000000000284e+01 6.708111039240055584e-02
5.425000000000000000e+01 6.795445282462739267e-02
5.429999999999999716e+01 6.812822881937927177e-02
5.435000000000000142e+01 6.739262812256897883e-02
5.439999999999999858e+01 6.852887070983945672e-02
5.445000000000000284e+01 6.582472150841872649e-02
5.450000000000000000e+01 6.544265799029445885e-02
5.454999999999999716e+01 6.668116951370546552e-02
5.460000000000000142e+01 6.761604101913565312e-02
5.464999999999999858e+01 7.587213280487269118e-02
5.470000000000000284e+01 7.532041916924391012e-02
5.475000000000000000e+01 7.645298386734965257e-02
5.479999999999999716e+01 7.663660586764267646e-02
5.485000000000000142e+01 8.140980526021232566e-02
5.489999999999999858e+01 8.470029601737955050e-02
5.495000000000000284e+01 8.639042204811923920e-02
5.500000000000000000e+01 8.457091297605848212e-02
5.504999999999999716e+01 8.427282123829496485e-02
5.510000000000000142e+01 8.324407123830947219e-02
5.514999999999999858e+01 8.278617872982299564e-02
5.520000000000000284e+01 8.556393115678292971e-02
5.525000000000000000e+01 8.599910796124898837e-02
5.529999999999999716e+01 8.802094538755933506e-02
5.535000000000000142e+01 8.800362720401751215e-02
5.539999999999999858e+01 9.160401222929683007e-02
5.545000000000000284e+01 9.272926376178450281e-02
5.550000000000000000e+01 9.504921588735010252e-02
5.554999999999999716e+01 9.526848567799103829e-02
5.560000000000000142e+01 9.505031470427159623e-02
5.564999999999999858e+01 9.833097428676797203e-02
5.570000000000000284e+01 1.030931939457821189e-01
5.575000000000000000e+01 1.029537092821774108e-01
5.579999999999999716e+01 1.023396219830992743e-01
5.585000000000000142e+01 1.019548586282477826e-01
5.589999999999999858e+01 1.046707397598023725e-01
5.595000000000000284e+01 1.044611605003055721e-01
5.600000000000000000e+01 1.039835868368153976e-01
5.604999999999999716e+01 1.041249450664629428e-01
5.610000000000000142e+01 1.014123414004674817e-01
5.614999999999999858e+01 1.032480676001080594e-01
5.620000000000000284e+01 1.050215491496169079e-01
5.625000000000000000e+01 1.062389333490245252e-01
5.629999999999999716e+01 1.077796145559698215e-01
5.635000000000000142e+01 9.635670968901086098e-02
5.639999999999999858e+01 9.788860530653212266e-02
5.645000000000000284e+01 9.782685577549263267e-02
5.650000000000000000e+01 1.030069842323837054e-01
5.654999999999999716e+01 1.030151538599152622e-01
5.660000000000000142e+01 1.037818462408904574e-01
5.664999999999999858e+01 1.035496661394419010e-01
5.670000000000000284e+01 1.164643715753532760e-01
5.675000000000000000e+01 1.182397946523277565e-01
5.679999999999999716e+01 1.173369999581097139e-01
5.685000000000000142e+01 1.068819134424602024e-01
5.689999999999999858e+01 1.065722014820190411e-01
5.695000000000000284e+01 1.033648820282288688e-01
5.700000000000000000e+01 1.081128461695774201e-01
5.704999999999999716e+01 1.061804849859342981e-01
5.710000000000000142e+01 1.076611191137843704e-01
5.714999999999999858e+01 1.125785118229846310e-01
5.720000000000000284e+01 1.172268657558345056e-01
5.725000000000000000e+01 1.182894685038470839e-01
5.729999999999999716e+01 1.176922665926589118e-01
5.735000000000000142e+01 1.178189599502354606e-01
5.739999999999999858e+01 1.179853977770211754e-01
5.745000000000000284e+01 1.195751315898061912e-01
5.750000000000000000e+01 1.212172969645679971e-01
5.754999999999999716e+01 1.209060820496601352e-01
5.760000000000000142e+01 1.194968510676980150e-01
5.764999999999999858e+01 1.215195029215187517e-01
5.770000000000000284e+01 1.174834031029784870e-01
5.775000000000000000e+01 1.173814089851921982e-01
5.779999999999999716e+01 1.148118509885723004e-01
5.785000000000000142e+01 1.164007062431488132e-01
5.789999999999999858e+01 1.212980661038839114e-01
5.795000000000000284e+01 1.227422833599185192e-01
5.800000000000000000e+01 1.200483511826673094e-01
5.804999999999999716e+01 1.177686127141365086e-01
5.810000000000000142e+01 1.200281243174867313e-01
5.814999999999999858e+01 1.120062207008563904e-01
5.820000000000000284e+01 1.113096176558379113e-01
5.825000000000000000e+01 1.108661716072058268e-01
5.829999999999999716e+01 1.133703378582536225e-01
5.835000000000000142e+01 1.134742599353457670e-01
5.839999999999999858e+01 1.112564493850201064e-01
5.845000000000000284e+01 1.091772351865586133e-01
5.850000000000000000e+01 1.068933317859961374e-01
5.854999999999999716e+01 1.064870934769978905e-01
5.860000000000000142e+01 1.109694393099272675e-01
5.864999999999999858e+01 1.117709753171668985e-01
5.870000000000000284e+01 1.120079920185623051e-01
5.875000000000000000e+01 1.093613382333202821e-01
5.879999999999999716e+01 1.008073394406396595e-01
5.885000000000000142e+01 1.039901904633759033e-01
5.889999999999999858e+01 1.053102344363584658e-01
5.895000000000000284e+01 1.053651662405697548e-01
5.900000000000000000e+01 1.068164231069311243e-01
5.904999999999999716e+01 1.040528914251961645e-01
5.910000000000000142e+01 1.003849611525536728e-01
5.914999999999999858e+01 9.602278960597399049e-02
5.920000000000000284e+01 9.612294237399326979e-02
5.925000000000000000e+01 9.256266056738923775e-02
5.929999999999999716e+01 9.392816972277127918e-02
5.935000000000000142e+01 9.639178135483927878e-02
5.939999999999999858e+01 9.554472945139923235e-02
5.945000000000000284e+01 9.726818640788770232e-02
5.950000000000000000e+01 1.017029653603602340e-01
5.954999999999999716e+01 1.030160617500887055e-01
5.960000000000000142e+01 9.937000377616114766e-02
5.964999999999999858e+01 1.034322545456917569e-01
5.970000000000000284e+01 1.045855137217732850e-01
5.975000000000000000e+01 9.567096879158379363e-02
5.979999999999999716e+01 9.762491758396554808e-02
5.985000000000000142e+01 9.481446159866385726e-02
5.989999999999999858e+01 9.589128398079582727e-02
5.995000000000000284e+01 9.790159134246934070e-02
6.000000000000000000e+01 9.627883596365770236e-02
6.004999999999999716e+01 9.632157171093948256e-02
6.010000000000000142e+01 9.480137542585745369e-02
6.014999999999999858e+01 9.560533533376280868e-02
6.020000000000000284e+01 9.688212333239748508e-02
6.025000000000000000e+01 9.468926960955977024e-02
6.029999999999999716e+01 9.724283586473075891e-02
6.035000000000000142e+01 9.888022686519720716e-02
6.039999999999999858e+01 1.053478044770521926e-01
6.045000000000000284e+01 1.044844620364223653e-01
6.050000000000000000e+01 1.009935992958865825e-01
6.054999999999999716e+01 1.009405444568639704e-01
6.060000000000000142e+01 1.060191723996800617e-01
6.064999999999999858e+01 1.099633760972620194e-01
6.070000000000000284e+01 1.111656124798023892e-01
6.075000000000000000e+01 1.108693470388805724e-01
6.079999999999999716e+01 1.069477057193516795e-01
6.085000000000000142e+01 1.091595743412892283e-01
6.089999999999999858e+01 1.066798413827356046e-01
6.095000000000000284e+01 1.088434170016692043e-01
6.100000000000000000e+01 1.064187348095741309e-01
6.104999999999999716e+01 1.085373429663311767e-01
6.110000000000000142e+01 1.098864629559604816e-01
6.114999999999999858e+01 1.107139235473748456e-01
6.120000000000000284e+01 1.110945016541920460e-01
6.125000000000000000e+01 1.122044006328729998e-01
6.129999999999999716e+01 1.074800789908009896e-01
6.135000000000000142e+01 1.070206032383118067e-01
6.139999999999999858e+01 9.964008613170712014e-02
6.145000000000000284e+01 1.012670230465691767e-01
6.150000000000000000e+01 1.035960155988559228e-01
6.154999999999999716e+01 1.048558639368818574e-01
6.160000000000000142e+01 1.068393331820657738e-01
6.164999999999999858e+01 1.078932176811835258e-01
6.170000000000000284e+01 1.110159873321413387e-01
6.175000000000000000e+01 1.142991723659580461e-01
6.179999999999999716e+01 1.129843046765578729e-01
6.185000000000000142e+01 1.170768862414440503e-01
6.189999999999999858e+01 1.193175182566414555e-01
6.195000000000000284e+01 1.238785155398523657e-01
6.200000000000000000e+01 1.240661295588152691e-01
6.204999999999999716e+01 1.223322175449727406e-01
6.210000000000000142e+01 1.233743823794848093e-01
6.214999999999999858e+01 1.241186778434245769e-01
6.220000000000000284e+01 1.170826210764320252e-01
6.225000000000000000e+01 1.159937246485728268e-01
6.229999999999999716e+01 1.181805779796333278e-01
6.235000000000000142e+01 1.184423928843092721e-01
6.239999999999999858e+01 1.214607325939958266e-01
6.245000000000000284e+01 1.230325894980059676e-01
6.250000000000000000e+01 1.237155107495741674e-01
6.254999999999999716e+01 1.235778163187816608e-01
6.260000000000000142e+01 1.223304739278463921e-01
6.264999999999999858e+01 1.193061350029338968e-01
6.270000000000000284e+01 1.201658545930127803e-01
6.275000000000000000e+01 1.163440616242319425e-01
6.279999999999999716e+01 1.200964647798295065e-01
6.285000000000000142e+01 1.196047344595433659e-01
6.289999999999999858e+01 1.253067436198960216e-01
6.295000000000000284e+01 1.190267252596399622e-01
6.300000000000000000e+01 1.154636360710824955e-01
6.304999999999999716e+01 1.151300464587003136e-01
6.310000000000000142e+01 1.153795525149815676e-01
6.314999999999999858e+01 1.153406424079406328e-01
6.320000000000000284e+01 1.159303995747628935e-01
6.325000000000000000e+01 1.175235040262625485e-01
6.329999999999999716e+01 1.136500430714990628e-01
6.335000000000000142e+01 1.094991362000916763e-01
6.339999999999999858e+01 1.095304438782613576e-01
6.345000000000000284e+01 1.084783970184206026e-01
6.350000000000000000e+01 1.101027921728145176e-01
6.354999999999999716e+01 1.021416300800199323e-01
6.360000000000000142e+01 9.824384296837024300e-02
6.364999999999999858e+01 9.584169234427057649e-02
6.370000000000000284e+01 9.666903832549529618e-02
6.375000000000000000e+01 8.547043821510955097e-02
6.379999999999999716e+01 8.931132600020533219e-02
6.385000000000000142e+01 8.882700106936691764e-02
6.389999999999999858e+01 9.348516138334908576e-02
6.395000000000000284e+01 9.095615712683205456e-02
6.400000000000000000e+01 8.928687832691931114e-02
6.404999999999999716e+01 9.338740855975995181e-02
6.409999999999999432e+01 9.399992256725932249e-02
6.415000000000000568e+01 9.442827714785681503e-02
6.420000000000000284e+01 9.256625305316037999e-02
6.425000000000000000e+01 9.401692495346643252e-02
6.429999999999999716e+01 9.187747930473826041e-02
6.434999999999999432e+01 9.218798766586940030e-02
6.440000000000000568e+01 9.470881045798834608e-02
6.445000000000000284e+01 9.067194789858006032e-02
6.450000000000000000e+01 8.729410847745258661e-02
6.454999999999999716e+01 8.562359599103687435e-02
6.459999999999999432e+01 8.393449341012575171e-02
6.465000000000000568e+01 7.648517977643774779e-02
6.470000000000000284e+01 7.084624363969528604e-02
6.475000000000000000e+01 6.685822557144156797e-02
6.479999999999999716e+01 6.288062544858225023e-02
6.484999999999999432e+01 5.905056957932287159e-02
6.490000000000000568e+01 5.655510531116748896e-02
6.495000000000000284e+01 5.944070096184321528e-02
6.500000000000000000e+01 6.005883371541507337e-02
6.504999999999999716e+01 6.228705653915993928e-02
6.509999999999999432e+01 5.947771516134011532e-02
6.515000000000000568e+01 5.969032962208165038e-02
6.520000000000000284e+01 6.030386317425098786e-02
6.525000000000000000e+01 6.083119109214232129e-02
6.529999999999999716e+01 6.060908294545597208e-02
6.534999999999999432e+01 5.847822612987488289e-02
6.540000000000000568e+01 5.651736776413418539e-02
6.545000000000000284e+01 5.981044356308322374e-02
6.550000000000000000e+01 6.003977966407274269e-02
6.554999999999999716e+01 5.762561403308050223e-02
6.559999999999999432e+01 5.832123579894044757e-02
6.565000000000000568e+01 5.761970160143989328e-02
6.570000000000000284e+01 5.900912756751772181e-02
6.575000000000000000e+01 5.991354690132410371e-02
6.579999999999999716e+01 6.022490899425586575e-02
6.584999999999999432e+01 5.972538064313236139e-02
6.590000000000000568e+01 5.666993162020714930e-02
6.595000000000000284e+01 5.936371809997956911e-02
6.600000000000000000e+01 6.079859218791808240e-02
6.604999999999999716e+01 6.004355981789508134e-02
6.609999999999999432e+01 6.107217052767803522e-02
6.615000000000000568e+01 5.707647618790643446e-02
6.620000000000000284e+01 5.694311985176487428e-02
6.625000000000000000e+01 5.951854758077133184e-02
6.629999999999999716e+01 6.035185813910130120e-02
6.634999999999999432e+01 5.927331183395300601e-02
6.640000000000000568e+01 6.450557935836995216e-02
6.645000000000000284e+01 6.456362449369465462e-02
6.650000000000000000e+01 6.587559799281497708e-02
6.654999999999999716e+01 6.785027645677461916e-02
6.659999999999999432e+01 6.729069379552189700e-02
6.665000000000000568e+01 6.738739301749645250e-02
6.670000000000000284e+01 6.732712447018304736e-02
6.675000000000000000e+01 6.829295599648019244e-02
6.679999999999999716e+01 6.867455340779360373e-02
6.684999999999999432e+01 6.582791721812054908e-02
6.690000000000000568e+01 6.430624622960458281e-02
6.695000000000000284e+01 6.562471263824892764e-02
6.700000000000000000e+01 6.732235854942449083e-02
6.704999999999999716e+01 7.017140383015151028e-02
6.709999999999999432e+01 7.249021708767608430e-02
6.715000000000000568e+01 7.241345763389916979e-02
6.720000000000000284e+01 6.827996431117742959e-02
6.725000000000000000e+01 6.884953078086179790e-02
6.729999999999999716e+01 6.766949213732691149e-02
6.734999999999999432e+01 6.442528874863771848e-02
6.740000000000000568e+01 6.666548471356086025e-02
6.745000000000000284e+01 6.814087028441857818e-02
6.750000000000000000e+01 6.568525084351556353e-02
6.754999999999999716e+01 6.685197018390048873e-02
6.759999999999999432e+01 6.515588064426966475e-02
6.765000000000000568e+01 6.885047400925926875e-02
6.770000000000000284e+01 6.917789539416409339e-02
6.775000000000000000e+01 6.346323797179263815e-02
6.779999999999999716e+01 6.732383554791646074e-02
6.784999999999999432e+01 6.419373189576993433e-02
6.790000000000000568e+01 6.838646954709744208e-02
6.795000000000000284e+01 6.698445431701138819e-02
6.800000000000000000e+01 6.407211308396865146e-02
6.804999999999999716e+01 6.311604069954782070e-02
6.809999999999999432e+01 6.348752288977135838e-02
6.815000000000000568e+01 6.555110152645411692e-02
6.820000000000000284e+01 6.451992845950668687e-02
6.825000000000000000e+01 6.264700663661544600e-02
6.829999999999999716e+01 6.209927849664279020e-02
6.834999999999999432e+01 6.770098703549766450e-02
6.840000000000000568e+01 6.761883945826459297e-02
6.845000000000000284e+01 6.827059336065696704e-02
6.850000000000000000e+01 6.801605902766370837e-02
6.854999999999999716e+01 6.842805693083042762e-02
6.859999999999999432e+01 6.857163371395225138e-02
6.865000000000000568e+01 6.896865786996470016e-02
6.870000000000000284e+01 6.933951132371063419e-02
6.875000000000000000e+01 6.696685782836650502e-02
6.879999999999999716e+01 6.222081181909567410e-02
6.884999999999999432e+01 5.644963680472200873e-02
6.890000000000000568e+01 5.637847314967066314e-02
6.895000000000000284e+01 5.633137988162258830e-02
6.900000000000000000e+01 6.041212347369027957e-02
6.904999999999999716e+01 5.985999293050820597e-02
6.909999999999999432e+01 5.980880760398404189e-02
6.915000000000000568e+01 5.537225078630036990e-02
6.920000000000000284e+01 5.630186234683695612e-02
6.925000000000000000e+01 5.545262442413288057e-02
6.929999999999999716e+01 4.773589898265536563e-02
6.934999999999999432e+01 -1.584969331114475339e-03
6.940000000000000568e+01 1.465946977217273770e-03
6.945000000000000284e+01 1.181142539592302957e-03
6.950000000000000000e+01 -2.991115994650608324e-03
6.954999999999999716e+01 -3.702518139526404448e-03
6.959999999999999432e+01 -3.572099342992185022e-03
6.965000000000000568e+01 -2.030323380621573866e-03
6.970000000000000284e+01 -4.208255509096046725e-03
6.975000000000000000e+01 1.338358870779911064e-03
6.979999999999999716e+01 1.222976793168217271e-03
6.984999999999999432e+01 4.367927430910649466e-04
6.990000000000000568e+01 -1.105498692901069101e-03
6.995000000000000284e+01 -1.228470989948395129e-03
7.000000000000000000e+01 -1.543624720275395051e-03
7.004999999999999716e+01 -6.562477618032381069e-04
7.009999999999999432e+01 -1.253770331785450214e-03
7.015000000000000568e+01 -1.368144725527616675e-03
7.020000000000000284e+01 1.309527659015833441e-03
7.025000000000000000e+01 2.101915246749329075e-03
7.029999999999999716e+01 2.134986039623866863e-03
7.034999999999999432e+01 2.155764731543537236e-03
7.040000000000000568e+01 3.076200176871587977e-03
7.045000000000000284e+01 3.512107235107284325e-03
7.050000000000000000e+01 2.901542363737157591e-03
7.054999999999999716e+01 1.864904806156405430e-03
7.059999999999999432e+01 1.781234892507267773e-03
7.065000000000000568e+01 1.316504162081348368e-03
7.070000000000000284e+01 5.539017812211287839e-04
7.075000000000000000e+01 5.631889091154044331e-04
7.079999999999999716e+01 5.220127667333964751e-04
7.084999999999999432e+01 -8.539504318787236416e-05
7.090000000000000568e+01 -3.634931510373562847e-04
7.095000000000000284e+01 4.023899938419316834e-05
7.100000000000000000e+01 -9.397444371996417850e-05
7.104999999999999716e+01 4.248713214164634368e-04
7.109999999999999432e+01 -3.369420000142839440e-03
7.115000000000000568e+01 -4.151856415768259007e-03
7.120000000000000284e+01 -4.806891953260433899e-03
7.125000000000000000e+01 -7.946604741203329089e-03
7.129999999999999716e+01 -1.239933151522015602e-02
7.134999999999999432e+01 -1.140708475585705192e-02
7.140000000000000568e+01 -1.252857203095694358e-02
7.145000000000000284e+01 -1.281548520382980866e-02
7.150000000000000000e+01 7.866685267283481803e-03
7.154999999999999716e+01 6.280138299795535832e-03
7.159999999999999432e+01 5.073825959330861834e-03
7.165000000000000568e+01 3.401692583271397757e-03
7.170000000000000284e+01 3.948242594611168707e-03
7.175000000000000000e+01 2.341026194988357016e-03
7.179999999999999716e+01 4.531179882269976457e-03
7.184999999999999432e+01 4.973902021666560570e-03
7.190000000000000568e+01 8.785369659151050920e-03
7.195000000000000284e+01 1.211261545883823322e-02
7.200000000000000000e+01 1.256253350253072089e-02
7.204999999999999716e+01 1.304612890441222625e-02
7.209999999999999432e+01 1.254861379361582596e-02
7.215000000000000568e+01 8.306136044629142817e-03
7.220000000000000284e+01 9.870164085829920275e-03
7.225000000000000000e+01 1.130917904438272746e-02
7.229999999999999716e+01 1.087523788905035878e-02
7.234999999999999432e+01 1.285997897094338926e-02
7.240000000000000568e+01 1.437747059603285138e-02
7.245000000000000284e+01 1.788320664656322528e-02
7.250000000000000000e+01 1.778017602816816395e-02
7.254999999999999716e+01 1.878027074878126437e-02
7.259999999999999432e+01 1.769309348427739945e-02
7.265000000000000568e+01 1.848405003247454922e-02
7.270000000000000284e+01 1.934382943177009179e-02
7.275000000000000000e+01 2.174310468162842652e-02
7.279999999999999716e+01 2.094846495679770354e-02
7.284999999999999432e+01 2.292329602925169754e-02
7.290000000000000568e+01 2.537906734333626735e-02
7.295000000000000284e+01 2.635264563819628147e-02
7.300000000000000000e+01 2.653153098234744059e-02
7.304999999999999716e+01 2.386653856638898744e-02
7.309999999999999432e+01 2.626901700603168771e-02
7.315000000000000568e+01 2.521756010321608496e-02
7.320000000000000284e+01 2.504813518534492259e-02
7.325000000000000000e+01 2.512572806321331995e-02
7.329999999999999716e+01 2.717961696160422352e-02
7.334999999999999432e+01 2.628715035230654376e-02
7.340000000000000568e+01 3.214185959861678987e-02
7.345000000000000284e+01 3.182399211271517286e-02
7.350000000000000000e+01 3.118176261503755042e-02
7.354999999999999716e+01 3.052783131830107480e-02
7.359999999999999432e+01 2.727360898791464372e-02
7.365000000000000568e+01 2.651072289164558074e-02
7.370000000000000284e+01 2.820629653939709519e-02
7.375000000000000000e+01 2.936623935527502005e-02
7.379999999999999716e+01 2.670450714230985373e-02
7.384999999999999432e+01 2.689515392314831624e-02
7.390000000000000568e+01 2.578508557792138015e-02
7.395000000000000284e+01 2.866069184716085044e-02
7.400000000000000000e+01 2.821559556996418999e-02
7.404999999999999716e+01 3.059793507156280401e-02
7.409999999999999432e+01 3.067061825112931545e-02
7.415000000000000568e+01 3.327917892202061217e-02
7.420000000000000284e+01 2.556551129002112427e-02
7.425000000000000000e+01 2.720225559817258942e-02
7.429999999999999716e+01 2.656262162421267961e-02
7.434999999999999432e+01 2.674106821209447718e-02
7.440000000000000568e+01 2.399815514192963489e-02
7.445000000000000284e+01 2.354064621039701072e-02
7.450000000000000000e+01 2.332086209684631692e-02
7.454999999999999716e+01 2.227902530088638616e-02
7.459999999999999432e+01 2.298691480842555285e-02
7.465000000000000568e+01 2.603538678996158984e-02
7.470000000000000284e+01 2.564421964066379220e-02
7.475000000000000000e+01 2.427778230406271720e-02
7.479999999999999716e+01 2.440947238539618869e-02
7.484999999999999432e+01 2.444045608744968220e-02
7.490000000000000568e+01 2.562583168037566028e-02
7.495000000000000284e+01 2.559505805130341677e-02
7.500000000000000000e+01 2.833996248711035879e-02
7.504999999999999716e+01 3.007100995289539030e-02
7.509999999999999432e+01 2.637036588460502096e-02
7.515000000000000568e+01 3.026797941646915124e-02
7.520000000000000284e+01 3.067467280323828496e-02
7.525000000000000000e+01 3.005693716457988329e-02
7.529999999999999716e+01 2.902852753138871617e-02
7.534999999999999432e+01 2.913368893472200599e-02
7.540000000000000568e+01 2.903951266064822012e-02
7.545000000000000284e+01 2.560817553627198553e-02
7.550000000000000000e+01 2.686765401834869185e-02
7.554999999999999716e+01 2.766784223668776119e-02
7.559999999999999432e+01 2.616548321476052513e-02
7.565000000000000568e+01 2.586334247280908452e-02
7.570000000000000284e+01 2.252098933033313752e-02
7.575000000000000000e+01 1.855437299293164269e-02
7.579999999999999716e+01 1.992474138662916894e-02
7.584999999999999432e+01 1.792350458340316935e-02
7.590000000000000568e+01 1.768543684922450898e-02
7.595000000000000284e+01 1.988462588423157290e-02
7.600000000000000000e+01 2.105717283387482236e-02
7.604999999999999716e+01 1.685059196886338692e-02
7.609999999999999432e+01 6.517588815669020548e-04
7.615000000000000568e+01 5.581538871556749118e-04
7.620000000000000284e+01 1.919218574369156933e-04
7.625000000000000000e+01 8.011265329781583388e-04
7.629999999999999716e+01 4.700198876548519256e-04
7.634999999999999432e+01 7.030790429274989123e-04
7.640000000000000568e+01 -1.988013931042333787e-03
7.645000000000000284e+01 -2.833408382617869613e-03
7.650000000000000000e+01 -2.919834252035526621e-03
7.654999999999999716e+01 -3.555357017298179257e-03
7.659999999999999432e+01 -3.638478982101342202e-03
7.665000000000000568e+01 -4.133602995633251301e-03
7.670000000000000284e+01 -3.078929621334579488e-03
7.675000000000000000e+01 -4.887231070404794535e-03
7.679999999999999716e+01 -7.461265407211530032e-03
7.684999999999999432e+01 -3.317253784991003665e-03
7.690000000000000568e+01 -4.116902693179983440e-03
7.695000000000000284e+01 -5.581417503975248662e-03
7.700000000000000000e+01 -6.315853121810162396e-03
7.704999999999999716e+01 -6.079399802296723936e-03
7.709999999999999432e+01 -5.668449054648382057e-03
7.715000000000000568e+01 -8.163723498969974179e-03
7.720000000000000284e+01 -9.924765702316961855e-03
7.725000000000000000e+01 -8.384148077108488986e-03
7.729999999999999716e+01 -7.337371746725668796e-03
7.734999999999999432e+01 -7.062924776894934607e-03
7.740000000000000568e+01 -1.727265898880346639e-03
7.745000000000000284e+01 -1.289172131411280616e-03
7.750000000000000000e+01 2.970558834945656005e-04
7.754999999999999716e+01 2.328519891144722499e-04
7.759999999999999432e+01 1.942087813913670078e-03
7.765000000000000568e+01 9.981941072271667201e-03
7.770000000000000284e+01 7.230583318295464267e-03
7.775000000000000000e+01 6.407292513136067687e-03
7.779999999999999716e+01 6.648669621729884002e-03
7.784999999999999432e+01 6.879840852811083818e-03
7.790000000000000568e+01 4.369028360604649934e-03
7.795000000000000284e+01 4.824980835152849201e-03
7.800000000000000000e+01 5.550577874463818312e-03
7.804999999999999716e+01 5.311859118516072328e-03
7.809999999999999432e+01 6.306377127411453079e-03
7.815000000000000568e+01 2.372950447323414393e-03
7.820000000000000284e+01 2.765684584581544654e-03
7.825000000000000000e+01 4.362554515757355485e-03
7.829999999999999716e+01 5.152360356986064767e-03
7.834999999999999432e+01 3.375360182667468383e-03
7.840000000000000568e+01 2.872876524738522067e-03
7.845000000000000284e+01 1.046540089004931780e-03
7.850000000000000000e+01 -2.745163983154447294e-03
7.854999999999999716e+01 -3.982169977747693386e-03
7.859999999999999432e+01 -5.123645270386935520e-03
7.865000000000000568e+01 -2.272380168084071027e-03
7.870000000000000284e+01 -8.811278944605817690e-04
7.875000000000000000e+01 -1.433893406490586954e-03
7.879999999999999716e+01 2.847865053489476075e-03
7.884999999999999432e+01 2.920932060807489034e-03
7.890000000000000568e+01 2.552511995819459374e-03
7.895000000000000284e+01 4.847570537818871733e-03
7.900000000000000000e+01 4.294576534538379307e-03
7.904999999999999716e+01 4.065215929503150291e-03
7.909999999999999432e+01 4.504394661860023491e-03
7.915000000000000568e+01 1.404875304039929175e-03
7.920000000000000284e+01 1.094942952609970514e-03
7.925000000000000000e+01 6.354056749696545148e-04
7.929999999999999716e+01 -1.024710239773582139e-03
7.934999999999999432e+01 -7.221255947146793062e-04
7.940000000000000568e+01 3.532409070234779716e-04
7.945000000000000284e+01 7.226905779544324756e-04
7.950000000000000000e+01 -6.387839445994272954e-03
7.954999999999999716e+01 -4.428206025975820088e-03
7.959999999999999432e+01 -4.493056786248879851e-03
7.965000000000000568e+01 -4.403099744210053554e-03
7.970000000000000284e+01 -3.931161554556527292e-03
7.975000000000000000e+01 -6.385478204589761786e-03
7.979999999999999716e+01 -5.215783052359377996e-03
7.984999999999999432e+01 -5.993176217458236546e-03
7.990000000000000568e+01 -6.649367412771392365e-03
7.995000000000000284e+01 -3.866776582528406742e-03
8.000000000000000000e+01 -2.095366246835099217e-03
8.004999999999999716e+01 -2.661023486865502115e-03
8.009999999999999432e+01 -5.074283695718035010e-03
8.015000000000000568e+01 -6.606710990567131805e-03
8.020000000000000284e+01 -7.469752172323654120e-03
8.025000000000000000e+01 -7.186133531447512664e-03
8.029999999999999716e+01 -8.538362045320832885e-03
8.034999999999999432e+01 -8.022716289529706682e-03
8.040000000000000568e+01 -1.251513107012523947e-02
8.045000000000000284e+01 -1.270915872354099092e-02
8.050000000000000000e+01 -1.219993048560193832e-02
8.054999999999999716e+01 -1.163044210137940092e-02
8.059999999999999432e+01 -1.138588003060719833e-02
8.065000000000000568e+01 -8.139272155183891258e-03
8.070000000000000284e+01 -6.659232575415770759e-03
8.075000000000000000e+01 -5.710228299530293282e-03
8.079999999999999716e+01 -4.364278737478988549e-03
8.084999999999999432e+01 -3.402713730039411653e-03
8.090000000000000568e+01 -3.892073907596095735e-03
8.095000000000000284e+01 -5.997598206428588451e-03
8.100000000000000000e+01 -7.326751060657484514e-03
8.104999999999999716e+01 -5.221357259425137010e-03
8.109999999999999432e+01 -6.620395148804438662e-03
8.115000000000000568e+01 -6.045776766226218860e-03
8.120000000000000284e+01 -6.271139243905972903e-03
8.125000000000000000e+01 -6.819934326791950857e-03
8.129999999999999716e+01 -6.767614365145828426e-03
8.134999999999999432e+01 -6.398286500843303887e-03
8.140000000000000568e+01 -6.716530817478418361e-03
8.145000000000000284e+01 -8.720049328730642216e-03
8.150000000000000000e+01 -1.002726106862350877e-02
8.154999999999999716e+01 -9.988862583395636749e-03
8.159999999999999432e+01 -9.011458920096108646e-03
8.165000000000000568e+01 -8.849767649584248941e-03
8.170000000000000284e+01 -1.299120655773461364e-02
8.175000000000000000e+01 -1.349071696367984755e-02
8.179999999999999716e+01 -1.214081404020301083e-02
8.184999999999999432e+01 -1.285594678104440627e-02
8.190000000000000568e+01 -1.017301677910042827e-02
8.195000000000000284e+01 -9.274873075069320003e-03
8.200000000000000000e+01 -1.099807235564188336e-02
8.204999999999999716e+01 -1.030965876292559182e-02
8.209999999999999432e+01 -1.131308704157430248e-02
8.215000000000000568e+01 -1.274771532576941639e-02
8.220000000000000284e+01 -1.236133285102302380e-02
8.225000000000000000e+01 -1.107480029934548860e-02
8.229999999999999716e+01 -9.820824672980987477e-03
8.234999999999999432e+01 -8.434419171576378396e-03
8.240000000000000568e+01 -7.720898139702231898e-03
8.245000000000000284e+01 -6.657086213342833410e-03
8.250000000000000000e+01 -6.852746663709245387e-03
8.254999999999999716e+01 -4.924864280514448626e-03
8.259999999999999432e+01 -6.033296491487123193e-03
8.265000000000000568e+01 -6.867450601881899125e-03
8.270000000000000284e+01 -5.839628101740667460e-03
8.275000000000000000e+01 -6.668758157482832655e-03
8.279999999999999716e+01 -4.751655512669393511e-03
8.284999999999999432e+01 -5.388776437101066782e-03
8.290000000000000568e+01 -3.682257021032918007e-03
8.295000000000000284e+01 -3.526345234329652210e-03
8.300000000000000000e+01 -2.722832003375162679e-03
8.304999999999999716e+01 -8.482592060926353325e-04
8.309999999999999432e+01 -3.707802468728037997e-04
8.315000000000000568e+01 5.945405837487882091e-05
8.320000000000000284e+01 6.734949327232225098e-04
8.325000000000000000e+01 6.259555134691471715e-04
8.329999999999999716e+01 9.904085698047035511e-04
8.334999999999999432e+01 6.804855454244924506e-04
8.340000000000000568e+01 -1.135480645255503127e-04
8.345000000000000284e+01 -2.796029467668514584e-05
8.350000000000000000e+01 4.641562465870925478e-05
8.354999999999999716e+01 -8.983656809746213461e-04
8.359999999999999432e+01 -1.530982119014866714e-03
8.365000000000000568e+01 -4.986304717757811082e-03
8.370000000000000284e+01 -5.546777790627777788e-03
8.375000000000000000e+01 -4.956494357842415079e-03
8.379999999999999716e+01 -3.276104554301115159e-03
8.384999999999999432e+01 -6.268183205923090300e-03
8.390000000000000568e+01 -5.798511795040476278e-03
8.395000000000000284e+01 -6.763403753476625140e-03
8.400000000000000000e+01 -5.744270978830790832e-03
8.404999999999999716e+01 -1.123819978151972994e-02
8.409999999999999432e+01 -1.096666239823924915e-02
8.415000000000000568e+01 -1.009690319644587601e-02
8.420000000000000284e+01 -8.189241155467539765e-03
8.425000000000000000e+01 -7.252261946267622716e-03
8.429999999999999716e+01 -6.569415643785571184e-03
8.434999999999999432e+01 -3.921775876520516499e-03
8.440000000000000568e+01 -4.045463292074670016e-03
8.445000000000000284e+01 -3.851714870121153086e-03
8.450000000000000000e+01 -5.521192616826609174e-03
8.454999999999999716e+01 -5.160891206364636233e-03
8.459999999999999432e+01 -4.840516580971609799e-03
8.465000000000000568e+01 -3.099521037286790889e-03
8.470000000000000284e+01 -4.338258656728604876e-03
8.475000000000000000e+01 -3.676538175114233038e-03
8.479999999999999716e+01 -4.506207139218607050e-03
8.484999999999999432e+01 -3.604988749283724418e-03
8.490000000000000568e+01 -3.624014368863637606e-03
8.495000000000000284e+01 -5.286081815187331466e-03
8.500000000000000000e+01 -5.156771462048657245e-03
8.504999999999999716e+01 -5.066951920644871196e-03
8.509999999999999432e+01 -3.563350562571984074e-03
8.515000000000000568e+01 -3.188436167841966241e-03
8.520000000000000284e+01 -1.628311751622273876e-03
8.525000000000000000e+01 -1.405014382493883357e-03
8.529999999999999716e+01 -5.771869258000651226e-04
8.534999999999999432e+01 -1.450076609843481933e-03
8.540000000000000568e+01 -5.192045271198052897e-03
8.545000000000000284e+01 -5.528674749068302093e-03
8.550000000000000000e+01 -5.152024662142457891e-03
8.554999999999999716e+01 -4.858996182746752601e-03
8.559999999999999432e+01 -1.686501308076134020e-03
8.565000000000000568e+01 -3.775874921550508891e-03
8.570000000000000284e+01 -5.468000879319937814e-03
8.575000000000000000e+01 -5.389246086094038463e-03
8.579999999999999716e+01 -3.066864930068970933e-03
8.584999999999999432e+01 -3.727575776684171737e-03
8.590000000000000568e+01 -4.761542611513691799e-03
8.595000000000000284e+01 -4.057657046153085798e-03
8.600000000000000000e+01 -1.740397091149689223e-03
8.604999999999999716e+01 -2.610297423774215510e-03
8.609999999999999432e+01 -2.644815217554014313e-03
8.615000000000000568e+01 -1.384105940370671580e-03
8.620000000000000284e+01 -9.452931655205802511e-04
8.625000000000000000e+01 -2.249236158601697691e-03
8.629999999999999716e+01 -2.875080566154308240e-03
8.634999999999999432e+01 -2.590521898903390668e-03
8.640000000000000568e+01 -1.714839547668033657e-03
8.645000000000000284e+01 1.983182477626491309e-03
8.650000000000000000e+01 2.565559424957397638e-03
8.654999999999999716e+01 1.468117612475401841e-04
8.659999999999999432e+01 -3.139676006022837709e-03
8.665000000000000568e+01 2.501726691162486850e-04
8.670000000000000284e+01 -1.297892887763431433e-04
8.675000000000000000e+01 2.620961626603841074e-03
8.679999999999999716e+01 3.813165927635764948e-03
8.684999999999999432e+01 1.206709788298863939e-03
8.690000000000000568e+01 1.790408638352336166e-04
8.695000000000000284e+01 5.355224934433645920e-04
8.700000000000000000e+01 1.475282304942576196e-04
8.704999999999999716e+01 3.418375488470051706e-04
8.709999999999999432e+01 1.152400175402765485e-03
8.715000000000000568e+01 1.115791708512184344e-03
8.720000000000000284e+01 1.911123903112305674e-03
8.725000000000000000e+01 2.002921669191292612e-03
8.729999999999999716e+01 1.765405744798470133e-03
8.734999999999999432e+01 2.720685088733471989e-03
8.740000000000000568e+01 2.150602678833252353e-03
8.745000000000000284e+01 1.190054316782949984e-03
8.750000000000000000e+01 3.466057333823008551e-03
8.754999999999999716e+01 4.070910211461898839e-03
8.759999999999999432e+01 4.167537682936751225e-03
8.765000000000000568e+01 2.686671239764202267e-03
8.770000000000000284e+01 3.760101545248165263e-03
8.775000000000000000e+01 5.977065013751586831e-03
8.779999999999999716e+01 4.386662448987507269e-03
8.784999999999999432e+01 4.488417303632589311e-03
8.790000000000000568e+01 3.383353391257928829e-05
8.795000000000000284e+01 3.224720924518618384e-04
8.800000000000000000e+01 -1.810163941237593818e-02
8.804999999999999716e+01 -1.626113391637330763e-02
8.809999999999999432e+01 -1.655155492875590162e-02
8.815000000000000568e+01 -1.775241686279735095e-02
8.820000000000000284e+01 -1.665726569231191362e-02
8.825000000000000000e+01 -1.409344998079961088e-02
8.829999999999999716e+01 -1.407265532155322664e-02
8.834999999999999432e+01 -1.164470829930380931e-02
8.840000000000000568e+01 -1.118053403977374051e-02
8.845000000000000284e+01 -1.149422520586177408e-02
8.850000000000000000e+01 -1.125729788561213168e-02
8.854999999999999716e+01 -8.804871094505724999e-03
8.859999999999999432e+01 -9.475277725811314528e-03
8.865000000000000568e+01 -1.094138773454238558e-02
8.870000000000000284e+01 -9.442939777093324605e-03
8.875000000000000000e+01 -6.486716244069059244e-03
8.879999999999999716e+01 -7.062615767900161379e-03
8.884999999999999432e+01 -7.755443495012305337e-03
8.890000000000000568e+01 -7.665687607332975599e-03
8.895000000000000284e+01 -1.183456653468047820e-02
8.900000000000000000e+01 -1.282320920782619236e-02
8.904999999999999716e+01 -1.266589641734719093e-02
8.909999999999999432e+01 -9.447106587557940055e-03
8.915000000000000568e+01 -9.326510184170664491e-03
8.920000000000000284e+01 -8.690981893187238114e-03
8.925000000000000000e+01 -9.343542770054646604e-03
8.929999999999999716e+01 -1.163549779886436687e-02
8.934999999999999432e+01 -1.161014054624819394e-02
8.940000000000000568e+01 -1.285023422065186688e-02
8.945000000000000284e+01 -1.069818991367380533e-02
8.950000000000000000e+01 -7.357767181322404440e-03
8.954999999999999716e+01 -8.246673159496868341e-03
8.959999999999999432e+01 -1.104022152843648838e-02
8.965000000000000568e+01 -9.546226599463197501e-03
8.970000000000000284e+01 -9.995370156449003007e-03
8.975000000000000000e+01 -9.980781913358849691e-03
8.979999999999999716e+01 -7.668279576365338336e-03
8.984999999999999432e+01 -6.049066925649214908e-03
8.990000000000000568e+01 -3.922041722576686228e-03
8.995000000000000284e+01 -1.853183352054241662e-03
9.000000000000000000e+01 -7.067784896921688962e-04
9.004999999999999716e+01 5.084910689402716982e-04
9.009999999999999432e+01 -3.803122319182881223e-04
9.015000000000000568e+01 -1.456324682735858243e-03
9.020000000000000284e+01 1.238061823308743816e-03
9.025000000000000000e+01 5.932296647193210579e-04
9.029999999999999716e+01 4.817929526978120087e-04
9.034999999999999432e+01 4.712643617491727105e-04
9.040000000000000568e+01 8.385421584859211732e-04
9.045000000000000284e+01 6.262366574173009598e-03
9.050000000000000000e+01 6.954148516927671948e-03
9.054999999999999716e+01 9.090084242413145124e-03
9.059999999999999432e+01 9.340535548289046613e-03
9.065000000000000568e+01 9.529490933876125572e-03
9.070000000000000284e+01 9.053213443834133567e-03
9.075000000000000000e+01 9.542592068034917024e-03
9.079999999999999716e+01 8.899124440262504848e-03
9.084999999999999432e+01 8.727923286464297006e-03
9.090000000000000568e+01 9.030755162129007821e-03
9.095000000000000284e+01 6.580160871427358921e-03
9.100000000000000000e+01 4.983746425303367013e-03
9.104999999999999716e+01 4.639843903871177823e-03
9.109999999999999432e+01 3.201285805550721508e-03
9.115000000000000568e+01 1.303236281390043579e-03
9.120000000000000284e+01 1.188634062681687142e-03
9.125000000000000000e+01 4.095888767312703830e-04
9.129999999999999716e+01 -5.792550238692393042e-06
9.134999999999999432e+01 -1.289909226500447629e-03
9.140000000000000568e+01 -3.138758127168178938e-03
9.145000000000000284e+01 -3.225181769789929424e-03
9.150000000000000000e+01 -3.545094261392256300e-03
9.154999999999999716e+01 -4.641656521269825995e-03
9.159999999999999432e+01 -4.900911996472205080e-03
9.165000000000000568e+01 -6.154487211339688089e-03
9.170000000000000284e+01 -6.992182864514833417e-03
9.175000000000000000e+01 -5.485907435616332005e-03
9.179999999999999716e+01 -3.816679683086504366e-03
9.184999999999999432e+01 -2.856908271289765842e-03
9.190000000000000568e+01 -1.479045447585231260e-03
9.195000000000000284e+01 -2.218194946143584208e-03
9.200000000000000000e+01 -4.718780246877229273e-03
9.204999999999999716e+01 -4.538234124347773762e-03
9.209999999999999432e+01 -4.496649835073599812e-03
9.215000000000000568e+01 -4.424744694828198870e-03
9.220000000000000284e+01 -1.140245418176675163e-03
9.225000000000000000e+01 -5.878234632408261369e-04
9.229999999999999716e+01 1.236505567654682964e-03
9.234999999999999432e+01 2.042397829252985773e-03
9.240000000000000568e+01 9.060020393008599198e-04
9.245000000000000284e+01 -1.266110597683529980e-04
9.250000000000000000e+01 -3.236117801279689895e-03
9.254999999999999716e+01 -1.688315510930179586e-03
9.259999999999999432e+01 -4.107910178719757950e-03
9.265000000000000568e+01 -3.275719131719585179e-03
9.270000000000000284e+01 -3.823993117289937235e-03
9.275000000000000000e+01 -7.407996450222952261e-04
9.279999999999999716e+01 -3.150247179825607213e-03
9.284999999999999432e+01 -4.389682306414106547e-03
9.290000000000000568e+01 -5.661092531601945137e-03
9.295000000000000284e+01 -5.429140066149589113e-03
9.300000000000000000e+01 -7.354418620733499910e-03
9.304999999999999716e+01 -7.599069849472470627e-03
9.309999999999999432e+01 -7.623039060042081407e-03
9.315000000000000568e+01 -8.415623888219429111e-03
9.320000000000000284e+01 -9.499439844307802638e-03
9.325000000000000000e+01 -1.057093613917215250e-02
9.329999999999999716e+01 -1.001486478639227254e-02
9.334999999999999432e+01 -1.434858676345781257e-02
9.340000000000000568e+01 -1.661468101052361937e-02
9.345000000000000284e+01 7.340820637434097981e-04
9.350000000000000000e+01 3.194205723225218736e-03
9.354999999999999716e+01 1.326461754861207182e-02
9.359999999999999432e+01 1.815981308772993824e-02
9.365000000000000568e+01 2.424323078619538066e-02
9.370000000000000284e+01 2.513723005932885432e-02
9.375000000000000000e+01 2.665988906047573812e-02
9.379999999999999716e+01 2.579035459742732087e-02
9.384999999999999432e+01 2.523894163676335817e-02
9.390000000000000568e+01 2.644094255656182640e-02
9.395000000000000284e+01 2.453665232647878752e-02
9.400000000000000000e+01 2.494288511442888448e-02
9.404999999999999716e+01 2.327697995048170349e-02
9.409999999999999432e+01 2.189037350573903862e-02
9.415000000000000568e+01 1.670967727378016437e-02
9.420000000000000284e+01 1.444293004148528535e-02
9.425000000000000000e+01 1.525704445838112384e-02
9.429999999999999716e+01 1.807572943486850450e-02
9.434999999999999432e+01 6.353142328364917713e-02
9.440000000000000568e+01 6.167429680472352738e-02
9.445000000000000284e+01 6.245458078801190832e-02
9.450000000000000000e+01 6.538247888169752831e-02
9.454999999999999716e+01 5.138374035493928349e-02
9.459999999999999432e+01 5.107086686018894039e-02
9.465000000000000568e+01 4.073428468266392100e-02
9.470000000000000284e+01 4.225947438232428854e-02
9.475000000000000000e+01 3.944622152793671177e-02
9.479999999999999716e+01 5.393193518071628251e-02
9.484999999999999432e+01 5.352348639386782930e-02
9.490000000000000568e+01 5.368252319114757282e-02
9.495000000000000284e+01 5.384672626409461871e-02
9.500000000000000000e+01 5.418223971662997768e-02
9.504999999999999716e+01 5.480456950809458466e-02
9.509999999999999432e+01 5.419368833608025765e-02
9.515000000000000568e+01 5.396320762317764752e-02
9.520000000000000284e+01 5.438031678635441013e-02
9.525000000000000000e+01 5.132184666912587706e-02
9.529999999999999716e+01 5.189362340177901961e-02
9.534999999999999432e+01 4.912594557436852222e-02
9.540000000000000568e+01 4.809162511126468392e-02
9.545000000000000284e+01 4.697142309924539488e-02
9.550000000000000000e+01 4.789655496500529186e-02
9.554999999999999716e+01 4.606598491153179181e-02
9.559999999999999432e+01 4.674795044854005571e-02
9.565000000000000568e+01 4.705028956936531392e-02
9.570000000000000284e+01 4.699725121286692925e-02
9.575000000000000000e+01 4.940593774751113332e-02
9.579999999999999716e+01 5.002654465006895618e-02
9.584999999999999432e+01 4.856773937301795546e-02
9.590000000000000568e+01 4.881439252879538060e-02
9.595000000000000284e+01 4.860582148766504768e-02
9.600000000000000000e+01 4.903620806199503190e-02
9.604999999999999716e+01 4.836434075099521612e-02
9.609999999999999432e+01 4.970701314272516630e-02
9.615000000000000568e+01 4.971619541309508367e-02
9.620000000000000284e+01 4.952509876519565341e-02
9.625000000000000000e+01 5.029516842956099215e-02
9.629999999999999716e+01 5.316083730859040568e-02
9.634999999999999432e+01 5.244271812867552091e-02
9.640000000000000568e+01 5.433693820499298915e-02
9.645000000000000284e+01 5.474665617671271856e-02
9.650000000000000000e+01 3.855724874993102930e-02
9.654999999999999716e+01 4.170266325375678040e-02
9.659999999999999432e+01 4.271640650647345189e-02
9.665000000000000568e+01 4.458388196165745387e-02
9.670000000000000284e+01 4.433351368567313433e-02
9.675000000000000000e+01 4.703402607155136861e-02
9.679999999999999716e+01 4.512696055049183336e-02
9.684999999999999432e+01 4.696199826041511094e-02
9.690000000000000568e+01 4.543568985090571527e-02
9.695000000000000284e+01 4.359816449354199375e-02
9.700000000000000000e+01 4.308244622921796052e-02
9.704999999999999716e+01 4.362182330523091400e-02
9.709999999999999432e+01 4.357670246960970023e-02
9.715000000000000568e+01 4.907315276281147554e-02
9.720000000000000284e+01 4.780287953461544170e-02
9.725000000000000000e+01 4.926660794298470120e-02
9.729999999999999716e+01 4.901641251151344497e-02
9.734999999999999432e+01 4.813380226387123373e-02
9.740000000000000568e+01 4.863795344935705617e-02
9.745000000000000284e+01 4.749307854560824715e-02
9.750000000000000000e+01 4.660330120105703189e-02
9.754999999999999716e+01 4.139152745187742177e-02
9.759999999999999432e+01 4.367191489816377170e-02
9.765000000000000568e+01 4.532425692682807289e-02
9.770000000000000284e+01 4.433881607667362196e-02
9.775000000000000000e+01 3.914338526087433878e-02
9.779999999999999716e+01 4.007305305350195718e-02
9.784999999999999432e+01 3.912241221766729615e-02
9.790000000000000568e+01 3.723325960463753220e-02
9.795000000000000284e+01 3.498591328129743716e-02
9.800000000000000000e+01 3.386808240365760114e-02
9.804999999999999716e+01 3.567127150837545724e-02
9.809999999999999432e+01 3.346012856164153754e-02
9.815000000000000568e+01 3.339922240656914565e-02
9.820000000000000284e+01 3.361494644031948892e-02
9.825000000000000000e+01 3.302021284935613421e-02
9.829999999999999716e+01 3.171502769104972419e-02
9.834999999999999432e+01 3.151093802589150644e-02
9.840000000000000568e+01 2.865199198005905987e-02
9.845000000000000284e+01 2.839848930786511086e-02
9.850000000000000000e+01 2.880735122692281922e-02
9.854999999999999716e+01 2.870743635070483260e-02
9.859999999999999432e+01 3.072670270220911881e-02
9.865000000000000568e+01 3.087039750355335260e-02
9.870000000000000284e+01 3.214067835974992321e-02
9.875000000000000000e+01 3.145072566129226282e-02
9.879999999999999716e+01 3.487971523915615879e-02
9.884999999999999432e+01 3.626485849120719002e-02
9.890000000000000568e+01 3.634864281175353984e-02
9.895000000000000284e+01 3.935771225214293456e-02
9.900000000000000000e+01 4.347905109149983321e-02
9.904999999999999716e+01 4.354002110150115290e-02
9.909999999999999432e+01 4.406552386538310079e-02
9.915000000000000568e+01 4.200137533545506008e-02
9.920000000000000284e+01 4.190058406363209031e-02
9.925000000000000000e+01 4.022919492739995134e-02
9.929999999999999716e+01 4.072383508210334485e-02
9.934999999999999432e+01 3.997406527401907439e-02
9.940000000000000568e+01 3.989624827278159813e-02
9.945000000000000284e+01 3.845014759507357771e-02
9.950000000000000000e+01 3.830371797178509091e-02
9.954999999999999716e+01 4.049892868780201327e-02
9.959999999999999432e+01 4.002964856395835325e-02
9.965000000000000568e+01 3.580116835406294690e-02
9.970000000000000284e+01 3.634603100306605522e-02
9.975000000000000000e+01 3.771409185083195864e-02
9.979999999999999716e+01 3.792896230895916043e-02
9.984999999999999432e+01 3.653860039774185081e-02
9.990000000000000568e+01 3.629843540651161993e-02
9.995000000000000284e+01 3.594714308948807752e-02
1.000000000000000000e+02 3.430248575221175183e-02
1.000499999999999972e+02 3.249400039025956977e-02
1.000999999999999943e+02 3.611611647423884630e-02
1.001500000000000057e+02 3.596020782037492175e-02
1.002000000000000028e+02 3.318679051178718281e-02
1.002500000000000000e+02 3.645334650103602275e-02
1.002999999999999972e+02 3.485547532694405898e-02
1.003499999999999943e+02 3.570357151274548835e-02
1.004000000000000057e+02 3.668907997154621792e-02
1.004500000000000028e+02 3.492981284218882321e-02
1.005000000000000000e+02 3.621450715650250535e-02
1.005499999999999972e+02 3.548024498168858565e-02
1.005999999999999943e+02 3.603724402677494637e-02
1.006500000000000057e+02 3.628118234528825148e-02
1.007000000000000028e+02 3.942033583989342643e-02
1.007500000000000000e+02 3.674989391892671819e-02
1.007999999999999972e+02 3.361905027748300634e-02
1.008499999999999943e+02 3.167431164405026811e-02
1.009000000000000057e+02 3.169602319696174231e-02
1.009500000000000028e+02 3.317214287387629940e-02
1.010000000000000000e+02 3.255140712800352193e-02
1.010499999999999972e+02 3.525247227426074603e-02
1.010999999999999943e+02 5.186437231460067770e-02
1.011500000000000057e+02 5.089170004796672586e-02
1.012000000000000028e+02 4.989302125248043507e-02
1.012500000000000000e+02 5.161348027872837696e-02
1.012999999999999972e+02 5.165402407795982587e-02
1.013499999999999943e+02 5.283918443603066034e-02
1.014000000000000057e+02 5.511029602219388174e-02
1.014500000000000028e+02 5.924752723865975984e-02
1.015000000000000000e+02 5.889169108138357644e-02
1.015499999999999972e+02 5.927597317002664123e-02
1.015999999999999943e+02 5.963552587998696697e-02
1.016500000000000057e+02 6.173030806257314568e-02
1.017000000000000028e+02 6.190215006529555669e-02
1.017500000000000000e+02 6.185529246997376052e-02
1.017999999999999972e+02 6.272168343732061058e-02
1.018499999999999943e+02 6.304276804208007456e-02
1.019000000000000057e+02 6.319022147155539670e-02
1.019500000000000028e+02 6.561148051979237561e-02
1.020000000000000000e+02 6.829055289314044097e-02
1.020499999999999972e+02 6.797938638451776761e-02
1.020999999999999943e+02 7.017686106186041273e-02
1.021500000000000057e+02 7.332145649050400560e-02
1.022000000000000028e+02 7.291854050019044853e-02
1.022500000000000000e+02 7.120461626108361142e-02
1.022999999999999972e+02 7.012132460705250425e-02
1.023499999999999943e+02 7.091913561141181821e-02
1.024000000000000057e+02 7.001862169543664194e-02
1.024500000000000028e+02 7.222556310106854893e-02
1.025000000000000000e+02 7.051791384939376517e-02
1.025499999999999972e+02 7.173635072548148472e-02
1.025999999999999943e+02 7.028493192262075251e-02
1.026500000000000057e+02 6.352116136884301822e-02
1.027000000000000028e+02 6.462961097478360506e-02
1.027500000000000000e+02 6.567697673062983243e-02
1.027999999999999972e+02 6.579530365337042663e-02
1.028499999999999943e+02 6.364765369571839804e-02
1.029000000000000057e+02 6.154472064543466125e-02
1.029500000000000028e+02 6.223605075617415910e-02
1.030000000000000000e+02 6.124788177017381069e-02
1.030499999999999972e+02 6.013693314146565522e-02
1.030999999999999943e+02 6.011679826986657954e-02
1.031500000000000057e+02 5.986590076221990492e-02
1.032000000000000028e+02 6.059010877468132272e-02
1.032500000000000000e+02 5.964477619241727313e-02
1.032999999999999972e+02 5.941244251982080032e-02
1.033499999999999943e+02 6.175098987372895643e-02
1.034000000000000057e+02 6.187006016962735833e-02
1.034500000000000028e+02 6.357437829453312095e-02
1.035000000000000000e+02 6.504413385761124988e-02
1.035499999999999972e+02 6.512535911190972526e-02
1.035999999999999943e+02 6.491889697516625701e-02
1.036500000000000057e+02 6.343718630676718762e-02
1.037000000000000028e+02 5.864746034649874484e-02
1.037500000000000000e+02 6.086320043680548686e-02
1.037999999999999972e+02 5.760041847658820685e-02
1.038499999999999943e+02 5.771096352587943429e-02
1.039000000000000057e+02 5.864581173233873734e-02
1.039500000000000028e+02 5.750551325506018246e-02
1.040000000000000000e+02 5.701975758997725185e-02
1.040499999999999972e+02 5.773019857819274708e-02
1.040999999999999943e+02 5.594285164006577299e-02
1.041500000000000057e+02 5.889108036561301746e-02
1.042000000000000028e+02 5.596340162208063990e-02
1.042500000000000000e+02 5.747546818949434561e-02
1.042999999999999972e+02 5.680526030949138022e-02
1.043499999999999943e+02 5.406893852460880473e-02
1.044000000000000057e+02 5.358695871521482190e-02
1.044500000000000028e+02 5.299001101384107071e-02
1.045000000000000000e+02 5.706540367829476823e-02
1.045499999999999972e+02 4.787351463945806185e-02
1.045999999999999943e+02 4.732955115443882033e-02
1.046500000000000057e+02 4.498574684961001435e-02
1.047000000000000028e+02 4.410181981823652064e-02
1.047500000000000000e+02 4.595539824392604056e-02
1.047999999999999972e+02 4.584684470815669766e-02
1.048499999999999943e+02 4.624120263616154219e-02
1.049000000000000057e+02 4.716758641569405303e-02
1.049500000000000028e+02 4.408683995440076248e-02
1.050000000000000000e+02 4.232342602352440891e-02
1.050499999999999972e+02 4.192673082247083682e-02
1.050999999999999943e+02 4.509516685391601332e-02
1.051500000000000057e+02 4.688994823117439981e-02
1.052000000000000028e+02 4.635122145126412824e-02
1.052500000000000000e+02 4.534741383608487802e-02
1.052999999999999972e+02 4.582615823293057639e-02
1.053499999999999943e+02 4.521192066436247742e-02
1.054000000000000057e+02 5.102640277899700427e-02
1.054500000000000028e+02 5.083257192825052506e-02
1.055000000000000000e+02 4.985866671595520772e-02
1.055499999999999972e+02 4.989766331428182461e-02
1.055999999999999943e+02 4.982960686148367457e-02
1.056500000000000057e+02 4.831801688746811818e-02
1.057000000000000028e+02 4.672654880576428832e-02
1.057500000000000000e+02 4.671920939253864508e-02
1.057999999999999972e+02 4.645480055430078331e-02
1.058499999999999943e+02 4.512385508810262680e-02
1.059000000000000057e+02 3.237237462663955512e-02
1.059500000000000028e+02 3.330119687562858866e-02
1.060000000000000000e+02 3.358097174313649791e-02
1.060499999999999972e+02 3.215334918145228149e-02
1.060999999999999943e+02 3.354102290838639061e-02
1.061500000000000057e+02 3.224324611440794464e-02
1.062000000000000028e+02 3.264807314433320479e-02
1.062500000000000000e+02 3.439139639947069726e-02
1.062999999999999972e+02 3.444267295748295460e-02
1.063499999999999943e+02 3.497009212485164414e-02
1.064000000000000057e+02 3.508127361624364254e-02
1.064500000000000028e+02 3.808292257055032742e-02
1.065000000000000000e+02 3.732967852960176330e-02
1.065499999999999972e+02 3.716498593740484579e-02
1.065999999999999943e+02 3.641810337054785657e-02
1.066500000000000057e+02 3.673631202989616207e-02
1.067000000000000028e+02 3.627394194500939417e-02
1.067500000000000000e+02 3.648310983797112272e-02
1.067999999999999972e+02 3.554525658266365074e-02
1.068499999999999943e+02 3.653888743902281022e-02
1.069000000000000057e+02 3.531590205710461589e-02
1.069500000000000028e+02 2.994924395319985971e-02
1.070000000000000000e+02 3.007815031920596516e-02
1.070499999999999972e+02 2.846655472216657462e-02
1.070999999999999943e+02 2.748358117384142735e-02
1.071500000000000057e+02 2.907384021224974219e-02
1.072000000000000028e+02 2.938543806168206554e-02
1.072500000000000000e+02 2.802115677863412785e-02
1.072999999999999972e+02 2.774568672552438220e-02
1.073499999999999943e+02 2.709442598371822677e-02
1.074000000000000057e+02 2.713982262456522340e-02
1.074500000000000028e+02 2.615813323076062250e-02
1.075000000000000000e+02 2.792454667163445786e-02
1.075499999999999972e+02 2.515040100779116980e-02
1.075999999999999943e+02 2.986467131418443430e-02
1.076500000000000057e+02 2.913902517198122682e-02
1.077000000000000028e+02 2.249082718091576297e-02
1.077500000000000000e+02 1.613894343099524925e-02
1.077999999999999972e+02 1.445840351754521316e-02
1.078499999999999943e+02 1.454218788632679303e-02
1.079000000000000057e+02 1.235197981544158309e-02
1.079500000000000028e+02 1.257625477346389388e-02
1.080000000000000000e+02 9.006214323361906929e-03
1.080499999999999972e+02 9.130943794786645223e-03
1.080999999999999943e+02 9.024111267113117674e-03
1.081500000000000057e+02 9.490613992994174908e-03
1.082000000000000028e+02 9.503311899521209652e-03
1.082500000000000000e+02 1.014514170799341898e-02
1.082999999999999972e+02 8.690705582307924060e-03
1.083499999999999943e+02 9.841732178276675277e-03
1.084000000000000057e+02 9.122409324676294257e-03
1.084500000000000028e+02 1.219092223819738530e-02
1.085000000000000000e+02 1.256696287860532835e-02
1.085499999999999972e+02 1.252344492264819732e-02
1.085999999999999943e+02 1.366845713115638627e-02
1.086500000000000057e+02 1.794317060991118193e-02
1.087000000000000028e+02 2.180543990467446666e-02
1.087500000000000000e+02 2.137197985632709532e-02
1.087999999999999972e+02 2.214904414904620908e-02
1.088499999999999943e+02 2.231055069330427701e-02
1.089000000000000057e+02 2.252110739113093174e-02
1.089500000000000028e+02 2.452462657069732002e-02
1.090000000000000000e+02 2.277054757322401896e-02
1.090499999999999972e+02 3.077349128366497003e-02
1.090999999999999943e+02 3.267032113310693736e-02
1.091500000000000057e+02 3.236687830290543161e-02
1.092000000000000028e+02 2.760088299971737158e-02
1.092500000000000000e+02 2.664542332545062273e-02
1.092999999999999972e+02 2.647687827578847075e-02
1.093499999999999943e+02 2.148177038973054023e-02
1.094000000000000057e+02 2.174278341402396605e-02
1.094500000000000028e+02 2.043154998402570838e-02
1.095000000000000000e+02 2.068941976747117398e-02
1.095499999999999972e+02 1.903860295718288673e-02
1.095999999999999943e+02 2.297950617119978722e-02
1.096500000000000057e+02 2.149861247747034826e-02
1.097000000000000028e+02 2.117857176209380146e-02
1.097500000000000000e+02 2.104278227975469456e-02
1.097999999999999972e+02 2.222028014424002468e-02
1.098499999999999943e+02 2.703889378160332854e-02
1.099000000000000057e+02 2.697480457505899154e-02
1.099500000000000028e+02 2.880466906634835539e-02
1.100000000000000000e+02 2.833536633211523534e-02
1.100499999999999972e+02 2.883879112952299553e-02
1.100999999999999943e+02 2.636615387843639635e-02
1.101500000000000057e+02 -8.927187488866204085e-03
1.102000000000000028e+02 -8.170718946793562379e-03
1.102500000000000000e+02 -6.411364295103299561e-03
1.102999999999999972e+02 -7.736659422125012793e-03
1.103499999999999943e+02 -9.133188921258934140e-03
1.104000000000000057e+02 -9.150368055253647881e-03
1.104500000000000028e+02 -9.158702056965914093e-03
1.105000000000000000e+02 -9.487618243696609513e-03
1.105499999999999972e+02 -8.610006645164676800e-03
1.105999999999999943e+02 -8.890889016873369799e-03
1.106500000000000057e+02 -8.690179740459677213e-03
1.107000000000000028e+02 -7.413324831391470207e-03
1.107500000000000000e+02 -3.774704838368557556e-03
1.107999999999999972e+02 -3.048195521732191809e-03
1.108499999999999943e+02 -2.841115444131222210e-03
1.109000000000000057e+02 -9.447287459894349775e-04
1.109500000000000028e+02 -3.011547494110843656e-03
1.110000000000000000e+02 -2.190893153361719338e-03
1.110499999999999972e+02 -7.153585450444039555e-04
1.110999999999999943e+02 2.502029600559968199e-04
1.111500000000000057e+02 -1.812611292741038438e-03
1.112000000000000028e+02 -3.574701533460873139e-03
1.112500000000000000e+02 -2.463438032402328736e-03
1.112999999999999972e+02 -1.108979287593783378e-03
1.113499999999999943e+02 -1.471436418290299327e-03
1.114000000000000057e+02 -1.894610962604510555e-03
1.114500000000000028e+02 -4.461107926017299913e-03
1.115000000000000000e+02 -6.541775713709671765e-03
1.115499999999999972e+02 -4.996459276296321729e-03
1.115999999999999943e+02 -5.015676978326322026e-03
1.116500000000000057e+02 -8.362318400960107659e-03
1.117000000000000028e+02 -8.083896479573565025e-03
1.117500000000000000e+02 -8.785666376439392813e-03
1.117999999999999972e+02 -8.074106816877292536e-03
1.118499999999999943e+02 -5.746152607374825812e-03
1.119000000000000057e+02 -5.330042975969744370e-03
1.119500000000000028e+02 -5.957736528127560716e-03
1.120000000000000000e+02 -3.733803295167936048e-03
1.120499999999999972e+02 -2.625144688579327500e-03
1.120999999999999943e+02 -1.470606708415760468e-03
1.121500000000000057e+02 -1.184784979388651483e-03
1.122000000000000028e+02 -6.582965391733442643e-04
1.122500000000000000e+02 -2.976462410191797010e-04
1.122999999999999972e+02 -2.525947953929079566e-03
1.123499999999999943e+02 -7.525130998061922705e-03
1.124000000000000057e+02 -5.602306671564428672e-03
1.124500000000000028e+02 -4.108097587773387044e-03
1.125000000000000000e+02 -5.555537944494549560e-03
1.125499999999999972e+02 -8.520253708608949497e-03
1.125999999999999943e+02 -8.146102564775856841e-03
1.126500000000000057e+02 -9.597467751603886918e-03
1.127000000000000028e+02 -1.134568799617689978e-02
1.127500000000000000e+02 -8.513574664568179448e-03
1.127999999999999972e+02 -9.094797032406671047e-03
1.128499999999999943e+02 -6.585995072161463307e-03
1.129000000000000057e+02 -4.517880563171440197e-03
1.129500000000000028e+02 -4.490569176486699197e-03
1.130000000000000000e+02 -4.996223352748957805e-03
1.130499999999999972e+02 -1.023269646104721375e-02
1.130999999999999943e+02 -8.436716857874910352e-03
1.131500000000000057e+02 -7.869548017902376277e-03
1.132000000000000028e+02 -7.311701853495501148e-03
1.132500000000000000e+02 -1.086826782491089743e-02
1.132999999999999972e+02 -1.031490917138076779e-02
1.133499999999999943e+02 -1.301174096808433919e-02
1.134000000000000057e+02 -1.387717734392292929e-02
1.134500000000000028e+02 -1.379551276542621829e-02
1.135000000000000000e+02 -1.331910616134824102e-02
1.135499999999999972e+02 -1.154059344257424118e-02
1.135999999999999943e+02 -1.123713968507524842e-02
1.136500000000000057e+02 -9.334942207206346418e-03
1.137000000000000028e+02 4.578039283408425093e-03
1.137500000000000000e+02 5.845435345199382488e-03
1.137999999999999972e+02 4.032325151094994821e-03
1.138499999999999943e+02 2.852873906912217761e-03
1.139000000000000057e+02 3.876831323979947324e-03
1.139500000000000028e+02 7.582920580226556843e-03
1.140000000000000000e+02 7.521481889999535007e-03
1.140499999999999972e+02 6.692147538120063119e-03
1.140999999999999943e+02 4.773497633035780723e-03
1.141500000000000057e+02 3.911585344880053744e-03
1.142000000000000028e+02 3.809718945249553675e-03
1.142500000000000000e+02 6.822138657226355964e-03
1.142999999999999972e+02 8.562830722587618654e-03
1.143499999999999943e+02 1.220741573122017740e-02
1.144000000000000057e+02 1.460609353072047159e-02
1.144500000000000028e+02 1.522637440276805761e-02
1.145000000000000000e+02 1.856953960279954588e-02
1.145499999999999972e+02 2.176341197262298549e-02
1.145999999999999943e+02 2.289750355019913586e-02
1.146500000000000057e+02 2.184760668141783393e-02
1.147000000000000028e+02 2.202760569729099102e-02
1.147500000000000000e+02 1.218776266356798310e-02
1.147999999999999972e+02 1.460813074783999695e-02
1.148499999999999943e+02 1.548482310500680359e-02
1.149000000000000057e+02 1.530076559745242350e-02
1.149500000000000028e+02 1.050618857193857773e-02
1.150000000000000000e+02 9.597590570165666010e-03
1.150499999999999972e+02 8.648155211647110679e-03
1.150999999999999943e+02 8.830081974170270534e-03
1.151500000000000057e+02 6.170751555725498966e-03
1.152000000000000028e+02 4.013251619552727495e-03
1.152500000000000000e+02 3.450370860575294966e-03
1.152999999999999972e+02 3.464088866255653730e-03
1.153499999999999943e+02 4.845665852670088918e-03
1.154000000000000057e+02 2.852534265863028960e-03
1.154500000000000028e+02 -1.231258976290893013e-03
1.155000000000000000e+02 -2.324721714114665484e-03
1.155499999999999972e+02 -8.984007327186527237e-04
1.155999999999999943e+02 2.236063394286675731e-03
1.156500000000000057e+02 1.815950735856024104e-03
1.157000000000000028e+02 3.880733082445431484e-03
1.157500000000000000e+02 3.791041768871313607e-03
1.157999999999999972e+02 4.145574697760551555e-03
1.158499999999999943e+02 5.604247168399022726e-03
1.159000000000000057e+02 4.877122268013412039e-03
1.159500000000000028e+02 3.244905772136298227e-03
1.160000000000000000e+02 5.014331684236381440e-03
1.160499999999999972e+02 4.649720733258005077e-03
1.160999999999999943e+02 6.330562910964896914e-03
1.161500000000000057e+02 1.017132889897588016e-02
1.162000000000000028e+02 1.127486387154406737e-02
1.162500000000000000e+02 1.189573094128242893e-02
1.162999999999999972e+02 1.294093288370512865e-02
1.163499999999999943e+02 1.532647747403251270e-02
1.164000000000000057e+02 1.783077499619479048e-02
1.164500000000000028e+02 1.707220497881014806e-02
1.165000000000000000e+02 1.747076966769580894e-02
1.165499999999999972e+02 1.497996783559297530e-02
1.165999999999999943e+02 1.464864393385063336e-02
1.166500000000000057e+02 1.556107822761730423e-02
1.167000000000000028e+02 1.652211254163802462e-02
1.167500000000000000e+02 1.764102975908197687e-02
1.167999999999999972e+02 1.551811900060505976e-02
1.168499999999999943e+02 1.341174532897957197e-02
1.169000000000000057e+02 1.305772117924020731e-02
1.169500000000000028e+02 1.293071755510132731e-02
1.170000000000000000e+02 1.418006593473026405e-02
1.170499999999999972e+02 1.205566115826559037e-02
1.170999999999999943e+02 1.399278977322738517e-02
1.171500000000000057e+02 1.429032255756287374e-02
1.172000000000000028e+02 1.333506281004928629e-02
1.172500000000000000e+02 1.507814279691264275e-02
1.172999999999999972e+02 1.512240380747654697e-02
1.173499999999999943e+02 1.513216453762449183e-02
1.174000000000000057e+02 1.461065500497895839e-02
1.174500000000000028e+02 1.502897455425616577e-02
1.175000000000000000e+02 1.762634716054522002e-02
1.175499999999999972e+02 1.586611105214729214e-02
1.175999999999999943e+02 1.761687436394046916e-02
1.176500000000000057e+02 1.744146413754586733e-02
1.177000000000000028e+02 1.736697737176343820e-02
1.177500000000000000e+02 1.711069720081586504e-02
1.177999999999999972e+02 1.769439926757510051e-02
1.178499999999999943e+02 2.000560262824806895e-02
1.179000000000000057e+02 2.145492030112344795e-02
1.179500000000000028e+02 2.083261512242877769e-02
1.180000000000000000e+02 2.325764694811697370e-02
1.180499999999999972e+02 2.245053155822662044e-02
1.180999999999999943e+02 1.977554113924304136e-02
1.181500000000000057e+02 1.907361198200670932e-02
1.182000000000000028e+02 1.972511094379187507e-02
1.182500000000000000e+02 1.696893696258352374e-02
1.182999999999999972e+02 1.745117788638282999e-02
1.183499999999999943e+02 1.584979465839757642e-02
1.184000000000000057e+02 1.762272436058431521e-02
1.184500000000000028e+02 2.063346908295803344e-03
1.185000000000000000e+02 -4.307551184439157048e-04
1.185499999999999972e+02 -1.134330597960628295e-02
1.185999999999999943e+02 -1.650267554883955504e-02
1.186500000000000057e+02 -2.383556246387427691e-02
1.187000000000000028e+02 -2.532089331585890904e-02
1.187500000000000000e+02 -2.464327343328061304e-02
1.187999999999999972e+02 -2.462567492571956021e-02
1.188499999999999943e+02 -2.583267458243673070e-02
1.189000000000000057e+02 -2.745716407611235865e-02
1.189500000000000028e+02 -2.524094221931532864e-02
1.190000000000000000e+02 -2.647551742995833332e-02
1.190499999999999972e+02 -2.490449733629615525e-02
1.190999999999999943e+02 -2.465380512156346154e-02
1.191500000000000057e+02 -2.651792676352289838e-02
1.192000000000000028e+02 -2.465760489438054148e-02
1.192500000000000000e+02 -2.637403173098280471e-02
1.192999999999999972e+02 -2.547741392704777272e-02
1.193499999999999943e+02 -2.640255670557754494e-02
1.194000000000000057e+02 -2.514924722531505785e-02
1.194500000000000028e+02 -3.020630661580831627e-02
1.195000000000000000e+02 -2.966518035221555119e-02
1.195499999999999972e+02 -1.885884192519435287e-02
1.195999999999999943e+02 -1.859547117599041552e-02
1.196500000000000057e+02 -1.080392536051851676e-02
1.197000000000000028e+02 -1.135933413082283218e-02
1.197500000000000000e+02 -1.027113445059070658e-02
1.197999999999999972e+02 -2.188787084685011458e-02
1.198499999999999943e+02 -2.125211552047698293e-02
1.199000000000000057e+02 -2.368255252349091636e-02
1.199500000000000028e+02 -2.370206577628835784e-02
1.200000000000000000e+02 -2.290419719518540370e-02
1.200499999999999972e+02 -2.276949610731053217e-02
1.200999999999999943e+02 -2.184081751295573193e-02
1.201500000000000057e+02 -1.990127489353575585e-02
1.202000000000000028e+02 -2.031328547673940527e-02
1.202500000000000000e+02 -1.843633137359369442e-02
1.202999999999999972e+02 -1.872597789107510388e-02
1.203499999999999943e+02 -1.672080658550399376e-02
1.204000000000000057e+02 -1.672001365394659364e-02
1.204500000000000028e+02 -1.662646344415980373e-02
1.205000000000000000e+02 -1.657963088388997655e-02
1.205499999999999972e+02 -1.687736336295459286e-02
1.205999999999999943e+02 -1.699378213916401606e-02
1.206500000000000057e+02 -1.716065407675474927e-02
1.207000000000000028e+02 -1.671997062241858262e-02
1.207500000000000000e+02 -1.863779171770491364e-02
1.207999999999999972e+02 -1.861830974935993824e-02
1.208499999999999943e+02 -1.706469187537153209e-02
1.209000000000000057e+02 -1.687696988495172509e-02
1.209500000000000028e+02 -1.849084494964886582e-02
1.210000000000000000e+02 -1.813348836938819680e-02
1.210499999999999972e+02 -1.654279914622256570e-02
1.210999999999999943e+02 -1.683431779540682863e-02
1.211500000000000057e+02 -1.814651677054124682e-02
1.212000000000000028e+02 -1.801317575254198985e-02
1.212500000000000000e+02 -1.985446093534234263e-02
1.212999999999999972e+02 -1.929763495167665863e-02
1.213499999999999943e+02 -3.260007046617111048e-02
1.214000000000000057e+02 -3.382398831012166374e-02
1.214500000000000028e+02 -3.394857846836937809e-02
1.215000000000000000e+02 -4.654430671276234277e-02
1.215499999999999972e+02 -4.809393804102462394e-02
1.215999999999999943e+02 -4.765035405465304491e-02
1.216500000000000057e+02 -5.051084261727657732e-02
1.217000000000000028e+02 -4.943538309375553746e-02
1.217500000000000000e+02 -4.873301254870319316e-02
1.217999999999999972e+02 -4.844440150031304598e-02
1.218499999999999943e+02 -4.990922660568262309e-02
1.219000000000000057e+02 -4.892929285137829348e-02
1.219500000000000028e+02 -5.004136759425527325e-02
1.220000000000000000e+02 -5.006207043600104101e-02
1.220499999999999972e+02 -5.040320358332557593e-02
1.220999999999999943e+02 -4.305882776534281781e-02
1.221500000000000057e+02 -4.823500172502239586e-02
1.222000000000000028e+02 -4.879432540740774593e-02
1.222500000000000000e+02 -4.936097774647297404e-02
1.222999999999999972e+02 -4.505523393276401889e-02
1.223499999999999943e+02 -4.542358738755459396e-02
1.224000000000000057e+02 -4.734418132751436886e-02
1.224500000000000028e+02 -4.863164439921151966e-02
1.225000000000000000e+02 -4.725689163163198508e-02
1.225499999999999972e+02 -4.754523321806885389e-02
1.225999999999999943e+02 -4.844531277315833329e-02
1.226500000000000057e+02 -5.195251893330848220e-02
1.227000000000000028e+02 -5.168798852821848006e-02
1.227500000000000000e+02 -4.741650723213890889e-02
1.227999999999999972e+02 -4.749816528499381518e-02
1.228499999999999943e+02 -4.651529729320651174e-02
1.229000000000000057e+02 -4.657083556863829410e-02
1.229500000000000028e+02 -4.583512555956324730e-02
1.230000000000000000e+02 -4.424869249540027555e-02
1.230499999999999972e+02 -4.368760176410107360e-02
1.230999999999999943e+02 -3.794888372092050655e-02
1.231500000000000057e+02 -4.069339075904523928e-02
1.232000000000000028e+02 -4.133974269808249336e-02
1.232500000000000000e+02 -4.209306728720842855e-02
1.232999999999999972e+02 -3.958140757189417686e-02
1.233499999999999943e+02 -3.701872387945772530e-02
1.234000000000000057e+02 -3.519861546313567124e-02
1.234500000000000028e+02 -3.578634831212672285e-02
1.235000000000000000e+02 -3.524137518199931679e-02
1.235499999999999972e+02 -3.549642299996602635e-02
1.235999999999999943e+02 -3.518605839302578475e-02
1.236500000000000057e+02 -3.512521966830861597e-02
1.237000000000000028e+02 -4.032843271653988731e-02
1.237500000000000000e+02 -4.059147752465731146e-02
1.237999999999999972e+02 -4.142440896089864821e-02
1.238499999999999943e+02 -4.292245941131562353e-02
1.239000000000000057e+02 -4.361069511655300823e-02
1.239500000000000028e+02 -4.816205462021871941e-02
1.240000000000000000e+02 -4.824276447531489209e-02
1.240499999999999972e+02 -4.756143290673894852e-02
1.240999999999999943e+02 -4.805817377337086305e-02
1.241500000000000057e+02 -4.879633238199298367e-02
1.242000000000000028e+02 -4.430320280210119782e-02
1.242500000000000000e+02 -4.386037865272087583e-02
1.242999999999999972e+02 -4.079350774430673399e-02
1.243499999999999943e+02 -3.982530712108119791e-02
1.244000000000000057e+02 -3.873298741845557919e-02
1.244500000000000028e+02 -3.746787797465289671e-02
1.245000000000000000e+02 -3.697506719438788808e-02
1.245499999999999972e+02 -3.445868404567253157e-02
1.245999999999999943e+02 -3.491484035098170458e-02
1.246500000000000057e+02 -3.480035775092461814e-02
1.247000000000000028e+02 -3.503055981452952994e-02
1.247500000000000000e+02 -3.584093298133340932e-02
1.247999999999999972e+02 -3.590935459246983458e-02
1.248499999999999943e+02 -3.636844433128123832e-02
1.249000000000000057e+02 -3.531558936029706441e-02
1.249500000000000028e+02 -3.505866346930661820e-02
1.250000000000000000e+02 -3.672286436611640892e-02
1.250499999999999972e+02 -3.632815500207028925e-02
1.250999999999999943e+02 -3.571488632471409019e-02
1.251500000000000057e+02 -3.781682263228289959e-02
1.252000000000000028e+02 -3.509453063663933031e-02
1.252500000000000000e+02 -3.584973881019686004e-02
1.252999999999999972e+02 -3.501560957302529004e-02
1.253499999999999943e+02 -3.528020849902119283e-02
1.254000000000000057e+02 -3.738353419584786175e-02
1.254500000000000028e+02 -3.327651210902435319e-02
1.255000000000000000e+02 -3.431811140418682821e-02
1.255499999999999972e+02 -3.384319723256247470e-02
1.255999999999999943e+02 -3.311294375447546706e-02
1.256500000000000057e+02 -3.294570095347607031e-02
1.257000000000000028e+02 -3.348708059921707419e-02
1.257500000000000000e+02 -3.068946852948498810e-02
1.257999999999999972e+02 -3.084609453666138298e-02
1.258499999999999943e+02 -2.894269041150195412e-02
1.259000000000000057e+02 -2.770370138684399852e-02
1.259500000000000028e+02 -2.867803615111091942e-02
1.260000000000000000e+02 -2.992099128904796360e-02
1.260499999999999972e+02 -2.984180252394761507e-02
1.260999999999999943e+02 -2.961163212511387297e-02
1.261500000000000057e+02 -2.842781557774218607e-02
1.262000000000000028e+02 -2.857104488489936242e-02
1.262500000000000000e+02 -3.143127454408613936e-02
1.262999999999999972e+02 -2.978606856056826083e-02
1.263499999999999943e+02 -2.959301469183722028e-02
1.264000000000000057e+02 -3.423851899083884404e-02
1.264500000000000028e+02 -3.759227377992133828e-02
1.265000000000000000e+02 -3.912499549989335162e-02
1.265499999999999972e+02 -4.011612370986455262e-02
1.265999999999999943e+02 -4.059280054279517519e-02
1.266500000000000057e+02 -4.376771295175708315e-02
1.267000000000000028e+02 -4.325839395430057521e-02
1.267500000000000000e+02 -4.402000168158335530e-02
1.267999999999999972e+02 -4.326049833615732559e-02
1.268499999999999943e+02 -4.136881880536123074e-02
1.269000000000000057e+02 -4.143860782492491540e-02
1.269500000000000028e+02 -4.092355140344226122e-02
1.270000000000000000e+02 -4.613501449295248635e-02
1.270499999999999972e+02 -4.571029302417666668e-02
1.270999999999999943e+02 -5.295717373635962927e-02
1.271500000000000057e+02 -5.254157258487600346e-02
1.272000000000000028e+02 -5.278908657417952233e-02
1.272500000000000000e+02 -5.244482983795294845e-02
1.272999999999999972e+02 -5.213261214660674936e-02
1.273499999999999943e+02 -5.476928882806072346e-02
1.274000000000000057e+02 -5.179509641909102458e-02
1.274500000000000028e+02 -5.538811299572880820e-02
1.275000000000000000e+02 -5.558967243358555604e-02
1.275499999999999972e+02 -5.584394173157342101e-02
1.275999999999999943e+02 -5.604726552861092476e-02
1.276500000000000057e+02 -5.586546915420411569e-02
1.277000000000000028e+02 -5.483810498678722695e-02
1.277500000000000000e+02 -5.354542265408928498e-02
1.277999999999999972e+02 -5.123015876431522703e-02
1.278499999999999943e+02 -5.022675013967730501e-02
1.279000000000000057e+02 -4.991561976388156352e-02
1.279500000000000028e+02 -5.077655379674280572e-02
1.280000000000000000e+02 -5.823026170684663522e-02
1.280500000000000114e+02 -5.624069800955217718e-02
1.280999999999999943e+02 -5.997267859282454788e-02
1.281500000000000057e+02 -5.922897729284832408e-02
1.281999999999999886e+02 -5.761984063319170596e-02
1.282500000000000000e+02 -5.674911624635624319e-02
1.283000000000000114e+02 -5.653977520606871116e-02
1.283499999999999943e+02 -5.655367757102954668e-02
1.284000000000000057e+02 -5.652092002745052329e-02
1.284499999999999886e+02 -5.584531813184329119e-02
1.285000000000000000e+02 -4.726345451333938130e-02
1.285500000000000114e+02 -4.735133228530838401e-02
1.285999999999999943e+02 -4.631838341663294112e-02
1.286500000000000057e+02 -4.629071395427046542e-02
1.286999999999999886e+02 -4.236926837656574546e-02
1.287500000000000000e+02 -4.615637048584551871e-02
1.288000000000000114e+02 -4.842211621067104427e-02
1.288499999999999943e+02 -4.827904612261471606e-02
1.289000000000000057e+02 -4.672287888561520858e-02
1.289499999999999886e+02 -4.603667073513435098e-02
1.290000000000000000e+02 -4.546175632455205784e-02
1.290500000000000114e+02 -4.484265584887771328e-02
1.290999999999999943e+02 -4.099853197268270993e-02
1.291500000000000057e+02 -4.081254136612574857e-02
1.291999999999999886e+02 -3.770009080639662863e-02
1.292500000000000000e+02 -3.778980769605651269e-02
1.293000000000000114e+02 -3.666338630719767622e-02
1.293499999999999943e+02 -3.376285849512277587e-02
1.294000000000000057e+02 -3.235032699825957786e-02
1.294499999999999886e+02 -3.078606385531526546e-02
1.295000000000000000e+02 -2.749369634953521130e-02
1.295500000000000114e+02 -2.534638283962984892e-02
1.295999999999999943e+02 -2.577259029573929910e-02
1.296500000000000057e+02 -2.367302907967181597e-02
1.296999999999999886e+02 -2.284690324586482676e-02
1.297500000000000000e+02 -2.208053036941771963e-02
1.298000000000000114e+02 -2.190230619655436639e-02
1.298499999999999943e+02 -2.275981812714199942e-02
1.299000000000000057e+02 -2.773518155896042420e-02
1.299499999999999886e+02 -2.822802379455158564e-02
1.300000000000000000e+02 -2.730487325551456124e-02
1.300500000000000114e+02 -2.765976248240567537e-02
1.300999999999999943e+02 -2.756339084057177202e-02
1.301500000000000057e+02 -2.680914066791068723e-02
1.301999999999999886e+02 -2.316480350602216631e-02
1.302500000000000000e+02 -2.075358519306226557e-02
1.303000000000000114e+02 -2.193457471123867047e-02
1.303499999999999943e+02 -2.203822560134097858e-02
1.304000000000000057e+02 -2.165644952142209076e-02
1.304499999999999886e+02 -2.133223107777096339e-02
1.305000000000000000e+02 -2.136446025746560270e-02
1.305500000000000114e+02 -2.041260989514164306e-02
1.305999999999999943e+02 -2.145100866985501231e-02
1.306500000000000057e+02 -2.068238491279042121e-02
1.306999999999999886e+02 -1.835834160933405915e-02
1.307500000000000000e+02 -1.802929092406044612e-02
1.308000000000000114e+02 -1.690577187385996008e-02
1.308499999999999943e+02 -1.598543108257380677e-02
1.309000000000000057e+02 -1.848586890572879310e-02
1.309499999999999886e+02 -1.813408708198896435e-02
1.310000000000000000e+02 -1.684070627627902786e-02
1.310500000000000114e+02 -1.699342581698916332e-02
1.310999999999999943e+02 -1.615331404200448517e-02
1.311500000000000057e+02 -1.483229607187264501e-02
1.311999999999999886e+02 -1.499969372572806416e-02
1.312500000000000000e+02 -1.894738459638598688e-02
1.313000000000000114e+02 -2.077035687986852203e-02
1.313499999999999943e+02 -2.080844909451267516e-02
1.314000000000000057e+02 -2.031380634853940242e-02
1.314499999999999886e+02 -2.006873690585079389e-02
1.315000000000000000e+02 -2.006242105911045306e-02
1.315500000000000114e+02 -1.847236245974852656e-02
1.315999999999999943e+02 -1.490796925407528520e-02
1.316500000000000057e+02 -1.608809577092775236e-02
1.316999999999999886e+02 -1.486718938779819574e-02
1.317500000000000000e+02 -1.402997576044201326e-02
1.318000000000000114e+02 -1.519092096713766001e-02
1.318499999999999943e+02 -1.714394890598439775e-02
1.319000000000000057e+02 -2.051223550521883918e-02
1.319499999999999886e+02 -1.876178556914100473e-02
1.320000000000000000e+02 -1.695931097941099502e-02
1.320500000000000114e+02 -1.459871721488517453e-02
1.320999999999999943e+02 -1.317763073670681108e-02
1.321500000000000057e+02 -1.557306413201941381e-02
1.321999999999999886e+02 -1.652855787513475908e-02
1.322500000000000000e+02 -1.473859059465916152e-02
1.323000000000000114e+02 -1.701298883825085387e-02
1.323499999999999943e+02 -1.588986569725929499e-02
1.324000000000000057e+02 -1.918093480962333036e-02
1.324499999999999886e+02 -1.952147506666699825e-02
1.325000000000000000e+02 -2.385670415541176620e-02
1.325500000000000114e+02 -2.272374757713770815e-02
1.325999999999999943e+02 -2.928674479780687956e-02
1.326500000000000057e+02 -2.507747010246674096e-02
1.326999999999999886e+02 -1.805350001409027766e-02
1.327500000000000000e+02 -1.191274617045369293e-02
1.328000000000000114e+02 -1.165713594408675224e-02
1.328499999999999943e+02 -1.232578595439107888e-02
1.329000000000000057e+02 -1.115868851650666897e-02
1.329499999999999886e+02 -1.779365143658085541e-02
1.330000000000000000e+02 -1.416067151247790007e-02
1.330500000000000114e+02 -1.529422593304108173e-02
1.330999999999999943e+02 -1.512929609720034367e-02
1.331500000000000057e+02 -1.440173481923917587e-02
1.331999999999999886e+02 -1.371658140849864316e-02
1.332500000000000000e+02 -1.315521456664721540e-02
1.333000000000000114e+02 -1.498751595178246694e-02
1.333499999999999943e+02 -1.512481174361753229e-02
1.334000000000000057e+02 -1.694864374222019091e-02
1.334499999999999886e+02 -1.892250972864118266e-02
1.335000000000000000e+02 -1.743840445901199965e-02
1.335500000000000114e+02 -1.479517127505470403e-02
1.335999999999999943e+02 -1.437583860609313764e-02
1.336500000000000057e+02 -1.309050773417186342e-02
1.336999999999999886e+02 -1.374983124620539170e-02
1.337500000000000000e+02 -1.086560844392768163e-02
1.338000000000000114e+02 -8.717939824500269344e-03
1.338499999999999943e+02 -5.945132264317963024e-03
1.339000000000000057e+02 -5.891978323548700824e-03
1.339499999999999886e+02 -5.698965322107171078e-03
1.340000000000000000e+02 -4.360264771918519536e-03
1.340500000000000114e+02 -8.704713498383658335e-03
1.340999999999999943e+02 -9.099370483235042981e-03
1.341500000000000057e+02 -9.385608300893097042e-03
1.341999999999999886e+02 -6.909923470268973175e-03
1.342500000000000000e+02 -7.182338408005070618e-03
1.343000000000000114e+02 -6.337827308394669915e-03
1.343499999999999943e+02 -1.347862073439619855e-02
1.344000000000000057e+02 -1.294012553572009699e-02
1.344499999999999886e+02 -1.302796939779786098e-02
1.345000000000000000e+02 -1.363193846990679893e-02
1.345500000000000114e+02 -1.130455267517425401e-02
1.345999999999999943e+02 -1.311706389573671742e-02
1.346500000000000057e+02 -1.366734534162934722e-02
1.346999999999999886e+02 -1.278824942848622893e-02
1.347500000000000000e+02 -1.536178631829020896e-02
1.348000000000000114e+02 -1.468831595262472950e-02
1.348499999999999943e+02 -1.880118077584254366e-02
1.349000000000000057e+02 -1.825405100967292249e-02
1.349499999999999886e+02 -1.791482636969390571e-02
1.350000000000000000e+02 -1.649525199105780424e-02
1.350500000000000114e+02 -1.604890641564108572e-02
1.350999999999999943e+02 -1.421000766078250183e-02
1.351500000000000057e+02 1.384373282483536416e-02
1.351999999999999886e+02 1.275272544906950155e-02
1.352500000000000000e+02 1.272200857098755751e-02
1.353000000000000114e+02 1.347773273003172526e-02
1.353499999999999943e+02 1.141096841535490722e-02
1.354000000000000057e+02 1.318753317113853518e-02
1.354499999999999886e+02 1.265486908257534848e-02
1.355000000000000000e+02 1.357435211198356438e-02
1.355500000000000114e+02 1.222437486834149038e-02
1.355999999999999943e+02 1.288072741012941114e-02
1.356500000000000057e+02 1.462307269340136322e-02
1.356999999999999886e+02 1.441160103895708713e-02
1.357500000000000000e+02 1.295941337312699927e-02
1.358000000000000114e+02 1.588630392355429646e-02
1.358499999999999943e+02 1.683759298076195621e-02
1.359000000000000057e+02 1.801031589011631295e-02
1.359499999999999886e+02 1.971389786267198005e-02
1.360000000000000000e+02 1.900630362176308069e-02
1.360500000000000114e+02 1.899763698721855867e-02
1.360999999999999943e+02 1.938666740356632251e-02
1.361500000000000057e+02 1.740455539557587625e-02
1.361999999999999886e+02 2.020815692032366939e-02
1.362500000000000000e+02 2.092280556865321745e-02
1.363000000000000114e+02 2.128406290071502283e-02
1.363499999999999943e+02 2.140368450562409736e-02
1.364000000000000057e+02 1.950191378060971842e-02
1.364499999999999886e+02 1.516294382324379249e-02
1.365000000000000000e+02 1.264863108105260432e-02
1.365500000000000114e+02 1.205202699655244340e-02
1.365999999999999943e+02 1.141471436907627417e-02
1.366500000000000057e+02 8.901046423495800192e-03
1.366999999999999886e+02 9.861660673407776981e-03
1.367500000000000000e+02 9.022216718728728879e-03
1.368000000000000114e+02 8.350223512411630855e-03
1.368499999999999943e+02 8.205582718451643123e-03
1.369000000000000057e+02 7.885027485841205122e-03
1.369499999999999886e+02 6.504715163167649854e-03
1.370000000000000000e+02 5.707189463191352126e-03
1.370500000000000114e+02 5.989521875663822957e-03
1.370999999999999943e+02 5.729096773108443078e-03
1.371500000000000057e+02 8.115610561063196435e-03
1.371999999999999886e+02 8.458707059004285170e-03
1.372500000000000000e+02 9.338285869978917020e-03
1.373000000000000114e+02 1.365406975440228154e-02
1.373499999999999943e+02 1.492283904523001442e-02
1.374000000000000057e+02 1.291752734170885375e-02
1.374499999999999886e+02 1.271228775603578873e-02
1.375000000000000000e+02 1.272777770328499883e-02
1.375500000000000114e+02 1.450976599103251732e-02
1.375999999999999943e+02 1.244648767011264159e-02
1.376500000000000057e+02 1.602577670878826618e-02
1.376999999999999886e+02 1.645642207442635924e-02
1.377500000000000000e+02 1.714663303304771874e-02
1.378000000000000114e+02 1.866262098658512739e-02
1.378499999999999943e+02 1.778281290341984094e-02
1.379000000000000057e+02 1.891254159704428006e-02
1.379499999999999886e+02 2.109682217801160317e-02
1.380000000000000000e+02 1.426530489735342196e-02
1.380500000000000114e+02 1.984272863788037744e-02
1.380999999999999943e+02 2.143840055453173285e-02
1.381500000000000057e+02 2.344465386485783398e-02
1.381999999999999886e+02 2.595021808255977211e-02
1.382500000000000000e+02 2.722922085297756201e-02
1.383000000000000114e+02 2.712028701413819742e-02
1.383499999999999943e+02 2.782077808605295036e-02
1.384000000000000057e+02 2.950045194451516445e-02
1.384499999999999886e+02 3.240254267218082435e-02
1.385000000000000000e+02 3.057404077121097033e-02
1.385500000000000114e+02 2.328977019876063773e-02
1.385999999999999943e+02 2.063707319787674507e-02
1.386500000000000057e+02 1.998893437647071905e-02
1.386999999999999886e+02 -2.348155723109304066e-02
1.387500000000000000e+02 -2.033953958966587885e-02
1.388000000000000114e+02 -1.954017528691420411e-02
1.388499999999999943e+02 -1.980849925630780856e-02
1.389000000000000057e+02 -2.137110384117475725e-02
1.389499999999999886e+02 -2.300245121682244556e-02
1.390000000000000000e+02 -2.127492951362070991e-02
1.390500000000000114e+02 -1.944980060851912024e-02
1.390999999999999943e+02 -1.711608319435014430e-02
1.391500000000000057e+02 -1.539817274656602765e-02
1.391999999999999886e+02 -1.550864187055988989e-02
1.392500000000000000e+02 -2.343632881289613168e-02
1.393000000000000114e+02 -2.495556439060364964e-02
1.393499999999999943e+02 -2.699957809880708728e-02
1.394000000000000057e+02 -2.948768150004803246e-02
1.394499999999999886e+02 -3.175222743206503745e-02
1.395000000000000000e+02 -3.140009659173036149e-02
1.395500000000000114e+02 -3.274501847698720047e-02
1.395999999999999943e+02 -3.065415996919314268e-02
1.396500000000000057e+02 -2.175674368213919088e-02
1.396999999999999886e+02 -1.827136395380658807e-02
1.397500000000000000e+02 -1.393404617967806437e-02
1.398000000000000114e+02 -1.715917827101496110e-02
1.398499999999999943e+02 -1.388701020256566734e-02
1.399000000000000057e+02 -1.347583552448471632e-02
1.399499999999999886e+02 -1.259063906321663401e-02
1.400000000000000000e+02 -1.429468494448840263e-02
1.400500000000000114e+02 -1.447814755355123460e-02
1.400999999999999943e+02 -1.391290249104641490e-02
1.401500000000000057e+02 -1.135640008473245109e-02
1.401999999999999886e+02 -5.757574354249759413e-03
1.402500000000000000e+02 -1.834504798744344793e-03
1.403000000000000114e+02 -1.876199394300311638e-03
1.403499999999999943e+02 -2.754218477912599369e-03
1.404000000000000057e+02 -1.076455870854774828e-03
1.404499999999999886e+02 -6.255280010724266308e-04
1.405000000000000000e+02 2.587430711202014320e-03
1.405500000000000114e+02 3.969849176209422174e-03
1.405999999999999943e+02 2.563845415813009818e-04
1.406500000000000057e+02 2.731184097966023096e-03
1.406999999999999886e+02 2.753165630235408800e-04
1.407500000000000000e+02 2.931127951751213382e-03
1.408000000000000114e+02 5.428550410010581778e-03
1.408499999999999943e+02 4.920819509188881918e-03
1.409000000000000057e+02 5.687089694711084005e-03
1.409499999999999886e+02 8.623238530322152595e-03
1.410000000000000000e+02 6.226707536548042703e-03
1.410500000000000114e+02 8.432504345514516692e-03
1.410999999999999943e+02 6.960021391659776922e-03
1.411500000000000057e+02 5.337869682816556195e-03
1.411999999999999886e+02 4.966374737992392853e-03
1.412500000000000000e+02 4.161989672612173910e-03
1.413000000000000114e+02 3.344129690036505738e-03
1.413499999999999943e+02 1.348386650943342443e-03
1.414000000000000057e+02 5.359643054319136951e-04
1.414499999999999886e+02 1.868839587257015112e-03
1.415000000000000000e+02 4.386886464258337066e-03
1.415500000000000114e+02 4.139030653788221617e-03
1.415999999999999943e+02 4.323793491530935999e-03
1.416500000000000057e+02 5.987164643898523590e-03
1.416999999999999886e+02 4.734009942766110798e-03
1.417500000000000000e+02 4.004463377059046085e-03
1.418000000000000114e+02 5.579281243032161407e-03
1.418499999999999943e+02 8.103831182952775034e-03
1.419000000000000057e+02 9.904078944705536208e-03
1.419499999999999886e+02 1.088913694543321674e-02
1.420000000000000000e+02 1.054141608625639923e-02
1.420500000000000114e+02 1.271587351120519356e-02
1.420999999999999943e+02 1.041347747044768512e-02
1.421500000000000057e+02 1.051949662912467741e-02
1.421999999999999886e+02 1.276242799429980028e-02
1.422500000000000000e+02 1.158049641351329741e-02
1.423000000000000114e+02 8.569460341539122603e-03
1.423499999999999943e+02 8.664292935239398599e-03
1.424000000000000057e+02 1.055594884487440557e-02
1.424499999999999886e+02 1.095061025997021674e-02
1.425000000000000000e+02 1.376719464979577097e-02
1.425500000000000114e+02 1.356125823739248552e-02
1.425999999999999943e+02 1.076055696843986921e-02
1.426500000000000057e+02 1.074920110065647784e-02
1.426999999999999886e+02 9.957977698292156538e-03
1.427500000000000000e+02 8.902460589414139952e-03
1.428000000000000114e+02 8.821800514209774888e-03
1.428499999999999943e+02 5.959499010080754854e-03
1.429000000000000057e+02 3.507525190993559996e-03
1.429499999999999886e+02 5.004591826806585077e-03
1.430000000000000000e+02 3.141623320050090235e-03
1.430500000000000114e+02 2.702962559023737183e-03
1.430999999999999943e+02 -1.284850006854068886e-03
1.431500000000000057e+02 4.724150765577073401e-04
1.431999999999999886e+02 1.227168475923256803e-03
1.432500000000000000e+02 3.149910895046612036e-03
1.433000000000000114e+02 2.809116034904036649e-03
1.433499999999999943e+02 4.600523567136097225e-03
1.434000000000000057e+02 6.174729924397141627e-03
1.434499999999999886e+02 4.893791966924820359e-03
1.435000000000000000e+02 4.031938083818210720e-03
1.435500000000000114e+02 4.156935568583890531e-03
1.435999999999999943e+02 1.064570709569575982e-03
1.436500000000000057e+02 8.492597404569519328e-04
1.436999999999999886e+02 1.177396477334044294e-03
1.437500000000000000e+02 -1.585979450889268578e-03
1.438000000000000114e+02 -2.730323979151718684e-03
1.438499999999999943e+02 -5.416998624856715974e-03
1.439000000000000057e+02 -7.216121390581151443e-03
1.439499999999999886e+02 -1.005319146502337176e-02
1.440000000000000000e+02 -1.295154050879003711e-02
1.440500000000000114e+02 -1.320444604875930551e-02
1.440999999999999943e+02 -1.230098619302004599e-02
1.441500000000000057e+02 -1.153258443313290825e-02
1.441999999999999886e+02 -8.162104648274746271e-03
1.442500000000000000e+02 -8.567382481966508492e-03
1.443000000000000114e+02 -7.280842738880563547e-03
1.443499999999999943e+02 -9.180033832529826965e-03
1.444000000000000057e+02 -1.154834473615779303e-02
1.444499999999999886e+02 -1.052682839711557156e-02
1.445000000000000000e+02 -1.372336049825621622e-02
1.445500000000000114e+02 -1.641326949260551657e-02
1.445999999999999943e+02 -1.476874366367260556e-02
1.446500000000000057e+02 -1.593353979819195701e-02
1.446999999999999886e+02 -1.632861935180458801e-02
1.447500000000000000e+02 -1.598697724568957576e-02
1.448000000000000114e+02 -1.657887946258612688e-02
1.448499999999999943e+02 -1.568303113015627817e-02
1.449000000000000057e+02 -1.200640419819929035e-02
1.449499999999999886e+02 -1.026708305782635632e-02
1.450000000000000000e+02 -1.174482784998495503e-02
1.450500000000000114e+02 -1.277950359484458787e-02
1.450999999999999943e+02 -1.609396516727547646e-02
1.451500000000000057e+02 -1.594311324673452004e-02
1.451999999999999886e+02 -1.733407495910958482e-02
1.452500000000000000e+02 -1.739670847884034963e-02
1.453000000000000114e+02 -1.745766584924701367e-02
1.453499999999999943e+02 -1.688122171884610945e-02
1.454000000000000057e+02 -1.321427078505876124e-02
1.454499999999999886e+02 -1.607036328525358881e-02
1.455000000000000000e+02 -1.960465577668727560e-02
1.455500000000000114e+02 -2.040721690000328603e-02
1.455999999999999943e+02 -2.265780425806133980e-02
1.456500000000000057e+02 -2.375564773822566936e-02
1.456999999999999886e+02 -2.373023841097851930e-02
1.457500000000000000e+02 -2.455431100852166829e-02
1.458000000000000114e+02 -2.516445351180635059e-02
1.458499999999999943e+02 -2.490276116719127714e-02
1.459000000000000057e+02 -2.227666304080690510e-02
1.459499999999999886e+02 -2.216014316170955567e-02
1.460000000000000000e+02 -2.487086844945736799e-02
1.460500000000000114e+02 -2.990636349877729555e-02
1.460999999999999943e+02 -3.099308281933559062e-02
1.461500000000000057e+02 -3.004049066107752908e-02
1.461999999999999886e+02 -3.006040126695266532e-02
1.462500000000000000e+02 -2.797695675884116773e-02
1.463000000000000114e+02 -2.704254235142345211e-02
1.463499999999999943e+02 -1.380329275733905257e-02
1.464000000000000057e+02 -1.336578048116274231e-02
1.464499999999999886e+02 -1.431783548638299215e-02
1.465000000000000000e+02 -1.559874686170707216e-02
1.465500000000000114e+02 -1.987805669996968450e-02
1.465999999999999943e+02 -2.138589588926318591e-02
1.466500000000000057e+02 -2.122323629760475977e-02
1.466999999999999886e+02 -2.425998169681412367e-02
1.467500000000000000e+02 -2.687878388607330138e-02
1.468000000000000114e+02 -2.602532078247734790e-02
1.468499999999999943e+02 -2.975379685092016668e-02
1.469000000000000057e+02 -2.392368518797359511e-02
1.469499999999999886e+02 -2.568633458123606439e-02
1.470000000000000000e+02 -2.365824939117110864e-02
1.470500000000000114e+02 -2.366203328488760554e-02
1.470999999999999943e+02 -3.696345550312813560e-02
1.471500000000000057e+02 -3.210198145430526173e-02
1.471999999999999886e+02 -3.197380506308424020e-02
1.472500000000000000e+02 -3.317466085028883405e-02
1.473000000000000114e+02 -3.736156614350121669e-02
1.473499999999999943e+02 -3.870580824264667485e-02
1.474000000000000057e+02 -3.473672962267211617e-02
1.474499999999999886e+02 -3.709563868953192484e-02
1.475000000000000000e+02 -3.551715195407430248e-02
1.475500000000000114e+02 -3.363001416325423626e-02
1.475999999999999943e+02 -3.558228173438222897e-02
1.476500000000000057e+02 -3.736842178807601306e-02
1.476999999999999886e+02 -3.527869954206440395e-02
1.477500000000000000e+02 -3.775865419222448893e-02
1.478000000000000114e+02 -3.781777464614469869e-02
1.478499999999999943e+02 -3.406510083093013119e-02
1.479000000000000057e+02 -3.752001267355192099e-02
1.479499999999999886e+02 -3.311647493202303505e-02
1.480000000000000000e+02 -3.291211002983138179e-02
1.480500000000000114e+02 -3.450080386788535736e-02
1.480999999999999943e+02 -4.007281651224035152e-02
1.481500000000000057e+02 -3.806266855144688210e-02
1.481999999999999886e+02 -3.960670535629121081e-02
1.482500000000000000e+02 -4.358283601480464342e-02
1.483000000000000114e+02 -4.400417611254543032e-02
1.483499999999999943e+02 -2.410351995872913461e-02
1.484000000000000057e+02 -2.868040524170767033e-02
1.484499999999999886e+02 -2.571505145830398770e-02
1.485000000000000000e+02 -2.774660133167531836e-02
1.485500000000000114e+02 -2.713542969300592952e-02
1.485999999999999943e+02 -2.722161240676758409e-02
1.486500000000000057e+02 -2.740005563743692224e-02
1.486999999999999886e+02 -2.506744328650156381e-02
1.487500000000000000e+02 -2.462077188415493292e-02
1.488000000000000114e+02 -2.394148410291388820e-02
1.488499999999999943e+02 -2.424810405493827911e-02
1.489000000000000057e+02 -2.576726182356547587e-02
1.489499999999999886e+02 -2.640847763656001615e-02
1.490000000000000000e+02 -2.754996035488970971e-02
1.490500000000000114e+02 -2.786016572070190364e-02
1.490999999999999943e+02 -3.053719566371301125e-02
1.491500000000000057e+02 -2.959183167353985830e-02
1.491999999999999886e+02 -3.478413112478771774e-02
1.492500000000000000e+02 -3.300937590020544543e-02
1.493000000000000114e+02 -3.439991259985054894e-02
1.493499999999999943e+02 -3.479913463254537959e-02
1.494000000000000057e+02 -3.416404839365465296e-02
1.494499999999999886e+02 -3.383878834962468496e-02
1.495000000000000000e+02 -3.633354495716624444e-02
1.495500000000000114e+02 -3.840810969845945971e-02
1.495999999999999943e+02 -3.968457473982148209e-02
1.496500000000000057e+02 -3.072749368368067960e-02
1.496999999999999886e+02 -3.050638652317867738e-02
1.497500000000000000e+02 -2.916710026153263371e-02
1.498000000000000114e+02 -2.925402461622763836e-02
1.498499999999999943e+02 -2.642717209815823032e-02
1.499000000000000057e+02 -2.970221351843906760e-02
1.499499999999999886e+02 -2.882960087158690718e-02
1.500000000000000000e+02 -2.728283119415134128e-02
