# Supplementary material for: Elevated concentrations cause upright alpha-synuclein conformation at lipid interfaces
Source: Nat Commun. 2023 Sep 18;14:5731. doi: 10.1038/s41467-023-39843-1 (PMC10507035; doi:10.1038/s41467-023-39843-1)
Supplement: Supplementary file 3 — Source Data [file 41467_2023_39843_MOESM3_ESM.zip › Source Data file/FigureS12/figS12_highLPR_corr_s4_r1.txt]

0.000000000000000000e+00 nan
5.000000000000000278e-02 nan
1.000000000000000056e-01 nan
1.499999999999999944e-01 nan
2.000000000000000111e-01 nan
2.500000000000000000e-01 nan
2.999999999999999889e-01 nan
3.499999999999999778e-01 nan
4.000000000000000222e-01 nan
4.500000000000000111e-01 nan
5.000000000000000000e-01 nan
5.500000000000000444e-01 nan
5.999999999999999778e-01 nan
6.500000000000000222e-01 nan
6.999999999999999556e-01 nan
7.500000000000000000e-01 nan
8.000000000000000444e-01 nan
8.499999999999999778e-01 nan
9.000000000000000222e-01 nan
9.499999999999999556e-01 nan
1.000000000000000000e+00 nan
1.050000000000000044e+00 nan
1.100000000000000089e+00 nan
1.149999999999999911e+00 nan
1.199999999999999956e+00 nan
1.250000000000000000e+00 nan
1.300000000000000044e+00 nan
1.350000000000000089e+00 nan
1.399999999999999911e+00 nan
1.449999999999999956e+00 nan
1.500000000000000000e+00 nan
1.550000000000000044e+00 nan
1.600000000000000089e+00 nan
1.649999999999999911e+00 nan
1.699999999999999956e+00 nan
1.750000000000000000e+00 nan
1.800000000000000044e+00 nan
1.850000000000000089e+00 nan
1.899999999999999911e+00 nan
1.949999999999999956e+00 nan
2.000000000000000000e+00 nan
2.049999999999999822e+00 nan
2.100000000000000089e+00 nan
2.149999999999999911e+00 nan
2.200000000000000178e+00 nan
2.250000000000000000e+00 nan
2.299999999999999822e+00 nan
2.350000000000000089e+00 nan
2.399999999999999911e+00 nan
2.450000000000000178e+00 nan
2.500000000000000000e+00 nan
2.549999999999999822e+00 nan
2.600000000000000089e+00 nan
2.649999999999999911e+00 nan
2.700000000000000178e+00 nan
2.750000000000000000e+00 nan
2.799999999999999822e+00 nan
2.850000000000000089e+00 nan
2.899999999999999911e+00 nan
2.950000000000000178e+00 nan
3.000000000000000000e+00 nan
3.049999999999999822e+00 nan
3.100000000000000089e+00 nan
3.149999999999999911e+00 nan
3.200000000000000178e+00 nan
3.250000000000000000e+00 nan
3.299999999999999822e+00 nan
3.350000000000000089e+00 nan
3.399999999999999911e+00 nan
3.450000000000000178e+00 nan
3.500000000000000000e+00 nan
3.549999999999999822e+00 nan
3.600000000000000089e+00 nan
3.649999999999999911e+00 nan
3.700000000000000178e+00 nan
3.750000000000000000e+00 nan
3.799999999999999822e+00 nan
3.850000000000000089e+00 nan
3.899999999999999911e+00 nan
3.950000000000000178e+00 nan
4.000000000000000000e+00 nan
4.049999999999999822e+00 nan
4.099999999999999645e+00 nan
4.150000000000000355e+00 nan
4.200000000000000178e+00 nan
4.250000000000000000e+00 nan
4.299999999999999822e+00 nan
4.349999999999999645e+00 nan
4.400000000000000355e+00 nan
4.450000000000000178e+00 nan
4.500000000000000000e+00 nan
4.549999999999999822e+00 nan
4.599999999999999645e+00 nan
4.650000000000000355e+00 nan
4.700000000000000178e+00 nan
4.750000000000000000e+00 nan
4.799999999999999822e+00 nan
4.849999999999999645e+00 nan
4.900000000000000355e+00 nan
4.950000000000000178e+00 nan
5.000000000000000000e+00 nan
5.049999999999999822e+00 nan
5.099999999999999645e+00 nan
5.150000000000000355e+00 nan
5.200000000000000178e+00 nan
5.250000000000000000e+00 nan
5.299999999999999822e+00 nan
5.349999999999999645e+00 nan
5.400000000000000355e+00 nan
5.450000000000000178e+00 nan
5.500000000000000000e+00 nan
5.549999999999999822e+00 nan
5.599999999999999645e+00 nan
5.650000000000000355e+00 nan
5.700000000000000178e+00 nan
5.750000000000000000e+00 nan
5.799999999999999822e+00 nan
5.849999999999999645e+00 nan
5.900000000000000355e+00 nan
5.950000000000000178e+00 nan
6.000000000000000000e+00 nan
6.049999999999999822e+00 nan
6.099999999999999645e+00 nan
6.150000000000000355e+00 nan
6.200000000000000178e+00 nan
6.250000000000000000e+00 nan
6.299999999999999822e+00 nan
6.349999999999999645e+00 nan
6.400000000000000355e+00 nan
6.450000000000000178e+00 nan
6.500000000000000000e+00 nan
6.549999999999999822e+00 nan
6.599999999999999645e+00 nan
6.650000000000000355e+00 nan
6.700000000000000178e+00 nan
6.750000000000000000e+00 nan
6.799999999999999822e+00 nan
6.849999999999999645e+00 nan
6.900000000000000355e+00 nan
6.950000000000000178e+00 nan
7.000000000000000000e+00 nan
7.049999999999999822e+00 nan
7.099999999999999645e+00 nan
7.150000000000000355e+00 nan
7.200000000000000178e+00 nan
7.250000000000000000e+00 nan
7.299999999999999822e+00 nan
7.349999999999999645e+00 nan
7.400000000000000355e+00 nan
7.450000000000000178e+00 nan
7.500000000000000000e+00 nan
7.549999999999999822e+00 nan
7.599999999999999645e+00 nan
7.650000000000000355e+00 nan
7.700000000000000178e+00 nan
7.750000000000000000e+00 nan
7.799999999999999822e+00 nan
7.849999999999999645e+00 nan
7.900000000000000355e+00 nan
7.950000000000000178e+00 nan
8.000000000000000000e+00 nan
8.050000000000000711e+00 nan
8.099999999999999645e+00 nan
8.150000000000000355e+00 nan
8.199999999999999289e+00 nan
8.250000000000000000e+00 nan
8.300000000000000711e+00 nan
8.349999999999999645e+00 nan
8.400000000000000355e+00 nan
8.449999999999999289e+00 nan
8.500000000000000000e+00 nan
8.550000000000000711e+00 nan
8.599999999999999645e+00 nan
8.650000000000000355e+00 nan
8.699999999999999289e+00 nan
8.750000000000000000e+00 nan
8.800000000000000711e+00 nan
8.849999999999999645e+00 nan
8.900000000000000355e+00 nan
8.949999999999999289e+00 nan
9.000000000000000000e+00 nan
9.050000000000000711e+00 nan
9.099999999999999645e+00 nan
9.150000000000000355e+00 nan
9.199999999999999289e+00 nan
9.250000000000000000e+00 nan
9.300000000000000711e+00 nan
9.349999999999999645e+00 nan
9.400000000000000355e+00 nan
9.449999999999999289e+00 nan
9.500000000000000000e+00 nan
9.550000000000000711e+00 nan
9.599999999999999645e+00 nan
9.650000000000000355e+00 nan
9.699999999999999289e+00 nan
9.750000000000000000e+00 nan
9.800000000000000711e+00 nan
9.849999999999999645e+00 nan
9.900000000000000355e+00 nan
9.949999999999999289e+00 nan
1.000000000000000000e+01 nan
1.005000000000000071e+01 nan
1.009999999999999964e+01 nan
1.015000000000000036e+01 nan
1.019999999999999929e+01 nan
1.025000000000000000e+01 nan
1.030000000000000071e+01 nan
1.034999999999999964e+01 nan
1.040000000000000036e+01 nan
1.044999999999999929e+01 nan
1.050000000000000000e+01 nan
1.055000000000000071e+01 nan
1.059999999999999964e+01 nan
1.065000000000000036e+01 nan
1.069999999999999929e+01 nan
1.075000000000000000e+01 nan
1.080000000000000071e+01 nan
1.084999999999999964e+01 nan
1.090000000000000036e+01 nan
1.094999999999999929e+01 nan
1.100000000000000000e+01 nan
1.105000000000000071e+01 nan
1.109999999999999964e+01 nan
1.115000000000000036e+01 nan
1.119999999999999929e+01 nan
1.125000000000000000e+01 nan
1.130000000000000071e+01 nan
1.134999999999999964e+01 nan
1.140000000000000036e+01 nan
1.144999999999999929e+01 nan
1.150000000000000000e+01 nan
1.155000000000000071e+01 nan
1.159999999999999964e+01 nan
1.165000000000000036e+01 nan
1.169999999999999929e+01 nan
1.175000000000000000e+01 nan
1.180000000000000071e+01 nan
1.184999999999999964e+01 nan
1.190000000000000036e+01 nan
1.194999999999999929e+01 nan
1.200000000000000000e+01 nan
1.205000000000000071e+01 nan
1.209999999999999964e+01 nan
1.215000000000000036e+01 nan
1.219999999999999929e+01 nan
1.225000000000000000e+01 nan
1.230000000000000071e+01 nan
1.234999999999999964e+01 nan
1.240000000000000036e+01 nan
1.244999999999999929e+01 nan
1.250000000000000000e+01 nan
1.255000000000000071e+01 nan
1.259999999999999964e+01 nan
1.265000000000000036e+01 nan
1.269999999999999929e+01 nan
1.275000000000000000e+01 nan
1.280000000000000071e+01 nan
1.284999999999999964e+01 nan
1.290000000000000036e+01 nan
1.294999999999999929e+01 nan
1.300000000000000000e+01 nan
1.305000000000000071e+01 nan
1.309999999999999964e+01 nan
1.315000000000000036e+01 nan
1.319999999999999929e+01 nan
1.325000000000000000e+01 nan
1.330000000000000071e+01 nan
1.334999999999999964e+01 nan
1.340000000000000036e+01 nan
1.344999999999999929e+01 nan
1.350000000000000000e+01 nan
1.355000000000000071e+01 nan
1.359999999999999964e+01 nan
1.365000000000000036e+01 nan
1.369999999999999929e+01 nan
1.375000000000000000e+01 nan
1.380000000000000071e+01 nan
1.384999999999999964e+01 nan
1.390000000000000036e+01 nan
1.394999999999999929e+01 nan
1.400000000000000000e+01 nan
1.405000000000000071e+01 nan
1.409999999999999964e+01 nan
1.415000000000000036e+01 nan
1.419999999999999929e+01 nan
1.425000000000000000e+01 nan
1.430000000000000071e+01 nan
1.434999999999999964e+01 nan
1.440000000000000036e+01 nan
1.444999999999999929e+01 nan
1.450000000000000000e+01 nan
1.455000000000000071e+01 nan
1.459999999999999964e+01 nan
1.465000000000000036e+01 nan
1.469999999999999929e+01 nan
1.475000000000000000e+01 nan
1.480000000000000071e+01 nan
1.484999999999999964e+01 nan
1.490000000000000036e+01 nan
1.494999999999999929e+01 nan
1.500000000000000000e+01 nan
1.505000000000000071e+01 nan
1.509999999999999964e+01 nan
1.515000000000000036e+01 nan
1.519999999999999929e+01 nan
1.525000000000000000e+01 nan
1.530000000000000071e+01 nan
1.534999999999999964e+01 nan
1.540000000000000036e+01 nan
1.544999999999999929e+01 nan
1.550000000000000000e+01 nan
1.555000000000000071e+01 nan
1.559999999999999964e+01 nan
1.565000000000000036e+01 nan
1.569999999999999929e+01 nan
1.575000000000000000e+01 nan
1.580000000000000071e+01 nan
1.584999999999999964e+01 nan
1.590000000000000036e+01 nan
1.594999999999999929e+01 nan
1.600000000000000000e+01 nan
1.605000000000000071e+01 nan
1.610000000000000142e+01 nan
1.614999999999999858e+01 nan
1.619999999999999929e+01 nan
1.625000000000000000e+01 nan
1.630000000000000071e+01 nan
1.635000000000000142e+01 nan
1.639999999999999858e+01 nan
1.644999999999999929e+01 nan
1.650000000000000000e+01 nan
1.655000000000000071e+01 nan
1.660000000000000142e+01 nan
1.664999999999999858e+01 nan
1.669999999999999929e+01 nan
1.675000000000000000e+01 nan
1.680000000000000071e+01 nan
1.685000000000000142e+01 nan
1.689999999999999858e+01 nan
1.694999999999999929e+01 nan
1.700000000000000000e+01 nan
1.705000000000000071e+01 nan
1.710000000000000142e+01 nan
1.714999999999999858e+01 nan
1.719999999999999929e+01 nan
1.725000000000000000e+01 nan
1.730000000000000071e+01 nan
1.735000000000000142e+01 nan
1.739999999999999858e+01 nan
1.744999999999999929e+01 nan
1.750000000000000000e+01 nan
1.755000000000000071e+01 nan
1.760000000000000142e+01 nan
1.764999999999999858e+01 nan
1.769999999999999929e+01 nan
1.775000000000000000e+01 nan
1.780000000000000071e+01 nan
1.785000000000000142e+01 nan
1.789999999999999858e+01 nan
1.794999999999999929e+01 nan
1.800000000000000000e+01 nan
1.805000000000000071e+01 nan
1.810000000000000142e+01 nan
1.814999999999999858e+01 nan
1.819999999999999929e+01 nan
1.825000000000000000e+01 nan
1.830000000000000071e+01 nan
1.835000000000000142e+01 nan
1.839999999999999858e+01 nan
1.844999999999999929e+01 nan
1.850000000000000000e+01 nan
1.855000000000000071e+01 nan
1.860000000000000142e+01 nan
1.864999999999999858e+01 nan
1.869999999999999929e+01 nan
1.875000000000000000e+01 nan
1.880000000000000071e+01 nan
1.885000000000000142e+01 nan
1.889999999999999858e+01 nan
1.894999999999999929e+01 nan
1.900000000000000000e+01 nan
1.905000000000000071e+01 nan
1.910000000000000142e+01 nan
1.914999999999999858e+01 nan
1.919999999999999929e+01 nan
1.925000000000000000e+01 nan
1.930000000000000071e+01 nan
1.935000000000000142e+01 nan
1.939999999999999858e+01 nan
1.944999999999999929e+01 nan
1.950000000000000000e+01 nan
1.955000000000000071e+01 nan
1.960000000000000142e+01 nan
1.964999999999999858e+01 nan
1.969999999999999929e+01 nan
1.975000000000000000e+01 nan
1.980000000000000071e+01 nan
1.985000000000000142e+01 nan
1.989999999999999858e+01 nan
1.994999999999999929e+01 nan
2.000000000000000000e+01 nan
2.005000000000000071e+01 nan
2.010000000000000142e+01 nan
2.014999999999999858e+01 nan
2.019999999999999929e+01 nan
2.025000000000000000e+01 nan
2.030000000000000071e+01 nan
2.035000000000000142e+01 nan
2.039999999999999858e+01 nan
2.044999999999999929e+01 nan
2.050000000000000000e+01 nan
2.055000000000000071e+01 nan
2.060000000000000142e+01 nan
2.064999999999999858e+01 nan
2.069999999999999929e+01 nan
2.075000000000000000e+01 nan
2.080000000000000071e+01 nan
2.085000000000000142e+01 nan
2.089999999999999858e+01 nan
2.094999999999999929e+01 nan
2.100000000000000000e+01 nan
2.105000000000000071e+01 nan
2.110000000000000142e+01 nan
2.114999999999999858e+01 nan
2.119999999999999929e+01 nan
2.125000000000000000e+01 nan
2.130000000000000071e+01 nan
2.135000000000000142e+01 nan
2.139999999999999858e+01 nan
2.144999999999999929e+01 nan
2.150000000000000000e+01 nan
2.155000000000000071e+01 nan
2.160000000000000142e+01 nan
2.164999999999999858e+01 nan
2.169999999999999929e+01 nan
2.175000000000000000e+01 nan
2.180000000000000071e+01 nan
2.185000000000000142e+01 nan
2.189999999999999858e+01 nan
2.194999999999999929e+01 nan
2.200000000000000000e+01 nan
2.205000000000000071e+01 nan
2.210000000000000142e+01 nan
2.214999999999999858e+01 nan
2.219999999999999929e+01 nan
2.225000000000000000e+01 nan
2.230000000000000071e+01 nan
2.235000000000000142e+01 nan
2.239999999999999858e+01 nan
2.244999999999999929e+01 nan
2.250000000000000000e+01 nan
2.255000000000000071e+01 nan
2.260000000000000142e+01 nan
2.264999999999999858e+01 nan
2.269999999999999929e+01 nan
2.275000000000000000e+01 nan
2.280000000000000071e+01 nan
2.285000000000000142e+01 nan
2.289999999999999858e+01 nan
2.294999999999999929e+01 nan
2.300000000000000000e+01 nan
2.305000000000000071e+01 nan
2.310000000000000142e+01 nan
2.314999999999999858e+01 nan
2.319999999999999929e+01 nan
2.325000000000000000e+01 nan
2.330000000000000071e+01 nan
2.335000000000000142e+01 nan
2.339999999999999858e+01 nan
2.344999999999999929e+01 nan
2.350000000000000000e+01 nan
2.355000000000000071e+01 nan
2.360000000000000142e+01 nan
2.364999999999999858e+01 nan
2.369999999999999929e+01 nan
2.375000000000000000e+01 nan
2.380000000000000071e+01 nan
2.385000000000000142e+01 nan
2.389999999999999858e+01 nan
2.394999999999999929e+01 nan
2.400000000000000000e+01 nan
2.405000000000000071e+01 nan
2.410000000000000142e+01 nan
2.414999999999999858e+01 nan
2.419999999999999929e+01 nan
2.425000000000000000e+01 nan
2.430000000000000071e+01 nan
2.435000000000000142e+01 nan
2.439999999999999858e+01 nan
2.444999999999999929e+01 nan
2.450000000000000000e+01 nan
2.455000000000000071e+01 nan
2.460000000000000142e+01 nan
2.464999999999999858e+01 nan
2.469999999999999929e+01 nan
2.475000000000000000e+01 nan
2.480000000000000071e+01 nan
2.485000000000000142e+01 nan
2.489999999999999858e+01 nan
2.494999999999999929e+01 -1.805274228435905237e-01
2.500000000000000000e+01 -1.811061268845572114e-01
2.505000000000000071e+01 -1.836276090672603334e-01
2.510000000000000142e+01 -1.839141932049263573e-01
2.514999999999999858e+01 -1.855878332907619777e-01
2.519999999999999929e+01 -1.852671297046245558e-01
2.525000000000000000e+01 -1.839278454572629840e-01
2.530000000000000071e+01 -1.845714092585986621e-01
2.535000000000000142e+01 -1.843466141150642557e-01
2.539999999999999858e+01 -1.845316118027426899e-01
2.544999999999999929e+01 -1.851122601677570589e-01
2.550000000000000000e+01 -1.848922486757924033e-01
2.555000000000000071e+01 -1.861891548436725996e-01
2.560000000000000142e+01 -1.866531403503440545e-01
2.564999999999999858e+01 -1.848191633277913304e-01
2.569999999999999929e+01 -1.863545394764052621e-01
2.575000000000000000e+01 -1.870591594396955049e-01
2.580000000000000071e+01 -1.872641411985941362e-01
2.585000000000000142e+01 -1.867290472914283628e-01
2.589999999999999858e+01 -1.867022794448179035e-01
2.594999999999999929e+01 -1.867725291277799737e-01
2.600000000000000000e+01 -1.859577291811282951e-01
2.605000000000000071e+01 -1.858658087117104341e-01
2.610000000000000142e+01 -1.863508027491441177e-01
2.614999999999999858e+01 -1.853065891315305302e-01
2.619999999999999929e+01 -1.849291166975994827e-01
2.625000000000000000e+01 -1.850385691149411260e-01
2.630000000000000071e+01 -1.858482579816487235e-01
2.635000000000000142e+01 -1.877685463939909039e-01
2.639999999999999858e+01 -1.851956199614178955e-01
2.644999999999999929e+01 -1.856942233441050971e-01
2.650000000000000000e+01 -1.851977837552921113e-01
2.655000000000000071e+01 -1.837734686939301587e-01
2.660000000000000142e+01 -1.821221883227088223e-01
2.664999999999999858e+01 -1.842756870034114314e-01
2.669999999999999929e+01 -1.831442809366963798e-01
2.675000000000000000e+01 -1.815308267063904801e-01
2.680000000000000071e+01 -1.765199159999877587e-01
2.685000000000000142e+01 -1.750722123599097457e-01
2.689999999999999858e+01 -1.717895675888741758e-01
2.694999999999999929e+01 -1.719666105725827787e-01
2.700000000000000000e+01 -1.705291595316484055e-01
2.705000000000000071e+01 -1.720140027918064529e-01
2.710000000000000142e+01 -1.726008260948813100e-01
2.714999999999999858e+01 -1.705298532382114041e-01
2.719999999999999929e+01 -1.803231923048937702e-01
2.725000000000000000e+01 -1.813396796502662056e-01
2.730000000000000071e+01 -1.869759312405947782e-01
2.735000000000000142e+01 -1.919873613989756533e-01
2.739999999999999858e+01 -1.922013634051591702e-01
2.744999999999999929e+01 -1.899988579838292890e-01
2.750000000000000000e+01 -1.905526181381826112e-01
2.755000000000000071e+01 -1.883310061511078992e-01
2.760000000000000142e+01 -1.917744633183665615e-01
2.764999999999999858e+01 -1.924049690032836046e-01
2.769999999999999929e+01 -1.917701972713646008e-01
2.775000000000000000e+01 -1.944952709911655364e-01
2.780000000000000071e+01 -1.920882852892894510e-01
2.785000000000000142e+01 -1.924273054640843195e-01
2.789999999999999858e+01 -1.924870310260936301e-01
2.794999999999999929e+01 -1.920224175704529912e-01
2.800000000000000000e+01 -1.924677842388644311e-01
2.805000000000000071e+01 -1.938113060731331549e-01
2.810000000000000142e+01 -1.929937904499633983e-01
2.814999999999999858e+01 -1.933877733559532519e-01
2.819999999999999929e+01 -1.941807009758594882e-01
2.825000000000000000e+01 -1.948834342493067917e-01
2.830000000000000071e+01 -1.937164465774399991e-01
2.835000000000000142e+01 -1.924471258964267351e-01
2.839999999999999858e+01 -1.912054492115334570e-01
2.844999999999999929e+01 -1.909980349105326602e-01
2.850000000000000000e+01 -1.916715086125267975e-01
2.855000000000000071e+01 -1.913963936528086107e-01
2.860000000000000142e+01 -1.905886683172470231e-01
2.864999999999999858e+01 -1.903705118115645578e-01
2.869999999999999929e+01 -1.893701037799076226e-01
2.875000000000000000e+01 -1.932011475575687864e-01
2.880000000000000071e+01 -1.919935166360257350e-01
2.885000000000000142e+01 -1.905144800123137194e-01
2.889999999999999858e+01 -1.895372553318842301e-01
2.894999999999999929e+01 -1.916167206160649117e-01
2.900000000000000000e+01 -1.934098404971786589e-01
2.905000000000000071e+01 -1.918470538542186299e-01
2.910000000000000142e+01 -1.942779668920864566e-01
2.914999999999999858e+01 -1.914673170244323708e-01
2.919999999999999929e+01 -1.887014608806444893e-01
2.925000000000000000e+01 -1.904704332900825359e-01
2.930000000000000071e+01 -1.911072703227995051e-01
2.935000000000000142e+01 -1.846114133344268216e-01
2.939999999999999858e+01 -1.832655301403996739e-01
2.944999999999999929e+01 -1.848245220175987191e-01
2.950000000000000000e+01 -1.832485257182910054e-01
2.955000000000000071e+01 -1.805715394836314713e-01
2.960000000000000142e+01 -1.819787966074651597e-01
2.964999999999999858e+01 -1.858737915419981235e-01
2.969999999999999929e+01 -1.867904600516840929e-01
2.975000000000000000e+01 -1.878519508909025915e-01
2.980000000000000071e+01 -1.847151492961464636e-01
2.985000000000000142e+01 -1.874339044495729190e-01
2.989999999999999858e+01 -1.873822550825534339e-01
2.994999999999999929e+01 -1.874982096392272535e-01
3.000000000000000000e+01 -1.858943043075126922e-01
3.005000000000000071e+01 -1.857652071675172378e-01
3.010000000000000142e+01 -1.857948906421264534e-01
3.014999999999999858e+01 -1.863242035793395424e-01
3.019999999999999929e+01 -1.952405931112291826e-01
3.025000000000000000e+01 -1.946095891972154379e-01
3.030000000000000071e+01 -1.916588982246569262e-01
3.035000000000000142e+01 -1.912010296446701452e-01
3.039999999999999858e+01 -1.994639154292322802e-01
3.044999999999999929e+01 -1.993911827340481557e-01
3.050000000000000000e+01 -2.000891699026167703e-01
3.055000000000000071e+01 -1.964690631350195227e-01
3.060000000000000142e+01 -1.930696290529367032e-01
3.064999999999999858e+01 -1.935957343488167171e-01
3.069999999999999929e+01 -1.926401381193145745e-01
3.075000000000000000e+01 -1.920929517289461097e-01
3.080000000000000071e+01 -1.920184553543322625e-01
3.085000000000000142e+01 -1.913650596493202405e-01
3.089999999999999858e+01 -1.889095571876282520e-01
3.094999999999999929e+01 -1.888612601412943959e-01
3.100000000000000000e+01 -1.887750279562336042e-01
3.105000000000000071e+01 -1.875175545444160152e-01
3.110000000000000142e+01 -1.943583367405987972e-01
3.114999999999999858e+01 -1.956783587704662430e-01
3.119999999999999929e+01 -1.942610828652056587e-01
3.125000000000000000e+01 -2.003183644803619712e-01
3.130000000000000071e+01 -2.002351433812084303e-01
3.135000000000000142e+01 -1.951485652541364302e-01
3.139999999999999858e+01 -1.972683534626755719e-01
3.144999999999999929e+01 -1.954818410050386257e-01
3.150000000000000000e+01 -1.973531578219449301e-01
3.155000000000000071e+01 -1.963008346618857203e-01
3.160000000000000142e+01 -1.857678949410339064e-01
3.164999999999999858e+01 -1.860415136683361281e-01
3.169999999999999929e+01 -1.859859778020305221e-01
3.175000000000000000e+01 -1.852218155866266203e-01
3.180000000000000071e+01 -1.846844091657176556e-01
3.185000000000000142e+01 -1.828300729318295681e-01
3.189999999999999858e+01 -1.830147027940718929e-01
3.194999999999999929e+01 -1.810077416921012650e-01
3.200000000000000000e+01 -1.798294502367754899e-01
3.204999999999999716e+01 -1.783131644045572728e-01
3.210000000000000142e+01 -1.810153360335218509e-01
3.214999999999999858e+01 -1.814351905347195981e-01
3.220000000000000284e+01 -1.804993938245123830e-01
3.225000000000000000e+01 -1.814809864696368680e-01
3.229999999999999716e+01 -1.795935859122713418e-01
3.235000000000000142e+01 -1.796795429556810875e-01
3.239999999999999858e+01 -1.728842118743084411e-01
3.245000000000000284e+01 -1.716161360282968118e-01
3.250000000000000000e+01 -1.697010533379429698e-01
3.254999999999999716e+01 -1.691685198516000854e-01
3.260000000000000142e+01 -1.690599338855031664e-01
3.264999999999999858e+01 -1.676022174806292286e-01
3.270000000000000284e+01 -1.630360909543677184e-01
3.275000000000000000e+01 -1.624980153068718569e-01
3.279999999999999716e+01 -1.607412782581344457e-01
3.285000000000000142e+01 -1.592128752971913863e-01
3.289999999999999858e+01 -1.549315493228800023e-01
3.295000000000000284e+01 -1.458588631195017471e-01
3.300000000000000000e+01 -1.395906521518812116e-01
3.304999999999999716e+01 -1.345009437683449272e-01
3.310000000000000142e+01 -1.340122592960661385e-01
3.314999999999999858e+01 -1.340926716439513611e-01
3.320000000000000284e+01 -1.325285932604153005e-01
3.325000000000000000e+01 -1.301277493521393880e-01
3.329999999999999716e+01 -1.267076234540266966e-01
3.335000000000000142e+01 -1.235806654266991406e-01
3.339999999999999858e+01 -1.220477362299917240e-01
3.345000000000000284e+01 -1.190430213746465626e-01
3.350000000000000000e+01 -1.142842366923899622e-01
3.354999999999999716e+01 -1.122529984159691685e-01
3.360000000000000142e+01 -1.117278193856909019e-01
3.364999999999999858e+01 -1.053229990814835426e-01
3.370000000000000284e+01 -9.983042066300093498e-02
3.375000000000000000e+01 -9.777253278738674835e-02
3.379999999999999716e+01 -1.033865110085479266e-01
3.385000000000000142e+01 -9.758270143202248115e-02
3.389999999999999858e+01 -1.067518531935471165e-01
3.395000000000000284e+01 -1.005982659428750897e-01
3.400000000000000000e+01 -9.552222652809759518e-02
3.404999999999999716e+01 -9.277472426019804652e-02
3.410000000000000142e+01 -9.267751201373523873e-02
3.414999999999999858e+01 -9.658974222310323654e-02
3.420000000000000284e+01 -9.256249261236788872e-02
3.425000000000000000e+01 -9.063181644423874694e-02
3.429999999999999716e+01 -8.760211492148319012e-02
3.435000000000000142e+01 -8.361596397091451693e-02
3.439999999999999858e+01 -8.664507365474295730e-02
3.445000000000000284e+01 -8.279368372724452141e-02
3.450000000000000000e+01 -8.036116701343165580e-02
3.454999999999999716e+01 -7.879692350756561936e-02
3.460000000000000142e+01 -7.594347768524567499e-02
3.464999999999999858e+01 -7.584856046994778445e-02
3.470000000000000284e+01 -7.260217132572605037e-02
3.475000000000000000e+01 -7.193237480146780216e-02
3.479999999999999716e+01 -7.119723597848975905e-02
3.485000000000000142e+01 -7.132126089176089867e-02
3.489999999999999858e+01 -7.130470451075950067e-02
3.495000000000000284e+01 -7.202162800006371712e-02
3.500000000000000000e+01 -6.919988167617135977e-02
3.504999999999999716e+01 -6.967893423086574112e-02
3.510000000000000142e+01 -6.490284619057859472e-02
3.514999999999999858e+01 -6.054076023769140030e-02
3.520000000000000284e+01 -5.525421775866162788e-02
3.525000000000000000e+01 -5.496630020172414005e-02
3.529999999999999716e+01 -5.243913606980349362e-02
3.535000000000000142e+01 -5.325802434870601648e-02
3.539999999999999858e+01 -4.811897166263105069e-02
3.545000000000000284e+01 -4.605859936413322919e-02
3.550000000000000000e+01 -4.576522052749928265e-02
3.554999999999999716e+01 -4.460049555957992795e-02
3.560000000000000142e+01 -4.019302756209504335e-02
3.564999999999999858e+01 -3.473994348459210485e-02
3.570000000000000284e+01 -3.518899497908546670e-02
3.575000000000000000e+01 -3.093281329106770464e-02
3.579999999999999716e+01 -2.652803686455982787e-02
3.585000000000000142e+01 -2.204310506610789727e-02
3.589999999999999858e+01 -1.792665845331779806e-02
3.595000000000000284e+01 -1.583715405140831770e-02
3.600000000000000000e+01 -1.725309638965877648e-02
3.604999999999999716e+01 -1.207602797916008421e-02
3.610000000000000142e+01 -1.523695182640202352e-02
3.614999999999999858e+01 -2.399109542009708607e-02
3.620000000000000284e+01 -2.135447378623537076e-02
3.625000000000000000e+01 -2.414415731048173350e-02
3.629999999999999716e+01 -2.196368479863066228e-02
3.635000000000000142e+01 -2.204356817338561092e-02
3.639999999999999858e+01 -2.030549743068046920e-02
3.645000000000000284e+01 -2.038120589412549186e-02
3.650000000000000000e+01 -2.064044257920961967e-02
3.654999999999999716e+01 -1.969963211023146796e-02
3.660000000000000142e+01 -1.949191302002216061e-02
3.664999999999999858e+01 -1.970177938219705091e-02
3.670000000000000284e+01 -1.486402453443598157e-02
3.675000000000000000e+01 -1.712324215270965080e-02
3.679999999999999716e+01 -1.586601284278777932e-02
3.685000000000000142e+01 -1.516242119377961273e-02
3.689999999999999858e+01 -1.330374484561139270e-02
3.695000000000000284e+01 -1.328318807942420986e-02
3.700000000000000000e+01 -1.533037492616697722e-02
3.704999999999999716e+01 -1.786384879085979593e-02
3.710000000000000142e+01 -1.771157779902070989e-02
3.714999999999999858e+01 -1.950525074632975323e-02
3.720000000000000284e+01 -1.620744045956667642e-02
3.725000000000000000e+01 -1.898949419758335852e-02
3.729999999999999716e+01 -1.843233078472028552e-02
3.735000000000000142e+01 -1.706797970981753509e-02
3.739999999999999858e+01 -1.901161387556339968e-02
3.745000000000000284e+01 -1.894652881760164678e-02
3.750000000000000000e+01 -1.859583289319222815e-02
3.754999999999999716e+01 -1.566108915197667734e-02
3.760000000000000142e+01 -1.623252852790167330e-02
3.764999999999999858e+01 -1.909364057547410093e-02
3.770000000000000284e+01 -1.771260256260969237e-02
3.775000000000000000e+01 -1.875488955061651100e-02
3.779999999999999716e+01 -1.800985542720526592e-02
3.785000000000000142e+01 -1.789360214088524942e-02
3.789999999999999858e+01 -1.742978139303442628e-02
3.795000000000000284e+01 -1.907564654956636283e-02
3.800000000000000000e+01 -2.053270654038143184e-02
3.804999999999999716e+01 -2.418614557726394068e-02
3.810000000000000142e+01 -2.146698872649847878e-02
3.814999999999999858e+01 -3.030612173503506590e-02
3.820000000000000284e+01 -3.006232029420620455e-02
3.825000000000000000e+01 -2.969194198461651626e-02
3.829999999999999716e+01 -2.782895656270502338e-02
3.835000000000000142e+01 -2.760001190157860412e-02
3.839999999999999858e+01 -2.684118748935120785e-02
3.845000000000000284e+01 -2.736335150906680364e-02
3.850000000000000000e+01 -2.627807916543831168e-02
3.854999999999999716e+01 -2.763876111945197042e-02
3.860000000000000142e+01 -2.745459215937896824e-02
3.864999999999999858e+01 -2.576579756076993744e-02
3.870000000000000284e+01 -2.402622884346595003e-02
3.875000000000000000e+01 -2.353564077752329231e-02
3.879999999999999716e+01 -2.410093580627509918e-02
3.885000000000000142e+01 -2.374893541659213805e-02
3.889999999999999858e+01 -2.531919364509699691e-02
3.895000000000000284e+01 -2.506000811645880608e-02
3.900000000000000000e+01 -2.388052308015064726e-02
3.904999999999999716e+01 -2.359500427974156947e-02
3.910000000000000142e+01 -2.340618737125297472e-02
3.914999999999999858e+01 -2.285074215618434004e-02
3.920000000000000284e+01 -2.434940768220709290e-02
3.925000000000000000e+01 -2.573280035508827140e-02
3.929999999999999716e+01 -2.623570939778069322e-02
3.935000000000000142e+01 -2.562541742684165680e-02
3.939999999999999858e+01 -2.236773949092198469e-02
3.945000000000000284e+01 -2.416715053281710476e-02
3.950000000000000000e+01 -2.834267011010211182e-02
3.954999999999999716e+01 -2.711938675695642342e-02
3.960000000000000142e+01 -2.937914645339723477e-02
3.964999999999999858e+01 -2.885395119327783045e-02
3.970000000000000284e+01 -3.750757912499736585e-02
3.975000000000000000e+01 -3.936408171053139282e-02
3.979999999999999716e+01 -4.220156923808603827e-02
3.985000000000000142e+01 -4.136757171029742386e-02
3.989999999999999858e+01 -3.925721204597333591e-02
3.995000000000000284e+01 -3.821337563004720272e-02
4.000000000000000000e+01 -3.858031017003422936e-02
4.004999999999999716e+01 -4.039669298794342639e-02
4.010000000000000142e+01 -3.712662489806508453e-02
4.014999999999999858e+01 -3.937248559963046207e-02
4.020000000000000284e+01 -4.003979294433158975e-02
4.025000000000000000e+01 -3.915506294251180214e-02
4.029999999999999716e+01 -3.727139154076974242e-02
4.035000000000000142e+01 -3.703171876342052637e-02
4.039999999999999858e+01 -3.762187200744123577e-02
4.045000000000000284e+01 -3.499233725302697273e-02
4.050000000000000000e+01 -3.549450928824356144e-02
4.054999999999999716e+01 -3.536945140063922632e-02
4.060000000000000142e+01 -3.496358297121947289e-02
4.064999999999999858e+01 -3.517003828058930942e-02
4.070000000000000284e+01 -3.623946212747571061e-02
4.075000000000000000e+01 -3.729954495703608625e-02
4.079999999999999716e+01 -3.082091844441525730e-02
4.085000000000000142e+01 -2.680729273711902200e-02
4.089999999999999858e+01 -2.294119826141283527e-02
4.095000000000000284e+01 -2.231357720561105012e-02
4.100000000000000000e+01 -1.863170273896292209e-02
4.104999999999999716e+01 -2.036835064629500744e-02
4.110000000000000142e+01 -1.947619278734864443e-02
4.114999999999999858e+01 -1.907110036696870597e-02
4.120000000000000284e+01 -2.045800066880011994e-02
4.125000000000000000e+01 -1.931621728336659419e-02
4.129999999999999716e+01 -1.970408944058970810e-02
4.135000000000000142e+01 -1.912259148435062686e-02
4.139999999999999858e+01 -1.854885677102442038e-02
4.145000000000000284e+01 -1.994806170450343433e-02
4.150000000000000000e+01 -1.571474495109008093e-02
4.154999999999999716e+01 -1.606170743764379419e-02
4.160000000000000142e+01 -1.909482882921849020e-02
4.164999999999999858e+01 -2.006552774200607084e-02
4.170000000000000284e+01 -1.783741355609122850e-02
4.175000000000000000e+01 -1.574702918593753539e-02
4.179999999999999716e+01 -1.635495003455861296e-02
4.185000000000000142e+01 -5.116311447508709899e-03
4.189999999999999858e+01 -2.179122835348439643e-03
4.195000000000000284e+01 -1.981764647768067059e-03
4.200000000000000000e+01 -1.531927377186394950e-03
4.204999999999999716e+01 -5.874992123555605739e-03
4.210000000000000142e+01 -3.171430544925866839e-03
4.214999999999999858e+01 -3.795815331129079578e-03
4.220000000000000284e+01 -4.590055544265636035e-03
4.225000000000000000e+01 -2.578878811086655464e-03
4.229999999999999716e+01 2.879493340416627834e-04
4.235000000000000142e+01 -2.593456589983559463e-03
4.239999999999999858e+01 1.136769851655238233e-03
4.245000000000000284e+01 3.264922937035692491e-03
4.250000000000000000e+01 -1.036736995991313420e-03
4.254999999999999716e+01 -5.119612780377476129e-03
4.260000000000000142e+01 -3.347144285421385992e-03
4.264999999999999858e+01 -4.595107918119615241e-03
4.270000000000000284e+01 -4.779351027435820368e-03
4.275000000000000000e+01 -4.600979470372057976e-03
4.279999999999999716e+01 -3.757556747664796831e-03
4.285000000000000142e+01 -2.748683636090121576e-03
4.289999999999999858e+01 -1.666127565830047199e-03
4.295000000000000284e+01 -1.668005349198675149e-03
4.300000000000000000e+01 1.643182533375624459e-03
4.304999999999999716e+01 3.139381527036896880e-04
4.310000000000000142e+01 -3.872553454193063734e-03
4.314999999999999858e+01 -1.273764784179923617e-03
4.320000000000000284e+01 -1.630871363395474186e-03
4.325000000000000000e+01 4.697435434505600575e-04
4.329999999999999716e+01 3.566340528336747057e-04
4.335000000000000142e+01 3.103551829647169507e-03
4.339999999999999858e+01 3.126488938339694757e-03
4.345000000000000284e+01 2.538614702688308383e-03
4.350000000000000000e+01 3.650814216891709076e-03
4.354999999999999716e+01 2.898953838950981288e-03
4.360000000000000142e+01 6.612023513579131338e-03
4.364999999999999858e+01 8.345974964018825631e-03
4.370000000000000284e+01 9.202736215828309640e-03
4.375000000000000000e+01 8.920725089134006608e-03
4.379999999999999716e+01 8.190781488625526602e-03
4.385000000000000142e+01 8.557846220107840837e-03
4.389999999999999858e+01 9.493674850142784852e-03
4.395000000000000284e+01 4.495913840351716852e-03
4.400000000000000000e+01 5.901380358479905823e-03
4.404999999999999716e+01 5.082850640838568711e-03
4.410000000000000142e+01 6.085488595345453500e-03
4.414999999999999858e+01 8.059931893646890208e-03
4.420000000000000284e+01 9.159975524399075267e-03
4.425000000000000000e+01 8.933743655100405412e-03
4.429999999999999716e+01 9.680359597853833639e-03
4.435000000000000142e+01 9.074863399302867534e-03
4.439999999999999858e+01 5.751569719504086298e-03
4.445000000000000284e+01 -1.153200068600826033e-03
4.450000000000000000e+01 -1.788041803214002884e-03
4.454999999999999716e+01 -3.188371265901068265e-03
4.460000000000000142e+01 -3.613673470977153950e-03
4.464999999999999858e+01 -5.122046835148694015e-03
4.470000000000000284e+01 -7.543803423783555090e-03
4.475000000000000000e+01 -1.016980448984669896e-02
4.479999999999999716e+01 -1.362681296717452653e-02
4.485000000000000142e+01 -2.006631679777388932e-02
4.489999999999999858e+01 -1.850349299773609152e-02
4.495000000000000284e+01 -1.914887417198186600e-02
4.500000000000000000e+01 -1.713161150413464173e-02
4.504999999999999716e+01 -1.868852255667425091e-02
4.510000000000000142e+01 -1.388305791982186350e-02
4.514999999999999858e+01 -1.686945818491867449e-02
4.520000000000000284e+01 -1.409289920946044800e-02
4.525000000000000000e+01 -1.958067753925841689e-02
4.529999999999999716e+01 -1.902691929212874111e-02
4.535000000000000142e+01 -2.193803991507039391e-02
4.539999999999999858e+01 -1.593591365721127445e-02
4.545000000000000284e+01 -1.648919360101735315e-02
4.550000000000000000e+01 -1.718800004078029423e-02
4.554999999999999716e+01 -1.985850324564738048e-02
4.560000000000000142e+01 -2.400245689400828594e-02
4.564999999999999858e+01 -2.374702212659592082e-02
4.570000000000000284e+01 -2.716234045683226309e-02
4.575000000000000000e+01 -3.076458451314696002e-02
4.579999999999999716e+01 -3.204705916838111041e-02
4.585000000000000142e+01 -3.732246795912896875e-02
4.589999999999999858e+01 -3.160551532937615204e-02
4.595000000000000284e+01 -2.999168193852660633e-02
4.600000000000000000e+01 -2.916360779757800128e-02
4.604999999999999716e+01 -2.204060596323659943e-02
4.610000000000000142e+01 -2.430671342659989145e-02
4.614999999999999858e+01 -2.895923254149143297e-02
4.620000000000000284e+01 -2.352561582576431776e-02
4.625000000000000000e+01 -1.761015984435294890e-02
4.629999999999999716e+01 -1.784754245970058412e-02
4.635000000000000142e+01 -2.065590163454884137e-02
4.639999999999999858e+01 -1.897369449586480683e-02
4.645000000000000284e+01 -1.885647690989094780e-02
4.650000000000000000e+01 -2.023125214283222340e-02
4.654999999999999716e+01 -2.091348163811033306e-02
4.660000000000000142e+01 -1.377920014661738503e-02
4.664999999999999858e+01 -1.197577398961436126e-02
4.670000000000000284e+01 -1.311549408055735430e-02
4.675000000000000000e+01 -1.395848654458571418e-02
4.679999999999999716e+01 -7.392624082033209636e-03
4.685000000000000142e+01 -5.460727511803650965e-03
4.689999999999999858e+01 -6.207441520103968748e-03
4.695000000000000284e+01 -1.891165081341807412e-03
4.700000000000000000e+01 -1.209720149932253311e-03
4.704999999999999716e+01 5.812151776123888891e-03
4.710000000000000142e+01 9.669371821903024328e-03
4.714999999999999858e+01 7.921224648187110903e-03
4.720000000000000284e+01 9.419608674955483318e-03
4.725000000000000000e+01 9.124940763155233239e-03
4.729999999999999716e+01 3.116950701628874200e-03
4.735000000000000142e+01 5.845130386210289040e-03
4.739999999999999858e+01 -1.826893846134649223e-04
4.745000000000000284e+01 3.093564600611565726e-03
4.750000000000000000e+01 4.644018198085729868e-03
4.754999999999999716e+01 1.087255563401548801e-03
4.760000000000000142e+01 -2.614843733382810585e-03
4.764999999999999858e+01 -1.862121680314471643e-03
4.770000000000000284e+01 -3.009401215811885813e-03
4.775000000000000000e+01 -8.950120286918961240e-04
4.779999999999999716e+01 -8.754542016089410326e-04
4.785000000000000142e+01 8.288201627312152125e-03
4.789999999999999858e+01 8.550016762465020501e-03
4.795000000000000284e+01 1.226241213060877411e-02
4.800000000000000000e+01 1.513669481266442622e-02
4.804999999999999716e+01 1.461488737284791055e-02
4.810000000000000142e+01 1.530265736729471276e-02
4.814999999999999858e+01 1.735394242973781198e-02
4.820000000000000284e+01 1.717167435347167342e-02
4.825000000000000000e+01 1.866229794443260634e-02
4.829999999999999716e+01 2.067659070146624437e-02
4.835000000000000142e+01 2.091828673183420903e-02
4.839999999999999858e+01 2.323163098626418108e-02
4.845000000000000284e+01 2.282651376105624200e-02
4.850000000000000000e+01 2.174426047623715871e-02
4.854999999999999716e+01 2.163126645130849027e-02
4.860000000000000142e+01 2.308036579792711526e-02
4.864999999999999858e+01 2.230729555439046191e-02
4.870000000000000284e+01 2.295114770612663099e-02
4.875000000000000000e+01 2.282490514013867447e-02
4.879999999999999716e+01 2.188485089432045186e-02
4.885000000000000142e+01 1.877138227406634913e-02
4.889999999999999858e+01 2.088998050732474021e-02
4.895000000000000284e+01 1.952986193456014707e-02
4.900000000000000000e+01 1.864331059695711196e-02
4.904999999999999716e+01 1.720828702789871725e-02
4.910000000000000142e+01 2.128462595433567445e-02
4.914999999999999858e+01 1.808235617702088488e-02
4.920000000000000284e+01 1.732600145465888059e-02
4.925000000000000000e+01 1.731151255514123272e-02
4.929999999999999716e+01 1.895549746819946355e-02
4.935000000000000142e+01 1.889210138120391014e-02
4.939999999999999858e+01 1.713237483107792059e-02
4.945000000000000284e+01 1.797100376983629122e-02
4.950000000000000000e+01 1.931260228078445287e-02
4.954999999999999716e+01 1.883469316354881296e-02
4.960000000000000142e+01 1.880684235056720791e-02
4.964999999999999858e+01 1.791389997501853515e-02
4.970000000000000284e+01 9.947342478878304708e-03
4.975000000000000000e+01 1.197998015096422321e-02
4.979999999999999716e+01 9.247847624381350454e-03
4.985000000000000142e+01 8.133720320750366037e-03
4.989999999999999858e+01 5.747256675112206656e-03
4.995000000000000284e+01 5.424355089532691652e-03
5.000000000000000000e+01 8.670939280551253139e-03
5.004999999999999716e+01 1.220609980175846321e-02
5.010000000000000142e+01 9.648184719010416063e-03
5.014999999999999858e+01 1.002247199011194190e-02
5.020000000000000284e+01 9.100913822543963902e-03
5.025000000000000000e+01 1.139851585509989509e-02
5.029999999999999716e+01 1.167386368855645278e-02
5.035000000000000142e+01 1.526892057138485963e-02
5.039999999999999858e+01 1.470965684163890244e-02
5.045000000000000284e+01 1.833797847386152424e-02
5.050000000000000000e+01 1.859388055572559068e-02
5.054999999999999716e+01 2.532433805805806362e-02
5.060000000000000142e+01 2.675517232095275810e-02
5.064999999999999858e+01 2.687280264439689120e-02
5.070000000000000284e+01 2.694861731971845420e-02
5.075000000000000000e+01 2.661439868184774585e-02
5.079999999999999716e+01 2.848463638604155010e-02
5.085000000000000142e+01 2.426245549975528798e-02
5.089999999999999858e+01 2.508573652820720104e-02
5.095000000000000284e+01 2.737361503054893189e-02
5.100000000000000000e+01 2.945535250150796772e-02
5.104999999999999716e+01 3.468519780305291678e-02
5.110000000000000142e+01 3.289265910169160423e-02
5.114999999999999858e+01 3.252750377608464721e-02
5.120000000000000284e+01 3.361682150285359716e-02
5.125000000000000000e+01 3.309038730602196360e-02
5.129999999999999716e+01 3.540783539725842616e-02
5.135000000000000142e+01 3.595533633375915666e-02
5.139999999999999858e+01 3.722376266206755407e-02
5.145000000000000284e+01 3.979561328316236213e-02
5.150000000000000000e+01 3.781335304981869871e-02
5.154999999999999716e+01 3.775422506566052799e-02
5.160000000000000142e+01 4.061965215836618043e-02
5.164999999999999858e+01 4.324459650838242963e-02
5.170000000000000284e+01 4.272378188277053263e-02
5.175000000000000000e+01 4.554512629415099351e-02
5.179999999999999716e+01 4.309817642212170063e-02
5.185000000000000142e+01 4.453887468630301355e-02
5.189999999999999858e+01 4.588021701575422523e-02
5.195000000000000284e+01 4.596075639272773072e-02
5.200000000000000000e+01 4.746788842679072057e-02
5.204999999999999716e+01 4.821654163276101884e-02
5.210000000000000142e+01 4.765560639274449284e-02
5.214999999999999858e+01 4.611364032591132311e-02
5.220000000000000284e+01 5.359141486044855657e-02
5.225000000000000000e+01 5.285948721338063622e-02
5.229999999999999716e+01 6.017309773498862729e-02
5.235000000000000142e+01 6.674147257874658845e-02
5.239999999999999858e+01 6.840386277136348281e-02
5.245000000000000284e+01 6.854223744615987879e-02
5.250000000000000000e+01 7.654377454738379993e-02
5.254999999999999716e+01 7.673772772060011294e-02
5.260000000000000142e+01 7.782192954776881444e-02
5.264999999999999858e+01 8.238716493677313013e-02
5.270000000000000284e+01 8.146130941222132216e-02
5.275000000000000000e+01 7.864372860768621687e-02
5.279999999999999716e+01 7.801835755598905686e-02
5.285000000000000142e+01 7.855464116285137965e-02
5.289999999999999858e+01 7.813096605352630453e-02
5.295000000000000284e+01 7.919421343867215357e-02
5.300000000000000000e+01 7.937377951424773315e-02
5.304999999999999716e+01 7.946493231037751737e-02
5.310000000000000142e+01 7.893939805217344008e-02
5.314999999999999858e+01 8.059659602446365978e-02
5.320000000000000284e+01 8.084548804888173901e-02
5.325000000000000000e+01 7.966622662135251776e-02
5.329999999999999716e+01 8.424277591543490040e-02
5.335000000000000142e+01 7.990759187303246580e-02
5.339999999999999858e+01 8.104890706507593412e-02
5.345000000000000284e+01 8.280387998721887299e-02
5.350000000000000000e+01 8.596833457636464393e-02
5.354999999999999716e+01 8.836359443844843398e-02
5.360000000000000142e+01 8.810433039083546969e-02
5.364999999999999858e+01 9.044276957740800260e-02
5.370000000000000284e+01 8.873184885762526453e-02
5.375000000000000000e+01 9.385474758609559098e-02
5.379999999999999716e+01 8.778545352218423969e-02
5.385000000000000142e+01 8.273407127713125475e-02
5.389999999999999858e+01 8.185033340707685567e-02
5.395000000000000284e+01 8.197644416296219483e-02
5.400000000000000000e+01 8.466121111021621126e-02
5.404999999999999716e+01 8.484135160876618564e-02
5.410000000000000142e+01 8.339517452003893105e-02
5.414999999999999858e+01 7.849747361427386605e-02
5.420000000000000284e+01 7.552082854504343912e-02
5.425000000000000000e+01 7.343067748178915000e-02
5.429999999999999716e+01 7.369407318571974397e-02
5.435000000000000142e+01 7.342076085117006656e-02
5.439999999999999858e+01 7.635314589622639592e-02
5.445000000000000284e+01 7.793922688273195731e-02
5.450000000000000000e+01 7.735086987470751740e-02
5.454999999999999716e+01 7.893019415985889908e-02
5.460000000000000142e+01 8.264040624982585403e-02
5.464999999999999858e+01 8.398210786050763765e-02
5.470000000000000284e+01 8.843407801290407988e-02
5.475000000000000000e+01 9.019034962056579618e-02
5.479999999999999716e+01 8.829309857906264547e-02
5.485000000000000142e+01 8.947940455763998824e-02
5.489999999999999858e+01 9.284487826722964687e-02
5.495000000000000284e+01 9.443427482678613816e-02
5.500000000000000000e+01 9.314163929138508102e-02
5.504999999999999716e+01 9.339680755709502125e-02
5.510000000000000142e+01 9.339699593040341752e-02
5.514999999999999858e+01 9.206694812442547948e-02
5.520000000000000284e+01 9.945160078701331674e-02
5.525000000000000000e+01 9.437720184571987692e-02
5.529999999999999716e+01 9.695866577772301043e-02
5.535000000000000142e+01 9.740545005244158339e-02
5.539999999999999858e+01 1.015590528825278532e-01
5.545000000000000284e+01 1.048019486291717484e-01
5.550000000000000000e+01 1.103648368701174304e-01
5.554999999999999716e+01 1.026442673087241270e-01
5.560000000000000142e+01 1.004692600674199493e-01
5.564999999999999858e+01 1.010604171827206021e-01
5.570000000000000284e+01 1.032465461384839273e-01
5.575000000000000000e+01 1.066180526851280425e-01
5.579999999999999716e+01 1.062451390760180692e-01
5.585000000000000142e+01 1.102703564268264352e-01
5.589999999999999858e+01 1.099007528629601105e-01
5.595000000000000284e+01 1.121197312469444790e-01
5.600000000000000000e+01 1.135539516908584401e-01
5.604999999999999716e+01 1.147568279849273121e-01
5.610000000000000142e+01 1.183109658488940008e-01
5.614999999999999858e+01 1.184266018185022862e-01
5.620000000000000284e+01 1.203755835768649668e-01
5.625000000000000000e+01 1.214101479926446986e-01
5.629999999999999716e+01 1.219096735782468494e-01
5.635000000000000142e+01 1.228490282746207418e-01
5.639999999999999858e+01 1.240754411113678957e-01
5.645000000000000284e+01 1.242378359054269465e-01
5.650000000000000000e+01 1.260448259943321714e-01
5.654999999999999716e+01 1.265131488146074290e-01
5.660000000000000142e+01 1.228656591926939878e-01
5.664999999999999858e+01 1.241814908873153656e-01
5.670000000000000284e+01 1.241595991481787287e-01
5.675000000000000000e+01 1.245830791238552865e-01
5.679999999999999716e+01 1.249948767759916923e-01
5.685000000000000142e+01 1.261271026297189068e-01
5.689999999999999858e+01 1.262151004825465550e-01
5.695000000000000284e+01 1.269101477944751810e-01
5.700000000000000000e+01 1.269529068125822002e-01
5.704999999999999716e+01 1.285894773102176925e-01
5.710000000000000142e+01 1.314905416732490562e-01
5.714999999999999858e+01 1.328462287859400182e-01
5.720000000000000284e+01 1.346657234578074458e-01
5.725000000000000000e+01 1.358422565968160356e-01
5.729999999999999716e+01 1.359343342494992168e-01
5.735000000000000142e+01 1.366959114493773997e-01
5.739999999999999858e+01 1.331992237906536869e-01
5.745000000000000284e+01 1.312087718069790687e-01
5.750000000000000000e+01 1.320147387189168076e-01
5.754999999999999716e+01 1.330663173081004236e-01
5.760000000000000142e+01 1.322399249235958474e-01
5.764999999999999858e+01 1.338844301284566052e-01
5.770000000000000284e+01 1.315191106217097339e-01
5.775000000000000000e+01 1.309113071211476798e-01
5.779999999999999716e+01 1.288915055783720343e-01
5.785000000000000142e+01 1.274293812910588797e-01
5.789999999999999858e+01 1.259169383344234117e-01
5.795000000000000284e+01 1.176515283080847296e-01
5.800000000000000000e+01 1.146464513349380737e-01
5.804999999999999716e+01 1.113170988172930420e-01
5.810000000000000142e+01 1.098524842951370817e-01
5.814999999999999858e+01 1.074185594923072196e-01
5.820000000000000284e+01 1.064949244724270466e-01
5.825000000000000000e+01 1.057023518963667169e-01
5.829999999999999716e+01 1.025617397725988866e-01
5.835000000000000142e+01 1.035048798084945570e-01
5.839999999999999858e+01 1.066644916726501441e-01
5.845000000000000284e+01 1.047635725303706355e-01
5.850000000000000000e+01 1.021659114759300019e-01
5.854999999999999716e+01 1.018954831752427181e-01
5.860000000000000142e+01 1.066167599710330094e-01
5.864999999999999858e+01 1.000141080911578495e-01
5.870000000000000284e+01 9.850352687739885593e-02
5.875000000000000000e+01 1.005704898926710472e-01
5.879999999999999716e+01 1.018880795314151544e-01
5.885000000000000142e+01 1.014185321219397279e-01
5.889999999999999858e+01 1.030356209486222863e-01
5.895000000000000284e+01 1.022279624461946007e-01
5.900000000000000000e+01 1.033156315289670002e-01
5.904999999999999716e+01 1.057204320698904992e-01
5.910000000000000142e+01 1.061924539993961969e-01
5.914999999999999858e+01 1.105365393362620907e-01
5.920000000000000284e+01 1.088606719340586143e-01
5.925000000000000000e+01 1.097849276964496662e-01
5.929999999999999716e+01 1.060840578663933137e-01
5.935000000000000142e+01 1.067685534982237699e-01
5.939999999999999858e+01 1.086639379695039515e-01
5.945000000000000284e+01 1.148831527054394452e-01
5.950000000000000000e+01 1.156961502349567045e-01
5.954999999999999716e+01 1.157992260121471911e-01
5.960000000000000142e+01 1.178086253615285434e-01
5.964999999999999858e+01 1.158370344024451104e-01
5.970000000000000284e+01 1.122450846933425866e-01
5.975000000000000000e+01 1.124396139160133978e-01
5.979999999999999716e+01 1.132626376990554240e-01
5.985000000000000142e+01 1.130855707405045291e-01
5.989999999999999858e+01 1.136853800738141795e-01
5.995000000000000284e+01 1.119482707177340691e-01
6.000000000000000000e+01 1.113238040415585883e-01
6.004999999999999716e+01 1.093949708082254807e-01
6.010000000000000142e+01 1.099660386035014453e-01
6.014999999999999858e+01 9.848555797203928375e-02
6.020000000000000284e+01 9.951186169865837428e-02
6.025000000000000000e+01 1.005022826625361493e-01
6.029999999999999716e+01 1.009007022531615561e-01
6.035000000000000142e+01 1.006344787322316775e-01
6.039999999999999858e+01 1.005283722822003789e-01
6.045000000000000284e+01 1.005204872278657874e-01
6.050000000000000000e+01 9.973090468967438227e-02
6.054999999999999716e+01 9.959602586790564094e-02
6.060000000000000142e+01 1.017466135248816655e-01
6.064999999999999858e+01 9.690567414808522184e-02
6.070000000000000284e+01 9.798683246498512966e-02
6.075000000000000000e+01 9.820303681330679046e-02
6.079999999999999716e+01 9.532014785405658330e-02
6.085000000000000142e+01 9.656340656459788674e-02
6.089999999999999858e+01 9.473393961104827066e-02
6.095000000000000284e+01 9.688526365899935433e-02
6.100000000000000000e+01 9.688514765886574454e-02
6.104999999999999716e+01 9.171484741505084304e-02
6.110000000000000142e+01 9.538927495371417320e-02
6.114999999999999858e+01 1.026338434491018831e-01
6.120000000000000284e+01 1.039215200604536177e-01
6.125000000000000000e+01 1.048470732475109135e-01
6.129999999999999716e+01 1.053310125288556554e-01
6.135000000000000142e+01 1.053576468639527419e-01
6.139999999999999858e+01 1.014956719513474964e-01
6.145000000000000284e+01 1.022816431722621822e-01
6.150000000000000000e+01 9.054540684184120281e-02
6.154999999999999716e+01 9.254845813150301692e-02
6.160000000000000142e+01 9.200880072808553800e-02
6.164999999999999858e+01 9.277844568858926999e-02
6.170000000000000284e+01 9.212508308401276547e-02
6.175000000000000000e+01 9.298839694692145885e-02
6.179999999999999716e+01 9.090097329652749303e-02
6.185000000000000142e+01 9.076655557163856858e-02
6.189999999999999858e+01 9.059183816826760216e-02
6.195000000000000284e+01 9.314936111971430788e-02
6.200000000000000000e+01 8.886782033369183820e-02
6.204999999999999716e+01 9.370262258730389926e-02
6.210000000000000142e+01 9.653460032775464106e-02
6.214999999999999858e+01 9.751750477982652765e-02
6.220000000000000284e+01 9.413955337815405056e-02
6.225000000000000000e+01 9.416954912732306004e-02
6.229999999999999716e+01 9.684723572037648442e-02
6.235000000000000142e+01 9.556744340763320689e-02
6.239999999999999858e+01 9.654885306567501102e-02
6.245000000000000284e+01 9.702194462279709053e-02
6.250000000000000000e+01 9.326832903875031944e-02
6.254999999999999716e+01 9.290882677633678643e-02
6.260000000000000142e+01 9.306933735142308706e-02
6.264999999999999858e+01 9.105933880586020157e-02
6.270000000000000284e+01 9.516681901453719061e-02
6.275000000000000000e+01 9.262297457263864164e-02
6.279999999999999716e+01 9.325918248181513937e-02
6.285000000000000142e+01 9.299090611665027095e-02
6.289999999999999858e+01 9.361781614177465405e-02
6.295000000000000284e+01 9.341108826268276766e-02
6.300000000000000000e+01 9.128541102902502924e-02
6.304999999999999716e+01 8.826955243704646958e-02
6.310000000000000142e+01 8.908130533653503547e-02
6.314999999999999858e+01 9.640487673975953187e-02
6.320000000000000284e+01 9.251329334102871560e-02
6.325000000000000000e+01 9.321696022795744607e-02
6.329999999999999716e+01 9.245387172402047549e-02
6.335000000000000142e+01 9.172924391581946391e-02
6.339999999999999858e+01 9.478969143016065246e-02
6.345000000000000284e+01 9.080952042666820545e-02
6.350000000000000000e+01 9.160734315991757304e-02
6.354999999999999716e+01 9.139338725180227996e-02
6.360000000000000142e+01 9.043788342772487998e-02
6.364999999999999858e+01 9.373302629851083811e-02
6.370000000000000284e+01 9.589222589732704360e-02
6.375000000000000000e+01 9.564874729316509561e-02
6.379999999999999716e+01 9.561061608879177498e-02
6.385000000000000142e+01 9.516827423173040978e-02
6.389999999999999858e+01 9.582083163267073045e-02
6.395000000000000284e+01 9.605414689182152632e-02
6.400000000000000000e+01 9.525072844075940792e-02
6.404999999999999716e+01 9.630134473418704155e-02
6.409999999999999432e+01 9.343917014573482893e-02
6.415000000000000568e+01 8.991180087049897851e-02
6.420000000000000284e+01 9.075425988662247367e-02
6.425000000000000000e+01 9.093918064531315848e-02
6.429999999999999716e+01 9.040667184548517588e-02
6.434999999999999432e+01 9.232831021908631530e-02
6.440000000000000568e+01 8.907351333058166620e-02
6.445000000000000284e+01 8.828634043941781251e-02
6.450000000000000000e+01 8.816070589541180613e-02
6.454999999999999716e+01 8.776094301265252584e-02
6.459999999999999432e+01 8.342867187245285587e-02
6.465000000000000568e+01 8.371578246325153683e-02
6.470000000000000284e+01 9.072648514217980520e-02
6.475000000000000000e+01 8.992788087260752961e-02
6.479999999999999716e+01 9.051158107669476927e-02
6.484999999999999432e+01 8.655038987908528214e-02
6.490000000000000568e+01 8.520565827275261572e-02
6.495000000000000284e+01 8.634003127047218396e-02
6.500000000000000000e+01 8.705497234004465346e-02
6.504999999999999716e+01 8.694794474366990267e-02
6.509999999999999432e+01 8.998570487153299824e-02
6.515000000000000568e+01 9.081588434828467837e-02
6.520000000000000284e+01 8.727264474407825379e-02
6.525000000000000000e+01 8.731093032790415709e-02
6.529999999999999716e+01 8.811447667135748063e-02
6.534999999999999432e+01 9.198692206136725724e-02
6.540000000000000568e+01 9.023799626134573759e-02
6.545000000000000284e+01 8.933509705765450837e-02
6.550000000000000000e+01 8.483244066873830980e-02
6.554999999999999716e+01 8.237407212487414532e-02
6.559999999999999432e+01 8.046411719584181665e-02
6.565000000000000568e+01 8.160969131098606832e-02
6.570000000000000284e+01 8.285984814743084514e-02
6.575000000000000000e+01 7.688965577404173468e-02
6.579999999999999716e+01 7.413795770617487291e-02
6.584999999999999432e+01 7.079491206429180949e-02
6.590000000000000568e+01 6.840731954883445820e-02
6.595000000000000284e+01 6.807898869440630329e-02
6.600000000000000000e+01 6.214055965290583849e-02
6.604999999999999716e+01 6.749935135143021736e-02
6.609999999999999432e+01 6.353420069744268595e-02
6.615000000000000568e+01 6.510614318766132225e-02
6.620000000000000284e+01 6.360547297537105793e-02
6.625000000000000000e+01 6.964162694030048839e-02
6.629999999999999716e+01 7.088231351328069807e-02
6.634999999999999432e+01 6.730530089105155045e-02
6.640000000000000568e+01 6.759656271372248282e-02
6.645000000000000284e+01 6.681360120888792109e-02
6.650000000000000000e+01 6.640988152633300889e-02
6.654999999999999716e+01 6.938267502876381554e-02
6.659999999999999432e+01 7.416692479579199693e-02
6.665000000000000568e+01 7.601923045065578366e-02
6.670000000000000284e+01 7.222126838735495880e-02
6.675000000000000000e+01 6.398872947698031055e-02
6.679999999999999716e+01 6.813234168696347126e-02
6.684999999999999432e+01 6.676514310927919582e-02
6.690000000000000568e+01 6.728701787604939033e-02
6.695000000000000284e+01 7.121712364714434529e-02
6.700000000000000000e+01 7.150075119596187301e-02
6.704999999999999716e+01 7.169025529745687297e-02
6.709999999999999432e+01 7.309244290136203415e-02
6.715000000000000568e+01 6.986379783790618025e-02
6.720000000000000284e+01 7.199176024336224888e-02
6.725000000000000000e+01 7.113902883021297474e-02
6.729999999999999716e+01 6.895855663547872938e-02
6.734999999999999432e+01 7.255010392864057189e-02
6.740000000000000568e+01 6.830087766569481467e-02
6.745000000000000284e+01 6.272026870755703643e-02
6.750000000000000000e+01 5.962975452008052735e-02
6.754999999999999716e+01 6.241897500010842176e-02
6.759999999999999432e+01 6.395979093368585333e-02
6.765000000000000568e+01 6.207916929648324422e-02
6.770000000000000284e+01 6.157500154947398441e-02
6.775000000000000000e+01 5.914389989798301411e-02
6.779999999999999716e+01 5.841058714242970684e-02
6.784999999999999432e+01 5.932297980990151182e-02
6.790000000000000568e+01 6.121972254518084217e-02
6.795000000000000284e+01 6.136104116793315161e-02
6.800000000000000000e+01 5.993690144226245659e-02
6.804999999999999716e+01 5.586018003470855087e-02
6.809999999999999432e+01 5.599153456450994826e-02
6.815000000000000568e+01 5.239372722889394651e-02
6.820000000000000284e+01 5.170017753968388086e-02
6.825000000000000000e+01 5.297378167231783785e-02
6.829999999999999716e+01 5.423559378743035564e-02
6.834999999999999432e+01 5.113459421866070609e-02
6.840000000000000568e+01 5.576324405004030871e-02
6.845000000000000284e+01 5.906365301767452225e-02
6.850000000000000000e+01 5.962851331396770704e-02
6.854999999999999716e+01 6.160513492151946380e-02
6.859999999999999432e+01 5.918484197282675163e-02
6.865000000000000568e+01 5.649101918488524943e-02
6.870000000000000284e+01 5.602981132884049531e-02
6.875000000000000000e+01 5.851224077640346244e-02
6.879999999999999716e+01 5.839833424816615742e-02
6.884999999999999432e+01 5.827533912575325048e-02
6.890000000000000568e+01 5.635312815334767717e-02
6.895000000000000284e+01 5.651499833850023163e-02
6.900000000000000000e+01 5.279455255569423522e-02
6.904999999999999716e+01 5.391566219093346657e-02
6.909999999999999432e+01 5.847790645993408004e-02
6.915000000000000568e+01 5.716010433443580868e-02
6.920000000000000284e+01 5.473381406162031865e-02
6.925000000000000000e+01 5.145311313366675993e-02
6.929999999999999716e+01 5.634069573719093643e-02
6.934999999999999432e+01 5.876273569176693884e-02
6.940000000000000568e+01 6.146629195650291783e-02
6.945000000000000284e+01 6.075421653920529824e-02
6.950000000000000000e+01 5.672325782716041570e-02
6.954999999999999716e+01 5.919693268585566465e-02
6.959999999999999432e+01 4.932480901106901794e-02
6.965000000000000568e+01 4.702561645593818923e-02
6.970000000000000284e+01 4.647265139991442473e-02
6.975000000000000000e+01 4.456167884986043937e-02
6.979999999999999716e+01 4.736887258784027582e-02
6.984999999999999432e+01 4.785026886255882433e-02
6.990000000000000568e+01 4.432849708472025307e-02
6.995000000000000284e+01 3.413335985397017436e-02
7.000000000000000000e+01 3.067463731823140763e-02
7.004999999999999716e+01 2.647343856943779744e-02
7.009999999999999432e+01 2.771740550555035904e-02
7.015000000000000568e+01 2.659824437631460800e-02
7.020000000000000284e+01 1.884948376294614397e-02
7.025000000000000000e+01 2.237866415479902032e-02
7.029999999999999716e+01 2.250124751947088150e-02
7.034999999999999432e+01 2.379358818500713207e-02
7.040000000000000568e+01 2.041210530158698438e-02
7.045000000000000284e+01 2.087940752184007029e-02
7.050000000000000000e+01 2.192627969947231678e-02
7.054999999999999716e+01 2.210508304233302357e-02
7.059999999999999432e+01 2.316413938577550208e-02
7.065000000000000568e+01 2.096396543878369795e-02
7.070000000000000284e+01 2.721955610360321867e-02
7.075000000000000000e+01 2.839416386858026331e-02
7.079999999999999716e+01 2.802437758166523296e-02
7.084999999999999432e+01 2.772842645346281637e-02
7.090000000000000568e+01 2.326677182677441488e-02
7.095000000000000284e+01 2.060081432473726340e-02
7.100000000000000000e+01 2.186910623227941025e-02
7.104999999999999716e+01 1.549275533786065827e-02
7.109999999999999432e+01 2.033868369866046952e-02
7.115000000000000568e+01 2.623886220685507295e-02
7.120000000000000284e+01 2.350667973492161222e-02
7.125000000000000000e+01 1.737882682283775279e-02
7.129999999999999716e+01 1.804725419733533773e-02
7.134999999999999432e+01 2.006709640713573439e-02
7.140000000000000568e+01 2.036482482342884953e-02
7.145000000000000284e+01 2.111619804601333472e-02
7.150000000000000000e+01 2.143087949718357199e-02
7.154999999999999716e+01 2.151689383459872568e-02
7.159999999999999432e+01 1.466615154486827256e-02
7.165000000000000568e+01 4.253835547880508404e-03
7.170000000000000284e+01 9.535768042728071103e-03
7.175000000000000000e+01 7.976307924504042954e-03
7.179999999999999716e+01 5.550870802726828217e-04
7.184999999999999432e+01 -9.988543831811456421e-04
7.190000000000000568e+01 -2.608804478760734340e-03
7.195000000000000284e+01 -1.000491408006091466e-02
7.200000000000000000e+01 -1.022260765533016501e-02
7.204999999999999716e+01 -1.684765425048095899e-02
7.209999999999999432e+01 -1.996308181911861379e-02
7.215000000000000568e+01 -2.211403755637466467e-02
7.220000000000000284e+01 -2.841999834634526337e-02
7.225000000000000000e+01 -2.840488203153938157e-02
7.229999999999999716e+01 -3.071824429240460619e-02
7.234999999999999432e+01 -2.472909588757705307e-02
7.240000000000000568e+01 -2.233330321993924270e-02
7.245000000000000284e+01 -1.811181338022004733e-02
7.250000000000000000e+01 -2.008855524254021807e-02
7.254999999999999716e+01 -1.901273089206606190e-02
7.259999999999999432e+01 -2.029734119585397192e-02
7.265000000000000568e+01 -1.764950043784566450e-02
7.270000000000000284e+01 -1.214297598964885622e-02
7.275000000000000000e+01 -1.420127617062607803e-02
7.279999999999999716e+01 -1.075162186171217150e-02
7.284999999999999432e+01 -1.277413091650356908e-02
7.290000000000000568e+01 -1.308741989495075357e-02
7.295000000000000284e+01 -2.105334566337915478e-02
7.300000000000000000e+01 -2.730982742048839590e-02
7.304999999999999716e+01 -3.027573129889371550e-02
7.309999999999999432e+01 -2.855461378284596119e-02
7.315000000000000568e+01 -2.746709907096678976e-02
7.320000000000000284e+01 -2.075840821838745645e-02
7.325000000000000000e+01 -1.787827791776119488e-02
7.329999999999999716e+01 -1.915249014174799300e-02
7.334999999999999432e+01 -1.945719910641338299e-02
7.340000000000000568e+01 -1.907842123706581655e-02
7.345000000000000284e+01 -1.977157446012467457e-02
7.350000000000000000e+01 -1.770872536497812219e-02
7.354999999999999716e+01 -1.869172525860906056e-02
7.359999999999999432e+01 -1.857993509606317012e-02
7.365000000000000568e+01 -1.551999484797864960e-02
7.370000000000000284e+01 -1.211246680971899033e-02
7.375000000000000000e+01 -1.171366404010921319e-02
7.379999999999999716e+01 -1.695203189314107781e-02
7.384999999999999432e+01 -1.462636133404942793e-02
7.390000000000000568e+01 -1.501834733578308323e-02
7.395000000000000284e+01 -1.296985319109209174e-02
7.400000000000000000e+01 -1.323514297103411778e-02
7.404999999999999716e+01 -1.262688221067265540e-02
7.409999999999999432e+01 -1.224009598634463042e-02
7.415000000000000568e+01 -1.310124800537347013e-02
7.420000000000000284e+01 -9.312961267745077654e-03
7.425000000000000000e+01 -1.183603228033961591e-02
7.429999999999999716e+01 -8.527827628698525508e-03
7.434999999999999432e+01 -1.387807462932660885e-02
7.440000000000000568e+01 -9.934385392876365559e-03
7.445000000000000284e+01 -1.160466349691102565e-02
7.450000000000000000e+01 -9.099576259189064154e-03
7.454999999999999716e+01 -1.211035210139884202e-02
7.459999999999999432e+01 -1.253915422633986899e-02
7.465000000000000568e+01 -1.545322195922154210e-02
7.470000000000000284e+01 -8.655529259225672525e-03
7.475000000000000000e+01 -2.703756024022533830e-03
7.479999999999999716e+01 1.258539819330112362e-03
7.484999999999999432e+01 2.357018611568625823e-03
7.490000000000000568e+01 3.817668139001144552e-03
7.495000000000000284e+01 6.677330727735309931e-03
7.500000000000000000e+01 7.096465878473066577e-03
7.504999999999999716e+01 3.433036785295131427e-03
7.509999999999999432e+01 6.054013719879988535e-03
7.515000000000000568e+01 7.970820580095959104e-03
7.520000000000000284e+01 8.198910415149337008e-03
7.525000000000000000e+01 8.005259138617921641e-03
7.529999999999999716e+01 9.213685415383424809e-03
7.534999999999999432e+01 1.008509555600920274e-02
7.540000000000000568e+01 1.459356094265924601e-02
7.545000000000000284e+01 1.719484262767341509e-02
7.550000000000000000e+01 1.621612807612207371e-02
7.554999999999999716e+01 1.630546368031861315e-02
7.559999999999999432e+01 1.848330887065815706e-02
7.565000000000000568e+01 2.102004102519776374e-02
7.570000000000000284e+01 2.383135905455214740e-02
7.575000000000000000e+01 2.323320507990509626e-02
7.579999999999999716e+01 2.087899429326929568e-02
7.584999999999999432e+01 2.747138369204828873e-02
7.590000000000000568e+01 2.511471967374634753e-02
7.595000000000000284e+01 2.258405365860616243e-02
7.600000000000000000e+01 1.930675445550950053e-02
7.604999999999999716e+01 1.285836529506768043e-02
7.609999999999999432e+01 1.892507778358670095e-02
7.615000000000000568e+01 1.707918856703722135e-02
7.620000000000000284e+01 1.334070197120756918e-02
7.625000000000000000e+01 1.020850075190901825e-02
7.629999999999999716e+01 8.316372322669362410e-03
7.634999999999999432e+01 5.830524328526997396e-03
7.640000000000000568e+01 3.494766742043235296e-03
7.645000000000000284e+01 1.638215043380272188e-03
7.650000000000000000e+01 4.325149855044819157e-03
7.654999999999999716e+01 2.197630631621474637e-03
7.659999999999999432e+01 -2.257443695016372669e-04
7.665000000000000568e+01 -1.140704943373902847e-03
7.670000000000000284e+01 2.436599452841528828e-03
7.675000000000000000e+01 -1.595625800076479715e-03
7.679999999999999716e+01 -3.189409731934020158e-03
7.684999999999999432e+01 -5.161321074406983143e-03
7.690000000000000568e+01 -7.638611985867956727e-03
7.695000000000000284e+01 -6.268319408681458094e-03
7.700000000000000000e+01 -9.588293593502793255e-03
7.704999999999999716e+01 -8.333525944811419686e-03
7.709999999999999432e+01 -5.800818290721202440e-03
7.715000000000000568e+01 -6.364584285740385733e-03
7.720000000000000284e+01 5.892844237538029124e-04
7.725000000000000000e+01 4.779523888856510895e-03
7.729999999999999716e+01 2.161453791480288239e-03
7.734999999999999432e+01 -2.449367679516803540e-03
7.740000000000000568e+01 -4.844972879305788245e-03
7.745000000000000284e+01 -7.610097147894393475e-03
7.750000000000000000e+01 -1.918047676979596841e-02
7.754999999999999716e+01 -1.973903914326484085e-02
7.759999999999999432e+01 -1.534552559043773565e-02
7.765000000000000568e+01 -2.250563248637902150e-02
7.770000000000000284e+01 -1.916023105247289041e-02
7.775000000000000000e+01 -1.560247044851590693e-02
7.779999999999999716e+01 -1.403188555441944180e-02
7.784999999999999432e+01 -1.435188397089159906e-02
7.790000000000000568e+01 -1.716413738601768602e-02
7.795000000000000284e+01 -1.940606866066754352e-02
7.800000000000000000e+01 -2.368790839334741771e-02
7.804999999999999716e+01 -2.268742287044240094e-02
7.809999999999999432e+01 -2.266953988084715460e-02
7.815000000000000568e+01 -2.969805740865232024e-02
7.820000000000000284e+01 -2.928093796603271903e-02
7.825000000000000000e+01 -2.970396851973310798e-02
7.829999999999999716e+01 -2.984791660160182949e-02
7.834999999999999432e+01 -2.882760847211932737e-02
7.840000000000000568e+01 -2.653339458496280223e-02
7.845000000000000284e+01 -3.122991103388133086e-02
7.850000000000000000e+01 -3.456904240043513071e-02
7.854999999999999716e+01 -3.582447625566170107e-02
7.859999999999999432e+01 -3.525743194066958963e-02
7.865000000000000568e+01 -3.519960929870213917e-02
7.870000000000000284e+01 -3.526350390578299882e-02
7.875000000000000000e+01 -3.526134133815308352e-02
7.879999999999999716e+01 -3.367577188790421561e-02
7.884999999999999432e+01 -3.376958061421876656e-02
7.890000000000000568e+01 -3.374767037190405661e-02
7.895000000000000284e+01 -3.077211497039103114e-02
7.900000000000000000e+01 -3.510775200059942230e-02
7.904999999999999716e+01 -3.282271044215216704e-02
7.909999999999999432e+01 -3.323370215993756704e-02
7.915000000000000568e+01 -3.209660566784848512e-02
7.920000000000000284e+01 -2.824960966365976447e-02
7.925000000000000000e+01 -2.134387124177210271e-02
7.929999999999999716e+01 -2.122679631814040208e-02
7.934999999999999432e+01 -1.817239698053210034e-02
7.940000000000000568e+01 -2.136799902827865930e-02
7.945000000000000284e+01 -1.982071864961874874e-02
7.950000000000000000e+01 -2.376894443748552715e-02
7.954999999999999716e+01 -2.194459938328116935e-02
7.959999999999999432e+01 -1.780095859463146080e-02
7.965000000000000568e+01 -1.694727756561937443e-02
7.970000000000000284e+01 -1.083533579428162807e-02
7.975000000000000000e+01 -4.496930295678413722e-03
7.979999999999999716e+01 -6.437616855674308490e-03
7.984999999999999432e+01 -3.149612871817700482e-03
7.990000000000000568e+01 -1.088835570172938874e-02
7.995000000000000284e+01 -1.067013825363149863e-02
8.000000000000000000e+01 -5.204676437447063909e-03
8.004999999999999716e+01 -7.995397508632682421e-03
8.009999999999999432e+01 -6.444208351184367058e-03
8.015000000000000568e+01 -4.089659202302006573e-03
8.020000000000000284e+01 -1.517071549345612620e-02
8.025000000000000000e+01 -1.792722337583640968e-02
8.029999999999999716e+01 -1.720760927562842851e-02
8.034999999999999432e+01 -2.744412058529807630e-02
8.040000000000000568e+01 -3.192555832194308996e-02
8.045000000000000284e+01 -3.568223560024370855e-02
8.050000000000000000e+01 -4.827885515092877194e-02
8.054999999999999716e+01 -4.535071875786191725e-02
8.059999999999999432e+01 -4.381068499024316082e-02
8.065000000000000568e+01 -5.114941986118286960e-02
8.070000000000000284e+01 -5.147507352440459233e-02
8.075000000000000000e+01 -5.175372190291279567e-02
8.079999999999999716e+01 -4.866025632667488748e-02
8.084999999999999432e+01 -5.133781529975856711e-02
8.090000000000000568e+01 -5.035087706966991095e-02
8.095000000000000284e+01 -5.179022411150722982e-02
8.100000000000000000e+01 -5.477940998726060079e-02
8.104999999999999716e+01 -5.100399181641759871e-02
8.109999999999999432e+01 -4.933419268938857988e-02
8.115000000000000568e+01 -4.896997287614656552e-02
8.120000000000000284e+01 -4.410316628533658689e-02
8.125000000000000000e+01 -3.959486057745736226e-02
8.129999999999999716e+01 -3.720071788560032344e-02
8.134999999999999432e+01 -3.602030302019691710e-02
8.140000000000000568e+01 -4.241460461978861091e-02
8.145000000000000284e+01 -4.863401124527855224e-02
8.150000000000000000e+01 -5.442488131377515997e-02
8.154999999999999716e+01 -5.571773462031891916e-02
8.159999999999999432e+01 -6.026199097613246097e-02
8.165000000000000568e+01 -6.108455128112986326e-02
8.170000000000000284e+01 -6.726537997506168431e-02
8.175000000000000000e+01 -6.581157445762517155e-02
8.179999999999999716e+01 -6.185493312018453677e-02
8.184999999999999432e+01 -6.003697269994969637e-02
8.190000000000000568e+01 -6.142691152945076866e-02
8.195000000000000284e+01 -6.517875465235574428e-02
8.200000000000000000e+01 -6.501399440141346353e-02
8.204999999999999716e+01 -6.121586330362506490e-02
8.209999999999999432e+01 -5.592752864145989627e-02
8.215000000000000568e+01 -5.612949468702473771e-02
8.220000000000000284e+01 -5.243019438907504937e-02
8.225000000000000000e+01 -6.058904375730753133e-02
8.229999999999999716e+01 -6.356245318058580118e-02
8.234999999999999432e+01 -6.029788594379856953e-02
8.240000000000000568e+01 -5.407127213102665142e-02
8.245000000000000284e+01 -5.334277541105652415e-02
8.250000000000000000e+01 -5.055373463400680834e-02
8.254999999999999716e+01 -4.744382524066180495e-02
8.259999999999999432e+01 -4.896138394931970339e-02
8.265000000000000568e+01 -5.197129518319064390e-02
8.270000000000000284e+01 -5.961083764733433182e-02
8.275000000000000000e+01 -5.591950324370144332e-02
8.279999999999999716e+01 -5.492850835507959162e-02
8.284999999999999432e+01 -5.167857715783429062e-02
8.290000000000000568e+01 -4.921760430119977159e-02
8.295000000000000284e+01 -5.190751172729158452e-02
8.300000000000000000e+01 -5.181903502335732242e-02
8.304999999999999716e+01 -6.502060491785625895e-02
8.309999999999999432e+01 -7.137584892094869793e-02
8.315000000000000568e+01 -7.460109560928418482e-02
8.320000000000000284e+01 -7.263735513162654367e-02
8.325000000000000000e+01 -6.940154215927912817e-02
8.329999999999999716e+01 -6.305925188087779798e-02
8.334999999999999432e+01 -6.228660287411170310e-02
8.340000000000000568e+01 -5.932321068319040824e-02
8.345000000000000284e+01 -7.433655485759305126e-02
8.350000000000000000e+01 -8.118546010842257743e-02
8.354999999999999716e+01 -7.559679288299456235e-02
8.359999999999999432e+01 -7.897570725135814873e-02
8.365000000000000568e+01 -7.662475453969591621e-02
8.370000000000000284e+01 -8.109047893809155638e-02
8.375000000000000000e+01 -8.031026110673791796e-02
8.379999999999999716e+01 -8.244281693651420162e-02
8.384999999999999432e+01 -7.740439982036051436e-02
8.390000000000000568e+01 -7.087780909536467444e-02
8.395000000000000284e+01 -7.516652092137907082e-02
8.400000000000000000e+01 -7.393250516558996788e-02
8.404999999999999716e+01 -7.528484478691313542e-02
8.409999999999999432e+01 -7.690622947048623981e-02
8.415000000000000568e+01 -7.719842370616723792e-02
8.420000000000000284e+01 -7.902859014149844763e-02
8.425000000000000000e+01 -8.050687399069048067e-02
8.429999999999999716e+01 -8.428809921544055950e-02
8.434999999999999432e+01 -8.342944505097213415e-02
8.440000000000000568e+01 -8.249001266670301369e-02
8.445000000000000284e+01 -8.993709155032519886e-02
8.450000000000000000e+01 -9.891148180466133311e-02
8.454999999999999716e+01 -9.686396943582326058e-02
8.459999999999999432e+01 -1.054429765264821434e-01
8.465000000000000568e+01 -1.011510482846020298e-01
8.470000000000000284e+01 -1.041680505943204105e-01
8.475000000000000000e+01 -1.025057650682624777e-01
8.479999999999999716e+01 -9.974332245317774071e-02
8.484999999999999432e+01 -9.877123837167808840e-02
8.490000000000000568e+01 -9.021999524239651680e-02
8.495000000000000284e+01 -9.481798139459174379e-02
8.500000000000000000e+01 -9.298651483336414780e-02
8.504999999999999716e+01 -8.401119168597317999e-02
8.509999999999999432e+01 -8.068102216265130022e-02
8.515000000000000568e+01 -8.813833209394225654e-02
8.520000000000000284e+01 -9.095666811445332622e-02
8.525000000000000000e+01 -9.307277234508647135e-02
8.529999999999999716e+01 -9.476200887989220945e-02
8.534999999999999432e+01 -9.701367583767313285e-02
8.540000000000000568e+01 -1.005861634441928276e-01
8.545000000000000284e+01 -9.668410982725421376e-02
8.550000000000000000e+01 -1.000501409564686500e-01
8.554999999999999716e+01 -1.001875911026450933e-01
8.559999999999999432e+01 -9.585821835744567920e-02
8.565000000000000568e+01 -1.053662469806064955e-01
8.570000000000000284e+01 -9.351722079878314886e-02
8.575000000000000000e+01 -9.154081405631829538e-02
8.579999999999999716e+01 -1.022228466768773381e-01
8.584999999999999432e+01 -1.037389056016648908e-01
8.590000000000000568e+01 -1.168121408030898950e-01
8.595000000000000284e+01 -1.179433667681630826e-01
8.600000000000000000e+01 -1.162778176915750111e-01
8.604999999999999716e+01 -1.242462097395858195e-01
8.609999999999999432e+01 -1.173510896003463477e-01
8.615000000000000568e+01 -1.282886722088023013e-01
8.620000000000000284e+01 -1.401199525477930252e-01
8.625000000000000000e+01 -1.319324549040236938e-01
8.629999999999999716e+01 -1.310191222100484387e-01
8.634999999999999432e+01 -1.380574635285484186e-01
8.640000000000000568e+01 -1.408536963624242022e-01
8.645000000000000284e+01 -1.399029193705704222e-01
8.650000000000000000e+01 -1.419043394215836751e-01
8.654999999999999716e+01 -1.491333831348960193e-01
8.659999999999999432e+01 -1.549019622403428886e-01
8.665000000000000568e+01 -1.569941143547352314e-01
8.670000000000000284e+01 -1.609234336442078028e-01
8.675000000000000000e+01 -1.614944079195957394e-01
8.679999999999999716e+01 -1.583109476013820072e-01
8.684999999999999432e+01 -1.589892509459254755e-01
8.690000000000000568e+01 -1.562384987306138229e-01
8.695000000000000284e+01 -1.531849160640701701e-01
8.700000000000000000e+01 -1.537024110682570222e-01
8.704999999999999716e+01 -1.668582761490158550e-01
8.709999999999999432e+01 -1.648336025938909877e-01
8.715000000000000568e+01 -1.651459410097232960e-01
8.720000000000000284e+01 -1.664465003784868502e-01
8.725000000000000000e+01 -1.665588158684287445e-01
8.729999999999999716e+01 -1.655476065504813132e-01
8.734999999999999432e+01 -1.658472638720966397e-01
8.740000000000000568e+01 -1.710260804039731852e-01
8.745000000000000284e+01 -1.705239292770721060e-01
8.750000000000000000e+01 -1.786219914939982112e-01
8.754999999999999716e+01 -1.790983590966918337e-01
8.759999999999999432e+01 -1.796509971648934945e-01
8.765000000000000568e+01 -1.836075544528538439e-01
8.770000000000000284e+01 -1.833141799965095353e-01
8.775000000000000000e+01 -1.817025537510380262e-01
8.779999999999999716e+01 -1.795233203342378736e-01
8.784999999999999432e+01 -1.787829140950689677e-01
8.790000000000000568e+01 -1.752770446633820367e-01
8.795000000000000284e+01 -1.753700949419123578e-01
8.800000000000000000e+01 -1.702103765630713361e-01
8.804999999999999716e+01 -1.710738267736966189e-01
8.809999999999999432e+01 -1.648811645208970167e-01
8.815000000000000568e+01 -1.580658526545050124e-01
8.820000000000000284e+01 -1.604695675940355504e-01
8.825000000000000000e+01 -1.577340608205530514e-01
8.829999999999999716e+01 -1.527860190065633283e-01
8.834999999999999432e+01 -1.531755060261347501e-01
8.840000000000000568e+01 -1.551235344686434647e-01
8.845000000000000284e+01 -1.553496930025913547e-01
8.850000000000000000e+01 -1.545836409055989236e-01
8.854999999999999716e+01 -1.537884375511722745e-01
8.859999999999999432e+01 -1.557433019742321123e-01
8.865000000000000568e+01 -1.527361033294350467e-01
8.870000000000000284e+01 -1.523906798233581050e-01
8.875000000000000000e+01 -1.469733802962387148e-01
8.879999999999999716e+01 -1.481517424459351806e-01
8.884999999999999432e+01 -1.488035667417237917e-01
8.890000000000000568e+01 -1.470013424816832837e-01
8.895000000000000284e+01 -1.513672992977458387e-01
8.900000000000000000e+01 -1.499872641938969631e-01
8.904999999999999716e+01 -1.468426615477536057e-01
8.909999999999999432e+01 -1.508974938343221606e-01
8.915000000000000568e+01 -1.541184631134190353e-01
8.920000000000000284e+01 -1.583837698242296643e-01
8.925000000000000000e+01 -1.547007539413310373e-01
8.929999999999999716e+01 -1.594204876160046913e-01
8.934999999999999432e+01 -1.615371221327650264e-01
8.940000000000000568e+01 -1.610226621565134519e-01
8.945000000000000284e+01 -1.635313942579205704e-01
8.950000000000000000e+01 -1.652947916104917092e-01
8.954999999999999716e+01 -1.625460060236184612e-01
8.959999999999999432e+01 -1.663539635474298728e-01
8.965000000000000568e+01 -1.602975763430961875e-01
8.970000000000000284e+01 -1.605661487292327216e-01
8.975000000000000000e+01 -1.696499282426299771e-01
8.979999999999999716e+01 -1.728525333352704807e-01
8.984999999999999432e+01 -1.744439617709650781e-01
8.990000000000000568e+01 -1.743643284419536255e-01
8.995000000000000284e+01 -1.726304642395941058e-01
9.000000000000000000e+01 -1.693058536988671092e-01
9.004999999999999716e+01 -1.689292848689088467e-01
9.009999999999999432e+01 -1.685718659800692354e-01
9.015000000000000568e+01 -1.684682677092332881e-01
9.020000000000000284e+01 -1.704741673228565846e-01
9.025000000000000000e+01 -1.677655854088628551e-01
9.029999999999999716e+01 -1.653917236069845365e-01
9.034999999999999432e+01 -1.643473151759763107e-01
9.040000000000000568e+01 -1.668200521858548002e-01
9.045000000000000284e+01 -1.636282380503681633e-01
9.050000000000000000e+01 -1.635107646439840079e-01
9.054999999999999716e+01 -1.634394794410844454e-01
9.059999999999999432e+01 -1.657239426687619754e-01
9.065000000000000568e+01 -1.636106665676536898e-01
9.070000000000000284e+01 -1.612271292567263592e-01
9.075000000000000000e+01 -1.575662258214662603e-01
9.079999999999999716e+01 -1.531885230639417339e-01
9.084999999999999432e+01 -1.530229836727582116e-01
9.090000000000000568e+01 -1.493166278625896182e-01
9.095000000000000284e+01 -1.473788401911475532e-01
9.100000000000000000e+01 -1.501653616925767709e-01
9.104999999999999716e+01 -1.512369759334982744e-01
9.109999999999999432e+01 -1.489135373476481727e-01
9.115000000000000568e+01 -1.452500197358640166e-01
9.120000000000000284e+01 -1.454240216952482623e-01
9.125000000000000000e+01 -1.438257821680923587e-01
9.129999999999999716e+01 -1.421426568533829538e-01
9.134999999999999432e+01 -1.498806107195976289e-01
9.140000000000000568e+01 -1.476983436512035730e-01
9.145000000000000284e+01 -1.506402753159162555e-01
9.150000000000000000e+01 -1.505464520687375130e-01
9.154999999999999716e+01 -1.498735698401396643e-01
9.159999999999999432e+01 -1.520598890946117110e-01
9.165000000000000568e+01 -1.505705813443539431e-01
9.170000000000000284e+01 -1.509776296490918657e-01
9.175000000000000000e+01 -1.494087052327760512e-01
9.179999999999999716e+01 -1.521606329948185232e-01
9.184999999999999432e+01 -1.591162803404710668e-01
9.190000000000000568e+01 -1.549718884965688159e-01
9.195000000000000284e+01 -1.543702608625308059e-01
9.200000000000000000e+01 -1.541145040417270518e-01
9.204999999999999716e+01 -1.556741270144471334e-01
9.209999999999999432e+01 -1.602613361699650463e-01
9.215000000000000568e+01 -1.594640691772495067e-01
9.220000000000000284e+01 -1.593280378059190872e-01
9.225000000000000000e+01 -1.605524456572588465e-01
9.229999999999999716e+01 -1.515291374721662587e-01
9.234999999999999432e+01 -1.519992580275550398e-01
9.240000000000000568e+01 -1.511677677801988862e-01
9.245000000000000284e+01 -1.499922816720647423e-01
9.250000000000000000e+01 -1.472666404149585995e-01
9.254999999999999716e+01 -1.373636553370052027e-01
9.259999999999999432e+01 -1.377478643845179707e-01
9.265000000000000568e+01 -1.373680299957673601e-01
9.270000000000000284e+01 -1.430438198560406715e-01
9.275000000000000000e+01 -1.433020435090320566e-01
9.279999999999999716e+01 -1.452117698882692265e-01
9.284999999999999432e+01 -1.463991301976838855e-01
9.290000000000000568e+01 -1.476081096365602641e-01
9.295000000000000284e+01 -1.540647139642343788e-01
9.300000000000000000e+01 -1.548015644833955762e-01
9.304999999999999716e+01 -1.509658515613483687e-01
9.309999999999999432e+01 -1.556469659749843137e-01
9.315000000000000568e+01 -1.576799368656478795e-01
9.320000000000000284e+01 -1.578385717792752385e-01
9.325000000000000000e+01 -1.540770343373253082e-01
9.329999999999999716e+01 -1.539158082095763713e-01
9.334999999999999432e+01 -1.559285749896300310e-01
9.340000000000000568e+01 -1.582760790805515239e-01
9.345000000000000284e+01 -1.599821413528829117e-01
9.350000000000000000e+01 -1.632184072355156168e-01
9.354999999999999716e+01 -1.631680961906316618e-01
9.359999999999999432e+01 -1.597617606018084113e-01
9.365000000000000568e+01 -1.599075350147672603e-01
9.370000000000000284e+01 -1.599811841876563334e-01
9.375000000000000000e+01 -1.589599775732816467e-01
9.379999999999999716e+01 -1.618143751154240695e-01
9.384999999999999432e+01 -1.583698466456658072e-01
9.390000000000000568e+01 -1.600010133146992641e-01
9.395000000000000284e+01 -1.588051190979491434e-01
9.400000000000000000e+01 -1.636514897808180879e-01
9.404999999999999716e+01 -1.645638140599192667e-01
9.409999999999999432e+01 -1.658477554457545300e-01
9.415000000000000568e+01 -1.621000751011933971e-01
9.420000000000000284e+01 -1.578843938067860386e-01
9.425000000000000000e+01 -1.563499079078295162e-01
9.429999999999999716e+01 -1.611900812909958514e-01
9.434999999999999432e+01 -1.598524643010543200e-01
9.440000000000000568e+01 -1.503624301378003181e-01
9.445000000000000284e+01 -1.516470551602472072e-01
9.450000000000000000e+01 -1.501851271166294854e-01
9.454999999999999716e+01 -1.534934290654449973e-01
9.459999999999999432e+01 -1.587807310818399320e-01
9.465000000000000568e+01 -1.624099695243997610e-01
9.470000000000000284e+01 -1.583520341997205205e-01
9.475000000000000000e+01 -1.590490864163466300e-01
9.479999999999999716e+01 -1.588403624518889834e-01
9.484999999999999432e+01 -1.638731611279646005e-01
9.490000000000000568e+01 -1.659490484278214328e-01
9.495000000000000284e+01 -1.654331124196606329e-01
9.500000000000000000e+01 -1.717674917619289587e-01
9.504999999999999716e+01 -1.710238112860755777e-01
9.509999999999999432e+01 -1.716753451979494138e-01
9.515000000000000568e+01 -1.687112683322544993e-01
9.520000000000000284e+01 -1.681175803150114501e-01
9.525000000000000000e+01 -1.719888932988301866e-01
9.529999999999999716e+01 -1.776829668209305158e-01
9.534999999999999432e+01 -1.777533494390186597e-01
9.540000000000000568e+01 -1.769309902253605460e-01
9.545000000000000284e+01 -1.775007079861921078e-01
9.550000000000000000e+01 -1.764694451417680443e-01
9.554999999999999716e+01 -1.828750713213830870e-01
9.559999999999999432e+01 -1.826814262972319136e-01
9.565000000000000568e+01 -1.838416296976810027e-01
9.570000000000000284e+01 -1.835078420574668689e-01
9.575000000000000000e+01 -1.856466489332374015e-01
9.579999999999999716e+01 -1.885364627899634715e-01
9.584999999999999432e+01 -1.898361275232621770e-01
9.590000000000000568e+01 -1.896774662362021580e-01
9.595000000000000284e+01 -1.897009259786741064e-01
9.600000000000000000e+01 -1.863811467803446753e-01
9.604999999999999716e+01 -1.882765405665082770e-01
9.609999999999999432e+01 -1.875506365220858118e-01
9.615000000000000568e+01 -1.887455070772852406e-01
9.620000000000000284e+01 -1.876661622093840631e-01
9.625000000000000000e+01 -1.896955461016466005e-01
9.629999999999999716e+01 -1.905184500703966388e-01
9.634999999999999432e+01 -1.894263498014748248e-01
9.640000000000000568e+01 -1.914137139929748266e-01
9.645000000000000284e+01 -1.912305733701516741e-01
9.650000000000000000e+01 -1.921566371630815673e-01
9.654999999999999716e+01 -1.937680566667290549e-01
9.659999999999999432e+01 -1.942928141214476379e-01
9.665000000000000568e+01 -1.980915833160414863e-01
9.670000000000000284e+01 -1.980398012025676446e-01
9.675000000000000000e+01 -2.009712103627418200e-01
9.679999999999999716e+01 -2.016133370136192204e-01
9.684999999999999432e+01 -2.025161784359988948e-01
9.690000000000000568e+01 -2.048484437672730696e-01
9.695000000000000284e+01 -2.044773630297348488e-01
9.700000000000000000e+01 -2.047368241047596571e-01
9.704999999999999716e+01 -2.054800636034689043e-01
9.709999999999999432e+01 -2.057885356061669724e-01
9.715000000000000568e+01 -2.059047668004005127e-01
9.720000000000000284e+01 -2.069856678393880434e-01
9.725000000000000000e+01 -2.018015896455367664e-01
9.729999999999999716e+01 -2.040993090725914672e-01
9.734999999999999432e+01 -2.067828378450628501e-01
9.740000000000000568e+01 -2.061760310051459488e-01
9.745000000000000284e+01 -2.009958204645362068e-01
9.750000000000000000e+01 -2.019828444492853259e-01
9.754999999999999716e+01 -1.968182621516805786e-01
9.759999999999999432e+01 -1.991474666051870901e-01
9.765000000000000568e+01 -2.006677169082471957e-01
9.770000000000000284e+01 -2.028651264935681653e-01
9.775000000000000000e+01 -2.020897849611632546e-01
9.779999999999999716e+01 -2.021779611282079614e-01
9.784999999999999432e+01 -1.996586939816671347e-01
9.790000000000000568e+01 -1.976028063149524450e-01
9.795000000000000284e+01 -1.987915933467261920e-01
9.800000000000000000e+01 -1.994100300758226973e-01
9.804999999999999716e+01 -1.978347685831927383e-01
9.809999999999999432e+01 -1.948114939192353567e-01
9.815000000000000568e+01 -1.938734921870595707e-01
9.820000000000000284e+01 -1.929321686828701088e-01
9.825000000000000000e+01 -1.928453508623347856e-01
9.829999999999999716e+01 -1.921123303643591795e-01
9.834999999999999432e+01 -1.939459601820222867e-01
9.840000000000000568e+01 -1.948331328974142462e-01
9.845000000000000284e+01 -1.961620322621604462e-01
9.850000000000000000e+01 -1.953689186422256086e-01
9.854999999999999716e+01 -1.954496128993721826e-01
9.859999999999999432e+01 -1.954820842254056668e-01
9.865000000000000568e+01 -1.910135326087865071e-01
9.870000000000000284e+01 -1.942028965087063686e-01
9.875000000000000000e+01 -1.935860772030453536e-01
9.879999999999999716e+01 -1.929981573362725966e-01
9.884999999999999432e+01 -1.935431155327470842e-01
9.890000000000000568e+01 -1.912135184880755234e-01
9.895000000000000284e+01 -1.898513562401533683e-01
9.900000000000000000e+01 -1.877449314385822854e-01
9.904999999999999716e+01 -1.883465232212337970e-01
9.909999999999999432e+01 -1.886125399619149878e-01
9.915000000000000568e+01 -1.871718423754775984e-01
9.920000000000000284e+01 -1.881883953620272498e-01
9.925000000000000000e+01 -1.851706698128963158e-01
9.929999999999999716e+01 -1.853027559784510836e-01
9.934999999999999432e+01 -1.874041426401350241e-01
9.940000000000000568e+01 -1.844164807721163646e-01
9.945000000000000284e+01 -1.848182761928595652e-01
9.950000000000000000e+01 -1.861764724315887742e-01
9.954999999999999716e+01 -1.858937608525622898e-01
9.959999999999999432e+01 -1.862628394228185991e-01
9.965000000000000568e+01 -1.867962982481766177e-01
9.970000000000000284e+01 -1.884008552738313524e-01
9.975000000000000000e+01 -1.863041603063867735e-01
9.979999999999999716e+01 -1.881252533655970172e-01
9.984999999999999432e+01 -1.893075640540630433e-01
9.990000000000000568e+01 -1.892782833723647695e-01
9.995000000000000284e+01 -1.878756751313641893e-01
1.000000000000000000e+02 -1.880357774558595318e-01
1.000499999999999972e+02 -1.867328802114730790e-01
1.000999999999999943e+02 -1.866045094257188786e-01
1.001500000000000057e+02 -1.870900412893863607e-01
1.002000000000000028e+02 -1.868310661813972207e-01
1.002500000000000000e+02 -1.875571315759228808e-01
1.002999999999999972e+02 -1.868284208931651758e-01
1.003499999999999943e+02 -1.853031074906078823e-01
1.004000000000000057e+02 -1.859023701971176390e-01
1.004500000000000028e+02 -1.855198161295960602e-01
1.005000000000000000e+02 -1.862009673134668031e-01
1.005499999999999972e+02 -1.830755971737179355e-01
1.005999999999999943e+02 -1.844175938151319250e-01
1.006500000000000057e+02 -1.848643299602344137e-01
1.007000000000000028e+02 -1.847410111685325873e-01
1.007500000000000000e+02 -1.878956100804767548e-01
1.007999999999999972e+02 -1.861881625889604541e-01
1.008499999999999943e+02 -1.871899073224701504e-01
1.009000000000000057e+02 -1.851847089299533677e-01
1.009500000000000028e+02 -1.895451716441886314e-01
1.010000000000000000e+02 -1.932665498588596598e-01
1.010499999999999972e+02 -1.951434946396563286e-01
1.010999999999999943e+02 -1.977288146204612129e-01
1.011500000000000057e+02 -1.993446697985965799e-01
1.012000000000000028e+02 -2.033874218181387361e-01
1.012500000000000000e+02 -2.031210397099125764e-01
1.012999999999999972e+02 -2.031388947344567319e-01
1.013499999999999943e+02 -2.032139870845911245e-01
1.014000000000000057e+02 -2.032158471168040437e-01
1.014500000000000028e+02 -2.016586225313362901e-01
1.015000000000000000e+02 -2.018551359941847534e-01
1.015499999999999972e+02 -2.025402826493651887e-01
1.015999999999999943e+02 -2.024036459417422606e-01
1.016500000000000057e+02 -2.024257359263550993e-01
1.017000000000000028e+02 -2.029920552865691896e-01
1.017500000000000000e+02 -1.984411850005871614e-01
1.017999999999999972e+02 -1.989405166591025620e-01
1.018499999999999943e+02 -2.011065385748639633e-01
1.019000000000000057e+02 -1.975099306323333526e-01
1.019500000000000028e+02 -2.006879790679467757e-01
1.020000000000000000e+02 -2.030966791963503548e-01
1.020499999999999972e+02 -2.048963480113855651e-01
1.020999999999999943e+02 -2.051456093824493010e-01
1.021500000000000057e+02 -2.048382624034690014e-01
1.022000000000000028e+02 -2.033014762877241588e-01
1.022500000000000000e+02 -2.047097966924678325e-01
1.022999999999999972e+02 -2.064283953352601952e-01
1.023499999999999943e+02 -2.081409400056613290e-01
1.024000000000000057e+02 -2.080251001826753932e-01
1.024500000000000028e+02 -2.074747535845405944e-01
1.025000000000000000e+02 -2.042805311810236835e-01
1.025499999999999972e+02 -2.023344607892808011e-01
1.025999999999999943e+02 -2.024703672300109669e-01
1.026500000000000057e+02 -2.033231415195405900e-01
1.027000000000000028e+02 -2.005020435386274114e-01
1.027500000000000000e+02 -2.015393800487777498e-01
1.027999999999999972e+02 -1.998772396694447340e-01
1.028499999999999943e+02 -1.972666849183831450e-01
1.029000000000000057e+02 -1.971534369684019294e-01
1.029500000000000028e+02 -1.965038861541483772e-01
1.030000000000000000e+02 -1.967935181811918954e-01
1.030499999999999972e+02 -1.972011263965783301e-01
1.030999999999999943e+02 -1.987923217435994261e-01
1.031500000000000057e+02 -1.979550539644991947e-01
1.032000000000000028e+02 -2.000500664111548310e-01
1.032500000000000000e+02 -2.001942623654179854e-01
1.032999999999999972e+02 -2.007177069438965678e-01
1.033499999999999943e+02 -1.981486715870741377e-01
1.034000000000000057e+02 -1.964573042489412558e-01
1.034500000000000028e+02 -1.954086526084619080e-01
1.035000000000000000e+02 -1.919157132081313888e-01
1.035499999999999972e+02 -1.917149075521464019e-01
1.035999999999999943e+02 -1.894165252716764059e-01
1.036500000000000057e+02 -1.890567518085886911e-01
1.037000000000000028e+02 -1.872764425643958786e-01
1.037500000000000000e+02 -1.854347671486913651e-01
1.037999999999999972e+02 -1.851236295250856534e-01
1.038499999999999943e+02 -1.857228065182995047e-01
1.039000000000000057e+02 -1.858393131200008208e-01
1.039500000000000028e+02 -1.859762993668935549e-01
1.040000000000000000e+02 -1.819974274156105909e-01
1.040499999999999972e+02 -1.816917151779743889e-01
1.040999999999999943e+02 -1.813148126228323331e-01
1.041500000000000057e+02 -1.797830211790086563e-01
1.042000000000000028e+02 -1.812316660078163166e-01
1.042500000000000000e+02 -1.836909619403792326e-01
1.042999999999999972e+02 -1.862300801954027141e-01
1.043499999999999943e+02 -1.881274500521007420e-01
1.044000000000000057e+02 -1.849593431647238162e-01
1.044500000000000028e+02 -1.854727251974765956e-01
1.045000000000000000e+02 -1.831277388173656318e-01
1.045499999999999972e+02 -1.806104091601804518e-01
1.045999999999999943e+02 -1.846819995421709604e-01
1.046500000000000057e+02 -1.843221768208459233e-01
1.047000000000000028e+02 -1.825309210733501164e-01
1.047500000000000000e+02 -1.800302410941188036e-01
1.047999999999999972e+02 -1.781987407982729144e-01
1.048499999999999943e+02 -1.751475770264545873e-01
1.049000000000000057e+02 -1.759840947484071216e-01
1.049500000000000028e+02 -1.741627409760294898e-01
1.050000000000000000e+02 -1.706633699720323805e-01
1.050499999999999972e+02 -1.699236597387004943e-01
1.050999999999999943e+02 -1.687542271056543253e-01
1.051500000000000057e+02 -1.691600584019384845e-01
1.052000000000000028e+02 -1.710980785864466280e-01
1.052500000000000000e+02 -1.721976731803309957e-01
1.052999999999999972e+02 -1.718242890025200587e-01
1.053499999999999943e+02 -1.688977940673748457e-01
1.054000000000000057e+02 -1.695124315660541670e-01
1.054500000000000028e+02 -1.693666341807936737e-01
1.055000000000000000e+02 -1.648927114582703080e-01
1.055499999999999972e+02 -1.657224277846323368e-01
1.055999999999999943e+02 -1.654416656592121726e-01
1.056500000000000057e+02 -1.667216425136518465e-01
1.057000000000000028e+02 -1.679491462489469955e-01
1.057500000000000000e+02 -1.617075555713463897e-01
1.057999999999999972e+02 -1.600259529385361923e-01
1.058499999999999943e+02 -1.604634007470802370e-01
1.059000000000000057e+02 -1.608466693811565484e-01
1.059500000000000028e+02 -1.617463757395288804e-01
1.060000000000000000e+02 -1.631993714261867623e-01
1.060499999999999972e+02 -1.627199955175994972e-01
1.060999999999999943e+02 -1.625633748638281306e-01
1.061500000000000057e+02 -1.652657395847595689e-01
1.062000000000000028e+02 -1.648868093344676156e-01
1.062500000000000000e+02 -1.674193853321632175e-01
1.062999999999999972e+02 -1.693864687738959596e-01
1.063499999999999943e+02 -1.665333126315679813e-01
1.064000000000000057e+02 -1.590918681408312885e-01
1.064500000000000028e+02 -1.592986086930556211e-01
1.065000000000000000e+02 -1.593032013077604891e-01
1.065499999999999972e+02 -1.571015938455600225e-01
1.065999999999999943e+02 -1.579261465066761072e-01
1.066500000000000057e+02 -1.556681909579576972e-01
1.067000000000000028e+02 -1.521228406804745470e-01
1.067500000000000000e+02 -1.525254316409390964e-01
1.067999999999999972e+02 -1.534859235371116293e-01
1.068499999999999943e+02 -1.538786451269177902e-01
1.069000000000000057e+02 -1.546977505120337715e-01
1.069500000000000028e+02 -1.551655543390758896e-01
1.070000000000000000e+02 -1.529858168234728977e-01
1.070499999999999972e+02 -1.514894485756830556e-01
1.070999999999999943e+02 -1.539218702958095597e-01
1.071500000000000057e+02 -1.541583255463356561e-01
1.072000000000000028e+02 -1.558548760929109045e-01
1.072500000000000000e+02 -1.536969761715751004e-01
1.072999999999999972e+02 -1.469060251139454321e-01
1.073499999999999943e+02 -1.492069039595675106e-01
1.074000000000000057e+02 -1.532765860391300805e-01
1.074500000000000028e+02 -1.516307177086771985e-01
1.075000000000000000e+02 -1.514813247526046458e-01
1.075499999999999972e+02 -1.517770567521258551e-01
1.075999999999999943e+02 -1.521963694995432659e-01
1.076500000000000057e+02 -1.517778678965190364e-01
1.077000000000000028e+02 -1.519614967818631868e-01
1.077500000000000000e+02 -1.469109341865405816e-01
1.077999999999999972e+02 -1.438448474905157926e-01
1.078499999999999943e+02 -1.452373553701251374e-01
1.079000000000000057e+02 -1.437553462837231621e-01
1.079500000000000028e+02 -1.424124094233326920e-01
1.080000000000000000e+02 -1.424639543095375105e-01
1.080499999999999972e+02 -1.397533716837627282e-01
1.080999999999999943e+02 -1.356252319258710870e-01
1.081500000000000057e+02 -1.349000344313863453e-01
1.082000000000000028e+02 -1.340561084492633281e-01
1.082500000000000000e+02 -1.310091595611763138e-01
1.082999999999999972e+02 -1.301497391798406567e-01
1.083499999999999943e+02 -1.206553964798702527e-01
1.084000000000000057e+02 -1.181613140147677737e-01
1.084500000000000028e+02 -1.173335864640315529e-01
1.085000000000000000e+02 -1.151164732667892404e-01
1.085499999999999972e+02 -1.120569211411697325e-01
1.085999999999999943e+02 -1.120589902061555759e-01
1.086500000000000057e+02 -1.137125406037036018e-01
1.087000000000000028e+02 -1.128840347065388772e-01
1.087500000000000000e+02 -1.116893063619086163e-01
1.087999999999999972e+02 -1.085844996709391941e-01
1.088499999999999943e+02 -1.084292678766227147e-01
1.089000000000000057e+02 -1.075593136538840339e-01
1.089500000000000028e+02 -1.050075450685609701e-01
1.090000000000000000e+02 -1.054508813951610807e-01
1.090499999999999972e+02 -1.100533877136366384e-01
1.090999999999999943e+02 -1.091452319068187682e-01
1.091500000000000057e+02 -1.090553225723296105e-01
1.092000000000000028e+02 -1.070509391889933326e-01
1.092500000000000000e+02 -1.051917203022174896e-01
1.092999999999999972e+02 -1.028970092774833534e-01
1.093499999999999943e+02 -1.023914671334283794e-01
1.094000000000000057e+02 -9.984836193344139021e-02
1.094500000000000028e+02 -9.602964566267949142e-02
1.095000000000000000e+02 -9.535344698120486184e-02
1.095499999999999972e+02 -9.616251398190574229e-02
1.095999999999999943e+02 -9.738318987053420916e-02
1.096500000000000057e+02 -9.686128920130399056e-02
1.097000000000000028e+02 -9.799068093290264070e-02
1.097500000000000000e+02 -9.932019280198640943e-02
1.097999999999999972e+02 -1.015209082369246257e-01
1.098499999999999943e+02 -1.034282733302269441e-01
1.099000000000000057e+02 -1.048701343285050602e-01
1.099500000000000028e+02 -1.032133035396826520e-01
1.100000000000000000e+02 -1.043115795135892837e-01
1.100499999999999972e+02 -1.059902464591168658e-01
1.100999999999999943e+02 -1.110584389409176032e-01
1.101500000000000057e+02 -1.110069598063375962e-01
1.102000000000000028e+02 -1.132690128189871026e-01
1.102500000000000000e+02 -1.131659742711032396e-01
1.102999999999999972e+02 -1.121395170581753614e-01
1.103499999999999943e+02 -1.078511325590215397e-01
1.104000000000000057e+02 -1.061049903353510904e-01
1.104500000000000028e+02 -1.068075911258871552e-01
1.105000000000000000e+02 -1.071623986650170890e-01
1.105499999999999972e+02 -1.051690256852643585e-01
1.105999999999999943e+02 -1.060777810517601061e-01
1.106500000000000057e+02 -1.064043601050880250e-01
1.107000000000000028e+02 -1.127231613193263315e-01
1.107500000000000000e+02 -1.145283620138025371e-01
1.107999999999999972e+02 -1.134344007427416368e-01
1.108499999999999943e+02 -1.130644083641136333e-01
1.109000000000000057e+02 -1.066428719583367157e-01
1.109500000000000028e+02 -1.062519787191397030e-01
1.110000000000000000e+02 -1.081096534656828395e-01
1.110499999999999972e+02 -1.090154400330845957e-01
1.110999999999999943e+02 -1.124640065461782051e-01
1.111500000000000057e+02 -1.059120606834388356e-01
1.112000000000000028e+02 -9.828778968795087723e-02
1.112500000000000000e+02 -1.064283603008823742e-01
1.112999999999999972e+02 -1.061542804038262816e-01
1.113499999999999943e+02 -1.040306994172782162e-01
1.114000000000000057e+02 -1.044014256575324789e-01
1.114500000000000028e+02 -1.002047616323428064e-01
1.115000000000000000e+02 -9.826867441790242130e-02
1.115499999999999972e+02 -9.318168680095309520e-02
1.115999999999999943e+02 -8.845189671998221481e-02
1.116500000000000057e+02 -8.543375431688181310e-02
1.117000000000000028e+02 -8.447690169346243338e-02
1.117500000000000000e+02 -8.185864376157488131e-02
1.117999999999999972e+02 -8.231409257661415069e-02
1.118499999999999943e+02 -8.094208975244460147e-02
1.119000000000000057e+02 -8.255707256109061365e-02
1.119500000000000028e+02 -8.354202041553017433e-02
1.120000000000000000e+02 -8.056865877429146561e-02
1.120499999999999972e+02 -7.864747272088232211e-02
1.120999999999999943e+02 -7.951521752608399496e-02
1.121500000000000057e+02 -7.898548206244621062e-02
1.122000000000000028e+02 -7.975816299784116437e-02
1.122500000000000000e+02 -7.637389073293063269e-02
1.122999999999999972e+02 -7.599420299902996667e-02
1.123499999999999943e+02 -7.770976577843302646e-02
1.124000000000000057e+02 -7.610359489179521764e-02
1.124500000000000028e+02 -7.616374824363655871e-02
1.125000000000000000e+02 -7.973877118926882279e-02
1.125499999999999972e+02 -7.444480012061509278e-02
1.125999999999999943e+02 -6.948231776912788815e-02
1.126500000000000057e+02 -7.099962713844248929e-02
1.127000000000000028e+02 -7.089147467305549621e-02
1.127500000000000000e+02 -7.111570616257169297e-02
1.127999999999999972e+02 -6.812066383576549644e-02
1.128499999999999943e+02 -6.288413139711680755e-02
1.129000000000000057e+02 -6.374970002473601127e-02
1.129500000000000028e+02 -6.415961504904516000e-02
1.130000000000000000e+02 -6.348336024927311860e-02
1.130499999999999972e+02 -6.250159377232469837e-02
1.130999999999999943e+02 -6.568323200310444143e-02
1.131500000000000057e+02 -6.834359087339104966e-02
1.132000000000000028e+02 -6.788584929582879013e-02
1.132500000000000000e+02 -6.559252368760543073e-02
1.132999999999999972e+02 -6.724201311849449525e-02
1.133499999999999943e+02 -6.770494197816637194e-02
1.134000000000000057e+02 -6.399807158180693956e-02
1.134500000000000028e+02 -6.380173148313394993e-02
1.135000000000000000e+02 -6.257659552829381022e-02
1.135499999999999972e+02 -6.207337243776761548e-02
1.135999999999999943e+02 -6.215012854340751930e-02
1.136500000000000057e+02 -6.811574141195488041e-02
1.137000000000000028e+02 -6.927082849204077575e-02
1.137500000000000000e+02 -7.174452928117459882e-02
1.137999999999999972e+02 -6.968547041009708065e-02
1.138499999999999943e+02 -6.923861972546647980e-02
1.139000000000000057e+02 -7.169933456003235728e-02
1.139500000000000028e+02 -6.916060449193328630e-02
1.140000000000000000e+02 -6.744957661233308421e-02
1.140499999999999972e+02 -7.036145164810890529e-02
1.140999999999999943e+02 -7.109588994208765333e-02
1.141500000000000057e+02 -6.891237049800691405e-02
1.142000000000000028e+02 -6.792036479323572407e-02
1.142500000000000000e+02 -6.732184422816818448e-02
1.142999999999999972e+02 -6.195058278303037375e-02
1.143499999999999943e+02 -6.138979887531179069e-02
1.144000000000000057e+02 -6.086656920744370342e-02
1.144500000000000028e+02 -5.771955520830902853e-02
1.145000000000000000e+02 -5.585467400211637651e-02
1.145499999999999972e+02 -5.749155705545191952e-02
1.145999999999999943e+02 -5.606450269870018321e-02
1.146500000000000057e+02 -5.695111411777754179e-02
1.147000000000000028e+02 -5.747379371416371646e-02
1.147500000000000000e+02 -4.877889202097512172e-02
1.147999999999999972e+02 -4.786554367986280145e-02
1.148499999999999943e+02 -4.863290446324808336e-02
1.149000000000000057e+02 -4.753485991687927958e-02
1.149500000000000028e+02 -4.747018307254426833e-02
1.150000000000000000e+02 -4.433173995765202907e-02
1.150499999999999972e+02 -4.341985381810837402e-02
1.150999999999999943e+02 -4.311972268439801664e-02
1.151500000000000057e+02 -4.052141466276186488e-02
1.152000000000000028e+02 -3.951300551035556718e-02
1.152500000000000000e+02 -4.145989317131498764e-02
1.152999999999999972e+02 -4.242227650773045672e-02
1.153499999999999943e+02 -4.228827128197034518e-02
1.154000000000000057e+02 -4.158035820287083600e-02
1.154500000000000028e+02 -4.430092051027300498e-02
1.155000000000000000e+02 -4.621769318976461788e-02
1.155499999999999972e+02 -4.492672579381833120e-02
1.155999999999999943e+02 -4.060247602568482078e-02
1.156500000000000057e+02 -4.344981404221461008e-02
1.157000000000000028e+02 -4.566981870066494364e-02
1.157500000000000000e+02 -4.872822156166622953e-02
1.157999999999999972e+02 -5.268882277460584795e-02
1.158499999999999943e+02 -5.916879334551407299e-02
1.159000000000000057e+02 -6.218306629221773824e-02
1.159500000000000028e+02 -6.422313901279004533e-02
1.160000000000000000e+02 -6.066403466996434651e-02
1.160499999999999972e+02 -6.197021116766315840e-02
1.160999999999999943e+02 -6.804382742642334225e-02
1.161500000000000057e+02 -6.793735263952541126e-02
1.162000000000000028e+02 -6.811349516261400172e-02
1.162500000000000000e+02 -7.201518549040898665e-02
1.162999999999999972e+02 -7.383729709975329902e-02
1.163499999999999943e+02 -6.738676479067634562e-02
1.164000000000000057e+02 -6.944435229731432679e-02
1.164500000000000028e+02 -6.545723570785037804e-02
1.165000000000000000e+02 -6.609971749053024370e-02
1.165499999999999972e+02 -6.504921394418576586e-02
1.165999999999999943e+02 -6.437547003869256712e-02
1.166500000000000057e+02 -6.327637952440051672e-02
1.167000000000000028e+02 -6.383793607631535472e-02
1.167500000000000000e+02 -6.441010280725016635e-02
1.167999999999999972e+02 -6.396751306571006601e-02
1.168499999999999943e+02 -5.813848146895009283e-02
1.169000000000000057e+02 -6.088020201261279407e-02
1.169500000000000028e+02 -6.083335952729312240e-02
1.170000000000000000e+02 -6.052114702824173964e-02
1.170499999999999972e+02 -5.942059291285245459e-02
1.170999999999999943e+02 -5.453573127614535360e-02
1.171500000000000057e+02 -5.539608811014986450e-02
1.172000000000000028e+02 -5.457811562788179860e-02
1.172500000000000000e+02 -5.313671921169716567e-02
1.172999999999999972e+02 -6.360904902573386033e-02
1.173499999999999943e+02 -6.288561013631578656e-02
1.174000000000000057e+02 -6.499860990467740129e-02
1.174500000000000028e+02 -6.724315551867275642e-02
1.175000000000000000e+02 -7.001903260049764655e-02
1.175499999999999972e+02 -8.077947033419116685e-02
1.175999999999999943e+02 -7.898142198726544605e-02
1.176500000000000057e+02 -8.329752442697761772e-02
1.177000000000000028e+02 -7.647390433490740269e-02
1.177500000000000000e+02 -7.589637228753942644e-02
1.177999999999999972e+02 -7.443233726507932080e-02
1.178499999999999943e+02 -7.125946941195472617e-02
1.179000000000000057e+02 -6.959615005175488756e-02
1.179500000000000028e+02 -6.243198129921733591e-02
1.180000000000000000e+02 -6.141834385337357344e-02
1.180499999999999972e+02 -6.598849272079874984e-02
1.180999999999999943e+02 -6.036860393208588055e-02
1.181500000000000057e+02 -6.008825843365710878e-02
1.182000000000000028e+02 -6.123534909347616573e-02
1.182500000000000000e+02 -5.828554078329244159e-02
1.182999999999999972e+02 -5.809585800029232888e-02
1.183499999999999943e+02 -5.040104028042310252e-02
1.184000000000000057e+02 -4.215626073616984132e-02
1.184500000000000028e+02 -4.061806189909455966e-02
1.185000000000000000e+02 -3.614793019912703603e-02
1.185499999999999972e+02 -3.149391830653003321e-02
1.185999999999999943e+02 -3.712826402172220847e-02
1.186500000000000057e+02 -3.678308092988827327e-02
1.187000000000000028e+02 -3.181666571759372841e-02
1.187500000000000000e+02 -3.220474506500806133e-02
1.187999999999999972e+02 -3.024018368073068050e-02
1.188499999999999943e+02 -3.172912682452965621e-02
1.189000000000000057e+02 -3.267921731585365919e-02
1.189500000000000028e+02 -3.246210236157257706e-02
1.190000000000000000e+02 -2.774032012917203305e-02
1.190499999999999972e+02 -2.687717583973658203e-02
1.190999999999999943e+02 -2.838199043111761313e-02
1.191500000000000057e+02 -3.390852911468580227e-02
1.192000000000000028e+02 -3.923992977973866925e-02
1.192500000000000000e+02 -3.696071552310829095e-02
1.192999999999999972e+02 -2.426379609535828097e-02
1.193499999999999943e+02 -2.408401996237633305e-02
1.194000000000000057e+02 -3.504807142334307596e-02
1.194500000000000028e+02 -3.214994774207580869e-02
1.195000000000000000e+02 -3.252973073213454719e-02
1.195499999999999972e+02 -2.466994501508810653e-02
1.195999999999999943e+02 -1.341165010148078277e-02
1.196500000000000057e+02 -1.000552415866798849e-02
1.197000000000000028e+02 -1.672654847265653277e-02
1.197500000000000000e+02 -1.532470609044184022e-02
1.197999999999999972e+02 -1.515128774626930269e-02
1.198499999999999943e+02 -6.257377508596909978e-03
1.199000000000000057e+02 -6.046533371620940386e-03
1.199500000000000028e+02 -2.774389166860757351e-03
1.200000000000000000e+02 6.898132260551482695e-03
1.200499999999999972e+02 3.602364053924504445e-03
1.200999999999999943e+02 6.045116956338157654e-03
1.201500000000000057e+02 -5.622856358727967331e-04
1.202000000000000028e+02 -2.946023124282833895e-03
1.202500000000000000e+02 1.230715207186114379e-02
1.202999999999999972e+02 2.961115758655493910e-02
1.203499999999999943e+02 3.237730920641269244e-02
1.204000000000000057e+02 2.575410123500086745e-02
1.204500000000000028e+02 2.577897820125113482e-02
1.205000000000000000e+02 2.165663686627027421e-02
1.205499999999999972e+02 3.654012514556654462e-02
1.205999999999999943e+02 3.489909616256445246e-02
1.206500000000000057e+02 3.750486835942456326e-02
1.207000000000000028e+02 4.828292657884915295e-02
1.207500000000000000e+02 5.105381405660185112e-02
1.207999999999999972e+02 5.117575803530209633e-02
1.208499999999999943e+02 5.124729361699677244e-02
1.209000000000000057e+02 4.933697708909251523e-02
1.209500000000000028e+02 4.812741905466719899e-02
1.210000000000000000e+02 4.793420691361836850e-02
1.210499999999999972e+02 4.921819909476109201e-02
1.210999999999999943e+02 5.210654227443119180e-02
1.211500000000000057e+02 5.638476475818492151e-02
1.212000000000000028e+02 5.264665576195888541e-02
1.212500000000000000e+02 5.398055037077603008e-02
1.212999999999999972e+02 5.685112323922417860e-02
1.213499999999999943e+02 5.846421468998010823e-02
1.214000000000000057e+02 6.373655645243594958e-02
1.214500000000000028e+02 6.079438180293148669e-02
1.215000000000000000e+02 6.104452009221320030e-02
1.215499999999999972e+02 6.079027061777739910e-02
1.215999999999999943e+02 5.814782080668685904e-02
1.216500000000000057e+02 6.463451036487402601e-02
1.217000000000000028e+02 6.073637000778458334e-02
1.217500000000000000e+02 6.831883711181827024e-02
1.217999999999999972e+02 6.799149240051456655e-02
1.218499999999999943e+02 6.740311921868022416e-02
1.219000000000000057e+02 6.742715474490910965e-02
1.219500000000000028e+02 6.254225242459089673e-02
1.220000000000000000e+02 5.229234116383188469e-02
1.220499999999999972e+02 5.074060391027172823e-02
1.220999999999999943e+02 5.182277607737222763e-02
1.221500000000000057e+02 5.097438417763757584e-02
1.222000000000000028e+02 4.521314817557039317e-02
1.222500000000000000e+02 3.424487519523840978e-02
1.222999999999999972e+02 2.911313910348306555e-02
1.223499999999999943e+02 3.147461373701873621e-02
1.224000000000000057e+02 2.817798480303388906e-02
1.224500000000000028e+02 3.123436283126852786e-02
1.225000000000000000e+02 3.025415150603007544e-02
1.225499999999999972e+02 3.041190426712519351e-02
1.225999999999999943e+02 3.122036618165454150e-02
1.226500000000000057e+02 3.017909837327398259e-02
1.227000000000000028e+02 3.280714675780725675e-02
1.227500000000000000e+02 3.531216706076542589e-02
1.227999999999999972e+02 3.464885454796844816e-02
1.228499999999999943e+02 3.553026474498675175e-02
1.229000000000000057e+02 2.702500677626602094e-02
1.229500000000000028e+02 2.711898326762619132e-02
1.230000000000000000e+02 2.947475632947262753e-02
1.230499999999999972e+02 2.512032821059807797e-02
1.230999999999999943e+02 1.686520788526191597e-02
1.231500000000000057e+02 2.060063852474426291e-02
1.232000000000000028e+02 1.262395058192371591e-02
1.232500000000000000e+02 1.385536478938123942e-02
1.232999999999999972e+02 1.456708039712627765e-02
1.233499999999999943e+02 1.230608330373093168e-02
1.234000000000000057e+02 1.195289707914926232e-02
1.234500000000000028e+02 1.391223246433123152e-02
1.235000000000000000e+02 1.306583112205821594e-02
1.235499999999999972e+02 9.700835900459777589e-03
1.235999999999999943e+02 9.347969884609119706e-03
1.236500000000000057e+02 1.115858739992723996e-02
1.237000000000000028e+02 2.224667422610274517e-02
1.237500000000000000e+02 2.371921729039396312e-02
1.237999999999999972e+02 1.970043872782070021e-02
1.238499999999999943e+02 1.987438310274860717e-02
1.239000000000000057e+02 2.188780201673206152e-02
1.239500000000000028e+02 2.242434551404386134e-02
1.240000000000000000e+02 1.916672854003265841e-02
1.240499999999999972e+02 1.957899557877692404e-02
1.240999999999999943e+02 1.790483352346338569e-02
1.241500000000000057e+02 2.006748670029835646e-02
1.242000000000000028e+02 2.119586778918392672e-02
1.242500000000000000e+02 2.144708643763042558e-02
1.242999999999999972e+02 2.310931241709716574e-02
1.243499999999999943e+02 2.496622889146852750e-02
1.244000000000000057e+02 2.372596457548085611e-02
1.244500000000000028e+02 2.360328336427266332e-02
1.245000000000000000e+02 2.034178282538921453e-02
1.245499999999999972e+02 1.700147656969190624e-02
1.245999999999999943e+02 1.563019963219436023e-02
1.246500000000000057e+02 1.128913813366297023e-02
1.247000000000000028e+02 1.304712086316228356e-02
1.247500000000000000e+02 1.271820029405947364e-02
1.247999999999999972e+02 1.003109888424267952e-02
1.248499999999999943e+02 7.297536854476507212e-03
1.249000000000000057e+02 5.494929352773892522e-03
1.249500000000000028e+02 6.691195876589737905e-03
1.250000000000000000e+02 7.567429047056271722e-03
1.250499999999999972e+02 4.981115299532572725e-03
1.250999999999999943e+02 5.638228322522678172e-03
1.251500000000000057e+02 6.384474575811211437e-03
1.252000000000000028e+02 5.508469058846380238e-03
1.252500000000000000e+02 4.133139947972528684e-03
1.252999999999999972e+02 4.230590416731623386e-03
1.253499999999999943e+02 7.830151615923456807e-03
1.254000000000000057e+02 8.974702101908527824e-03
1.254500000000000028e+02 1.928294043903735350e-03
1.255000000000000000e+02 2.646070417322760916e-03
1.255499999999999972e+02 3.241660372531082854e-04
1.255999999999999943e+02 -3.261998729899603759e-03
1.256500000000000057e+02 2.106258060671384325e-03
1.257000000000000028e+02 1.784819956924861388e-03
1.257500000000000000e+02 3.236203856879198669e-03
1.257999999999999972e+02 4.134122270555169038e-03
1.258499999999999943e+02 5.027769343807340745e-03
1.259000000000000057e+02 4.878189337370744845e-03
1.259500000000000028e+02 9.509641069384707282e-03
1.260000000000000000e+02 1.286848939831242329e-02
1.260499999999999972e+02 1.432974129763077420e-02
1.260999999999999943e+02 1.359018377242078232e-02
1.261500000000000057e+02 1.283049634935965258e-02
1.262000000000000028e+02 1.471588399184134248e-02
1.262500000000000000e+02 1.254696488809933612e-02
1.262999999999999972e+02 1.065890030521246361e-02
1.263499999999999943e+02 1.119690709249411380e-02
1.264000000000000057e+02 1.244834932175094104e-02
1.264500000000000028e+02 9.634735274423534418e-03
1.265000000000000000e+02 6.380747819596443646e-03
1.265499999999999972e+02 4.732299092211927904e-03
1.265999999999999943e+02 3.777772072024618028e-03
1.266500000000000057e+02 7.659055277362274324e-04
1.267000000000000028e+02 8.228495663972283354e-04
1.267500000000000000e+02 -8.025113458983598042e-03
1.267999999999999972e+02 -9.487773898707833539e-03
1.268499999999999943e+02 -8.519458082762974144e-03
1.269000000000000057e+02 -1.621484581916214293e-02
1.269500000000000028e+02 -2.172877580083005730e-02
1.270000000000000000e+02 -2.194887574289049875e-02
1.270499999999999972e+02 -2.167952076231094427e-02
1.270999999999999943e+02 -1.938451833091231827e-02
1.271500000000000057e+02 -5.994132113547630605e-03
1.272000000000000028e+02 -6.597023118971687139e-03
1.272500000000000000e+02 -2.376931688961951821e-03
1.272999999999999972e+02 -3.739698909278001485e-03
1.273499999999999943e+02 -3.456889280301125942e-03
1.274000000000000057e+02 -3.531552790521776813e-03
1.274500000000000028e+02 -1.443415562754918812e-03
1.275000000000000000e+02 -2.602926849719745610e-04
1.275499999999999972e+02 1.450812961634012545e-03
1.275999999999999943e+02 1.722894222445722854e-03
1.276500000000000057e+02 3.479085705220891049e-03
1.277000000000000028e+02 3.123345625570380681e-03
1.277500000000000000e+02 7.052402485806183625e-03
1.277999999999999972e+02 9.944721819163612059e-03
1.278499999999999943e+02 1.215189327874226233e-02
1.279000000000000057e+02 1.280989850412976409e-02
1.279500000000000028e+02 1.670676667838465537e-02
1.280000000000000000e+02 1.477521154862689728e-02
1.280500000000000114e+02 1.589531967951099758e-02
1.280999999999999943e+02 1.653512097650530407e-02
1.281500000000000057e+02 2.329331323360995035e-02
1.281999999999999886e+02 2.069355388681309513e-02
1.282500000000000000e+02 1.811045337454820353e-02
1.283000000000000114e+02 1.780389034734767423e-02
1.283499999999999943e+02 1.623196393322798650e-02
1.284000000000000057e+02 1.412238921635238474e-02
1.284499999999999886e+02 1.512259400354127974e-02
1.285000000000000000e+02 1.689901486388854443e-02
1.285500000000000114e+02 1.600353293188300913e-02
1.285999999999999943e+02 1.834294512438323227e-02
1.286500000000000057e+02 1.895519664375713495e-02
1.286999999999999886e+02 1.756933206230404387e-02
1.287500000000000000e+02 1.908388856917112367e-02
1.288000000000000114e+02 1.122921462018505387e-02
1.288499999999999943e+02 1.169768592676530446e-02
1.289000000000000057e+02 7.918151503547823239e-03
1.289499999999999886e+02 1.089274068273971344e-02
1.290000000000000000e+02 1.542900964665465911e-02
1.290500000000000114e+02 1.645895143241722647e-02
1.290999999999999943e+02 1.491252551955630709e-02
1.291500000000000057e+02 5.707599811298369463e-03
1.291999999999999886e+02 5.585287529076062019e-03
1.292500000000000000e+02 5.993519759953716379e-03
1.293000000000000114e+02 8.004601416063706135e-03
1.293499999999999943e+02 1.607388386076167783e-02
1.294000000000000057e+02 1.713214005852094213e-02
1.294499999999999886e+02 1.177176517809688447e-02
1.295000000000000000e+02 1.315732285601641481e-02
1.295500000000000114e+02 1.459603439382257603e-02
1.295999999999999943e+02 1.495275116730022773e-02
1.296500000000000057e+02 1.043455898255208313e-02
1.296999999999999886e+02 1.196026665244467879e-02
1.297500000000000000e+02 1.181761822431852751e-02
1.298000000000000114e+02 1.071487309755030093e-02
1.298499999999999943e+02 9.580341061465698013e-03
1.299000000000000057e+02 1.012475637962855640e-02
1.299499999999999886e+02 1.229648569152021718e-02
1.300000000000000000e+02 1.191361149155646844e-02
1.300500000000000114e+02 1.422251804128142269e-02
1.300999999999999943e+02 1.319116662635061964e-02
1.301500000000000057e+02 1.290836493156418893e-02
1.301999999999999886e+02 1.105287835001225218e-02
1.302500000000000000e+02 1.428713236862301332e-02
1.303000000000000114e+02 1.247549067835616171e-02
1.303499999999999943e+02 1.499583567677522690e-02
1.304000000000000057e+02 1.387602730758334159e-02
1.304499999999999886e+02 1.485429967570736989e-02
1.305000000000000000e+02 1.133939230114774412e-02
1.305500000000000114e+02 1.102998976352660525e-02
1.305999999999999943e+02 4.232821973829762816e-03
1.306500000000000057e+02 2.857236614705153943e-03
1.306999999999999886e+02 -2.966103079632017008e-03
1.307500000000000000e+02 -7.381607925829843445e-03
1.308000000000000114e+02 -7.576307688130473617e-03
1.308499999999999943e+02 -1.074636632817331343e-02
1.309000000000000057e+02 -9.702441050122143432e-03
1.309499999999999886e+02 -6.174902130612147308e-03
1.310000000000000000e+02 -6.359148626150920407e-03
1.310500000000000114e+02 -8.076723580467633223e-03
1.310999999999999943e+02 -8.639639797407724225e-03
1.311500000000000057e+02 -1.031006341807231413e-02
1.311999999999999886e+02 -1.163662211470959523e-02
1.312500000000000000e+02 -6.861976456681831774e-03
1.313000000000000114e+02 -5.304702771030074537e-03
1.313499999999999943e+02 -4.667258813266537965e-03
1.314000000000000057e+02 -9.012500822305872378e-03
1.314499999999999886e+02 -8.456143969777493719e-03
1.315000000000000000e+02 -6.942069926452112440e-03
1.315500000000000114e+02 -5.843112639121230030e-03
1.315999999999999943e+02 -8.138792929851132452e-03
1.316500000000000057e+02 -1.596222628856215284e-02
1.316999999999999886e+02 -1.641640603188497874e-02
1.317500000000000000e+02 -1.640407466882325485e-02
1.318000000000000114e+02 -1.817353833922099801e-02
1.318499999999999943e+02 -1.319232590817618657e-02
1.319000000000000057e+02 -1.313291489180024724e-02
1.319499999999999886e+02 -1.571310809428980160e-02
1.320000000000000000e+02 -2.512715653942999838e-02
1.320500000000000114e+02 -3.258766443777554728e-02
1.320999999999999943e+02 -2.862612080582757276e-02
1.321500000000000057e+02 -2.990946493829026859e-02
1.321999999999999886e+02 -3.200712284183098583e-02
1.322500000000000000e+02 -3.021515281821949422e-02
1.323000000000000114e+02 -3.738818856614772868e-02
1.323499999999999943e+02 -3.227042359492408863e-02
1.324000000000000057e+02 -3.341349355920972264e-02
1.324499999999999886e+02 -3.326611404776831649e-02
1.325000000000000000e+02 -3.421455851419533817e-02
1.325500000000000114e+02 -3.557992679898304422e-02
1.325999999999999943e+02 -3.390599934813585264e-02
1.326500000000000057e+02 -3.426738860071815163e-02
1.326999999999999886e+02 -3.902655096849326488e-02
1.327500000000000000e+02 -3.585218529543954952e-02
1.328000000000000114e+02 -4.133395030596182657e-02
1.328499999999999943e+02 -4.120426089404685688e-02
1.329000000000000057e+02 -4.131064447079652036e-02
1.329499999999999886e+02 -4.049875358533713138e-02
1.330000000000000000e+02 -3.916713695155677605e-02
1.330500000000000114e+02 -3.580624678219253287e-02
1.330999999999999943e+02 -3.489305942435421554e-02
1.331500000000000057e+02 -3.453489953575005628e-02
1.331999999999999886e+02 -3.439117404663768335e-02
1.332500000000000000e+02 -3.344066681142825875e-02
1.333000000000000114e+02 -3.392031052246951423e-02
1.333499999999999943e+02 -3.936419463750315956e-02
1.334000000000000057e+02 -3.985332277070344209e-02
1.334499999999999886e+02 -4.278310612478661290e-02
1.335000000000000000e+02 -3.774461078984109319e-02
1.335500000000000114e+02 -4.305584641862455347e-02
1.335999999999999943e+02 -4.775763608275933325e-02
1.336500000000000057e+02 -4.681548220973565794e-02
1.336999999999999886e+02 -4.898515487307911198e-02
1.337500000000000000e+02 -5.354686182702644154e-02
1.338000000000000114e+02 -5.514303118050169900e-02
1.338499999999999943e+02 -5.516800267466583779e-02
1.339000000000000057e+02 -5.991667402598750691e-02
1.339499999999999886e+02 -6.040034560165072341e-02
1.340000000000000000e+02 -6.075264765287666235e-02
1.340500000000000114e+02 -6.017190813317553622e-02
1.340999999999999943e+02 -6.120256852562579175e-02
1.341500000000000057e+02 -5.962858940567276195e-02
1.341999999999999886e+02 -5.995511817017829675e-02
1.342500000000000000e+02 -6.025909727071044469e-02
1.343000000000000114e+02 -6.110685533875642728e-02
1.343499999999999943e+02 -6.189293793595451038e-02
1.344000000000000057e+02 -5.896035581378383100e-02
1.344499999999999886e+02 -6.159559937689469689e-02
1.345000000000000000e+02 -6.076451112345404582e-02
1.345500000000000114e+02 -6.130803055034683008e-02
1.345999999999999943e+02 -6.067313434029271424e-02
1.346500000000000057e+02 -6.091234372128310343e-02
1.346999999999999886e+02 -6.087540907939334445e-02
1.347500000000000000e+02 -6.087798021817310279e-02
1.348000000000000114e+02 -6.013580093318388747e-02
1.348499999999999943e+02 -6.069712065406056289e-02
1.349000000000000057e+02 -6.342455469800269141e-02
1.349499999999999886e+02 -6.165431310171679696e-02
1.350000000000000000e+02 -6.108964718433093632e-02
1.350500000000000114e+02 -5.786114334197615255e-02
1.350999999999999943e+02 -5.156290365916730428e-02
1.351500000000000057e+02 -5.248698635444354332e-02
1.351999999999999886e+02 -5.163571728450812998e-02
1.352500000000000000e+02 -5.154270497709933369e-02
1.353000000000000114e+02 -5.265182793610546919e-02
1.353499999999999943e+02 -5.406380274239591666e-02
1.354000000000000057e+02 -5.736150974715310130e-02
1.354499999999999886e+02 -5.944848580886355482e-02
1.355000000000000000e+02 -5.993558341394225608e-02
1.355500000000000114e+02 -5.568654479065740515e-02
1.355999999999999943e+02 -5.639223505801618103e-02
1.356500000000000057e+02 -5.522437997571580381e-02
1.356999999999999886e+02 -5.299988947056771815e-02
1.357500000000000000e+02 -5.357785224380723355e-02
1.358000000000000114e+02 -5.641578444075379811e-02
1.358499999999999943e+02 -5.690984083976760588e-02
1.359000000000000057e+02 -5.924351078921177155e-02
1.359499999999999886e+02 -5.849851773016621903e-02
1.360000000000000000e+02 -5.816646630000742169e-02
1.360500000000000114e+02 -5.425135654141496899e-02
1.360999999999999943e+02 -5.316484647072852732e-02
1.361500000000000057e+02 -5.437924012050524697e-02
1.361999999999999886e+02 -5.356163338260160750e-02
1.362500000000000000e+02 -4.961068257047045876e-02
1.363000000000000114e+02 -4.878196823758923495e-02
1.363499999999999943e+02 -4.529833242020603334e-02
1.364000000000000057e+02 -4.479452294624793746e-02
1.364499999999999886e+02 -4.704041704425762638e-02
1.365000000000000000e+02 -4.729847196655081326e-02
1.365500000000000114e+02 -4.694086795158376041e-02
1.365999999999999943e+02 -5.176394832368617915e-02
1.366500000000000057e+02 -5.463164250376243564e-02
1.366999999999999886e+02 -5.572799876615387726e-02
1.367500000000000000e+02 -5.748197855086822211e-02
1.368000000000000114e+02 -5.849978873621234504e-02
1.368499999999999943e+02 -5.652435627107499361e-02
1.369000000000000057e+02 -4.727623203869076723e-02
1.369499999999999886e+02 -4.693613792926622924e-02
1.370000000000000000e+02 -4.601905354375655094e-02
1.370500000000000114e+02 -4.780836751550458785e-02
1.370999999999999943e+02 -4.835967745603029361e-02
1.371500000000000057e+02 -4.720872302242995477e-02
1.371999999999999886e+02 -3.277808059280237080e-02
1.372500000000000000e+02 -3.524082469522168970e-02
1.373000000000000114e+02 -2.571199590894814382e-02
1.373499999999999943e+02 -2.628246258531656554e-02
1.374000000000000057e+02 -2.811801840312555881e-02
1.374499999999999886e+02 -2.707379391173585920e-02
1.375000000000000000e+02 -2.552946282758885785e-02
1.375500000000000114e+02 -2.958014361029425235e-02
1.375999999999999943e+02 -3.362496004962436252e-02
1.376500000000000057e+02 -3.046482134337411690e-02
1.376999999999999886e+02 -3.026457449301073535e-02
1.377500000000000000e+02 -3.022892122849390670e-02
1.378000000000000114e+02 -3.076646604941527668e-02
1.378499999999999943e+02 -3.362217615755967032e-02
1.379000000000000057e+02 -3.551074659985437032e-02
1.379499999999999886e+02 -3.306606900318577458e-02
1.380000000000000000e+02 -3.093931000009638235e-02
1.380500000000000114e+02 -3.156507649718245240e-02
1.380999999999999943e+02 -3.009472891009109044e-02
1.381500000000000057e+02 -2.731855071095872292e-02
1.381999999999999886e+02 -2.794234291119395558e-02
1.382500000000000000e+02 -2.909194897427586773e-02
1.383000000000000114e+02 -2.042544735742263598e-02
1.383499999999999943e+02 -1.981487757449780507e-02
1.384000000000000057e+02 -2.034353400140809578e-02
1.384499999999999886e+02 -2.079268203561659978e-02
1.385000000000000000e+02 -1.827167576843836613e-02
1.385500000000000114e+02 -2.286283780633517962e-02
1.385999999999999943e+02 -2.285443291616679959e-02
1.386500000000000057e+02 -1.561833261203042326e-02
1.386999999999999886e+02 -9.997667991695210338e-03
1.387500000000000000e+02 -7.958003662481347509e-03
1.388000000000000114e+02 -2.226672195921406208e-02
1.388499999999999943e+02 -2.138229701352515125e-02
1.389000000000000057e+02 -1.326388798077912136e-02
1.389499999999999886e+02 -1.251234437940195593e-02
1.390000000000000000e+02 -1.737858855420846074e-02
1.390500000000000114e+02 -2.053716167864077721e-02
1.390999999999999943e+02 -1.825159813382097249e-02
1.391500000000000057e+02 -2.558233659422978409e-02
1.391999999999999886e+02 -2.170463378238786725e-02
1.392500000000000000e+02 -1.874538724081291005e-02
1.393000000000000114e+02 -2.023459822323867008e-02
1.393499999999999943e+02 -1.678049827781017550e-02
1.394000000000000057e+02 -1.693036035550227192e-02
1.394499999999999886e+02 -1.704119024298677079e-02
1.395000000000000000e+02 -1.514208215913202468e-02
1.395500000000000114e+02 -1.059876150487924773e-02
1.395999999999999943e+02 -7.853899791292390242e-03
1.396500000000000057e+02 -1.184832651618375997e-02
1.396999999999999886e+02 -9.610794032382770705e-03
1.397500000000000000e+02 -1.398445058380037333e-02
1.398000000000000114e+02 -1.423693381863335577e-02
1.398499999999999943e+02 -1.283888229942350100e-02
1.399000000000000057e+02 -1.182837266871220039e-02
1.399499999999999886e+02 -1.252438499251254216e-02
1.400000000000000000e+02 -1.419404692199010588e-02
1.400500000000000114e+02 -1.546451572299459634e-02
1.400999999999999943e+02 -1.389988131387720829e-02
1.401500000000000057e+02 -1.298826128179776836e-02
1.401999999999999886e+02 -1.359606983555485503e-02
1.402500000000000000e+02 -1.124289737763302204e-02
1.403000000000000114e+02 -1.123264674093824543e-02
1.403499999999999943e+02 -1.177072579857574817e-02
1.404000000000000057e+02 -5.715301323009209546e-03
1.404499999999999886e+02 -4.386170992613495738e-03
1.405000000000000000e+02 2.103296196272723493e-03
1.405500000000000114e+02 3.187240801939189138e-03
1.405999999999999943e+02 6.713750156899937586e-03
1.406500000000000057e+02 7.756969293470302590e-03
1.406999999999999886e+02 3.549460123471414458e-03
1.407500000000000000e+02 2.703694059592305025e-03
1.408000000000000114e+02 1.362423943356343755e-03
1.408499999999999943e+02 5.504732911099690512e-03
1.409000000000000057e+02 2.214300588486773844e-03
1.409499999999999886e+02 -2.607287226923199431e-04
1.410000000000000000e+02 -1.278755264924153921e-03
1.410500000000000114e+02 -1.909503418265794724e-03
1.410999999999999943e+02 6.799388298005706009e-03
1.411500000000000057e+02 6.207827637300123227e-03
1.411999999999999886e+02 4.742492225026090705e-03
1.412500000000000000e+02 4.055301135904419534e-03
1.413000000000000114e+02 9.516714996713641211e-03
1.413499999999999943e+02 9.867243532311395851e-03
1.414000000000000057e+02 1.376884299489333253e-02
1.414499999999999886e+02 1.192015565414642451e-02
1.415000000000000000e+02 1.375050324757509830e-02
1.415500000000000114e+02 1.929647993637578426e-02
1.415999999999999943e+02 2.017293407595796215e-02
1.416500000000000057e+02 1.944347287026677515e-02
1.416999999999999886e+02 2.097951403990270039e-02
1.417500000000000000e+02 2.440718511257683812e-02
1.418000000000000114e+02 2.535723223232004900e-02
1.418499999999999943e+02 2.633829047312997648e-02
1.419000000000000057e+02 2.916454525213605861e-02
1.419499999999999886e+02 3.135731472207197584e-02
1.420000000000000000e+02 3.136413333250630264e-02
1.420500000000000114e+02 3.275192580350648475e-02
1.420999999999999943e+02 3.227818980676160077e-02
1.421500000000000057e+02 3.649790641699619809e-02
1.421999999999999886e+02 3.543755283448651872e-02
1.422500000000000000e+02 3.510450868488084603e-02
1.423000000000000114e+02 3.782414782928512215e-02
1.423499999999999943e+02 3.936169630273159831e-02
1.424000000000000057e+02 3.711056588198857753e-02
1.424499999999999886e+02 3.793804689986813444e-02
1.425000000000000000e+02 3.831127161989306834e-02
1.425500000000000114e+02 3.918944017264731905e-02
1.425999999999999943e+02 3.611875245678534269e-02
1.426500000000000057e+02 3.272324911306805778e-02
1.426999999999999886e+02 3.199045853841838566e-02
1.427500000000000000e+02 3.693236935160997686e-02
1.428000000000000114e+02 3.738397220011104721e-02
1.428499999999999943e+02 4.210438426075113760e-02
1.429000000000000057e+02 4.252522887475219948e-02
1.429499999999999886e+02 4.405420589570500228e-02
1.430000000000000000e+02 4.415768862860963012e-02
1.430500000000000114e+02 4.315730822777028713e-02
1.430999999999999943e+02 4.351320545231014691e-02
1.431500000000000057e+02 4.363647354618372526e-02
1.431999999999999886e+02 4.432740758709882711e-02
1.432500000000000000e+02 4.408951269007468921e-02
1.433000000000000114e+02 4.336408161786678428e-02
1.433499999999999943e+02 4.153011087958365100e-02
1.434000000000000057e+02 4.030415234239093092e-02
1.434499999999999886e+02 4.081615652451212051e-02
1.435000000000000000e+02 4.112191123350149302e-02
1.435500000000000114e+02 4.187943903469645152e-02
1.435999999999999943e+02 4.176455282566784999e-02
1.436500000000000057e+02 4.125747969872228804e-02
1.436999999999999886e+02 4.125952637534063133e-02
1.437500000000000000e+02 3.898592206093903084e-02
1.438000000000000114e+02 4.141946430461221351e-02
1.438499999999999943e+02 4.131157574287964290e-02
1.439000000000000057e+02 4.097478088118097078e-02
1.439499999999999886e+02 4.361347818255257441e-02
1.440000000000000000e+02 4.424325057838403297e-02
1.440500000000000114e+02 4.292959863292994394e-02
1.440999999999999943e+02 4.109134470163243458e-02
1.441500000000000057e+02 4.494969524325194421e-02
1.441999999999999886e+02 4.395242134651053401e-02
1.442500000000000000e+02 4.601102513330604382e-02
1.443000000000000114e+02 4.633096045098845928e-02
1.443499999999999943e+02 4.317089875798200971e-02
1.444000000000000057e+02 4.249537752633991694e-02
1.444499999999999886e+02 4.080677856384143376e-02
1.445000000000000000e+02 4.205806352072340160e-02
1.445500000000000114e+02 4.379496907811761958e-02
1.445999999999999943e+02 4.503488968956780719e-02
1.446500000000000057e+02 4.521767579971397444e-02
1.446999999999999886e+02 4.539389373558178065e-02
1.447500000000000000e+02 4.053017572025267162e-02
1.448000000000000114e+02 3.824419043593820650e-02
1.448499999999999943e+02 3.772601469554074521e-02
1.449000000000000057e+02 3.639996313414108065e-02
1.449499999999999886e+02 3.532451818271097055e-02
1.450000000000000000e+02 3.569418065182210914e-02
1.450500000000000114e+02 3.397871656990891082e-02
1.450999999999999943e+02 3.264050755470532250e-02
1.451500000000000057e+02 3.245529924393187465e-02
1.451999999999999886e+02 3.431794340908282670e-02
1.452500000000000000e+02 3.328035214758372218e-02
1.453000000000000114e+02 3.323819378833420962e-02
1.453499999999999943e+02 3.340781517093006220e-02
1.454000000000000057e+02 3.669234598798298136e-02
1.454499999999999886e+02 3.701917604372732123e-02
1.455000000000000000e+02 3.813408848871992218e-02
1.455500000000000114e+02 4.148448394929637323e-02
1.455999999999999943e+02 4.149182737665179505e-02
1.456500000000000057e+02 3.989911091951851840e-02
1.456999999999999886e+02 3.997079629522139882e-02
1.457500000000000000e+02 3.660270975625870560e-02
1.458000000000000114e+02 3.734083041266037656e-02
1.458499999999999943e+02 3.742430822094656995e-02
1.459000000000000057e+02 3.771002843439515834e-02
1.459499999999999886e+02 4.379955097367921324e-02
1.460000000000000000e+02 4.381514337032001855e-02
1.460500000000000114e+02 4.398410572452904344e-02
1.460999999999999943e+02 4.094002171853225458e-02
1.461500000000000057e+02 3.971729370022794581e-02
1.461999999999999886e+02 3.993840987964006328e-02
1.462500000000000000e+02 4.096692316448586474e-02
1.463000000000000114e+02 3.509013014248160700e-02
1.463499999999999943e+02 3.252260570966998554e-02
1.464000000000000057e+02 3.390295275888825094e-02
1.464499999999999886e+02 3.282164105527965448e-02
1.465000000000000000e+02 3.179097444684710061e-02
1.465500000000000114e+02 3.202009690111430606e-02
1.465999999999999943e+02 3.272579399428513641e-02
1.466500000000000057e+02 2.685981406958968740e-02
1.466999999999999886e+02 2.721169503158496136e-02
1.467500000000000000e+02 2.886108643150463518e-02
1.468000000000000114e+02 2.597635610098969830e-02
1.468499999999999943e+02 2.581523000999424652e-02
1.469000000000000057e+02 2.208680250757865185e-02
1.469499999999999886e+02 2.493823076536736891e-02
1.470000000000000000e+02 2.904985977759304977e-02
1.470500000000000114e+02 2.963546219874874793e-02
1.470999999999999943e+02 2.944013833214619014e-02
1.471500000000000057e+02 2.839132602717758455e-02
1.471999999999999886e+02 3.080493942625308484e-02
1.472500000000000000e+02 3.152242066181158708e-02
1.473000000000000114e+02 3.399783835794246284e-02
1.473499999999999943e+02 3.313112193647952536e-02
1.474000000000000057e+02 3.606052956623522626e-02
1.474499999999999886e+02 3.617024540063047688e-02
1.475000000000000000e+02 3.850021269270938878e-02
1.475500000000000114e+02 3.710354257758943092e-02
1.475999999999999943e+02 3.847669558085859559e-02
1.476500000000000057e+02 3.941321919823315839e-02
1.476999999999999886e+02 3.834588327713719935e-02
1.477500000000000000e+02 3.840040839736883621e-02
1.478000000000000114e+02 3.897270209218021975e-02
1.478499999999999943e+02 3.966310662788115338e-02
1.479000000000000057e+02 4.079647313677983722e-02
1.479499999999999886e+02 4.156626859766187482e-02
1.480000000000000000e+02 4.090717004418047836e-02
1.480500000000000114e+02 4.035128230709564279e-02
1.480999999999999943e+02 4.108930638917455275e-02
1.481500000000000057e+02 3.778062763904434934e-02
1.481999999999999886e+02 3.771631232622694313e-02
1.482500000000000000e+02 3.712932463705136132e-02
1.483000000000000114e+02 3.625497118224332155e-02
1.483499999999999943e+02 3.268029076354606044e-02
1.484000000000000057e+02 2.896239594083628230e-02
1.484499999999999886e+02 2.854470150877435122e-02
1.485000000000000000e+02 2.671317894193379200e-02
1.485500000000000114e+02 2.609960680121923768e-02
1.485999999999999943e+02 2.722590493785315494e-02
1.486500000000000057e+02 2.056559632630258067e-02
1.486999999999999886e+02 2.340520349259773980e-02
1.487500000000000000e+02 2.241870052651600762e-02
1.488000000000000114e+02 2.551020124723504812e-02
1.488499999999999943e+02 2.490758393630690404e-02
1.489000000000000057e+02 2.151832961340230388e-02
1.489499999999999886e+02 2.216070657869800842e-02
1.490000000000000000e+02 2.690778861764256402e-02
1.490500000000000114e+02 2.768641920639089427e-02
1.490999999999999943e+02 2.999071943161618972e-02
1.491500000000000057e+02 2.906225703040891950e-02
1.491999999999999886e+02 2.929916357713994654e-02
1.492500000000000000e+02 2.895045053420974498e-02
1.493000000000000114e+02 3.085645722901298946e-02
1.493499999999999943e+02 2.949556858255992717e-02
1.494000000000000057e+02 2.869312406399978158e-02
1.494499999999999886e+02 2.939675726017020388e-02
1.495000000000000000e+02 2.848906076301779833e-02
1.495500000000000114e+02 2.717517752842851103e-02
1.495999999999999943e+02 2.593803901014739635e-02
1.496500000000000057e+02 2.776891880203935861e-02
1.496999999999999886e+02 2.499232371504184549e-02
1.497500000000000000e+02 2.413232805188807173e-02
1.498000000000000114e+02 2.549277902360534351e-02
1.498499999999999943e+02 2.611145780490733287e-02
1.499000000000000057e+02 2.621477592250706298e-02
1.499499999999999886e+02 2.247820552362596661e-02
1.500000000000000000e+02 2.334254555475208034e-02
