# Supplementary material for: Elevated concentrations cause upright alpha-synuclein conformation at lipid interfaces
Source: Nat Commun. 2023 Sep 18;14:5731. doi: 10.1038/s41467-023-39843-1 (PMC10507035; doi:10.1038/s41467-023-39843-1)
Supplement: Supplementary file 3 — Source Data [file 41467_2023_39843_MOESM3_ESM.zip › Source Data file/FigureS12/figS12_lowLPR_rss_s8_r1.txt]

0.000000000000000000e+00 4.035159999999999769e+01
5.000000000000000278e-02 5.262767000000000195e+01
1.000000000000000056e-01 2.475302999999999898e+01
1.499999999999999944e-01 3.698913999999999902e+01
2.000000000000000111e-01 1.362956999999999930e+01
2.500000000000000000e-01 9.912259999999999849e+00
2.999999999999999889e-01 4.728746999999999900e+01
3.499999999999999778e-01 1.025046000000000035e+01
4.000000000000000222e-01 3.302009999999999934e+01
4.500000000000000111e-01 2.946021000000000001e+01
5.000000000000000000e-01 4.103914000000000328e+01
5.500000000000000444e-01 5.355006000000000199e+01
5.999999999999999778e-01 7.703149999999999942e+00
6.500000000000000222e-01 4.055879000000000190e+01
6.999999999999999556e-01 8.503470000000000084e+00
7.500000000000000000e-01 2.343862999999999985e+01
8.000000000000000444e-01 1.452735000000000021e+01
8.499999999999999778e-01 4.268956000000000017e+01
9.000000000000000222e-01 3.375737000000000165e+01
9.499999999999999556e-01 2.560463999999999984e+01
1.000000000000000000e+00 3.946580000000000155e+01
1.050000000000000044e+00 1.795073000000000008e+01
1.100000000000000089e+00 4.842255999999999716e+01
1.149999999999999911e+00 3.699383999999999872e+01
1.199999999999999956e+00 4.104261999999999944e+01
1.250000000000000000e+00 4.788141000000000247e+01
1.300000000000000044e+00 4.403773000000000337e+01
1.350000000000000089e+00 2.972946999999999917e+01
1.399999999999999911e+00 4.136334999999999695e+01
1.449999999999999956e+00 2.341059999999999874e+01
1.500000000000000000e+00 1.079024000000000072e+01
1.550000000000000044e+00 8.394830000000000680e+00
1.600000000000000089e+00 3.573673999999999751e+01
1.649999999999999911e+00 3.860000000000000142e+01
1.699999999999999956e+00 3.460481000000000051e+01
1.750000000000000000e+00 4.096627000000000152e+01
1.800000000000000044e+00 1.896111000000000146e+01
1.850000000000000089e+00 2.933766999999999925e+01
1.899999999999999911e+00 4.597901000000000238e+01
1.949999999999999956e+00 1.927007000000000048e+01
2.000000000000000000e+00 4.603085999999999700e+01
2.049999999999999822e+00 5.821793000000000262e+01
2.100000000000000089e+00 2.149485999999999919e+01
2.149999999999999911e+00 3.016328000000000031e+01
2.200000000000000178e+00 3.644337999999999766e+01
2.250000000000000000e+00 2.559507999999999939e+01
2.299999999999999822e+00 2.973758000000000123e+01
2.350000000000000089e+00 2.135671999999999926e+01
2.399999999999999911e+00 4.352456999999999709e+01
2.450000000000000178e+00 1.959104999999999919e+01
2.500000000000000000e+00 4.287639999999999674e+01
2.549999999999999822e+00 3.278495999999999810e+01
2.600000000000000089e+00 2.129489999999999839e+01
2.649999999999999911e+00 1.380368999999999957e+01
2.700000000000000178e+00 1.645316000000000045e+01
2.750000000000000000e+00 2.945845999999999876e+01
2.799999999999999822e+00 3.346334999999999837e+01
2.850000000000000089e+00 4.001350999999999658e+01
2.899999999999999911e+00 1.240393000000000079e+01
2.950000000000000178e+00 4.113322999999999752e+01
3.000000000000000000e+00 2.623712000000000089e+01
3.049999999999999822e+00 2.129231000000000051e+01
3.100000000000000089e+00 7.121209999999999596e+00
3.149999999999999911e+00 3.612866000000000355e+01
3.200000000000000178e+00 1.984271999999999991e+01
3.250000000000000000e+00 4.526042000000000343e+01
3.299999999999999822e+00 2.618598000000000070e+01
3.350000000000000089e+00 3.353011000000000053e+01
3.399999999999999911e+00 3.817627999999999844e+01
3.450000000000000178e+00 2.464568999999999832e+01
3.500000000000000000e+00 2.686351000000000155e+01
3.549999999999999822e+00 3.472026999999999930e+01
3.600000000000000089e+00 3.902045999999999992e+01
3.649999999999999911e+00 3.418276000000000181e+01
3.700000000000000178e+00 2.719982999999999862e+01
3.750000000000000000e+00 5.398167999999999722e+01
3.799999999999999822e+00 1.896844000000000108e+01
3.850000000000000089e+00 5.081277000000000044e+01
3.899999999999999911e+00 4.743099000000000132e+01
3.950000000000000178e+00 4.410690000000000310e+01
4.000000000000000000e+00 9.695460000000000633e+00
4.049999999999999822e+00 4.361558999999999742e+01
4.099999999999999645e+00 2.442903000000000091e+01
4.150000000000000355e+00 2.854711999999999961e+01
4.200000000000000178e+00 3.054110999999999976e+01
4.250000000000000000e+00 3.543323000000000178e+01
4.299999999999999822e+00 4.548599000000000103e+01
4.349999999999999645e+00 1.097709000000000046e+01
4.400000000000000355e+00 5.164791000000000309e+01
4.450000000000000178e+00 4.119319999999999737e+01
4.500000000000000000e+00 4.434837999999999880e+01
4.549999999999999822e+00 2.708973999999999904e+01
4.599999999999999645e+00 3.669979000000000013e+01
4.650000000000000355e+00 3.362910000000000110e+01
4.700000000000000178e+00 5.049313999999999680e+01
4.750000000000000000e+00 4.025916000000000139e+01
4.799999999999999822e+00 3.352944000000000102e+01
4.849999999999999645e+00 5.330351999999999890e+01
4.900000000000000355e+00 4.186430000000000007e+01
4.950000000000000178e+00 2.357947000000000060e+01
5.000000000000000000e+00 2.756730999999999909e+01
5.049999999999999822e+00 3.493594000000000221e+01
5.099999999999999645e+00 9.056800000000000850e+00
5.150000000000000355e+00 2.249447999999999936e+01
5.200000000000000178e+00 4.413602000000000203e+01
5.250000000000000000e+00 3.987834000000000145e+01
5.299999999999999822e+00 4.566879000000000133e+01
5.349999999999999645e+00 4.484476999999999691e+01
5.400000000000000355e+00 4.342307999999999879e+01
5.450000000000000178e+00 4.407343999999999795e+01
5.500000000000000000e+00 5.425715000000000288e+01
5.549999999999999822e+00 4.140744000000000113e+01
5.599999999999999645e+00 2.629900999999999911e+01
5.650000000000000355e+00 2.915865000000000151e+01
5.700000000000000178e+00 3.924492000000000047e+01
5.750000000000000000e+00 3.835849999999999937e+01
5.799999999999999822e+00 2.222220000000000084e+01
5.849999999999999645e+00 4.558702000000000254e+01
5.900000000000000355e+00 3.926444999999999652e+01
5.950000000000000178e+00 2.582219999999999871e+01
6.000000000000000000e+00 4.980528999999999940e+01
6.049999999999999822e+00 4.194068999999999647e+01
6.099999999999999645e+00 3.664909000000000106e+01
6.150000000000000355e+00 4.531743999999999772e+01
6.200000000000000178e+00 3.759214999999999662e+01
6.250000000000000000e+00 2.971526000000000067e+01
6.299999999999999822e+00 3.511643999999999721e+01
6.349999999999999645e+00 5.464462999999999937e+01
6.400000000000000355e+00 3.186223000000000027e+01
6.450000000000000178e+00 6.570210000000000328e+00
6.500000000000000000e+00 5.358670999999999651e+01
6.549999999999999822e+00 2.915898999999999930e+01
6.599999999999999645e+00 7.927950000000000053e+00
6.650000000000000355e+00 1.944304999999999950e+01
6.700000000000000178e+00 2.899537000000000120e+01
6.750000000000000000e+00 4.903021999999999991e+01
6.799999999999999822e+00 1.526449999999999996e+01
6.849999999999999645e+00 3.044929000000000130e+01
6.900000000000000355e+00 4.616020999999999930e+01
6.950000000000000178e+00 3.102317000000000036e+01
7.000000000000000000e+00 4.713589999999999947e+00
7.049999999999999822e+00 5.293675000000000352e+01
7.099999999999999645e+00 2.703359999999999985e+01
7.150000000000000355e+00 2.411636000000000024e+01
7.200000000000000178e+00 5.355888999999999811e+01
7.250000000000000000e+00 3.585231000000000279e+01
7.299999999999999822e+00 2.967854000000000170e+01
7.349999999999999645e+00 4.171103999999999701e+01
7.400000000000000355e+00 3.976458999999999833e+01
7.450000000000000178e+00 2.682777000000000100e+01
7.500000000000000000e+00 3.073513000000000162e+01
7.549999999999999822e+00 1.556542999999999921e+01
7.599999999999999645e+00 4.439627999999999730e+01
7.650000000000000355e+00 2.493411000000000044e+01
7.700000000000000178e+00 5.562845000000000084e+01
7.750000000000000000e+00 4.908500000000000085e+01
7.799999999999999822e+00 2.150197000000000003e+01
7.849999999999999645e+00 6.312107000000000312e+01
7.900000000000000355e+00 3.430539999999999878e+01
7.950000000000000178e+00 5.773069999999999702e+00
8.000000000000000000e+00 1.245284999999999975e+01
8.050000000000000711e+00 3.911467999999999989e+01
8.099999999999999645e+00 7.023699999999999832e+00
8.150000000000000355e+00 2.204808999999999841e+01
8.199999999999999289e+00 1.805674000000000134e+01
8.250000000000000000e+00 4.311701000000000050e+01
8.300000000000000711e+00 2.003847999999999985e+01
8.349999999999999645e+00 2.404073999999999955e+01
8.400000000000000355e+00 4.162364999999999782e+01
8.449999999999999289e+00 3.144319000000000131e+01
8.500000000000000000e+00 5.560190000000000410e+00
8.550000000000000711e+00 3.570167000000000002e+01
8.599999999999999645e+00 1.389312999999999931e+01
8.650000000000000355e+00 4.005225000000000080e+01
8.699999999999999289e+00 7.304039999999999644e+00
8.750000000000000000e+00 4.573781000000000319e+01
8.800000000000000711e+00 5.221309999999999718e+01
8.849999999999999645e+00 5.485705000000000098e+01
8.900000000000000355e+00 2.580099999999999838e+01
8.949999999999999289e+00 4.397572000000000259e+01
9.000000000000000000e+00 2.023395999999999972e+01
9.050000000000000711e+00 6.267190000000000083e+01
9.099999999999999645e+00 4.322914999999999708e+01
9.150000000000000355e+00 3.928593999999999653e+01
9.199999999999999289e+00 5.373366000000000042e+01
9.250000000000000000e+00 2.650469999999999970e+01
9.300000000000000711e+00 1.390446000000000026e+01
9.349999999999999645e+00 3.213118000000000052e+01
9.400000000000000355e+00 2.256525999999999854e+01
9.449999999999999289e+00 1.871611000000000047e+01
9.500000000000000000e+00 4.579220000000000113e+01
9.550000000000000711e+00 1.066956000000000060e+01
9.599999999999999645e+00 3.126629000000000147e+01
9.650000000000000355e+00 3.060009000000000157e+01
9.699999999999999289e+00 2.687156999999999840e+01
9.750000000000000000e+00 2.817709999999999937e+01
9.800000000000000711e+00 6.823595000000000255e+01
9.849999999999999645e+00 5.249985000000000213e+01
9.900000000000000355e+00 2.275929999999999964e+01
9.949999999999999289e+00 3.087526000000000082e+01
1.000000000000000000e+01 1.996027000000000129e+01
1.005000000000000071e+01 3.955657000000000068e+01
1.009999999999999964e+01 5.980075999999999681e+01
1.015000000000000036e+01 2.105758000000000152e+01
1.019999999999999929e+01 3.940805000000000291e+01
1.025000000000000000e+01 2.316709000000000174e+01
1.030000000000000071e+01 2.601406000000000063e+01
1.034999999999999964e+01 1.925684000000000040e+01
1.040000000000000036e+01 5.360388999999999982e+01
1.044999999999999929e+01 3.302517000000000280e+01
1.050000000000000000e+01 3.126132000000000133e+01
1.055000000000000071e+01 7.013242999999999938e+01
1.059999999999999964e+01 2.671972999999999843e+01
1.065000000000000036e+01 2.715713999999999828e+01
1.069999999999999929e+01 3.902886000000000166e+01
1.075000000000000000e+01 2.746512999999999849e+01
1.080000000000000071e+01 4.300690000000000168e+01
1.084999999999999964e+01 3.902754999999999797e+01
1.090000000000000036e+01 3.657047000000000025e+01
1.094999999999999929e+01 3.359235999999999933e+01
1.100000000000000000e+01 3.354993999999999943e+01
1.105000000000000071e+01 2.830392000000000152e+01
1.109999999999999964e+01 3.576436999999999955e+01
1.115000000000000036e+01 3.386861999999999995e+01
1.119999999999999929e+01 4.648282999999999987e+01
1.125000000000000000e+01 3.282591000000000037e+01
1.130000000000000071e+01 1.322568000000000055e+01
1.134999999999999964e+01 2.256313000000000102e+01
1.140000000000000036e+01 2.903838999999999970e+01
1.144999999999999929e+01 1.490740000000000087e+01
1.150000000000000000e+01 4.956956999999999880e+01
1.155000000000000071e+01 4.780789000000000044e+01
1.159999999999999964e+01 1.813673000000000002e+01
1.165000000000000036e+01 6.575569999999999915e+00
1.169999999999999929e+01 1.496326000000000001e+01
1.175000000000000000e+01 4.673380999999999830e+01
1.180000000000000071e+01 3.762091999999999814e+01
1.184999999999999964e+01 3.429713999999999885e+01
1.190000000000000036e+01 3.152578000000000102e+01
1.194999999999999929e+01 3.304500000000000171e+01
1.200000000000000000e+01 1.471634000000000064e+01
1.205000000000000071e+01 4.455944000000000216e+01
1.209999999999999964e+01 2.061881999999999948e+01
1.215000000000000036e+01 1.203636000000000017e+01
1.219999999999999929e+01 4.176350999999999658e+01
1.225000000000000000e+01 2.331776999999999944e+01
1.230000000000000071e+01 3.084946000000000055e+01
1.234999999999999964e+01 4.164124000000000336e+01
1.240000000000000036e+01 4.265881999999999863e+01
1.244999999999999929e+01 1.888022000000000133e+01
1.250000000000000000e+01 3.548089000000000226e+01
1.255000000000000071e+01 2.610003999999999991e+01
1.259999999999999964e+01 4.317215999999999809e+01
1.265000000000000036e+01 3.561032999999999760e+01
1.269999999999999929e+01 5.772599999999999909e+01
1.275000000000000000e+01 1.914272000000000062e+01
1.280000000000000071e+01 1.750329999999999941e+01
1.284999999999999964e+01 3.301941000000000059e+01
1.290000000000000036e+01 2.789134999999999920e+01
1.294999999999999929e+01 8.782939999999999969e+00
1.300000000000000000e+01 3.436034000000000077e+01
1.305000000000000071e+01 3.403302000000000049e+01
1.309999999999999964e+01 6.426327999999999463e+01
1.315000000000000036e+01 4.184214000000000055e+01
1.319999999999999929e+01 1.788962000000000074e+01
1.325000000000000000e+01 1.222847999999999935e+01
1.330000000000000071e+01 2.309384999999999977e+01
1.334999999999999964e+01 5.507412999999999670e+01
1.340000000000000036e+01 8.923076000000000363e+01
1.344999999999999929e+01 2.453459000000000145e+01
1.350000000000000000e+01 4.392643000000000342e+01
1.355000000000000071e+01 1.398972000000000016e+01
1.359999999999999964e+01 4.860446000000000311e+01
1.365000000000000036e+01 4.149638000000000204e+01
1.369999999999999929e+01 4.909145999999999788e+01
1.375000000000000000e+01 1.328647999999999918e+01
1.380000000000000071e+01 3.562241999999999820e+01
1.384999999999999964e+01 2.448258999999999830e+01
1.390000000000000036e+01 2.108802999999999983e+01
1.394999999999999929e+01 4.294209000000000032e+01
1.400000000000000000e+01 1.817109999999999914e+01
1.405000000000000071e+01 9.632889999999999731e+00
1.409999999999999964e+01 1.813272999999999868e+01
1.415000000000000036e+01 2.581988000000000127e+01
1.419999999999999929e+01 3.309132999999999925e+01
1.425000000000000000e+01 1.331911000000000023e+01
1.430000000000000071e+01 3.575493000000000166e+01
1.434999999999999964e+01 3.061677999999999855e+01
1.440000000000000036e+01 1.192516999999999960e+01
1.444999999999999929e+01 5.876140000000000363e+00
1.450000000000000000e+01 3.221806999999999732e+01
1.455000000000000071e+01 1.207668999999999926e+01
1.459999999999999964e+01 8.607739999999999725e+00
1.465000000000000036e+01 3.706387000000000143e+01
1.469999999999999929e+01 4.865758999999999901e+01
1.475000000000000000e+01 3.484282999999999930e+01
1.480000000000000071e+01 3.851380000000000337e+01
1.484999999999999964e+01 1.668403999999999954e+01
1.490000000000000036e+01 3.872081000000000017e+01
1.494999999999999929e+01 1.197882000000000069e+01
1.500000000000000000e+01 7.618870000000000253e+00
1.505000000000000071e+01 1.046677000000000035e+01
1.509999999999999964e+01 2.036095999999999862e+01
1.515000000000000036e+01 4.380521999999999849e+01
1.519999999999999929e+01 2.122926000000000002e+01
1.525000000000000000e+01 7.401349999999999874e+00
1.530000000000000071e+01 1.004848999999999926e+01
1.534999999999999964e+01 2.628216000000000108e+01
1.540000000000000036e+01 5.102170000000000094e+00
1.544999999999999929e+01 4.060551999999999850e+01
1.550000000000000000e+01 9.137399999999999523e+00
1.555000000000000071e+01 2.189823000000000164e+01
1.559999999999999964e+01 5.555868000000000251e+01
1.565000000000000036e+01 1.519885000000000019e+01
1.569999999999999929e+01 3.393822999999999723e+01
1.575000000000000000e+01 1.383014999999999972e+01
1.580000000000000071e+01 3.614668000000000347e+01
1.584999999999999964e+01 3.511787999999999954e+01
1.590000000000000036e+01 9.822779999999999845e+00
1.594999999999999929e+01 1.746726999999999919e+01
1.600000000000000000e+01 8.870100000000000762e+00
1.605000000000000071e+01 2.201503999999999905e+01
1.610000000000000142e+01 2.345761999999999858e+01
1.614999999999999858e+01 2.058412999999999826e+01
1.619999999999999929e+01 4.107312999999999903e+01
1.625000000000000000e+01 3.369454000000000349e+01
1.630000000000000071e+01 7.126870000000000260e+00
1.635000000000000142e+01 1.846854000000000084e+01
1.639999999999999858e+01 4.790485999999999933e+01
1.644999999999999929e+01 5.128598000000000212e+01
1.650000000000000000e+01 2.278892000000000095e+01
1.655000000000000071e+01 3.836191000000000173e+01
1.660000000000000142e+01 4.854379999999999740e+01
1.664999999999999858e+01 4.188324000000000069e+01
1.669999999999999929e+01 2.646320000000000050e+01
1.675000000000000000e+01 3.050627000000000066e+01
1.680000000000000071e+01 4.493587999999999738e+01
1.685000000000000142e+01 3.577665999999999968e+01
1.689999999999999858e+01 6.773279999999999745e+00
1.694999999999999929e+01 3.627729999999999677e+01
1.700000000000000000e+01 6.318435000000000201e+01
1.705000000000000071e+01 3.757909000000000077e+01
1.710000000000000142e+01 3.631862000000000279e+01
1.714999999999999858e+01 2.559002999999999872e+01
1.719999999999999929e+01 5.780803000000000225e+01
1.725000000000000000e+01 1.993926000000000087e+01
1.730000000000000071e+01 1.931906999999999996e+01
1.735000000000000142e+01 5.257735000000000269e+01
1.739999999999999858e+01 2.469994000000000156e+01
1.744999999999999929e+01 5.427960000000000207e+01
1.750000000000000000e+01 4.111220999999999748e+01
1.755000000000000071e+01 3.949206000000000216e+01
1.760000000000000142e+01 5.691445000000000221e+01
1.764999999999999858e+01 4.710231999999999886e+01
1.769999999999999929e+01 4.170150000000000290e+01
1.775000000000000000e+01 2.008504999999999896e+01
1.780000000000000071e+01 3.150870000000000104e+01
1.785000000000000142e+01 2.226373999999999853e+01
1.789999999999999858e+01 1.891770999999999958e+01
1.794999999999999929e+01 4.438230999999999682e+01
1.800000000000000000e+01 3.569445999999999941e+01
1.805000000000000071e+01 6.412399999999999878e+00
1.810000000000000142e+01 4.525368000000000279e+01
1.814999999999999858e+01 5.195584000000000202e+01
1.819999999999999929e+01 4.651492999999999967e+01
1.825000000000000000e+01 1.747966999999999871e+01
1.830000000000000071e+01 2.635358000000000089e+01
1.835000000000000142e+01 2.647723999999999833e+01
1.839999999999999858e+01 1.689909000000000106e+01
1.844999999999999929e+01 1.784142999999999901e+01
1.850000000000000000e+01 1.588247999999999927e+01
1.855000000000000071e+01 1.511781000000000041e+01
1.860000000000000142e+01 4.595770999999999873e+01
1.864999999999999858e+01 4.248973000000000155e+01
1.869999999999999929e+01 3.197952000000000083e+01
1.875000000000000000e+01 2.492727999999999966e+01
1.880000000000000071e+01 6.989090000000000025e+00
1.885000000000000142e+01 5.455445999999999884e+01
1.889999999999999858e+01 3.218028000000000333e+01
1.894999999999999929e+01 9.766993999999999687e+01
1.900000000000000000e+01 4.158834000000000231e+01
1.905000000000000071e+01 5.298369000000000284e+01
1.910000000000000142e+01 5.843334000000000117e+01
1.914999999999999858e+01 4.006812000000000040e+01
1.919999999999999929e+01 3.714309000000000083e+01
1.925000000000000000e+01 2.887651999999999930e+01
1.930000000000000071e+01 4.043816000000000344e+01
1.935000000000000142e+01 3.032329999999999970e+01
1.939999999999999858e+01 3.113109000000000037e+01
1.944999999999999929e+01 5.510426999999999964e+01
1.950000000000000000e+01 3.537881000000000142e+01
1.955000000000000071e+01 2.528708999999999918e+01
1.960000000000000142e+01 2.015905000000000058e+01
1.964999999999999858e+01 4.086787999999999954e+01
1.969999999999999929e+01 3.645969999999999800e+01
1.975000000000000000e+01 4.259935999999999723e+01
1.980000000000000071e+01 1.440953000000000017e+01
1.985000000000000142e+01 3.128726999999999947e+01
1.989999999999999858e+01 4.539426999999999879e+01
1.994999999999999929e+01 4.350413000000000352e+01
2.000000000000000000e+01 2.950970999999999833e+01
2.005000000000000071e+01 3.950934999999999775e+01
2.010000000000000142e+01 1.655842000000000169e+01
2.014999999999999858e+01 8.154090000000000060e+00
2.019999999999999929e+01 3.495589999999999975e+01
2.025000000000000000e+01 5.261905999999999750e+01
2.030000000000000071e+01 2.151430999999999827e+01
2.035000000000000142e+01 5.654717999999999734e+01
2.039999999999999858e+01 1.134772000000000070e+01
2.044999999999999929e+01 2.236609999999999943e+01
2.050000000000000000e+01 1.161360999999999954e+01
2.055000000000000071e+01 3.674598000000000297e+01
2.060000000000000142e+01 5.329540000000000077e+01
2.064999999999999858e+01 3.719283000000000072e+01
2.069999999999999929e+01 3.231479999999999819e+01
2.075000000000000000e+01 2.155127999999999844e+01
2.080000000000000071e+01 5.877035999999999660e+01
2.085000000000000142e+01 2.453935999999999851e+01
2.089999999999999858e+01 1.357315000000000005e+01
2.094999999999999929e+01 6.780160000000000409e+00
2.100000000000000000e+01 3.296947999999999723e+01
2.105000000000000071e+01 4.586937000000000353e+01
2.110000000000000142e+01 2.314697999999999922e+01
2.114999999999999858e+01 3.931593000000000160e+01
2.119999999999999929e+01 8.298989999999999867e+00
2.125000000000000000e+01 3.639864000000000033e+01
2.130000000000000071e+01 3.163992000000000004e+01
2.135000000000000142e+01 5.922957000000000249e+01
2.139999999999999858e+01 4.188492999999999711e+01
2.144999999999999929e+01 3.731372000000000355e+01
2.150000000000000000e+01 4.724640999999999735e+01
2.155000000000000071e+01 4.483776000000000295e+01
2.160000000000000142e+01 3.297594000000000136e+01
2.164999999999999858e+01 5.839368999999999943e+01
2.169999999999999929e+01 3.327514000000000038e+01
2.175000000000000000e+01 3.015150999999999826e+01
2.180000000000000071e+01 3.883230000000000182e+00
2.185000000000000142e+01 6.030210000000000292e+01
2.189999999999999858e+01 4.810387999999999664e+01
2.194999999999999929e+01 5.914327000000000112e+01
2.200000000000000000e+01 4.427172000000000196e+01
2.205000000000000071e+01 5.250554999999999950e+01
2.210000000000000142e+01 5.872301999999999822e+01
2.214999999999999858e+01 1.402894000000000041e+01
2.219999999999999929e+01 1.361092999999999975e+01
2.225000000000000000e+01 5.346656000000000120e+01
2.230000000000000071e+01 7.209869999999999557e+00
2.235000000000000142e+01 3.182269000000000148e+01
2.239999999999999858e+01 2.648532000000000153e+01
2.244999999999999929e+01 3.373239000000000232e+01
2.250000000000000000e+01 3.608008999999999844e+01
2.255000000000000071e+01 5.043572999999999951e+01
2.260000000000000142e+01 2.701755999999999958e+01
2.264999999999999858e+01 3.921401999999999788e+01
2.269999999999999929e+01 2.517826000000000164e+01
2.275000000000000000e+01 3.920738999999999663e+01
2.280000000000000071e+01 3.555288000000000181e+01
2.285000000000000142e+01 3.495392999999999972e+01
2.289999999999999858e+01 4.978793000000000291e+01
2.294999999999999929e+01 5.162086999999999648e+01
2.300000000000000000e+01 3.742667000000000144e+01
2.305000000000000071e+01 4.284281000000000006e+01
2.310000000000000142e+01 1.429124000000000017e+01
2.314999999999999858e+01 4.312537999999999982e+01
2.319999999999999929e+01 2.159283999999999892e+01
2.325000000000000000e+01 4.733185000000000286e+01
2.330000000000000071e+01 4.443545000000000300e+01
2.335000000000000142e+01 4.530062000000000211e+01
2.339999999999999858e+01 7.388690000000000424e+00
2.344999999999999929e+01 1.643316000000000088e+01
2.350000000000000000e+01 2.503836000000000084e+01
2.355000000000000071e+01 2.900516999999999967e+01
2.360000000000000142e+01 1.621156999999999826e+01
2.364999999999999858e+01 2.830026000000000153e+01
2.369999999999999929e+01 4.824228000000000094e+01
2.375000000000000000e+01 4.283988000000000085e+01
2.380000000000000071e+01 1.766036000000000072e+01
2.385000000000000142e+01 2.796212999999999838e+01
2.389999999999999858e+01 2.952984000000000009e+01
2.394999999999999929e+01 5.029995000000000260e+01
2.400000000000000000e+01 3.597791000000000139e+01
2.405000000000000071e+01 3.761153000000000191e+01
2.410000000000000142e+01 2.435810999999999993e+01
2.414999999999999858e+01 1.935764999999999958e+01
2.419999999999999929e+01 1.503988000000000014e+01
2.425000000000000000e+01 7.350023000000000195e+01
2.430000000000000071e+01 5.433158000000000243e+01
2.435000000000000142e+01 8.336970000000000880e+00
2.439999999999999858e+01 3.627250000000000085e+01
2.444999999999999929e+01 9.996610000000000440e+00
2.450000000000000000e+01 5.101559999999999917e+01
2.455000000000000071e+01 5.303340000000000387e+00
2.460000000000000142e+01 3.906620000000000203e+01
2.464999999999999858e+01 4.479410000000000025e+01
2.469999999999999929e+01 5.643489999999999895e+00
2.475000000000000000e+01 2.189974000000000132e+01
2.480000000000000071e+01 4.035208000000000084e+01
2.485000000000000142e+01 3.018184000000000111e+01
2.489999999999999858e+01 3.648702999999999719e+01
2.494999999999999929e+01 3.430058999999999969e+01
2.500000000000000000e+01 4.123483999999999838e+01
2.505000000000000071e+01 3.735495000000000232e+01
2.510000000000000142e+01 4.223071000000000197e+01
2.514999999999999858e+01 4.029160000000000075e+00
2.519999999999999929e+01 3.164415999999999940e+01
2.525000000000000000e+01 2.731655999999999906e+01
2.530000000000000071e+01 4.765543999999999869e+01
2.535000000000000142e+01 1.643631999999999849e+01
2.539999999999999858e+01 4.313466999999999985e+01
2.544999999999999929e+01 4.404164999999999708e+01
2.550000000000000000e+01 1.989170999999999978e+01
2.555000000000000071e+01 2.968864999999999910e+01
2.560000000000000142e+01 5.147630000000000194e+01
2.564999999999999858e+01 3.257365999999999673e+01
2.569999999999999929e+01 4.513709999999999667e+01
2.575000000000000000e+01 1.936837999999999838e+01
2.580000000000000071e+01 4.466185000000000116e+01
2.585000000000000142e+01 5.034514999999999674e+01
2.589999999999999858e+01 4.580960999999999927e+01
2.594999999999999929e+01 3.000857999999999848e+01
2.600000000000000000e+01 4.882025000000000148e+01
2.605000000000000071e+01 3.346426999999999907e+01
2.610000000000000142e+01 2.716994000000000042e+01
2.614999999999999858e+01 2.989520999999999873e+01
2.619999999999999929e+01 2.542860999999999905e+01
2.625000000000000000e+01 4.122861000000000331e+01
2.630000000000000071e+01 4.710875999999999664e+01
2.635000000000000142e+01 1.939821999999999846e+01
2.639999999999999858e+01 4.644682000000000244e+01
2.644999999999999929e+01 3.993816000000000344e+01
2.650000000000000000e+01 1.401931000000000083e+01
2.655000000000000071e+01 1.308925999999999945e+01
2.660000000000000142e+01 4.580503000000000213e+01
2.664999999999999858e+01 3.266629999999999967e+01
2.669999999999999929e+01 8.796310000000000073e+00
2.675000000000000000e+01 4.787800000000000011e+01
2.680000000000000071e+01 2.912528000000000006e+01
2.685000000000000142e+01 4.842582999999999771e+01
2.689999999999999858e+01 3.043121000000000009e+01
2.694999999999999929e+01 2.232571000000000083e+01
2.700000000000000000e+01 1.424380999999999986e+01
2.705000000000000071e+01 3.270591999999999899e+01
2.710000000000000142e+01 2.723659999999999926e+01
2.714999999999999858e+01 4.269680000000000319e+01
2.719999999999999929e+01 3.888047000000000253e+01
2.725000000000000000e+01 2.800566999999999851e+01
2.730000000000000071e+01 2.412255000000000038e+01
2.735000000000000142e+01 3.494733999999999696e+01
2.739999999999999858e+01 4.192280999999999835e+01
2.744999999999999929e+01 4.251353999999999900e+01
2.750000000000000000e+01 2.817278999999999911e+01
2.755000000000000071e+01 3.660235999999999734e+01
2.760000000000000142e+01 3.929561999999999955e+01
2.764999999999999858e+01 9.627219999999999445e+00
2.769999999999999929e+01 3.591879999999999740e+01
2.775000000000000000e+01 4.079945000000000022e+01
2.780000000000000071e+01 3.390319000000000216e+01
2.785000000000000142e+01 4.185365999999999786e+01
2.789999999999999858e+01 3.737082000000000193e+01
2.794999999999999929e+01 4.863736999999999711e+01
2.800000000000000000e+01 3.317978999999999701e+01
2.805000000000000071e+01 2.440343000000000018e+01
2.810000000000000142e+01 2.168004000000000175e+01
2.814999999999999858e+01 4.161849999999999739e+01
2.819999999999999929e+01 4.290382000000000318e+01
2.825000000000000000e+01 2.876049000000000078e+01
2.830000000000000071e+01 2.860221999999999909e+01
2.835000000000000142e+01 4.252785999999999689e+01
2.839999999999999858e+01 4.701444999999999652e+01
2.844999999999999929e+01 4.266282999999999959e+01
2.850000000000000000e+01 4.008760000000000190e+01
2.855000000000000071e+01 3.600366999999999962e+01
2.860000000000000142e+01 4.437794000000000239e+01
2.864999999999999858e+01 7.989480000000000359e+00
2.869999999999999929e+01 4.107260000000000133e+01
2.875000000000000000e+01 2.783200000000000074e+01
2.880000000000000071e+01 7.318640000000000256e+00
2.885000000000000142e+01 2.985534000000000177e+01
2.889999999999999858e+01 5.821320000000000050e+00
2.894999999999999929e+01 3.072955999999999932e+01
2.900000000000000000e+01 5.431580999999999904e+01
2.905000000000000071e+01 1.753694000000000131e+01
2.910000000000000142e+01 3.669606000000000279e+01
2.914999999999999858e+01 4.825388999999999839e+01
2.919999999999999929e+01 3.052328999999999937e+01
2.925000000000000000e+01 4.081786000000000314e+01
2.930000000000000071e+01 1.522766999999999982e+01
2.935000000000000142e+01 3.115068000000000126e+01
2.939999999999999858e+01 3.736158999999999963e+01
2.944999999999999929e+01 4.282482999999999862e+01
2.950000000000000000e+01 4.311439000000000021e+01
2.955000000000000071e+01 2.270886000000000138e+01
2.960000000000000142e+01 4.036216999999999899e+01
2.964999999999999858e+01 1.063081000000000031e+01
2.969999999999999929e+01 3.958876000000000062e+01
2.975000000000000000e+01 1.243951000000000029e+01
2.980000000000000071e+01 3.384552999999999656e+01
2.985000000000000142e+01 3.621813999999999822e+01
2.989999999999999858e+01 1.846011000000000024e+01
2.994999999999999929e+01 2.746187000000000111e+01
3.000000000000000000e+01 3.936303000000000196e+01
3.005000000000000071e+01 1.153058000000000050e+01
3.010000000000000142e+01 4.116060000000000052e+00
3.014999999999999858e+01 2.390077000000000140e+01
3.019999999999999929e+01 1.358709999999999951e+01
3.025000000000000000e+01 1.691805000000000092e+01
3.030000000000000071e+01 5.435039999999999871e+00
3.035000000000000142e+01 4.050191000000000230e+01
3.039999999999999858e+01 2.261374999999999957e+01
3.044999999999999929e+01 3.415729999999999933e+01
3.050000000000000000e+01 2.620386999999999844e+01
3.055000000000000071e+01 1.540117000000000047e+01
3.060000000000000142e+01 2.742467999999999861e+01
3.064999999999999858e+01 1.397387999999999941e+01
3.069999999999999929e+01 8.445819999999999439e+00
3.075000000000000000e+01 4.029601999999999862e+01
3.080000000000000071e+01 4.357990000000000208e+01
3.085000000000000142e+01 4.859886999999999802e+01
3.089999999999999858e+01 2.674007999999999896e+01
3.094999999999999929e+01 3.209886999999999802e+01
3.100000000000000000e+01 9.688250000000000028e+00
3.105000000000000071e+01 2.974584000000000117e+01
3.110000000000000142e+01 4.723579999999999757e+01
3.114999999999999858e+01 2.825554999999999950e+01
3.119999999999999929e+01 3.884655000000000058e+01
3.125000000000000000e+01 4.620944999999999681e+01
3.130000000000000071e+01 2.834009999999999962e+01
3.135000000000000142e+01 7.061741000000000668e+01
3.139999999999999858e+01 4.396580999999999761e+01
3.144999999999999929e+01 3.035715000000000074e+01
3.150000000000000000e+01 3.814723000000000042e+01
3.155000000000000071e+01 1.743909000000000020e+01
3.160000000000000142e+01 2.493264999999999887e+01
3.164999999999999858e+01 4.090849000000000046e+01
3.169999999999999929e+01 4.898109999999999964e+00
3.175000000000000000e+01 2.038224999999999909e+01
3.180000000000000071e+01 4.179231000000000051e+01
3.185000000000000142e+01 6.603706999999999994e+01
3.189999999999999858e+01 3.621600999999999715e+01
3.194999999999999929e+01 3.211908999999999992e+01
3.200000000000000000e+01 3.065580999999999889e+01
3.204999999999999716e+01 7.958070000000000199e+00
3.210000000000000142e+01 5.315321000000000140e+01
3.214999999999999858e+01 9.645870000000000388e+00
3.220000000000000284e+01 2.281518000000000157e+01
3.225000000000000000e+01 5.585016000000000247e+01
3.229999999999999716e+01 2.446473999999999904e+01
3.235000000000000142e+01 4.079757000000000033e+01
3.239999999999999858e+01 3.749356000000000222e+01
3.245000000000000284e+01 3.411189000000000249e+01
3.250000000000000000e+01 4.058724999999999739e+01
3.254999999999999716e+01 2.398570000000000135e+01
3.260000000000000142e+01 2.182280000000000086e+01
3.264999999999999858e+01 2.192620000000000147e+01
3.270000000000000284e+01 4.914876000000000289e+01
3.275000000000000000e+01 2.858534999999999826e+01
3.279999999999999716e+01 5.714303999999999917e+01
3.285000000000000142e+01 3.620593999999999824e+01
3.289999999999999858e+01 9.107110000000000483e+00
3.295000000000000284e+01 3.242774000000000001e+01
3.300000000000000000e+01 5.015270999999999901e+01
3.304999999999999716e+01 3.574951999999999686e+01
3.310000000000000142e+01 4.353866000000000014e+01
3.314999999999999858e+01 3.768375000000000341e+01
3.320000000000000284e+01 3.632985999999999649e+01
3.325000000000000000e+01 3.977881000000000000e+01
3.329999999999999716e+01 4.212530000000000285e+01
3.335000000000000142e+01 3.857112999999999658e+01
3.339999999999999858e+01 3.387165999999999855e+01
3.345000000000000284e+01 4.131519000000000119e+01
3.350000000000000000e+01 4.661420999999999992e+01
3.354999999999999716e+01 4.939665000000000106e+01
3.360000000000000142e+01 2.165201000000000064e+01
3.364999999999999858e+01 2.684391000000000105e+01
3.370000000000000284e+01 2.077973000000000070e+01
3.375000000000000000e+01 7.529029999999999667e+00
3.379999999999999716e+01 1.047654999999999959e+01
3.385000000000000142e+01 3.960294999999999987e+01
3.389999999999999858e+01 2.359243000000000023e+01
3.395000000000000284e+01 3.832943000000000211e+01
3.400000000000000000e+01 6.421913000000000693e+01
3.404999999999999716e+01 4.513544000000000267e+01
3.410000000000000142e+01 5.080434999999999945e+01
3.414999999999999858e+01 4.563777000000000328e+01
3.420000000000000284e+01 1.017423999999999928e+01
3.425000000000000000e+01 5.453300999999999732e+01
3.429999999999999716e+01 1.894788000000000139e+01
3.435000000000000142e+01 4.509112999999999971e+01
3.439999999999999858e+01 3.890212999999999965e+01
3.445000000000000284e+01 1.509937000000000040e+01
3.450000000000000000e+01 3.563589999999999947e+01
3.454999999999999716e+01 4.148443999999999932e+01
3.460000000000000142e+01 4.019378999999999991e+01
3.464999999999999858e+01 3.257760000000000211e+00
3.470000000000000284e+01 3.999502999999999986e+01
3.475000000000000000e+01 4.070051000000000130e+01
3.479999999999999716e+01 4.078535000000000110e+01
3.485000000000000142e+01 7.814869999999999983e+00
3.489999999999999858e+01 1.760973999999999862e+01
3.495000000000000284e+01 3.320029000000000252e+01
3.500000000000000000e+01 4.941425999999999874e+01
3.504999999999999716e+01 3.000902999999999921e+01
3.510000000000000142e+01 2.833858000000000033e+01
3.514999999999999858e+01 4.836697999999999809e+01
3.520000000000000284e+01 2.843328999999999951e+01
3.525000000000000000e+01 5.036090999999999696e+01
3.529999999999999716e+01 3.365623999999999683e+01
3.535000000000000142e+01 2.524052000000000007e+01
3.539999999999999858e+01 8.949460000000000193e+00
3.545000000000000284e+01 4.282047000000000025e+01
3.550000000000000000e+01 5.382381999999999778e+01
3.554999999999999716e+01 4.178685000000000116e+01
3.560000000000000142e+01 2.092861999999999867e+01
3.564999999999999858e+01 4.022030999999999779e+01
3.570000000000000284e+01 4.165930000000000177e+01
3.575000000000000000e+01 4.918095000000000283e+01
3.579999999999999716e+01 4.758185999999999893e+01
3.585000000000000142e+01 3.573937999999999704e+01
3.589999999999999858e+01 5.107603999999999900e+01
3.595000000000000284e+01 2.972740999999999900e+01
3.600000000000000000e+01 3.581369999999999720e+01
3.604999999999999716e+01 3.908232000000000284e+01
3.610000000000000142e+01 3.333979000000000070e+01
3.614999999999999858e+01 3.307038000000000011e+01
3.620000000000000284e+01 3.873740999999999701e+01
3.625000000000000000e+01 4.229813999999999652e+01
3.629999999999999716e+01 4.174378999999999706e+01
3.635000000000000142e+01 2.943110000000000070e+01
3.639999999999999858e+01 4.300563999999999965e+01
3.645000000000000284e+01 4.700576999999999828e+01
3.650000000000000000e+01 3.423188999999999993e+01
3.654999999999999716e+01 3.958816999999999808e+01
3.660000000000000142e+01 4.487727000000000288e+01
3.664999999999999858e+01 3.603520999999999930e+01
3.670000000000000284e+01 1.461552999999999969e+01
3.675000000000000000e+01 2.478806000000000154e+01
3.679999999999999716e+01 2.749286000000000030e+01
3.685000000000000142e+01 2.991140000000000043e+01
3.689999999999999858e+01 3.463494000000000028e+01
3.695000000000000284e+01 3.152762999999999849e+01
3.700000000000000000e+01 2.285156999999999883e+01
3.704999999999999716e+01 4.272567000000000093e+01
3.710000000000000142e+01 2.479189999999999827e+01
3.714999999999999858e+01 3.845561000000000007e+01
3.720000000000000284e+01 2.261527999999999849e+01
3.725000000000000000e+01 4.922440000000000282e+01
3.729999999999999716e+01 1.952991000000000099e+01
3.735000000000000142e+01 1.535720000000000063e+01
3.739999999999999858e+01 1.647708000000000084e+01
3.745000000000000284e+01 1.786774000000000129e+01
3.750000000000000000e+01 3.930037000000000091e+01
3.754999999999999716e+01 5.467540000000000333e+01
3.760000000000000142e+01 3.147866000000000142e+01
3.764999999999999858e+01 4.252443000000000239e+01
3.770000000000000284e+01 4.460296999999999912e+01
3.775000000000000000e+01 3.734058999999999884e+01
3.779999999999999716e+01 3.263774000000000086e+01
3.785000000000000142e+01 4.223781999999999925e+01
3.789999999999999858e+01 2.932036000000000087e+01
3.795000000000000284e+01 5.742965000000000231e+01
3.800000000000000000e+01 3.989045000000000130e+01
3.804999999999999716e+01 5.341470000000000340e+01
3.810000000000000142e+01 4.510989000000000004e+01
3.814999999999999858e+01 3.439406000000000319e+01
3.820000000000000284e+01 5.160240999999999900e+01
3.825000000000000000e+01 1.425590000000000046e+01
3.829999999999999716e+01 2.766355000000000075e+01
3.835000000000000142e+01 2.396949000000000041e+01
3.839999999999999858e+01 4.483185999999999893e+01
3.845000000000000284e+01 5.209208000000000283e+01
3.850000000000000000e+01 3.068633000000000166e+01
3.854999999999999716e+01 1.809701000000000093e+01
3.860000000000000142e+01 3.377799999999999869e+01
3.864999999999999858e+01 4.619384999999999764e+01
3.870000000000000284e+01 3.313730999999999938e+01
3.875000000000000000e+01 1.661496999999999957e+01
3.879999999999999716e+01 1.362809999999999988e+01
3.885000000000000142e+01 4.044140000000000157e+01
3.889999999999999858e+01 2.816753999999999891e+01
3.895000000000000284e+01 5.534210999999999814e+01
3.900000000000000000e+01 4.024127000000000010e+01
3.904999999999999716e+01 2.690461000000000169e+01
3.910000000000000142e+01 3.039613999999999905e+01
3.914999999999999858e+01 4.318061000000000149e+01
3.920000000000000284e+01 4.172019000000000233e+01
3.925000000000000000e+01 2.905517000000000039e+01
3.929999999999999716e+01 4.575457000000000107e+01
3.935000000000000142e+01 3.834637000000000029e+01
3.939999999999999858e+01 2.239129000000000147e+01
3.945000000000000284e+01 3.885076999999999714e+01
3.950000000000000000e+01 3.307480999999999938e+01
3.954999999999999716e+01 5.480619999999999692e+01
3.960000000000000142e+01 2.459036000000000044e+01
3.964999999999999858e+01 4.503983999999999810e+01
3.970000000000000284e+01 4.384682000000000102e+01
3.975000000000000000e+01 1.852039999999999864e+01
3.979999999999999716e+01 5.105747999999999820e+01
3.985000000000000142e+01 3.499360999999999677e+01
3.989999999999999858e+01 2.060382999999999853e+01
3.995000000000000284e+01 3.265953999999999979e+01
4.000000000000000000e+01 3.375012000000000256e+01
4.004999999999999716e+01 1.263209999999999944e+01
4.010000000000000142e+01 2.931961000000000084e+01
4.014999999999999858e+01 4.787680000000000291e+01
4.020000000000000284e+01 2.245499999999999829e+01
4.025000000000000000e+01 3.220250999999999664e+01
4.029999999999999716e+01 4.156381999999999977e+01
4.035000000000000142e+01 3.794630000000000081e+01
4.039999999999999858e+01 3.736789999999999878e+01
4.045000000000000284e+01 2.348225000000000051e+01
4.050000000000000000e+01 3.348633999999999844e+01
4.054999999999999716e+01 5.486294999999999789e+01
4.060000000000000142e+01 3.039308000000000121e+01
4.064999999999999858e+01 4.513123999999999825e+01
4.070000000000000284e+01 2.547955999999999932e+01
4.075000000000000000e+01 3.375222999999999729e+01
4.079999999999999716e+01 3.973122000000000043e+01
4.085000000000000142e+01 2.114140000000000086e+01
4.089999999999999858e+01 3.434637000000000029e+01
4.095000000000000284e+01 3.819948000000000121e+01
4.100000000000000000e+01 4.456248999999999683e+01
4.104999999999999716e+01 1.156841999999999970e+01
4.110000000000000142e+01 3.402313000000000187e+01
4.114999999999999858e+01 4.486196999999999946e+01
4.120000000000000284e+01 3.965740000000000265e+01
4.125000000000000000e+01 3.308453000000000088e+01
4.129999999999999716e+01 1.136786000000000030e+01
4.135000000000000142e+01 4.343686000000000291e+01
4.139999999999999858e+01 2.312828000000000017e+01
4.145000000000000284e+01 3.748700999999999794e+01
4.150000000000000000e+01 2.055000000000000071e+01
4.154999999999999716e+01 3.928009999999999735e+01
4.160000000000000142e+01 3.271683000000000163e+01
4.164999999999999858e+01 2.758593000000000117e+01
4.170000000000000284e+01 4.853533000000000186e+01
4.175000000000000000e+01 1.575924999999999976e+01
4.179999999999999716e+01 2.545889999999999986e+01
4.185000000000000142e+01 3.900491999999999848e+01
4.189999999999999858e+01 4.312494000000000227e+01
4.195000000000000284e+01 4.344939000000000107e+01
4.200000000000000000e+01 3.998476999999999748e+01
4.204999999999999716e+01 3.303121000000000151e+01
4.210000000000000142e+01 4.161191999999999780e+01
4.214999999999999858e+01 4.362420000000000186e+01
4.220000000000000284e+01 4.655405999999999977e+01
4.225000000000000000e+01 3.323073999999999728e+01
4.229999999999999716e+01 2.018881999999999977e+01
4.235000000000000142e+01 5.020656999999999925e+01
4.239999999999999858e+01 3.460452999999999690e+01
4.245000000000000284e+01 3.790202000000000027e+01
4.250000000000000000e+01 5.195633000000000123e+01
4.254999999999999716e+01 4.425218000000000274e+01
4.260000000000000142e+01 5.399099999999999966e+01
4.264999999999999858e+01 1.980978999999999957e+01
4.270000000000000284e+01 4.443390000000000128e+01
4.275000000000000000e+01 5.387380000000000280e+01
4.279999999999999716e+01 3.812313999999999936e+01
4.285000000000000142e+01 4.044581000000000159e+01
4.289999999999999858e+01 4.517589000000000254e+01
4.295000000000000284e+01 2.747074999999999889e+01
4.300000000000000000e+01 3.119237000000000037e+01
4.304999999999999716e+01 6.613835000000000264e+01
4.310000000000000142e+01 4.002192000000000149e+01
4.314999999999999858e+01 3.550721999999999667e+01
4.320000000000000284e+01 5.048237999999999914e+01
4.325000000000000000e+01 3.220407999999999760e+01
4.329999999999999716e+01 3.116384000000000043e+01
4.335000000000000142e+01 1.386529999999999951e+01
4.339999999999999858e+01 5.525912000000000290e+01
4.345000000000000284e+01 3.238736000000000104e+01
4.350000000000000000e+01 4.251838000000000051e+01
4.354999999999999716e+01 1.430357000000000056e+01
4.360000000000000142e+01 3.067640000000000100e+01
4.364999999999999858e+01 4.219118000000000279e+01
4.370000000000000284e+01 3.718569000000000102e+01
4.375000000000000000e+01 2.547337999999999880e+01
4.379999999999999716e+01 6.310488999999999749e+01
4.385000000000000142e+01 3.676465999999999923e+01
4.389999999999999858e+01 4.766116999999999848e+01
4.395000000000000284e+01 3.959651000000000209e+01
4.400000000000000000e+01 2.948842000000000141e+01
4.404999999999999716e+01 1.903836000000000084e+01
4.410000000000000142e+01 4.611887999999999721e+01
4.414999999999999858e+01 4.666411000000000087e+01
4.420000000000000284e+01 3.655563000000000073e+01
4.425000000000000000e+01 4.895463000000000164e+01
4.429999999999999716e+01 4.235426999999999964e+01
4.435000000000000142e+01 3.337295000000000300e+01
4.439999999999999858e+01 3.007229999999999848e+01
4.445000000000000284e+01 4.031499999999999773e+01
4.450000000000000000e+01 4.476453000000000060e+01
4.454999999999999716e+01 5.221117000000000274e+01
4.460000000000000142e+01 2.137385000000000090e+01
4.464999999999999858e+01 2.729861000000000004e+01
4.470000000000000284e+01 4.755514000000000152e+01
4.475000000000000000e+01 6.991389999999999993e+00
4.479999999999999716e+01 2.875283999999999907e+01
4.485000000000000142e+01 2.340617999999999910e+01
4.489999999999999858e+01 3.763891000000000275e+01
4.495000000000000284e+01 4.274889000000000294e+01
4.500000000000000000e+01 5.477976000000000312e+01
4.504999999999999716e+01 3.449352999999999980e+01
4.510000000000000142e+01 3.939920000000000044e+01
4.514999999999999858e+01 1.932998999999999867e+01
4.520000000000000284e+01 2.772841999999999985e+01
4.525000000000000000e+01 3.461558000000000135e+01
4.529999999999999716e+01 4.689283999999999963e+01
4.535000000000000142e+01 2.275170999999999921e+01
4.539999999999999858e+01 3.488345000000000340e+01
4.545000000000000284e+01 1.205733999999999995e+01
4.550000000000000000e+01 3.546694999999999709e+01
4.554999999999999716e+01 5.943256999999999834e+01
4.560000000000000142e+01 4.226563999999999766e+01
4.564999999999999858e+01 3.757005000000000194e+01
4.570000000000000284e+01 4.362075999999999709e+01
4.575000000000000000e+01 4.332101999999999720e+01
4.579999999999999716e+01 3.888922999999999774e+01
4.585000000000000142e+01 3.820741000000000298e+01
4.589999999999999858e+01 3.786433000000000249e+01
4.595000000000000284e+01 3.920486999999999966e+01
4.600000000000000000e+01 3.782128000000000156e+01
4.604999999999999716e+01 4.166344000000000136e+01
4.610000000000000142e+01 6.473132999999999981e+01
4.614999999999999858e+01 4.931159999999999854e+01
4.620000000000000284e+01 4.804937999999999931e+01
4.625000000000000000e+01 5.693173000000000172e+01
4.629999999999999716e+01 4.516154999999999831e+01
4.635000000000000142e+01 1.794378000000000029e+01
4.639999999999999858e+01 2.512613999999999947e+01
4.645000000000000284e+01 2.959466000000000108e+01
4.650000000000000000e+01 2.115540000000000020e+01
4.654999999999999716e+01 2.648396999999999935e+01
4.660000000000000142e+01 2.589611000000000018e+01
4.664999999999999858e+01 5.538559000000000054e+01
4.670000000000000284e+01 4.523669999999999902e+01
4.675000000000000000e+01 3.240809000000000140e+01
4.679999999999999716e+01 3.276843000000000217e+01
4.685000000000000142e+01 1.159726000000000035e+01
4.689999999999999858e+01 2.751333999999999946e+01
4.695000000000000284e+01 3.145610999999999891e+01
4.700000000000000000e+01 3.447106000000000137e+01
4.704999999999999716e+01 2.294782000000000011e+01
4.710000000000000142e+01 4.346681999999999846e+01
4.714999999999999858e+01 2.554019999999999868e+01
4.720000000000000284e+01 1.252102000000000004e+01
4.725000000000000000e+01 1.003087000000000018e+01
4.729999999999999716e+01 4.919191000000000003e+01
4.735000000000000142e+01 2.048321999999999932e+01
4.739999999999999858e+01 2.908363999999999905e+01
4.745000000000000284e+01 1.710566999999999993e+01
4.750000000000000000e+01 4.185578999999999894e+01
4.754999999999999716e+01 1.845062000000000069e+01
4.760000000000000142e+01 2.617852999999999852e+01
4.764999999999999858e+01 3.848116999999999877e+01
4.770000000000000284e+01 4.235365000000000180e+01
4.775000000000000000e+01 3.791485999999999734e+01
4.779999999999999716e+01 3.513801999999999737e+01
4.785000000000000142e+01 3.641414000000000328e+01
4.789999999999999858e+01 2.715493999999999986e+01
4.795000000000000284e+01 7.033610000000000362e+00
4.800000000000000000e+01 4.738105999999999796e+01
4.804999999999999716e+01 5.575522000000000133e+01
4.810000000000000142e+01 2.861617999999999995e+01
4.814999999999999858e+01 5.317345000000000255e+01
4.820000000000000284e+01 3.979899000000000342e+01
4.825000000000000000e+01 3.589629000000000048e+01
4.829999999999999716e+01 1.250558000000000014e+01
4.835000000000000142e+01 2.511283999999999850e+01
4.839999999999999858e+01 1.710182000000000002e+01
4.845000000000000284e+01 4.837586000000000297e+01
4.850000000000000000e+01 4.817119000000000284e+01
4.854999999999999716e+01 3.209266999999999825e+01
4.860000000000000142e+01 3.456705999999999790e+01
4.864999999999999858e+01 3.447664999999999935e+01
4.870000000000000284e+01 2.447267000000000081e+01
4.875000000000000000e+01 3.083331000000000088e+01
4.879999999999999716e+01 4.338250000000000028e+01
4.885000000000000142e+01 2.775178000000000011e+01
4.889999999999999858e+01 4.968428999999999718e+01
4.895000000000000284e+01 1.998772999999999911e+01
4.900000000000000000e+01 4.301720000000000255e+01
4.904999999999999716e+01 2.094933999999999941e+01
4.910000000000000142e+01 4.032282000000000011e+01
4.914999999999999858e+01 8.088409999999999656e+00
4.920000000000000284e+01 6.468179999999999552e+01
4.925000000000000000e+01 4.134369999999999834e+01
4.929999999999999716e+01 4.101129000000000246e+01
4.935000000000000142e+01 3.976727000000000345e+01
4.939999999999999858e+01 6.327036999999999978e+01
4.945000000000000284e+01 5.009080000000000155e+01
4.950000000000000000e+01 1.695034000000000063e+01
4.954999999999999716e+01 9.760510000000000019e+00
4.960000000000000142e+01 4.837877999999999901e+01
4.964999999999999858e+01 4.922845999999999833e+01
4.970000000000000284e+01 1.599150999999999989e+01
4.975000000000000000e+01 2.746150000000000091e+01
4.979999999999999716e+01 2.926104000000000127e+01
4.985000000000000142e+01 4.406629999999999825e+00
4.989999999999999858e+01 1.784181999999999846e+01
4.995000000000000284e+01 4.192741000000000184e+01
5.000000000000000000e+01 2.185117999999999938e+01
5.004999999999999716e+01 8.294159999999999755e+00
5.010000000000000142e+01 2.973404000000000025e+01
5.014999999999999858e+01 4.944001999999999697e+01
5.020000000000000284e+01 3.613212999999999653e+01
5.025000000000000000e+01 2.347100000000000009e+01
5.029999999999999716e+01 1.808230000000000004e+01
5.035000000000000142e+01 2.530652999999999864e+01
5.039999999999999858e+01 1.488594999999999935e+01
5.045000000000000284e+01 2.729363000000000028e+01
5.050000000000000000e+01 3.493533000000000044e+01
5.054999999999999716e+01 2.687635999999999825e+01
5.060000000000000142e+01 1.360052999999999912e+01
5.064999999999999858e+01 6.643930000000000113e+00
5.070000000000000284e+01 4.697547000000000139e+01
5.075000000000000000e+01 4.715639999999999787e+01
5.079999999999999716e+01 3.866691000000000145e+01
5.085000000000000142e+01 3.341985999999999990e+01
5.089999999999999858e+01 4.516834000000000060e+01
5.095000000000000284e+01 8.393010000000000304e+00
5.100000000000000000e+01 3.657283999999999935e+01
5.104999999999999716e+01 4.630630000000000024e+00
5.110000000000000142e+01 5.513969999999999594e+00
5.114999999999999858e+01 3.334882999999999953e+01
5.120000000000000284e+01 1.327826999999999913e+01
5.125000000000000000e+01 1.319181000000000026e+01
5.129999999999999716e+01 2.261107000000000156e+01
5.135000000000000142e+01 1.807522000000000162e+01
5.139999999999999858e+01 6.333610000000000184e+00
5.145000000000000284e+01 3.582104999999999961e+01
5.150000000000000000e+01 1.270734000000000030e+01
5.154999999999999716e+01 3.635481999999999658e+01
5.160000000000000142e+01 1.681086000000000169e+01
5.164999999999999858e+01 2.013908999999999949e+01
5.170000000000000284e+01 2.478975000000000151e+01
5.175000000000000000e+01 2.695467000000000013e+01
5.179999999999999716e+01 2.533143000000000100e+01
5.185000000000000142e+01 4.545967000000000269e+01
5.189999999999999858e+01 2.214498000000000033e+01
5.195000000000000284e+01 1.188228999999999935e+01
5.200000000000000000e+01 4.595199000000000211e+01
5.204999999999999716e+01 1.480432000000000059e+01
5.210000000000000142e+01 2.760508000000000095e+01
5.214999999999999858e+01 9.032590000000000785e+00
5.220000000000000284e+01 2.618352000000000146e+01
5.225000000000000000e+01 1.645539000000000129e+01
5.229999999999999716e+01 4.274770999999999788e+01
5.235000000000000142e+01 2.415511000000000053e+01
5.239999999999999858e+01 3.764652999999999849e+01
5.245000000000000284e+01 1.230311000000000021e+01
5.250000000000000000e+01 3.396650999999999954e+01
5.254999999999999716e+01 7.640189999999999593e+00
5.260000000000000142e+01 2.987799000000000049e+01
5.264999999999999858e+01 2.987312000000000012e+01
5.270000000000000284e+01 5.081069000000000102e+01
5.275000000000000000e+01 2.994943999999999917e+01
5.279999999999999716e+01 3.790912999999999755e+01
5.285000000000000142e+01 3.389562999999999704e+01
5.289999999999999858e+01 2.073680999999999841e+01
5.295000000000000284e+01 3.801209999999999667e+01
5.300000000000000000e+01 3.294151000000000096e+01
5.304999999999999716e+01 9.974930000000000518e+00
5.310000000000000142e+01 3.030958000000000041e+01
5.314999999999999858e+01 1.132920999999999978e+01
5.320000000000000284e+01 5.807887000000000199e+01
5.325000000000000000e+01 4.431611000000000189e+01
5.329999999999999716e+01 3.186137000000000086e+01
5.335000000000000142e+01 3.241359999999999797e+00
5.339999999999999858e+01 3.362013999999999925e+01
5.345000000000000284e+01 3.318661999999999779e+01
5.350000000000000000e+01 1.354477999999999938e+01
5.354999999999999716e+01 2.615898999999999930e+01
5.360000000000000142e+01 3.825130000000000052e+01
5.364999999999999858e+01 1.680058999999999969e+01
5.370000000000000284e+01 2.372437000000000040e+01
5.375000000000000000e+01 5.062172999999999945e+01
5.379999999999999716e+01 9.829349999999999810e+00
5.385000000000000142e+01 4.752944999999999709e+01
5.389999999999999858e+01 2.891933999999999827e+01
5.395000000000000284e+01 3.310363999999999862e+01
5.400000000000000000e+01 7.176999999999999602e+00
5.404999999999999716e+01 1.174930999999999948e+01
5.410000000000000142e+01 1.247171999999999947e+01
5.414999999999999858e+01 4.593661000000000172e+01
5.420000000000000284e+01 1.976511999999999958e+01
5.425000000000000000e+01 3.838069999999999737e+01
5.429999999999999716e+01 2.916035000000000110e+01
5.435000000000000142e+01 1.733943000000000012e+01
5.439999999999999858e+01 1.147555999999999976e+01
5.445000000000000284e+01 3.236742999999999881e+01
5.450000000000000000e+01 5.342721999999999838e+01
5.454999999999999716e+01 5.693919000000000352e+01
5.460000000000000142e+01 8.543910000000000338e+00
5.464999999999999858e+01 2.109226999999999919e+01
5.470000000000000284e+01 4.436202999999999719e+01
5.475000000000000000e+01 3.236744999999999806e+01
5.479999999999999716e+01 2.732520999999999844e+01
5.485000000000000142e+01 5.147619999999999862e+00
5.489999999999999858e+01 6.475819999999999688e+00
5.495000000000000284e+01 3.365014000000000038e+01
5.500000000000000000e+01 1.894309000000000154e+01
5.504999999999999716e+01 3.739759999999999707e+01
5.510000000000000142e+01 1.301375999999999955e+01
5.514999999999999858e+01 4.628318000000000154e+01
5.520000000000000284e+01 8.350880000000000081e+00
5.525000000000000000e+01 4.947505999999999915e+01
5.529999999999999716e+01 5.164365000000000094e+01
5.535000000000000142e+01 3.322023000000000081e+01
5.539999999999999858e+01 2.111320999999999870e+01
5.545000000000000284e+01 2.905980999999999881e+01
5.550000000000000000e+01 2.854885000000000161e+01
5.554999999999999716e+01 3.223962999999999823e+01
5.560000000000000142e+01 2.173669999999999902e+01
5.564999999999999858e+01 2.118090000000000117e+01
5.570000000000000284e+01 3.175516999999999967e+01
5.575000000000000000e+01 2.765245000000000175e+01
5.579999999999999716e+01 1.955059999999999931e+01
5.585000000000000142e+01 3.940240000000000009e+01
5.589999999999999858e+01 1.942097000000000051e+01
5.595000000000000284e+01 1.319163999999999959e+01
5.600000000000000000e+01 3.517676999999999765e+01
5.604999999999999716e+01 3.931318000000000268e+01
5.610000000000000142e+01 4.357339000000000340e+01
5.614999999999999858e+01 2.151511999999999958e+01
5.620000000000000284e+01 3.668777999999999651e+01
5.625000000000000000e+01 1.786867000000000161e+01
5.629999999999999716e+01 1.684750999999999976e+01
5.635000000000000142e+01 4.371705999999999648e+01
5.639999999999999858e+01 3.163447999999999993e+01
5.645000000000000284e+01 3.754023999999999717e+01
5.650000000000000000e+01 2.543199999999999861e+01
5.654999999999999716e+01 3.175556999999999874e+01
5.660000000000000142e+01 9.861259999999999692e+00
5.664999999999999858e+01 4.242481000000000080e+01
5.670000000000000284e+01 8.809620000000000672e+00
5.675000000000000000e+01 2.849936999999999898e+01
5.679999999999999716e+01 1.826163000000000025e+01
5.685000000000000142e+01 4.031513000000000346e+01
5.689999999999999858e+01 1.981922000000000139e+01
5.695000000000000284e+01 3.300793000000000177e+01
5.700000000000000000e+01 1.898419999999999996e+00
5.704999999999999716e+01 4.616252999999999673e+01
5.710000000000000142e+01 5.587322000000000344e+01
5.714999999999999858e+01 3.102834999999999965e+01
5.720000000000000284e+01 3.392239000000000004e+01
5.725000000000000000e+01 3.272775000000000034e+01
5.729999999999999716e+01 3.519499999999999851e+00
5.735000000000000142e+01 3.435938999999999766e+01
5.739999999999999858e+01 3.226885999999999655e+01
5.745000000000000284e+01 1.797158999999999907e+01
5.750000000000000000e+01 3.238401000000000352e+01
5.754999999999999716e+01 2.797629999999999839e+01
5.760000000000000142e+01 3.613239000000000090e+01
5.764999999999999858e+01 4.355935000000000201e+01
5.770000000000000284e+01 5.679003000000000156e+01
5.775000000000000000e+01 5.427557000000000187e+01
5.779999999999999716e+01 3.727409000000000106e+01
5.785000000000000142e+01 3.764238000000000284e+01
5.789999999999999858e+01 3.811227000000000231e+01
5.795000000000000284e+01 3.591942999999999842e+01
5.800000000000000000e+01 1.547104000000000035e+01
5.804999999999999716e+01 3.235837000000000074e+01
5.810000000000000142e+01 2.689614999999999867e+01
5.814999999999999858e+01 6.278228000000000009e+01
5.820000000000000284e+01 3.738571000000000311e+01
5.825000000000000000e+01 3.658682000000000301e+01
5.829999999999999716e+01 2.991910999999999987e+01
5.835000000000000142e+01 1.193097000000000030e+01
5.839999999999999858e+01 6.341805000000000092e+01
5.845000000000000284e+01 5.622482999999999720e+01
5.850000000000000000e+01 3.653155999999999892e+01
5.854999999999999716e+01 2.079694999999999894e+01
5.860000000000000142e+01 1.301210999999999984e+01
5.864999999999999858e+01 2.894668000000000063e+01
5.870000000000000284e+01 2.620511000000000124e+01
5.875000000000000000e+01 4.258599000000000245e+01
5.879999999999999716e+01 5.823767000000000138e+01
5.885000000000000142e+01 1.485275000000000034e+01
5.889999999999999858e+01 2.007011999999999929e+01
5.895000000000000284e+01 1.234759999999999991e+01
5.900000000000000000e+01 1.424052999999999969e+01
5.904999999999999716e+01 4.664945999999999771e+01
5.910000000000000142e+01 4.460495999999999839e+01
5.914999999999999858e+01 5.466877999999999815e+01
5.920000000000000284e+01 3.539654000000000167e+01
5.925000000000000000e+01 4.183091999999999899e+01
5.929999999999999716e+01 1.955743000000000009e+01
5.935000000000000142e+01 1.834279000000000082e+01
5.939999999999999858e+01 4.152385999999999910e+01
5.945000000000000284e+01 1.656628999999999863e+01
5.950000000000000000e+01 2.656593000000000160e+01
5.954999999999999716e+01 3.124832999999999927e+01
5.960000000000000142e+01 4.561269000000000062e+01
5.964999999999999858e+01 3.953967999999999705e+01
5.970000000000000284e+01 5.518460999999999927e+01
5.975000000000000000e+01 8.009978999999999871e+01
5.979999999999999716e+01 7.229000000000000092e+00
5.985000000000000142e+01 2.133221999999999952e+01
5.989999999999999858e+01 4.227394000000000318e+01
5.995000000000000284e+01 8.179199999999999804e+00
6.000000000000000000e+01 4.205503000000000213e+01
6.004999999999999716e+01 1.987687999999999988e+01
6.010000000000000142e+01 2.881259000000000015e+01
6.014999999999999858e+01 4.111229999999999940e+00
6.020000000000000284e+01 3.954178999999999888e+01
6.025000000000000000e+01 9.637090000000000600e+00
6.029999999999999716e+01 1.313471999999999973e+01
6.035000000000000142e+01 4.767947000000000202e+01
6.039999999999999858e+01 3.044309999999999850e+00
6.045000000000000284e+01 3.908030999999999722e+01
6.050000000000000000e+01 5.523646999999999707e+01
6.054999999999999716e+01 3.523866999999999905e+01
6.060000000000000142e+01 1.691881000000000057e+01
6.064999999999999858e+01 1.476661999999999964e+01
6.070000000000000284e+01 2.648654000000000153e+01
6.075000000000000000e+01 3.701335000000000264e+01
6.079999999999999716e+01 1.370250000000000057e+01
6.085000000000000142e+01 4.849669999999999703e+00
6.089999999999999858e+01 6.049929999999999808e+00
6.095000000000000284e+01 2.763053999999999988e+01
6.100000000000000000e+01 2.934130000000000127e+00
6.104999999999999716e+01 2.017209000000000074e+01
6.110000000000000142e+01 2.716232000000000113e+01
6.114999999999999858e+01 3.258467999999999876e+01
6.120000000000000284e+01 2.330406999999999940e+01
6.125000000000000000e+01 3.359071000000000140e+01
6.129999999999999716e+01 1.820718000000000103e+01
6.135000000000000142e+01 1.176654000000000089e+01
6.139999999999999858e+01 6.168437999999999732e+01
6.145000000000000284e+01 1.238339000000000034e+01
6.150000000000000000e+01 3.773342999999999847e+01
6.154999999999999716e+01 5.551232999999999862e+01
6.160000000000000142e+01 4.462393999999999750e+01
6.164999999999999858e+01 2.195397000000000176e+01
6.170000000000000284e+01 3.017270999999999859e+01
6.175000000000000000e+01 3.024082999999999899e+01
6.179999999999999716e+01 1.845260999999999996e+01
6.185000000000000142e+01 2.167416000000000054e+01
6.189999999999999858e+01 2.115006999999999948e+01
6.195000000000000284e+01 2.725832000000000122e+01
6.200000000000000000e+01 3.679290999999999912e+01
6.204999999999999716e+01 5.355700999999999823e+01
6.210000000000000142e+01 4.713379999999999903e+00
6.214999999999999858e+01 1.417540999999999940e+01
6.220000000000000284e+01 5.521394000000000091e+01
6.225000000000000000e+01 1.238693999999999917e+01
6.229999999999999716e+01 3.109739999999999949e+00
6.235000000000000142e+01 3.741899000000000086e+01
6.239999999999999858e+01 3.088496999999999915e+01
6.245000000000000284e+01 1.387304999999999922e+01
6.250000000000000000e+01 7.303930000000000256e+00
6.254999999999999716e+01 1.788543999999999912e+01
6.260000000000000142e+01 1.124907999999999930e+01
6.264999999999999858e+01 6.360414000000000101e+01
6.270000000000000284e+01 4.180593999999999966e+01
6.275000000000000000e+01 2.028986000000000089e+01
6.279999999999999716e+01 6.263679999999999914e+00
6.285000000000000142e+01 3.517755999999999972e+01
6.289999999999999858e+01 5.264956000000000103e+01
6.295000000000000284e+01 2.947579999999999956e+01
6.300000000000000000e+01 1.692101800000000082e+02
6.304999999999999716e+01 2.941106999999999871e+01
6.310000000000000142e+01 9.670849999999999724e+00
6.314999999999999858e+01 3.126922000000000068e+01
6.320000000000000284e+01 4.761099999999999888e+00
6.325000000000000000e+01 3.206651000000000096e+01
6.329999999999999716e+01 4.568034999999999712e+01
6.335000000000000142e+01 4.280859999999999843e+01
6.339999999999999858e+01 8.676310000000000855e+00
6.345000000000000284e+01 2.001116000000000028e+01
6.350000000000000000e+01 2.957713999999999999e+01
6.354999999999999716e+01 7.296529999999999916e+01
6.360000000000000142e+01 4.211426999999999765e+01
6.364999999999999858e+01 4.878882999999999726e+01
6.370000000000000284e+01 2.671278999999999826e+01
6.375000000000000000e+01 7.902719000000000449e+01
6.379999999999999716e+01 2.608191000000000059e+01
6.385000000000000142e+01 4.703327000000000169e+01
6.389999999999999858e+01 6.709909999999999819e+00
6.395000000000000284e+01 5.889479999999999826e+00
6.400000000000000000e+01 2.074797999999999831e+01
6.404999999999999716e+01 3.480458000000000141e+01
6.409999999999999432e+01 3.864851999999999776e+01
6.415000000000000568e+01 3.190217000000000169e+01
6.420000000000000284e+01 4.144626999999999839e+01
6.425000000000000000e+01 3.354843000000000330e+01
6.429999999999999716e+01 2.867295999999999978e+01
6.434999999999999432e+01 1.469148999999999994e+01
6.440000000000000568e+01 1.315977999999999959e+01
6.445000000000000284e+01 4.930299999999999905e+00
6.450000000000000000e+01 1.457046000000000063e+01
6.454999999999999716e+01 3.764213999999999771e+01
6.459999999999999432e+01 5.431448000000000320e+01
6.465000000000000568e+01 6.503534999999999400e+01
6.470000000000000284e+01 3.183931000000000111e+01
6.475000000000000000e+01 1.023409099999999938e+02
6.479999999999999716e+01 3.614238000000000284e+01
6.484999999999999432e+01 4.531298999999999921e+01
6.490000000000000568e+01 1.926166999999999874e+01
6.495000000000000284e+01 4.456721000000000288e+01
6.500000000000000000e+01 3.694413000000000125e+01
6.504999999999999716e+01 3.340841999999999956e+01
6.509999999999999432e+01 2.265220000000000056e+01
6.515000000000000568e+01 2.963416000000000139e+01
6.520000000000000284e+01 3.630079999999999973e+00
6.525000000000000000e+01 3.716212000000000160e+01
6.529999999999999716e+01 1.703706000000000031e+01
6.534999999999999432e+01 1.436082999999999998e+01
6.540000000000000568e+01 1.754110999999999976e+01
6.545000000000000284e+01 3.235175000000000267e+01
6.550000000000000000e+01 1.989939000000000036e+01
6.554999999999999716e+01 3.173386999999999958e+01
6.559999999999999432e+01 3.343892000000000309e+01
6.565000000000000568e+01 4.081239999999999668e+01
6.570000000000000284e+01 1.699286000000000030e+01
6.575000000000000000e+01 1.620448000000000022e+01
6.579999999999999716e+01 2.832986000000000004e+01
6.584999999999999432e+01 2.879772000000000176e+01
6.590000000000000568e+01 4.708422999999999803e+01
6.595000000000000284e+01 5.210538999999999987e+01
6.600000000000000000e+01 1.735151000000000110e+01
6.604999999999999716e+01 2.807009000000000043e+01
6.609999999999999432e+01 4.551409999999999911e+01
6.615000000000000568e+01 1.609027999999999992e+01
6.620000000000000284e+01 2.476846000000000103e+01
6.625000000000000000e+01 3.776580000000000048e+00
6.629999999999999716e+01 7.985000000000000320e+00
6.634999999999999432e+01 3.335475999999999885e+01
6.640000000000000568e+01 4.466651000000000238e+01
6.645000000000000284e+01 4.362091999999999814e+01
6.650000000000000000e+01 8.336180000000000589e+00
6.654999999999999716e+01 4.011041999999999774e+01
6.659999999999999432e+01 2.220644000000000062e+01
6.665000000000000568e+01 3.200605000000000189e+01
6.670000000000000284e+01 1.415193000000000012e+01
6.675000000000000000e+01 1.026165999999999912e+01
6.679999999999999716e+01 1.404515999999999920e+01
6.684999999999999432e+01 5.363924000000000092e+01
6.690000000000000568e+01 1.562003999999999948e+01
6.695000000000000284e+01 1.366607999999999912e+01
6.700000000000000000e+01 6.516219999999999679e+00
6.704999999999999716e+01 5.300914999999999822e+01
6.709999999999999432e+01 1.126507999999999932e+01
6.715000000000000568e+01 2.227704999999999913e+01
6.720000000000000284e+01 8.425649999999999196e+00
6.725000000000000000e+01 2.704390000000000072e+00
6.729999999999999716e+01 1.715017999999999887e+01
6.734999999999999432e+01 4.367546999999999713e+01
6.740000000000000568e+01 4.172189999999999621e+00
6.745000000000000284e+01 3.524237000000000108e+01
6.750000000000000000e+01 2.339941999999999922e+01
6.754999999999999716e+01 8.029059999999999420e+00
6.759999999999999432e+01 1.205522999999999989e+01
6.765000000000000568e+01 4.199770000000000003e+00
6.770000000000000284e+01 1.846903999999999968e+01
6.775000000000000000e+01 4.949714999999999776e+01
6.779999999999999716e+01 4.840309999999999668e+00
6.784999999999999432e+01 2.805814000000000163e+01
6.790000000000000568e+01 6.764409999999999812e+00
6.795000000000000284e+01 1.133954999999999913e+01
6.800000000000000000e+01 1.041076999999999941e+01
6.804999999999999716e+01 1.461782999999999966e+01
6.809999999999999432e+01 3.363857999999999748e+01
6.815000000000000568e+01 1.833432000000000173e+01
6.820000000000000284e+01 4.575625999999999749e+01
6.825000000000000000e+01 2.799086000000000141e+01
6.829999999999999716e+01 2.070739999999999981e+01
6.834999999999999432e+01 1.883785999999999916e+01
6.840000000000000568e+01 1.664187000000000083e+01
6.845000000000000284e+01 2.765515999999999863e+01
6.850000000000000000e+01 1.109595000000000020e+01
6.854999999999999716e+01 4.947574000000000183e+01
6.859999999999999432e+01 3.154927999999999955e+01
6.865000000000000568e+01 2.459719000000000122e+01
6.870000000000000284e+01 3.554775999999999669e+01
6.875000000000000000e+01 6.318449999999999989e+01
6.879999999999999716e+01 8.225789999999999935e+00
6.884999999999999432e+01 4.496121000000000123e+01
6.890000000000000568e+01 1.242010999999999932e+01
6.895000000000000284e+01 6.108469999999999622e+00
6.900000000000000000e+01 1.225191000000000052e+01
6.904999999999999716e+01 3.560719999999999885e+01
6.909999999999999432e+01 8.978500000000000369e+00
6.915000000000000568e+01 2.042487999999999886e+02
6.920000000000000284e+01 1.399887999999999977e+01
6.925000000000000000e+01 1.826528000000000063e+01
6.929999999999999716e+01 5.333406000000000091e+01
6.934999999999999432e+01 2.047256899999999860e+02
6.940000000000000568e+01 3.432480999999999938e+01
6.945000000000000284e+01 1.735575000000000045e+01
6.950000000000000000e+01 3.905678999999999945e+01
6.954999999999999716e+01 3.954979000000000156e+01
6.959999999999999432e+01 3.666570000000000107e+01
6.965000000000000568e+01 3.038639999999999830e+01
6.970000000000000284e+01 1.612453999999999965e+01
6.975000000000000000e+01 4.480380999999999858e+01
6.979999999999999716e+01 5.976560000000000095e+00
6.984999999999999432e+01 1.816410000000000124e+01
6.990000000000000568e+01 1.534509000000000079e+01
6.995000000000000284e+01 2.036589000000000027e+01
7.000000000000000000e+01 2.756772000000000133e+01
7.004999999999999716e+01 6.457869999999999777e+00
7.009999999999999432e+01 1.233061000000000007e+01
7.015000000000000568e+01 1.189841999999999977e+01
7.020000000000000284e+01 2.028197000000000116e+01
7.025000000000000000e+01 1.517669000000000068e+01
7.029999999999999716e+01 2.420983999999999980e+01
7.034999999999999432e+01 4.864703999999999695e+01
7.040000000000000568e+01 8.620559999999999334e+00
7.045000000000000284e+01 1.747936999999999941e+01
7.050000000000000000e+01 1.055109000000000030e+01
7.054999999999999716e+01 6.322075000000000244e+01
7.059999999999999432e+01 5.213324999999999676e+01
7.065000000000000568e+01 2.195268000000000086e+01
7.070000000000000284e+01 5.180010000000000225e+00
7.075000000000000000e+01 1.232399000000000022e+01
7.079999999999999716e+01 1.334542000000000073e+01
7.084999999999999432e+01 1.036220999999999925e+01
7.090000000000000568e+01 2.305733000000000033e+01
7.095000000000000284e+01 5.598427000000000220e+01
7.100000000000000000e+01 2.220606000000000080e+01
7.104999999999999716e+01 4.616071000000000168e+01
7.109999999999999432e+01 6.657307000000000130e+01
7.115000000000000568e+01 3.810450999999999766e+01
7.120000000000000284e+01 1.191896000000000022e+01
7.125000000000000000e+01 2.991312999999999889e+01
7.129999999999999716e+01 4.541329999999999956e+01
7.134999999999999432e+01 2.348895999999999873e+01
7.140000000000000568e+01 2.256441999999999837e+01
7.145000000000000284e+01 8.104160000000000252e+00
7.150000000000000000e+01 9.345649000000000228e+01
7.154999999999999716e+01 3.540529999999999955e+00
7.159999999999999432e+01 3.950661999999999807e+01
7.165000000000000568e+01 2.096680999999999884e+01
7.170000000000000284e+01 3.666955000000000098e+01
7.175000000000000000e+01 3.297060000000000102e+00
7.179999999999999716e+01 1.352056999999999931e+01
7.184999999999999432e+01 2.293980000000000175e+01
7.190000000000000568e+01 6.172670000000000101e+00
7.195000000000000284e+01 2.519272000000000133e+01
7.200000000000000000e+01 6.728250000000000064e+00
7.204999999999999716e+01 3.487434999999999974e+01
7.209999999999999432e+01 4.218632999999999811e+01
7.215000000000000568e+01 4.905897000000000219e+01
7.220000000000000284e+01 2.786529000000000167e+01
7.225000000000000000e+01 3.377523000000000053e+01
7.229999999999999716e+01 2.519192999999999927e+01
7.234999999999999432e+01 3.700880000000000081e+01
7.240000000000000568e+01 4.143204999999999671e+01
7.245000000000000284e+01 7.187900000000000489e+01
7.250000000000000000e+01 1.539366000000000057e+01
7.254999999999999716e+01 2.504933000000000121e+01
7.259999999999999432e+01 4.051270999999999844e+01
7.265000000000000568e+01 2.105829999999999913e+01
7.270000000000000284e+01 5.406036000000000286e+01
7.275000000000000000e+01 7.996932999999999936e+01
7.279999999999999716e+01 1.083816000000000024e+01
7.284999999999999432e+01 2.908509000000000100e+01
7.290000000000000568e+01 4.570630000000000415e+00
7.295000000000000284e+01 3.379903999999999797e+01
7.300000000000000000e+01 3.544078999999999979e+01
7.304999999999999716e+01 3.154249000000000080e+01
7.309999999999999432e+01 8.327749999999999986e+00
7.315000000000000568e+01 2.505339000000000027e+01
7.320000000000000284e+01 3.057009000000000043e+01
7.325000000000000000e+01 4.074640000000000128e+01
7.329999999999999716e+01 3.604113000000000255e+01
7.334999999999999432e+01 3.470324999999999704e+01
7.340000000000000568e+01 3.528578000000000259e+01
7.345000000000000284e+01 3.358980999999999995e+01
7.350000000000000000e+01 3.085925999999999902e+01
7.354999999999999716e+01 4.502649999999999864e+01
7.359999999999999432e+01 1.727262999999999948e+01
7.365000000000000568e+01 1.191877999999999993e+01
7.370000000000000284e+01 3.062283000000000044e+01
7.375000000000000000e+01 2.611130000000000173e+00
7.379999999999999716e+01 1.330025999999999975e+01
7.384999999999999432e+01 1.800396999999999892e+01
7.390000000000000568e+01 2.283400999999999925e+01
7.395000000000000284e+01 4.412772999999999968e+01
7.400000000000000000e+01 3.121345000000000169e+01
7.404999999999999716e+01 2.706878999999999991e+01
7.409999999999999432e+01 9.784449999999999648e+00
7.415000000000000568e+01 8.348480000000000345e+00
7.420000000000000284e+01 2.528213999999999828e+01
7.425000000000000000e+01 7.693609999999999616e+00
7.429999999999999716e+01 4.514844000000000079e+01
7.434999999999999432e+01 2.685249999999999915e+01
7.440000000000000568e+01 1.179765000000000086e+01
7.445000000000000284e+01 4.401776000000000266e+01
7.450000000000000000e+01 8.050779999999999603e+00
7.454999999999999716e+01 2.217370999999999981e+01
7.459999999999999432e+01 1.189685000000000059e+01
7.465000000000000568e+01 5.290619999999999656e+00
7.470000000000000284e+01 3.844653000000000276e+01
7.475000000000000000e+01 7.805360000000000298e+00
7.479999999999999716e+01 6.015710000000000335e+00
7.484999999999999432e+01 7.698769999999999669e+00
7.490000000000000568e+01 6.023150000000000226e+00
7.495000000000000284e+01 3.756159999999999854e+01
7.500000000000000000e+01 5.894770000000000287e+00
7.504999999999999716e+01 4.679321999999999804e+01
7.509999999999999432e+01 1.483375999999999983e+01
7.515000000000000568e+01 3.770911999999999864e+01
7.520000000000000284e+01 2.567064999999999841e+01
7.525000000000000000e+01 1.373140000000000072e+01
7.529999999999999716e+01 1.061031000000000013e+01
7.534999999999999432e+01 1.119619999999999926e+01
7.540000000000000568e+01 2.223479999999999990e+01
7.545000000000000284e+01 7.451981999999999573e+01
7.550000000000000000e+01 3.219205000000000183e+01
7.554999999999999716e+01 5.423199999999999577e+00
7.559999999999999432e+01 4.228815999999999775e+01
7.565000000000000568e+01 3.789162999999999926e+01
7.570000000000000284e+01 4.002192999999999756e+01
7.575000000000000000e+01 2.471648000000000067e+01
7.579999999999999716e+01 4.081590000000000273e+00
7.584999999999999432e+01 1.508263999999999960e+01
7.590000000000000568e+01 4.834084000000000003e+01
7.595000000000000284e+01 4.134976999999999947e+01
7.600000000000000000e+01 1.714029999999999987e+01
7.604999999999999716e+01 1.816893999999999920e+01
7.609999999999999432e+01 6.963627999999999929e+01
7.615000000000000568e+01 4.357220000000000226e+01
7.620000000000000284e+01 8.919890000000000541e+00
7.625000000000000000e+01 3.529113999999999862e+01
7.629999999999999716e+01 1.822227000000000174e+01
7.634999999999999432e+01 2.372772000000000148e+01
7.640000000000000568e+01 8.763479999999999492e+00
7.645000000000000284e+01 1.089486999999999917e+01
7.650000000000000000e+01 2.995633000000000123e+01
7.654999999999999716e+01 4.105982999999999805e+01
7.659999999999999432e+01 6.185100000000000264e+00
7.665000000000000568e+01 2.575312999999999874e+01
7.670000000000000284e+01 3.986348000000000269e+01
7.675000000000000000e+01 3.589213999999999771e+01
7.679999999999999716e+01 2.384768000000000043e+01
7.684999999999999432e+01 2.065178999999999832e+01
7.690000000000000568e+01 4.302407999999999788e+01
7.695000000000000284e+01 1.048066999999999993e+01
7.700000000000000000e+01 1.624168999999999841e+01
7.704999999999999716e+01 1.811954000000000065e+01
7.709999999999999432e+01 3.357041999999999859e+01
7.715000000000000568e+01 1.579265000000000008e+01
7.720000000000000284e+01 2.408452000000000126e+01
7.725000000000000000e+01 1.006123000000000047e+02
7.729999999999999716e+01 7.010959999999999859e+00
7.734999999999999432e+01 4.644505000000000194e+01
7.740000000000000568e+01 3.602284999999999826e+01
7.745000000000000284e+01 3.018067999999999884e+01
7.750000000000000000e+01 3.572220000000000173e+00
7.754999999999999716e+01 3.998232999999999748e+01
7.759999999999999432e+01 1.830671999999999855e+01
7.765000000000000568e+01 1.477900300000000016e+02
7.770000000000000284e+01 4.412711999999999790e+01
7.775000000000000000e+01 1.636117000000000132e+01
7.779999999999999716e+01 4.902709999999999901e+00
7.784999999999999432e+01 1.238505999999999929e+01
7.790000000000000568e+01 5.012279000000000195e+01
7.795000000000000284e+01 1.155751000000000062e+01
7.800000000000000000e+01 8.141769999999999285e+00
7.804999999999999716e+01 3.732350999999999885e+01
7.809999999999999432e+01 1.509149999999999991e+01
7.815000000000000568e+01 1.253223999999999982e+01
7.820000000000000284e+01 1.072108000000000061e+01
7.825000000000000000e+01 7.312380000000000102e+00
7.829999999999999716e+01 2.865183999999999997e+01
7.834999999999999432e+01 1.192140999999999984e+01
7.840000000000000568e+01 8.329430000000000334e+00
7.845000000000000284e+01 3.260929999999999751e+01
7.850000000000000000e+01 7.700350000000000250e+00
7.854999999999999716e+01 1.975704999999999956e+01
7.859999999999999432e+01 2.809685999999999950e+01
7.865000000000000568e+01 2.632292999999999950e+01
7.870000000000000284e+01 6.295169999999999710e+00
7.875000000000000000e+01 4.074132000000000176e+01
7.879999999999999716e+01 9.092650000000000787e+00
7.884999999999999432e+01 1.811608999999999980e+01
7.890000000000000568e+01 4.232809000000000310e+01
7.895000000000000284e+01 3.100285999999999831e+01
7.900000000000000000e+01 1.138869000000000042e+01
7.904999999999999716e+01 4.763282000000000238e+01
7.909999999999999432e+01 2.289266999999999896e+01
7.915000000000000568e+01 9.401490000000000791e+00
7.920000000000000284e+01 1.785812999999999917e+01
7.925000000000000000e+01 6.585609999999999964e+00
7.929999999999999716e+01 3.623577999999999832e+01
7.934999999999999432e+01 1.673217999999999961e+01
7.940000000000000568e+01 3.602683999999999997e+01
7.945000000000000284e+01 1.285538000000000025e+01
7.950000000000000000e+01 7.127237999999999829e+01
7.954999999999999716e+01 1.730339999999999989e+01
7.959999999999999432e+01 4.486809000000000225e+01
7.965000000000000568e+01 5.104899999999999771e+00
7.970000000000000284e+01 1.930693000000000126e+01
7.975000000000000000e+01 2.309456000000000131e+01
7.979999999999999716e+01 1.035415000000000063e+01
7.984999999999999432e+01 1.067298000000000080e+01
7.990000000000000568e+01 3.078236000000000061e+01
7.995000000000000284e+01 1.047757000000000005e+01
8.000000000000000000e+01 7.299439999999999706e+00
8.004999999999999716e+01 4.608294999999999675e+01
8.009999999999999432e+01 5.030310000000000059e+01
8.015000000000000568e+01 1.264573000000000036e+01
8.020000000000000284e+01 3.863472999999999757e+01
8.025000000000000000e+01 1.857422000000000040e+01
8.029999999999999716e+01 9.527799999999999159e+00
8.034999999999999432e+01 3.324690999999999974e+01
8.040000000000000568e+01 5.658890000000000242e+01
8.045000000000000284e+01 2.836273999999999873e+01
8.050000000000000000e+01 7.073680000000000412e+00
8.054999999999999716e+01 4.037593999999999994e+01
8.059999999999999432e+01 8.428069999999999951e+00
8.065000000000000568e+01 2.848858999999999853e+01
8.070000000000000284e+01 2.793833000000000055e+01
8.075000000000000000e+01 3.270414999999999850e+01
8.079999999999999716e+01 1.930669999999999931e+01
8.084999999999999432e+01 4.319308000000000192e+01
8.090000000000000568e+01 8.927759999999999252e+00
8.095000000000000284e+01 4.566060000000000230e+00
8.100000000000000000e+01 2.624721999999999866e+01
8.104999999999999716e+01 2.759676999999999936e+01
8.109999999999999432e+01 3.146397999999999939e+01
8.115000000000000568e+01 4.063678999999999775e+01
8.120000000000000284e+01 9.078039999999999665e+00
8.125000000000000000e+01 3.481747000000000014e+01
8.129999999999999716e+01 3.221607999999999805e+01
8.134999999999999432e+01 2.008766999999999925e+01
8.140000000000000568e+01 1.053664999999999985e+01
8.145000000000000284e+01 6.729016000000000020e+01
8.150000000000000000e+01 1.136035000000000039e+01
8.154999999999999716e+01 2.721741000000000099e+01
8.159999999999999432e+01 1.213635000000000019e+01
8.165000000000000568e+01 3.956226999999999805e+01
8.170000000000000284e+01 4.683203000000000316e+01
8.175000000000000000e+01 1.974878000000000000e+01
8.179999999999999716e+01 7.653179999999999872e+00
8.184999999999999432e+01 4.339865000000000350e+01
8.190000000000000568e+01 2.128264000000000067e+01
8.195000000000000284e+01 1.620653000000000077e+01
8.200000000000000000e+01 3.488636000000000337e+01
8.204999999999999716e+01 9.065950000000000841e+00
8.209999999999999432e+01 4.611744999999999806e+01
8.215000000000000568e+01 1.037142000000000053e+01
8.220000000000000284e+01 1.968250000000000099e+01
8.225000000000000000e+01 3.123457000000000150e+01
8.229999999999999716e+01 3.722549999999999670e+01
8.234999999999999432e+01 8.836389999999999745e+00
8.240000000000000568e+01 1.921218999999999966e+01
8.245000000000000284e+01 1.270681000000000083e+01
8.250000000000000000e+01 2.188962000000000074e+01
8.254999999999999716e+01 2.347392999999999930e+01
8.259999999999999432e+01 2.937140000000000128e+01
8.265000000000000568e+01 8.306499999999999773e+00
8.270000000000000284e+01 1.774884000000000128e+01
8.275000000000000000e+01 1.893233000000000033e+01
8.279999999999999716e+01 7.934910000000000352e+00
8.284999999999999432e+01 2.880473999999999890e+01
8.290000000000000568e+01 3.378804999999999836e+01
8.295000000000000284e+01 5.288170000000000037e+00
8.300000000000000000e+01 1.780407999999999902e+01
8.304999999999999716e+01 2.599722999999999828e+01
8.309999999999999432e+01 5.251064999999999827e+01
8.315000000000000568e+01 2.986363000000000056e+01
8.320000000000000284e+01 1.205841000000000030e+01
8.325000000000000000e+01 4.052994000000000341e+01
8.329999999999999716e+01 3.983767000000000280e+01
8.334999999999999432e+01 2.873863000000000056e+01
8.340000000000000568e+01 2.473491999999999891e+01
8.345000000000000284e+01 3.464571999999999719e+01
8.350000000000000000e+01 1.131015999999999977e+01
8.354999999999999716e+01 2.659825999999999979e+01
8.359999999999999432e+01 3.940008000000000266e+01
8.365000000000000568e+01 4.591239000000000203e+01
8.370000000000000284e+01 3.394451999999999714e+01
8.375000000000000000e+01 1.465906999999999982e+01
8.379999999999999716e+01 4.022529999999999717e+00
8.384999999999999432e+01 2.979060000000000041e+00
8.390000000000000568e+01 1.401516999999999946e+01
8.395000000000000284e+01 2.127856999999999843e+01
8.400000000000000000e+01 2.703774999999999906e+01
8.404999999999999716e+01 5.089254999999999995e+01
8.409999999999999432e+01 2.981825999999999866e+01
8.415000000000000568e+01 3.732802999999999827e+01
8.420000000000000284e+01 2.911982000000000070e+01
8.425000000000000000e+01 2.912220999999999904e+01
8.429999999999999716e+01 1.018394999999999939e+01
8.434999999999999432e+01 1.240187000000000062e+01
8.440000000000000568e+01 3.031499000000000166e+01
8.445000000000000284e+01 3.644594000000000023e+01
8.450000000000000000e+01 2.241796000000000078e+01
8.454999999999999716e+01 1.435725000000000051e+01
8.459999999999999432e+01 2.747967999999999833e+01
8.465000000000000568e+01 1.990571999999999875e+01
8.470000000000000284e+01 3.020880000000000010e+01
8.475000000000000000e+01 1.222559000000000040e+01
8.479999999999999716e+01 2.629075999999999880e+01
8.484999999999999432e+01 1.274770000000000003e+01
8.490000000000000568e+01 4.842349999999999710e+01
8.495000000000000284e+01 1.327449000000000012e+01
8.500000000000000000e+01 3.342302999999999713e+01
8.504999999999999716e+01 2.674378000000000100e+01
8.509999999999999432e+01 2.574626999999999910e+01
8.515000000000000568e+01 3.681204000000000320e+01
8.520000000000000284e+01 1.150037000000000020e+01
8.525000000000000000e+01 4.485870000000000246e+00
8.529999999999999716e+01 3.392287999999999926e+01
8.534999999999999432e+01 3.255387999999999948e+01
8.540000000000000568e+01 6.447929000000000599e+01
8.545000000000000284e+01 4.545270000000000010e+01
8.550000000000000000e+01 1.638293000000000177e+01
8.554999999999999716e+01 3.880255999999999972e+01
8.559999999999999432e+01 1.561907000000000068e+01
8.565000000000000568e+01 2.636862999999999957e+01
8.570000000000000284e+01 7.482420000000000293e+00
8.575000000000000000e+01 1.001430000000000042e+01
8.579999999999999716e+01 3.242804999999999893e+01
8.584999999999999432e+01 1.118421999999999983e+01
8.590000000000000568e+01 3.209515999999999991e+01
8.595000000000000284e+01 3.063564999999999827e+01
8.600000000000000000e+01 3.494348999999999705e+01
8.604999999999999716e+01 2.537357000000000085e+01
8.609999999999999432e+01 2.567409999999999926e+01
8.615000000000000568e+01 3.162415999999999983e+01
8.620000000000000284e+01 4.357670000000000243e+01
8.625000000000000000e+01 5.877799999999999692e+00
8.629999999999999716e+01 1.212307999999999986e+01
8.634999999999999432e+01 4.567555999999999727e+01
8.640000000000000568e+01 2.044050999999999974e+01
8.645000000000000284e+01 4.067564000000000135e+01
8.650000000000000000e+01 1.548727000000000054e+01
8.654999999999999716e+01 1.979251000000000005e+01
8.659999999999999432e+01 2.859879000000000104e+01
8.665000000000000568e+01 1.114944000000000024e+01
8.670000000000000284e+01 2.255214000000000141e+01
8.675000000000000000e+01 9.893789999999999196e+00
8.679999999999999716e+01 1.961895000000000167e+01
8.684999999999999432e+01 9.986570000000000391e+00
8.690000000000000568e+01 5.203560000000000407e+00
8.695000000000000284e+01 2.753621000000000052e+01
8.700000000000000000e+01 9.361739999999999284e+00
8.704999999999999716e+01 3.764323999999999870e+01
8.709999999999999432e+01 4.529384000000000299e+01
8.715000000000000568e+01 1.556620000000000026e+01
8.720000000000000284e+01 1.453561000000000014e+01
8.725000000000000000e+01 1.908451000000000164e+01
8.729999999999999716e+01 3.149602000000000146e+01
8.734999999999999432e+01 2.360997000000000057e+01
8.740000000000000568e+01 2.364442999999999984e+01
8.745000000000000284e+01 3.026160000000000139e+01
8.750000000000000000e+01 8.917360000000000397e+00
8.754999999999999716e+01 3.099522999999999939e+01
8.759999999999999432e+01 7.481869999999999798e+00
8.765000000000000568e+01 4.430306999999999817e+01
8.770000000000000284e+01 1.898637000000000086e+01
8.775000000000000000e+01 4.295033000000000101e+01
8.779999999999999716e+01 2.396959000000000017e+01
8.784999999999999432e+01 2.039585999999999899e+01
8.790000000000000568e+01 4.370002000000000209e+01
8.795000000000000284e+01 1.651075000000000159e+01
8.800000000000000000e+01 3.649560999999999922e+01
8.804999999999999716e+01 4.236790000000000056e+00
8.809999999999999432e+01 6.203990000000000116e+00
8.815000000000000568e+01 2.362518000000000029e+01
8.820000000000000284e+01 6.314720000000000333e+00
8.825000000000000000e+01 9.879860000000000753e+00
8.829999999999999716e+01 5.132891000000000048e+01
8.834999999999999432e+01 3.240742000000000189e+01
8.840000000000000568e+01 3.950206000000000017e+01
8.845000000000000284e+01 3.356275999999999726e+01
8.850000000000000000e+01 2.911480999999999852e+01
8.854999999999999716e+01 2.693017000000000039e+01
8.859999999999999432e+01 1.781527000000000172e+01
8.865000000000000568e+01 2.835200000000000031e+01
8.870000000000000284e+01 9.722360000000000113e+00
8.875000000000000000e+01 3.115870000000000140e+00
8.879999999999999716e+01 4.069501999999999953e+01
8.884999999999999432e+01 4.009853999999999985e+01
8.890000000000000568e+01 2.859096999999999866e+01
8.895000000000000284e+01 3.530801999999999907e+01
8.900000000000000000e+01 5.400870000000000282e+00
8.904999999999999716e+01 4.053716000000000008e+01
8.909999999999999432e+01 2.200525999999999982e+01
8.915000000000000568e+01 1.267575000000000074e+01
8.920000000000000284e+01 3.685737000000000307e+01
8.925000000000000000e+01 6.072899999999999743e+00
8.929999999999999716e+01 1.158745000000000047e+01
8.934999999999999432e+01 5.052270999999999646e+01
8.940000000000000568e+01 4.163862999999999914e+01
8.945000000000000284e+01 9.194699999999999207e+00
8.950000000000000000e+01 4.199797999999999831e+01
8.954999999999999716e+01 2.369748999999999839e+01
8.959999999999999432e+01 4.570345999999999975e+01
8.965000000000000568e+01 1.285674000000000028e+01
8.970000000000000284e+01 2.517075000000000173e+01
8.975000000000000000e+01 5.342699999999999783e+00
8.979999999999999716e+01 2.611392999999999986e+01
8.984999999999999432e+01 1.577532000000000068e+01
8.990000000000000568e+01 3.984308999999999656e+01
8.995000000000000284e+01 1.400791000000000075e+01
9.000000000000000000e+01 2.985736999999999952e+01
9.004999999999999716e+01 4.257976000000000028e+01
9.009999999999999432e+01 4.966438000000000130e+01
9.015000000000000568e+01 1.596106999999999942e+01
9.020000000000000284e+01 2.681681999999999988e+01
9.025000000000000000e+01 9.260849999999999582e+00
9.029999999999999716e+01 3.703905000000000314e+01
9.034999999999999432e+01 7.329699999999999882e+00
9.040000000000000568e+01 2.295057999999999865e+01
9.045000000000000284e+01 9.974327999999999861e+01
9.050000000000000000e+01 2.635095000000000098e+01
9.054999999999999716e+01 6.455479999999999663e+00
9.059999999999999432e+01 3.655986000000000047e+01
9.065000000000000568e+01 3.285658000000000101e+01
9.070000000000000284e+01 1.831147999999999954e+01
9.075000000000000000e+01 2.396309000000000111e+01
9.079999999999999716e+01 4.574522999999999939e+01
9.084999999999999432e+01 2.379698000000000135e+01
9.090000000000000568e+01 2.884803000000000139e+01
9.095000000000000284e+01 2.748914999999999864e+01
9.100000000000000000e+01 3.683062000000000324e+01
9.104999999999999716e+01 3.397825000000000273e+01
9.109999999999999432e+01 4.424828999999999724e+01
9.115000000000000568e+01 1.044170600000000064e+02
9.120000000000000284e+01 1.677584999999999837e+01
9.125000000000000000e+01 2.854974999999999952e+01
9.129999999999999716e+01 1.854925000000000068e+01
9.134999999999999432e+01 1.357723000000000013e+01
9.140000000000000568e+01 5.795370000000000132e+00
9.145000000000000284e+01 3.771672999999999831e+01
9.150000000000000000e+01 4.626521000000000328e+01
9.154999999999999716e+01 5.045996000000000237e+01
9.159999999999999432e+01 2.387313999999999936e+01
9.165000000000000568e+01 5.895570000000000199e+00
9.170000000000000284e+01 1.047019000000000055e+01
9.175000000000000000e+01 5.398492999999999853e+01
9.179999999999999716e+01 4.274020000000000152e+00
9.184999999999999432e+01 3.713794000000000040e+01
9.190000000000000568e+01 6.365639999999999965e+00
9.195000000000000284e+01 4.357466999999999757e+01
9.200000000000000000e+01 2.426730000000000054e+00
9.204999999999999716e+01 6.076389999999999958e+00
9.209999999999999432e+01 5.685089999999999755e+00
9.215000000000000568e+01 2.854342000000000112e+01
9.220000000000000284e+01 1.479448000000000008e+01
9.225000000000000000e+01 4.563501000000000118e+01
9.229999999999999716e+01 3.347043000000000035e+01
9.234999999999999432e+01 3.739860000000000184e+01
9.240000000000000568e+01 3.217470000000000141e+01
9.245000000000000284e+01 1.122996000000000016e+01
9.250000000000000000e+01 2.212689999999999912e+01
9.254999999999999716e+01 2.976306999999999903e+01
9.259999999999999432e+01 2.428367000000000075e+01
9.265000000000000568e+01 5.510049000000000063e+01
9.270000000000000284e+01 5.102210000000000356e+00
9.275000000000000000e+01 1.888688000000000144e+01
9.279999999999999716e+01 3.470123999999999853e+01
9.284999999999999432e+01 1.600395999999999930e+01
9.290000000000000568e+01 5.046835999999999700e+01
9.295000000000000284e+01 1.125962999999999958e+01
9.300000000000000000e+01 3.377387999999999835e+01
9.304999999999999716e+01 1.404912000000000027e+01
9.309999999999999432e+01 4.252071999999999719e+01
9.315000000000000568e+01 3.560790000000000077e+01
9.320000000000000284e+01 2.254145000000000110e+01
9.325000000000000000e+01 1.943872999999999962e+01
9.329999999999999716e+01 3.691718000000000188e+01
9.334999999999999432e+01 6.392855999999999739e+01
9.340000000000000568e+01 1.902781999999999840e+01
9.345000000000000284e+01 9.993953999999999382e+01
9.350000000000000000e+01 2.743813000000000102e+01
9.354999999999999716e+01 8.706880999999999915e+01
9.359999999999999432e+01 4.472502000000000066e+01
9.365000000000000568e+01 4.190180999999999756e+01
9.370000000000000284e+01 3.117446999999999946e+01
9.375000000000000000e+01 3.663060000000000116e+01
9.379999999999999716e+01 3.351559000000000310e+01
9.384999999999999432e+01 3.626153999999999655e+01
9.390000000000000568e+01 4.591897000000000162e+01
9.395000000000000284e+01 2.901527000000000100e+01
9.400000000000000000e+01 1.594441999999999915e+01
9.404999999999999716e+01 2.144329000000000107e+01
9.409999999999999432e+01 1.609819999999999851e+01
9.415000000000000568e+01 6.288269999999999804e+00
9.420000000000000284e+01 1.536208000000000062e+01
9.425000000000000000e+01 1.230949999999999989e+01
9.429999999999999716e+01 2.030043999999999826e+01
9.434999999999999432e+01 1.186256999999999984e+01
9.440000000000000568e+01 4.940509999999999735e+00
9.445000000000000284e+01 1.455047000000000068e+01
9.450000000000000000e+01 8.746199999999999974e+00
9.454999999999999716e+01 8.451174000000000319e+01
9.459999999999999432e+01 1.938230000000000075e+01
9.465000000000000568e+01 6.734516000000000702e+01
9.470000000000000284e+01 3.350918999999999670e+01
9.475000000000000000e+01 3.239180000000000348e+01
9.479999999999999716e+01 1.198529800000000023e+02
9.484999999999999432e+01 2.234796000000000049e+01
9.490000000000000568e+01 3.070985999999999905e+01
9.495000000000000284e+01 4.797008000000000294e+01
9.500000000000000000e+01 9.051399999999999224e+00
9.504999999999999716e+01 2.519153999999999982e+01
9.509999999999999432e+01 9.716580000000000439e+00
9.515000000000000568e+01 7.709579999999999878e+00
9.520000000000000284e+01 4.140413000000000210e+01
9.525000000000000000e+01 1.517648999999999937e+01
9.529999999999999716e+01 2.164046000000000092e+01
9.534999999999999432e+01 1.980196000000000112e+01
9.540000000000000568e+01 1.788748000000000005e+01
9.545000000000000284e+01 1.979456000000000060e+01
9.550000000000000000e+01 2.939258999999999844e+01
9.554999999999999716e+01 1.329742000000000068e+01
9.559999999999999432e+01 1.699333000000000027e+01
9.565000000000000568e+01 9.688539999999999708e+00
9.570000000000000284e+01 1.456380000000000052e+01
9.575000000000000000e+01 1.654170999999999836e+01
9.579999999999999716e+01 3.612731999999999744e+01
9.584999999999999432e+01 5.502170999999999879e+01
9.590000000000000568e+01 3.056059000000000125e+01
9.595000000000000284e+01 2.585783999999999949e+01
9.600000000000000000e+01 2.112668999999999997e+01
9.604999999999999716e+01 1.168951999999999991e+01
9.609999999999999432e+01 2.078797000000000139e+01
9.615000000000000568e+01 3.499258999999999986e+01
9.620000000000000284e+01 1.891316000000000130e+01
9.625000000000000000e+01 2.604129000000000005e+01
9.629999999999999716e+01 1.552552000000000021e+01
9.634999999999999432e+01 1.186542999999999992e+01
9.640000000000000568e+01 1.121669999999999945e+01
9.645000000000000284e+01 1.267225999999999964e+01
9.650000000000000000e+01 2.172142800000000022e+02
9.654999999999999716e+01 6.325186000000000064e+01
9.659999999999999432e+01 1.217407000000000039e+01
9.665000000000000568e+01 4.651771000000000100e+01
9.670000000000000284e+01 3.419388000000000005e+01
9.675000000000000000e+01 1.613373999999999953e+01
9.679999999999999716e+01 1.377410000000000068e+01
9.684999999999999432e+01 1.882632999999999868e+01
9.690000000000000568e+01 5.416220000000000034e+00
9.695000000000000284e+01 1.824095000000000155e+01
9.700000000000000000e+01 3.454209000000000174e+01
9.704999999999999716e+01 1.236508000000000074e+01
9.709999999999999432e+01 2.480186000000000135e+01
9.715000000000000568e+01 3.671762999999999977e+01
9.720000000000000284e+01 3.690845000000000198e+01
9.725000000000000000e+01 1.582413000000000025e+01
9.729999999999999716e+01 3.783209999999999695e+01
9.734999999999999432e+01 2.856649000000000171e+01
9.740000000000000568e+01 2.654374999999999929e+01
9.745000000000000284e+01 6.299890000000000434e+00
9.750000000000000000e+01 4.925559999999999938e+00
9.754999999999999716e+01 6.978900000000000325e+00
9.759999999999999432e+01 7.887389999999999901e+00
9.765000000000000568e+01 3.478719000000000250e+01
9.770000000000000284e+01 7.537139999999999951e+00
9.775000000000000000e+01 1.046800999999999959e+01
9.779999999999999716e+01 1.028076000000000079e+01
9.784999999999999432e+01 5.162380999999999887e+01
9.790000000000000568e+01 2.257416999999999874e+01
9.795000000000000284e+01 9.324279999999999902e+00
9.800000000000000000e+01 1.213770000000000060e+01
9.804999999999999716e+01 4.847360000000000113e+00
9.809999999999999432e+01 7.787300000000000111e+00
9.815000000000000568e+01 4.843724000000000274e+01
9.820000000000000284e+01 1.481154000000000082e+01
9.825000000000000000e+01 2.844009000000000142e+01
9.829999999999999716e+01 8.870150000000000645e+00
9.834999999999999432e+01 2.535536000000000101e+01
9.840000000000000568e+01 1.596104000000000056e+01
9.845000000000000284e+01 2.395341000000000165e+01
9.850000000000000000e+01 3.114158000000000115e+01
9.854999999999999716e+01 8.060219999999999274e+00
9.859999999999999432e+01 1.879457000000000022e+01
9.865000000000000568e+01 4.085181000000000040e+01
9.870000000000000284e+01 4.803620999999999697e+01
9.875000000000000000e+01 4.385904000000000025e+01
9.879999999999999716e+01 2.611502000000000123e+01
9.884999999999999432e+01 6.956019999999999470e+01
9.890000000000000568e+01 3.492817999999999756e+01
9.895000000000000284e+01 6.906749999999999723e+00
9.900000000000000000e+01 9.036809999999999121e+00
9.904999999999999716e+01 5.208899999999999864e+00
9.909999999999999432e+01 3.644344000000000250e+01
9.915000000000000568e+01 1.911390000000000100e+01
9.920000000000000284e+01 3.400509000000000270e+01
9.925000000000000000e+01 3.678367000000000075e+01
9.929999999999999716e+01 3.369084000000000145e+01
9.934999999999999432e+01 4.643198000000000292e+01
9.940000000000000568e+01 2.944544000000000139e+01
9.945000000000000284e+01 1.518713999999999942e+01
9.950000000000000000e+01 3.998846999999999952e+01
9.954999999999999716e+01 4.204384000000000299e+01
9.959999999999999432e+01 2.932649999999999935e+01
9.965000000000000568e+01 2.540531000000000006e+01
9.970000000000000284e+01 3.221377999999999986e+01
9.975000000000000000e+01 2.355079999999999885e+01
9.979999999999999716e+01 3.170813000000000059e+01
9.984999999999999432e+01 1.175825000000000031e+01
9.990000000000000568e+01 3.056559000000000026e+01
9.995000000000000284e+01 3.645772999999999797e+01
1.000000000000000000e+02 2.528639000000000081e+01
1.000499999999999972e+02 6.535599999999999632e+00
1.000999999999999943e+02 3.123714000000000013e+01
1.001500000000000057e+02 3.059707999999999828e+01
1.002000000000000028e+02 6.381240000000000023e+00
1.002500000000000000e+02 3.816393000000000058e+01
1.002999999999999972e+02 4.107594000000000278e+01
1.003499999999999943e+02 1.429981000000000080e+01
1.004000000000000057e+02 5.690200000000000102e+01
1.004500000000000028e+02 2.504050000000000153e+01
1.005000000000000000e+02 1.340353999999999957e+01
1.005499999999999972e+02 3.670691000000000059e+01
1.005999999999999943e+02 3.286905000000000143e+01
1.006500000000000057e+02 1.514147999999999961e+01
1.007000000000000028e+02 4.323521999999999821e+01
1.007500000000000000e+02 5.772673000000000343e+01
1.007999999999999972e+02 1.463635999999999981e+01
1.008499999999999943e+02 2.613628999999999891e+01
1.009000000000000057e+02 4.132809000000000310e+01
1.009500000000000028e+02 1.328529999999999944e+01
1.010000000000000000e+02 4.787557999999999936e+01
1.010499999999999972e+02 6.405442999999999643e+01
1.010999999999999943e+02 3.912453000000000003e+01
1.011500000000000057e+02 1.161026999999999987e+01
1.012000000000000028e+02 1.821060999999999908e+01
1.012500000000000000e+02 5.851324999999999932e+01
1.012999999999999972e+02 1.276999999999999957e+01
1.013499999999999943e+02 3.532460999999999984e+01
1.014000000000000057e+02 4.777109999999999701e+01
1.014500000000000028e+02 5.672084999999999866e+01
1.015000000000000000e+02 4.156246999999999758e+01
1.015499999999999972e+02 3.000232000000000099e+01
1.015999999999999943e+02 1.814253000000000071e+01
1.016500000000000057e+02 4.548460000000000036e+01
1.017000000000000028e+02 1.311026000000000025e+01
1.017500000000000000e+02 1.111835999999999913e+01
1.017999999999999972e+02 3.269836000000000098e+01
1.018499999999999943e+02 8.679320000000000590e+00
1.019000000000000057e+02 7.696060000000000123e+00
1.019500000000000028e+02 3.468151000000000295e+01
1.020000000000000000e+02 3.043991000000000113e+01
1.020499999999999972e+02 2.688128999999999991e+01
1.020999999999999943e+02 5.822084999999999866e+01
1.021500000000000057e+02 8.587730000000000530e+00
1.022000000000000028e+02 4.160448999999999842e+01
1.022500000000000000e+02 3.388483000000000089e+01
1.022999999999999972e+02 1.849566000000000088e+01
1.023499999999999943e+02 5.377662000000000120e+01
1.024000000000000057e+02 2.405097999999999914e+01
1.024500000000000028e+02 3.190568000000000026e+01
1.025000000000000000e+02 2.884114999999999895e+01
1.025499999999999972e+02 3.985405000000000086e+01
1.025999999999999943e+02 3.328564000000000078e+01
1.026500000000000057e+02 2.371014999999999873e+01
1.027000000000000028e+02 4.053936000000000206e+01
1.027500000000000000e+02 1.344518000000000058e+01
1.027999999999999972e+02 4.019444000000000017e+01
1.028499999999999943e+02 4.850883999999999929e+01
1.029000000000000057e+02 2.927430000000000199e+00
1.029500000000000028e+02 2.789585999999999899e+01
1.030000000000000000e+02 2.066289000000000087e+01
1.030499999999999972e+02 3.247892000000000223e+01
1.030999999999999943e+02 7.411262999999999579e+01
1.031500000000000057e+02 4.326693999999999818e+01
1.032000000000000028e+02 1.967563000000000173e+01
1.032500000000000000e+02 2.257752999999999943e+01
1.032999999999999972e+02 9.914730000000000487e+00
1.033499999999999943e+02 2.095657999999999888e+01
1.034000000000000057e+02 6.983010000000000161e+00
1.034500000000000028e+02 3.594686000000000092e+01
1.035000000000000000e+02 5.404980000000000118e+00
1.035499999999999972e+02 9.347509999999999764e+00
1.035999999999999943e+02 1.858577000000000012e+01
1.036500000000000057e+02 2.983250999999999920e+01
1.037000000000000028e+02 7.481889999999999930e+00
1.037500000000000000e+02 5.495152999999999821e+01
1.037999999999999972e+02 2.154946999999999946e+01
1.038499999999999943e+02 3.426769999999999872e+00
1.039000000000000057e+02 6.652529999999999610e+00
1.039500000000000028e+02 2.521443000000000012e+01
1.040000000000000000e+02 4.368251999999999668e+01
1.040499999999999972e+02 2.244883000000000095e+01
1.040999999999999943e+02 2.523207999999999984e+01
1.041500000000000057e+02 3.497220999999999691e+01
1.042000000000000028e+02 5.698210000000000264e+01
1.042500000000000000e+02 7.607540000000000191e+00
1.042999999999999972e+02 2.004645000000000010e+01
1.043499999999999943e+02 7.843960000000000043e+00
1.044000000000000057e+02 1.094552000000000014e+01
1.044500000000000028e+02 3.033929999999999794e+00
1.045000000000000000e+02 1.477089999999999925e+01
1.045499999999999972e+02 4.723467999999999734e+01
1.045999999999999943e+02 1.891050999999999860e+01
1.046500000000000057e+02 1.709159999999999968e+01
1.047000000000000028e+02 4.248064000000000107e+01
1.047500000000000000e+02 2.052268000000000114e+01
1.047999999999999972e+02 2.280059999999999931e+01
1.048499999999999943e+02 2.294097999999999971e+01
1.049000000000000057e+02 2.563085999999999842e+01
1.049500000000000028e+02 2.142815999999999832e+01
1.050000000000000000e+02 8.242509999999999337e+00
1.050499999999999972e+02 2.735029000000000110e+01
1.050999999999999943e+02 2.018527999999999878e+01
1.051500000000000057e+02 2.506124000000000152e+01
1.052000000000000028e+02 1.229632999999999932e+01
1.052500000000000000e+02 7.063419999999999810e+00
1.052999999999999972e+02 2.454318999999999917e+01
1.053499999999999943e+02 1.509900999999999982e+01
1.054000000000000057e+02 2.693571000000000026e+01
1.054500000000000028e+02 8.601929999999999410e+00
1.055000000000000000e+02 8.104990000000000805e+00
1.055499999999999972e+02 1.310380999999999929e+01
1.055999999999999943e+02 2.014356000000000080e+01
1.056500000000000057e+02 2.253006999999999849e+01
1.057000000000000028e+02 6.495919999999999916e+00
1.057500000000000000e+02 2.825911999999999935e+01
1.057999999999999972e+02 2.032338000000000022e+01
1.058499999999999943e+02 7.819759999999999600e+00
1.059000000000000057e+02 1.904184199999999976e+02
1.059500000000000028e+02 1.559340000000000082e+01
1.060000000000000000e+02 2.941009999999999902e+00
1.060499999999999972e+02 2.892460000000000164e+01
1.060999999999999943e+02 1.025339999999999918e+01
1.061500000000000057e+02 9.462770000000000792e+00
1.062000000000000028e+02 8.383739999999999526e+00
1.062500000000000000e+02 5.110734999999999673e+01
1.062999999999999972e+02 1.710049000000000063e+01
1.063499999999999943e+02 3.602562999999999960e+01
1.064000000000000057e+02 3.694792000000000343e+01
1.064500000000000028e+02 2.095954000000000050e+01
1.065000000000000000e+02 3.460811000000000348e+01
1.065499999999999972e+02 1.652777000000000029e+01
1.065999999999999943e+02 3.987319000000000102e+01
1.066500000000000057e+02 2.390474999999999994e+01
1.067000000000000028e+02 8.103519999999999612e+00
1.067500000000000000e+02 9.258599999999999497e+00
1.067999999999999972e+02 2.161661000000000143e+01
1.068499999999999943e+02 2.820947999999999922e+01
1.069000000000000057e+02 1.410356999999999950e+01
1.069500000000000028e+02 4.989372000000000185e+01
1.070000000000000000e+02 1.389433000000000007e+01
1.070499999999999972e+02 1.582260000000000000e+00
1.070999999999999943e+02 1.916128000000000142e+01
1.071500000000000057e+02 3.697722999999999871e+01
1.072000000000000028e+02 3.970461000000000240e+01
1.072500000000000000e+02 2.449718000000000018e+01
1.072999999999999972e+02 3.455722999999999701e+01
1.073499999999999943e+02 1.810814999999999841e+01
1.074000000000000057e+02 5.412534999999999741e+01
1.074500000000000028e+02 4.007981999999999800e+01
1.075000000000000000e+02 6.787506999999999380e+01
1.075499999999999972e+02 4.456920000000000215e+00
1.075999999999999943e+02 5.426843000000000217e+01
1.076500000000000057e+02 1.275289000000000073e+01
1.077000000000000028e+02 7.400210000000000399e+00
1.077500000000000000e+02 8.465099999999999625e+00
1.077999999999999972e+02 2.201190000000000069e+01
1.078499999999999943e+02 1.936465000000000103e+01
1.079000000000000057e+02 2.185181000000000040e+01
1.079500000000000028e+02 4.389988000000000312e+01
1.080000000000000000e+02 1.346610000000000085e+01
1.080499999999999972e+02 1.650604999999999833e+01
1.080999999999999943e+02 2.904710000000000036e+01
1.081500000000000057e+02 2.359122999999999948e+01
1.082000000000000028e+02 1.899727000000000032e+01
1.082500000000000000e+02 1.436759999999999948e+01
1.082999999999999972e+02 4.350166999999999717e+01
1.083499999999999943e+02 1.278480000000000061e+01
1.084000000000000057e+02 2.332354000000000127e+01
1.084500000000000028e+02 4.504281999999999897e+01
1.085000000000000000e+02 6.575940000000000119e+00
1.085499999999999972e+02 4.979446000000000083e+01
1.085999999999999943e+02 3.340534999999999854e+01
1.086500000000000057e+02 2.812790999999999997e+01
1.087000000000000028e+02 2.552939999999999987e+00
1.087500000000000000e+02 4.449119999999999742e+00
1.087999999999999972e+02 2.013169999999999860e+01
1.088499999999999943e+02 2.750189999999999912e+00
1.089000000000000057e+02 3.575099999999999767e+01
1.089500000000000028e+02 4.972380000000000244e+00
1.090000000000000000e+02 2.017154000000000025e+01
1.090499999999999972e+02 9.721220000000000638e+00
1.090999999999999943e+02 1.594755999999999929e+01
1.091500000000000057e+02 3.474202999999999975e+01
1.092000000000000028e+02 5.486303000000000196e+01
1.092500000000000000e+02 4.024916000000000338e+01
1.092999999999999972e+02 1.500651000000000046e+01
1.093499999999999943e+02 9.486409999999999343e+01
1.094000000000000057e+02 2.075721000000000060e+01
1.094500000000000028e+02 2.883611000000000146e+01
1.095000000000000000e+02 1.694736999999999938e+01
1.095499999999999972e+02 4.658035999999999888e+01
1.095999999999999943e+02 2.933129999999999793e+00
1.096500000000000057e+02 1.529850000000000065e+01
1.097000000000000028e+02 5.747889999999999944e+00
1.097500000000000000e+02 3.695358000000000231e+01
1.097999999999999972e+02 3.177398000000000167e+01
1.098499999999999943e+02 1.507690999999999981e+01
1.099000000000000057e+02 1.725834000000000046e+01
1.099500000000000028e+02 1.577126999999999946e+01
1.100000000000000000e+02 9.951840000000000686e+00
1.100499999999999972e+02 2.154085999999999856e+01
1.100999999999999943e+02 3.096093000000000117e+01
1.101500000000000057e+02 1.009928199999999947e+02
1.102000000000000028e+02 1.531011999999999951e+01
1.102500000000000000e+02 3.262650000000000006e+01
1.102999999999999972e+02 3.151952999999999960e+01
1.103499999999999943e+02 2.961567000000000149e+01
1.104000000000000057e+02 1.111961999999999939e+01
1.104500000000000028e+02 1.576587999999999923e+01
1.105000000000000000e+02 1.307778000000000063e+01
1.105499999999999972e+02 2.025233000000000061e+01
1.105999999999999943e+02 6.640749999999999709e+00
1.106500000000000057e+02 3.734734999999999872e+01
1.107000000000000028e+02 1.085551000000000066e+01
1.107500000000000000e+02 3.856170000000000098e+00
1.107999999999999972e+02 9.661609999999999587e+00
1.108499999999999943e+02 1.967921000000000120e+01
1.109000000000000057e+02 9.606749999999999901e+00
1.109500000000000028e+02 1.333582000000000001e+01
1.110000000000000000e+02 4.365856999999999744e+01
1.110499999999999972e+02 1.184689999999999976e+01
1.110999999999999943e+02 1.221006999999999998e+01
1.111500000000000057e+02 2.222184999999999988e+01
1.112000000000000028e+02 1.857926000000000144e+01
1.112500000000000000e+02 2.139668999999999954e+01
1.112999999999999972e+02 6.882060000000000066e+00
1.113499999999999943e+02 5.374893000000000143e+01
1.114000000000000057e+02 1.371247999999999934e+01
1.114500000000000028e+02 9.259230000000000516e+00
1.115000000000000000e+02 7.972352999999999668e+01
1.115499999999999972e+02 1.558844000000000030e+01
1.115999999999999943e+02 4.398949999999999960e+01
1.116500000000000057e+02 3.977214000000000027e+01
1.117000000000000028e+02 1.392793999999999954e+01
1.117500000000000000e+02 2.233909999999999840e+01
1.117999999999999972e+02 3.820635000000000048e+01
1.118499999999999943e+02 4.049331999999999709e+01
1.119000000000000057e+02 4.455579000000000178e+01
1.119500000000000028e+02 3.256056000000000239e+01
1.120000000000000000e+02 2.595888000000000062e+01
1.120499999999999972e+02 1.194847000000000037e+01
1.120999999999999943e+02 1.386781000000000041e+01
1.121500000000000057e+02 8.933659999999999712e+00
1.122000000000000028e+02 2.086512000000000100e+01
1.122500000000000000e+02 1.812507000000000090e+01
1.122999999999999972e+02 4.129559999999999675e+00
1.123499999999999943e+02 6.860026000000000579e+01
1.124000000000000057e+02 6.466649999999999565e+00
1.124500000000000028e+02 2.695994999999999919e+01
1.125000000000000000e+02 8.415649999999999409e+00
1.125499999999999972e+02 3.997135000000000105e+01
1.125999999999999943e+02 2.064780999999999977e+01
1.126500000000000057e+02 3.245919999999999916e+00
1.127000000000000028e+02 1.948407999999999873e+01
1.127500000000000000e+02 3.307500000000000107e+00
1.127999999999999972e+02 3.274007000000000289e+01
1.128499999999999943e+02 6.291789999999999772e+00
1.129000000000000057e+02 2.034260000000000090e+01
1.129500000000000028e+02 3.316019000000000005e+01
1.130000000000000000e+02 3.511294000000000182e+01
1.130499999999999972e+02 7.904600000000000293e+00
1.130999999999999943e+02 6.415109999999999957e+01
1.131500000000000057e+02 2.904242999999999952e+01
1.132000000000000028e+02 5.786480000000000068e+00
1.132500000000000000e+02 3.028669999999999973e+01
1.132999999999999972e+02 2.757674000000000092e+01
1.133499999999999943e+02 1.741767000000000110e+01
1.134000000000000057e+02 8.068799999999999528e+00
1.134500000000000028e+02 1.026215000000000011e+01
1.135000000000000000e+02 3.818207999999999913e+01
1.135499999999999972e+02 6.079852999999999952e+01
1.135999999999999943e+02 6.883530000000000371e+00
1.136500000000000057e+02 1.306471999999999944e+01
1.137000000000000028e+02 2.276021800000000042e+02
1.137500000000000000e+02 7.962659999999999627e+00
1.137999999999999972e+02 4.527340000000000231e+01
1.138499999999999943e+02 3.460546999999999684e+01
1.139000000000000057e+02 4.326480000000000103e+00
1.139500000000000028e+02 2.929476999999999975e+01
1.140000000000000000e+02 5.288201999999999714e+01
1.140499999999999972e+02 2.292381999999999920e+01
1.140999999999999943e+02 1.022752000000000017e+01
1.141500000000000057e+02 1.940900999999999854e+01
1.142000000000000028e+02 1.519542000000000037e+01
1.142500000000000000e+02 4.384821000000000168e+01
1.142999999999999972e+02 1.476055999999999990e+01
1.143499999999999943e+02 6.475690000000000168e+00
1.144000000000000057e+02 2.525863999999999976e+01
1.144500000000000028e+02 9.043689999999999785e+00
1.145000000000000000e+02 1.465346000000000082e+01
1.145499999999999972e+02 5.872880000000000322e+00
1.145999999999999943e+02 5.818939999999999557e+00
1.146500000000000057e+02 1.221167999999999942e+01
1.147000000000000028e+02 1.635584000000000060e+01
1.147500000000000000e+02 8.197226000000000568e+01
1.147999999999999972e+02 2.035914999999999964e+01
1.148499999999999943e+02 2.440253999999999834e+01
1.149000000000000057e+02 1.476298000000000066e+01
1.149500000000000028e+02 1.805208999999999975e+01
1.150000000000000000e+02 3.930487000000000108e+01
1.150499999999999972e+02 3.472165999999999997e+01
1.150999999999999943e+02 5.651110000000000078e+00
1.151500000000000057e+02 3.445443999999999818e+01
1.152000000000000028e+02 3.147009999999999863e+00
1.152500000000000000e+02 6.309540000000000148e+00
1.152999999999999972e+02 2.015813999999999950e+01
1.153499999999999943e+02 8.133869999999999933e+00
1.154000000000000057e+02 3.274197999999999809e+01
1.154500000000000028e+02 3.578914999999999935e+01
1.155000000000000000e+02 7.010530000000000150e+00
1.155499999999999972e+02 1.337185000000000024e+01
1.155999999999999943e+02 1.423897999999999975e+01
1.156500000000000057e+02 1.072198999999999991e+01
1.157000000000000028e+02 5.847979999999999734e+00
1.157500000000000000e+02 2.184989999999999988e+00
1.157999999999999972e+02 2.097834999999999894e+01
1.158499999999999943e+02 3.173278000000000176e+01
1.159000000000000057e+02 4.364168999999999699e+01
1.159500000000000028e+02 9.290929999999999467e+00
1.160000000000000000e+02 8.400750000000000384e+00
1.160499999999999972e+02 1.240588999999999942e+01
1.160999999999999943e+02 1.042462000000000089e+01
1.161500000000000057e+02 5.026028000000000162e+01
1.162000000000000028e+02 4.915899999999999714e+00
1.162500000000000000e+02 1.147462999999999944e+01
1.162999999999999972e+02 1.412841000000000058e+01
1.163499999999999943e+02 2.921699999999999964e+00
1.164000000000000057e+02 6.037379999999999747e+00
1.164500000000000028e+02 1.437015000000000065e+01
1.165000000000000000e+02 3.202382999999999669e+01
1.165499999999999972e+02 4.537174999999999869e+01
1.165999999999999943e+02 2.447657999999999845e+01
1.166500000000000057e+02 3.174258000000000024e+01
1.167000000000000028e+02 6.944359999999999644e+00
1.167500000000000000e+02 4.992820000000000036e+00
1.167999999999999972e+02 3.810041999999999973e+01
1.168499999999999943e+02 4.648315000000000197e+01
1.169000000000000057e+02 2.603898999999999830e+01
1.169500000000000028e+02 2.450096999999999881e+01
1.170000000000000000e+02 4.228428999999999860e+01
1.170499999999999972e+02 9.027229999999999421e+00
1.170999999999999943e+02 1.911999000000000137e+01
1.171500000000000057e+02 3.009498999999999924e+01
1.172000000000000028e+02 1.102209000000000039e+01
1.172500000000000000e+02 3.512010000000000076e+00
1.172999999999999972e+02 3.425426999999999822e+01
1.173499999999999943e+02 2.229204999999999970e+01
1.174000000000000057e+02 1.190010000000000012e+01
1.174500000000000028e+02 2.639140000000000086e+01
1.175000000000000000e+02 4.666909999999999670e+00
1.175499999999999972e+02 2.138528000000000162e+01
1.175999999999999943e+02 1.246677999999999997e+01
1.176500000000000057e+02 6.638860000000000205e+00
1.177000000000000028e+02 2.020607000000000042e+01
1.177500000000000000e+02 3.051769999999999872e+00
1.177999999999999972e+02 1.294904999999999973e+01
1.178499999999999943e+02 2.173921999999999954e+01
1.179000000000000057e+02 5.667769999999999975e+00
1.179500000000000028e+02 1.345045999999999964e+01
1.180000000000000000e+02 1.765671999999999997e+01
1.180499999999999972e+02 2.853220999999999918e+01
1.180999999999999943e+02 6.414970999999999890e+01
1.181500000000000057e+02 1.423847999999999914e+01
1.182000000000000028e+02 2.534087999999999852e+01
1.182500000000000000e+02 4.781571999999999889e+01
1.182999999999999972e+02 1.348423999999999978e+01
1.183499999999999943e+02 3.022028999999999854e+01
1.184000000000000057e+02 1.958848000000000056e+01
1.184500000000000028e+02 2.134768000000000043e+01
1.185000000000000000e+02 5.986102000000000345e+01
1.185499999999999972e+02 2.236411000000000016e+01
1.185999999999999943e+02 2.263316000000000017e+01
1.186500000000000057e+02 2.901889999999999858e+01
1.187000000000000028e+02 6.320619999999999905e+00
1.187500000000000000e+02 1.064348000000000027e+01
1.187999999999999972e+02 3.860450999999999766e+01
1.188499999999999943e+02 4.720051999999999737e+01
1.189000000000000057e+02 4.132479000000000013e+01
1.189500000000000028e+02 5.542550000000000310e+00
1.190000000000000000e+02 3.715455999999999648e+01
1.190499999999999972e+02 1.242671999999999954e+01
1.190999999999999943e+02 3.956273000000000195e+01
1.191500000000000057e+02 3.878468999999999767e+01
1.192000000000000028e+02 4.619060000000000166e+00
1.192500000000000000e+02 1.020604999999999940e+01
1.192999999999999972e+02 1.453297000000000061e+01
1.193499999999999943e+02 1.789260000000000161e+01
1.194000000000000057e+02 2.821252000000000137e+01
1.194500000000000028e+02 6.247361999999999682e+01
1.195000000000000000e+02 1.126280999999999999e+01
1.195499999999999972e+02 1.831972999999999985e+01
1.195999999999999943e+02 8.351380000000000692e+00
1.196500000000000057e+02 9.054479999999999862e+00
1.197000000000000028e+02 3.016710000000000136e+01
1.197500000000000000e+02 9.568659999999999499e+00
1.197999999999999972e+02 5.198161000000000342e+01
1.198499999999999943e+02 9.934910000000000352e+00
1.199000000000000057e+02 9.345869999999999678e+00
1.199500000000000028e+02 1.020618999999999943e+01
1.200000000000000000e+02 6.861930000000000085e+00
1.200499999999999972e+02 1.541452999999999918e+01
1.200999999999999943e+02 1.099915999999999983e+01
1.201500000000000057e+02 5.333440000000000403e+00
1.202000000000000028e+02 2.189946000000000126e+01
1.202500000000000000e+02 4.242219999999999658e+00
1.202999999999999972e+02 1.412424999999999997e+01
1.203499999999999943e+02 1.176995999999999931e+01
1.204000000000000057e+02 3.331689999999999685e+01
1.204500000000000028e+02 4.750930000000000319e+00
1.205000000000000000e+02 1.774762000000000128e+01
1.205499999999999972e+02 3.794713000000000136e+01
1.205999999999999943e+02 3.953858000000000317e+01
1.206500000000000057e+02 1.966066999999999965e+01
1.207000000000000028e+02 7.542200000000000237e+00
1.207500000000000000e+02 1.096050999999999931e+01
1.207999999999999972e+02 1.876173000000000002e+01
1.208499999999999943e+02 1.873235000000000028e+01
1.209000000000000057e+02 1.796214000000000155e+01
1.209500000000000028e+02 2.509909000000000034e+01
1.210000000000000000e+02 7.617479999999999585e+00
1.210499999999999972e+02 5.307849999999999824e+01
1.210999999999999943e+02 3.848190000000000310e+01
1.211500000000000057e+02 3.562711000000000183e+01
1.212000000000000028e+02 1.761840000000000117e+01
1.212500000000000000e+02 2.307303999999999888e+01
1.212999999999999972e+02 1.474268999999999963e+01
1.213499999999999943e+02 6.861131000000000313e+01
1.214000000000000057e+02 4.666026999999999703e+01
1.214500000000000028e+02 1.501047999999999938e+01
1.215000000000000000e+02 3.633635000000000304e+01
1.215499999999999972e+02 2.190578000000000003e+01
1.215999999999999943e+02 2.459249000000000152e+01
1.216500000000000057e+02 8.165789999999999438e+00
1.217000000000000028e+02 8.889010000000000744e+00
1.217500000000000000e+02 2.514702000000000126e+01
1.217999999999999972e+02 3.823866000000000298e+01
1.218499999999999943e+02 4.196978000000000009e+01
1.219000000000000057e+02 9.456849999999999312e+00
1.219500000000000028e+02 1.412790000000000035e+01
1.220000000000000000e+02 1.333722999999999992e+01
1.220499999999999972e+02 2.520570999999999984e+01
1.220999999999999943e+02 4.306253999999999849e+01
1.221500000000000057e+02 3.070035999999999987e+01
1.222000000000000028e+02 1.242201000000000022e+01
1.222500000000000000e+02 8.248509999999999565e+00
1.222999999999999972e+02 1.601775999999999911e+01
1.223499999999999943e+02 4.661477000000000004e+01
1.224000000000000057e+02 1.396091999999999977e+01
1.224500000000000028e+02 4.675316000000000116e+01
1.225000000000000000e+02 2.326108999999999938e+01
1.225499999999999972e+02 6.228802000000000305e+01
1.225999999999999943e+02 8.971130000000000493e+00
1.226500000000000057e+02 2.244969000000000037e+01
1.227000000000000028e+02 2.096593000000000018e+01
1.227500000000000000e+02 1.537931999999999988e+01
1.227999999999999972e+02 4.811693000000000353e+01
1.228499999999999943e+02 1.028969000000000023e+01
1.229000000000000057e+02 3.978790999999999656e+01
1.229500000000000028e+02 2.165757999999999939e+01
1.230000000000000000e+02 1.237892000000000081e+01
1.230499999999999972e+02 4.000621999999999900e+01
1.230999999999999943e+02 3.357108000000000203e+01
1.231500000000000057e+02 3.261612999999999829e+01
1.232000000000000028e+02 1.704032000000000124e+01
1.232500000000000000e+02 4.517647999999999797e+01
1.232999999999999972e+02 1.888370000000000104e+01
1.233499999999999943e+02 6.340539999999999843e+00
1.234000000000000057e+02 5.750549999999999606e+00
1.234500000000000028e+02 3.689898999999999774e+01
1.235000000000000000e+02 1.100352999999999959e+01
1.235499999999999972e+02 1.623846999999999952e+01
1.235999999999999943e+02 2.681806999999999874e+01
1.236500000000000057e+02 1.145533999999999963e+01
1.237000000000000028e+02 4.286182000000000158e+01
1.237500000000000000e+02 4.686661999999999750e+01
1.237999999999999972e+02 2.722702999999999918e+01
1.238499999999999943e+02 2.179472000000000165e+01
1.239000000000000057e+02 1.316885000000000083e+01
1.239500000000000028e+02 4.109691999999999723e+01
1.240000000000000000e+02 4.358410000000000117e+00
1.240499999999999972e+02 2.331735000000000113e+01
1.240999999999999943e+02 3.455096999999999952e+01
1.241500000000000057e+02 1.879247000000000156e+01
1.242000000000000028e+02 7.634850000000000136e+00
1.242500000000000000e+02 2.227492000000000161e+01
1.242999999999999972e+02 7.474009999999999820e+00
1.243499999999999943e+02 2.112853000000000137e+01
1.244000000000000057e+02 1.195062000000000069e+01
1.244500000000000028e+02 2.946908000000000172e+01
1.245000000000000000e+02 3.146349999999999980e+01
1.245499999999999972e+02 1.151878999999999920e+01
1.245999999999999943e+02 3.059364000000000061e+01
1.246500000000000057e+02 1.534517999999999915e+01
1.247000000000000028e+02 4.398190000000000310e+01
1.247500000000000000e+02 3.324137000000000342e+01
1.247999999999999972e+02 2.297861999999999938e+01
1.248499999999999943e+02 4.442403999999999797e+01
1.249000000000000057e+02 3.744110000000000049e+00
1.249500000000000028e+02 3.560708999999999946e+01
1.250000000000000000e+02 4.176968000000000103e+01
1.250499999999999972e+02 1.465056000000000047e+01
1.250999999999999943e+02 1.412182999999999922e+01
1.251500000000000057e+02 4.377805000000000035e+01
1.252000000000000028e+02 1.104218000000000011e+01
1.252500000000000000e+02 4.512129999999999974e+00
1.252999999999999972e+02 1.712039000000000044e+01
1.253499999999999943e+02 8.600149999999999295e+00
1.254000000000000057e+02 1.014279999999999937e+01
1.254500000000000028e+02 2.391415999999999897e+01
1.255000000000000000e+02 2.251229999999999976e+01
1.255499999999999972e+02 2.058126999999999995e+01
1.255999999999999943e+02 3.077832000000000079e+01
1.256500000000000057e+02 8.074619999999999465e+00
1.257000000000000028e+02 2.223971999999999838e+01
1.257500000000000000e+02 2.833518000000000114e+01
1.257999999999999972e+02 3.582045000000000101e+01
1.258499999999999943e+02 2.571254000000000062e+01
1.259000000000000057e+02 2.165229000000000070e+01
1.259500000000000028e+02 3.012574000000000041e+01
1.260000000000000000e+02 1.946875000000000000e+01
1.260499999999999972e+02 1.942790000000000017e+00
1.260999999999999943e+02 1.469669999999999987e+01
1.261500000000000057e+02 2.244343999999999895e+01
1.262000000000000028e+02 8.704800000000000537e+00
1.262500000000000000e+02 3.852544000000000324e+01
1.262999999999999972e+02 1.875993000000000066e+01
1.263499999999999943e+02 5.389879999999999782e+00
1.264000000000000057e+02 3.474378999999999706e+01
1.264500000000000028e+02 9.576389999999999958e+00
1.265000000000000000e+02 2.481197999999999837e+01
1.265499999999999972e+02 2.069194999999999851e+01
1.265999999999999943e+02 4.109358999999999895e+01
1.266500000000000057e+02 3.179949999999999832e+01
1.267000000000000028e+02 3.713002000000000180e+01
1.267500000000000000e+02 3.420924000000000120e+01
1.267999999999999972e+02 3.944100999999999857e+01
1.268499999999999943e+02 8.630319999999999325e+00
1.269000000000000057e+02 3.708818999999999733e+01
1.269500000000000028e+02 4.532750000000000057e+00
1.270000000000000000e+02 2.233853999999999829e+01
1.270499999999999972e+02 3.751657999999999760e+01
1.270999999999999943e+02 3.190571999999999875e+01
1.271500000000000057e+02 3.985168999999999784e+01
1.272000000000000028e+02 2.420486999999999966e+01
1.272500000000000000e+02 1.262739000000000011e+01
1.272999999999999972e+02 1.321728000000000058e+01
1.273499999999999943e+02 4.514791999999999916e+01
1.274000000000000057e+02 9.962759999999999394e+00
1.274500000000000028e+02 3.922317000000000320e+01
1.275000000000000000e+02 7.423689999999999678e+00
1.275499999999999972e+02 5.950610000000000177e+00
1.275999999999999943e+02 3.658420000000000005e+00
1.276500000000000057e+02 2.505760000000000076e+01
1.277000000000000028e+02 3.063270999999999944e+01
1.277500000000000000e+02 2.226217000000000112e+01
1.277999999999999972e+02 2.736573999999999884e+01
1.278499999999999943e+02 2.905975000000000108e+01
1.279000000000000057e+02 2.498555999999999955e+01
1.279500000000000028e+02 2.595365999999999929e+01
1.280000000000000000e+02 6.557827000000000339e+01
1.280500000000000114e+02 3.676527999999999707e+01
1.280999999999999943e+02 3.580337999999999710e+01
1.281500000000000057e+02 3.600587999999999766e+01
1.281999999999999886e+02 2.049766999999999939e+01
1.282500000000000000e+02 4.036337000000000330e+01
1.283000000000000114e+02 4.484071000000000140e+01
1.283499999999999943e+02 1.130472999999999928e+01
1.284000000000000057e+02 5.328099999999999881e+01
1.284499999999999886e+02 3.143794000000000111e+01
1.285000000000000000e+02 1.258019699999999972e+02
1.285500000000000114e+02 3.305718999999999852e+01
1.285999999999999943e+02 2.351095000000000113e+01
1.286500000000000057e+02 2.632369999999999877e+01
1.286999999999999886e+02 3.161503000000000085e+01
1.287500000000000000e+02 3.535316999999999865e+01
1.288000000000000114e+02 9.421749999999999403e+00
1.288499999999999943e+02 1.810895999999999972e+01
1.289000000000000057e+02 3.313327999999999918e+01
1.289499999999999886e+02 2.999953999999999965e+01
1.290000000000000000e+02 2.389285999999999888e+01
1.290500000000000114e+02 9.187829999999999941e+00
1.290999999999999943e+02 2.191272000000000020e+01
1.291500000000000057e+02 4.152870999999999668e+01
1.291999999999999886e+02 2.712922000000000011e+01
1.292500000000000000e+02 1.524383000000000088e+01
1.293000000000000114e+02 4.051402999999999821e+01
1.293499999999999943e+02 1.554738000000000042e+01
1.294000000000000057e+02 1.631614000000000075e+01
1.294499999999999886e+02 4.880259999999999820e+00
1.295000000000000000e+02 3.015822999999999965e+01
1.295500000000000114e+02 1.162618999999999936e+01
1.295999999999999943e+02 4.688150999999999868e+01
1.296500000000000057e+02 1.853059999999999929e+00
1.296999999999999886e+02 2.285820000000000007e+01
1.297500000000000000e+02 1.868055000000000021e+01
1.298000000000000114e+02 3.024970000000000070e+01
1.298499999999999943e+02 4.030398999999999887e+01
1.299000000000000057e+02 5.256636000000000308e+01
1.299499999999999886e+02 2.175209999999999866e+01
1.300000000000000000e+02 7.688119999999999621e+00
1.300500000000000114e+02 2.501936999999999856e+01
1.300999999999999943e+02 6.004648000000000252e+01
1.301500000000000057e+02 1.033464999999999989e+01
1.301999999999999886e+02 6.092656000000000205e+01
1.302500000000000000e+02 3.422372000000000014e+01
1.303000000000000114e+02 2.428137999999999863e+01
1.303499999999999943e+02 1.931600999999999857e+01
1.304000000000000057e+02 3.434899999999999842e+00
1.304499999999999886e+02 1.913785000000000025e+01
1.305000000000000000e+02 6.613699999999999690e+00
1.305500000000000114e+02 2.739200999999999908e+01
1.305999999999999943e+02 1.995920999999999879e+01
1.306500000000000057e+02 2.990478999999999843e+01
1.306999999999999886e+02 4.989896000000000242e+01
1.307500000000000000e+02 2.022654999999999959e+01
1.308000000000000114e+02 7.654149999999999565e+00
1.308499999999999943e+02 1.352575000000000038e+01
1.309000000000000057e+02 2.212584999999999980e+01
1.309499999999999886e+02 1.339198000000000022e+01
1.310000000000000000e+02 2.729332000000000136e+01
1.310500000000000114e+02 3.044181000000000026e+01
1.310999999999999943e+02 3.528067999999999671e+01
1.311500000000000057e+02 3.964813999999999794e+01
1.311999999999999886e+02 1.564081000000000010e+01
1.312500000000000000e+02 8.673939999999999984e+00
1.313000000000000114e+02 3.282947000000000060e+01
1.313499999999999943e+02 1.723509999999999920e+01
1.314000000000000057e+02 7.608399999999999608e+00
1.314499999999999886e+02 2.589229999999999876e+01
1.315000000000000000e+02 4.301816999999999780e+01
1.315500000000000114e+02 3.091167000000000087e+01
1.315999999999999943e+02 7.135759000000000185e+01
1.316500000000000057e+02 1.984324000000000154e+01
1.316999999999999886e+02 1.431509999999999927e+01
1.317500000000000000e+02 1.200688000000000066e+01
1.318000000000000114e+02 1.008334999999999937e+01
1.318499999999999943e+02 2.946558999999999884e+01
1.319000000000000057e+02 5.883059999999999690e+01
1.319499999999999886e+02 4.387738999999999834e+01
1.320000000000000000e+02 4.141729999999999912e+00
1.320500000000000114e+02 1.576397000000000048e+01
1.320999999999999943e+02 3.741920999999999964e+01
1.321500000000000057e+02 3.614714000000000027e+01
1.321999999999999886e+02 2.021659999999999968e+01
1.322500000000000000e+02 2.732760999999999996e+01
1.323000000000000114e+02 2.386286000000000129e+01
1.323499999999999943e+02 1.975817999999999941e+01
1.324000000000000057e+02 1.380887000000000064e+01
1.324499999999999886e+02 2.732329000000000008e+01
1.325000000000000000e+02 3.548445000000000249e+01
1.325500000000000114e+02 9.242160000000000153e+00
1.325999999999999943e+02 2.970695999999999870e+01
1.326500000000000057e+02 2.744869999999999877e+01
1.326999999999999886e+02 3.043638999999999939e+01
1.327500000000000000e+02 1.729069000000000145e+01
1.328000000000000114e+02 2.769357000000000113e+01
1.328499999999999943e+02 2.967651000000000039e+01
1.329000000000000057e+02 2.399727999999999994e+01
1.329499999999999886e+02 1.069497199999999992e+02
1.330000000000000000e+02 5.637900000000000134e+00
1.330500000000000114e+02 2.389774999999999849e+01
1.330999999999999943e+02 6.477459999999999773e+00
1.331500000000000057e+02 3.714193999999999818e+01
1.331999999999999886e+02 1.366116000000000064e+01
1.332500000000000000e+02 3.992835000000000178e+01
1.333000000000000114e+02 4.305225999999999686e+01
1.333499999999999943e+02 4.536657999999999902e+01
1.334000000000000057e+02 3.272609999999999797e+00
1.334499999999999886e+02 1.097906000000000049e+01
1.335000000000000000e+02 2.980608000000000146e+01
1.335500000000000114e+02 5.448620000000000019e+00
1.335999999999999943e+02 2.072710999999999970e+01
1.336500000000000057e+02 7.326570000000000249e+00
1.336999999999999886e+02 2.183892000000000166e+01
1.337500000000000000e+02 1.270193000000000083e+01
1.338000000000000114e+02 8.474320000000000519e+00
1.338499999999999943e+02 3.999748999999999910e+01
1.339000000000000057e+02 9.822570000000000690e+00
1.339499999999999886e+02 1.494752000000000081e+01
1.340000000000000000e+02 6.282636999999999716e+01
1.340500000000000114e+02 6.868505000000000393e+01
1.340999999999999943e+02 2.239196000000000097e+01
1.341500000000000057e+02 4.652613000000000198e+01
1.341999999999999886e+02 8.532059999999999533e+00
1.342500000000000000e+02 1.794587999999999894e+01
1.343000000000000114e+02 1.798528999999999911e+01
1.343499999999999943e+02 4.632500000000000284e+00
1.344000000000000057e+02 1.873682000000000158e+01
1.344499999999999886e+02 1.726737999999999928e+01
1.345000000000000000e+02 3.905024999999999835e+01
1.345500000000000114e+02 5.852619999999999933e+00
1.345999999999999943e+02 3.664437000000000211e+01
1.346500000000000057e+02 3.060151000000000110e+01
1.346999999999999886e+02 4.457930000000000170e+00
1.347500000000000000e+02 3.104397000000000162e+01
1.348000000000000114e+02 2.329988000000000170e+01
1.348499999999999943e+02 8.356120000000000658e+00
1.349000000000000057e+02 2.936027999999999949e+01
1.349499999999999886e+02 1.326805000000000057e+01
1.350000000000000000e+02 1.292857000000000056e+01
1.350500000000000114e+02 2.507449999999999957e+00
1.350999999999999943e+02 1.023053999999999952e+01
1.351500000000000057e+02 3.581775999999999982e+01
1.351999999999999886e+02 2.536395999999999873e+01
1.352500000000000000e+02 1.795553999999999917e+01
1.353000000000000114e+02 2.772308999999999912e+01
1.353499999999999943e+02 1.348109000000000002e+01
1.354000000000000057e+02 4.279279999999999973e+01
1.354499999999999886e+02 1.941143999999999892e+01
1.355000000000000000e+02 1.143736999999999959e+01
1.355500000000000114e+02 1.866916000000000153e+01
1.355999999999999943e+02 5.144447999999999865e+01
1.356500000000000057e+02 3.730883000000000038e+01
1.356999999999999886e+02 2.099661000000000044e+01
1.357500000000000000e+02 1.389833999999999925e+01
1.358000000000000114e+02 3.485244999999999749e+01
1.358499999999999943e+02 3.535622000000000043e+01
1.359000000000000057e+02 8.013550000000000395e+00
1.359499999999999886e+02 2.192098000000000013e+01
1.360000000000000000e+02 2.019134999999999991e+01
1.360500000000000114e+02 1.300455999999999968e+01
1.360999999999999943e+02 4.355825999999999709e+01
1.361500000000000057e+02 2.321724999999999994e+01
1.361999999999999886e+02 1.827683999999999997e+01
1.362500000000000000e+02 1.068121000000000009e+01
1.363000000000000114e+02 2.890056999999999832e+01
1.363499999999999943e+02 3.022569000000000017e+01
1.364000000000000057e+02 6.790750000000000064e+00
1.364499999999999886e+02 2.160851999999999862e+01
1.365000000000000000e+02 7.941670000000000229e+00
1.365500000000000114e+02 1.080161000000000016e+01
1.365999999999999943e+02 2.091200999999999866e+01
1.366500000000000057e+02 1.781289999999999907e+01
1.366999999999999886e+02 2.858026999999999873e+01
1.367500000000000000e+02 6.309949999999999726e+00
1.368000000000000114e+02 8.783039999999999736e+00
1.368499999999999943e+02 1.758402999999999849e+01
1.369000000000000057e+02 1.357329999999999970e+01
1.369499999999999886e+02 1.988714999999999833e+01
1.370000000000000000e+02 8.243240000000000123e+00
1.370500000000000114e+02 6.086999999999999744e+00
1.370999999999999943e+02 1.409143000000000079e+01
1.371500000000000057e+02 2.180489000000000033e+01
1.371999999999999886e+02 3.901700000000000301e+01
1.372500000000000000e+02 1.103829999999999956e+01
1.373000000000000114e+02 2.755573000000000050e+01
1.373499999999999943e+02 1.247202000000000055e+01
1.374000000000000057e+02 2.924793000000000021e+01
1.374499999999999886e+02 1.002759000000000000e+01
1.375000000000000000e+02 1.386551000000000045e+01
1.375500000000000114e+02 1.087215999999999916e+01
1.375999999999999943e+02 6.445289999999999964e+00
1.376500000000000057e+02 5.642497999999999791e+01
1.376999999999999886e+02 1.146551999999999971e+01
1.377500000000000000e+02 4.011612999999999829e+01
1.378000000000000114e+02 4.455879999999999797e+01
1.378499999999999943e+02 3.322713000000000250e+01
1.379000000000000057e+02 1.794272000000000133e+01
1.379499999999999886e+02 7.524499999999999744e+00
1.380000000000000000e+02 6.647639999999999993e+00
1.380500000000000114e+02 3.358760000000000190e+01
1.380999999999999943e+02 6.311556999999999817e+01
1.381500000000000057e+02 1.983003000000000071e+01
1.381999999999999886e+02 3.397538000000000125e+01
1.382500000000000000e+02 4.103696000000000055e+01
1.383000000000000114e+02 1.032272999999999996e+01
1.383499999999999943e+02 2.161874999999999858e+01
1.384000000000000057e+02 1.281227999999999945e+01
1.384499999999999886e+02 3.112173999999999907e+01
1.385000000000000000e+02 7.352789999999999715e+00
1.385500000000000114e+02 1.470434999999999981e+01
1.385999999999999943e+02 2.061699000000000126e+01
1.386500000000000057e+02 1.809010999999999925e+01
1.386999999999999886e+02 2.659759999999999991e+01
1.387500000000000000e+02 5.601811000000000007e+01
1.388000000000000114e+02 4.055897000000000219e+01
1.388499999999999943e+02 2.597249000000000052e+01
1.389000000000000057e+02 1.711337999999999937e+01
1.389499999999999886e+02 1.490761999999999965e+01
1.390000000000000000e+02 3.235641999999999996e+01
1.390500000000000114e+02 2.691110000000000113e+00
1.390999999999999943e+02 7.071263999999999328e+01
1.391500000000000057e+02 1.209310999999999936e+01
1.391999999999999886e+02 3.328589999999999804e+01
1.392500000000000000e+02 2.509615000000000151e+01
1.393000000000000114e+02 2.815908999999999907e+01
1.393499999999999943e+02 1.754870000000000019e+01
1.394000000000000057e+02 2.455756999999999834e+01
1.394499999999999886e+02 3.926095000000000113e+01
1.395000000000000000e+02 5.011608999999999980e+01
1.395500000000000114e+02 2.605500999999999934e+01
1.395999999999999943e+02 4.750106999999999857e+01
1.396500000000000057e+02 4.141985999999999990e+01
1.396999999999999886e+02 4.166496000000000066e+01
1.397500000000000000e+02 1.012302000000000035e+01
1.398000000000000114e+02 3.090099999999999980e+01
1.398499999999999943e+02 4.811303999999999803e+01
1.399000000000000057e+02 5.513349999999999795e+01
1.399499999999999886e+02 1.002885000000000026e+01
1.400000000000000000e+02 1.709998999999999825e+01
1.400500000000000114e+02 1.647810000000000130e+01
1.400999999999999943e+02 1.092037000000000013e+01
1.401500000000000057e+02 1.707939999999999969e+01
1.401999999999999886e+02 1.535920999999999914e+01
1.402500000000000000e+02 5.981517000000000195e+01
1.403000000000000114e+02 2.432479999999999976e+01
1.403499999999999943e+02 2.568200000000000038e+00
1.404000000000000057e+02 3.163736000000000104e+01
1.404499999999999886e+02 4.020812000000000097e+01
1.405000000000000000e+02 6.436209999999999987e+00
1.405500000000000114e+02 8.409793999999999414e+01
1.405999999999999943e+02 6.576419999999999710e+00
1.406500000000000057e+02 3.774371000000000009e+01
1.406999999999999886e+02 1.476303000000000054e+01
1.407500000000000000e+02 3.611325999999999681e+01
1.408000000000000114e+02 2.606656999999999869e+01
1.408499999999999943e+02 9.491948999999999614e+01
1.409000000000000057e+02 1.364236000000000004e+01
1.409499999999999886e+02 1.397408000000000072e+01
1.410000000000000000e+02 1.211627999999999972e+01
1.410500000000000114e+02 1.566047000000000011e+01
1.410999999999999943e+02 1.008512999999999948e+01
1.411500000000000057e+02 3.733382999999999896e+01
1.411999999999999886e+02 2.481653999999999982e+01
1.412500000000000000e+02 2.219015999999999877e+01
1.413000000000000114e+02 3.708402999999999849e+01
1.413499999999999943e+02 2.047060000000000102e+01
1.414000000000000057e+02 2.224558999999999997e+01
1.414499999999999886e+02 6.318760000000000154e+00
1.415000000000000000e+02 4.733200999999999681e+01
1.415500000000000114e+02 1.268979999999999997e+01
1.415999999999999943e+02 4.175536000000000314e+01
1.416500000000000057e+02 4.115579999999999927e+01
1.416999999999999886e+02 2.525542000000000087e+01
1.417500000000000000e+02 1.359559999999999924e+01
1.418000000000000114e+02 3.821696000000000026e+01
1.418499999999999943e+02 2.892889999999999961e+00
1.419000000000000057e+02 1.840577000000000041e+01
1.419499999999999886e+02 1.177844999999999942e+01
1.420000000000000000e+02 6.343429999999999680e+00
1.420500000000000114e+02 3.568605999999999767e+01
1.420999999999999943e+02 2.129501000000000133e+01
1.421500000000000057e+02 3.637500000000000000e+01
1.421999999999999886e+02 2.270298999999999978e+01
1.422500000000000000e+02 3.834752999999999901e+01
1.423000000000000114e+02 1.353791999999999973e+01
1.423499999999999943e+02 3.818131999999999948e+01
1.424000000000000057e+02 1.855076000000000036e+01
1.424499999999999886e+02 3.356531999999999982e+01
1.425000000000000000e+02 5.288524999999999920e+01
1.425500000000000114e+02 1.630180999999999969e+01
1.425999999999999943e+02 1.194994999999999941e+01
1.426500000000000057e+02 2.562226000000000070e+01
1.426999999999999886e+02 1.885686000000000107e+01
1.427500000000000000e+02 7.875160000000000160e+00
1.428000000000000114e+02 1.029227999999999987e+01
1.428499999999999943e+02 2.486757000000000062e+01
1.429000000000000057e+02 2.475041999999999831e+01
1.429499999999999886e+02 1.151758000000000060e+01
1.430000000000000000e+02 2.503566000000000003e+01
1.430500000000000114e+02 4.177801999999999794e+01
1.430999999999999943e+02 1.368258999999999936e+01
1.431500000000000057e+02 2.806180000000000163e+01
1.431999999999999886e+02 1.698274999999999935e+01
1.432500000000000000e+02 8.216509999999999536e+00
1.433000000000000114e+02 1.113395000000000046e+01
1.433499999999999943e+02 1.307989000000000068e+01
1.434000000000000057e+02 7.653330000000000410e+00
1.434499999999999886e+02 1.569749999999999979e+01
1.435000000000000000e+02 1.680671999999999855e+01
1.435500000000000114e+02 3.842327000000000226e+01
1.435999999999999943e+02 6.271530000000000271e+00
1.436500000000000057e+02 5.225592000000000326e+01
1.436999999999999886e+02 3.759740000000000038e+01
1.437500000000000000e+02 3.282959999999999923e+01
1.438000000000000114e+02 1.709063000000000088e+01
1.438499999999999943e+02 3.358449999999999935e+00
1.439000000000000057e+02 9.692569999999999908e+00
1.439499999999999886e+02 6.522350000000000314e+00
1.440000000000000000e+02 9.302530000000000854e+00
1.440500000000000114e+02 5.024296999999999969e+01
1.440999999999999943e+02 1.542090999999999923e+01
1.441500000000000057e+02 6.345947999999999922e+01
1.441999999999999886e+02 1.205415999999999954e+01
1.442500000000000000e+02 4.677861999999999654e+01
1.443000000000000114e+02 4.812086000000000041e+01
1.443499999999999943e+02 7.131879999999999775e+00
1.444000000000000057e+02 1.906875000000000142e+01
1.444499999999999886e+02 8.060180000000000788e+00
1.445000000000000000e+02 3.324466000000000321e+01
1.445500000000000114e+02 4.548134000000000299e+01
1.445999999999999943e+02 1.814958000000000027e+01
1.446500000000000057e+02 5.295889999999999986e+00
1.446999999999999886e+02 3.150235999999999947e+01
1.447500000000000000e+02 2.104071000000000069e+01
1.448000000000000114e+02 9.207770000000000010e+00
1.448499999999999943e+02 3.769272999999999740e+01
1.449000000000000057e+02 1.558957000000000015e+01
1.449499999999999886e+02 1.232000999999999991e+01
1.450000000000000000e+02 5.220756000000000085e+01
1.450500000000000114e+02 4.612442000000000064e+01
1.450999999999999943e+02 5.405590000000000117e+00
1.451500000000000057e+02 4.812174000000000262e+01
1.451999999999999886e+02 2.495099999999999874e+00
1.452500000000000000e+02 1.386782000000000004e+01
1.453000000000000114e+02 3.283764999999999645e+01
1.453499999999999943e+02 1.043966999999999956e+01
1.454000000000000057e+02 2.736530000000000129e+00
1.454499999999999886e+02 3.652000000000000135e+00
1.455000000000000000e+02 9.771050000000000679e+00
1.455500000000000114e+02 9.937269999999999825e+00
1.455999999999999943e+02 9.795759999999999579e+00
1.456500000000000057e+02 4.848880000000000301e+00
1.456999999999999886e+02 7.186029999999999696e+00
1.457500000000000000e+02 1.268349000000000082e+01
1.458000000000000114e+02 1.009318000000000026e+01
1.458499999999999943e+02 2.960076000000000107e+01
1.459000000000000057e+02 3.432175000000000153e+01
1.459499999999999886e+02 2.351995000000000147e+01
1.460000000000000000e+02 1.986793000000000120e+01
1.460500000000000114e+02 3.452333999999999747e+01
1.460999999999999943e+02 1.488341999999999921e+01
1.461500000000000057e+02 1.202830999999999939e+01
1.461999999999999886e+02 3.911346000000000345e+01
1.462500000000000000e+02 6.079802999999999713e+01
1.463000000000000114e+02 2.267527000000000115e+01
1.463499999999999943e+02 5.033883000000000152e+01
1.464000000000000057e+02 8.092879999999999185e+00
1.464499999999999886e+02 1.423780000000000001e+01
1.465000000000000000e+02 3.344599000000000188e+01
1.465500000000000114e+02 6.621690000000000076e+00
1.465999999999999943e+02 2.135119999999999862e+01
1.466500000000000057e+02 1.752516999999999925e+01
1.466999999999999886e+02 1.103576999999999941e+01
1.467500000000000000e+02 5.923040000000000305e+00
1.468000000000000114e+02 4.988679999999999559e+00
1.468499999999999943e+02 1.571452000000000027e+01
1.469000000000000057e+02 4.106991000000000014e+01
1.469499999999999886e+02 3.371574999999999989e+01
1.470000000000000000e+02 3.212279999999999802e+01
1.470500000000000114e+02 2.357392000000000110e+01
1.470999999999999943e+02 8.369289999999999452e+00
1.471500000000000057e+02 6.072650000000000325e+00
1.471999999999999886e+02 1.749061999999999983e+01
1.472500000000000000e+02 1.878453999999999979e+01
1.473000000000000114e+02 2.669210999999999956e+01
1.473499999999999943e+02 1.093544999999999945e+01
1.474000000000000057e+02 4.420700999999999681e+01
1.474499999999999886e+02 1.035815999999999981e+01
1.475000000000000000e+02 6.062854999999999706e+01
1.475500000000000114e+02 5.004887999999999693e+01
1.475999999999999943e+02 1.728415000000000035e+01
1.476500000000000057e+02 1.019110000000000049e+01
1.476999999999999886e+02 2.046293999999999969e+01
1.477500000000000000e+02 1.973811999999999856e+01
1.478000000000000114e+02 4.930116999999999905e+01
1.478499999999999943e+02 6.430939999999999657e+01
1.479000000000000057e+02 4.883440000000000225e+00
1.479499999999999886e+02 2.861171999999999827e+01
1.480000000000000000e+02 4.655588000000000193e+01
1.480500000000000114e+02 4.875896000000000186e+01
1.480999999999999943e+02 4.647874999999999801e+01
1.481500000000000057e+02 4.006971000000000060e+01
1.481999999999999886e+02 2.292015999999999920e+01
1.482500000000000000e+02 5.954010000000000247e+00
1.483000000000000114e+02 3.674799999999999756e+01
1.483499999999999943e+02 8.477382000000000062e+01
1.484000000000000057e+02 1.702476000000000056e+01
1.484499999999999886e+02 3.567839999999999900e+00
1.485000000000000000e+02 1.002739000000000047e+01
1.485500000000000114e+02 4.360819000000000045e+01
1.485999999999999943e+02 2.495039999999999836e+01
1.486500000000000057e+02 2.583482000000000056e+01
1.486999999999999886e+02 3.653141999999999712e+01
1.487500000000000000e+02 2.812831999999999866e+01
1.488000000000000114e+02 4.981971999999999667e+01
1.488499999999999943e+02 2.626201999999999970e+01
1.489000000000000057e+02 1.562876999999999938e+01
1.489499999999999886e+02 7.189669999999999561e+00
1.490000000000000000e+02 2.743843000000000032e+01
1.490500000000000114e+02 1.189841999999999977e+01
1.490999999999999943e+02 1.218384000000000000e+01
1.491500000000000057e+02 6.291199999999999903e+00
1.491999999999999886e+02 7.569307999999999481e+01
1.492500000000000000e+02 2.433928999999999832e+01
1.493000000000000114e+02 2.280919000000000096e+01
1.493499999999999943e+02 1.954863999999999891e+01
1.494000000000000057e+02 4.473082000000000136e+01
1.494499999999999886e+02 2.794654999999999845e+01
1.495000000000000000e+02 2.589915999999999840e+01
1.495500000000000114e+02 3.613627999999999929e+01
1.495999999999999943e+02 2.788266000000000133e+01
1.496500000000000057e+02 5.024414999999999765e+01
1.496999999999999886e+02 6.733929999999999971e+00
1.497500000000000000e+02 5.148620999999999981e+01
1.498000000000000114e+02 1.914282000000000039e+01
1.498499999999999943e+02 3.169523999999999830e+01
1.499000000000000057e+02 3.179001999999999839e+01
1.499499999999999886e+02 5.841423999999999950e+01
1.500000000000000000e+02 2.351554000000000144e+01
