# Supplementary material for: Elevated concentrations cause upright alpha-synuclein conformation at lipid interfaces
Source: Nat Commun. 2023 Sep 18;14:5731. doi: 10.1038/s41467-023-39843-1 (PMC10507035; doi:10.1038/s41467-023-39843-1)
Supplement: Supplementary file 3 — Source Data [file 41467_2023_39843_MOESM3_ESM.zip › Source Data file/FigureS12/figS12_lowLPR_corr_s3_r1.txt]

0.000000000000000000e+00 nan
5.000000000000000278e-02 nan
1.000000000000000056e-01 nan
1.499999999999999944e-01 nan
2.000000000000000111e-01 nan
2.500000000000000000e-01 nan
2.999999999999999889e-01 nan
3.499999999999999778e-01 nan
4.000000000000000222e-01 nan
4.500000000000000111e-01 nan
5.000000000000000000e-01 nan
5.500000000000000444e-01 nan
5.999999999999999778e-01 nan
6.500000000000000222e-01 nan
6.999999999999999556e-01 nan
7.500000000000000000e-01 nan
8.000000000000000444e-01 nan
8.499999999999999778e-01 nan
9.000000000000000222e-01 nan
9.499999999999999556e-01 nan
1.000000000000000000e+00 nan
1.050000000000000044e+00 nan
1.100000000000000089e+00 nan
1.149999999999999911e+00 nan
1.199999999999999956e+00 nan
1.250000000000000000e+00 nan
1.300000000000000044e+00 nan
1.350000000000000089e+00 nan
1.399999999999999911e+00 nan
1.449999999999999956e+00 nan
1.500000000000000000e+00 nan
1.550000000000000044e+00 nan
1.600000000000000089e+00 nan
1.649999999999999911e+00 nan
1.699999999999999956e+00 nan
1.750000000000000000e+00 nan
1.800000000000000044e+00 nan
1.850000000000000089e+00 nan
1.899999999999999911e+00 nan
1.949999999999999956e+00 nan
2.000000000000000000e+00 nan
2.049999999999999822e+00 nan
2.100000000000000089e+00 nan
2.149999999999999911e+00 nan
2.200000000000000178e+00 nan
2.250000000000000000e+00 nan
2.299999999999999822e+00 nan
2.350000000000000089e+00 nan
2.399999999999999911e+00 nan
2.450000000000000178e+00 nan
2.500000000000000000e+00 nan
2.549999999999999822e+00 nan
2.600000000000000089e+00 nan
2.649999999999999911e+00 nan
2.700000000000000178e+00 nan
2.750000000000000000e+00 nan
2.799999999999999822e+00 nan
2.850000000000000089e+00 nan
2.899999999999999911e+00 nan
2.950000000000000178e+00 nan
3.000000000000000000e+00 nan
3.049999999999999822e+00 nan
3.100000000000000089e+00 nan
3.149999999999999911e+00 nan
3.200000000000000178e+00 nan
3.250000000000000000e+00 nan
3.299999999999999822e+00 nan
3.350000000000000089e+00 nan
3.399999999999999911e+00 nan
3.450000000000000178e+00 nan
3.500000000000000000e+00 nan
3.549999999999999822e+00 nan
3.600000000000000089e+00 nan
3.649999999999999911e+00 nan
3.700000000000000178e+00 nan
3.750000000000000000e+00 nan
3.799999999999999822e+00 nan
3.850000000000000089e+00 nan
3.899999999999999911e+00 nan
3.950000000000000178e+00 nan
4.000000000000000000e+00 nan
4.049999999999999822e+00 nan
4.099999999999999645e+00 nan
4.150000000000000355e+00 nan
4.200000000000000178e+00 nan
4.250000000000000000e+00 nan
4.299999999999999822e+00 nan
4.349999999999999645e+00 nan
4.400000000000000355e+00 nan
4.450000000000000178e+00 nan
4.500000000000000000e+00 nan
4.549999999999999822e+00 nan
4.599999999999999645e+00 nan
4.650000000000000355e+00 nan
4.700000000000000178e+00 nan
4.750000000000000000e+00 nan
4.799999999999999822e+00 nan
4.849999999999999645e+00 nan
4.900000000000000355e+00 nan
4.950000000000000178e+00 nan
5.000000000000000000e+00 nan
5.049999999999999822e+00 nan
5.099999999999999645e+00 nan
5.150000000000000355e+00 nan
5.200000000000000178e+00 nan
5.250000000000000000e+00 nan
5.299999999999999822e+00 nan
5.349999999999999645e+00 nan
5.400000000000000355e+00 nan
5.450000000000000178e+00 nan
5.500000000000000000e+00 nan
5.549999999999999822e+00 nan
5.599999999999999645e+00 nan
5.650000000000000355e+00 nan
5.700000000000000178e+00 nan
5.750000000000000000e+00 nan
5.799999999999999822e+00 nan
5.849999999999999645e+00 nan
5.900000000000000355e+00 nan
5.950000000000000178e+00 nan
6.000000000000000000e+00 nan
6.049999999999999822e+00 nan
6.099999999999999645e+00 nan
6.150000000000000355e+00 nan
6.200000000000000178e+00 nan
6.250000000000000000e+00 nan
6.299999999999999822e+00 nan
6.349999999999999645e+00 nan
6.400000000000000355e+00 nan
6.450000000000000178e+00 nan
6.500000000000000000e+00 nan
6.549999999999999822e+00 nan
6.599999999999999645e+00 nan
6.650000000000000355e+00 nan
6.700000000000000178e+00 nan
6.750000000000000000e+00 nan
6.799999999999999822e+00 nan
6.849999999999999645e+00 nan
6.900000000000000355e+00 nan
6.950000000000000178e+00 nan
7.000000000000000000e+00 nan
7.049999999999999822e+00 nan
7.099999999999999645e+00 nan
7.150000000000000355e+00 nan
7.200000000000000178e+00 nan
7.250000000000000000e+00 nan
7.299999999999999822e+00 nan
7.349999999999999645e+00 nan
7.400000000000000355e+00 nan
7.450000000000000178e+00 nan
7.500000000000000000e+00 nan
7.549999999999999822e+00 nan
7.599999999999999645e+00 nan
7.650000000000000355e+00 nan
7.700000000000000178e+00 nan
7.750000000000000000e+00 nan
7.799999999999999822e+00 nan
7.849999999999999645e+00 nan
7.900000000000000355e+00 nan
7.950000000000000178e+00 nan
8.000000000000000000e+00 nan
8.050000000000000711e+00 nan
8.099999999999999645e+00 nan
8.150000000000000355e+00 nan
8.199999999999999289e+00 nan
8.250000000000000000e+00 nan
8.300000000000000711e+00 nan
8.349999999999999645e+00 nan
8.400000000000000355e+00 nan
8.449999999999999289e+00 nan
8.500000000000000000e+00 nan
8.550000000000000711e+00 nan
8.599999999999999645e+00 nan
8.650000000000000355e+00 nan
8.699999999999999289e+00 nan
8.750000000000000000e+00 nan
8.800000000000000711e+00 nan
8.849999999999999645e+00 nan
8.900000000000000355e+00 nan
8.949999999999999289e+00 nan
9.000000000000000000e+00 nan
9.050000000000000711e+00 nan
9.099999999999999645e+00 nan
9.150000000000000355e+00 nan
9.199999999999999289e+00 nan
9.250000000000000000e+00 nan
9.300000000000000711e+00 nan
9.349999999999999645e+00 nan
9.400000000000000355e+00 nan
9.449999999999999289e+00 nan
9.500000000000000000e+00 nan
9.550000000000000711e+00 nan
9.599999999999999645e+00 nan
9.650000000000000355e+00 nan
9.699999999999999289e+00 nan
9.750000000000000000e+00 nan
9.800000000000000711e+00 nan
9.849999999999999645e+00 nan
9.900000000000000355e+00 nan
9.949999999999999289e+00 nan
1.000000000000000000e+01 nan
1.005000000000000071e+01 nan
1.009999999999999964e+01 nan
1.015000000000000036e+01 nan
1.019999999999999929e+01 nan
1.025000000000000000e+01 nan
1.030000000000000071e+01 nan
1.034999999999999964e+01 nan
1.040000000000000036e+01 nan
1.044999999999999929e+01 nan
1.050000000000000000e+01 nan
1.055000000000000071e+01 nan
1.059999999999999964e+01 nan
1.065000000000000036e+01 nan
1.069999999999999929e+01 nan
1.075000000000000000e+01 nan
1.080000000000000071e+01 nan
1.084999999999999964e+01 nan
1.090000000000000036e+01 nan
1.094999999999999929e+01 nan
1.100000000000000000e+01 nan
1.105000000000000071e+01 nan
1.109999999999999964e+01 nan
1.115000000000000036e+01 nan
1.119999999999999929e+01 nan
1.125000000000000000e+01 nan
1.130000000000000071e+01 nan
1.134999999999999964e+01 nan
1.140000000000000036e+01 nan
1.144999999999999929e+01 nan
1.150000000000000000e+01 nan
1.155000000000000071e+01 nan
1.159999999999999964e+01 nan
1.165000000000000036e+01 nan
1.169999999999999929e+01 nan
1.175000000000000000e+01 nan
1.180000000000000071e+01 nan
1.184999999999999964e+01 nan
1.190000000000000036e+01 nan
1.194999999999999929e+01 nan
1.200000000000000000e+01 nan
1.205000000000000071e+01 nan
1.209999999999999964e+01 nan
1.215000000000000036e+01 nan
1.219999999999999929e+01 nan
1.225000000000000000e+01 nan
1.230000000000000071e+01 nan
1.234999999999999964e+01 nan
1.240000000000000036e+01 nan
1.244999999999999929e+01 nan
1.250000000000000000e+01 nan
1.255000000000000071e+01 nan
1.259999999999999964e+01 nan
1.265000000000000036e+01 nan
1.269999999999999929e+01 nan
1.275000000000000000e+01 nan
1.280000000000000071e+01 nan
1.284999999999999964e+01 nan
1.290000000000000036e+01 nan
1.294999999999999929e+01 nan
1.300000000000000000e+01 nan
1.305000000000000071e+01 nan
1.309999999999999964e+01 nan
1.315000000000000036e+01 nan
1.319999999999999929e+01 nan
1.325000000000000000e+01 nan
1.330000000000000071e+01 nan
1.334999999999999964e+01 nan
1.340000000000000036e+01 nan
1.344999999999999929e+01 nan
1.350000000000000000e+01 nan
1.355000000000000071e+01 nan
1.359999999999999964e+01 nan
1.365000000000000036e+01 nan
1.369999999999999929e+01 nan
1.375000000000000000e+01 nan
1.380000000000000071e+01 nan
1.384999999999999964e+01 nan
1.390000000000000036e+01 nan
1.394999999999999929e+01 nan
1.400000000000000000e+01 nan
1.405000000000000071e+01 nan
1.409999999999999964e+01 nan
1.415000000000000036e+01 nan
1.419999999999999929e+01 nan
1.425000000000000000e+01 nan
1.430000000000000071e+01 nan
1.434999999999999964e+01 nan
1.440000000000000036e+01 nan
1.444999999999999929e+01 nan
1.450000000000000000e+01 nan
1.455000000000000071e+01 nan
1.459999999999999964e+01 nan
1.465000000000000036e+01 nan
1.469999999999999929e+01 nan
1.475000000000000000e+01 nan
1.480000000000000071e+01 nan
1.484999999999999964e+01 nan
1.490000000000000036e+01 nan
1.494999999999999929e+01 nan
1.500000000000000000e+01 nan
1.505000000000000071e+01 nan
1.509999999999999964e+01 nan
1.515000000000000036e+01 nan
1.519999999999999929e+01 nan
1.525000000000000000e+01 nan
1.530000000000000071e+01 nan
1.534999999999999964e+01 nan
1.540000000000000036e+01 nan
1.544999999999999929e+01 nan
1.550000000000000000e+01 nan
1.555000000000000071e+01 nan
1.559999999999999964e+01 nan
1.565000000000000036e+01 nan
1.569999999999999929e+01 nan
1.575000000000000000e+01 nan
1.580000000000000071e+01 nan
1.584999999999999964e+01 nan
1.590000000000000036e+01 nan
1.594999999999999929e+01 nan
1.600000000000000000e+01 nan
1.605000000000000071e+01 nan
1.610000000000000142e+01 nan
1.614999999999999858e+01 nan
1.619999999999999929e+01 nan
1.625000000000000000e+01 nan
1.630000000000000071e+01 nan
1.635000000000000142e+01 nan
1.639999999999999858e+01 nan
1.644999999999999929e+01 nan
1.650000000000000000e+01 nan
1.655000000000000071e+01 nan
1.660000000000000142e+01 nan
1.664999999999999858e+01 nan
1.669999999999999929e+01 nan
1.675000000000000000e+01 nan
1.680000000000000071e+01 nan
1.685000000000000142e+01 nan
1.689999999999999858e+01 nan
1.694999999999999929e+01 nan
1.700000000000000000e+01 nan
1.705000000000000071e+01 nan
1.710000000000000142e+01 nan
1.714999999999999858e+01 nan
1.719999999999999929e+01 nan
1.725000000000000000e+01 nan
1.730000000000000071e+01 nan
1.735000000000000142e+01 nan
1.739999999999999858e+01 nan
1.744999999999999929e+01 nan
1.750000000000000000e+01 nan
1.755000000000000071e+01 nan
1.760000000000000142e+01 nan
1.764999999999999858e+01 nan
1.769999999999999929e+01 nan
1.775000000000000000e+01 nan
1.780000000000000071e+01 nan
1.785000000000000142e+01 nan
1.789999999999999858e+01 nan
1.794999999999999929e+01 nan
1.800000000000000000e+01 nan
1.805000000000000071e+01 nan
1.810000000000000142e+01 nan
1.814999999999999858e+01 nan
1.819999999999999929e+01 nan
1.825000000000000000e+01 nan
1.830000000000000071e+01 nan
1.835000000000000142e+01 nan
1.839999999999999858e+01 nan
1.844999999999999929e+01 nan
1.850000000000000000e+01 nan
1.855000000000000071e+01 nan
1.860000000000000142e+01 nan
1.864999999999999858e+01 nan
1.869999999999999929e+01 nan
1.875000000000000000e+01 nan
1.880000000000000071e+01 nan
1.885000000000000142e+01 nan
1.889999999999999858e+01 nan
1.894999999999999929e+01 nan
1.900000000000000000e+01 nan
1.905000000000000071e+01 nan
1.910000000000000142e+01 nan
1.914999999999999858e+01 nan
1.919999999999999929e+01 nan
1.925000000000000000e+01 nan
1.930000000000000071e+01 nan
1.935000000000000142e+01 nan
1.939999999999999858e+01 nan
1.944999999999999929e+01 nan
1.950000000000000000e+01 nan
1.955000000000000071e+01 nan
1.960000000000000142e+01 nan
1.964999999999999858e+01 nan
1.969999999999999929e+01 nan
1.975000000000000000e+01 nan
1.980000000000000071e+01 nan
1.985000000000000142e+01 nan
1.989999999999999858e+01 nan
1.994999999999999929e+01 nan
2.000000000000000000e+01 nan
2.005000000000000071e+01 nan
2.010000000000000142e+01 nan
2.014999999999999858e+01 nan
2.019999999999999929e+01 nan
2.025000000000000000e+01 nan
2.030000000000000071e+01 nan
2.035000000000000142e+01 nan
2.039999999999999858e+01 nan
2.044999999999999929e+01 nan
2.050000000000000000e+01 nan
2.055000000000000071e+01 nan
2.060000000000000142e+01 nan
2.064999999999999858e+01 nan
2.069999999999999929e+01 nan
2.075000000000000000e+01 nan
2.080000000000000071e+01 nan
2.085000000000000142e+01 nan
2.089999999999999858e+01 nan
2.094999999999999929e+01 nan
2.100000000000000000e+01 nan
2.105000000000000071e+01 nan
2.110000000000000142e+01 nan
2.114999999999999858e+01 nan
2.119999999999999929e+01 nan
2.125000000000000000e+01 nan
2.130000000000000071e+01 nan
2.135000000000000142e+01 nan
2.139999999999999858e+01 nan
2.144999999999999929e+01 nan
2.150000000000000000e+01 nan
2.155000000000000071e+01 nan
2.160000000000000142e+01 nan
2.164999999999999858e+01 nan
2.169999999999999929e+01 nan
2.175000000000000000e+01 nan
2.180000000000000071e+01 nan
2.185000000000000142e+01 nan
2.189999999999999858e+01 nan
2.194999999999999929e+01 nan
2.200000000000000000e+01 nan
2.205000000000000071e+01 nan
2.210000000000000142e+01 nan
2.214999999999999858e+01 nan
2.219999999999999929e+01 nan
2.225000000000000000e+01 nan
2.230000000000000071e+01 nan
2.235000000000000142e+01 nan
2.239999999999999858e+01 nan
2.244999999999999929e+01 nan
2.250000000000000000e+01 nan
2.255000000000000071e+01 nan
2.260000000000000142e+01 nan
2.264999999999999858e+01 nan
2.269999999999999929e+01 nan
2.275000000000000000e+01 nan
2.280000000000000071e+01 nan
2.285000000000000142e+01 nan
2.289999999999999858e+01 nan
2.294999999999999929e+01 nan
2.300000000000000000e+01 nan
2.305000000000000071e+01 nan
2.310000000000000142e+01 nan
2.314999999999999858e+01 nan
2.319999999999999929e+01 nan
2.325000000000000000e+01 nan
2.330000000000000071e+01 nan
2.335000000000000142e+01 nan
2.339999999999999858e+01 nan
2.344999999999999929e+01 nan
2.350000000000000000e+01 nan
2.355000000000000071e+01 nan
2.360000000000000142e+01 nan
2.364999999999999858e+01 nan
2.369999999999999929e+01 nan
2.375000000000000000e+01 nan
2.380000000000000071e+01 nan
2.385000000000000142e+01 nan
2.389999999999999858e+01 nan
2.394999999999999929e+01 nan
2.400000000000000000e+01 nan
2.405000000000000071e+01 nan
2.410000000000000142e+01 nan
2.414999999999999858e+01 nan
2.419999999999999929e+01 nan
2.425000000000000000e+01 nan
2.430000000000000071e+01 nan
2.435000000000000142e+01 nan
2.439999999999999858e+01 nan
2.444999999999999929e+01 nan
2.450000000000000000e+01 nan
2.455000000000000071e+01 nan
2.460000000000000142e+01 nan
2.464999999999999858e+01 nan
2.469999999999999929e+01 nan
2.475000000000000000e+01 nan
2.480000000000000071e+01 nan
2.485000000000000142e+01 nan
2.489999999999999858e+01 nan
2.494999999999999929e+01 -6.273439753400086860e-02
2.500000000000000000e+01 -6.321399853278338032e-02
2.505000000000000071e+01 -6.371703005889177429e-02
2.510000000000000142e+01 -6.526529800504342338e-02
2.514999999999999858e+01 -6.494025138635606265e-02
2.519999999999999929e+01 -6.543947072746170157e-02
2.525000000000000000e+01 -6.665099227818131744e-02
2.530000000000000071e+01 -6.702684248262295863e-02
2.535000000000000142e+01 -6.988444247933306430e-02
2.539999999999999858e+01 -6.948616220715075897e-02
2.544999999999999929e+01 -6.964823905113814995e-02
2.550000000000000000e+01 -6.967728281044766048e-02
2.555000000000000071e+01 -6.999505786556879661e-02
2.560000000000000142e+01 -7.033616933009784189e-02
2.564999999999999858e+01 -7.243355678451925128e-02
2.569999999999999929e+01 -7.331242062264899106e-02
2.575000000000000000e+01 -7.476176474775642067e-02
2.580000000000000071e+01 -7.672253340004209221e-02
2.585000000000000142e+01 -7.622726373409378919e-02
2.589999999999999858e+01 -7.548257067495584005e-02
2.594999999999999929e+01 -7.682872749389449418e-02
2.600000000000000000e+01 -7.983412580604669351e-02
2.605000000000000071e+01 -8.103252091650015032e-02
2.610000000000000142e+01 -8.155570801397202252e-02
2.614999999999999858e+01 -8.078355966231941243e-02
2.619999999999999929e+01 -8.072031383886202338e-02
2.625000000000000000e+01 -8.133934051762775619e-02
2.630000000000000071e+01 -8.128219325526185590e-02
2.635000000000000142e+01 -8.094555530318547909e-02
2.639999999999999858e+01 -8.058259049735114199e-02
2.644999999999999929e+01 -8.025435193901434006e-02
2.650000000000000000e+01 -8.000663714997949261e-02
2.655000000000000071e+01 -7.914371406943469800e-02
2.660000000000000142e+01 -7.860670456776573667e-02
2.664999999999999858e+01 -7.988742996105790972e-02
2.669999999999999929e+01 -5.985922929407353626e-02
2.675000000000000000e+01 -6.029991280955173533e-02
2.680000000000000071e+01 -6.424544516770806790e-02
2.685000000000000142e+01 -6.550931131191216339e-02
2.689999999999999858e+01 -6.665129257877677738e-02
2.694999999999999929e+01 -5.084060334947998472e-02
2.700000000000000000e+01 -5.106366693142679741e-02
2.705000000000000071e+01 -5.193450655363929247e-02
2.710000000000000142e+01 -5.315833928094067240e-02
2.714999999999999858e+01 -5.272281509077508810e-02
2.719999999999999929e+01 -5.435274876963348129e-02
2.725000000000000000e+01 -5.459602373822284443e-02
2.730000000000000071e+01 -5.494593827031159922e-02
2.735000000000000142e+01 -5.394436791223518324e-02
2.739999999999999858e+01 -5.390116854433728288e-02
2.744999999999999929e+01 -5.380320742324296718e-02
2.750000000000000000e+01 -5.296533303619347516e-02
2.755000000000000071e+01 -5.427610502866563047e-02
2.760000000000000142e+01 -5.378641170813358574e-02
2.764999999999999858e+01 -5.145007006997794063e-02
2.769999999999999929e+01 -5.082920608230138276e-02
2.775000000000000000e+01 -5.099363291976537899e-02
2.780000000000000071e+01 -5.122515724441515511e-02
2.785000000000000142e+01 -5.021213584321167905e-02
2.789999999999999858e+01 -5.008901439591017385e-02
2.794999999999999929e+01 -4.914765523511557821e-02
2.800000000000000000e+01 -4.879230390040527332e-02
2.805000000000000071e+01 -4.923741388256488299e-02
2.810000000000000142e+01 -5.017263646817266692e-02
2.814999999999999858e+01 -5.073634333726984025e-02
2.819999999999999929e+01 -5.051511553026914736e-02
2.825000000000000000e+01 -5.197550521648267030e-02
2.830000000000000071e+01 -5.174343728053862335e-02
2.835000000000000142e+01 -4.847805999737778843e-02
2.839999999999999858e+01 -4.789911023930992773e-02
2.844999999999999929e+01 -4.512951617557437595e-02
2.850000000000000000e+01 -4.420795525048260705e-02
2.855000000000000071e+01 -4.715183725713444074e-02
2.860000000000000142e+01 -5.444978197927313052e-02
2.864999999999999858e+01 -5.384796772370458590e-02
2.869999999999999929e+01 -5.300819791473924264e-02
2.875000000000000000e+01 -5.295175326076396322e-02
2.880000000000000071e+01 -5.352558304643371262e-02
2.885000000000000142e+01 -5.440081962684619604e-02
2.889999999999999858e+01 -5.356479772715826843e-02
2.894999999999999929e+01 -5.419027853392877764e-02
2.900000000000000000e+01 -5.322230983357621736e-02
2.905000000000000071e+01 -5.244896341279711022e-02
2.910000000000000142e+01 -5.232516100672555959e-02
2.914999999999999858e+01 -5.113674744030173580e-02
2.919999999999999929e+01 -5.212981889477311115e-02
2.925000000000000000e+01 -5.252741574171119338e-02
2.930000000000000071e+01 -5.113518613180570438e-02
2.935000000000000142e+01 -5.359117394531951600e-02
2.939999999999999858e+01 -5.372163262936573841e-02
2.944999999999999929e+01 -5.395952415541110242e-02
2.950000000000000000e+01 -5.324564075406179597e-02
2.955000000000000071e+01 -5.900107951825352831e-02
2.960000000000000142e+01 -5.863420438353539321e-02
2.964999999999999858e+01 -5.876839140373742859e-02
2.969999999999999929e+01 -5.811468243282288948e-02
2.975000000000000000e+01 -5.780447108368755305e-02
2.980000000000000071e+01 -5.881677084693429092e-02
2.985000000000000142e+01 -5.812094555743535507e-02
2.989999999999999858e+01 -5.877193037149610472e-02
2.994999999999999929e+01 -5.880185493792289275e-02
3.000000000000000000e+01 -5.766814673711368605e-02
3.005000000000000071e+01 -5.705842994370613486e-02
3.010000000000000142e+01 -5.727571609409829595e-02
3.014999999999999858e+01 -5.721464314111013305e-02
3.019999999999999929e+01 -5.601872198373489264e-02
3.025000000000000000e+01 -5.622141192617432365e-02
3.030000000000000071e+01 -5.582638866971905561e-02
3.035000000000000142e+01 -5.540323093105693070e-02
3.039999999999999858e+01 -5.368464415436848686e-02
3.044999999999999929e+01 -5.297898259681636107e-02
3.050000000000000000e+01 -5.233001536107984714e-02
3.055000000000000071e+01 -5.273297736772798727e-02
3.060000000000000142e+01 -5.135206982879050169e-02
3.064999999999999858e+01 -5.159590779126570215e-02
3.069999999999999929e+01 -5.115667020849684610e-02
3.075000000000000000e+01 -5.121667565803592753e-02
3.080000000000000071e+01 -5.131116593626250388e-02
3.085000000000000142e+01 -5.074796568450313378e-02
3.089999999999999858e+01 -5.107457371681705521e-02
3.094999999999999929e+01 -5.035106706457368603e-02
3.100000000000000000e+01 -5.125838686362022695e-02
3.105000000000000071e+01 -5.184768816684291737e-02
3.110000000000000142e+01 -5.120065313285954156e-02
3.114999999999999858e+01 -5.156718335874314885e-02
3.119999999999999929e+01 -5.225925000308059842e-02
3.125000000000000000e+01 -5.356625477755812964e-02
3.130000000000000071e+01 -5.249796107115780458e-02
3.135000000000000142e+01 -5.355502920026441321e-02
3.139999999999999858e+01 -5.294539591656999278e-02
3.144999999999999929e+01 -5.340973841071570277e-02
3.150000000000000000e+01 -5.525984295788276268e-02
3.155000000000000071e+01 -5.435024710621391697e-02
3.160000000000000142e+01 -5.401057610123657926e-02
3.164999999999999858e+01 -5.474205332228406634e-02
3.169999999999999929e+01 -5.486487317101980399e-02
3.175000000000000000e+01 -5.541428729467794828e-02
3.180000000000000071e+01 -5.354641471270199515e-02
3.185000000000000142e+01 -5.386346219241990030e-02
3.189999999999999858e+01 -5.430161319354241678e-02
3.194999999999999929e+01 -5.386682016516115140e-02
3.200000000000000000e+01 -5.647304675233279919e-02
3.204999999999999716e+01 -5.510845043169772250e-02
3.210000000000000142e+01 -5.398491479125985815e-02
3.214999999999999858e+01 -5.376353305683134742e-02
3.220000000000000284e+01 -5.285984541218391453e-02
3.225000000000000000e+01 -5.213068982471182056e-02
3.229999999999999716e+01 -5.255104276889171339e-02
3.235000000000000142e+01 -5.180550418786106226e-02
3.239999999999999858e+01 -5.349854143959901359e-02
3.245000000000000284e+01 -5.339944112305832630e-02
3.250000000000000000e+01 -5.258149574958101424e-02
3.254999999999999716e+01 -5.194425248910671672e-02
3.260000000000000142e+01 -5.235216283252819985e-02
3.264999999999999858e+01 -5.289705606005220412e-02
3.270000000000000284e+01 -5.109835807378781264e-02
3.275000000000000000e+01 -4.939406148327674800e-02
3.279999999999999716e+01 -4.998398003962013780e-02
3.285000000000000142e+01 -4.901734590977787492e-02
3.289999999999999858e+01 -4.827831267586413927e-02
3.295000000000000284e+01 -4.795966247330813587e-02
3.300000000000000000e+01 -4.806989048022237282e-02
3.304999999999999716e+01 -4.803860842430818234e-02
3.310000000000000142e+01 -4.749287876609176173e-02
3.314999999999999858e+01 -4.771374613336869241e-02
3.320000000000000284e+01 -5.317408478130027094e-02
3.325000000000000000e+01 -5.352878074313711931e-02
3.329999999999999716e+01 -5.241146171666534459e-02
3.335000000000000142e+01 -5.238552490208522178e-02
3.339999999999999858e+01 -5.147818419331253587e-02
3.345000000000000284e+01 -5.129707843983895982e-02
3.350000000000000000e+01 -5.595474309945937252e-02
3.354999999999999716e+01 -5.585821578811599880e-02
3.360000000000000142e+01 -5.589263314268246713e-02
3.364999999999999858e+01 -5.690497164578942058e-02
3.370000000000000284e+01 -5.708196878485013309e-02
3.375000000000000000e+01 -5.976525357936172261e-02
3.379999999999999716e+01 -5.971670984771917240e-02
3.385000000000000142e+01 -6.047004523660353542e-02
3.389999999999999858e+01 -6.129107123201940621e-02
3.395000000000000284e+01 -5.939002706660966718e-02
3.400000000000000000e+01 -5.038457112425656637e-02
3.404999999999999716e+01 -5.224310833089578637e-02
3.410000000000000142e+01 -5.089650558038826683e-02
3.414999999999999858e+01 -5.028654085784872718e-02
3.420000000000000284e+01 -5.015669521871592151e-02
3.425000000000000000e+01 -5.067207332861051183e-02
3.429999999999999716e+01 -4.987422627863051516e-02
3.435000000000000142e+01 -4.947613282760263825e-02
3.439999999999999858e+01 -4.836753850401402655e-02
3.445000000000000284e+01 -4.802203094629914348e-02
3.450000000000000000e+01 -4.605317106663991966e-02
3.454999999999999716e+01 -4.468109995661590644e-02
3.460000000000000142e+01 -4.317375508152324765e-02
3.464999999999999858e+01 -4.254003231373091470e-02
3.470000000000000284e+01 -4.246035271834940755e-02
3.475000000000000000e+01 -4.205538362278712222e-02
3.479999999999999716e+01 -4.104687552771226627e-02
3.485000000000000142e+01 -4.085227844663320146e-02
3.489999999999999858e+01 -4.120195305291639298e-02
3.495000000000000284e+01 -3.912785991606520380e-02
3.500000000000000000e+01 -3.916895667006557030e-02
3.504999999999999716e+01 -3.811290355918058731e-02
3.510000000000000142e+01 -3.917171624915325584e-02
3.514999999999999858e+01 -4.025016485950786566e-02
3.520000000000000284e+01 -3.824888955357720610e-02
3.525000000000000000e+01 -3.816724632258731986e-02
3.529999999999999716e+01 -3.980843953617058811e-02
3.535000000000000142e+01 -3.837615514739856071e-02
3.539999999999999858e+01 -3.786235314926955642e-02
3.545000000000000284e+01 -3.773530434378386672e-02
3.550000000000000000e+01 -3.632579446226710806e-02
3.554999999999999716e+01 -3.548500440241943166e-02
3.560000000000000142e+01 -3.901426998974469318e-02
3.564999999999999858e+01 -3.885504255818526126e-02
3.570000000000000284e+01 -3.819057667501884329e-02
3.575000000000000000e+01 -3.846505856686199820e-02
3.579999999999999716e+01 -3.723786757021620847e-02
3.585000000000000142e+01 -3.730177258308904620e-02
3.589999999999999858e+01 -3.850917454370923060e-02
3.595000000000000284e+01 -3.796441205620554316e-02
3.600000000000000000e+01 -3.809259651686300319e-02
3.604999999999999716e+01 -3.794710894039860644e-02
3.610000000000000142e+01 -3.988905625168766289e-02
3.614999999999999858e+01 -4.018608847007131696e-02
3.620000000000000284e+01 -3.903199897413620056e-02
3.625000000000000000e+01 -3.907782785303556827e-02
3.629999999999999716e+01 -3.985048908729856010e-02
3.635000000000000142e+01 -4.015795461250914328e-02
3.639999999999999858e+01 -4.036314207915699809e-02
3.645000000000000284e+01 -3.225532872550005564e-02
3.650000000000000000e+01 -3.195544593434784808e-02
3.654999999999999716e+01 -2.898939334004367943e-02
3.660000000000000142e+01 -2.598410897148714996e-02
3.664999999999999858e+01 -2.558949217891682421e-02
3.670000000000000284e+01 -2.509775852244467906e-02
3.675000000000000000e+01 -2.656638574902573519e-02
3.679999999999999716e+01 -2.668713619571488546e-02
3.685000000000000142e+01 -2.765618291683127894e-02
3.689999999999999858e+01 -3.076606096385136463e-02
3.695000000000000284e+01 -2.868322050562506151e-02
3.700000000000000000e+01 -2.955074057275374963e-02
3.704999999999999716e+01 -3.135829576492339676e-02
3.710000000000000142e+01 -3.222132894307476458e-02
3.714999999999999858e+01 -3.343146980166893795e-02
3.720000000000000284e+01 -3.370214897739071819e-02
3.725000000000000000e+01 -3.464780404287767096e-02
3.729999999999999716e+01 -3.472033457099341774e-02
3.735000000000000142e+01 -3.562623961754804447e-02
3.739999999999999858e+01 -3.518642051391481645e-02
3.745000000000000284e+01 -3.677609476685154283e-02
3.750000000000000000e+01 -3.558273474586565177e-02
3.754999999999999716e+01 -3.449355016972879134e-02
3.760000000000000142e+01 -3.511265540571728572e-02
3.764999999999999858e+01 -3.298927635580789497e-02
3.770000000000000284e+01 -3.320779653807440918e-02
3.775000000000000000e+01 -3.242245017267868928e-02
3.779999999999999716e+01 -3.365616839838298652e-02
3.785000000000000142e+01 -3.295227068718114410e-02
3.789999999999999858e+01 -3.239206926354754740e-02
3.795000000000000284e+01 -3.306156825734238996e-02
3.800000000000000000e+01 -3.290599018255667418e-02
3.804999999999999716e+01 -2.931412122799909731e-02
3.810000000000000142e+01 -2.812612717303271739e-02
3.814999999999999858e+01 -3.685157330357984040e-02
3.820000000000000284e+01 -3.699881568959388634e-02
3.825000000000000000e+01 -3.747989138010621168e-02
3.829999999999999716e+01 -3.572251194070184821e-02
3.835000000000000142e+01 -3.763023104457187407e-02
3.839999999999999858e+01 -3.683558355812921459e-02
3.845000000000000284e+01 -1.594708569060652656e-02
3.850000000000000000e+01 -1.510882227315532046e-02
3.854999999999999716e+01 -4.229244655644205653e-02
3.860000000000000142e+01 -4.490780773984660162e-02
3.864999999999999858e+01 -4.770003834518923846e-02
3.870000000000000284e+01 -4.707497023372515105e-02
3.875000000000000000e+01 -4.591299061189674929e-02
3.879999999999999716e+01 -4.605600990055683935e-02
3.885000000000000142e+01 -4.592614182207296197e-02
3.889999999999999858e+01 -5.078387555930967412e-02
3.895000000000000284e+01 -4.957724474959294275e-02
3.900000000000000000e+01 -5.185492680500842361e-02
3.904999999999999716e+01 -5.162427343315072192e-02
3.910000000000000142e+01 -5.143419296748891895e-02
3.914999999999999858e+01 -4.996333897789966699e-02
3.920000000000000284e+01 -4.916056797782305393e-02
3.925000000000000000e+01 -4.693860395379900741e-02
3.929999999999999716e+01 -4.630353214632094982e-02
3.935000000000000142e+01 -2.167513374299098045e-02
3.939999999999999858e+01 -2.027177481691186042e-02
3.945000000000000284e+01 -2.968812442423016465e-02
3.950000000000000000e+01 -2.985598552694325447e-02
3.954999999999999716e+01 -2.951678400239924477e-02
3.960000000000000142e+01 -2.991808490488737440e-02
3.964999999999999858e+01 -3.031526346480021769e-02
3.970000000000000284e+01 -3.311656281055460477e-02
3.975000000000000000e+01 -3.416124752351675647e-02
3.979999999999999716e+01 -3.561033769528332976e-02
3.985000000000000142e+01 -3.594645656143818924e-02
3.989999999999999858e+01 -3.496466684194663582e-02
3.995000000000000284e+01 -3.600667151945002170e-02
4.000000000000000000e+01 -3.622714331144902961e-02
4.004999999999999716e+01 -3.522352475310261410e-02
4.010000000000000142e+01 -3.705830666367357362e-02
4.014999999999999858e+01 -3.952711624037504035e-02
4.020000000000000284e+01 -4.060997776199112841e-02
4.025000000000000000e+01 -4.109812163668272872e-02
4.029999999999999716e+01 -4.113792067042356532e-02
4.035000000000000142e+01 -4.215963831216664598e-02
4.039999999999999858e+01 -4.394483738720079968e-02
4.045000000000000284e+01 -4.388141686185505208e-02
4.050000000000000000e+01 -4.357156776578861163e-02
4.054999999999999716e+01 -4.359054848933909682e-02
4.060000000000000142e+01 -4.406428523825520888e-02
4.064999999999999858e+01 -4.245480924798686329e-02
4.070000000000000284e+01 -4.069187761825553140e-02
4.075000000000000000e+01 -4.122416862065236831e-02
4.079999999999999716e+01 -4.018216578049786658e-02
4.085000000000000142e+01 -4.085165252635482303e-02
4.089999999999999858e+01 -3.863752344150905155e-02
4.095000000000000284e+01 -3.929366161583849187e-02
4.100000000000000000e+01 -3.991194575483111157e-02
4.104999999999999716e+01 -3.695143559756235152e-02
4.110000000000000142e+01 -3.744755041095623044e-02
4.114999999999999858e+01 -3.580161332803818985e-02
4.120000000000000284e+01 -3.496746092495015695e-02
4.125000000000000000e+01 -3.488553423971313405e-02
4.129999999999999716e+01 -3.426788441137142149e-02
4.135000000000000142e+01 -3.469158793142405883e-02
4.139999999999999858e+01 -3.514167490877235372e-02
4.145000000000000284e+01 -3.480566487285587790e-02
4.150000000000000000e+01 -3.477270779586262572e-02
4.154999999999999716e+01 -3.428530529143502398e-02
4.160000000000000142e+01 -3.535133478787855915e-02
4.164999999999999858e+01 -3.589902932527928858e-02
4.170000000000000284e+01 -3.553808517892158292e-02
4.175000000000000000e+01 -3.555552182616487228e-02
4.179999999999999716e+01 -3.534649938203318631e-02
4.185000000000000142e+01 -3.561271333668911132e-02
4.189999999999999858e+01 -3.529968098906854923e-02
4.195000000000000284e+01 -3.433023663146263921e-02
4.200000000000000000e+01 -3.465044598604295756e-02
4.204999999999999716e+01 -3.373663058406672216e-02
4.210000000000000142e+01 -3.475664668738479707e-02
4.214999999999999858e+01 -3.538421805857244751e-02
4.220000000000000284e+01 -3.650671948047618659e-02
4.225000000000000000e+01 -3.707867873575321910e-02
4.229999999999999716e+01 -3.811685632447994049e-02
4.235000000000000142e+01 -3.812239931721443653e-02
4.239999999999999858e+01 -3.820516602226850522e-02
4.245000000000000284e+01 -3.920818910433038901e-02
4.250000000000000000e+01 -3.890697730586040182e-02
4.254999999999999716e+01 -3.872101806113808359e-02
4.260000000000000142e+01 -3.971586430131885531e-02
4.264999999999999858e+01 -3.997436857296528256e-02
4.270000000000000284e+01 -4.033629379540845661e-02
4.275000000000000000e+01 -4.095703762982007279e-02
4.279999999999999716e+01 -4.130712258700149769e-02
4.285000000000000142e+01 -4.269886073565472978e-02
4.289999999999999858e+01 -4.022669674100148168e-02
4.295000000000000284e+01 -4.107624663340979365e-02
4.300000000000000000e+01 -4.174673948805542045e-02
4.304999999999999716e+01 -4.185822460955510027e-02
4.310000000000000142e+01 -4.287026134074791578e-02
4.314999999999999858e+01 -4.266504210929661367e-02
4.320000000000000284e+01 -4.284824682360513504e-02
4.325000000000000000e+01 -4.297544451043729813e-02
4.329999999999999716e+01 -4.487589479602246967e-02
4.335000000000000142e+01 -4.597475195930454672e-02
4.339999999999999858e+01 -4.605033738734461840e-02
4.345000000000000284e+01 -4.559399549313297023e-02
4.350000000000000000e+01 -4.701699670657442237e-02
4.354999999999999716e+01 -4.742497478071399514e-02
4.360000000000000142e+01 -4.607525996580066202e-02
4.364999999999999858e+01 -4.468305970379483905e-02
4.370000000000000284e+01 -4.369261037053255581e-02
4.375000000000000000e+01 -4.376594989926390483e-02
4.379999999999999716e+01 -4.319662946102848650e-02
4.385000000000000142e+01 -4.369025459477716977e-02
4.389999999999999858e+01 -4.437533069644263028e-02
4.395000000000000284e+01 -4.392415120742568235e-02
4.400000000000000000e+01 -4.129296550204820254e-02
4.404999999999999716e+01 -4.215354068250399405e-02
4.410000000000000142e+01 -4.141689049529503203e-02
4.414999999999999858e+01 -4.107607368442576373e-02
4.420000000000000284e+01 -4.174007557958610282e-02
4.425000000000000000e+01 -4.130201643284908686e-02
4.429999999999999716e+01 -4.144372740480544576e-02
4.435000000000000142e+01 -4.158944050006549431e-02
4.439999999999999858e+01 -4.117992913245498848e-02
4.445000000000000284e+01 -4.227265989166349713e-02
4.450000000000000000e+01 -4.177958887257874482e-02
4.454999999999999716e+01 -4.029480675560358910e-02
4.460000000000000142e+01 -4.099566287961675659e-02
4.464999999999999858e+01 -4.207716477750835654e-02
4.470000000000000284e+01 -4.186776356246763725e-02
4.475000000000000000e+01 -4.185966149237690254e-02
4.479999999999999716e+01 -4.293401708524978433e-02
4.485000000000000142e+01 -4.388647861330821631e-02
4.489999999999999858e+01 -4.516902361050108977e-02
4.495000000000000284e+01 -4.436022711535435314e-02
4.500000000000000000e+01 -4.381463006715745345e-02
4.504999999999999716e+01 -4.443297577311119267e-02
4.510000000000000142e+01 -4.485041889321169511e-02
4.514999999999999858e+01 -4.514122182512197295e-02
4.520000000000000284e+01 -4.342595621903571484e-02
4.525000000000000000e+01 -4.409486389477117185e-02
4.529999999999999716e+01 -4.412131198665179138e-02
4.535000000000000142e+01 -4.424078963299666462e-02
4.539999999999999858e+01 -4.473879959237123116e-02
4.545000000000000284e+01 -4.390049030226496340e-02
4.550000000000000000e+01 -4.525489545342196301e-02
4.554999999999999716e+01 -4.531569410522502672e-02
4.560000000000000142e+01 -4.506944139609111999e-02
4.564999999999999858e+01 -4.489446333314017767e-02
4.570000000000000284e+01 -4.530183483967237246e-02
4.575000000000000000e+01 -4.564420861317174116e-02
4.579999999999999716e+01 -4.561796454235928638e-02
4.585000000000000142e+01 -4.506918816216625573e-02
4.589999999999999858e+01 -4.590040137875902454e-02
4.595000000000000284e+01 -4.459701899939779585e-02
4.600000000000000000e+01 -4.435933711729342366e-02
4.604999999999999716e+01 -4.570573587756818212e-02
4.610000000000000142e+01 -4.659572777570285262e-02
4.614999999999999858e+01 -4.634880876290243396e-02
4.620000000000000284e+01 -4.668738526796192834e-02
4.625000000000000000e+01 -4.531349182226386552e-02
4.629999999999999716e+01 -4.523775849674908922e-02
4.635000000000000142e+01 -4.548300320208973485e-02
4.639999999999999858e+01 -4.551404080711599770e-02
4.645000000000000284e+01 -4.572026749372583299e-02
4.650000000000000000e+01 -4.539785088922972112e-02
4.654999999999999716e+01 -4.516247565848872936e-02
4.660000000000000142e+01 -4.326483973615653789e-02
4.664999999999999858e+01 -4.449451824315870524e-02
4.670000000000000284e+01 -4.463045194328488230e-02
4.675000000000000000e+01 -4.435439182278919784e-02
4.679999999999999716e+01 -4.398792669626705454e-02
4.685000000000000142e+01 -4.444128556615783293e-02
4.689999999999999858e+01 -4.495019558896352907e-02
4.695000000000000284e+01 -4.611079585895955235e-02
4.700000000000000000e+01 -4.561707477164146651e-02
4.704999999999999716e+01 -4.458312548697319216e-02
4.710000000000000142e+01 -4.258237515975032278e-02
4.714999999999999858e+01 -4.154580608155931942e-02
4.720000000000000284e+01 -4.111264731080947060e-02
4.725000000000000000e+01 -4.173064417960669487e-02
4.729999999999999716e+01 -4.314151536907066820e-02
4.735000000000000142e+01 -4.450391180577174116e-02
4.739999999999999858e+01 -4.506864518858143959e-02
4.745000000000000284e+01 -4.549923674444450450e-02
4.750000000000000000e+01 -4.603647525816070146e-02
4.754999999999999716e+01 -4.592065131082588569e-02
4.760000000000000142e+01 -4.538908062601072074e-02
4.764999999999999858e+01 -4.643695072075835345e-02
4.770000000000000284e+01 -4.537096791327107498e-02
4.775000000000000000e+01 -4.211147126071010383e-02
4.779999999999999716e+01 -3.982360379208388368e-02
4.785000000000000142e+01 -3.924721810783771830e-02
4.789999999999999858e+01 -3.754602292255971446e-02
4.795000000000000284e+01 -3.724976013349989151e-02
4.800000000000000000e+01 -3.880020988303039403e-02
4.804999999999999716e+01 -3.686082224309422672e-02
4.810000000000000142e+01 -3.772083421789321211e-02
4.814999999999999858e+01 -3.738892695113177345e-02
4.820000000000000284e+01 -3.590500447277251289e-02
4.825000000000000000e+01 -3.519396608474386484e-02
4.829999999999999716e+01 -3.385675608719362906e-02
4.835000000000000142e+01 -3.399618938049632499e-02
4.839999999999999858e+01 -3.455117221202702593e-02
4.845000000000000284e+01 -3.297017257724620815e-02
4.850000000000000000e+01 -3.170047504404990141e-02
4.854999999999999716e+01 -3.136204957097692148e-02
4.860000000000000142e+01 -2.949814850527313070e-02
4.864999999999999858e+01 -2.705580379150154119e-02
4.870000000000000284e+01 -2.646739740879482800e-02
4.875000000000000000e+01 -2.424098170695301174e-02
4.879999999999999716e+01 -2.261878791206119524e-02
4.885000000000000142e+01 -2.072269712651851614e-02
4.889999999999999858e+01 -1.860175177014793471e-02
4.895000000000000284e+01 -1.863233694280078817e-02
4.900000000000000000e+01 -1.718199844957009684e-02
4.904999999999999716e+01 -1.205816230451093804e-02
4.910000000000000142e+01 -1.184174798742270926e-02
4.914999999999999858e+01 -1.527464798077503468e-02
4.920000000000000284e+01 -1.606662515843746211e-02
4.925000000000000000e+01 -2.051950435316753432e-02
4.929999999999999716e+01 -2.139475603505101853e-02
4.935000000000000142e+01 -1.925210840931495734e-02
4.939999999999999858e+01 -1.736680689279303594e-02
4.945000000000000284e+01 -1.601869574371659471e-02
4.950000000000000000e+01 -1.340527258726931584e-02
4.954999999999999716e+01 -7.961830364887668293e-03
4.960000000000000142e+01 -8.341254299702284894e-03
4.964999999999999858e+01 -7.341969810146203000e-03
4.970000000000000284e+01 -7.053722634717001297e-03
4.975000000000000000e+01 -7.384308707598193598e-03
4.979999999999999716e+01 -6.805588336896161578e-03
4.985000000000000142e+01 -5.074578963987955160e-03
4.989999999999999858e+01 -8.779764922302990939e-04
4.995000000000000284e+01 -1.181756830127603355e-04
5.000000000000000000e+01 -1.936507498837040865e-04
5.004999999999999716e+01 5.355689364862647756e-04
5.010000000000000142e+01 1.982587447009184940e-03
5.014999999999999858e+01 3.138415556225345598e-03
5.020000000000000284e+01 3.068496744145348190e-03
5.025000000000000000e+01 3.773225983229144646e-03
5.029999999999999716e+01 4.932524033280215152e-03
5.035000000000000142e+01 9.430986083321520400e-03
5.039999999999999858e+01 9.072826793361046110e-03
5.045000000000000284e+01 8.579618218131728619e-03
5.050000000000000000e+01 7.520992431311475900e-03
5.054999999999999716e+01 8.345738644552841770e-03
5.060000000000000142e+01 6.652912645029675914e-03
5.064999999999999858e+01 6.557600836069674664e-03
5.070000000000000284e+01 4.933746799362015954e-03
5.075000000000000000e+01 5.530936361541977098e-03
5.079999999999999716e+01 3.584867203570527884e-03
5.085000000000000142e+01 3.783598193330758516e-03
5.089999999999999858e+01 4.927089486516195334e-03
5.095000000000000284e+01 3.695865684982171245e-03
5.100000000000000000e+01 6.264293178931827459e-03
5.104999999999999716e+01 5.804011175316518660e-03
5.110000000000000142e+01 7.136412796938182077e-03
5.114999999999999858e+01 7.477518142675661922e-03
5.120000000000000284e+01 7.929264515579832404e-03
5.125000000000000000e+01 7.999605282251168528e-03
5.129999999999999716e+01 4.744204427459727466e-03
5.135000000000000142e+01 2.802992052334070915e-03
5.139999999999999858e+01 2.089944105466311295e-03
5.145000000000000284e+01 -1.786757369912079629e-04
5.150000000000000000e+01 -7.676147522272594448e-04
5.154999999999999716e+01 6.446375363600335235e-04
5.160000000000000142e+01 9.528918423836185703e-04
5.164999999999999858e+01 -7.847419703827354968e-05
5.170000000000000284e+01 -2.170096161113804073e-02
5.175000000000000000e+01 -2.141948300231117167e-02
5.179999999999999716e+01 -1.904773634295001822e-02
5.185000000000000142e+01 -1.807280490948908955e-02
5.189999999999999858e+01 -1.638923141176295076e-02
5.195000000000000284e+01 -3.716314872127021024e-02
5.200000000000000000e+01 -3.645419443594517805e-02
5.204999999999999716e+01 -3.562929448942325772e-02
5.210000000000000142e+01 -3.399102076088379720e-02
5.214999999999999858e+01 -3.389348070574302318e-02
5.220000000000000284e+01 -2.595452008710822517e-02
5.225000000000000000e+01 -2.619048280488990924e-02
5.229999999999999716e+01 -2.567130294748967007e-02
5.235000000000000142e+01 -2.488787131205289979e-02
5.239999999999999858e+01 -2.422525134726487631e-02
5.245000000000000284e+01 -2.432573362137678552e-02
5.250000000000000000e+01 -2.460068519034222176e-02
5.254999999999999716e+01 -2.378277758014546439e-02
5.260000000000000142e+01 -2.232392990106869118e-02
5.264999999999999858e+01 -2.136691374534659127e-02
5.270000000000000284e+01 -2.089113234982794068e-02
5.275000000000000000e+01 -2.120008032660183894e-02
5.279999999999999716e+01 -2.116061184400708575e-02
5.285000000000000142e+01 -2.112421107347241950e-02
5.289999999999999858e+01 -2.240442694062040954e-02
5.295000000000000284e+01 -2.323740904228102644e-02
5.300000000000000000e+01 -2.339697241806196898e-02
5.304999999999999716e+01 -2.328630829456134269e-02
5.310000000000000142e+01 -2.327002765594720149e-02
5.314999999999999858e+01 -2.320878363351657619e-02
5.320000000000000284e+01 -2.283674819481027948e-02
5.325000000000000000e+01 -1.997747893941913960e-02
5.329999999999999716e+01 -1.991677521856103153e-02
5.335000000000000142e+01 -1.973832624111769921e-02
5.339999999999999858e+01 -2.057591321129796300e-02
5.345000000000000284e+01 -2.086319245201464015e-02
5.350000000000000000e+01 -2.127345650057817575e-02
5.354999999999999716e+01 -1.757745143156069778e-02
5.360000000000000142e+01 -1.043813898654446376e-02
5.364999999999999858e+01 -1.001612084328568075e-02
5.370000000000000284e+01 -1.126667119758102166e-02
5.375000000000000000e+01 -1.171736699917568132e-02
5.379999999999999716e+01 -1.171308698876616719e-02
5.385000000000000142e+01 -1.201658241976658568e-02
5.389999999999999858e+01 -1.112469565286072770e-02
5.395000000000000284e+01 -1.109458962344469363e-02
5.400000000000000000e+01 -1.146179379765815270e-02
5.404999999999999716e+01 -1.201701862896348630e-02
5.410000000000000142e+01 -1.078769748307751609e-02
5.414999999999999858e+01 -1.092034196594160629e-02
5.420000000000000284e+01 -1.076123588324144967e-02
5.425000000000000000e+01 -1.093454040228263903e-02
5.429999999999999716e+01 -1.065623425578555473e-02
5.435000000000000142e+01 -6.042426652367661674e-03
5.439999999999999858e+01 -7.396295341546138373e-03
5.445000000000000284e+01 -9.749896344189356787e-03
5.450000000000000000e+01 -9.770604305321084829e-03
5.454999999999999716e+01 -1.244002498208681036e-03
5.460000000000000142e+01 6.634205886286737583e-05
5.464999999999999858e+01 1.419297994435766942e-03
5.470000000000000284e+01 8.353465166411882126e-04
5.475000000000000000e+01 9.838102744796893041e-04
5.479999999999999716e+01 3.653414105611855860e-03
5.485000000000000142e+01 2.609682616172640142e-03
5.489999999999999858e+01 3.071013201018091537e-03
5.495000000000000284e+01 3.085779018677918453e-03
5.500000000000000000e+01 3.620182924614637893e-03
5.504999999999999716e+01 2.697204575310647133e-03
5.510000000000000142e+01 2.423444987734981772e-03
5.514999999999999858e+01 2.423681264430912075e-03
5.520000000000000284e+01 5.774795685011968474e-04
5.525000000000000000e+01 1.426621430708601909e-03
5.529999999999999716e+01 1.559262709790595067e-03
5.535000000000000142e+01 1.016664827039995538e-03
5.539999999999999858e+01 4.228212753036709017e-04
5.545000000000000284e+01 -4.288897257579488078e-04
5.550000000000000000e+01 -3.500480260696953432e-03
5.554999999999999716e+01 -5.855288499706451724e-03
5.560000000000000142e+01 -5.593262441485955319e-03
5.564999999999999858e+01 -7.237167810198890695e-03
5.570000000000000284e+01 -6.773965954674440043e-03
5.575000000000000000e+01 -6.074897217340062723e-03
5.579999999999999716e+01 -6.465917891252689551e-03
5.585000000000000142e+01 -7.676466144505835094e-03
5.589999999999999858e+01 -7.486544357167357680e-03
5.595000000000000284e+01 -8.450771739242971675e-03
5.600000000000000000e+01 -8.310721728932275731e-03
5.604999999999999716e+01 -7.390717913883704596e-03
5.610000000000000142e+01 -7.572397305575784103e-03
5.614999999999999858e+01 -7.001918368118264374e-03
5.620000000000000284e+01 -6.525377399233030923e-03
5.625000000000000000e+01 -5.840585226568426047e-03
5.629999999999999716e+01 -5.201594036230121690e-03
5.635000000000000142e+01 -4.007705034203883077e-03
5.639999999999999858e+01 -6.239343107480754824e-03
5.645000000000000284e+01 -3.907146021263063589e-03
5.650000000000000000e+01 -4.571841713932448849e-03
5.654999999999999716e+01 -5.190166126454349126e-03
5.660000000000000142e+01 -5.480057800902700914e-03
5.664999999999999858e+01 -6.701861705617483643e-03
5.670000000000000284e+01 -6.733588942293688810e-03
5.675000000000000000e+01 -6.625696242316080758e-03
5.679999999999999716e+01 -8.662781510617448971e-03
5.685000000000000142e+01 -6.541871295004302554e-03
5.689999999999999858e+01 -2.659918836237837921e-03
5.695000000000000284e+01 -3.318474795125904864e-03
5.700000000000000000e+01 -8.929009860917717879e-04
5.704999999999999716e+01 -1.435661682888165905e-03
5.710000000000000142e+01 -3.022225311665037439e-03
5.714999999999999858e+01 -3.485958900748333499e-03
5.720000000000000284e+01 -4.140030089129915526e-03
5.725000000000000000e+01 -6.086110598584462857e-03
5.729999999999999716e+01 -6.741080466560249625e-03
5.735000000000000142e+01 -7.371767974125844648e-03
5.739999999999999858e+01 -7.085975409103951669e-03
5.745000000000000284e+01 -6.884251831284682668e-03
5.750000000000000000e+01 -6.750934001666183785e-03
5.754999999999999716e+01 -9.183295392695710324e-03
5.760000000000000142e+01 -8.307024618221843168e-03
5.764999999999999858e+01 -7.140527636784506013e-03
5.770000000000000284e+01 -8.104960332057146999e-03
5.775000000000000000e+01 -9.477575681489242010e-03
5.779999999999999716e+01 -8.854092639241171320e-03
5.785000000000000142e+01 -1.029536553180161219e-02
5.789999999999999858e+01 -9.131728644945319787e-03
5.795000000000000284e+01 -9.430688535783087606e-03
5.800000000000000000e+01 -1.194324844928521673e-02
5.804999999999999716e+01 -1.190156318279831683e-02
5.810000000000000142e+01 -1.280145238868247298e-02
5.814999999999999858e+01 -1.105070104512821845e-02
5.820000000000000284e+01 -2.813671876973762066e-03
5.825000000000000000e+01 -3.010623287537182897e-03
5.829999999999999716e+01 -5.258713586115033173e-03
5.835000000000000142e+01 -7.014535662939773084e-03
5.839999999999999858e+01 -8.131081790699780029e-03
5.845000000000000284e+01 -9.431582204680892881e-03
5.850000000000000000e+01 -2.493334942336978242e-03
5.854999999999999716e+01 -3.216578256228449801e-03
5.860000000000000142e+01 -2.086296979151244530e-03
5.864999999999999858e+01 -2.299427311810491210e-03
5.870000000000000284e+01 -2.855761748895868125e-03
5.875000000000000000e+01 -1.880047824463439068e-03
5.879999999999999716e+01 -5.167588597702513220e-03
5.885000000000000142e+01 -3.326975922566395918e-03
5.889999999999999858e+01 -3.490761711710681486e-03
5.895000000000000284e+01 -2.307683981083245937e-03
5.900000000000000000e+01 -4.858206605032677067e-03
5.904999999999999716e+01 -2.863861948357933947e-03
5.910000000000000142e+01 -3.650097575189167280e-03
5.914999999999999858e+01 -5.807371975447542592e-03
5.920000000000000284e+01 -6.733480271213647915e-03
5.925000000000000000e+01 -5.934051762790993646e-03
5.929999999999999716e+01 -9.925042872514071648e-03
5.935000000000000142e+01 -1.398603429404025704e-02
5.939999999999999858e+01 -1.075199394736410692e-02
5.945000000000000284e+01 -8.753455313537272797e-03
5.950000000000000000e+01 -1.067215382905231658e-02
5.954999999999999716e+01 -1.230025919667128778e-02
5.960000000000000142e+01 -1.303413699521267094e-02
5.964999999999999858e+01 -1.562853595235970047e-02
5.970000000000000284e+01 -1.818987838012026820e-02
5.975000000000000000e+01 -1.938215296648538449e-02
5.979999999999999716e+01 -2.244971204807281670e-02
5.985000000000000142e+01 -2.356713003855379768e-02
5.989999999999999858e+01 -2.515779783067070841e-02
5.995000000000000284e+01 -3.146108860791143463e-02
6.000000000000000000e+01 -3.222025831202957741e-02
6.004999999999999716e+01 -3.638206248604247683e-02
6.010000000000000142e+01 -3.493441570587445255e-02
6.014999999999999858e+01 -3.444211207402921721e-02
6.020000000000000284e+01 -3.511043906032423195e-02
6.025000000000000000e+01 -3.445716614773110253e-02
6.029999999999999716e+01 -3.320896221082345057e-02
6.035000000000000142e+01 -3.467136627805263160e-02
6.039999999999999858e+01 -3.535050367665048404e-02
6.045000000000000284e+01 -3.508924356641814762e-02
6.050000000000000000e+01 -3.509807265271889382e-02
6.054999999999999716e+01 -3.678729002532407644e-02
6.060000000000000142e+01 -3.019946237839038483e-02
6.064999999999999858e+01 -2.857667653805292390e-02
6.070000000000000284e+01 -2.875801900076058182e-02
6.075000000000000000e+01 -2.951830237290965428e-02
6.079999999999999716e+01 -2.948513540378225328e-02
6.085000000000000142e+01 -3.319154670944196583e-02
6.089999999999999858e+01 -3.086633704005950843e-02
6.095000000000000284e+01 -3.163626216561751803e-02
6.100000000000000000e+01 -3.264778709963226527e-02
6.104999999999999716e+01 -3.391784906559602852e-02
6.110000000000000142e+01 -3.362247655224084864e-02
6.114999999999999858e+01 -3.399340368319187650e-02
6.120000000000000284e+01 -3.324043997294628960e-02
6.125000000000000000e+01 -3.434736262168463367e-02
6.129999999999999716e+01 -3.421412128653845280e-02
6.135000000000000142e+01 -3.463210070700305926e-02
6.139999999999999858e+01 -3.552515355207731124e-02
6.145000000000000284e+01 -3.413235649331604338e-02
6.150000000000000000e+01 -3.536582592762399502e-02
6.154999999999999716e+01 -3.567725388462478914e-02
6.160000000000000142e+01 -3.860092086869328087e-02
6.164999999999999858e+01 -4.026151810826064659e-02
6.170000000000000284e+01 -4.053409936367552424e-02
6.175000000000000000e+01 -3.883192102421720998e-02
6.179999999999999716e+01 -3.893598974085086400e-02
6.185000000000000142e+01 -3.979188240270634114e-02
6.189999999999999858e+01 -3.483251380573758327e-02
6.195000000000000284e+01 -3.649523118903352792e-02
6.200000000000000000e+01 -3.709743579451607598e-02
6.204999999999999716e+01 -3.392416251436059654e-02
6.210000000000000142e+01 -3.277077317396859257e-02
6.214999999999999858e+01 -3.361174260935913261e-02
6.220000000000000284e+01 -3.246635573016298792e-02
6.225000000000000000e+01 -3.244759518422812850e-02
6.229999999999999716e+01 -3.253813192729536341e-02
6.235000000000000142e+01 -3.299035909270296718e-02
6.239999999999999858e+01 -3.428106382867064650e-02
6.245000000000000284e+01 -3.364829170353070276e-02
6.250000000000000000e+01 -3.569210887729198922e-02
6.254999999999999716e+01 -3.577606790276820214e-02
6.260000000000000142e+01 -3.590092959218098290e-02
6.264999999999999858e+01 -3.582487055007585464e-02
6.270000000000000284e+01 -3.815583654618116133e-02
6.275000000000000000e+01 -3.771194549516881933e-02
6.279999999999999716e+01 -3.645797373235114963e-02
6.285000000000000142e+01 -3.721479901206271867e-02
6.289999999999999858e+01 -3.936402005011963717e-02
6.295000000000000284e+01 -3.913221737261635136e-02
6.300000000000000000e+01 -4.017602499145498524e-02
6.304999999999999716e+01 -4.213730055657264467e-02
6.310000000000000142e+01 -4.343097481986556152e-02
6.314999999999999858e+01 -4.230037070243687636e-02
6.320000000000000284e+01 -4.211347984276348627e-02
6.325000000000000000e+01 -4.221023479037390447e-02
6.329999999999999716e+01 -4.325241693586415193e-02
6.335000000000000142e+01 -4.288306186134932529e-02
6.339999999999999858e+01 -4.368096809004311937e-02
6.345000000000000284e+01 -7.069194672630832454e-02
6.350000000000000000e+01 -7.202591944224442932e-02
6.354999999999999716e+01 -7.193277275090462219e-02
6.360000000000000142e+01 -7.061069164185360125e-02
6.364999999999999858e+01 -6.892712822573866804e-02
6.370000000000000284e+01 -6.864301634357378168e-02
6.375000000000000000e+01 -6.900606083082634623e-02
6.379999999999999716e+01 -7.017173088030154160e-02
6.385000000000000142e+01 -7.091877465057103147e-02
6.389999999999999858e+01 -5.957300433074310536e-02
6.395000000000000284e+01 -5.843840412814828994e-02
6.400000000000000000e+01 -5.455123944689328763e-02
6.404999999999999716e+01 -5.425033467498033973e-02
6.409999999999999432e+01 -5.579633360976598427e-02
6.415000000000000568e+01 -5.621547430819106433e-02
6.420000000000000284e+01 -5.405581803056012935e-02
6.425000000000000000e+01 -5.663970228612263957e-02
6.429999999999999716e+01 -5.699264433733039481e-02
6.434999999999999432e+01 -1.343774634423011149e-01
6.440000000000000568e+01 -1.346009869928048441e-01
6.445000000000000284e+01 -1.352713146425454926e-01
6.450000000000000000e+01 -1.371758441434405007e-01
6.454999999999999716e+01 -1.384671885859882767e-01
6.459999999999999432e+01 -1.390044745550723659e-01
6.465000000000000568e+01 -1.395247350488539873e-01
6.470000000000000284e+01 -1.375280033918624689e-01
6.475000000000000000e+01 -1.390451553860158895e-01
6.479999999999999716e+01 -1.358640853435889861e-01
6.484999999999999432e+01 -1.339914426366898559e-01
6.490000000000000568e+01 -1.363780137484029709e-01
6.495000000000000284e+01 -1.375752900828317582e-01
6.500000000000000000e+01 -1.390696095847785696e-01
6.504999999999999716e+01 -1.382908663574737018e-01
6.509999999999999432e+01 -1.324822093658679090e-01
6.515000000000000568e+01 -1.314380960520644404e-01
6.520000000000000284e+01 -1.336425106851725775e-01
6.525000000000000000e+01 -1.318786695858408242e-01
6.529999999999999716e+01 -1.364474805339890850e-01
6.534999999999999432e+01 -1.446033720677537548e-01
6.540000000000000568e+01 -1.401827852896389559e-01
6.545000000000000284e+01 -1.435566078708933047e-01
6.550000000000000000e+01 -1.450234041459730894e-01
6.554999999999999716e+01 -1.566563472895157738e-01
6.559999999999999432e+01 -1.559695339887591514e-01
6.565000000000000568e+01 -1.607067205205751359e-01
6.570000000000000284e+01 -1.595056797644870683e-01
6.575000000000000000e+01 -1.546463679730608332e-01
6.579999999999999716e+01 -1.521560399319607515e-01
6.584999999999999432e+01 -1.508749431053867107e-01
6.590000000000000568e+01 -1.498545420075546031e-01
6.595000000000000284e+01 -1.500406495501124260e-01
6.600000000000000000e+01 -1.533981263722000166e-01
6.604999999999999716e+01 -1.518202635654231358e-01
6.609999999999999432e+01 -1.469470843904641666e-01
6.615000000000000568e+01 -1.442612263718831556e-01
6.620000000000000284e+01 -1.463872938116772549e-01
6.625000000000000000e+01 -1.475258180904075456e-01
6.629999999999999716e+01 -1.499234986080781318e-01
6.634999999999999432e+01 -1.501702320735289753e-01
6.640000000000000568e+01 -1.497759869892704987e-01
6.645000000000000284e+01 -1.500337334877449025e-01
6.650000000000000000e+01 -1.508080739350729227e-01
6.654999999999999716e+01 -1.505853030117466629e-01
6.659999999999999432e+01 -1.456316430176777255e-01
6.665000000000000568e+01 -1.427590677538360386e-01
6.670000000000000284e+01 -1.448833567315407078e-01
6.675000000000000000e+01 -1.459251133541105694e-01
6.679999999999999716e+01 -1.464407563927742906e-01
6.684999999999999432e+01 -1.481718001079796732e-01
6.690000000000000568e+01 -1.495120547661019372e-01
6.695000000000000284e+01 -1.547828433328594377e-01
6.700000000000000000e+01 -1.586003645024575415e-01
6.704999999999999716e+01 -1.580508996399793975e-01
6.709999999999999432e+01 -1.535790896815855400e-01
6.715000000000000568e+01 -1.533103102465741274e-01
6.720000000000000284e+01 -1.534953027677139203e-01
6.725000000000000000e+01 -1.529219426512360980e-01
6.729999999999999716e+01 -1.505300895458715482e-01
6.734999999999999432e+01 -1.497491101196042340e-01
6.740000000000000568e+01 -1.557512450047875419e-01
6.745000000000000284e+01 -1.551260069161878585e-01
6.750000000000000000e+01 -1.557727880710512713e-01
6.754999999999999716e+01 -1.554081559200134743e-01
6.759999999999999432e+01 -1.515823580400137705e-01
6.765000000000000568e+01 -1.507004443074339006e-01
6.770000000000000284e+01 -1.525127441252411564e-01
6.775000000000000000e+01 -1.492203921344631978e-01
6.779999999999999716e+01 -1.448598860022227430e-01
6.784999999999999432e+01 -1.438472594402797622e-01
6.790000000000000568e+01 -1.432150355615459669e-01
6.795000000000000284e+01 -1.417905064184839525e-01
6.800000000000000000e+01 -1.419406974932094778e-01
6.804999999999999716e+01 -1.383723641501270196e-01
6.809999999999999432e+01 -1.376272854192546746e-01
6.815000000000000568e+01 -1.425653496161245204e-01
6.820000000000000284e+01 -1.449496730973414416e-01
6.825000000000000000e+01 -1.436333989969569014e-01
6.829999999999999716e+01 -1.496247287515772573e-01
6.834999999999999432e+01 -1.477172695592818830e-01
6.840000000000000568e+01 -1.485596285584934451e-01
6.845000000000000284e+01 -1.456680435576908905e-01
6.850000000000000000e+01 -1.441930826465040449e-01
6.854999999999999716e+01 -1.404661432876937455e-01
6.859999999999999432e+01 -1.389928245733965118e-01
6.865000000000000568e+01 -1.382001049887674471e-01
6.870000000000000284e+01 -1.371264470807816993e-01
6.875000000000000000e+01 -1.365225715787229122e-01
6.879999999999999716e+01 -1.315606564880636153e-01
6.884999999999999432e+01 -1.307372602122990612e-01
6.890000000000000568e+01 -1.286902398482328569e-01
6.895000000000000284e+01 -1.280377048273897422e-01
6.900000000000000000e+01 -1.222442111004313353e-01
6.904999999999999716e+01 -1.217482714770062174e-01
6.909999999999999432e+01 -1.230735350071662515e-01
6.915000000000000568e+01 -1.200691059140328171e-01
6.920000000000000284e+01 -1.205380652797734820e-01
6.925000000000000000e+01 -1.248651116750970208e-01
6.929999999999999716e+01 -1.270732313972567085e-01
6.934999999999999432e+01 -1.272989709533212110e-01
6.940000000000000568e+01 -1.282288899198617271e-01
6.945000000000000284e+01 -1.311976957873386973e-01
6.950000000000000000e+01 -1.294057765350748179e-01
6.954999999999999716e+01 -1.305224757631900656e-01
6.959999999999999432e+01 -1.304349387000547089e-01
6.965000000000000568e+01 -1.283392297060692300e-01
6.970000000000000284e+01 -1.294499118859442632e-01
6.975000000000000000e+01 -1.312437773611524472e-01
6.979999999999999716e+01 -1.311680180363608006e-01
6.984999999999999432e+01 -1.312816650603640112e-01
6.990000000000000568e+01 -1.278569237585175655e-01
6.995000000000000284e+01 -1.257375278790771322e-01
7.000000000000000000e+01 -1.277189483176448814e-01
7.004999999999999716e+01 -1.263242737338280963e-01
7.009999999999999432e+01 -1.251518236910963422e-01
7.015000000000000568e+01 -1.253518994459648095e-01
7.020000000000000284e+01 -1.251095407444998975e-01
7.025000000000000000e+01 -1.241849214818691455e-01
7.029999999999999716e+01 -1.225928113413812803e-01
7.034999999999999432e+01 -1.277754134946016973e-01
7.040000000000000568e+01 -1.251282802278655681e-01
7.045000000000000284e+01 -1.235447624237152875e-01
7.050000000000000000e+01 -1.218828763198425286e-01
7.054999999999999716e+01 -1.218796674991820539e-01
7.059999999999999432e+01 -1.164408940235983347e-01
7.065000000000000568e+01 -1.174164896529091978e-01
7.070000000000000284e+01 -1.179834380663213056e-01
7.075000000000000000e+01 -1.165581338746693452e-01
7.079999999999999716e+01 -1.155430835443271992e-01
7.084999999999999432e+01 -1.182144425744632715e-01
7.090000000000000568e+01 -1.176419943326863365e-01
7.095000000000000284e+01 -1.192801815989574243e-01
7.100000000000000000e+01 -1.254364669660125164e-01
7.104999999999999716e+01 -1.186864233889054765e-01
7.109999999999999432e+01 -1.159379942536327424e-01
7.115000000000000568e+01 -1.227792293973387211e-01
7.120000000000000284e+01 -1.229306084315260617e-01
7.125000000000000000e+01 -1.184695693544857431e-01
7.129999999999999716e+01 -1.212779039116164553e-01
7.134999999999999432e+01 -1.241337625677072787e-01
7.140000000000000568e+01 -1.271560301870308385e-01
7.145000000000000284e+01 -1.243759188333016102e-01
7.150000000000000000e+01 -1.278143371228818437e-01
7.154999999999999716e+01 -1.285903645781836524e-01
7.159999999999999432e+01 -1.348701171985484115e-01
7.165000000000000568e+01 -1.377222526620015264e-01
7.170000000000000284e+01 -1.370528385824524575e-01
7.175000000000000000e+01 -1.383208430456007443e-01
7.179999999999999716e+01 -1.401144621814078284e-01
7.184999999999999432e+01 -1.422931204755670531e-01
7.190000000000000568e+01 -1.411958733138246047e-01
7.195000000000000284e+01 -1.411868580749399416e-01
7.200000000000000000e+01 -1.402404617441869450e-01
7.204999999999999716e+01 -1.415577793085417979e-01
7.209999999999999432e+01 -1.351880568623743673e-01
7.215000000000000568e+01 -1.353850092022449991e-01
7.220000000000000284e+01 -1.410345255770368844e-01
7.225000000000000000e+01 -1.412053583954463731e-01
7.229999999999999716e+01 -1.411248640045463520e-01
7.234999999999999432e+01 -1.407357428346723560e-01
7.240000000000000568e+01 -1.411296665762097335e-01
7.245000000000000284e+01 -1.380719930412753482e-01
7.250000000000000000e+01 -1.380675460829975665e-01
7.254999999999999716e+01 -1.351200429429005867e-01
7.259999999999999432e+01 -1.353097707709382813e-01
7.265000000000000568e+01 -1.352891001423876804e-01
7.270000000000000284e+01 -1.352628254066235158e-01
7.275000000000000000e+01 -1.320677406225973793e-01
7.279999999999999716e+01 -1.303680618947294645e-01
7.284999999999999432e+01 -1.308712959420113842e-01
7.290000000000000568e+01 -1.389234098878005530e-01
7.295000000000000284e+01 -1.380333472731045119e-01
7.300000000000000000e+01 -1.375478053931482036e-01
7.304999999999999716e+01 -1.375629219771140332e-01
7.309999999999999432e+01 -1.380239078190273194e-01
7.315000000000000568e+01 -1.384283205347833501e-01
7.320000000000000284e+01 -1.374069613408909762e-01
7.325000000000000000e+01 -1.373550509127215158e-01
7.329999999999999716e+01 -1.341292339873232653e-01
7.334999999999999432e+01 -1.334364434811172173e-01
7.340000000000000568e+01 -1.315383852845928292e-01
7.345000000000000284e+01 -1.364091446957602649e-01
7.350000000000000000e+01 -1.338726156250414356e-01
7.354999999999999716e+01 -1.330250876353510636e-01
7.359999999999999432e+01 -1.315300213007502550e-01
7.365000000000000568e+01 -1.334594682121733045e-01
7.370000000000000284e+01 -1.328690003009186105e-01
7.375000000000000000e+01 -1.321910288571348513e-01
7.379999999999999716e+01 -1.364311953405776268e-01
7.384999999999999432e+01 -1.355030161258269361e-01
7.390000000000000568e+01 -1.357409128047762370e-01
7.395000000000000284e+01 -1.316102146540310824e-01
7.400000000000000000e+01 -1.319855168164856263e-01
7.404999999999999716e+01 -1.320481837927524882e-01
7.409999999999999432e+01 -1.277727011212004271e-01
7.415000000000000568e+01 -1.258756388495874956e-01
7.420000000000000284e+01 -1.265428341285837199e-01
7.425000000000000000e+01 -1.265236590911212877e-01
7.429999999999999716e+01 -1.265278305032246919e-01
7.434999999999999432e+01 -1.253632657287105656e-01
7.440000000000000568e+01 -1.250836991684263766e-01
7.445000000000000284e+01 -1.223448741137970475e-01
7.450000000000000000e+01 -1.225561859198444487e-01
7.454999999999999716e+01 -1.227367219152155770e-01
7.459999999999999432e+01 -1.234267724134037042e-01
7.465000000000000568e+01 -1.245950806663902594e-01
7.470000000000000284e+01 -1.248276532309604003e-01
7.475000000000000000e+01 -1.248639389349588402e-01
7.479999999999999716e+01 -1.250162362544814387e-01
7.484999999999999432e+01 -1.247297718334159922e-01
7.490000000000000568e+01 -1.225510597570826504e-01
7.495000000000000284e+01 -1.215485269585678957e-01
7.500000000000000000e+01 -1.210763595951614563e-01
7.504999999999999716e+01 -1.209902847638975182e-01
7.509999999999999432e+01 -1.214007728319226737e-01
7.515000000000000568e+01 -1.212084971689411650e-01
7.520000000000000284e+01 -1.211230757237888034e-01
7.525000000000000000e+01 -1.211251443493530228e-01
7.529999999999999716e+01 -1.208603756023977488e-01
7.534999999999999432e+01 -1.213187565114134669e-01
7.540000000000000568e+01 -1.213918047040972309e-01
7.545000000000000284e+01 -1.211595762486978450e-01
7.550000000000000000e+01 -1.205199646360900767e-01
7.554999999999999716e+01 -1.211259070566946816e-01
7.559999999999999432e+01 -1.201633221967817744e-01
7.565000000000000568e+01 -1.189184557079943916e-01
7.570000000000000284e+01 -1.179695543159026971e-01
7.575000000000000000e+01 -1.182857887496295279e-01
7.579999999999999716e+01 -1.166833144544267009e-01
7.584999999999999432e+01 -1.184949733037142378e-01
7.590000000000000568e+01 -1.190284103704613988e-01
7.595000000000000284e+01 -1.179817578153313368e-01
7.600000000000000000e+01 -1.176653113106103099e-01
7.604999999999999716e+01 -1.176336379348469352e-01
7.609999999999999432e+01 -1.170162302852482267e-01
7.615000000000000568e+01 -1.221674594233547462e-01
7.620000000000000284e+01 -1.226028605613635747e-01
7.625000000000000000e+01 -1.231403354902068231e-01
7.629999999999999716e+01 -1.207648315427611863e-01
7.634999999999999432e+01 -1.207776612981077691e-01
7.640000000000000568e+01 -1.206570566897779972e-01
7.645000000000000284e+01 -1.199144868728073410e-01
7.650000000000000000e+01 -1.183646328433513584e-01
7.654999999999999716e+01 -1.191545628143429042e-01
7.659999999999999432e+01 -1.185074721045364932e-01
7.665000000000000568e+01 -1.171443721744925975e-01
7.670000000000000284e+01 -1.129573722541605818e-01
7.675000000000000000e+01 -1.059254524111616774e-01
7.679999999999999716e+01 -1.048908984244669024e-01
7.684999999999999432e+01 -1.051864403598923026e-01
7.690000000000000568e+01 -1.038858441846903236e-01
7.695000000000000284e+01 -1.040016687402704199e-01
7.700000000000000000e+01 -1.039428759192572993e-01
7.704999999999999716e+01 -1.050213980039370887e-01
7.709999999999999432e+01 -1.047964005350411759e-01
7.715000000000000568e+01 -1.045378024337757644e-01
7.720000000000000284e+01 -1.103701442536525468e-01
7.725000000000000000e+01 -1.102254793969733582e-01
7.729999999999999716e+01 -1.113158004184913313e-01
7.734999999999999432e+01 -1.118144879269322434e-01
7.740000000000000568e+01 -1.127600365135085492e-01
7.745000000000000284e+01 -1.109461938696650884e-01
7.750000000000000000e+01 -1.099777035408402021e-01
7.754999999999999716e+01 -1.080037028002393401e-01
7.759999999999999432e+01 -1.023435728039506776e-01
7.765000000000000568e+01 -1.061289233666930371e-01
7.770000000000000284e+01 -1.080104627851544846e-01
7.775000000000000000e+01 -1.065710536644198375e-01
7.779999999999999716e+01 -1.047175031241280724e-01
7.784999999999999432e+01 -1.021299479065316124e-01
7.790000000000000568e+01 -9.738780509863134704e-02
7.795000000000000284e+01 -9.474136653135867281e-02
7.800000000000000000e+01 -9.435934940408098603e-02
7.804999999999999716e+01 -9.461953865880359804e-02
7.809999999999999432e+01 -9.346868094954466355e-02
7.815000000000000568e+01 -9.317480185651751123e-02
7.820000000000000284e+01 -9.488087280621457231e-02
7.825000000000000000e+01 -9.497239916956980166e-02
7.829999999999999716e+01 -9.517392588160890343e-02
7.834999999999999432e+01 -9.505048003746968677e-02
7.840000000000000568e+01 -9.543645185964691469e-02
7.845000000000000284e+01 -9.502826248432366674e-02
7.850000000000000000e+01 -9.404345258168608779e-02
7.854999999999999716e+01 -9.405239100754120285e-02
7.859999999999999432e+01 -9.088885963917164856e-02
7.865000000000000568e+01 -9.236963360666540501e-02
7.870000000000000284e+01 -9.029125671459518887e-02
7.875000000000000000e+01 -8.759653796005369142e-02
7.879999999999999716e+01 -8.758613167758534657e-02
7.884999999999999432e+01 -8.398236822978323579e-02
7.890000000000000568e+01 -8.557765193207965415e-02
7.895000000000000284e+01 -8.376529362099673082e-02
7.900000000000000000e+01 -8.454709393943399265e-02
7.904999999999999716e+01 -8.306308078671793826e-02
7.909999999999999432e+01 -8.313793470060246160e-02
7.915000000000000568e+01 -8.166732279250329962e-02
7.920000000000000284e+01 -7.770179162150765706e-02
7.925000000000000000e+01 -7.636034759927090576e-02
7.929999999999999716e+01 -7.058093192883650724e-02
7.934999999999999432e+01 -7.289584481075082889e-02
7.940000000000000568e+01 -6.395737516239256848e-02
7.945000000000000284e+01 -6.291351159052609165e-02
7.950000000000000000e+01 -6.411247398160525857e-02
7.954999999999999716e+01 -6.359299218047076430e-02
7.959999999999999432e+01 -6.522678587805628980e-02
7.965000000000000568e+01 -6.588047068675796647e-02
7.970000000000000284e+01 -6.587779737329485519e-02
7.975000000000000000e+01 -6.588061673334447144e-02
7.979999999999999716e+01 -6.588806312192237169e-02
7.984999999999999432e+01 -6.579212614704521567e-02
7.990000000000000568e+01 -6.224384422019298146e-02
7.995000000000000284e+01 -5.698171446851704042e-02
8.000000000000000000e+01 -5.687342070639506836e-02
8.004999999999999716e+01 -5.760430512652832402e-02
8.009999999999999432e+01 -5.805646503678403569e-02
8.015000000000000568e+01 -5.328850594278225494e-02
8.020000000000000284e+01 -5.336513384444706992e-02
8.025000000000000000e+01 -5.274384738812436246e-02
8.029999999999999716e+01 -4.865228496204178354e-02
8.034999999999999432e+01 -4.763734274281264391e-02
8.040000000000000568e+01 -4.680341597222829886e-02
8.045000000000000284e+01 -4.615624466799335412e-02
8.050000000000000000e+01 -4.470377992806066902e-02
8.054999999999999716e+01 -4.336603485760055082e-02
8.059999999999999432e+01 -4.351222798308934658e-02
8.065000000000000568e+01 -4.536178641632458014e-02
8.070000000000000284e+01 -4.905006705851894938e-02
8.075000000000000000e+01 -5.310355599904570401e-02
8.079999999999999716e+01 -5.089173277166763459e-02
8.084999999999999432e+01 -4.689890252198116588e-02
8.090000000000000568e+01 -4.591159257599857629e-02
8.095000000000000284e+01 -4.237775253398916309e-02
8.100000000000000000e+01 -3.768311425440803303e-02
8.104999999999999716e+01 -3.577432186160003219e-02
8.109999999999999432e+01 -3.352093974853098679e-02
8.115000000000000568e+01 -3.305699703963697195e-02
8.120000000000000284e+01 -3.310060438083860246e-02
8.125000000000000000e+01 -3.379867870112215206e-02
8.129999999999999716e+01 -3.471798240540437119e-02
8.134999999999999432e+01 -3.609551071106212317e-02
8.140000000000000568e+01 -3.652137396569751088e-02
8.145000000000000284e+01 -3.652200045733055428e-02
8.150000000000000000e+01 -3.579699937556396483e-02
8.154999999999999716e+01 -3.576989768753464916e-02
8.159999999999999432e+01 -3.546579087956075460e-02
8.165000000000000568e+01 -3.520360311382970953e-02
8.170000000000000284e+01 -3.524387532465104306e-02
8.175000000000000000e+01 -3.527708181947645377e-02
8.179999999999999716e+01 -3.588436653950257543e-02
8.184999999999999432e+01 -3.722585466235010798e-02
8.190000000000000568e+01 -4.681394542284381122e-02
8.195000000000000284e+01 -4.837375013029078519e-02
8.200000000000000000e+01 -4.908999411850184513e-02
8.204999999999999716e+01 -5.023290240575233045e-02
8.209999999999999432e+01 -5.049118657547482791e-02
8.215000000000000568e+01 -5.073206188212982248e-02
8.220000000000000284e+01 -5.063785507044651912e-02
8.225000000000000000e+01 -5.053804042158860366e-02
8.229999999999999716e+01 -5.121089341774112680e-02
8.234999999999999432e+01 -5.427126723887502197e-02
8.240000000000000568e+01 -5.477504446014387629e-02
8.245000000000000284e+01 -5.568748749849142948e-02
8.250000000000000000e+01 -5.516297132317557472e-02
8.254999999999999716e+01 -5.503924618538646313e-02
8.259999999999999432e+01 -5.917488703213358292e-02
8.265000000000000568e+01 -5.825950367973063704e-02
8.270000000000000284e+01 -5.821464145157431019e-02
8.275000000000000000e+01 -5.697456711548982977e-02
8.279999999999999716e+01 -5.740640103962747764e-02
8.284999999999999432e+01 -5.786463409059384999e-02
8.290000000000000568e+01 -5.780824055266604866e-02
8.295000000000000284e+01 -5.601194467463135179e-02
8.300000000000000000e+01 -5.804681097071569956e-02
8.304999999999999716e+01 -5.828643399726930741e-02
8.309999999999999432e+01 -5.823704341622246150e-02
8.315000000000000568e+01 -6.319194836558385264e-02
8.320000000000000284e+01 -6.330452932533170429e-02
8.325000000000000000e+01 -6.418702455720927402e-02
8.329999999999999716e+01 -6.458220824909360891e-02
8.334999999999999432e+01 -6.146804342592925713e-02
8.340000000000000568e+01 -6.166728749059638415e-02
8.345000000000000284e+01 -6.128055572957723240e-02
8.350000000000000000e+01 -6.138388763453652558e-02
8.354999999999999716e+01 -6.152410354965519301e-02
8.359999999999999432e+01 -6.246905799132586312e-02
8.365000000000000568e+01 -1.900621854910799352e-02
8.370000000000000284e+01 -1.902890149084458457e-02
8.375000000000000000e+01 -1.932771716412977001e-02
8.379999999999999716e+01 -1.848278910888196541e-02
8.384999999999999432e+01 -1.853819458311010623e-02
8.390000000000000568e+01 -1.845293440316780192e-02
8.395000000000000284e+01 -1.848122626759681614e-02
8.400000000000000000e+01 -1.848420922498894559e-02
8.404999999999999716e+01 -1.840628063550877463e-02
8.409999999999999432e+01 -1.845026521438822981e-02
8.415000000000000568e+01 -1.830174471411577519e-02
8.420000000000000284e+01 -1.822847595117265199e-02
8.425000000000000000e+01 -1.843686154892528253e-02
8.429999999999999716e+01 -1.718660596195241072e-02
8.434999999999999432e+01 -1.644618236888740342e-02
8.440000000000000568e+01 -1.781217960538614489e-02
8.445000000000000284e+01 -1.806441697576094060e-02
8.450000000000000000e+01 -1.793364300550614673e-02
8.454999999999999716e+01 -1.775164660395507285e-02
8.459999999999999432e+01 -1.769443025006483747e-02
8.465000000000000568e+01 -1.754735559808395795e-02
8.470000000000000284e+01 -1.743159261421684328e-02
8.475000000000000000e+01 -1.782241383881150859e-02
8.479999999999999716e+01 -1.805442660322783416e-02
8.484999999999999432e+01 -1.788162310344595593e-02
8.490000000000000568e+01 -1.759599597188013162e-02
8.495000000000000284e+01 -1.601397215796745988e-02
8.500000000000000000e+01 -1.599018183011449712e-02
8.504999999999999716e+01 -1.501327594186480270e-02
8.509999999999999432e+01 -1.498474718123981100e-02
8.515000000000000568e+01 -1.481054508462456912e-02
8.520000000000000284e+01 -1.488221675639345154e-02
8.525000000000000000e+01 -1.488466569166879867e-02
8.529999999999999716e+01 -1.489156671836226568e-02
8.534999999999999432e+01 -1.455628006898728941e-02
8.540000000000000568e+01 -1.461479369089220201e-02
8.545000000000000284e+01 -1.561020585625005376e-02
8.550000000000000000e+01 -1.571569856573444557e-02
8.554999999999999716e+01 -1.556461391629735888e-02
8.559999999999999432e+01 -1.553954829517935170e-02
8.565000000000000568e+01 -1.561554062355849197e-02
8.570000000000000284e+01 -1.463550672058537387e-02
8.575000000000000000e+01 -1.467738089811190111e-02
8.579999999999999716e+01 -1.408074524227600349e-02
8.584999999999999432e+01 -1.103318372066222977e-02
8.590000000000000568e+01 -1.237927083204061474e-02
8.595000000000000284e+01 -1.246116414418130779e-02
8.600000000000000000e+01 -1.254882529958827042e-02
8.604999999999999716e+01 -1.258502699701298001e-02
8.609999999999999432e+01 -1.245779505693090164e-02
8.615000000000000568e+01 -1.248918765181670880e-02
8.620000000000000284e+01 -1.289740177891187355e-02
8.625000000000000000e+01 -1.264696955386754307e-02
8.629999999999999716e+01 -1.250973946610315843e-02
8.634999999999999432e+01 -1.277720797151871493e-02
8.640000000000000568e+01 -1.240947845474097561e-02
8.645000000000000284e+01 -1.251217586387677952e-02
8.650000000000000000e+01 -1.252103712689917742e-02
8.654999999999999716e+01 -1.292127788757841539e-02
8.659999999999999432e+01 -1.302343028103833573e-02
8.665000000000000568e+01 -1.207640823897639624e-02
8.670000000000000284e+01 -1.276152179306788530e-02
8.675000000000000000e+01 -1.258439675360532341e-02
8.679999999999999716e+01 -1.167117599404458514e-02
8.684999999999999432e+01 -1.137402819865915987e-02
8.690000000000000568e+01 -1.449837039312614970e-02
8.695000000000000284e+01 -1.458041665697393241e-02
8.700000000000000000e+01 -1.424776268706636970e-02
8.704999999999999716e+01 -1.437774264501437069e-02
8.709999999999999432e+01 -1.438825090799296727e-02
8.715000000000000568e+01 -1.453596198287381361e-02
8.720000000000000284e+01 -1.603043416228963278e-02
8.725000000000000000e+01 -1.596470433880957732e-02
8.729999999999999716e+01 -1.580975821218618543e-02
8.734999999999999432e+01 -1.548897103147602559e-02
8.740000000000000568e+01 -1.526183832519893702e-02
8.745000000000000284e+01 -1.471099031960616463e-02
8.750000000000000000e+01 -1.453795737174017229e-02
8.754999999999999716e+01 -1.484893218263511235e-02
8.759999999999999432e+01 -1.402941483930722141e-02
8.765000000000000568e+01 -1.289530180595948282e-02
8.770000000000000284e+01 -1.286433038589075185e-02
8.775000000000000000e+01 -1.275751191628510077e-02
8.779999999999999716e+01 -1.270477164066937531e-02
8.784999999999999432e+01 -1.338171985049838204e-02
8.790000000000000568e+01 -1.318196107261149740e-02
8.795000000000000284e+01 -1.290801474544038714e-02
8.800000000000000000e+01 -1.293087248625974552e-02
8.804999999999999716e+01 -1.318342171099932611e-02
8.809999999999999432e+01 -1.358844429345229879e-02
8.815000000000000568e+01 -1.439734534273247324e-02
8.820000000000000284e+01 -1.524928847041047072e-02
8.825000000000000000e+01 -1.509944509642730491e-02
8.829999999999999716e+01 -1.364731642433433118e-02
8.834999999999999432e+01 -1.353680365394693656e-02
8.840000000000000568e+01 -1.357738550516594984e-02
8.845000000000000284e+01 -1.362552151253050049e-02
8.850000000000000000e+01 -1.368874968918474058e-02
8.854999999999999716e+01 -1.523278366281982307e-02
8.859999999999999432e+01 -1.468721460397995338e-02
8.865000000000000568e+01 -1.449290615887175414e-02
8.870000000000000284e+01 -1.295282609330345933e-02
8.875000000000000000e+01 -1.254910227011916089e-02
8.879999999999999716e+01 -1.167505224954360973e-02
8.884999999999999432e+01 -1.193133366294753944e-02
8.890000000000000568e+01 -1.214470831312031499e-02
8.895000000000000284e+01 -1.188374238541933629e-02
8.900000000000000000e+01 -1.113912644786105820e-02
8.904999999999999716e+01 -1.127901618003333654e-02
8.909999999999999432e+01 -1.118363100084020581e-02
8.915000000000000568e+01 -1.054340015989273759e-02
8.920000000000000284e+01 -1.170576777629620153e-02
8.925000000000000000e+01 -1.168987781728809093e-02
8.929999999999999716e+01 -1.181953289777032748e-02
8.934999999999999432e+01 -1.231445389820929985e-02
8.940000000000000568e+01 -1.270123328249904773e-02
8.945000000000000284e+01 -1.313335129836274741e-02
8.950000000000000000e+01 -1.295811195671754332e-02
8.954999999999999716e+01 -1.288162942740460684e-02
8.959999999999999432e+01 -1.271364585374373454e-02
8.965000000000000568e+01 -1.205436662978987168e-02
8.970000000000000284e+01 -1.215947512615967591e-02
8.975000000000000000e+01 -1.103490007616440491e-02
8.979999999999999716e+01 -1.129681864481136243e-02
8.984999999999999432e+01 -1.046463009796055194e-02
8.990000000000000568e+01 -1.091190470940114204e-02
8.995000000000000284e+01 -1.049821311103510575e-02
9.000000000000000000e+01 -8.631908739088377941e-03
9.004999999999999716e+01 -1.023505757514411689e-02
9.009999999999999432e+01 -1.040341170310119835e-02
9.015000000000000568e+01 -1.031004919168125936e-02
9.020000000000000284e+01 -1.020250763763672769e-02
9.025000000000000000e+01 -8.763208253117760888e-03
9.029999999999999716e+01 -8.436009370966822754e-03
9.034999999999999432e+01 -5.811364888109940043e-03
9.040000000000000568e+01 -6.037750370737950470e-03
9.045000000000000284e+01 -6.188288504979405635e-03
9.050000000000000000e+01 -6.019056527010712039e-03
9.054999999999999716e+01 -4.613465933067723533e-03
9.059999999999999432e+01 -4.253628634035991861e-03
9.065000000000000568e+01 -3.880189672659571740e-03
9.070000000000000284e+01 -4.163679268800331811e-03
9.075000000000000000e+01 -5.664694361653237371e-03
9.079999999999999716e+01 -6.907711070374997035e-03
9.084999999999999432e+01 -5.618946458238157152e-03
9.090000000000000568e+01 -8.849861744215696546e-03
9.095000000000000284e+01 -7.917924623237178675e-03
9.100000000000000000e+01 -5.656462726290024771e-03
9.104999999999999716e+01 -5.286761669944879151e-03
9.109999999999999432e+01 -6.956516495206423872e-03
9.115000000000000568e+01 -7.803825670903290733e-03
9.120000000000000284e+01 -7.834505316728768501e-03
9.125000000000000000e+01 -8.292030537340445290e-03
9.129999999999999716e+01 -6.577982898868801019e-03
9.134999999999999432e+01 -6.576161518847474172e-03
9.140000000000000568e+01 -6.577365441962476113e-03
9.145000000000000284e+01 -6.579416027223890934e-03
9.150000000000000000e+01 -6.575388888623572015e-03
9.154999999999999716e+01 -6.718251819455981107e-03
9.159999999999999432e+01 -7.952887987642058912e-03
9.165000000000000568e+01 -5.811779988474354876e-03
9.170000000000000284e+01 -5.808895523070510200e-03
9.175000000000000000e+01 -5.806261479820328496e-03
9.179999999999999716e+01 -5.796119581906499299e-03
9.184999999999999432e+01 -5.273911061862592356e-03
9.190000000000000568e+01 -5.284626163146261858e-03
9.195000000000000284e+01 -4.474341887387440174e-03
9.200000000000000000e+01 -3.548541778938603397e-03
9.204999999999999716e+01 -3.651087777127802123e-03
9.209999999999999432e+01 -4.922980082870388914e-03
9.215000000000000568e+01 -4.515436331641917329e-03
9.220000000000000284e+01 -4.521727982558313048e-03
9.225000000000000000e+01 -5.417790721335391177e-03
9.229999999999999716e+01 -5.502974775200165231e-03
9.234999999999999432e+01 -5.546977698986778858e-03
9.240000000000000568e+01 -3.915142316016223534e-03
9.245000000000000284e+01 -3.919473421417334763e-03
9.250000000000000000e+01 -3.921666858234228344e-03
9.254999999999999716e+01 -3.924886459391766641e-03
9.259999999999999432e+01 -3.695407120964708681e-03
9.265000000000000568e+01 -3.695015464286597728e-03
9.270000000000000284e+01 -2.831950166768823322e-03
9.275000000000000000e+01 -3.083447233713029843e-03
9.279999999999999716e+01 -3.386388689582461604e-03
9.284999999999999432e+01 -3.388983885522558852e-03
9.290000000000000568e+01 -3.396768585106039670e-03
9.295000000000000284e+01 -3.392672386165745870e-03
9.300000000000000000e+01 -1.762311064712897063e-03
9.304999999999999716e+01 -2.542137030205084396e-03
9.309999999999999432e+01 -2.540214384535231622e-03
9.315000000000000568e+01 -1.648535067360964480e-03
9.320000000000000284e+01 -7.157500127081121467e-04
9.325000000000000000e+01 -7.383801177885849446e-04
9.329999999999999716e+01 3.128429449807584688e-03
9.334999999999999432e+01 2.148859597384870229e-03
9.340000000000000568e+01 2.161015825202505358e-03
9.345000000000000284e+01 2.161458868279488021e-03
9.350000000000000000e+01 2.184230630204811192e-03
9.354999999999999716e+01 2.176701340788997786e-03
9.359999999999999432e+01 2.186603480003010067e-03
9.365000000000000568e+01 2.195807619404270203e-03
9.370000000000000284e+01 2.197340243269942702e-03
9.375000000000000000e+01 2.007714733011312525e-03
9.379999999999999716e+01 2.023752628085722944e-03
9.384999999999999432e+01 2.056714293751100119e-03
9.390000000000000568e+01 2.080530885064332727e-03
9.395000000000000284e+01 2.089649187727154848e-03
9.400000000000000000e+01 2.062410129195839988e-03
9.404999999999999716e+01 2.072384132602099038e-03
9.409999999999999432e+01 1.381154498198296091e-03
9.415000000000000568e+01 1.385090099705406537e-03
9.420000000000000284e+01 1.399745121856134974e-03
9.425000000000000000e+01 1.405812767351908785e-03
9.429999999999999716e+01 1.416853634111948750e-03
9.434999999999999432e+01 1.414188947583898317e-03
9.440000000000000568e+01 1.390758301134870697e-03
9.445000000000000284e+01 2.979146639469308026e-03
9.450000000000000000e+01 2.972200671989138308e-03
9.454999999999999716e+01 2.965346420473993078e-03
9.459999999999999432e+01 3.473401275033780999e-03
9.465000000000000568e+01 3.461337672371516631e-03
9.470000000000000284e+01 3.469446509737919571e-03
9.475000000000000000e+01 3.466113858350018499e-03
9.479999999999999716e+01 3.508560702835495509e-03
9.484999999999999432e+01 3.492607792778276623e-03
9.490000000000000568e+01 3.468141693222217149e-03
9.495000000000000284e+01 3.818053088747325099e-03
9.500000000000000000e+01 4.881731412824879580e-03
9.504999999999999716e+01 4.873572458131953875e-03
9.509999999999999432e+01 4.859960596458198778e-03
9.515000000000000568e+01 4.933655824273104964e-03
9.520000000000000284e+01 4.949684634386307576e-03
9.525000000000000000e+01 5.307357346221243041e-03
9.529999999999999716e+01 7.035211986586458778e-03
9.534999999999999432e+01 6.970950793472750241e-03
9.540000000000000568e+01 4.331819609856821067e-03
9.545000000000000284e+01 2.793683511050049865e-03
9.550000000000000000e+01 3.172183454626826930e-03
9.554999999999999716e+01 2.627074899411658074e-03
9.559999999999999432e+01 -6.601386385139372537e-02
9.565000000000000568e+01 -6.599533958800919697e-02
9.570000000000000284e+01 -6.597138100669890093e-02
9.575000000000000000e+01 -6.596317821891001243e-02
9.579999999999999716e+01 -6.597728353130678791e-02
9.584999999999999432e+01 -6.600014807132953409e-02
9.590000000000000568e+01 -6.598533213095018890e-02
9.595000000000000284e+01 -6.577387330363272666e-02
9.600000000000000000e+01 -6.575074504721417634e-02
9.604999999999999716e+01 -6.503013517093919615e-02
9.609999999999999432e+01 -6.449656218684587938e-02
9.615000000000000568e+01 -6.449768210138864810e-02
9.620000000000000284e+01 -6.448741944269585635e-02
9.625000000000000000e+01 -6.374867950188965737e-02
9.629999999999999716e+01 -6.375779067593370653e-02
9.634999999999999432e+01 -6.377266020603268581e-02
9.640000000000000568e+01 -6.275387005451436850e-02
9.645000000000000284e+01 -6.226058039876077033e-02
9.650000000000000000e+01 -6.168795424571885122e-02
9.654999999999999716e+01 -6.167418980359046926e-02
9.659999999999999432e+01 -6.171355028073798737e-02
9.665000000000000568e+01 -6.082369240880351052e-02
9.670000000000000284e+01 -6.030441770215984321e-02
9.675000000000000000e+01 -5.966054059129648202e-02
9.679999999999999716e+01 -5.945218681122576426e-02
9.684999999999999432e+01 -5.945861623419436415e-02
9.690000000000000568e+01 -5.944446005421574059e-02
9.695000000000000284e+01 -5.844774831041164853e-02
9.700000000000000000e+01 -5.856819209886240246e-02
9.704999999999999716e+01 -5.738903201272296806e-02
9.709999999999999432e+01 -5.822664735076069076e-02
9.715000000000000568e+01 -5.700423682789691054e-02
9.720000000000000284e+01 -5.641426874390163132e-02
9.725000000000000000e+01 -5.640254357342552177e-02
9.729999999999999716e+01 -5.523530393428687651e-02
9.734999999999999432e+01 -5.523562347213770846e-02
9.740000000000000568e+01 -5.488084273511240063e-02
9.745000000000000284e+01 -5.380991226117118331e-02
9.750000000000000000e+01 -5.252385904544764478e-02
9.754999999999999716e+01 -5.182976005641247441e-02
9.759999999999999432e+01 -5.192525391312922262e-02
9.765000000000000568e+01 -5.190721788390699476e-02
9.770000000000000284e+01 -5.071730492918488653e-02
9.775000000000000000e+01 -4.986315938157670491e-02
9.779999999999999716e+01 -4.998955773623715848e-02
9.784999999999999432e+01 -4.944331946882719875e-02
9.790000000000000568e+01 -4.836775745525050130e-02
9.795000000000000284e+01 -4.822808540865277521e-02
9.800000000000000000e+01 -4.738396257320354188e-02
9.804999999999999716e+01 -4.663481921044269896e-02
9.809999999999999432e+01 -4.556853771716160711e-02
9.815000000000000568e+01 -4.556807441082781629e-02
9.820000000000000284e+01 -4.609403258934870878e-02
9.825000000000000000e+01 -4.612159517681516802e-02
9.829999999999999716e+01 -4.610150680936846851e-02
9.834999999999999432e+01 -4.549171191229314792e-02
9.840000000000000568e+01 -4.510178582674554543e-02
9.845000000000000284e+01 -4.515606682373494996e-02
9.850000000000000000e+01 -4.478400183852093014e-02
9.854999999999999716e+01 -4.478396638426419135e-02
9.859999999999999432e+01 -4.386305469516338373e-02
9.865000000000000568e+01 -4.321428109187446659e-02
9.870000000000000284e+01 -4.323695599734696249e-02
9.875000000000000000e+01 -4.359008189692154672e-02
9.879999999999999716e+01 -4.363310796345686027e-02
9.884999999999999432e+01 -4.369474534121187137e-02
9.890000000000000568e+01 -4.365740663517055781e-02
9.895000000000000284e+01 -4.361583006807129986e-02
9.900000000000000000e+01 -4.361761868649208229e-02
9.904999999999999716e+01 -4.325451625016718538e-02
9.909999999999999432e+01 -4.368777074616441575e-02
9.915000000000000568e+01 -4.359593648977767855e-02
9.920000000000000284e+01 -4.334291209101460984e-02
9.925000000000000000e+01 -4.284959173024122103e-02
9.929999999999999716e+01 -4.229796597377166040e-02
9.934999999999999432e+01 -4.141562923002028995e-02
9.940000000000000568e+01 -4.147823409673338096e-02
9.945000000000000284e+01 -4.143789918492877394e-02
9.950000000000000000e+01 -4.143655294944037504e-02
9.954999999999999716e+01 -4.162641576662883675e-02
9.959999999999999432e+01 -4.146700397553260836e-02
9.965000000000000568e+01 -4.150104667547141468e-02
9.970000000000000284e+01 -4.150279691652006969e-02
9.975000000000000000e+01 -4.096929837373872174e-02
9.979999999999999716e+01 -4.302527503593717856e-02
9.984999999999999432e+01 -4.207119867293529492e-02
9.990000000000000568e+01 -4.183184666063243656e-02
9.995000000000000284e+01 -4.188681210195990823e-02
1.000000000000000000e+02 -4.113469392477276526e-02
1.000499999999999972e+02 -4.096880145193867312e-02
1.000999999999999943e+02 -4.127511969970550088e-02
1.001500000000000057e+02 -4.121095759741757319e-02
1.002000000000000028e+02 -4.076066191456601678e-02
1.002500000000000000e+02 -4.081494444135266159e-02
1.002999999999999972e+02 -4.069617753797887677e-02
1.003499999999999943e+02 -4.053723711830059528e-02
1.004000000000000057e+02 -4.044712712244092484e-02
1.004500000000000028e+02 -4.016028333869915007e-02
1.005000000000000000e+02 -4.008080048545511337e-02
1.005499999999999972e+02 -4.029979181246316766e-02
1.005999999999999943e+02 -3.961942523557644702e-02
1.006500000000000057e+02 -3.944515999371698417e-02
1.007000000000000028e+02 -3.938221608233670457e-02
1.007500000000000000e+02 -3.847725197312832496e-02
1.007999999999999972e+02 -3.798684458650733453e-02
1.008499999999999943e+02 -3.783262456851191335e-02
1.009000000000000057e+02 -3.820026238086388776e-02
1.009500000000000028e+02 -3.812367448259712521e-02
1.010000000000000000e+02 -3.726058519766601435e-02
1.010499999999999972e+02 -3.725184937987238015e-02
1.010999999999999943e+02 -3.666041591745999861e-02
1.011500000000000057e+02 -3.678487664907883342e-02
1.012000000000000028e+02 -3.694899073089998043e-02
1.012500000000000000e+02 -3.670854121889348398e-02
1.012999999999999972e+02 -3.723335974001831111e-02
1.013499999999999943e+02 -3.718407818530899966e-02
1.014000000000000057e+02 -3.731724009197277120e-02
1.014500000000000028e+02 -3.748016635542272129e-02
1.015000000000000000e+02 -3.698854554874522749e-02
1.015499999999999972e+02 -3.665276192290354423e-02
1.015999999999999943e+02 -3.646907457231217398e-02
1.016500000000000057e+02 -3.543584386203701975e-02
1.017000000000000028e+02 -3.582532704593656414e-02
1.017500000000000000e+02 -3.615975875981261578e-02
1.017999999999999972e+02 -3.567297472666962344e-02
1.018499999999999943e+02 -3.475626358001526750e-02
1.019000000000000057e+02 -3.396542623043808523e-02
1.019500000000000028e+02 -3.393020180944140290e-02
1.020000000000000000e+02 -3.391516567467548621e-02
1.020499999999999972e+02 -3.320630533612671520e-02
1.020999999999999943e+02 -3.317697987150852734e-02
1.021500000000000057e+02 -3.424076452612374866e-02
1.022000000000000028e+02 -3.352090239240126945e-02
1.022500000000000000e+02 -3.338031064751812577e-02
1.022999999999999972e+02 -3.321663294970327029e-02
1.023499999999999943e+02 -3.287081938984007939e-02
1.024000000000000057e+02 -3.259167239180393166e-02
1.024500000000000028e+02 -3.227863505013382067e-02
1.025000000000000000e+02 -3.227877946254253949e-02
1.025499999999999972e+02 -3.182046178561759309e-02
1.025999999999999943e+02 -3.204097265906733633e-02
1.026500000000000057e+02 -3.218464362239184529e-02
1.027000000000000028e+02 -3.212727246204741954e-02
1.027500000000000000e+02 -3.152175368909854863e-02
1.027999999999999972e+02 -3.104191132363244565e-02
1.028499999999999943e+02 -3.037787263910813468e-02
1.029000000000000057e+02 -3.478554556865210562e-02
1.029500000000000028e+02 -3.472799184123635807e-02
1.030000000000000000e+02 -3.410750399549244277e-02
1.030499999999999972e+02 -3.428476848988163544e-02
1.030999999999999943e+02 -3.386587904147993905e-02
1.031500000000000057e+02 -3.322599665660638107e-02
1.032000000000000028e+02 -3.442397456206176126e-02
1.032500000000000000e+02 -3.405395190929181443e-02
1.032999999999999972e+02 -3.417686085898311715e-02
1.033499999999999943e+02 -3.411084234270570642e-02
1.034000000000000057e+02 -3.352934728270247355e-02
1.034500000000000028e+02 -3.286644436963889054e-02
1.035000000000000000e+02 -3.258999550129335759e-02
1.035499999999999972e+02 -3.215664405920851815e-02
1.035999999999999943e+02 -3.134203688319300851e-02
1.036500000000000057e+02 -3.072415373831244301e-02
1.037000000000000028e+02 -3.016379867433298737e-02
1.037500000000000000e+02 -2.956374966438547400e-02
1.037999999999999972e+02 -2.958831648492046482e-02
1.038499999999999943e+02 -2.908647972000554666e-02
1.039000000000000057e+02 -2.861625723543360228e-02
1.039500000000000028e+02 -2.879172244996442212e-02
1.040000000000000000e+02 -2.835799192360024742e-02
1.040499999999999972e+02 -2.848410585913535575e-02
1.040999999999999943e+02 -2.778904337065338237e-02
1.041500000000000057e+02 -2.728933512405259942e-02
1.042000000000000028e+02 -2.663538778887629757e-02
1.042500000000000000e+02 -2.600265745284026722e-02
1.042999999999999972e+02 -2.548395387076191759e-02
1.043499999999999943e+02 -2.486565795631321546e-02
1.044000000000000057e+02 -2.453493770812451361e-02
1.044500000000000028e+02 -2.414273649618457057e-02
1.045000000000000000e+02 -2.342786856375590060e-02
1.045499999999999972e+02 -2.348097163159987982e-02
1.045999999999999943e+02 -2.303529753192918098e-02
1.046500000000000057e+02 -2.287016013758369493e-02
1.047000000000000028e+02 -2.235028504886242204e-02
1.047500000000000000e+02 -2.192006613834477854e-02
1.047999999999999972e+02 -2.110507500916581833e-02
1.048499999999999943e+02 -2.049379076366000807e-02
1.049000000000000057e+02 -2.089566411754444422e-02
1.049500000000000028e+02 -2.128087605845231309e-02
1.050000000000000000e+02 -2.067955765385530095e-02
1.050499999999999972e+02 -2.000011925243937172e-02
1.050999999999999943e+02 -1.979653443304425775e-02
1.051500000000000057e+02 -2.029714867194637798e-02
1.052000000000000028e+02 -1.975502813327842042e-02
1.052500000000000000e+02 -1.898836111716241740e-02
1.052999999999999972e+02 -1.917559358609044820e-02
1.053499999999999943e+02 -1.863093587451376473e-02
1.054000000000000057e+02 -1.778225960209217291e-02
1.054500000000000028e+02 -1.760059365235244408e-02
1.055000000000000000e+02 -1.671605092793771591e-02
1.055499999999999972e+02 -1.672799248506718489e-02
1.055999999999999943e+02 -1.626592365486395630e-02
1.056500000000000057e+02 -1.510189608761680104e-02
1.057000000000000028e+02 -1.533502868816455540e-02
1.057500000000000000e+02 -1.485624245592699101e-02
1.057999999999999972e+02 -1.450951824331539637e-02
1.058499999999999943e+02 -1.489536721579649142e-02
1.059000000000000057e+02 -1.447024280381513893e-02
1.059500000000000028e+02 -1.462620181333235472e-02
1.060000000000000000e+02 -1.532625872619874756e-02
1.060499999999999972e+02 -1.556417124854996524e-02
1.060999999999999943e+02 -1.492092800367056903e-02
1.061500000000000057e+02 -1.413010471436172005e-02
1.062000000000000028e+02 -1.354387477783342009e-02
1.062500000000000000e+02 -1.339469692926051857e-02
1.062999999999999972e+02 -1.322422573517841385e-02
1.063499999999999943e+02 -1.346522436030641971e-02
1.064000000000000057e+02 -1.271075608686785853e-02
1.064500000000000028e+02 -1.215023950831261787e-02
1.065000000000000000e+02 -1.182728247302170486e-02
1.065499999999999972e+02 -1.141320801295767594e-02
1.065999999999999943e+02 -1.148010478641843003e-02
1.066500000000000057e+02 -1.122143265493538884e-02
1.067000000000000028e+02 -1.077031208547204848e-02
1.067500000000000000e+02 -9.934359650421097435e-03
1.067999999999999972e+02 -9.479236967894681329e-03
1.068499999999999943e+02 -9.195317752889594146e-03
1.069000000000000057e+02 -9.391634609863634686e-03
1.069500000000000028e+02 -8.722513335835081413e-03
1.070000000000000000e+02 -9.727608740929960182e-03
1.070499999999999972e+02 -9.357589378431754173e-03
1.070999999999999943e+02 -1.004724525621161942e-02
1.071500000000000057e+02 -1.045674858171002398e-02
1.072000000000000028e+02 -1.073000809785485538e-02
1.072500000000000000e+02 -1.106729955245388738e-02
1.072999999999999972e+02 -1.168711842823375383e-02
1.073499999999999943e+02 -1.194255286779164447e-02
1.074000000000000057e+02 -1.244876360377901794e-02
1.074500000000000028e+02 -1.239891974861594484e-02
1.075000000000000000e+02 -1.237675901917416506e-02
1.075499999999999972e+02 -1.296519546288461486e-02
1.075999999999999943e+02 -1.358878467969204008e-02
1.076500000000000057e+02 -1.374420108610819799e-02
1.077000000000000028e+02 -1.402711137681455535e-02
1.077500000000000000e+02 -1.431893788383837608e-02
1.077999999999999972e+02 -1.479648749811410431e-02
1.078499999999999943e+02 -1.495512202959886974e-02
1.079000000000000057e+02 -1.547535810124591078e-02
1.079500000000000028e+02 -1.576069812123581659e-02
1.080000000000000000e+02 -1.593673440176183662e-02
1.080499999999999972e+02 -1.619552105493311453e-02
1.080999999999999943e+02 -1.633385149456391058e-02
1.081500000000000057e+02 -1.630795408249744935e-02
1.082000000000000028e+02 -1.706795466337569095e-02
1.082500000000000000e+02 -1.733101249392171236e-02
1.082999999999999972e+02 -1.798559947381977997e-02
1.083499999999999943e+02 -1.880270705789413577e-02
1.084000000000000057e+02 -2.010480381894952720e-02
1.084500000000000028e+02 -2.114728792090524515e-02
1.085000000000000000e+02 -2.216379616171187256e-02
1.085499999999999972e+02 -2.310989569556671716e-02
1.085999999999999943e+02 -2.311119964957691550e-02
1.086500000000000057e+02 -4.033787044909915159e-02
1.087000000000000028e+02 -4.086046167018657360e-02
1.087500000000000000e+02 -4.183846533883761598e-02
1.087999999999999972e+02 -4.256552380055545620e-02
1.088499999999999943e+02 -4.359211526450097740e-02
1.089000000000000057e+02 -4.351879646894129400e-02
1.089500000000000028e+02 -4.390368143657850941e-02
1.090000000000000000e+02 -4.373009627538080452e-02
1.090499999999999972e+02 -4.362009474153392269e-02
1.090999999999999943e+02 -4.386771609804318572e-02
1.091500000000000057e+02 -4.436728089806971087e-02
1.092000000000000028e+02 -4.522544220483313421e-02
1.092500000000000000e+02 -4.630174502604171571e-02
1.092999999999999972e+02 -4.644284186695189082e-02
1.093499999999999943e+02 -4.777563209485540668e-02
1.094000000000000057e+02 -4.783875187088067193e-02
1.094500000000000028e+02 -4.800374139338918489e-02
1.095000000000000000e+02 -4.808976448536375625e-02
1.095499999999999972e+02 -4.899621272967145252e-02
1.095999999999999943e+02 -4.909742000525187805e-02
1.096500000000000057e+02 -4.938045732564478457e-02
1.097000000000000028e+02 -4.966912570724947573e-02
1.097500000000000000e+02 -5.010558075919335080e-02
1.097999999999999972e+02 -5.027239939422835369e-02
1.098499999999999943e+02 -5.042974222337308354e-02
1.099000000000000057e+02 -5.085253800698931459e-02
1.099500000000000028e+02 -5.157542733178471089e-02
1.100000000000000000e+02 -5.164044845817668955e-02
1.100499999999999972e+02 -5.181112891171536783e-02
1.100999999999999943e+02 -5.265332339315080545e-02
1.101500000000000057e+02 -5.270221150688852302e-02
1.102000000000000028e+02 -5.305152723144410803e-02
1.102500000000000000e+02 -5.419193723146788211e-02
1.102999999999999972e+02 -5.435193568207606629e-02
1.103499999999999943e+02 -5.511996106117356131e-02
1.104000000000000057e+02 -5.586066830915623754e-02
1.104500000000000028e+02 -5.585049533073094957e-02
1.105000000000000000e+02 -5.616015724930698699e-02
1.105499999999999972e+02 -5.676377261000743746e-02
1.105999999999999943e+02 -5.622740449629443082e-02
1.106500000000000057e+02 -5.766374834508855574e-02
1.107000000000000028e+02 -5.928986542463408199e-02
1.107500000000000000e+02 -5.941089674602275522e-02
1.107999999999999972e+02 -6.017740927350267999e-02
1.108499999999999943e+02 -6.106746419978820173e-02
1.109000000000000057e+02 -6.124469364222655254e-02
1.109500000000000028e+02 -6.128559983455254129e-02
1.110000000000000000e+02 -6.136222653643959996e-02
1.110499999999999972e+02 -6.168337079036733533e-02
1.110999999999999943e+02 -6.243451291029154804e-02
1.111500000000000057e+02 -6.252605488198544059e-02
1.112000000000000028e+02 -6.326146891638258218e-02
1.112500000000000000e+02 -6.430990969400324220e-02
1.112999999999999972e+02 -6.544930727618460120e-02
1.113499999999999943e+02 -6.659725466488275458e-02
1.114000000000000057e+02 -6.701863994977122485e-02
1.114500000000000028e+02 -6.801570044452336095e-02
1.115000000000000000e+02 -6.832097637659034772e-02
1.115499999999999972e+02 -6.869361181809746641e-02
1.115999999999999943e+02 -6.949734959048307903e-02
1.116500000000000057e+02 -7.087247440183361280e-02
1.117000000000000028e+02 -7.145494719785412674e-02
1.117500000000000000e+02 -7.193951323532671305e-02
1.117999999999999972e+02 -7.269394644297774710e-02
1.118499999999999943e+02 -7.320281190341403066e-02
1.119000000000000057e+02 -7.296988133225870699e-02
1.119500000000000028e+02 -7.301125962510326972e-02
1.120000000000000000e+02 -7.392776863313059443e-02
1.120499999999999972e+02 -7.396596265717741980e-02
1.120999999999999943e+02 -7.442140209855245547e-02
1.121500000000000057e+02 -7.480879327820558200e-02
1.122000000000000028e+02 -7.446397290885613252e-02
1.122500000000000000e+02 -7.457180236421197261e-02
1.122999999999999972e+02 -7.507006060183045448e-02
1.123499999999999943e+02 -7.525222533549920378e-02
1.124000000000000057e+02 -7.582593263482560741e-02
1.124500000000000028e+02 -7.626261390660740713e-02
1.125000000000000000e+02 -7.606887273478978029e-02
1.125499999999999972e+02 -7.654689632573455360e-02
1.125999999999999943e+02 -7.764106788384059210e-02
1.126500000000000057e+02 -7.879713964398248061e-02
1.127000000000000028e+02 -7.872545350844123435e-02
1.127500000000000000e+02 -7.911696865180288529e-02
1.127999999999999972e+02 -7.956884655937494777e-02
1.128499999999999943e+02 -8.016532398671816217e-02
1.129000000000000057e+02 -7.791118943047882495e-02
1.129500000000000028e+02 -7.800402046487631136e-02
1.130000000000000000e+02 -7.823824892130350206e-02
1.130499999999999972e+02 -7.799055145121153165e-02
1.130999999999999943e+02 -7.791927802223755362e-02
1.131500000000000057e+02 -7.805218805212719990e-02
1.132000000000000028e+02 -7.799659348955079174e-02
1.132500000000000000e+02 -7.804185226981946721e-02
1.132999999999999972e+02 -7.848240306462339611e-02
1.133499999999999943e+02 -7.853133716420715449e-02
1.134000000000000057e+02 -7.855809769543718735e-02
1.134500000000000028e+02 -7.862453108582884154e-02
1.135000000000000000e+02 -7.834478357918454872e-02
1.135499999999999972e+02 -7.823274059756629706e-02
1.135999999999999943e+02 -7.838072308262428178e-02
1.136500000000000057e+02 -7.851178909276147755e-02
1.137000000000000028e+02 -7.891872601187055469e-02
1.137500000000000000e+02 -7.870670995864774422e-02
1.137999999999999972e+02 -7.916502837045305552e-02
1.138499999999999943e+02 -7.929385888613586786e-02
1.139000000000000057e+02 -7.976408332269167845e-02
1.139500000000000028e+02 -8.018602514066662523e-02
1.140000000000000000e+02 -8.037604553385187256e-02
1.140499999999999972e+02 -8.047667754947072927e-02
1.140999999999999943e+02 -8.062548110872205798e-02
1.141500000000000057e+02 -8.111462986853826274e-02
1.142000000000000028e+02 -8.065698049964382943e-02
1.142500000000000000e+02 -8.114745025522909772e-02
1.142999999999999972e+02 -8.141760934999535404e-02
1.143499999999999943e+02 -8.214966304018769816e-02
1.144000000000000057e+02 -8.206037707057223241e-02
1.144500000000000028e+02 -8.197347547720842953e-02
1.145000000000000000e+02 -8.271561986041633951e-02
1.145499999999999972e+02 -8.285229102460764383e-02
1.145999999999999943e+02 -8.286400335025120856e-02
1.146500000000000057e+02 -8.307805803087130181e-02
1.147000000000000028e+02 -8.322455413318992357e-02
1.147500000000000000e+02 -8.296939316361262584e-02
1.147999999999999972e+02 -8.337712897853792604e-02
1.148499999999999943e+02 -8.361216428124788880e-02
1.149000000000000057e+02 -8.342726088417112829e-02
1.149500000000000028e+02 -8.331346909735873330e-02
1.150000000000000000e+02 -8.397138437649569187e-02
1.150499999999999972e+02 -8.360668229366927107e-02
1.150999999999999943e+02 -8.377708884235469944e-02
1.151500000000000057e+02 -8.335704298525165035e-02
1.152000000000000028e+02 -8.322375384052539682e-02
1.152500000000000000e+02 -8.389414129084815652e-02
1.152999999999999972e+02 -8.373528178414982315e-02
1.153499999999999943e+02 -8.368615036971266408e-02
1.154000000000000057e+02 -8.400091601066413116e-02
1.154500000000000028e+02 -8.359248034326365040e-02
1.155000000000000000e+02 -8.363283109347585675e-02
1.155499999999999972e+02 -8.377776288763658097e-02
1.155999999999999943e+02 -8.434612858694912063e-02
1.156500000000000057e+02 -8.424375236497155806e-02
1.157000000000000028e+02 -8.430591124733251285e-02
1.157500000000000000e+02 -8.449625426472877343e-02
1.157999999999999972e+02 -8.511362891848979484e-02
1.158499999999999943e+02 -8.559008240543038160e-02
1.159000000000000057e+02 -8.433371753173492247e-02
1.159500000000000028e+02 -8.473640849766976568e-02
1.160000000000000000e+02 -8.444426462456916527e-02
1.160499999999999972e+02 -8.468706454306862419e-02
1.160999999999999943e+02 -8.496034376756203543e-02
1.161500000000000057e+02 -8.539601958868843490e-02
1.162000000000000028e+02 -8.562043934233674880e-02
1.162500000000000000e+02 -8.576807223254685753e-02
1.162999999999999972e+02 -8.614860910225802249e-02
1.163499999999999943e+02 -8.610133575330643219e-02
1.164000000000000057e+02 -8.615972844024273603e-02
1.164500000000000028e+02 -8.623093664668717018e-02
1.165000000000000000e+02 -8.622518677244048191e-02
1.165499999999999972e+02 -8.635452763641339458e-02
1.165999999999999943e+02 -8.635746474021800678e-02
1.166500000000000057e+02 -8.740693820374845213e-02
1.167000000000000028e+02 -8.749425402690434728e-02
1.167500000000000000e+02 -8.757390391811781249e-02
1.167999999999999972e+02 -8.755738007752955632e-02
1.168499999999999943e+02 -8.783542890893468458e-02
1.169000000000000057e+02 -8.771813768170774739e-02
1.169500000000000028e+02 -8.763859977118944322e-02
1.170000000000000000e+02 -8.773615879678191287e-02
1.170499999999999972e+02 -8.794377950615532569e-02
1.170999999999999943e+02 -8.799281847714690574e-02
1.171500000000000057e+02 -8.791275464130003658e-02
1.172000000000000028e+02 -8.789386549834894702e-02
1.172500000000000000e+02 -8.760504070944066801e-02
1.172999999999999972e+02 -8.760527247128870043e-02
1.173499999999999943e+02 -8.790509476072387585e-02
1.174000000000000057e+02 -8.829415146181120166e-02
1.174500000000000028e+02 -8.831644090435812611e-02
1.175000000000000000e+02 -8.829822057689441783e-02
1.175499999999999972e+02 -8.839141712018398767e-02
1.175999999999999943e+02 -8.879632958157401834e-02
1.176500000000000057e+02 -8.876489415828324459e-02
1.177000000000000028e+02 -8.909593087245228082e-02
1.177500000000000000e+02 -8.901505260136968745e-02
1.177999999999999972e+02 -8.916246684422267366e-02
1.178499999999999943e+02 -8.935257696321038945e-02
1.179000000000000057e+02 -8.942633606953417913e-02
1.179500000000000028e+02 -8.956642540022360932e-02
1.180000000000000000e+02 -9.044207357024523775e-02
1.180499999999999972e+02 -9.051048251964746716e-02
1.180999999999999943e+02 -9.078204815745052891e-02
1.181500000000000057e+02 -9.051114326470655058e-02
1.182000000000000028e+02 -9.071975453004042789e-02
1.182500000000000000e+02 -9.115774222299409535e-02
1.182999999999999972e+02 -8.021015179258507433e-02
1.183499999999999943e+02 -7.954875130558772267e-02
1.184000000000000057e+02 -7.960045225544379321e-02
1.184500000000000028e+02 -7.957045364621924410e-02
1.185000000000000000e+02 -7.946932249207080967e-02
1.185499999999999972e+02 -7.935525392120754140e-02
1.185999999999999943e+02 -7.927537813100650477e-02
1.186500000000000057e+02 -7.931588431106244286e-02
1.187000000000000028e+02 -7.971358835867239923e-02
1.187500000000000000e+02 -7.977347588057852323e-02
1.187999999999999972e+02 -7.974721542243065620e-02
1.188499999999999943e+02 -7.945429170115646256e-02
1.189000000000000057e+02 -7.934261801387043622e-02
1.189500000000000028e+02 -7.934174236181232298e-02
1.190000000000000000e+02 -7.938102109748139401e-02
1.190499999999999972e+02 -7.948146649954888898e-02
1.190999999999999943e+02 -7.949235652680605724e-02
1.191500000000000057e+02 -7.941758394943622401e-02
1.192000000000000028e+02 -7.965726943043510699e-02
1.192500000000000000e+02 -7.958837242323016370e-02
1.192999999999999972e+02 -7.960945781514040809e-02
1.193499999999999943e+02 -7.958221045595403886e-02
1.194000000000000057e+02 -7.965894880914384246e-02
1.194500000000000028e+02 -7.969361381215697704e-02
1.195000000000000000e+02 -7.969482936475290324e-02
1.195499999999999972e+02 -7.966987945122068482e-02
1.195999999999999943e+02 -7.975786276736518410e-02
1.196500000000000057e+02 -7.975547836508586896e-02
1.197000000000000028e+02 -7.980256482736701462e-02
1.197500000000000000e+02 -7.989558589776045439e-02
1.197999999999999972e+02 -7.971427563015433260e-02
1.198499999999999943e+02 -7.981521455785757502e-02
1.199000000000000057e+02 -7.990385605968459981e-02
1.199500000000000028e+02 -7.993164363874821765e-02
1.200000000000000000e+02 -7.999988794916784718e-02
1.200499999999999972e+02 -8.003278047812763252e-02
1.200999999999999943e+02 -8.002192591095631802e-02
1.201500000000000057e+02 -7.965160597312938295e-02
1.202000000000000028e+02 -7.945675114968446529e-02
1.202500000000000000e+02 -7.948520823887973707e-02
1.202999999999999972e+02 -8.015637067890026002e-02
1.203499999999999943e+02 -8.004150115715934211e-02
1.204000000000000057e+02 -7.885040176724802952e-02
1.204500000000000028e+02 -7.831411011079969509e-02
1.205000000000000000e+02 -7.840343030505160515e-02
1.205499999999999972e+02 -7.806511669043279811e-02
1.205999999999999943e+02 -1.062952223725344286e-01
1.206500000000000057e+02 -1.061450049048662664e-01
1.207000000000000028e+02 -1.058950623115413880e-01
1.207500000000000000e+02 -1.052039167953023185e-01
1.207999999999999972e+02 -1.053850581915131146e-01
1.208499999999999943e+02 -1.057468179642929995e-01
1.209000000000000057e+02 -1.052959500208532767e-01
1.209500000000000028e+02 -1.051923245342248348e-01
1.210000000000000000e+02 -1.048034161083630789e-01
1.210499999999999972e+02 -1.047667659105182697e-01
1.210999999999999943e+02 -1.041009214782825931e-01
1.211500000000000057e+02 -1.043285177328300423e-01
1.212000000000000028e+02 -1.040144323920830505e-01
1.212500000000000000e+02 -1.042505885833903551e-01
1.212999999999999972e+02 -1.042609774054858995e-01
1.213499999999999943e+02 -1.039442610740318462e-01
1.214000000000000057e+02 -1.048094998106747916e-01
1.214500000000000028e+02 -1.042572914930459949e-01
1.215000000000000000e+02 -1.037155571886521493e-01
1.215499999999999972e+02 -1.033992744399806346e-01
1.215999999999999943e+02 -1.037286480536291355e-01
1.216500000000000057e+02 -1.034447486110492143e-01
1.217000000000000028e+02 -1.028285841588661570e-01
1.217500000000000000e+02 -1.024927998475226448e-01
1.217999999999999972e+02 -1.008213934317887944e-01
1.218499999999999943e+02 -1.007154236033885042e-01
1.219000000000000057e+02 -1.004298828144643135e-01
1.219500000000000028e+02 -1.013417012278686052e-01
1.220000000000000000e+02 -1.001205151538530624e-01
1.220499999999999972e+02 -1.019506797637162870e-01
1.220999999999999943e+02 -1.002660176175876605e-01
1.221500000000000057e+02 -1.025317902176827445e-01
1.222000000000000028e+02 -1.021023366065106214e-01
1.222500000000000000e+02 -1.024288729461582115e-01
1.222999999999999972e+02 -1.036573534600192525e-01
1.223499999999999943e+02 -1.035943209295819983e-01
1.224000000000000057e+02 -1.024954043984180330e-01
1.224500000000000028e+02 -1.036741819915294321e-01
1.225000000000000000e+02 -9.636615059625333601e-02
1.225499999999999972e+02 -9.654888794002075558e-02
1.225999999999999943e+02 -9.396857863718470483e-02
1.226500000000000057e+02 -9.406301503844032019e-02
1.227000000000000028e+02 -9.545608659523244222e-02
1.227500000000000000e+02 -9.423136201930772116e-02
1.227999999999999972e+02 -9.438506722540350447e-02
1.228499999999999943e+02 -9.352690871326967137e-02
1.229000000000000057e+02 -9.408566614035987485e-02
1.229500000000000028e+02 -9.240043293930823298e-02
1.230000000000000000e+02 -9.324791129587552130e-02
1.230499999999999972e+02 -9.372236683910374622e-02
1.230999999999999943e+02 -9.548972084570753194e-02
1.231500000000000057e+02 -9.541370577400110076e-02
1.232000000000000028e+02 -9.525411697760712004e-02
1.232500000000000000e+02 -9.532203568985998798e-02
1.232999999999999972e+02 -9.502151460778254788e-02
1.233499999999999943e+02 -9.477950041777533086e-02
1.234000000000000057e+02 -9.386664914221548583e-02
1.234500000000000028e+02 -9.329628906808205835e-02
1.235000000000000000e+02 -9.324455122404211316e-02
1.235499999999999972e+02 -9.300235796464932647e-02
1.235999999999999943e+02 -9.423450725539804507e-02
1.236500000000000057e+02 -9.411482418099981206e-02
1.237000000000000028e+02 -9.142521609838659413e-02
1.237500000000000000e+02 -8.800107468624013274e-02
1.237999999999999972e+02 -8.798563979582361971e-02
1.238499999999999943e+02 -8.784261419624644907e-02
1.239000000000000057e+02 -8.751025745707047276e-02
1.239500000000000028e+02 -8.649350291460589091e-02
1.240000000000000000e+02 -8.607717900090776364e-02
1.240499999999999972e+02 -8.756707714655670438e-02
1.240999999999999943e+02 -8.745269139409503345e-02
1.241500000000000057e+02 -8.518942826137676505e-02
1.242000000000000028e+02 -8.376375164781021954e-02
1.242500000000000000e+02 -8.341300612896168643e-02
1.242999999999999972e+02 -8.317469897335674767e-02
1.243499999999999943e+02 -8.416186855517786281e-02
1.244000000000000057e+02 -8.173344895858680736e-02
1.244500000000000028e+02 -8.021872187643393215e-02
1.245000000000000000e+02 -7.978901660044078470e-02
1.245499999999999972e+02 -7.677544676848162275e-02
1.245999999999999943e+02 -7.645166096699260172e-02
1.246500000000000057e+02 -7.367721684928901782e-02
1.247000000000000028e+02 -7.337710806213698644e-02
1.247500000000000000e+02 -7.295191440508073943e-02
1.247999999999999972e+02 -6.206723735800520614e-02
1.248499999999999943e+02 -6.340880706695636859e-02
1.249000000000000057e+02 -6.233626258500379880e-02
1.249500000000000028e+02 -6.197075190997123478e-02
1.250000000000000000e+02 -6.168764071712180136e-02
1.250499999999999972e+02 -5.981547477245611338e-02
1.250999999999999943e+02 -5.931072665718738202e-02
1.251500000000000057e+02 -5.899034983288897749e-02
1.252000000000000028e+02 -5.767003970085882170e-02
1.252500000000000000e+02 -5.808306052236948680e-02
1.252999999999999972e+02 -5.771522751010733920e-02
1.253499999999999943e+02 -5.700794049429951105e-02
1.254000000000000057e+02 -5.603777747088042188e-02
1.254500000000000028e+02 -5.441598240337700704e-02
1.255000000000000000e+02 -5.386037666444051797e-02
1.255499999999999972e+02 -5.401506649254347175e-02
1.255999999999999943e+02 -5.435484544516753364e-02
1.256500000000000057e+02 -5.351360721277745314e-02
1.257000000000000028e+02 -5.292141517838364062e-02
1.257500000000000000e+02 -5.388184643176569671e-02
1.257999999999999972e+02 -5.333532867878119227e-02
1.258499999999999943e+02 -5.202885748596183801e-02
1.259000000000000057e+02 -5.276655773158363261e-02
1.259500000000000028e+02 -5.229567311470977725e-02
1.260000000000000000e+02 -5.283654820466577445e-02
1.260499999999999972e+02 -5.243260879766190041e-02
1.260999999999999943e+02 -5.189491362689777759e-02
1.261500000000000057e+02 -4.880665300648450583e-02
1.262000000000000028e+02 -4.918672062949348833e-02
1.262500000000000000e+02 -4.752727012957273789e-02
1.262999999999999972e+02 -4.383399783053261445e-02
1.263499999999999943e+02 -4.338474575787738124e-02
1.264000000000000057e+02 -3.953169904929685480e-02
1.264500000000000028e+02 -3.626575517890248679e-02
1.265000000000000000e+02 -3.809349348452377437e-02
1.265499999999999972e+02 -3.656312414840501290e-02
1.265999999999999943e+02 -3.461488037219507402e-02
1.266500000000000057e+02 -3.730730780367265409e-02
1.267000000000000028e+02 -3.576537705388668081e-02
1.267500000000000000e+02 -3.471869239411389668e-02
1.267999999999999972e+02 -3.449249380732921644e-02
1.268499999999999943e+02 -3.604698631695740785e-02
1.269000000000000057e+02 -3.758107158474398996e-02
1.269500000000000028e+02 -3.563180742936077755e-02
1.270000000000000000e+02 -3.402011606745961037e-02
1.270499999999999972e+02 -3.525472821322448574e-02
1.270999999999999943e+02 -3.359991005476411358e-02
1.271500000000000057e+02 -2.524320170915403047e-02
1.272000000000000028e+02 -2.658222048734469253e-02
1.272500000000000000e+02 -2.380582407091666117e-02
1.272999999999999972e+02 -2.092111776900199352e-02
1.273499999999999943e+02 -1.863392924276478790e-02
1.274000000000000057e+02 -1.708688267398285332e-02
1.274500000000000028e+02 -1.489955976417095020e-02
1.275000000000000000e+02 -1.081063962851630186e-02
1.275499999999999972e+02 -9.718163019713848758e-03
1.275999999999999943e+02 -8.864920358535336928e-03
1.276500000000000057e+02 -4.908624696927168206e-03
1.277000000000000028e+02 -3.956120989918349151e-03
1.277500000000000000e+02 -3.429053107155413498e-03
1.277999999999999972e+02 -1.813268697433329012e-03
1.278499999999999943e+02 -1.949852691264725981e-03
1.279000000000000057e+02 3.435451643549247702e-02
1.279500000000000028e+02 3.536656880428087901e-02
1.280000000000000000e+02 3.610445374571426280e-02
1.280500000000000114e+02 3.498592339147838653e-02
1.280999999999999943e+02 3.681324117571586202e-02
1.281500000000000057e+02 3.661248125581825080e-02
1.281999999999999886e+02 3.749828386584361239e-02
1.282500000000000000e+02 3.923458111207652615e-02
1.283000000000000114e+02 4.013251613328746442e-02
1.283499999999999943e+02 4.464029650883581668e-02
1.284000000000000057e+02 4.502787831452548933e-02
1.284499999999999886e+02 4.446704550681147838e-02
1.285000000000000000e+02 4.685207599599766626e-02
1.285500000000000114e+02 4.732373535025999334e-02
1.285999999999999943e+02 4.586197506098141363e-02
1.286500000000000057e+02 4.459441871272691593e-02
1.286999999999999886e+02 4.643143447220077907e-02
1.287500000000000000e+02 4.577616571942207807e-02
1.288000000000000114e+02 4.588451014803249239e-02
1.288499999999999943e+02 4.392894864658605791e-02
1.289000000000000057e+02 4.484320464939112183e-02
1.289499999999999886e+02 4.364528849300578633e-02
1.290000000000000000e+02 4.381078526640044130e-02
1.290500000000000114e+02 4.403844036651501787e-02
1.290999999999999943e+02 4.309699744294306911e-02
1.291500000000000057e+02 4.318370726519081548e-02
1.291999999999999886e+02 4.125716157190928435e-02
1.292500000000000000e+02 4.197836117709433101e-02
1.293000000000000114e+02 4.235722230991133958e-02
1.293499999999999943e+02 3.937559834873887582e-02
1.294000000000000057e+02 3.958756999842752422e-02
1.294499999999999886e+02 3.966987306713369577e-02
1.295000000000000000e+02 3.821137427503895623e-02
1.295500000000000114e+02 3.876154679382756013e-02
1.295999999999999943e+02 3.969214687583062784e-02
1.296500000000000057e+02 3.961059868389585348e-02
1.296999999999999886e+02 3.954359417944802724e-02
1.297500000000000000e+02 4.036676853210562077e-02
1.298000000000000114e+02 3.745348502225037679e-02
1.298499999999999943e+02 3.806874869609764428e-02
1.299000000000000057e+02 3.715221727936930673e-02
1.299499999999999886e+02 3.644461987508197665e-02
1.300000000000000000e+02 3.571548067177743313e-02
1.300500000000000114e+02 3.466723986533178786e-02
1.300999999999999943e+02 3.614901709806845470e-02
1.301500000000000057e+02 3.589843489607905114e-02
1.301999999999999886e+02 3.567380879329426491e-02
1.302500000000000000e+02 3.324521556236940262e-02
1.303000000000000114e+02 3.437104196748311247e-02
1.303499999999999943e+02 3.490712033369983841e-02
1.304000000000000057e+02 3.333986087882259003e-02
1.304499999999999886e+02 3.516247462616497316e-02
1.305000000000000000e+02 3.249999071366813097e-02
1.305500000000000114e+02 3.329991957346732645e-02
1.305999999999999943e+02 3.224931577657915577e-02
1.306500000000000057e+02 2.988463322836541064e-02
1.306999999999999886e+02 3.115330256781946236e-02
1.307500000000000000e+02 3.121643760457776945e-02
1.308000000000000114e+02 3.233678164903278085e-02
1.308499999999999943e+02 3.224371791964919520e-02
1.309000000000000057e+02 3.241911478018692783e-02
1.309499999999999886e+02 3.298541708721724336e-02
1.310000000000000000e+02 3.277569923482797493e-02
1.310500000000000114e+02 3.226840881841203101e-02
1.310999999999999943e+02 2.968511006130940960e-02
1.311500000000000057e+02 2.749407713761729821e-02
1.311999999999999886e+02 2.631532842910482006e-02
1.312500000000000000e+02 2.934875029862695980e-02
1.313000000000000114e+02 3.188475898278037707e-02
1.313499999999999943e+02 3.217391766280543186e-02
1.314000000000000057e+02 3.226250072412160247e-02
1.314499999999999886e+02 3.065341828611221550e-02
1.315000000000000000e+02 3.123085955727408769e-02
1.315500000000000114e+02 3.101672946943275985e-02
1.315999999999999943e+02 3.041504772958408820e-02
1.316500000000000057e+02 3.288521372897634798e-02
1.316999999999999886e+02 3.207573784844396092e-02
1.317500000000000000e+02 2.900417549438428361e-02
1.318000000000000114e+02 2.762356446437623861e-02
1.318499999999999943e+02 2.759372285763825317e-02
1.319000000000000057e+02 2.736716765205206986e-02
1.319499999999999886e+02 2.468241666775814955e-02
1.320000000000000000e+02 2.574340538211426430e-02
1.320500000000000114e+02 2.621325371258394557e-02
1.320999999999999943e+02 2.572538550479664191e-02
1.321500000000000057e+02 2.544726757269278120e-02
1.321999999999999886e+02 2.539489184612131120e-02
1.322500000000000000e+02 2.460888304941717675e-02
1.323000000000000114e+02 2.414073708723995376e-02
1.323499999999999943e+02 2.382885778153451262e-02
1.324000000000000057e+02 2.335388359161638325e-02
1.324499999999999886e+02 2.375839303926626650e-02
1.325000000000000000e+02 2.481702500179190987e-02
1.325500000000000114e+02 2.435819030438729493e-02
1.325999999999999943e+02 2.461586137676869887e-02
1.326500000000000057e+02 2.483448462123536912e-02
1.326999999999999886e+02 2.555933048160110438e-02
1.327500000000000000e+02 2.638783005422918465e-02
1.328000000000000114e+02 2.457215846868816833e-02
1.328499999999999943e+02 2.373210249297759769e-02
1.329000000000000057e+02 2.148856025831770086e-02
1.329499999999999886e+02 2.092866454973467752e-02
1.330000000000000000e+02 1.941296646927610087e-02
1.330500000000000114e+02 1.920287518130762636e-02
1.330999999999999943e+02 1.752917047604883247e-02
1.331500000000000057e+02 1.891670011948110713e-02
1.331999999999999886e+02 1.737542666133673822e-02
1.332500000000000000e+02 1.771326810932404017e-02
1.333000000000000114e+02 1.867567167574027062e-02
1.333499999999999943e+02 1.995405446350554529e-02
1.334000000000000057e+02 2.072174755731491513e-02
1.334499999999999886e+02 2.167601944928626567e-02
1.335000000000000000e+02 2.284851409192061727e-02
1.335500000000000114e+02 2.352259175857685999e-02
1.335999999999999943e+02 2.296197451179277441e-02
1.336500000000000057e+02 2.313707949183885226e-02
1.336999999999999886e+02 2.265129288588241599e-02
1.337500000000000000e+02 2.063713667374120209e-02
1.338000000000000114e+02 2.051673305813597400e-02
1.338499999999999943e+02 2.286791746715393162e-02
1.339000000000000057e+02 2.331463481644716756e-02
1.339499999999999886e+02 2.593250481193908399e-02
1.340000000000000000e+02 2.607808976299974199e-02
1.340500000000000114e+02 2.724397430557625246e-02
1.340999999999999943e+02 2.648202101247800963e-02
1.341500000000000057e+02 2.709311143180542086e-02
1.341999999999999886e+02 2.214747190355486478e-02
1.342500000000000000e+02 2.337829520775831782e-02
1.343000000000000114e+02 1.889061180550147961e-02
1.343499999999999943e+02 2.604785757474889496e-02
1.344000000000000057e+02 2.759842699081449871e-02
1.344499999999999886e+02 2.064156553231586907e-02
1.345000000000000000e+02 1.887069269050387424e-02
1.345500000000000114e+02 2.004729108185382414e-02
1.345999999999999943e+02 2.200795948967863153e-02
1.346500000000000057e+02 2.528519794783047267e-02
1.346999999999999886e+02 -1.035347133266524382e-03
1.347500000000000000e+02 -1.569256123416370649e-03
1.348000000000000114e+02 -7.641438448408987422e-04
1.348499999999999943e+02 -2.711030356928916668e-03
1.349000000000000057e+02 -2.154825495360668253e-03
1.349499999999999886e+02 -2.354475242828341173e-03
1.350000000000000000e+02 -3.753745210649112041e-03
1.350500000000000114e+02 -3.512816951549761930e-03
1.350999999999999943e+02 -3.195683369369165406e-03
1.351500000000000057e+02 -2.242185314624475182e-03
1.351999999999999886e+02 -1.518031359662699127e-03
1.352500000000000000e+02 -5.616191787780483186e-04
1.353000000000000114e+02 -1.031773408387974848e-03
1.353499999999999943e+02 -2.399084294065575605e-04
1.354000000000000057e+02 1.222274317912138862e-03
1.354499999999999886e+02 1.705515092932311048e-03
1.355000000000000000e+02 1.580392039899120591e-03
1.355500000000000114e+02 2.446092610956459006e-03
1.355999999999999943e+02 1.431627419221387192e-03
1.356500000000000057e+02 3.898720155294654790e-03
1.356999999999999886e+02 5.871432090600924546e-03
1.357500000000000000e+02 5.547393743643397150e-03
1.358000000000000114e+02 6.143151240918728016e-03
1.358499999999999943e+02 7.698053577550555832e-03
1.359000000000000057e+02 7.588750972788113093e-03
1.359499999999999886e+02 7.775646458383984189e-03
1.360000000000000000e+02 2.337159108517028461e-02
1.360500000000000114e+02 2.381350513504781538e-02
1.360999999999999943e+02 2.534730504608767240e-02
1.361500000000000057e+02 2.589132614714445904e-02
1.361999999999999886e+02 2.766315288454877092e-02
1.362500000000000000e+02 2.842528605903422295e-02
1.363000000000000114e+02 3.046199491532820477e-02
1.363499999999999943e+02 3.103393221234476695e-02
1.364000000000000057e+02 3.076902765844628795e-02
1.364499999999999886e+02 3.236368133625133064e-02
1.365000000000000000e+02 3.252560171903084996e-02
1.365500000000000114e+02 3.370506657952861834e-02
1.365999999999999943e+02 3.435629372449820057e-02
1.366500000000000057e+02 3.577709785185068103e-02
1.366999999999999886e+02 3.568612672868701208e-02
1.367500000000000000e+02 4.593920461382876991e-02
1.368000000000000114e+02 4.496656489439357363e-02
1.368499999999999943e+02 4.521707823244294072e-02
1.369000000000000057e+02 4.564629896841760487e-02
1.369499999999999886e+02 4.592966298579418544e-02
1.370000000000000000e+02 4.672465880626992113e-02
1.370500000000000114e+02 4.642216983131447483e-02
1.370999999999999943e+02 4.657253286247187846e-02
1.371500000000000057e+02 4.741342607611897381e-02
1.371999999999999886e+02 4.589319002095999800e-02
1.372500000000000000e+02 4.430708660330449217e-02
1.373000000000000114e+02 4.527500717264404395e-02
1.373499999999999943e+02 4.463444851157447046e-02
1.374000000000000057e+02 4.482658798576071024e-02
1.374499999999999886e+02 4.762506994888392187e-02
1.375000000000000000e+02 4.831957795352000151e-02
1.375500000000000114e+02 4.957531704853953419e-02
1.375999999999999943e+02 5.060389929376612334e-02
1.376500000000000057e+02 5.137996749738665825e-02
1.376999999999999886e+02 5.102097121977083871e-02
1.377500000000000000e+02 5.218684759497565356e-02
1.378000000000000114e+02 5.277530076337322990e-02
1.378499999999999943e+02 5.343167220186310906e-02
1.379000000000000057e+02 5.103176983272816186e-02
1.379499999999999886e+02 4.981732275079889249e-02
1.380000000000000000e+02 5.091567452349903683e-02
1.380500000000000114e+02 5.127683659290190737e-02
1.380999999999999943e+02 5.129182681801019300e-02
1.381500000000000057e+02 4.992034844486474554e-02
1.381999999999999886e+02 5.067563538991642219e-02
1.382500000000000000e+02 5.130429869275426186e-02
1.383000000000000114e+02 5.209989362079554126e-02
1.383499999999999943e+02 5.182095569339158908e-02
1.384000000000000057e+02 5.184603880399141912e-02
1.384499999999999886e+02 5.053353035259805504e-02
1.385000000000000000e+02 4.989463028948847023e-02
1.385500000000000114e+02 5.094694344068778635e-02
1.385999999999999943e+02 5.021527423965044257e-02
1.386500000000000057e+02 5.062225232200838476e-02
1.386999999999999886e+02 5.015535831103434122e-02
1.387500000000000000e+02 4.934382727603599944e-02
1.388000000000000114e+02 5.033171694753117015e-02
1.388499999999999943e+02 5.027098778453584910e-02
1.389000000000000057e+02 5.097070626270789467e-02
1.389499999999999886e+02 5.423980999702823075e-02
1.390000000000000000e+02 5.291030691876106445e-02
1.390500000000000114e+02 5.286450818567953180e-02
1.390999999999999943e+02 5.277964493973266724e-02
1.391500000000000057e+02 5.113276048841633448e-02
1.391999999999999886e+02 5.056829893367483647e-02
1.392500000000000000e+02 5.076154262810787798e-02
1.393000000000000114e+02 5.086381711481996470e-02
1.393499999999999943e+02 5.218416914939107143e-02
1.394000000000000057e+02 5.213343726092421054e-02
1.394499999999999886e+02 5.175133196444684641e-02
1.395000000000000000e+02 5.359018528515346880e-02
1.395500000000000114e+02 5.355900938934037014e-02
1.395999999999999943e+02 5.360190807062848589e-02
1.396500000000000057e+02 5.360903003814658507e-02
1.396999999999999886e+02 4.621060974968557028e-02
1.397500000000000000e+02 4.505158136946144781e-02
1.398000000000000114e+02 4.539066336023318132e-02
1.398499999999999943e+02 3.733514274177172215e-02
1.399000000000000057e+02 3.615543139884692947e-02
1.399499999999999886e+02 3.537392370630720179e-02
1.400000000000000000e+02 3.488750036296069112e-02
1.400500000000000114e+02 3.437541425708316722e-02
1.400999999999999943e+02 3.444190464700146864e-02
1.401500000000000057e+02 3.351071993591870496e-02
1.401999999999999886e+02 3.245466409684961973e-02
1.402500000000000000e+02 3.379043687162334997e-02
1.403000000000000114e+02 3.393195196050426826e-02
1.403499999999999943e+02 3.622412826971186522e-02
1.404000000000000057e+02 3.703284946712211145e-02
1.404499999999999886e+02 3.701597525915563403e-02
1.405000000000000000e+02 3.565149413705755860e-02
1.405500000000000114e+02 3.713840863119025060e-02
1.405999999999999943e+02 3.878209627947144106e-02
1.406500000000000057e+02 3.746772592706178184e-02
1.406999999999999886e+02 3.652674447865590646e-02
1.407500000000000000e+02 3.800933053388157873e-02
1.408000000000000114e+02 4.019309059741618673e-02
1.408499999999999943e+02 3.971725933806027203e-02
1.409000000000000057e+02 3.916089926480530170e-02
1.409499999999999886e+02 3.999486529443758986e-02
1.410000000000000000e+02 4.259345802235162820e-02
1.410500000000000114e+02 3.835953749270467478e-02
1.410999999999999943e+02 4.012378801576409887e-02
1.411500000000000057e+02 4.261989327514734138e-02
1.411999999999999886e+02 1.751912954687809970e-02
1.412500000000000000e+02 1.818103121678650222e-02
1.413000000000000114e+02 1.803881949753529876e-02
1.413499999999999943e+02 2.157866738687100674e-02
1.414000000000000057e+02 2.162984323823825480e-02
1.414499999999999886e+02 2.192658633528338230e-02
1.415000000000000000e+02 2.152922735058564185e-02
1.415500000000000114e+02 2.194357331927465279e-02
1.415999999999999943e+02 2.195297139508054288e-02
1.416500000000000057e+02 2.203063374954025364e-02
1.416999999999999886e+02 2.157137321265482563e-02
1.417500000000000000e+02 2.310234055687096846e-02
1.418000000000000114e+02 2.208828292369518706e-02
1.418499999999999943e+02 2.325525848394626935e-02
1.419000000000000057e+02 2.354639861304896886e-02
1.419499999999999886e+02 2.735903319877365167e-02
1.420000000000000000e+02 2.716041908168063956e-02
1.420500000000000114e+02 2.768136299843194578e-02
1.420999999999999943e+02 2.622963474833323733e-02
1.421500000000000057e+02 2.491293101609345917e-02
1.421999999999999886e+02 2.576643938579482526e-02
1.422500000000000000e+02 2.471564788927730141e-02
1.423000000000000114e+02 2.555229926047108621e-02
1.423499999999999943e+02 2.704374336234695655e-02
1.424000000000000057e+02 2.758989552520884139e-02
1.424499999999999886e+02 2.733003041590491983e-02
1.425000000000000000e+02 2.797405685779328494e-02
1.425500000000000114e+02 2.858851361821324391e-02
1.425999999999999943e+02 2.828775079854745078e-02
1.426500000000000057e+02 2.693446548728602868e-02
1.426999999999999886e+02 2.778948679928590001e-02
1.427500000000000000e+02 2.710705806284582214e-02
1.428000000000000114e+02 2.699576779043975222e-02
1.428499999999999943e+02 2.735841189043566879e-02
1.429000000000000057e+02 2.762426697530161526e-02
1.429499999999999886e+02 2.796113463738674268e-02
1.430000000000000000e+02 2.855244414783102147e-02
1.430500000000000114e+02 2.902573797153366886e-02
1.430999999999999943e+02 2.987937737057645010e-02
1.431500000000000057e+02 3.027413000727827500e-02
1.431999999999999886e+02 3.530742011654275370e-02
1.432500000000000000e+02 3.689024591306821338e-02
1.433000000000000114e+02 1.239372298559611972e-02
1.433499999999999943e+02 1.196188043662623109e-02
1.434000000000000057e+02 1.055236561223780491e-02
1.434499999999999886e+02 1.080601467896657487e-02
1.435000000000000000e+02 1.031335811040905853e-02
1.435500000000000114e+02 1.029248514731191319e-02
1.435999999999999943e+02 1.050871768157215363e-02
1.436500000000000057e+02 1.187475563672635639e-02
1.436999999999999886e+02 1.291278990802007323e-02
1.437500000000000000e+02 1.086798259597938389e-02
1.438000000000000114e+02 1.112605581798928843e-02
1.438499999999999943e+02 1.072573350039946957e-02
1.439000000000000057e+02 1.183263050413977703e-02
1.439499999999999886e+02 1.213041257368257554e-02
1.440000000000000000e+02 1.210379211154298702e-02
1.440500000000000114e+02 1.359174327087328549e-02
1.440999999999999943e+02 1.326117938371233242e-02
1.441500000000000057e+02 1.331528031205805526e-02
1.441999999999999886e+02 1.413949383322181050e-02
1.442500000000000000e+02 1.392826592166122000e-02
1.443000000000000114e+02 1.429720656271874640e-02
1.443499999999999943e+02 1.229048992159097534e-02
1.444000000000000057e+02 1.236170316080460047e-02
1.444499999999999886e+02 1.287241390022853503e-02
1.445000000000000000e+02 1.262371400018320530e-02
1.445500000000000114e+02 1.143751672261500950e-02
1.445999999999999943e+02 1.178175500833563739e-02
1.446500000000000057e+02 1.183029171880397093e-02
1.446999999999999886e+02 1.180414374146709564e-02
1.447500000000000000e+02 1.171982240480940254e-02
1.448000000000000114e+02 1.119251952207696819e-02
1.448499999999999943e+02 1.149076691755407907e-02
1.449000000000000057e+02 1.151468850936564550e-02
1.449499999999999886e+02 1.228761269321331819e-02
1.450000000000000000e+02 1.204809174204546363e-02
1.450500000000000114e+02 1.181158624545196323e-02
1.450999999999999943e+02 1.186703921827446211e-02
1.451500000000000057e+02 1.147105509755393972e-02
1.451999999999999886e+02 1.065669626201344242e-02
1.452500000000000000e+02 1.082135655387409315e-02
1.453000000000000114e+02 1.061907566041404155e-02
1.453499999999999943e+02 9.208691149745545576e-03
1.454000000000000057e+02 9.466551744425465847e-03
1.454499999999999886e+02 9.358723348876029843e-03
1.455000000000000000e+02 9.207436739311883681e-03
1.455500000000000114e+02 9.293333019184151639e-03
1.455999999999999943e+02 8.363216297769931681e-03
1.456500000000000057e+02 8.310189729926340668e-03
1.456999999999999886e+02 8.289929769805940915e-03
1.457500000000000000e+02 6.807178847682671986e-03
1.458000000000000114e+02 6.476700708836406403e-03
1.458499999999999943e+02 6.322345101444898537e-03
1.459000000000000057e+02 6.922041875335569958e-03
1.459499999999999886e+02 6.879695643512851420e-03
1.460000000000000000e+02 1.010560187905217705e-02
1.460500000000000114e+02 7.283119578921453535e-03
1.460999999999999943e+02 7.356558315995943842e-03
1.461500000000000057e+02 6.565758431247556426e-03
1.461999999999999886e+02 6.189301497926764407e-03
1.462500000000000000e+02 6.000532585520651323e-03
1.463000000000000114e+02 6.117390294547905491e-03
1.463499999999999943e+02 5.328008233485029450e-03
1.464000000000000057e+02 5.063212935114901406e-03
1.464499999999999886e+02 5.347327897324806283e-03
1.465000000000000000e+02 2.322204433950280679e-03
1.465500000000000114e+02 3.174688465727448523e-03
1.465999999999999943e+02 2.626631649616949140e-03
1.466500000000000057e+02 2.631637409154361472e-03
1.466999999999999886e+02 2.446601598816154285e-03
1.467500000000000000e+02 2.649612892739564973e-03
1.468000000000000114e+02 1.363145006303244236e-03
1.468499999999999943e+02 1.033974864652856696e-03
1.469000000000000057e+02 9.430038985333487290e-04
1.469499999999999886e+02 6.868745950448556983e-04
1.470000000000000000e+02 1.294344245351943467e-04
1.470500000000000114e+02 1.639511602399921142e-03
1.470999999999999943e+02 1.722253052113256614e-03
1.471500000000000057e+02 -1.839160137305745346e-02
1.471999999999999886e+02 -1.821659002555093762e-02
1.472500000000000000e+02 -1.772876052025837423e-02
1.473000000000000114e+02 -1.773175806161816220e-02
1.473499999999999943e+02 -1.776394761283298790e-02
1.474000000000000057e+02 -1.791959684331452529e-02
1.474499999999999886e+02 -1.789964880266333921e-02
1.475000000000000000e+02 -2.194359937570183189e-02
1.475500000000000114e+02 -2.146642508509764152e-02
1.475999999999999943e+02 -2.207063743702323069e-02
1.476500000000000057e+02 -2.213493321998495980e-02
1.476999999999999886e+02 -2.217786552098348352e-02
1.477500000000000000e+02 -2.460818399952778915e-02
1.478000000000000114e+02 -2.479264950646877658e-02
1.478499999999999943e+02 -2.457441608654974477e-02
1.479000000000000057e+02 -2.463440420781303278e-02
1.479499999999999886e+02 -2.476108113322343651e-02
1.480000000000000000e+02 -2.457136796623676789e-02
1.480500000000000114e+02 -2.504955611179462624e-02
1.480999999999999943e+02 -2.376684729262106346e-02
1.481500000000000057e+02 -2.343829320218891038e-02
1.481999999999999886e+02 -2.340530065085066544e-02
1.482500000000000000e+02 -2.357258151757841633e-02
1.483000000000000114e+02 -2.361145214026057204e-02
1.483499999999999943e+02 -2.352450177694867875e-02
1.484000000000000057e+02 -2.421409480042535298e-02
1.484499999999999886e+02 -2.395711234529281780e-02
1.485000000000000000e+02 -2.467696259825332555e-02
1.485500000000000114e+02 -2.484519249278558176e-02
1.485999999999999943e+02 -2.514887768615399824e-02
1.486500000000000057e+02 -2.519583307312766793e-02
1.486999999999999886e+02 -2.530125325339684789e-02
1.487500000000000000e+02 -2.537116190761330367e-02
1.488000000000000114e+02 -2.531067063471184250e-02
1.488499999999999943e+02 -2.528293674262574106e-02
1.489000000000000057e+02 -2.532425585076812299e-02
1.489499999999999886e+02 -2.595535844773972159e-02
1.490000000000000000e+02 -2.546084500226032665e-02
1.490500000000000114e+02 -2.510864690313715022e-02
1.490999999999999943e+02 -2.517598336361218450e-02
1.491500000000000057e+02 -2.513849617348374102e-02
1.491999999999999886e+02 -2.497473497173368154e-02
1.492500000000000000e+02 -2.497011305400450090e-02
1.493000000000000114e+02 -2.494438002002311028e-02
1.493499999999999943e+02 -2.491370623897681130e-02
1.494000000000000057e+02 -2.487651894838732378e-02
1.494499999999999886e+02 -2.482321268593380703e-02
1.495000000000000000e+02 -2.466609923256715339e-02
1.495500000000000114e+02 -2.406716252461489625e-02
1.495999999999999943e+02 -2.223016170873084660e-02
1.496500000000000057e+02 -2.221080187031159933e-02
1.496999999999999886e+02 -2.223225329132194616e-02
1.497500000000000000e+02 -2.129928946274504617e-02
1.498000000000000114e+02 -2.180498192213413053e-02
1.498499999999999943e+02 -2.238776368580844972e-02
1.499000000000000057e+02 -2.231387852907424502e-02
1.499499999999999886e+02 -2.242899212302580658e-02
1.500000000000000000e+02 -2.330734183317534000e-02
