# Supplementary material for: Elevated concentrations cause upright alpha-synuclein conformation at lipid interfaces
Source: Nat Commun. 2023 Sep 18;14:5731. doi: 10.1038/s41467-023-39843-1 (PMC10507035; doi:10.1038/s41467-023-39843-1)
Supplement: Supplementary file 3 — Source Data [file 41467_2023_39843_MOESM3_ESM.zip › Source Data file/FigureS12/figS12_highLPR_rss_s3_r2.txt]

0.000000000000000000e+00 1.164573000000000036e+01
5.000000000000000278e-02 8.702161999999999864e+01
1.000000000000000056e-01 9.615339999999999776e+00
1.499999999999999944e-01 2.928021999999999991e+01
2.000000000000000111e-01 1.961730000000000018e+01
2.500000000000000000e-01 1.444787999999999961e+01
2.999999999999999889e-01 8.987280000000000157e+00
3.499999999999999778e-01 4.735412000000000177e+01
4.000000000000000222e-01 2.479031000000000162e+01
4.500000000000000111e-01 2.461794000000000082e+01
5.000000000000000000e-01 4.851545000000000130e+01
5.500000000000000444e-01 3.226682999999999879e+01
5.999999999999999778e-01 7.150858999999999810e+01
6.500000000000000222e-01 3.886668999999999841e+01
6.999999999999999556e-01 2.541416999999999859e+01
7.500000000000000000e-01 3.006684999999999874e+01
8.000000000000000444e-01 4.876709000000000316e+01
8.499999999999999778e-01 3.081440999999999875e+01
9.000000000000000222e-01 4.918119000000000085e+01
9.499999999999999556e-01 2.201718999999999937e+01
1.000000000000000000e+00 2.517104000000000141e+01
1.050000000000000044e+00 2.529705999999999833e+01
1.100000000000000089e+00 5.258059999999999690e+01
1.149999999999999911e+00 3.144190000000000040e+01
1.199999999999999956e+00 1.083431999999999995e+01
1.250000000000000000e+00 4.002255000000000251e+01
1.300000000000000044e+00 3.833097999999999672e+01
1.350000000000000089e+00 3.948313999999999879e+01
1.399999999999999911e+00 3.222794999999999987e+01
1.449999999999999956e+00 4.690270000000000294e+01
1.500000000000000000e+00 3.577056999999999931e+01
1.550000000000000044e+00 4.150361999999999796e+01
1.600000000000000089e+00 8.810470000000000468e+00
1.649999999999999911e+00 1.993471999999999866e+01
1.699999999999999956e+00 1.036441899999999947e+02
1.750000000000000000e+00 8.757523000000000479e+01
1.800000000000000044e+00 2.607281000000000049e+01
1.850000000000000089e+00 1.027647400000000033e+02
1.899999999999999911e+00 1.382962999999999987e+01
1.949999999999999956e+00 3.072862999999999900e+01
2.000000000000000000e+00 5.181530000000000058e+01
2.049999999999999822e+00 1.954905000000000115e+01
2.100000000000000089e+00 7.459039999999999893e+00
2.149999999999999911e+00 1.355571099999999944e+02
2.200000000000000178e+00 5.011281000000000319e+01
2.250000000000000000e+00 1.171406000000000063e+02
2.299999999999999822e+00 5.376997000000000071e+01
2.350000000000000089e+00 6.610223000000000582e+01
2.399999999999999911e+00 1.925000499999999874e+02
2.450000000000000178e+00 2.775984000000000052e+01
2.500000000000000000e+00 3.386068999999999818e+01
2.549999999999999822e+00 2.837405000000000044e+01
2.600000000000000089e+00 1.693140000000000001e+01
2.649999999999999911e+00 3.051069000000000031e+01
2.700000000000000178e+00 2.176521999999999935e+01
2.750000000000000000e+00 5.787680999999999898e+01
2.799999999999999822e+00 1.254181999999999952e+01
2.850000000000000089e+00 3.597657000000000238e+01
2.899999999999999911e+00 2.448729000000000156e+01
2.950000000000000178e+00 2.586555999999999855e+01
3.000000000000000000e+00 4.324418000000000006e+01
3.049999999999999822e+00 6.625128999999999735e+01
3.100000000000000089e+00 3.409929000000000343e+01
3.149999999999999911e+00 7.490182000000000073e+01
3.200000000000000178e+00 4.756416999999999717e+01
3.250000000000000000e+00 1.930159000000000091e+01
3.299999999999999822e+00 4.412794999999999845e+01
3.350000000000000089e+00 5.129104999999999848e+01
3.399999999999999911e+00 3.799873999999999796e+01
3.450000000000000178e+00 3.872681000000000040e+01
3.500000000000000000e+00 2.843506000000000000e+01
3.549999999999999822e+00 2.539659999999999940e+01
3.600000000000000089e+00 6.384071999999999747e+01
3.649999999999999911e+00 2.491441999999999979e+01
3.700000000000000178e+00 3.222619000000000256e+01
3.750000000000000000e+00 2.155152999999999963e+01
3.799999999999999822e+00 2.587712000000000145e+01
3.850000000000000089e+00 9.753379999999999939e+00
3.899999999999999911e+00 5.273646999999999707e+01
3.950000000000000178e+00 1.512598000000000020e+01
4.000000000000000000e+00 3.509727999999999781e+01
4.049999999999999822e+00 2.837513999999999825e+01
4.099999999999999645e+00 2.821953999999999851e+01
4.150000000000000355e+00 2.827573999999999899e+01
4.200000000000000178e+00 1.939527000000000001e+01
4.250000000000000000e+00 3.230507999999999669e+01
4.299999999999999822e+00 3.195578000000000074e+01
4.349999999999999645e+00 1.787361400000000060e+02
4.400000000000000355e+00 2.319715000000000060e+01
4.450000000000000178e+00 3.630275999999999925e+01
4.500000000000000000e+00 1.675364800000000116e+02
4.549999999999999822e+00 9.547909999999999897e+00
4.599999999999999645e+00 2.672146000000000043e+01
4.650000000000000355e+00 6.530321999999999605e+01
4.700000000000000178e+00 5.847196999999999889e+01
4.750000000000000000e+00 7.261569000000000074e+01
4.799999999999999822e+00 2.092744000000000071e+01
4.849999999999999645e+00 1.653856999999999999e+01
4.900000000000000355e+00 3.746931000000000012e+01
4.950000000000000178e+00 1.485896999999999935e+02
5.000000000000000000e+00 2.774134000000000100e+01
5.049999999999999822e+00 2.451353999999999900e+01
5.099999999999999645e+00 3.073659999999999926e+01
5.150000000000000355e+00 3.693506000000000000e+01
5.200000000000000178e+00 3.651827000000000112e+01
5.250000000000000000e+00 2.218318000000000012e+01
5.299999999999999822e+00 4.183820999999999657e+01
5.349999999999999645e+00 5.436612000000000222e+01
5.400000000000000355e+00 6.784729999999999706e+00
5.450000000000000178e+00 1.807554000000000016e+01
5.500000000000000000e+00 3.239997000000000327e+01
5.549999999999999822e+00 4.935614000000000345e+01
5.599999999999999645e+00 3.127189999999999870e+01
5.650000000000000355e+00 4.763072999999999979e+01
5.700000000000000178e+00 1.195379999999999932e+01
5.750000000000000000e+00 2.690344999999999942e+01
5.799999999999999822e+00 1.711363000000000056e+01
5.849999999999999645e+00 2.893593999999999866e+01
5.900000000000000355e+00 2.505040999999999940e+01
5.950000000000000178e+00 2.953072999999999837e+01
6.000000000000000000e+00 2.674683999999999884e+01
6.049999999999999822e+00 2.096883000000000052e+01
6.099999999999999645e+00 2.545823000000000036e+01
6.150000000000000355e+00 3.308471999999999724e+01
6.200000000000000178e+00 1.268847800000000063e+02
6.250000000000000000e+00 3.908953999999999951e+01
6.299999999999999822e+00 5.141282000000000352e+01
6.349999999999999645e+00 3.494395999999999702e+01
6.400000000000000355e+00 4.773678999999999917e+01
6.450000000000000178e+00 1.838305000000000078e+01
6.500000000000000000e+00 3.184572000000000003e+01
6.549999999999999822e+00 1.487927999999999962e+01
6.599999999999999645e+00 2.664207999999999998e+01
6.650000000000000355e+00 2.116583999999999932e+01
6.700000000000000178e+00 1.239887000000000050e+01
6.750000000000000000e+00 5.000916999999999746e+01
6.799999999999999822e+00 4.258353999999999928e+01
6.849999999999999645e+00 1.027608000000000033e+01
6.900000000000000355e+00 7.137878000000000611e+01
6.950000000000000178e+00 2.313899999999999935e+01
7.000000000000000000e+00 5.750135999999999825e+01
7.049999999999999822e+00 1.054271999999999920e+01
7.099999999999999645e+00 3.983312999999999704e+01
7.150000000000000355e+00 8.814270000000000493e+00
7.200000000000000178e+00 3.918439999999999657e+01
7.250000000000000000e+00 2.375663000000000125e+02
7.299999999999999822e+00 1.170856000000000030e+01
7.349999999999999645e+00 3.811661999999999750e+01
7.400000000000000355e+00 3.818885999999999825e+01
7.450000000000000178e+00 9.997298000000000684e+01
7.500000000000000000e+00 4.722263999999999839e+01
7.549999999999999822e+00 4.511484999999999701e+01
7.599999999999999645e+00 7.308195999999999515e+01
7.650000000000000355e+00 1.265675399999999939e+02
7.700000000000000178e+00 4.162650000000000006e+01
7.750000000000000000e+00 3.658223999999999876e+01
7.799999999999999822e+00 1.131220900000000000e+02
7.849999999999999645e+00 4.827597000000000094e+01
7.900000000000000355e+00 3.400352999999999781e+01
7.950000000000000178e+00 2.139252000000000109e+01
8.000000000000000000e+00 3.738441000000000258e+01
8.050000000000000711e+00 4.695147999999999655e+01
8.099999999999999645e+00 2.839307000000000158e+01
8.150000000000000355e+00 3.009564999999999912e+01
8.199999999999999289e+00 2.196584000000000003e+01
8.250000000000000000e+00 2.073393000000000086e+01
8.300000000000000711e+00 9.376560999999999524e+01
8.349999999999999645e+00 6.515157999999999561e+01
8.400000000000000355e+00 4.500169999999999959e+01
8.449999999999999289e+00 3.455633000000000266e+01
8.500000000000000000e+00 1.834737399999999923e+02
8.550000000000000711e+00 5.237606999999999857e+01
8.599999999999999645e+00 2.801668000000000092e+01
8.650000000000000355e+00 5.104968999999999824e+01
8.699999999999999289e+00 4.018930999999999898e+01
8.750000000000000000e+00 3.282334999999999781e+01
8.800000000000000711e+00 2.588387200000000234e+02
8.849999999999999645e+00 2.734624000000000166e+01
8.900000000000000355e+00 9.814023000000000252e+01
8.949999999999999289e+00 2.584074000000000026e+01
9.000000000000000000e+00 6.932743000000000677e+01
9.050000000000000711e+00 7.326032999999999618e+01
9.099999999999999645e+00 3.388954999999999984e+01
9.150000000000000355e+00 7.023396999999999935e+01
9.199999999999999289e+00 1.265357000000000056e+02
9.250000000000000000e+00 2.353106999999999971e+01
9.300000000000000711e+00 3.513642999999999716e+01
9.349999999999999645e+00 5.870210000000000150e+01
9.400000000000000355e+00 3.845759999999999934e+01
9.449999999999999289e+00 2.187706000000000017e+01
9.500000000000000000e+00 1.172879999999999967e+01
9.550000000000000711e+00 2.341357999999999961e+01
9.599999999999999645e+00 3.071242000000000161e+01
9.650000000000000355e+00 4.565409999999999968e+01
9.699999999999999289e+00 3.278703999999999752e+01
9.750000000000000000e+00 4.678318999999999761e+01
9.800000000000000711e+00 4.063665999999999912e+01
9.849999999999999645e+00 9.804000999999999522e+01
9.900000000000000355e+00 4.749174000000000007e+01
9.949999999999999289e+00 2.478940000000000055e+01
1.000000000000000000e+01 1.151740999999999993e+01
1.005000000000000071e+01 2.850355000000000061e+01
1.009999999999999964e+01 3.453922000000000025e+01
1.015000000000000036e+01 6.277195999999999998e+01
1.019999999999999929e+01 1.729446000000000083e+01
1.025000000000000000e+01 7.069259999999999877e+00
1.030000000000000071e+01 5.336858999999999753e+01
1.034999999999999964e+01 1.272733000000000025e+01
1.040000000000000036e+01 3.151060100000000261e+02
1.044999999999999929e+01 3.172776999999999958e+01
1.050000000000000000e+01 9.268792999999999438e+01
1.055000000000000071e+01 5.389972999999999814e+01
1.059999999999999964e+01 1.004446000000000083e+01
1.065000000000000036e+01 1.021394399999999933e+02
1.069999999999999929e+01 4.674121000000000237e+01
1.075000000000000000e+01 1.641097599999999943e+02
1.080000000000000071e+01 6.533549999999999613e+01
1.084999999999999964e+01 3.377179000000000286e+01
1.090000000000000036e+01 9.608430000000000248e+00
1.094999999999999929e+01 5.880429999999999602e+00
1.100000000000000000e+01 2.226749999999999829e+01
1.105000000000000071e+01 1.941656000000000049e+01
1.109999999999999964e+01 3.097872300000000223e+02
1.115000000000000036e+01 2.073491999999999891e+01
1.119999999999999929e+01 2.194284999999999997e+01
1.125000000000000000e+01 1.051034599999999983e+02
1.130000000000000071e+01 5.383606000000000336e+01
1.134999999999999964e+01 1.440288400000000024e+02
1.140000000000000036e+01 2.596018000000000114e+01
1.144999999999999929e+01 4.440095999999999776e+01
1.150000000000000000e+01 3.062969000000000008e+01
1.155000000000000071e+01 4.478390000000000271e+01
1.159999999999999964e+01 1.084084000000000003e+01
1.165000000000000036e+01 3.494290999999999769e+01
1.169999999999999929e+01 5.036628000000000327e+01
1.175000000000000000e+01 1.264410999999999952e+01
1.180000000000000071e+01 1.811280999999999963e+01
1.184999999999999964e+01 3.275014000000000181e+01
1.190000000000000036e+01 2.591208999999999918e+01
1.194999999999999929e+01 2.874461000000000155e+01
1.200000000000000000e+01 3.597090000000000032e+01
1.205000000000000071e+01 6.938186000000000320e+01
1.209999999999999964e+01 3.492204999999999870e+01
1.215000000000000036e+01 2.682524000000000086e+01
1.219999999999999929e+01 2.112623999999999924e+01
1.225000000000000000e+01 1.897832000000000008e+01
1.230000000000000071e+01 1.559334999999999916e+01
1.234999999999999964e+01 2.154720000000000013e+01
1.240000000000000036e+01 2.958467999999999876e+01
1.244999999999999929e+01 2.045617000000000019e+01
1.250000000000000000e+01 3.772079999999999700e+01
1.255000000000000071e+01 4.702888999999999697e+01
1.259999999999999964e+01 4.586518000000000228e+01
1.265000000000000036e+01 4.658080999999999960e+01
1.269999999999999929e+01 2.509111000000000047e+01
1.275000000000000000e+01 5.855299999999999727e+00
1.280000000000000071e+01 5.410284999999999656e+01
1.284999999999999964e+01 4.946527999999999992e+01
1.290000000000000036e+01 5.493023000000000167e+01
1.294999999999999929e+01 2.455142999999999986e+01
1.300000000000000000e+01 3.599121999999999844e+01
1.305000000000000071e+01 1.541990000000000016e+01
1.309999999999999964e+01 1.865159999999999840e+01
1.315000000000000036e+01 8.965329999999999799e+00
1.319999999999999929e+01 3.574663000000000324e+01
1.325000000000000000e+01 3.849013000000000062e+01
1.330000000000000071e+01 3.053819999999999979e+01
1.334999999999999964e+01 9.772270000000000678e+00
1.340000000000000036e+01 1.367816000000000010e+01
1.344999999999999929e+01 1.658079999999999998e+01
1.350000000000000000e+01 3.573221000000000203e+01
1.355000000000000071e+01 2.167999000000000009e+01
1.359999999999999964e+01 1.432602999999999938e+01
1.365000000000000036e+01 3.819592999999999705e+01
1.369999999999999929e+01 1.274807999999999986e+01
1.375000000000000000e+01 3.792623999999999995e+01
1.380000000000000071e+01 2.016807000000000016e+01
1.384999999999999964e+01 1.697222999999999971e+01
1.390000000000000036e+01 1.066019000000000005e+01
1.394999999999999929e+01 2.292671999999999954e+01
1.400000000000000000e+01 6.471214999999999407e+01
1.405000000000000071e+01 1.052260000000000062e+01
1.409999999999999964e+01 4.440249999999999808e+00
1.415000000000000036e+01 1.399160999999999966e+01
1.419999999999999929e+01 4.664529999999999887e+01
1.425000000000000000e+01 2.090155999999999992e+01
1.430000000000000071e+01 5.966138000000000119e+01
1.434999999999999964e+01 2.754306000000000054e+01
1.440000000000000036e+01 8.930438999999999794e+01
1.444999999999999929e+01 1.830790000000000006e+01
1.450000000000000000e+01 1.744243000000000166e+01
1.455000000000000071e+01 1.301684000000000019e+01
1.459999999999999964e+01 1.060857999999999990e+01
1.465000000000000036e+01 5.205680000000000085e+00
1.469999999999999929e+01 2.360658000000000101e+01
1.475000000000000000e+01 4.270345999999999975e+01
1.480000000000000071e+01 1.124074300000000051e+02
1.484999999999999964e+01 1.119538399999999996e+02
1.490000000000000036e+01 3.560056999999999761e+01
1.494999999999999929e+01 3.853285999999999945e+01
1.500000000000000000e+01 3.787639999999999674e+01
1.505000000000000071e+01 5.399047999999999803e+01
1.509999999999999964e+01 3.179436299999999846e+02
1.515000000000000036e+01 5.593890999999999991e+01
1.519999999999999929e+01 2.732734999999999914e+01
1.525000000000000000e+01 3.695879999999999832e+00
1.530000000000000071e+01 7.899047000000000196e+01
1.534999999999999964e+01 2.672672999999999988e+01
1.540000000000000036e+01 2.335776999999999859e+01
1.544999999999999929e+01 3.339173999999999864e+01
1.550000000000000000e+01 1.208043999999999940e+01
1.555000000000000071e+01 1.527651000000000003e+01
1.559999999999999964e+01 6.208290000000000219e+01
1.565000000000000036e+01 1.070128500000000003e+02
1.569999999999999929e+01 3.599190000000000111e+01
1.575000000000000000e+01 1.630933999999999884e+01
1.580000000000000071e+01 2.577886700000000246e+02
1.584999999999999964e+01 2.682576999999999856e+01
1.590000000000000036e+01 2.181248000000000076e+01
1.594999999999999929e+01 4.677873999999999910e+01
1.600000000000000000e+01 4.069921000000000078e+01
1.605000000000000071e+01 3.419176999999999822e+01
1.610000000000000142e+01 2.101199000000000012e+02
1.614999999999999858e+01 4.112068000000000012e+01
1.619999999999999929e+01 1.101131100000000060e+02
1.625000000000000000e+01 3.322968999999999795e+01
1.630000000000000071e+01 2.326340000000000074e+01
1.635000000000000142e+01 2.719682999999999851e+01
1.639999999999999858e+01 3.025544999999999973e+01
1.644999999999999929e+01 4.234570999999999685e+01
1.650000000000000000e+01 2.201092999999999833e+01
1.655000000000000071e+01 3.477727999999999753e+01
1.660000000000000142e+01 3.296461999999999648e+01
1.664999999999999858e+01 1.431223599999999863e+02
1.669999999999999929e+01 8.312763999999999953e+01
1.675000000000000000e+01 6.772099000000000046e+01
1.680000000000000071e+01 4.657220000000000226e+01
1.685000000000000142e+01 7.845609999999999751e+00
1.689999999999999858e+01 2.005186000000000135e+01
1.694999999999999929e+01 2.546505000000000152e+01
1.700000000000000000e+01 1.219668300000000016e+02
1.705000000000000071e+01 1.926742000000000132e+01
1.710000000000000142e+01 5.391792000000000229e+01
1.714999999999999858e+01 4.368489000000000289e+01
1.719999999999999929e+01 2.878732000000000113e+01
1.725000000000000000e+01 3.204260000000000019e+01
1.730000000000000071e+01 2.686302999999999841e+01
1.735000000000000142e+01 4.671470000000000056e+01
1.739999999999999858e+01 2.198093000000000075e+01
1.744999999999999929e+01 2.470004000000000133e+01
1.750000000000000000e+01 4.274074000000000240e+01
1.755000000000000071e+01 3.407110000000000127e+01
1.760000000000000142e+01 4.424459999999999837e+01
1.764999999999999858e+01 3.411276999999999759e+01
1.769999999999999929e+01 1.878858999999999924e+01
1.775000000000000000e+01 3.798413000000000039e+01
1.780000000000000071e+01 5.059980999999999796e+01
1.785000000000000142e+01 1.928265000000000029e+01
1.789999999999999858e+01 2.484366999999999948e+01
1.794999999999999929e+01 1.570584100000000092e+02
1.800000000000000000e+01 1.631948899999999867e+02
1.805000000000000071e+01 4.917871000000000237e+01
1.810000000000000142e+01 1.645557399999999859e+02
1.814999999999999858e+01 4.245237999999999801e+01
1.819999999999999929e+01 1.558963999999999928e+01
1.825000000000000000e+01 1.557554999999999978e+01
1.830000000000000071e+01 2.319576999999999956e+01
1.835000000000000142e+01 1.713597000000000037e+01
1.839999999999999858e+01 2.763503000000000043e+01
1.844999999999999929e+01 2.102318999999999960e+01
1.850000000000000000e+01 3.940153999999999712e+01
1.855000000000000071e+01 1.517916999999999916e+01
1.860000000000000142e+01 7.973466999999999416e+01
1.864999999999999858e+01 2.845953000000000088e+01
1.869999999999999929e+01 8.196441000000000088e+01
1.875000000000000000e+01 2.646158000000000143e+01
1.880000000000000071e+01 3.499884000000000128e+01
1.885000000000000142e+01 8.248341999999999530e+01
1.889999999999999858e+01 3.497458999999999918e+01
1.894999999999999929e+01 2.405012999999999934e+01
1.900000000000000000e+01 3.049427000000000021e+01
1.905000000000000071e+01 3.909700999999999738e+01
1.910000000000000142e+01 3.988562999999999903e+01
1.914999999999999858e+01 6.980241999999999791e+01
1.919999999999999929e+01 5.797364000000000317e+01
1.925000000000000000e+01 6.125833999999999691e+01
1.930000000000000071e+01 2.950381000000000142e+01
1.935000000000000142e+01 9.443413999999999930e+01
1.939999999999999858e+01 1.045558900000000051e+02
1.944999999999999929e+01 2.435981999999999914e+01
1.950000000000000000e+01 1.418449999999999989e+01
1.955000000000000071e+01 3.733769000000000204e+01
1.960000000000000142e+01 5.791770999999999958e+01
1.964999999999999858e+01 1.997978000000000165e+01
1.969999999999999929e+01 1.766731000000000051e+01
1.975000000000000000e+01 2.922990000000000066e+01
1.980000000000000071e+01 1.101967999999999925e+01
1.985000000000000142e+01 2.615941000000000116e+01
1.989999999999999858e+01 1.040480999999999945e+01
1.994999999999999929e+01 1.975776000000000110e+01
2.000000000000000000e+01 1.073785999999999952e+01
2.005000000000000071e+01 1.321828999999999965e+01
2.010000000000000142e+01 1.679117000000000104e+01
2.014999999999999858e+01 3.154995999999999867e+01
2.019999999999999929e+01 2.482049999999999912e+01
2.025000000000000000e+01 2.532148000000000110e+01
2.030000000000000071e+01 1.913052000000000064e+01
2.035000000000000142e+01 1.129012999999999955e+01
2.039999999999999858e+01 8.085689999999999600e+00
2.044999999999999929e+01 5.530319999999999681e+00
2.050000000000000000e+01 5.183216000000000179e+01
2.055000000000000071e+01 4.561693000000000353e+01
2.060000000000000142e+01 3.038272999999999868e+01
2.064999999999999858e+01 1.482751999999999981e+01
2.069999999999999929e+01 1.781644999999999968e+01
2.075000000000000000e+01 4.040617999999999910e+01
2.080000000000000071e+01 8.713272999999999513e+01
2.085000000000000142e+01 4.155398000000000280e+01
2.089999999999999858e+01 6.885259999999999714e+00
2.094999999999999929e+01 9.638999999999999346e+00
2.100000000000000000e+01 3.154858000000000118e+01
2.105000000000000071e+01 3.145626000000000033e+01
2.110000000000000142e+01 3.849506000000000228e+01
2.114999999999999858e+01 2.018005000000000138e+01
2.119999999999999929e+01 3.084592400000000225e+02
2.125000000000000000e+01 8.632310999999999979e+01
2.130000000000000071e+01 2.016347999999999985e+01
2.135000000000000142e+01 1.133914000000000044e+01
2.139999999999999858e+01 1.980704000000000065e+01
2.144999999999999929e+01 1.055038000000000054e+01
2.150000000000000000e+01 2.288159999999999883e+01
2.155000000000000071e+01 1.674355999999999867e+01
2.160000000000000142e+01 5.567513999999999896e+01
2.164999999999999858e+01 2.632751999999999981e+01
2.169999999999999929e+01 7.126450000000000173e+00
2.175000000000000000e+01 2.460265100000000018e+02
2.180000000000000071e+01 4.226800000000000068e+01
2.185000000000000142e+01 2.165806999999999860e+01
2.189999999999999858e+01 1.954630999999999830e+01
2.194999999999999929e+01 1.525824000000000069e+01
2.200000000000000000e+01 8.556369999999999365e+00
2.205000000000000071e+01 8.028006000000000597e+01
2.210000000000000142e+01 2.043649999999999878e+01
2.214999999999999858e+01 2.988663000000000025e+01
2.219999999999999929e+01 3.190089000000000041e+01
2.225000000000000000e+01 4.170376999999999867e+01
2.230000000000000071e+01 1.390612600000000043e+02
2.235000000000000142e+01 1.049888700000000057e+02
2.239999999999999858e+01 2.872830000000000084e+01
2.244999999999999929e+01 4.672728000000000037e+01
2.250000000000000000e+01 1.513138000000000005e+01
2.255000000000000071e+01 7.981620000000000381e+00
2.260000000000000142e+01 5.251095000000000113e+01
2.264999999999999858e+01 1.162981000000000087e+01
2.269999999999999929e+01 8.119920000000000471e+00
2.275000000000000000e+01 1.749587000000000003e+01
2.280000000000000071e+01 1.956494999999999962e+01
2.285000000000000142e+01 1.166554999999999964e+01
2.289999999999999858e+01 5.670410000000000394e+00
2.294999999999999929e+01 1.251871000000000045e+01
2.300000000000000000e+01 1.671687999999999974e+01
2.305000000000000071e+01 1.901373999999999853e+01
2.310000000000000142e+01 3.786829000000000178e+01
2.314999999999999858e+01 6.626809999999999867e+00
2.319999999999999929e+01 8.781340000000000146e+00
2.325000000000000000e+01 3.311021000000000214e+01
2.330000000000000071e+01 2.808081999999999923e+01
2.335000000000000142e+01 1.082065800000000024e+02
2.339999999999999858e+01 6.476292999999999722e+01
2.344999999999999929e+01 6.582375999999999294e+01
2.350000000000000000e+01 1.101558100000000024e+02
2.355000000000000071e+01 1.678331999999999979e+01
2.360000000000000142e+01 3.561916000000000082e+01
2.364999999999999858e+01 3.475688999999999851e+01
2.369999999999999929e+01 4.365717000000000070e+01
2.375000000000000000e+01 2.766019000000000005e+01
2.380000000000000071e+01 1.112955999999999968e+01
2.385000000000000142e+01 1.877019999999999911e+01
2.389999999999999858e+01 6.193191699999999855e+02
2.394999999999999929e+01 2.644084000000000145e+01
2.400000000000000000e+01 3.711612000000000222e+01
2.405000000000000071e+01 1.419954000000000072e+01
2.410000000000000142e+01 8.909319999999999240e+00
2.414999999999999858e+01 1.129815999999999931e+01
2.419999999999999929e+01 6.488389999999999702e+01
2.425000000000000000e+01 5.016291999999999973e+01
2.430000000000000071e+01 3.744386000000000081e+01
2.435000000000000142e+01 2.473040699999999958e+02
2.439999999999999858e+01 1.434425000000000061e+01
2.444999999999999929e+01 3.672205999999999904e+01
2.450000000000000000e+01 1.954543999999999926e+01
2.455000000000000071e+01 5.048564999999999969e+01
2.460000000000000142e+01 3.818715000000000259e+01
2.464999999999999858e+01 7.674579999999999735e+00
2.469999999999999929e+01 9.802979999999999805e+00
2.475000000000000000e+01 1.924331000000000103e+01
2.480000000000000071e+01 9.372342999999999336e+01
2.485000000000000142e+01 2.719401999999999830e+01
2.489999999999999858e+01 2.233474000000000004e+01
2.494999999999999929e+01 2.941609000000000052e+01
2.500000000000000000e+01 2.162311000000000050e+01
2.505000000000000071e+01 1.213001000000000040e+01
2.510000000000000142e+01 1.360392000000000046e+01
2.514999999999999858e+01 1.249033000000000015e+01
2.519999999999999929e+01 1.623630999999999958e+01
2.525000000000000000e+01 4.987559000000000253e+01
2.530000000000000071e+01 6.180581000000000103e+01
2.535000000000000142e+01 7.259759999999999991e+01
2.539999999999999858e+01 4.207468000000000075e+01
2.544999999999999929e+01 1.451259000000000015e+02
2.550000000000000000e+01 1.024857999999999976e+02
2.555000000000000071e+01 5.160551999999999850e+01
2.560000000000000142e+01 4.483030999999999722e+01
2.564999999999999858e+01 2.836411999999999978e+01
2.569999999999999929e+01 1.994181399999999940e+02
2.575000000000000000e+01 6.709618000000000393e+01
2.580000000000000071e+01 3.464447499999999991e+02
2.585000000000000142e+01 6.304375999999999891e+01
2.589999999999999858e+01 1.101959999999999980e+02
2.594999999999999929e+01 1.683534799999999905e+02
2.600000000000000000e+01 3.743715000000000259e+01
2.605000000000000071e+01 1.053884099999999933e+02
2.610000000000000142e+01 4.955816000000000088e+01
2.614999999999999858e+01 5.152705999999999875e+01
2.619999999999999929e+01 5.423057000000000016e+01
2.625000000000000000e+01 3.775742999999999938e+01
2.630000000000000071e+01 1.764717999999999876e+01
2.635000000000000142e+01 2.917963999999999913e+01
2.639999999999999858e+01 4.033858000000000033e+01
2.644999999999999929e+01 4.914265000000000327e+01
2.650000000000000000e+01 4.734582000000000335e+01
2.655000000000000071e+01 3.909196000000000026e+01
2.660000000000000142e+01 1.405910700000000020e+02
2.664999999999999858e+01 1.276559999999999917e+01
2.669999999999999929e+01 2.612087999999999965e+01
2.675000000000000000e+01 4.177532999999999674e+01
2.680000000000000071e+01 7.786235000000000639e+01
2.685000000000000142e+01 2.852091000000000065e+01
2.689999999999999858e+01 5.249965000000000259e+01
2.694999999999999929e+01 3.328287999999999869e+01
2.700000000000000000e+01 4.552884000000000242e+01
2.705000000000000071e+01 4.631324000000000041e+01
2.710000000000000142e+01 8.622490999999999417e+01
2.714999999999999858e+01 3.232343000000000188e+01
2.719999999999999929e+01 4.026084999999999781e+01
2.725000000000000000e+01 1.747278000000000020e+01
2.730000000000000071e+01 2.153639000000000081e+01
2.735000000000000142e+01 1.603102000000000160e+01
2.739999999999999858e+01 5.813324000000000069e+01
2.744999999999999929e+01 3.421509999999999962e+01
2.750000000000000000e+01 2.230125199999999950e+02
2.755000000000000071e+01 1.919306999999999874e+01
2.760000000000000142e+01 2.295354000000000028e+01
2.764999999999999858e+01 9.714209999999999923e+01
2.769999999999999929e+01 6.573306999999999789e+01
2.775000000000000000e+01 5.385520000000000351e+01
2.780000000000000071e+01 9.048790000000000333e+00
2.785000000000000142e+01 3.534127999999999759e+01
2.789999999999999858e+01 4.013949000000000211e+01
2.794999999999999929e+01 1.754422999999999888e+01
2.800000000000000000e+01 1.818474000000000146e+01
2.805000000000000071e+01 3.097710999999999970e+01
2.810000000000000142e+01 3.246208000000000027e+01
2.814999999999999858e+01 3.391783000000000214e+01
2.819999999999999929e+01 5.182804000000000144e+01
2.825000000000000000e+01 4.073017999999999716e+01
2.830000000000000071e+01 2.660953999999999908e+01
2.835000000000000142e+01 3.593041999999999803e+01
2.839999999999999858e+01 1.704028999999999883e+01
2.844999999999999929e+01 2.523518999999999934e+01
2.850000000000000000e+01 2.830482999999999905e+01
2.855000000000000071e+01 3.943710999999999700e+01
2.860000000000000142e+01 6.576447000000000287e+01
2.864999999999999858e+01 2.315748999999999924e+01
2.869999999999999929e+01 4.219592999999999705e+01
2.875000000000000000e+01 3.047737000000000052e+01
2.880000000000000071e+01 3.008155000000000001e+01
2.885000000000000142e+01 2.465177999999999869e+01
2.889999999999999858e+01 1.931881999999999877e+01
2.894999999999999929e+01 2.252475000000000094e+01
2.900000000000000000e+01 1.629108000000000089e+01
2.905000000000000071e+01 2.317406000000000077e+01
2.910000000000000142e+01 4.418397999999999826e+01
2.914999999999999858e+01 3.120576000000000150e+01
2.919999999999999929e+01 2.407394000000000034e+01
2.925000000000000000e+01 1.491581000000000046e+01
2.930000000000000071e+01 2.885322000000000031e+01
2.935000000000000142e+01 1.133327599999999933e+02
2.939999999999999858e+01 3.428191000000000344e+01
2.944999999999999929e+01 1.144953500000000020e+02
2.950000000000000000e+01 3.414994000000000085e+01
2.955000000000000071e+01 2.520067999999999842e+01
2.960000000000000142e+01 9.392030000000000101e+00
2.964999999999999858e+01 2.866111000000000075e+01
2.969999999999999929e+01 2.149740999999999858e+01
2.975000000000000000e+01 3.819142000000000081e+01
2.980000000000000071e+01 4.623825000000000074e+01
2.985000000000000142e+01 5.636536999999999864e+01
2.989999999999999858e+01 1.728161000000000058e+01
2.994999999999999929e+01 3.712030000000000030e+01
3.000000000000000000e+01 4.957894000000000290e+01
3.005000000000000071e+01 3.468878000000000128e+01
3.010000000000000142e+01 3.385567999999999955e+01
3.014999999999999858e+01 3.306020999999999788e+01
3.019999999999999929e+01 2.107035000000000124e+01
3.025000000000000000e+01 2.945426000000000144e+01
3.030000000000000071e+01 3.344389000000000323e+01
3.035000000000000142e+01 7.105690000000000062e+00
3.039999999999999858e+01 3.761590999999999951e+01
3.044999999999999929e+01 6.264518000000000342e+01
3.050000000000000000e+01 2.793868000000000151e+01
3.055000000000000071e+01 2.705365000000000109e+01
3.060000000000000142e+01 3.247476999999999947e+01
3.064999999999999858e+01 1.591712000000000060e+01
3.069999999999999929e+01 1.863907999999999987e+01
3.075000000000000000e+01 2.409731999999999985e+01
3.080000000000000071e+01 3.623597999999999786e+01
3.085000000000000142e+01 2.682983000000000118e+01
3.089999999999999858e+01 2.645116000000000156e+01
3.094999999999999929e+01 7.683010000000000339e+00
3.100000000000000000e+01 4.807609999999999673e+01
3.105000000000000071e+01 2.285741000000000156e+01
3.110000000000000142e+01 1.960001000000000104e+01
3.114999999999999858e+01 2.083076000000000150e+01
3.119999999999999929e+01 2.586298999999999992e+01
3.125000000000000000e+01 5.052190000000000403e+00
3.130000000000000071e+01 3.778423000000000087e+01
3.135000000000000142e+01 2.874523999999999901e+01
3.139999999999999858e+01 2.861821000000000126e+01
3.144999999999999929e+01 3.286717999999999762e+01
3.150000000000000000e+01 3.861831000000000103e+01
3.155000000000000071e+01 5.168352999999999753e+01
3.160000000000000142e+01 6.169084999999999752e+01
3.164999999999999858e+01 3.301393999999999807e+01
3.169999999999999929e+01 2.840217000000000169e+01
3.175000000000000000e+01 9.040055999999999869e+01
3.180000000000000071e+01 8.403905000000000314e+01
3.185000000000000142e+01 5.621748999999999796e+01
3.189999999999999858e+01 2.691801999999999850e+01
3.194999999999999929e+01 1.147352699999999999e+02
3.200000000000000000e+01 6.180035999999999774e+01
3.204999999999999716e+01 6.281513000000000346e+01
3.210000000000000142e+01 2.102457000000000065e+01
3.214999999999999858e+01 1.756366600000000062e+02
3.220000000000000284e+01 4.057376000000000005e+01
3.225000000000000000e+01 9.635165000000000646e+01
3.229999999999999716e+01 4.052633000000000152e+01
3.235000000000000142e+01 6.120794000000000068e+01
3.239999999999999858e+01 6.054317000000000348e+01
3.245000000000000284e+01 4.036849000000000132e+01
3.250000000000000000e+01 4.715296000000000021e+01
3.254999999999999716e+01 4.248743999999999943e+01
3.260000000000000142e+01 4.900368000000000279e+01
3.264999999999999858e+01 3.339358000000000004e+01
3.270000000000000284e+01 5.431851000000000340e+01
3.275000000000000000e+01 3.577009999999999934e+01
3.279999999999999716e+01 4.529189999999999827e+01
3.285000000000000142e+01 5.159376000000000317e+01
3.289999999999999858e+01 2.592447999999999908e+01
3.295000000000000284e+01 5.411290999999999940e+01
3.300000000000000000e+01 3.090099000000000018e+01
3.304999999999999716e+01 1.121363699999999994e+02
3.310000000000000142e+01 7.817140000000000200e+00
3.314999999999999858e+01 2.605798000000000059e+01
3.320000000000000284e+01 5.203258000000000294e+01
3.325000000000000000e+01 3.778247000000000355e+01
3.329999999999999716e+01 4.511860000000000070e+01
3.335000000000000142e+01 2.183719999999999928e+01
3.339999999999999858e+01 3.060663999999999874e+01
3.345000000000000284e+01 1.156977999999999973e+01
3.350000000000000000e+01 1.572969999999999935e+01
3.354999999999999716e+01 3.805019999999999669e+01
3.360000000000000142e+01 3.215473000000000070e+01
3.364999999999999858e+01 1.019696299999999951e+02
3.370000000000000284e+01 2.868723999999999918e+01
3.375000000000000000e+01 3.534790000000000276e+01
3.379999999999999716e+01 1.492285899999999970e+02
3.385000000000000142e+01 1.146016099999999938e+02
3.389999999999999858e+01 1.602603999999999829e+01
3.395000000000000284e+01 3.038730999999999938e+01
3.400000000000000000e+01 3.570073000000000008e+01
3.404999999999999716e+01 4.252888999999999697e+01
3.410000000000000142e+01 2.589519999999999911e+01
3.414999999999999858e+01 2.935566000000000031e+01
3.420000000000000284e+01 4.549929999999999808e+01
3.425000000000000000e+01 4.785580999999999818e+01
3.429999999999999716e+01 5.906756000000000029e+01
3.435000000000000142e+01 2.676614999999999966e+01
3.439999999999999858e+01 3.300959999999999894e+01
3.445000000000000284e+01 3.792672999999999917e+01
3.450000000000000000e+01 4.201022999999999996e+01
3.454999999999999716e+01 2.882881000000000071e+01
3.460000000000000142e+01 3.705913000000000324e+01
3.464999999999999858e+01 3.333055000000000234e+01
3.470000000000000284e+01 4.276594000000000051e+01
3.475000000000000000e+01 3.639529999999999887e+01
3.479999999999999716e+01 3.330422999999999689e+01
3.485000000000000142e+01 2.922059000000000140e+01
3.489999999999999858e+01 3.244051000000000329e+01
3.495000000000000284e+01 5.480519999999999925e+01
3.500000000000000000e+01 1.943758000000000052e+01
3.504999999999999716e+01 2.197849000000000075e+01
3.510000000000000142e+01 3.161598000000000042e+01
3.514999999999999858e+01 5.038750999999999891e+01
3.520000000000000284e+01 5.339916000000000196e+01
3.525000000000000000e+01 2.877574999999999861e+01
3.529999999999999716e+01 2.042955599999999947e+02
3.535000000000000142e+01 1.229396000000000022e+01
3.539999999999999858e+01 4.144228999999999985e+01
3.545000000000000284e+01 4.793840999999999752e+01
3.550000000000000000e+01 4.115122999999999820e+01
3.554999999999999716e+01 6.747369000000000483e+01
3.560000000000000142e+01 2.992643999999999949e+01
3.564999999999999858e+01 4.000495000000000090e+01
3.570000000000000284e+01 8.071545000000000414e+01
3.575000000000000000e+01 3.681392000000000309e+01
3.579999999999999716e+01 2.109765000000000157e+01
3.585000000000000142e+01 2.167035700000000134e+02
3.589999999999999858e+01 2.588997000000000170e+01
3.595000000000000284e+01 7.372969999999999580e+00
3.600000000000000000e+01 2.543249600000000044e+02
3.604999999999999716e+01 6.006177999999999884e+01
3.610000000000000142e+01 1.469710699999999974e+02
3.614999999999999858e+01 1.135965999999999951e+02
3.620000000000000284e+01 3.646497999999999706e+01
3.625000000000000000e+01 6.383789000000000158e+01
3.629999999999999716e+01 4.096515000000000128e+01
3.635000000000000142e+01 1.252215999999999951e+01
3.639999999999999858e+01 6.357083999999999691e+01
3.645000000000000284e+01 3.909210000000000207e+01
3.650000000000000000e+01 2.213552699999999902e+02
3.654999999999999716e+01 1.155087500000000063e+02
3.660000000000000142e+01 1.066991799999999984e+02
3.664999999999999858e+01 2.101417000000000002e+01
3.670000000000000284e+01 3.241060999999999837e+01
3.675000000000000000e+01 4.631821000000000055e+01
3.679999999999999716e+01 4.495613000000000170e+01
3.685000000000000142e+01 3.092124000000000095e+01
3.689999999999999858e+01 1.170145299999999935e+02
3.695000000000000284e+01 3.493222999999999701e+01
3.700000000000000000e+01 5.139855000000000018e+01
3.704999999999999716e+01 5.978573000000000093e+01
3.710000000000000142e+01 2.846531999999999840e+01
3.714999999999999858e+01 3.264148999999999745e+01
3.720000000000000284e+01 4.283182999999999652e+01
3.725000000000000000e+01 2.132528999999999897e+01
3.729999999999999716e+01 5.913203000000000031e+01
3.735000000000000142e+01 8.290369999999999351e+00
3.739999999999999858e+01 1.056553000000000075e+01
3.745000000000000284e+01 5.016976999999999975e+01
3.750000000000000000e+01 4.138884000000000185e+01
3.754999999999999716e+01 1.655882000000000076e+01
3.760000000000000142e+01 3.920237000000000194e+01
3.764999999999999858e+01 2.602595000000000169e+01
3.770000000000000284e+01 5.197259999999999991e+01
3.775000000000000000e+01 3.047507999999999839e+01
3.779999999999999716e+01 1.837672999999999845e+01
3.785000000000000142e+01 2.133766999999999925e+01
3.789999999999999858e+01 3.395871999999999957e+01
3.795000000000000284e+01 1.851861999999999853e+01
3.800000000000000000e+01 8.472890999999999906e+01
3.804999999999999716e+01 3.240814000000000306e+01
3.810000000000000142e+01 1.739037000000000077e+01
3.814999999999999858e+01 1.107741000000000042e+01
3.820000000000000284e+01 3.962669000000000352e+01
3.825000000000000000e+01 3.250401999999999703e+01
3.829999999999999716e+01 1.289569000000000010e+01
3.835000000000000142e+01 3.109061000000000163e+01
3.839999999999999858e+01 2.559563999999999950e+01
3.845000000000000284e+01 3.750871999999999673e+01
3.850000000000000000e+01 2.724634000000000000e+01
3.854999999999999716e+01 1.378333800000000053e+02
3.860000000000000142e+01 3.106513999999999953e+01
3.864999999999999858e+01 4.047578000000000031e+01
3.870000000000000284e+01 2.588184000000000040e+01
3.875000000000000000e+01 2.576943999999999946e+01
3.879999999999999716e+01 1.850947999999999993e+01
3.885000000000000142e+01 2.889152999999999949e+01
3.889999999999999858e+01 2.860356000000000165e+01
3.895000000000000284e+01 5.039435000000000286e+01
3.900000000000000000e+01 4.052781000000000233e+01
3.904999999999999716e+01 4.868258999999999759e+01
3.910000000000000142e+01 6.914840999999999838e+01
3.914999999999999858e+01 5.986310999999999893e+01
3.920000000000000284e+01 8.446710000000000207e+01
3.925000000000000000e+01 1.276398999999999972e+01
3.929999999999999716e+01 5.089567000000000263e+01
3.935000000000000142e+01 1.762749000000000166e+01
3.939999999999999858e+01 5.786528200000000197e+02
3.945000000000000284e+01 2.659532000000000096e+01
3.950000000000000000e+01 1.744116999999999962e+01
3.954999999999999716e+01 2.935182999999999964e+01
3.960000000000000142e+01 3.565773000000000081e+01
3.964999999999999858e+01 6.177584999999999837e+01
3.970000000000000284e+01 2.631681999999999988e+01
3.975000000000000000e+01 1.445960999999999963e+01
3.979999999999999716e+01 4.093970999999999805e+01
3.985000000000000142e+01 2.025278000000000134e+01
3.989999999999999858e+01 8.986638000000000659e+01
3.995000000000000284e+01 3.809284999999999854e+01
4.000000000000000000e+01 2.416221000000000174e+01
4.004999999999999716e+01 4.505268999999999835e+01
4.010000000000000142e+01 2.800846999999999909e+01
4.014999999999999858e+01 6.856807999999999481e+01
4.020000000000000284e+01 6.638648999999999489e+01
4.025000000000000000e+01 1.263759399999999999e+02
4.029999999999999716e+01 2.158425000000000082e+01
4.035000000000000142e+01 2.344240999999999886e+01
4.039999999999999858e+01 4.054198000000000235e+01
4.045000000000000284e+01 1.646796000000000149e+01
4.050000000000000000e+01 6.685863000000000511e+01
4.054999999999999716e+01 2.407862000000000080e+01
4.060000000000000142e+01 3.537939999999999685e+01
4.064999999999999858e+01 4.074667999999999779e+01
4.070000000000000284e+01 3.025972000000000151e+01
4.075000000000000000e+01 7.388889000000000351e+01
4.079999999999999716e+01 4.953271999999999764e+01
4.085000000000000142e+01 3.588065000000000282e+01
4.089999999999999858e+01 1.053922999999999988e+01
4.095000000000000284e+01 7.980115000000000691e+01
4.100000000000000000e+01 4.097216999999999842e+01
4.104999999999999716e+01 3.411842000000000041e+01
4.110000000000000142e+01 2.962447999999999837e+01
4.114999999999999858e+01 3.131152000000000157e+01
4.120000000000000284e+01 1.419646999999999970e+01
4.125000000000000000e+01 3.274898999999999916e+01
4.129999999999999716e+01 2.191300999999999988e+01
4.135000000000000142e+01 2.743321999999999861e+01
4.139999999999999858e+01 4.306727000000000061e+01
4.145000000000000284e+01 1.515458000000000141e+02
4.150000000000000000e+01 9.359180000000000277e+00
4.154999999999999716e+01 3.047387000000000157e+01
4.160000000000000142e+01 3.201635999999999882e+01
4.164999999999999858e+01 1.408553999999999995e+01
4.170000000000000284e+01 1.836665999999999954e+01
4.175000000000000000e+01 1.448100999999999949e+01
4.179999999999999716e+01 4.070345999999999975e+01
4.185000000000000142e+01 1.958656999999999826e+01
4.189999999999999858e+01 1.121523999999999965e+01
4.195000000000000284e+01 3.246103000000000094e+01
4.200000000000000000e+01 2.634564999999999912e+01
4.204999999999999716e+01 1.912490000000000023e+01
4.210000000000000142e+01 1.287190999999999974e+01
4.214999999999999858e+01 5.921359999999999957e+00
4.220000000000000284e+01 1.648911999999999978e+01
4.225000000000000000e+01 1.206592000000000020e+01
4.229999999999999716e+01 1.753541999999999845e+01
4.235000000000000142e+01 9.109180000000000277e+00
4.239999999999999858e+01 2.755508000000000024e+01
4.245000000000000284e+01 4.462810000000000166e+00
4.250000000000000000e+01 9.930820000000000647e+00
4.254999999999999716e+01 1.515917999999999921e+01
4.260000000000000142e+01 1.384265000000000079e+01
4.264999999999999858e+01 2.819398999999999944e+01
4.270000000000000284e+01 3.866060999999999837e+01
4.275000000000000000e+01 1.368324999999999925e+01
4.279999999999999716e+01 2.483073999999999870e+01
4.285000000000000142e+01 8.753569999999999851e+00
4.289999999999999858e+01 4.283885999999999683e+01
4.295000000000000284e+01 3.657994999999999663e+01
4.300000000000000000e+01 3.403764000000000323e+01
4.304999999999999716e+01 1.680980999999999881e+01
4.310000000000000142e+01 8.042632000000000403e+01
4.314999999999999858e+01 1.766857999999999862e+01
4.320000000000000284e+01 1.699247000000000085e+01
4.325000000000000000e+01 3.393961999999999790e+01
4.329999999999999716e+01 4.117522999999999911e+01
4.335000000000000142e+01 1.367467000000000077e+01
4.339999999999999858e+01 1.343538000000000032e+01
4.345000000000000284e+01 2.961908000000000030e+01
4.350000000000000000e+01 2.702993000000000023e+01
4.354999999999999716e+01 3.053765999999999892e+01
4.360000000000000142e+01 3.875862000000000052e+01
4.364999999999999858e+01 2.515325999999999951e+01
4.370000000000000284e+01 6.778500000000000192e+00
4.375000000000000000e+01 2.116178000000000026e+01
4.379999999999999716e+01 2.986896000000000129e+01
4.385000000000000142e+01 2.336814000000000036e+01
4.389999999999999858e+01 2.219729999999999848e+01
4.395000000000000284e+01 3.027502000000000137e+01
4.400000000000000000e+01 2.630139000000000138e+01
4.404999999999999716e+01 3.838759999999999906e+01
4.410000000000000142e+01 3.809394999999999953e+01
4.414999999999999858e+01 1.446673999999999971e+01
4.420000000000000284e+01 9.846784999999999854e+01
4.425000000000000000e+01 1.251402999999999999e+01
4.429999999999999716e+01 7.602612000000000592e+01
4.435000000000000142e+01 1.083827999999999925e+01
4.439999999999999858e+01 2.626808000000000121e+01
4.445000000000000284e+01 3.153363999999999834e+01
4.450000000000000000e+01 1.856925999999999988e+01
4.454999999999999716e+01 3.484743000000000279e+01
4.460000000000000142e+01 4.781219000000000108e+01
4.464999999999999858e+01 1.888739999999999952e+01
4.470000000000000284e+01 7.483119000000000653e+01
4.475000000000000000e+01 5.233928999999999832e+01
4.479999999999999716e+01 1.732964000000000127e+01
4.485000000000000142e+01 2.637554000000000087e+01
4.489999999999999858e+01 1.185141999999999918e+01
4.495000000000000284e+01 3.493200999999999823e+01
4.500000000000000000e+01 2.237691999999999837e+01
4.504999999999999716e+01 5.217293999999999699e+01
4.510000000000000142e+01 2.022906000000000049e+01
4.514999999999999858e+01 2.879015000000000057e+01
4.520000000000000284e+01 5.505044999999999789e+01
4.525000000000000000e+01 5.707983000000000118e+01
4.529999999999999716e+01 7.432649999999999579e+01
4.535000000000000142e+01 2.267144000000000048e+01
4.539999999999999858e+01 2.396121000000000123e+01
4.545000000000000284e+01 1.808967000000000169e+01
4.550000000000000000e+01 1.824016999999999911e+01
4.554999999999999716e+01 2.041822799999999916e+02
4.560000000000000142e+01 2.698166000000000153e+01
4.564999999999999858e+01 1.165403000000000020e+02
4.570000000000000284e+01 3.021151000000000053e+01
4.575000000000000000e+01 3.007153999999999883e+01
4.579999999999999716e+01 2.141725999999999885e+01
4.585000000000000142e+01 2.061127000000000109e+01
4.589999999999999858e+01 2.613813999999999993e+01
4.595000000000000284e+01 2.045392000000000010e+01
4.600000000000000000e+01 3.891187999999999647e+01
4.604999999999999716e+01 2.424576000000000064e+01
4.610000000000000142e+01 1.387655699999999968e+02
4.614999999999999858e+01 2.403303999999999974e+01
4.620000000000000284e+01 1.581706999999999930e+01
4.625000000000000000e+01 1.998235999999999990e+01
4.629999999999999716e+01 4.427013999999999783e+01
4.635000000000000142e+01 1.147696999999999967e+01
4.639999999999999858e+01 1.451662999999999926e+01
4.645000000000000284e+01 3.697758000000000322e+01
4.650000000000000000e+01 2.399971999999999994e+01
4.654999999999999716e+01 1.264916999999999980e+01
4.660000000000000142e+01 6.688920000000000421e+00
4.664999999999999858e+01 5.383098999999999990e+01
4.670000000000000284e+01 6.998800000000000132e+00
4.675000000000000000e+01 1.897316999999999965e+01
4.679999999999999716e+01 3.329625999999999664e+01
4.685000000000000142e+01 1.811902999999999864e+01
4.689999999999999858e+01 1.566468000000000060e+01
4.695000000000000284e+01 1.180668000000000006e+01
4.700000000000000000e+01 4.572111999999999910e+01
4.704999999999999716e+01 3.618515000000000015e+01
4.710000000000000142e+01 2.901012000000000057e+01
4.714999999999999858e+01 2.830641999999999925e+01
4.720000000000000284e+01 8.276609999999999800e+00
4.725000000000000000e+01 4.123420000000000130e+01
4.729999999999999716e+01 1.117708000000000013e+01
4.735000000000000142e+01 1.768359999999999843e+01
4.739999999999999858e+01 4.434398999999999802e+01
4.745000000000000284e+01 2.629747000000000057e+01
4.750000000000000000e+01 6.551909000000000560e+01
4.754999999999999716e+01 4.473886999999999858e+01
4.760000000000000142e+01 1.573404999999999987e+01
4.764999999999999858e+01 2.227062000000000097e+01
4.770000000000000284e+01 3.431781999999999755e+01
4.775000000000000000e+01 5.368786000000000058e+01
4.779999999999999716e+01 2.739724000000000004e+01
4.785000000000000142e+01 2.177456000000000103e+01
4.789999999999999858e+01 3.685652000000000328e+01
4.795000000000000284e+01 1.677721999999999980e+01
4.800000000000000000e+01 2.964618000000000109e+01
4.804999999999999716e+01 5.145909999999999762e+00
4.810000000000000142e+01 3.509223000000000070e+01
4.814999999999999858e+01 3.522212999999999994e+01
4.820000000000000284e+01 2.331944999999999979e+01
4.825000000000000000e+01 7.078042999999999552e+01
4.829999999999999716e+01 3.952188000000000301e+01
4.835000000000000142e+01 4.070891000000000304e+01
4.839999999999999858e+01 1.247635000000000005e+01
4.845000000000000284e+01 3.290666999999999831e+01
4.850000000000000000e+01 2.709216999999999942e+01
4.854999999999999716e+01 9.033809999999999718e+01
4.860000000000000142e+01 1.298023000000000060e+01
4.864999999999999858e+01 3.714654000000000167e+01
4.870000000000000284e+01 3.806976999999999833e+01
4.875000000000000000e+01 2.319207000000000107e+01
4.879999999999999716e+01 2.207278000000000162e+01
4.885000000000000142e+01 5.064018000000000086e+01
4.889999999999999858e+01 2.981503999999999976e+01
4.895000000000000284e+01 3.299945999999999913e+01
4.900000000000000000e+01 6.375359999999999694e+00
4.904999999999999716e+01 1.341940999999999917e+01
4.910000000000000142e+01 2.903187000000000140e+01
4.914999999999999858e+01 3.401722000000000179e+01
4.920000000000000284e+01 2.936428000000000083e+01
4.925000000000000000e+01 4.755664000000000158e+01
4.929999999999999716e+01 2.312803999999999860e+01
4.935000000000000142e+01 1.813588000000000022e+01
4.939999999999999858e+01 2.645044000000000040e+01
4.945000000000000284e+01 3.121125999999999934e+01
4.950000000000000000e+01 3.146712000000000131e+01
4.954999999999999716e+01 3.580489000000000033e+01
4.960000000000000142e+01 2.231651000000000096e+01
4.964999999999999858e+01 4.772937000000000296e+01
4.970000000000000284e+01 4.216405999999999921e+01
4.975000000000000000e+01 2.068134999999999835e+01
4.979999999999999716e+01 6.648430000000000284e+00
4.985000000000000142e+01 5.154989999999999739e+00
4.989999999999999858e+01 1.226388599999999940e+02
4.995000000000000284e+01 1.671458000000000155e+01
5.000000000000000000e+01 3.398017000000000110e+01
5.004999999999999716e+01 9.450179999999999580e+00
5.010000000000000142e+01 4.076236000000000104e+01
5.014999999999999858e+01 2.886914000000000158e+01
5.020000000000000284e+01 3.182503000000000171e+01
5.025000000000000000e+01 3.226735999999999649e+01
5.029999999999999716e+01 3.737894000000000005e+01
5.035000000000000142e+01 2.470532000000000039e+01
5.039999999999999858e+01 7.847043999999999642e+01
5.045000000000000284e+01 3.537118999999999858e+01
5.050000000000000000e+01 1.130347000000000079e+01
5.054999999999999716e+01 3.546007999999999782e+01
5.060000000000000142e+01 1.447424999999999962e+01
5.064999999999999858e+01 4.627797999999999945e+01
5.070000000000000284e+01 2.847595000000000098e+01
5.075000000000000000e+01 2.690828000000000131e+01
5.079999999999999716e+01 2.673605999999999838e+01
5.085000000000000142e+01 3.411258000000000123e+01
5.089999999999999858e+01 1.518707000000000029e+01
5.095000000000000284e+01 3.069510999999999967e+01
5.100000000000000000e+01 3.120298000000000016e+01
5.104999999999999716e+01 4.426585000000000036e+01
5.110000000000000142e+01 3.164708999999999861e+01
5.114999999999999858e+01 1.569223999999999997e+01
5.120000000000000284e+01 4.420076999999999856e+01
5.125000000000000000e+01 3.542976000000000170e+01
5.129999999999999716e+01 3.616826999999999970e+01
5.135000000000000142e+01 8.643750000000000711e+00
5.139999999999999858e+01 1.180875999999999948e+01
5.145000000000000284e+01 3.453871999999999787e+01
5.150000000000000000e+01 1.760197000000000145e+01
5.154999999999999716e+01 9.733499999999999375e+00
5.160000000000000142e+01 3.670047999999999888e+01
5.164999999999999858e+01 3.412595999999999918e+01
5.170000000000000284e+01 2.543560000000000088e+01
5.175000000000000000e+01 1.271942999999999913e+01
5.179999999999999716e+01 2.271695000000000064e+01
5.185000000000000142e+01 1.622914000000000101e+01
5.189999999999999858e+01 2.497852999999999923e+01
5.195000000000000284e+01 3.943036000000000030e+01
5.200000000000000000e+01 4.327327999999999975e+01
5.204999999999999716e+01 3.201901999999999759e+01
5.210000000000000142e+01 2.101212999999999909e+01
5.214999999999999858e+01 2.065435000000000088e+01
5.220000000000000284e+01 1.512125999999999948e+01
5.225000000000000000e+01 3.239197000000000060e+01
5.229999999999999716e+01 3.542401999999999873e+01
5.235000000000000142e+01 4.731954000000000349e+01
5.239999999999999858e+01 3.130051999999999879e+01
5.245000000000000284e+01 1.720179999999999865e+01
5.250000000000000000e+01 1.840549999999999997e+01
5.254999999999999716e+01 3.531094999999999828e+01
5.260000000000000142e+01 1.651116999999999990e+01
5.264999999999999858e+01 1.624218000000000117e+01
5.270000000000000284e+01 3.444424000000000063e+01
5.275000000000000000e+01 1.569290999999999947e+01
5.279999999999999716e+01 5.927546999999999855e+01
5.285000000000000142e+01 5.165964000000000311e+01
5.289999999999999858e+01 3.528473999999999933e+01
5.295000000000000284e+01 1.103846000000000060e+01
5.300000000000000000e+01 1.523438999999999943e+01
5.304999999999999716e+01 3.452309999999999945e+01
5.310000000000000142e+01 8.644170000000000798e+00
5.314999999999999858e+01 3.209264999999999901e+01
5.320000000000000284e+01 2.677055000000000007e+01
5.325000000000000000e+01 1.868808999999999898e+01
5.329999999999999716e+01 3.800518000000000285e+01
5.335000000000000142e+01 2.445028999999999897e+01
5.339999999999999858e+01 3.265775000000000006e+01
5.345000000000000284e+01 1.809140999999999977e+01
5.350000000000000000e+01 2.999999000000000038e+01
5.354999999999999716e+01 3.842687000000000097e+01
5.360000000000000142e+01 5.618656000000000006e+01
5.364999999999999858e+01 5.253246000000000038e+01
5.370000000000000284e+01 4.339849999999999852e+01
5.375000000000000000e+01 4.059470999999999918e+01
5.379999999999999716e+01 2.833380000000000010e+01
5.385000000000000142e+01 5.055805000000000149e+01
5.389999999999999858e+01 4.775451999999999941e+01
5.395000000000000284e+01 5.950153000000000247e+01
5.400000000000000000e+01 2.965737000000000023e+01
5.404999999999999716e+01 1.467562000000000033e+01
5.410000000000000142e+01 2.278100999999999843e+01
5.414999999999999858e+01 3.905745999999999896e+01
5.420000000000000284e+01 5.049746999999999986e+01
5.425000000000000000e+01 2.799006999999999934e+01
5.429999999999999716e+01 6.600467999999999336e+01
5.435000000000000142e+01 1.661396999999999835e+01
5.439999999999999858e+01 4.329778999999999911e+01
5.445000000000000284e+01 1.584295999999999971e+01
5.450000000000000000e+01 2.841473999999999833e+01
5.454999999999999716e+01 2.158601000000000170e+01
5.460000000000000142e+01 2.753335999999999828e+01
5.464999999999999858e+01 9.988709999999999312e+00
5.470000000000000284e+01 1.738559000000000054e+01
5.475000000000000000e+01 4.547055999999999898e+01
5.479999999999999716e+01 4.541694999999999993e+01
5.485000000000000142e+01 2.198599000000000103e+01
5.489999999999999858e+01 1.982113000000000014e+01
5.495000000000000284e+01 1.367282999999999937e+01
5.500000000000000000e+01 1.266474000000000011e+01
5.504999999999999716e+01 3.213774000000000086e+01
5.510000000000000142e+01 2.700872000000000028e+01
5.514999999999999858e+01 4.698548000000000258e+01
5.520000000000000284e+01 1.739868999999999843e+01
5.525000000000000000e+01 1.654655999999999949e+01
5.529999999999999716e+01 3.708821999999999974e+01
5.535000000000000142e+01 2.044118999999999886e+01
5.539999999999999858e+01 2.382068999999999903e+01
5.545000000000000284e+01 2.038291999999999859e+01
5.550000000000000000e+01 6.302209999999999646e+00
5.554999999999999716e+01 2.075619000000000014e+01
5.560000000000000142e+01 3.195442999999999856e+01
5.564999999999999858e+01 3.038051000000000101e+01
5.570000000000000284e+01 2.728068000000000026e+01
5.575000000000000000e+01 4.144377000000000066e+01
5.579999999999999716e+01 3.462959000000000032e+01
5.585000000000000142e+01 2.967590999999999823e+01
5.589999999999999858e+01 4.312467000000000183e+01
5.595000000000000284e+01 2.792473000000000027e+01
5.600000000000000000e+01 2.830067999999999984e+01
5.604999999999999716e+01 2.143736000000000175e+01
5.610000000000000142e+01 1.802905000000000157e+01
5.614999999999999858e+01 1.525315999999999939e+01
5.620000000000000284e+01 3.161787999999999954e+01
5.625000000000000000e+01 2.700122000000000000e+01
5.629999999999999716e+01 2.674052000000000007e+01
5.635000000000000142e+01 2.271216000000000079e+01
5.639999999999999858e+01 3.120373000000000019e+01
5.645000000000000284e+01 2.494511999999999929e+01
5.650000000000000000e+01 5.296482999999999919e+01
5.654999999999999716e+01 5.116597999999999757e+01
5.660000000000000142e+01 2.310663999999999874e+01
5.664999999999999858e+01 2.366837999999999909e+01
5.670000000000000284e+01 3.252633999999999759e+01
5.675000000000000000e+01 2.973731000000000080e+01
5.679999999999999716e+01 3.583603999999999701e+01
5.685000000000000142e+01 2.825144999999999840e+01
5.689999999999999858e+01 1.320608000000000004e+01
5.695000000000000284e+01 2.680347000000000079e+01
5.700000000000000000e+01 2.146231999999999829e+01
5.704999999999999716e+01 3.312035000000000196e+01
5.710000000000000142e+01 1.795740999999999943e+01
5.714999999999999858e+01 3.780405999999999977e+01
5.720000000000000284e+01 2.894766999999999868e+01
5.725000000000000000e+01 3.067597999999999914e+01
5.729999999999999716e+01 3.754570999999999970e+01
5.735000000000000142e+01 3.888374000000000308e+01
5.739999999999999858e+01 2.362985000000000113e+01
5.745000000000000284e+01 4.287631999999999977e+01
5.750000000000000000e+01 2.024523999999999901e+01
5.754999999999999716e+01 1.349296999999999969e+01
5.760000000000000142e+01 2.644778000000000162e+01
5.764999999999999858e+01 4.873306999999999789e+01
5.770000000000000284e+01 2.883038000000000167e+01
5.775000000000000000e+01 2.479789999999999850e+01
5.779999999999999716e+01 4.221730000000000160e+01
5.785000000000000142e+01 5.113616999999999990e+01
5.789999999999999858e+01 3.998454999999999870e+01
5.795000000000000284e+01 2.903044999999999831e+01
5.800000000000000000e+01 3.245082000000000022e+01
5.804999999999999716e+01 7.574173999999999296e+01
5.810000000000000142e+01 3.691259000000000157e+01
5.814999999999999858e+01 3.404054000000000002e+01
5.820000000000000284e+01 6.835582999999999743e+01
5.825000000000000000e+01 1.659069999999999823e+01
5.829999999999999716e+01 8.626147000000000276e+01
5.835000000000000142e+01 4.332981999999999800e+01
5.839999999999999858e+01 1.888814999999999955e+01
5.845000000000000284e+01 5.729404000000000252e+01
5.850000000000000000e+01 1.853402000000000172e+01
5.854999999999999716e+01 8.702961999999999421e+01
5.860000000000000142e+01 2.155354000000000170e+01
5.864999999999999858e+01 3.870662999999999698e+01
5.870000000000000284e+01 3.060194999999999865e+01
5.875000000000000000e+01 6.345530999999999722e+01
5.879999999999999716e+01 3.398055999999999699e+01
5.885000000000000142e+01 5.132997999999999905e+01
5.889999999999999858e+01 8.285802999999999940e+01
5.895000000000000284e+01 4.829166000000000025e+01
5.900000000000000000e+01 3.440234000000000236e+01
5.904999999999999716e+01 2.698450000000000060e+01
5.910000000000000142e+01 5.679068999999999789e+01
5.914999999999999858e+01 3.782419000000000153e+01
5.920000000000000284e+01 4.484423000000000314e+01
5.925000000000000000e+01 3.891403999999999996e+01
5.929999999999999716e+01 2.414585999999999899e+01
5.935000000000000142e+01 3.389468999999999710e+01
5.939999999999999858e+01 2.198151999999999973e+01
5.945000000000000284e+01 4.411032999999999760e+01
5.950000000000000000e+01 3.026126999999999967e+01
5.954999999999999716e+01 3.405617999999999768e+01
5.960000000000000142e+01 8.002909999999999968e+00
5.964999999999999858e+01 2.543151999999999902e+01
5.970000000000000284e+01 2.585563000000000144e+01
5.975000000000000000e+01 5.428656000000000148e+01
5.979999999999999716e+01 3.832956999999999681e+01
5.985000000000000142e+01 6.101281000000000176e+01
5.989999999999999858e+01 3.153286999999999907e+01
5.995000000000000284e+01 4.061464000000000141e+01
6.000000000000000000e+01 2.132122000000000028e+01
6.004999999999999716e+01 4.622563999999999851e+01
6.010000000000000142e+01 4.714126000000000261e+01
6.014999999999999858e+01 3.498398000000000252e+01
6.020000000000000284e+01 4.155696999999999974e+01
6.025000000000000000e+01 5.152112000000000336e+01
6.029999999999999716e+01 2.726510000000000034e+01
6.035000000000000142e+01 3.608885000000000076e+01
6.039999999999999858e+01 4.907206000000000046e+01
6.045000000000000284e+01 4.490805999999999898e+01
6.050000000000000000e+01 3.978571999999999775e+01
6.054999999999999716e+01 2.091364000000000090e+01
6.060000000000000142e+01 6.892221999999999582e+01
6.064999999999999858e+01 3.300323999999999813e+01
6.070000000000000284e+01 3.615447000000000344e+01
6.075000000000000000e+01 6.507366000000000383e+01
6.079999999999999716e+01 1.641151999999999944e+01
6.085000000000000142e+01 2.114941999999999922e+01
6.089999999999999858e+01 3.408440999999999832e+01
6.095000000000000284e+01 7.437985999999999365e+01
6.100000000000000000e+01 6.744256000000000029e+01
6.104999999999999716e+01 2.698070999999999842e+01
6.110000000000000142e+01 6.353772000000000020e+01
6.114999999999999858e+01 9.058078999999999326e+01
6.120000000000000284e+01 2.784703999999999979e+01
6.125000000000000000e+01 4.252767999999999660e+01
6.129999999999999716e+01 3.038118099999999799e+02
6.135000000000000142e+01 1.436170400000000029e+02
6.139999999999999858e+01 4.580288000000000181e+01
6.145000000000000284e+01 6.595068999999999448e+01
6.150000000000000000e+01 4.132771000000000328e+01
6.154999999999999716e+01 3.778428000000000253e+01
6.160000000000000142e+01 1.584755999999999965e+01
6.164999999999999858e+01 1.963419000000000025e+01
6.170000000000000284e+01 5.256761000000000195e+01
6.175000000000000000e+01 3.709575000000000244e+01
6.179999999999999716e+01 1.000064000000000064e+01
6.185000000000000142e+01 4.165462000000000131e+01
6.189999999999999858e+01 1.195359999999999978e+01
6.195000000000000284e+01 3.277696000000000254e+01
6.200000000000000000e+01 1.477739000000000047e+01
6.204999999999999716e+01 8.126448000000000604e+01
6.210000000000000142e+01 7.214369999999999550e+01
6.214999999999999858e+01 2.590985999999999834e+01
6.220000000000000284e+01 6.827549999999999564e+00
6.225000000000000000e+01 2.307207999999999970e+01
6.229999999999999716e+01 2.009076999999999913e+01
6.235000000000000142e+01 7.027858999999999412e+01
6.239999999999999858e+01 2.703358000000000061e+01
6.245000000000000284e+01 4.730870000000000175e+01
6.250000000000000000e+01 2.930735999999999919e+01
6.254999999999999716e+01 1.825940999999999903e+01
6.260000000000000142e+01 1.855619000000000085e+01
6.264999999999999858e+01 3.639918999999999727e+01
6.270000000000000284e+01 2.197550000000000026e+01
6.275000000000000000e+01 3.295432000000000272e+01
6.279999999999999716e+01 5.259270000000000067e+01
6.285000000000000142e+01 2.637481999999999971e+01
6.289999999999999858e+01 3.066404999999999959e+01
6.295000000000000284e+01 3.562854000000000099e+01
6.300000000000000000e+01 3.592566000000000059e+01
6.304999999999999716e+01 3.938544999999999874e+01
6.310000000000000142e+01 1.941678999999999888e+01
6.314999999999999858e+01 2.057956000000000074e+01
6.320000000000000284e+01 2.761224999999999952e+01
6.325000000000000000e+01 7.785452999999999690e+01
6.329999999999999716e+01 1.200186900000000065e+02
6.335000000000000142e+01 1.670056999999999903e+01
6.339999999999999858e+01 9.050449999999999662e+00
6.345000000000000284e+01 4.599455999999999989e+01
6.350000000000000000e+01 3.290160999999999802e+01
6.354999999999999716e+01 2.557940999999999931e+01
6.360000000000000142e+01 1.132554000000000016e+01
6.364999999999999858e+01 1.209381400000000042e+02
6.370000000000000284e+01 4.910179000000000116e+01
6.375000000000000000e+01 2.227809999999999846e+01
6.379999999999999716e+01 2.066532000000000124e+01
6.385000000000000142e+01 3.458926999999999907e+01
6.389999999999999858e+01 3.632829999999999870e+01
6.395000000000000284e+01 3.230178999999999689e+01
6.400000000000000000e+01 3.644821999999999917e+01
6.404999999999999716e+01 2.297598999999999947e+01
6.409999999999999432e+01 1.767535000000000167e+01
6.415000000000000568e+01 1.500760999999999967e+01
6.420000000000000284e+01 7.000615000000000521e+01
6.425000000000000000e+01 7.781670000000000087e+00
6.429999999999999716e+01 3.411975000000000335e+01
6.434999999999999432e+01 4.808033999999999963e+01
6.440000000000000568e+01 4.360670999999999964e+01
6.445000000000000284e+01 2.911372000000000071e+01
6.450000000000000000e+01 1.094204600000000056e+02
6.454999999999999716e+01 3.656452000000000169e+01
6.459999999999999432e+01 3.218079999999999785e+01
6.465000000000000568e+01 3.646905000000000285e+01
6.470000000000000284e+01 2.100038999999999945e+01
6.475000000000000000e+01 3.732721000000000089e+01
6.479999999999999716e+01 4.060170000000000101e+01
6.484999999999999432e+01 2.952553999999999945e+01
6.490000000000000568e+01 4.922608999999999924e+01
6.495000000000000284e+01 5.556488000000000227e+01
6.500000000000000000e+01 1.219023999999999930e+01
6.504999999999999716e+01 1.642144000000000048e+01
6.509999999999999432e+01 3.319684999999999775e+01
6.515000000000000568e+01 1.057493999999999978e+01
6.520000000000000284e+01 2.014052999999999827e+01
6.525000000000000000e+01 2.642549999999999955e+01
6.529999999999999716e+01 2.481660000000000110e+01
6.534999999999999432e+01 3.574163999999999675e+01
6.540000000000000568e+01 5.639538000000000295e+01
6.545000000000000284e+01 7.090531000000000006e+01
6.550000000000000000e+01 5.366680000000000206e+01
6.554999999999999716e+01 3.180736999999999881e+01
6.559999999999999432e+01 3.277389000000000152e+01
6.565000000000000568e+01 3.425110999999999706e+01
6.570000000000000284e+01 6.473945000000000505e+01
6.575000000000000000e+01 5.279668000000000205e+01
6.579999999999999716e+01 3.580507000000000062e+01
6.584999999999999432e+01 2.079388000000000147e+01
6.590000000000000568e+01 3.921379999999999910e+01
6.595000000000000284e+01 3.464282000000000039e+01
6.600000000000000000e+01 5.762254999999999683e+01
6.604999999999999716e+01 3.528323000000000320e+01
6.609999999999999432e+01 2.931364999999999910e+01
6.615000000000000568e+01 1.200478999999999985e+02
6.620000000000000284e+01 1.063614100000000064e+02
6.625000000000000000e+01 2.954694200000000137e+02
6.629999999999999716e+01 6.298716000000000292e+01
6.634999999999999432e+01 2.648284999999999911e+01
6.640000000000000568e+01 5.955935999999999808e+01
6.645000000000000284e+01 2.061027999999999949e+01
6.650000000000000000e+01 3.872876000000000118e+01
6.654999999999999716e+01 4.557475999999999772e+01
6.659999999999999432e+01 3.880134000000000327e+01
6.665000000000000568e+01 5.863466999999999985e+01
6.670000000000000284e+01 8.230762000000000000e+01
6.675000000000000000e+01 1.666898000000000124e+01
6.679999999999999716e+01 3.122860000000000014e+01
6.684999999999999432e+01 3.761612000000000222e+01
6.690000000000000568e+01 3.738367000000000218e+01
6.695000000000000284e+01 3.059253999999999962e+01
6.700000000000000000e+01 7.309882000000000346e+01
6.704999999999999716e+01 1.190195599999999985e+02
6.709999999999999432e+01 2.866683000000000092e+01
6.715000000000000568e+01 5.288450000000000273e+01
6.720000000000000284e+01 2.399418000000000006e+01
6.725000000000000000e+01 4.898031999999999897e+01
6.729999999999999716e+01 4.048637999999999693e+01
6.734999999999999432e+01 4.818325000000000102e+01
6.740000000000000568e+01 5.455022999999999911e+01
6.745000000000000284e+01 4.083140999999999821e+01
6.750000000000000000e+01 5.297534000000000276e+01
6.754999999999999716e+01 4.818627999999999645e+01
6.759999999999999432e+01 5.326964000000000254e+01
6.765000000000000568e+01 3.643204000000000065e+01
6.770000000000000284e+01 9.714928000000000452e+01
6.775000000000000000e+01 4.621403999999999712e+01
6.779999999999999716e+01 3.679849000000000103e+01
6.784999999999999432e+01 3.387897000000000247e+01
6.790000000000000568e+01 4.749322000000000088e+01
6.795000000000000284e+01 1.449494999999999933e+01
6.800000000000000000e+01 5.008051999999999992e+01
6.804999999999999716e+01 3.155421000000000120e+01
6.809999999999999432e+01 3.776111999999999824e+01
6.815000000000000568e+01 5.144606000000000279e+01
6.820000000000000284e+01 4.360061000000000320e+01
6.825000000000000000e+01 1.440521000000000029e+01
6.829999999999999716e+01 3.111336000000000013e+01
6.834999999999999432e+01 4.312219999999999942e+01
6.840000000000000568e+01 3.387608000000000175e+01
6.845000000000000284e+01 2.799255000000000138e+01
6.850000000000000000e+01 3.247628000000000270e+01
6.854999999999999716e+01 5.955633999999999872e+01
6.859999999999999432e+01 4.461260999999999655e+01
6.865000000000000568e+01 7.410344000000000619e+01
6.870000000000000284e+01 4.427537999999999840e+01
6.875000000000000000e+01 5.398006999999999778e+01
6.879999999999999716e+01 3.765205000000000268e+01
6.884999999999999432e+01 2.026798000000000144e+01
6.890000000000000568e+01 2.936647999999999925e+01
6.895000000000000284e+01 3.344980999999999938e+01
6.900000000000000000e+01 7.940220999999999663e+01
6.904999999999999716e+01 3.491973000000000127e+01
6.909999999999999432e+01 3.543858000000000175e+01
6.915000000000000568e+01 3.178804999999999836e+01
6.920000000000000284e+01 2.415499000000000152e+01
6.925000000000000000e+01 9.073610000000000397e+00
6.929999999999999716e+01 3.362189000000000050e+01
6.934999999999999432e+01 5.259295000000000186e+01
6.940000000000000568e+01 3.023789999999999978e+01
6.945000000000000284e+01 3.874840999999999980e+01
6.950000000000000000e+01 3.401221000000000316e+01
6.954999999999999716e+01 2.797813999999999979e+01
6.959999999999999432e+01 2.324223999999999890e+01
6.965000000000000568e+01 3.046526000000000067e+01
6.970000000000000284e+01 3.942544999999999789e+01
6.975000000000000000e+01 3.756400000000000006e+01
6.979999999999999716e+01 1.982282999999999973e+01
6.984999999999999432e+01 3.341288000000000125e+01
6.990000000000000568e+01 4.110567999999999955e+01
6.995000000000000284e+01 3.846880999999999773e+01
7.000000000000000000e+01 6.738056000000000267e+01
7.004999999999999716e+01 7.866266000000000247e+01
7.009999999999999432e+01 2.548224000000000089e+01
7.015000000000000568e+01 5.368043999999999727e+01
7.020000000000000284e+01 2.712962999999999880e+01
7.025000000000000000e+01 4.508982000000000312e+01
7.029999999999999716e+01 1.269243999999999950e+01
7.034999999999999432e+01 2.801699999999999946e+01
7.040000000000000568e+01 3.376503999999999905e+01
7.045000000000000284e+01 5.067468000000000217e+01
7.050000000000000000e+01 3.464804999999999779e+01
7.054999999999999716e+01 4.036216999999999899e+01
7.059999999999999432e+01 3.992365000000000208e+01
7.065000000000000568e+01 3.647973999999999961e+01
7.070000000000000284e+01 4.005966000000000093e+01
7.075000000000000000e+01 5.916949000000000325e+01
7.079999999999999716e+01 4.892701999999999884e+01
7.084999999999999432e+01 4.917197999999999780e+01
7.090000000000000568e+01 3.163353000000000037e+01
7.095000000000000284e+01 7.616222000000000492e+01
7.100000000000000000e+01 2.306137000000000015e+01
7.104999999999999716e+01 1.540551299999999912e+02
7.109999999999999432e+01 4.224618000000000251e+01
7.115000000000000568e+01 4.654986999999999853e+01
7.120000000000000284e+01 5.753291000000000111e+01
7.125000000000000000e+01 3.571354000000000184e+01
7.129999999999999716e+01 8.523942999999999870e+01
7.134999999999999432e+01 4.451021999999999679e+01
7.140000000000000568e+01 6.127067999999999870e+01
7.145000000000000284e+01 5.460927999999999827e+01
7.150000000000000000e+01 3.216380999999999801e+01
7.154999999999999716e+01 3.839135000000000275e+01
7.159999999999999432e+01 3.732818999999999932e+01
7.165000000000000568e+01 4.537465999999999866e+01
7.170000000000000284e+01 2.285595999999999961e+01
7.175000000000000000e+01 3.880848999999999904e+01
7.179999999999999716e+01 3.501366000000000156e+01
7.184999999999999432e+01 2.575347000000000008e+01
7.190000000000000568e+01 8.369086000000000070e+01
7.195000000000000284e+01 3.635027000000000186e+01
7.200000000000000000e+01 4.282789999999999964e+01
7.204999999999999716e+01 3.921645999999999788e+01
7.209999999999999432e+01 3.430521999999999849e+01
7.215000000000000568e+01 6.657254000000000360e+01
7.220000000000000284e+01 5.307489000000000345e+01
7.225000000000000000e+01 3.645689999999999742e+01
7.229999999999999716e+01 1.538987000000000016e+01
7.234999999999999432e+01 1.206021999999999927e+01
7.240000000000000568e+01 3.286943999999999733e+01
7.245000000000000284e+01 4.680353000000000208e+01
7.250000000000000000e+01 4.935468999999999795e+01
7.254999999999999716e+01 4.037216999999999700e+01
7.259999999999999432e+01 5.090106999999999715e+01
7.265000000000000568e+01 2.906690000000000040e+01
7.270000000000000284e+01 2.693599000000000032e+01
7.275000000000000000e+01 4.764175999999999789e+01
7.279999999999999716e+01 4.822390000000000043e+01
7.284999999999999432e+01 2.459637999999999991e+01
7.290000000000000568e+01 4.131826999999999828e+01
7.295000000000000284e+01 5.128835000000000122e+01
7.300000000000000000e+01 4.522934999999999661e+01
7.304999999999999716e+01 2.370439000000000007e+01
7.309999999999999432e+01 5.094270000000000209e+01
7.315000000000000568e+01 5.589663999999999788e+01
7.320000000000000284e+01 3.695423000000000258e+01
7.325000000000000000e+01 2.663718000000000075e+01
7.329999999999999716e+01 3.191038999999999959e+01
7.334999999999999432e+01 4.260902000000000100e+01
7.340000000000000568e+01 1.352059999999999995e+01
7.345000000000000284e+01 2.713481000000000165e+01
7.350000000000000000e+01 3.083853999999999829e+01
7.354999999999999716e+01 3.640744999999999720e+01
7.359999999999999432e+01 7.245453999999999439e+01
7.365000000000000568e+01 3.973080000000000211e+01
7.370000000000000284e+01 4.308590000000000231e+01
7.375000000000000000e+01 3.967255000000000109e+01
7.379999999999999716e+01 2.234078999999999837e+01
7.384999999999999432e+01 4.789607999999999777e+01
7.390000000000000568e+01 4.198870999999999754e+01
7.395000000000000284e+01 2.011578000000000088e+01
7.400000000000000000e+01 2.193980000000000175e+01
7.404999999999999716e+01 5.248066000000000031e+01
7.409999999999999432e+01 1.359380999999999950e+01
7.415000000000000568e+01 3.581575999999999738e+01
7.420000000000000284e+01 3.263157999999999959e+01
7.425000000000000000e+01 2.711150999999999911e+01
7.429999999999999716e+01 4.604475000000000051e+01
7.434999999999999432e+01 9.918969999999999843e+00
7.440000000000000568e+01 3.019830999999999932e+01
7.445000000000000284e+01 4.285564999999999714e+01
7.450000000000000000e+01 3.796170000000000044e+01
7.454999999999999716e+01 4.907222000000000151e+01
7.459999999999999432e+01 1.437401999999999980e+01
7.465000000000000568e+01 5.178497999999999735e+01
7.470000000000000284e+01 5.603623000000000332e+01
7.475000000000000000e+01 5.410878000000000299e+01
7.479999999999999716e+01 5.201200999999999652e+01
7.484999999999999432e+01 6.499939000000000533e+01
7.490000000000000568e+01 7.290752000000000521e+01
7.495000000000000284e+01 5.525054000000000087e+01
7.500000000000000000e+01 2.445277000000000100e+01
7.504999999999999716e+01 3.439383999999999730e+01
7.509999999999999432e+01 4.688936000000000348e+01
7.515000000000000568e+01 4.138837000000000188e+01
7.520000000000000284e+01 4.421730999999999767e+01
7.525000000000000000e+01 3.278763000000000005e+01
7.529999999999999716e+01 5.411305999999999727e+01
7.534999999999999432e+01 4.103139000000000181e+01
7.540000000000000568e+01 4.155848000000000297e+01
7.545000000000000284e+01 1.371870000000000012e+01
7.550000000000000000e+01 1.031763299999999930e+02
7.554999999999999716e+01 7.204658000000000584e+01
7.559999999999999432e+01 1.773860699999999895e+02
7.565000000000000568e+01 1.182760200000000026e+02
7.570000000000000284e+01 3.739377000000000351e+01
7.575000000000000000e+01 1.576837000000000089e+01
7.579999999999999716e+01 7.233186000000000604e+01
7.584999999999999432e+01 2.276356600000000014e+02
7.590000000000000568e+01 1.761196999999999946e+01
7.595000000000000284e+01 7.974822000000000344e+01
7.600000000000000000e+01 3.122246000000000166e+01
7.604999999999999716e+01 2.039962999999999838e+01
7.609999999999999432e+01 1.012762999999999991e+01
7.615000000000000568e+01 6.377019999999999911e+00
7.620000000000000284e+01 2.755758000000000152e+01
7.625000000000000000e+01 2.010341999999999985e+01
7.629999999999999716e+01 3.970622999999999791e+01
7.634999999999999432e+01 1.696837000000000018e+01
7.640000000000000568e+01 1.447447000000000017e+01
7.645000000000000284e+01 3.813217999999999819e+01
7.650000000000000000e+01 4.177897000000000105e+01
7.654999999999999716e+01 5.406683000000000305e+01
7.659999999999999432e+01 4.554659999999999798e+01
7.665000000000000568e+01 2.317842999999999876e+01
7.670000000000000284e+01 3.430028999999999684e+01
7.675000000000000000e+01 3.103060999999999936e+01
7.679999999999999716e+01 4.442155000000000342e+01
7.684999999999999432e+01 2.998616000000000170e+01
7.690000000000000568e+01 4.777018000000000342e+01
7.695000000000000284e+01 4.619561999999999813e+01
7.700000000000000000e+01 5.877617000000000047e+01
7.704999999999999716e+01 5.197138000000000346e+01
7.709999999999999432e+01 6.209143999999999863e+01
7.715000000000000568e+01 6.116707999999999856e+01
7.720000000000000284e+01 3.445528999999999797e+01
7.725000000000000000e+01 1.703606999999999871e+01
7.729999999999999716e+01 4.076814999999999856e+01
7.734999999999999432e+01 4.553987999999999658e+01
7.740000000000000568e+01 3.151903000000000077e+01
7.745000000000000284e+01 2.840984999999999872e+01
7.750000000000000000e+01 2.193267000000000166e+01
7.754999999999999716e+01 2.052762999999999849e+01
7.759999999999999432e+01 4.700603999999999871e+01
7.765000000000000568e+01 2.242392999999999859e+01
7.770000000000000284e+01 5.164155999999999835e+01
7.775000000000000000e+01 4.335569000000000273e+01
7.779999999999999716e+01 2.679689000000000121e+01
7.784999999999999432e+01 6.785192000000000689e+01
7.790000000000000568e+01 7.414399000000000228e+01
7.795000000000000284e+01 5.731103000000000236e+01
7.800000000000000000e+01 1.677917600000000107e+02
7.804999999999999716e+01 1.051953199999999953e+02
7.809999999999999432e+01 3.459022000000000219e+01
7.815000000000000568e+01 4.446115999999999957e+01
7.820000000000000284e+01 2.168981799999999964e+02
7.825000000000000000e+01 5.253437000000000268e+01
7.829999999999999716e+01 5.612591599999999517e+02
7.834999999999999432e+01 5.644062000000000268e+01
7.840000000000000568e+01 8.029715000000000202e+01
7.845000000000000284e+01 7.390615880000000288e+03
7.850000000000000000e+01 3.447917999999999950e+01
7.854999999999999716e+01 3.093046999999999969e+01
7.859999999999999432e+01 3.743155000000000143e+01
7.865000000000000568e+01 3.080164999999999864e+01
7.870000000000000284e+01 7.856977999999999440e+01
7.875000000000000000e+01 1.575028200000000140e+02
7.879999999999999716e+01 3.302472999999999814e+01
7.884999999999999432e+01 7.476125999999999294e+01
7.890000000000000568e+01 8.139158999999999367e+01
7.895000000000000284e+01 2.180042999999999864e+01
7.900000000000000000e+01 6.926776999999999873e+01
7.904999999999999716e+01 2.328756999999999877e+01
7.909999999999999432e+01 1.970807999999999893e+01
7.915000000000000568e+01 3.052333000000000141e+01
7.920000000000000284e+01 9.599490000000000123e+01
7.925000000000000000e+01 1.134239999999999959e+01
7.929999999999999716e+01 7.126958000000000482e+01
7.934999999999999432e+01 4.701463999999999999e+01
7.940000000000000568e+01 7.538818000000000552e+01
7.945000000000000284e+01 8.860530000000000683e+00
7.950000000000000000e+01 2.060407999999999973e+01
7.954999999999999716e+01 8.316616999999999393e+01
7.959999999999999432e+01 2.096026000000000167e+01
7.965000000000000568e+01 8.583196999999999832e+01
7.970000000000000284e+01 1.381001999999999974e+01
7.975000000000000000e+01 3.492569999999999908e+01
7.979999999999999716e+01 1.281809999999999938e+01
7.984999999999999432e+01 6.555839999999999890e+00
7.990000000000000568e+01 7.140464000000000055e+01
7.995000000000000284e+01 3.984022999999999826e+01
8.000000000000000000e+01 3.148440000000000083e+01
8.004999999999999716e+01 1.278196700000000021e+02
8.009999999999999432e+01 5.671020999999999646e+01
8.015000000000000568e+01 3.550983899999999949e+02
8.020000000000000284e+01 1.114470100000000059e+02
8.025000000000000000e+01 3.740496999999999872e+01
8.029999999999999716e+01 2.412202999999999875e+01
8.034999999999999432e+01 3.224269999999999925e+01
8.040000000000000568e+01 3.143243999999999971e+01
8.045000000000000284e+01 1.851129999999999853e+01
8.050000000000000000e+01 5.849519999999999982e+02
8.054999999999999716e+01 1.385668900000000008e+02
8.059999999999999432e+01 2.930927000000000149e+01
8.065000000000000568e+01 2.223885999999999967e+02
8.070000000000000284e+01 4.076185999999999865e+01
8.075000000000000000e+01 5.399681999999999960e+01
8.079999999999999716e+01 3.227522099999999909e+02
8.084999999999999432e+01 3.460797999999999774e+01
8.090000000000000568e+01 5.199642999999999660e+01
8.095000000000000284e+01 4.826379000000000019e+01
8.100000000000000000e+01 1.353645000000000032e+01
8.104999999999999716e+01 3.204963000000000051e+01
8.109999999999999432e+01 8.300730000000000075e+01
8.115000000000000568e+01 3.297417999999999694e+01
8.120000000000000284e+01 2.586364999999999981e+01
8.125000000000000000e+01 2.870382000000000033e+01
8.129999999999999716e+01 3.193422999999999945e+01
8.134999999999999432e+01 3.638740199999999732e+02
8.140000000000000568e+01 3.662349999999999994e+01
8.145000000000000284e+01 5.708914000000000044e+01
8.150000000000000000e+01 3.128271000000000157e+01
8.154999999999999716e+01 3.719368000000000052e+01
8.159999999999999432e+01 3.162008000000000152e+01
8.165000000000000568e+01 5.067909000000000219e+01
8.170000000000000284e+01 2.198607000000000156e+01
8.175000000000000000e+01 2.197224999999999895e+01
8.179999999999999716e+01 3.262481999999999971e+01
8.184999999999999432e+01 2.394075000000000131e+01
8.190000000000000568e+01 3.088070000000000093e+01
8.195000000000000284e+01 2.055699999999999861e+01
8.200000000000000000e+01 3.091835999999999984e+01
8.204999999999999716e+01 4.916996000000000322e+01
8.209999999999999432e+01 1.976587999999999923e+01
8.215000000000000568e+01 5.562953999999999866e+01
8.220000000000000284e+01 2.801861999999999853e+01
8.225000000000000000e+01 2.778341999999999956e+01
8.229999999999999716e+01 3.327190999999999832e+01
8.234999999999999432e+01 2.686372000000000071e+01
8.240000000000000568e+01 1.918091499999999883e+02
8.245000000000000284e+01 2.744907999999999859e+01
8.250000000000000000e+01 2.543233000000000033e+01
8.254999999999999716e+01 3.832019999999999982e+01
8.259999999999999432e+01 3.917412999999999812e+01
8.265000000000000568e+01 3.036456000000000088e+01
8.270000000000000284e+01 1.754543999999999926e+01
8.275000000000000000e+01 4.637389999999999901e+01
8.279999999999999716e+01 4.617374999999999829e+01
8.284999999999999432e+01 1.534812999999999938e+01
8.290000000000000568e+01 1.857716999999999885e+01
8.295000000000000284e+01 7.578340000000000032e+01
8.300000000000000000e+01 5.884940000000000282e+01
8.304999999999999716e+01 1.048827399999999983e+02
8.309999999999999432e+01 2.143798999999999921e+01
8.315000000000000568e+01 4.501966999999999786e+01
8.320000000000000284e+01 5.226686999999999728e+01
8.325000000000000000e+01 4.367858999999999980e+01
8.329999999999999716e+01 7.382513000000000147e+01
8.334999999999999432e+01 9.515619999999999834e+01
8.340000000000000568e+01 1.406392999999999915e+01
8.345000000000000284e+01 8.037408000000000641e+01
8.350000000000000000e+01 3.664018999999999693e+01
8.354999999999999716e+01 3.863748999999999967e+01
8.359999999999999432e+01 1.806392999999999915e+01
8.365000000000000568e+01 3.641866000000000270e+01
8.370000000000000284e+01 3.606526000000000209e+01
8.375000000000000000e+01 5.802868000000000137e+01
8.379999999999999716e+01 9.718380999999999403e+01
8.384999999999999432e+01 3.936126999999999754e+01
8.390000000000000568e+01 7.181324999999999648e+01
8.395000000000000284e+01 3.987740000000000151e+01
8.400000000000000000e+01 3.617002999999999702e+01
8.404999999999999716e+01 1.263846999999999987e+01
8.409999999999999432e+01 2.464184300000000007e+02
8.415000000000000568e+01 3.344492999999999938e+01
8.420000000000000284e+01 4.316452000000000311e+01
8.425000000000000000e+01 2.459256999999999849e+01
8.429999999999999716e+01 2.676066000000000145e+01
8.434999999999999432e+01 4.347930999999999813e+01
8.440000000000000568e+01 2.281594000000000122e+01
8.445000000000000284e+01 3.134284999999999854e+01
8.450000000000000000e+01 3.324465000000000003e+01
8.454999999999999716e+01 2.899254000000000175e+01
8.459999999999999432e+01 3.135343999999999909e+01
8.465000000000000568e+01 3.091154999999999831e+01
8.470000000000000284e+01 4.852555000000000263e+01
8.475000000000000000e+01 3.001949000000000112e+01
8.479999999999999716e+01 4.577416999999999803e+01
8.484999999999999432e+01 3.128517000000000081e+01
8.490000000000000568e+01 4.457316000000000145e+01
8.495000000000000284e+01 3.196500999999999948e+01
8.500000000000000000e+01 2.668168999999999969e+01
8.504999999999999716e+01 1.363862999999999914e+01
8.509999999999999432e+01 7.719053999999999860e+01
8.515000000000000568e+01 3.475294999999999845e+01
8.520000000000000284e+01 5.599815999999999860e+01
8.525000000000000000e+01 1.960877999999999943e+01
8.529999999999999716e+01 1.342756999999999934e+01
8.534999999999999432e+01 1.981108000000000047e+01
8.540000000000000568e+01 5.443430000000000035e+01
8.545000000000000284e+01 1.100182000000000038e+01
8.550000000000000000e+01 7.658303999999999689e+01
8.554999999999999716e+01 1.533797000000000033e+01
8.559999999999999432e+01 3.156586000000000070e+01
8.565000000000000568e+01 3.933402000000000243e+01
8.570000000000000284e+01 2.308888999999999925e+01
8.575000000000000000e+01 2.958726000000000056e+01
8.579999999999999716e+01 1.972084999999999866e+01
8.584999999999999432e+01 2.563964999999999961e+01
8.590000000000000568e+01 2.483175699999999892e+02
8.595000000000000284e+01 2.818120000000000047e+01
8.600000000000000000e+01 1.495547999999999966e+01
8.604999999999999716e+01 3.873423999999999978e+01
8.609999999999999432e+01 2.454358999999999824e+01
8.615000000000000568e+01 1.228073000000000015e+01
8.620000000000000284e+01 2.602865999999999858e+01
8.625000000000000000e+01 1.207191000000000081e+01
8.629999999999999716e+01 4.211070999999999742e+01
8.634999999999999432e+01 2.577368299999999977e+02
8.640000000000000568e+01 1.876407000000000025e+01
8.645000000000000284e+01 1.484558000000000000e+01
8.650000000000000000e+01 1.945767000000000024e+01
8.654999999999999716e+01 3.823499999999999943e+01
8.659999999999999432e+01 4.147216000000000236e+01
8.665000000000000568e+01 1.920551999999999992e+01
8.670000000000000284e+01 4.246144999999999925e+01
8.675000000000000000e+01 3.775153000000000247e+01
8.679999999999999716e+01 1.863646999999999920e+01
8.684999999999999432e+01 2.006368000000000151e+01
8.690000000000000568e+01 1.097548699999999968e+02
8.695000000000000284e+01 9.888613999999999749e+01
8.700000000000000000e+01 5.155143000000000342e+01
8.704999999999999716e+01 2.693243000000000009e+01
8.709999999999999432e+01 2.250525000000000020e+01
8.715000000000000568e+01 6.332462999999999909e+01
8.720000000000000284e+01 1.864967000000000041e+01
8.725000000000000000e+01 2.867794999999999916e+01
8.729999999999999716e+01 3.050726999999999833e+01
8.734999999999999432e+01 2.687388999999999939e+01
8.740000000000000568e+01 2.195458999999999961e+01
8.745000000000000284e+01 3.506754999999999711e+01
8.750000000000000000e+01 1.809799999999999898e+01
8.754999999999999716e+01 1.211548599999999993e+02
8.759999999999999432e+01 3.594845000000000113e+01
8.765000000000000568e+01 1.026356200000000030e+02
8.770000000000000284e+01 3.243912999999999869e+01
8.775000000000000000e+01 3.929843999999999937e+01
8.779999999999999716e+01 6.261193000000000097e+01
8.784999999999999432e+01 3.237989999999999924e+01
8.790000000000000568e+01 1.579326900000000080e+02
8.795000000000000284e+01 3.359393000000000029e+01
8.800000000000000000e+01 6.328439999999999799e+01
8.804999999999999716e+01 2.616503000000000156e+01
8.809999999999999432e+01 1.231780799999999942e+02
8.815000000000000568e+01 4.590039000000000158e+01
8.820000000000000284e+01 3.489166999999999774e+01
8.825000000000000000e+01 1.861788999999999916e+01
8.829999999999999716e+01 5.420394999999999897e+01
8.834999999999999432e+01 2.744691999999999865e+01
8.840000000000000568e+01 4.232703000000000060e+01
8.845000000000000284e+01 3.272316000000000003e+01
8.850000000000000000e+01 1.648355200000000025e+02
8.854999999999999716e+01 7.648650000000000659e+01
8.859999999999999432e+01 3.701854000000000156e+01
8.865000000000000568e+01 4.584998999999999825e+01
8.870000000000000284e+01 1.046443100000000044e+02
8.875000000000000000e+01 4.630317000000000149e+01
8.879999999999999716e+01 3.763983000000000345e+01
8.884999999999999432e+01 8.899542999999999893e+01
8.890000000000000568e+01 5.605850999999999829e+01
8.895000000000000284e+01 2.902052000000000120e+01
8.900000000000000000e+01 3.221569000000000216e+01
8.904999999999999716e+01 5.210656000000000176e+01
8.909999999999999432e+01 5.414001999999999981e+01
8.915000000000000568e+01 4.172279000000000337e+01
8.920000000000000284e+01 9.251935000000000286e+01
8.925000000000000000e+01 8.922259999999999991e+01
8.929999999999999716e+01 1.150045400000000058e+02
8.934999999999999432e+01 2.466363000000000127e+01
8.940000000000000568e+01 5.093549999999999756e+01
8.945000000000000284e+01 3.249228999999999701e+01
8.950000000000000000e+01 5.096600000000000108e+01
8.954999999999999716e+01 2.645873999999999882e+01
8.959999999999999432e+01 3.787512000000000256e+01
8.965000000000000568e+01 4.031188999999999822e+01
8.970000000000000284e+01 2.569775999999999883e+01
8.975000000000000000e+01 4.457417999999999836e+01
8.979999999999999716e+01 2.843712999999999980e+01
8.984999999999999432e+01 1.979172000000000153e+01
8.990000000000000568e+01 3.641832000000000136e+01
8.995000000000000284e+01 3.530174999999999841e+01
9.000000000000000000e+01 2.906666999999999845e+01
9.004999999999999716e+01 4.001297000000000281e+01
9.009999999999999432e+01 2.790190000000000126e+01
9.015000000000000568e+01 9.995452000000000226e+01
9.020000000000000284e+01 3.139630000000000010e+01
9.025000000000000000e+01 2.723918000000000106e+01
9.029999999999999716e+01 4.303846999999999667e+01
9.034999999999999432e+01 3.076870999999999867e+01
9.040000000000000568e+01 8.731059999999999377e+01
9.045000000000000284e+01 4.430621000000000009e+01
9.050000000000000000e+01 1.642736000000000018e+01
9.054999999999999716e+01 4.136598000000000042e+01
9.059999999999999432e+01 7.957130999999999688e+01
9.065000000000000568e+01 5.323678999999999917e+01
9.070000000000000284e+01 1.815690999999999988e+01
9.075000000000000000e+01 2.624655999999999878e+01
9.079999999999999716e+01 4.144570999999999827e+01
9.084999999999999432e+01 5.049479999999999791e+01
9.090000000000000568e+01 5.727201999999999771e+01
9.095000000000000284e+01 2.406569000000000003e+01
9.100000000000000000e+01 9.761710000000000775e+00
9.104999999999999716e+01 3.480118000000000222e+01
9.109999999999999432e+01 3.659720999999999691e+01
9.115000000000000568e+01 4.041694999999999993e+01
9.120000000000000284e+01 2.265699000000000041e+01
9.125000000000000000e+01 3.930563000000000073e+01
9.129999999999999716e+01 2.798066000000000031e+01
9.134999999999999432e+01 3.011861000000000033e+01
9.140000000000000568e+01 4.335381999999999891e+01
9.145000000000000284e+01 4.063557000000000130e+01
9.150000000000000000e+01 3.653862999999999772e+01
9.154999999999999716e+01 4.231222999999999956e+01
9.159999999999999432e+01 1.479495999999999967e+01
9.165000000000000568e+01 2.313744000000000156e+01
9.170000000000000284e+01 5.093858000000000175e+01
9.175000000000000000e+01 5.064186000000000121e+01
9.179999999999999716e+01 3.428217999999999677e+01
9.184999999999999432e+01 3.308711000000000269e+01
9.190000000000000568e+01 3.031711999999999918e+01
9.195000000000000284e+01 2.785061999999999927e+01
9.200000000000000000e+01 6.461597000000000435e+01
9.204999999999999716e+01 2.425193000000000154e+01
9.209999999999999432e+01 3.467763999999999669e+01
9.215000000000000568e+01 4.503336000000000183e+01
9.220000000000000284e+01 2.294932999999999979e+01
9.225000000000000000e+01 4.032891000000000048e+01
9.229999999999999716e+01 3.981531999999999982e+01
9.234999999999999432e+01 3.044967000000000112e+01
9.240000000000000568e+01 2.395457999999999998e+01
9.245000000000000284e+01 1.991213000000000122e+01
9.250000000000000000e+01 2.654675999999999902e+01
9.254999999999999716e+01 2.372212000000000032e+01
9.259999999999999432e+01 1.476542000000000066e+01
9.265000000000000568e+01 2.885790000000000077e+01
9.270000000000000284e+01 1.455879999999999974e+01
9.275000000000000000e+01 3.096054000000000173e+01
9.279999999999999716e+01 2.375874999999999915e+01
9.284999999999999432e+01 2.768335000000000079e+01
9.290000000000000568e+01 3.322556999999999761e+01
9.295000000000000284e+01 1.840406000000000120e+01
9.300000000000000000e+01 1.839771999999999963e+01
9.304999999999999716e+01 2.246601000000000070e+01
9.309999999999999432e+01 2.155105999999999966e+01
9.315000000000000568e+01 2.509388999999999825e+01
9.320000000000000284e+01 7.254040999999999428e+01
9.325000000000000000e+01 1.460662999999999911e+01
9.329999999999999716e+01 2.131084999999999852e+01
9.334999999999999432e+01 2.112246000000000024e+01
9.340000000000000568e+01 1.571810999999999936e+01
9.345000000000000284e+01 1.454554000000000080e+01
9.350000000000000000e+01 4.036384000000000327e+01
9.354999999999999716e+01 2.385293000000000063e+01
9.359999999999999432e+01 3.556329000000000207e+01
9.365000000000000568e+01 2.778727999999999909e+01
9.370000000000000284e+01 2.598502999999999830e+01
9.375000000000000000e+01 1.462320000000000064e+01
9.379999999999999716e+01 2.571540999999999855e+01
9.384999999999999432e+01 3.518193000000000126e+01
9.390000000000000568e+01 2.106195999999999913e+01
9.395000000000000284e+01 3.427781999999999840e+01
9.400000000000000000e+01 3.461641999999999797e+01
9.404999999999999716e+01 2.881540999999999997e+01
9.409999999999999432e+01 3.069464999999999932e+01
9.415000000000000568e+01 3.499293999999999727e+01
9.420000000000000284e+01 2.488776999999999973e+01
9.425000000000000000e+01 2.573967000000000027e+01
9.429999999999999716e+01 3.145748000000000033e+01
9.434999999999999432e+01 4.148955999999999733e+01
9.440000000000000568e+01 4.349535000000000196e+01
9.445000000000000284e+01 4.114128999999999792e+01
9.450000000000000000e+01 3.555548999999999893e+01
9.454999999999999716e+01 7.356830000000000425e+00
9.459999999999999432e+01 2.703206000000000131e+01
9.465000000000000568e+01 3.443323999999999785e+01
9.470000000000000284e+01 4.130790999999999968e+01
9.475000000000000000e+01 1.938596000000000075e+01
9.479999999999999716e+01 4.013593000000000188e+01
9.484999999999999432e+01 3.348803999999999803e+01
9.490000000000000568e+01 3.239039999999999964e+01
9.495000000000000284e+01 3.490290000000000248e+01
9.500000000000000000e+01 2.576417999999999964e+01
9.504999999999999716e+01 3.941440999999999661e+01
9.509999999999999432e+01 2.212844000000000122e+01
9.515000000000000568e+01 6.154979999999999762e+01
9.520000000000000284e+01 3.801041000000000025e+01
9.525000000000000000e+01 3.602785999999999689e+01
9.529999999999999716e+01 1.945310999999999879e+01
9.534999999999999432e+01 2.424143000000000114e+01
9.540000000000000568e+01 1.737078999999999951e+01
9.545000000000000284e+01 3.746602000000000032e+01
9.550000000000000000e+01 1.409933999999999976e+01
9.554999999999999716e+01 2.531437999999999988e+01
9.559999999999999432e+01 4.504737000000000080e+01
9.565000000000000568e+01 3.377579999999999671e+01
9.570000000000000284e+01 3.246379000000000303e+01
9.575000000000000000e+01 3.309244999999999948e+01
9.579999999999999716e+01 1.818151999999999902e+01
9.584999999999999432e+01 2.102661000000000158e+01
9.590000000000000568e+01 4.353981000000000279e+01
9.595000000000000284e+01 3.988188000000000244e+01
9.600000000000000000e+01 3.731918999999999897e+01
9.604999999999999716e+01 2.973821999999999832e+01
9.609999999999999432e+01 2.116610000000000014e+01
9.615000000000000568e+01 3.463186000000000320e+01
9.620000000000000284e+01 3.000092000000000070e+01
9.625000000000000000e+01 3.089001999999999981e+01
9.629999999999999716e+01 1.447306999999999988e+01
9.634999999999999432e+01 2.546696000000000026e+01
9.640000000000000568e+01 2.253433000000000064e+01
9.645000000000000284e+01 3.353262999999999749e+01
9.650000000000000000e+01 2.322149999999999892e+01
9.654999999999999716e+01 3.217629000000000161e+01
9.659999999999999432e+01 4.211524000000000001e+01
9.665000000000000568e+01 7.251260999999999513e+01
9.670000000000000284e+01 2.558649000000000129e+01
9.675000000000000000e+01 3.049829000000000079e+01
9.679999999999999716e+01 4.110699000000000325e+01
9.684999999999999432e+01 3.861578999999999695e+01
9.690000000000000568e+01 2.632303999999999888e+01
9.695000000000000284e+01 2.842264000000000124e+01
9.700000000000000000e+01 5.265456999999999965e+01
9.704999999999999716e+01 2.533888999999999925e+01
9.709999999999999432e+01 2.941384000000000043e+01
9.715000000000000568e+01 3.236791999999999803e+01
9.720000000000000284e+01 1.792119999999999891e+01
9.725000000000000000e+01 1.609420000000000073e+01
9.729999999999999716e+01 1.906976999999999833e+01
9.734999999999999432e+01 3.871153000000000333e+01
9.740000000000000568e+01 7.057890000000000441e+00
9.745000000000000284e+01 1.710772000000000048e+01
9.750000000000000000e+01 4.029131999999999891e+01
9.754999999999999716e+01 1.314977000000000018e+01
9.759999999999999432e+01 3.761325999999999681e+01
9.765000000000000568e+01 4.074951000000000079e+01
9.770000000000000284e+01 4.396985000000000099e+01
9.775000000000000000e+01 5.382710000000000328e+00
9.779999999999999716e+01 2.781482000000000099e+01
9.784999999999999432e+01 1.765808000000000177e+01
9.790000000000000568e+01 9.674540000000000362e+00
9.795000000000000284e+01 4.345850000000000435e+00
9.800000000000000000e+01 8.847879999999999967e+00
9.804999999999999716e+01 2.546806000000000125e+01
9.809999999999999432e+01 2.297109999999999985e+01
9.815000000000000568e+01 1.080390000000000050e+01
9.820000000000000284e+01 3.397028999999999854e+01
9.825000000000000000e+01 9.340410000000000323e+00
9.829999999999999716e+01 1.930473999999999890e+01
9.834999999999999432e+01 7.286030000000000229e+00
9.840000000000000568e+01 2.539288000000000167e+01
9.845000000000000284e+01 2.767855000000000132e+01
9.850000000000000000e+01 1.600183000000000177e+01
9.854999999999999716e+01 2.126182999999999979e+01
9.859999999999999432e+01 6.112479999999999691e+00
9.865000000000000568e+01 2.420778999999999925e+01
9.870000000000000284e+01 3.373734000000000322e+01
9.875000000000000000e+01 2.352927999999999997e+01
9.879999999999999716e+01 2.353115999999999985e+01
9.884999999999999432e+01 3.256002000000000152e+01
9.890000000000000568e+01 1.514057999999999993e+01
9.895000000000000284e+01 8.905427000000000248e+01
9.900000000000000000e+01 5.071580000000000155e+01
9.904999999999999716e+01 3.180173999999999879e+01
9.909999999999999432e+01 1.333272999999999975e+01
9.915000000000000568e+01 7.199348000000000525e+01
9.920000000000000284e+01 2.515754000000000090e+01
9.925000000000000000e+01 1.699012000000000100e+01
9.929999999999999716e+01 3.165617999999999910e+01
9.934999999999999432e+01 1.517665000000000042e+01
9.940000000000000568e+01 1.192362999999999928e+01
9.945000000000000284e+01 1.759491999999999834e+01
9.950000000000000000e+01 1.443131999999999948e+01
9.954999999999999716e+01 2.959465000000000146e+01
9.959999999999999432e+01 3.399772999999999712e+01
9.965000000000000568e+01 9.071400000000000574e+00
9.970000000000000284e+01 3.566624999999999801e+01
9.975000000000000000e+01 3.632652000000000214e+01
9.979999999999999716e+01 1.372847999999999935e+01
9.984999999999999432e+01 4.097648000000000224e+01
9.990000000000000568e+01 2.497359000000000151e+01
9.995000000000000284e+01 1.816831000000000174e+01
1.000000000000000000e+02 1.911905000000000143e+01
1.000499999999999972e+02 1.716845999999999961e+01
1.000999999999999943e+02 8.071939999999999671e+00
1.001500000000000057e+02 3.517295000000000016e+01
1.002000000000000028e+02 3.332238000000000255e+01
1.002500000000000000e+02 2.130500999999999934e+01
1.002999999999999972e+02 2.232265999999999906e+01
1.003499999999999943e+02 3.345309999999999917e+01
1.004000000000000057e+02 3.446059000000000339e+01
1.004500000000000028e+02 3.173029999999999973e+01
1.005000000000000000e+02 5.149074000000000240e+01
1.005499999999999972e+02 3.210967999999999734e+01
1.005999999999999943e+02 2.434101000000000070e+01
1.006500000000000057e+02 2.770429000000000030e+01
1.007000000000000028e+02 2.449630000000000152e+01
1.007500000000000000e+02 7.537018999999999380e+01
1.007999999999999972e+02 2.313579000000000008e+01
1.008499999999999943e+02 1.842276999999999987e+01
1.009000000000000057e+02 2.174065999999999832e+01
1.009500000000000028e+02 2.981662000000000035e+01
1.010000000000000000e+02 3.302409999999999712e+01
1.010499999999999972e+02 2.809612999999999872e+01
1.010999999999999943e+02 4.036637999999999948e+01
1.011500000000000057e+02 4.255147999999999797e+01
1.012000000000000028e+02 5.543786999999999665e+01
1.012500000000000000e+02 3.642475999999999914e+01
1.012999999999999972e+02 3.646305000000000263e+01
1.013499999999999943e+02 2.250863000000000014e+01
1.014000000000000057e+02 2.603886999999999929e+01
1.014500000000000028e+02 3.361831999999999709e+01
1.015000000000000000e+02 2.715190000000000126e+01
1.015499999999999972e+02 6.176953999999999922e+01
1.015999999999999943e+02 1.063405999999999985e+01
1.016500000000000057e+02 2.818483000000000160e+01
1.017000000000000028e+02 2.269061999999999912e+01
1.017500000000000000e+02 3.758657000000000181e+01
1.017999999999999972e+02 3.078689999999999927e+01
1.018499999999999943e+02 2.495283999999999835e+01
1.019000000000000057e+02 3.180856999999999957e+01
1.019500000000000028e+02 2.991304999999999836e+01
1.020000000000000000e+02 2.124643000000000015e+01
1.020499999999999972e+02 4.313248000000000104e+01
1.020999999999999943e+02 2.414489000000000019e+01
1.021500000000000057e+02 2.997207999999999828e+01
1.022000000000000028e+02 2.228862000000000165e+01
1.022500000000000000e+02 3.651879000000000275e+01
1.022999999999999972e+02 2.785989999999999966e+01
1.023499999999999943e+02 8.985640000000000072e+00
1.024000000000000057e+02 2.949761000000000166e+01
1.024500000000000028e+02 2.348855000000000004e+01
1.025000000000000000e+02 2.347810000000000130e+01
1.025499999999999972e+02 3.311466999999999672e+01
1.025999999999999943e+02 1.338854000000000077e+01
1.026500000000000057e+02 3.129167999999999950e+01
1.027000000000000028e+02 3.133250999999999920e+01
1.027500000000000000e+02 3.799076000000000164e+01
1.027999999999999972e+02 1.773570000000000135e+01
1.028499999999999943e+02 2.531521000000000043e+01
1.029000000000000057e+02 2.563579999999999970e+01
1.029500000000000028e+02 3.543072000000000088e+01
1.030000000000000000e+02 3.670886000000000138e+01
1.030499999999999972e+02 2.298688999999999893e+01
1.030999999999999943e+02 2.110713000000000150e+01
1.031500000000000057e+02 2.717709999999999937e+01
1.032000000000000028e+02 1.838879999999999981e+01
1.032500000000000000e+02 2.171719999999999828e+01
1.032999999999999972e+02 1.313150000000000084e+01
1.033499999999999943e+02 3.143551000000000073e+01
1.034000000000000057e+02 5.161005999999999716e+01
1.034500000000000028e+02 5.192535000000000167e+01
1.035000000000000000e+02 3.218916000000000111e+01
1.035499999999999972e+02 4.227974999999999994e+01
1.035999999999999943e+02 5.548226999999999975e+01
1.036500000000000057e+02 5.559519999999999840e+01
1.037000000000000028e+02 6.267235000000000156e+01
1.037500000000000000e+02 4.218863999999999947e+01
1.037999999999999972e+02 3.293119999999999692e+01
1.038499999999999943e+02 3.064612999999999943e+01
1.039000000000000057e+02 3.604547999999999774e+01
1.039500000000000028e+02 2.818581999999999965e+01
1.040000000000000000e+02 2.093922999999999845e+01
1.040499999999999972e+02 4.172590999999999894e+01
1.040999999999999943e+02 5.409179000000000315e+01
1.041500000000000057e+02 4.179802000000000106e+01
1.042000000000000028e+02 1.000313699999999955e+02
1.042500000000000000e+02 4.487096999999999980e+01
1.042999999999999972e+02 1.669728399999999908e+02
1.043499999999999943e+02 2.955448000000000164e+01
1.044000000000000057e+02 3.242318000000000211e+01
1.044500000000000028e+02 3.860123999999999711e+01
1.045000000000000000e+02 3.560893999999999693e+01
1.045499999999999972e+02 1.452309999999999945e+01
1.045999999999999943e+02 6.356508000000000180e+01
1.046500000000000057e+02 3.277687000000000239e+01
1.047000000000000028e+02 2.300751999999999953e+01
1.047500000000000000e+02 4.785853000000000179e+01
1.047999999999999972e+02 2.554930999999999841e+01
1.048499999999999943e+02 3.217143000000000086e+01
1.049000000000000057e+02 2.356747999999999976e+01
1.049500000000000028e+02 3.443688000000000216e+01
1.050000000000000000e+02 3.392685000000000173e+01
1.050499999999999972e+02 3.953600000000000136e+01
1.050999999999999943e+02 1.837742000000000075e+01
1.051500000000000057e+02 3.517880999999999858e+01
1.052000000000000028e+02 3.228396000000000043e+01
1.052500000000000000e+02 1.407529000000000075e+01
1.052999999999999972e+02 3.680570000000000164e+01
1.053499999999999943e+02 3.014790999999999954e+01
1.054000000000000057e+02 7.364543999999999357e+01
1.054500000000000028e+02 7.527384999999999593e+01
1.055000000000000000e+02 6.781655000000000655e+01
1.055499999999999972e+02 4.664121000000000095e+01
1.055999999999999943e+02 2.506397000000000119e+01
1.056500000000000057e+02 4.368316999999999695e+01
1.057000000000000028e+02 9.454538999999999760e+01
1.057500000000000000e+02 4.069263000000000119e+01
1.057999999999999972e+02 5.139097999999999900e+01
1.058499999999999943e+02 6.973471999999999582e+01
1.059000000000000057e+02 6.072039000000000186e+01
1.059500000000000028e+02 1.917580999999999847e+01
1.060000000000000000e+02 3.597984999999999900e+01
1.060499999999999972e+02 4.924522999999999939e+01
1.060999999999999943e+02 4.132419999999999760e+01
1.061500000000000057e+02 4.231947999999999865e+01
1.062000000000000028e+02 8.422784000000000049e+01
1.062500000000000000e+02 3.121343999999999852e+01
1.062999999999999972e+02 2.667830999999999975e+01
1.063499999999999943e+02 3.341140000000000043e+01
1.064000000000000057e+02 2.885943999999999932e+01
1.064500000000000028e+02 1.709556999999999860e+01
1.065000000000000000e+02 5.282439999999999714e+01
1.065499999999999972e+02 5.197576000000000107e+01
1.065999999999999943e+02 3.288781000000000176e+01
1.066500000000000057e+02 5.079312000000000182e+01
1.067000000000000028e+02 4.947776999999999958e+01
1.067500000000000000e+02 3.324557000000000073e+01
1.067999999999999972e+02 3.311370999999999754e+01
1.068499999999999943e+02 2.626991999999999905e+01
1.069000000000000057e+02 3.882182000000000244e+01
1.069500000000000028e+02 1.188631999999999955e+01
1.070000000000000000e+02 2.606969000000000136e+01
1.070499999999999972e+02 1.050425000000000040e+02
1.070999999999999943e+02 5.549390999999999963e+01
1.071500000000000057e+02 3.184263999999999939e+01
1.072000000000000028e+02 1.693295500000000118e+02
1.072500000000000000e+02 1.142617199999999968e+02
1.072999999999999972e+02 4.490559999999999974e+01
1.073499999999999943e+02 5.157077000000000311e+01
1.074000000000000057e+02 5.442786000000000257e+01
1.074500000000000028e+02 4.770036999999999949e+01
1.075000000000000000e+02 1.240958899999999971e+02
1.075499999999999972e+02 4.017287000000000319e+01
1.075999999999999943e+02 2.285332000000000008e+01
1.076500000000000057e+02 3.126203999999999894e+01
1.077000000000000028e+02 3.163179999999999836e+01
1.077500000000000000e+02 3.433220000000000027e+01
1.077999999999999972e+02 2.606531999999999982e+01
1.078499999999999943e+02 1.777186999999999983e+01
1.079000000000000057e+02 2.140177999999999869e+01
1.079500000000000028e+02 2.746972999999999843e+01
1.080000000000000000e+02 1.440372999999999948e+01
1.080499999999999972e+02 2.397819000000000145e+01
1.080999999999999943e+02 2.971169000000000082e+01
1.081500000000000057e+02 1.256601000000000035e+01
1.082000000000000028e+02 2.238866000000000156e+01
1.082500000000000000e+02 2.225132999999999939e+01
1.082999999999999972e+02 2.243606000000000122e+01
1.083499999999999943e+02 2.154183000000000092e+01
1.084000000000000057e+02 2.369302000000000064e+01
1.084500000000000028e+02 2.533842999999999890e+01
1.085000000000000000e+02 2.881532999999999944e+01
1.085499999999999972e+02 4.551234999999999786e+01
1.085999999999999943e+02 1.490647000000000055e+01
1.086500000000000057e+02 2.654015000000000057e+01
1.087000000000000028e+02 3.107172999999999874e+01
1.087500000000000000e+02 2.723639999999999972e+01
1.087999999999999972e+02 2.499419999999999931e+01
1.088499999999999943e+02 4.044769999999999754e+01
1.089000000000000057e+02 1.181914299999999969e+02
1.089500000000000028e+02 1.118122999999999934e+02
1.090000000000000000e+02 6.443363999999999692e+01
1.090499999999999972e+02 1.254402999999999935e+02
1.090999999999999943e+02 9.146599999999999397e+00
1.091500000000000057e+02 1.481145000000000067e+01
1.092000000000000028e+02 3.497731000000000279e+01
1.092500000000000000e+02 1.279114100000000036e+02
1.092999999999999972e+02 6.695820000000000505e+01
1.093499999999999943e+02 3.972196999999999889e+01
1.094000000000000057e+02 3.272240000000000038e+01
1.094500000000000028e+02 6.610971000000000686e+01
1.095000000000000000e+02 7.205137000000000569e+01
1.095499999999999972e+02 2.487612999999999985e+01
1.095999999999999943e+02 7.120490999999999815e+01
1.096500000000000057e+02 5.008250000000000313e+01
1.097000000000000028e+02 3.301243999999999801e+01
1.097500000000000000e+02 3.409622999999999848e+01
1.097999999999999972e+02 4.350802000000000191e+01
1.098499999999999943e+02 2.625646000000000058e+01
1.099000000000000057e+02 2.070157999999999987e+01
1.099500000000000028e+02 2.090030000000000143e+01
1.100000000000000000e+02 2.616892999999999958e+01
1.100499999999999972e+02 2.924666399999999840e+02
1.100999999999999943e+02 3.827033000000000129e+01
1.101500000000000057e+02 1.599437999999999960e+01
1.102000000000000028e+02 3.120369000000000170e+01
1.102500000000000000e+02 1.973179999999999978e+01
1.102999999999999972e+02 3.594588000000000250e+01
1.103499999999999943e+02 3.786021999999999821e+01
1.104000000000000057e+02 2.229365999999999914e+01
1.104500000000000028e+02 7.147332000000000107e+01
1.105000000000000000e+02 2.478531999999999869e+01
1.105499999999999972e+02 3.690102999999999867e+01
1.105999999999999943e+02 3.052348999999999890e+01
1.106500000000000057e+02 4.640413000000000210e+01
1.107000000000000028e+02 4.136603999999999814e+01
1.107500000000000000e+02 4.589569999999999794e+01
1.107999999999999972e+02 3.306741000000000241e+01
1.108499999999999943e+02 2.288526999999999845e+01
1.109000000000000057e+02 3.588560999999999979e+01
1.109500000000000028e+02 4.023729999999999762e+01
1.110000000000000000e+02 3.584188999999999936e+01
1.110499999999999972e+02 4.205445000000000277e+01
1.110999999999999943e+02 3.417244000000000170e+01
1.111500000000000057e+02 6.905249999999999488e+01
1.112000000000000028e+02 4.355469999999999686e+01
1.112500000000000000e+02 3.236764000000000152e+01
1.112999999999999972e+02 1.232422000000000040e+01
1.113499999999999943e+02 2.717804999999999893e+01
1.114000000000000057e+02 2.347603000000000151e+01
1.114500000000000028e+02 3.704966999999999899e+01
1.115000000000000000e+02 1.791670999999999836e+01
1.115499999999999972e+02 2.944187000000000154e+01
1.115999999999999943e+02 3.699685000000000201e+01
1.116500000000000057e+02 3.854334000000000060e+01
1.117000000000000028e+02 2.562199000000000026e+01
1.117500000000000000e+02 4.337733999999999668e+01
1.117999999999999972e+02 1.034725000000000072e+01
1.118499999999999943e+02 3.246627999999999759e+01
1.119000000000000057e+02 4.012678999999999974e+01
1.119500000000000028e+02 6.410403999999999769e+01
1.120000000000000000e+02 2.450301999999999936e+01
1.120499999999999972e+02 3.758850999999999942e+01
1.120999999999999943e+02 1.938123999999999825e+01
1.121500000000000057e+02 3.898752000000000351e+01
1.122000000000000028e+02 3.636918000000000006e+01
1.122500000000000000e+02 1.670877600000000029e+02
1.122999999999999972e+02 3.453437999999999874e+01
1.123499999999999943e+02 3.270669999999999789e+01
1.124000000000000057e+02 2.786084999999999923e+01
1.124500000000000028e+02 3.429363000000000028e+01
1.125000000000000000e+02 2.125335000000000107e+01
1.125499999999999972e+02 6.507538999999999874e+01
1.125999999999999943e+02 4.203396000000000043e+01
1.126500000000000057e+02 3.610846000000000089e+01
1.127000000000000028e+02 2.952158999999999978e+01
1.127500000000000000e+02 2.115690000000000026e+01
1.127999999999999972e+02 3.190792000000000073e+01
1.128499999999999943e+02 4.311681000000000097e+01
1.129000000000000057e+02 3.184684000000000026e+01
1.129500000000000028e+02 6.800168999999999642e+01
1.130000000000000000e+02 3.886621000000000237e+01
1.130499999999999972e+02 2.995955000000000013e+01
1.130999999999999943e+02 3.340697999999999723e+01
1.131500000000000057e+02 4.022422000000000253e+01
1.132000000000000028e+02 3.908093000000000217e+01
1.132500000000000000e+02 3.585551999999999850e+01
1.132999999999999972e+02 3.990511000000000053e+01
1.133499999999999943e+02 2.461542999999999992e+01
1.134000000000000057e+02 4.780669999999999931e+01
1.134500000000000028e+02 6.093892999999999915e+01
1.135000000000000000e+02 1.068232000000000070e+01
1.135499999999999972e+02 4.338763000000000147e+01
1.135999999999999943e+02 3.614343000000000217e+01
1.136500000000000057e+02 7.487260999999999456e+01
1.137000000000000028e+02 1.100243700000000047e+02
1.137500000000000000e+02 2.620475000000000065e+01
1.137999999999999972e+02 3.260672000000000281e+01
1.138499999999999943e+02 3.045632000000000161e+01
1.139000000000000057e+02 7.673322000000000287e+01
1.139500000000000028e+02 7.719013999999999953e+01
1.140000000000000000e+02 1.733979000000000070e+01
1.140499999999999972e+02 7.279239999999999711e+00
1.140999999999999943e+02 3.212939999999999685e+01
1.141500000000000057e+02 1.270871999999999957e+01
1.142000000000000028e+02 2.731484000000000023e+01
1.142500000000000000e+02 2.269183999999999912e+01
1.142999999999999972e+02 1.622701999999999956e+01
1.143499999999999943e+02 4.141660000000000252e+01
1.144000000000000057e+02 3.750072999999999723e+01
1.144500000000000028e+02 2.581398000000000081e+01
1.145000000000000000e+02 3.715180000000000149e+01
1.145499999999999972e+02 3.711984000000000350e+01
1.145999999999999943e+02 2.435785999999999873e+01
1.146500000000000057e+02 3.245201000000000136e+01
1.147000000000000028e+02 2.177422999999999931e+01
1.147500000000000000e+02 2.503333999999999904e+01
1.147999999999999972e+02 2.886259000000000086e+01
1.148499999999999943e+02 1.457740000000000080e+01
1.149000000000000057e+02 2.151373999999999853e+01
1.149500000000000028e+02 3.488723000000000241e+01
1.150000000000000000e+02 5.023734000000000322e+01
1.150499999999999972e+02 3.945065000000000310e+01
1.150999999999999943e+02 2.809617000000000075e+01
1.151500000000000057e+02 2.801081999999999894e+01
1.152000000000000028e+02 3.266920999999999964e+01
1.152500000000000000e+02 8.006950000000000500e+01
1.152999999999999972e+02 4.073472999999999900e+01
1.153499999999999943e+02 3.480534999999999712e+01
1.154000000000000057e+02 6.133165000000000333e+01
1.154500000000000028e+02 4.971591999999999700e+01
1.155000000000000000e+02 5.743641000000000219e+01
1.155499999999999972e+02 3.125479999999999947e+01
1.155999999999999943e+02 2.494725999999999999e+01
1.156500000000000057e+02 3.505445999999999884e+01
1.157000000000000028e+02 1.012804399999999987e+02
1.157500000000000000e+02 1.356297999999999959e+01
1.157999999999999972e+02 2.308352000000000004e+01
1.158499999999999943e+02 1.709381000000000128e+01
1.159000000000000057e+02 1.550201999999999991e+01
1.159500000000000028e+02 2.168261000000000038e+01
1.160000000000000000e+02 2.985003999999999991e+01
1.160499999999999972e+02 3.996640000000000015e+01
1.160999999999999943e+02 1.479189000000000043e+01
1.161500000000000057e+02 1.961112999999999928e+01
1.162000000000000028e+02 1.469269000000000069e+01
1.162500000000000000e+02 3.488448999999999955e+01
1.162999999999999972e+02 1.019950000000000045e+01
1.163499999999999943e+02 2.962756999999999863e+01
1.164000000000000057e+02 3.402403000000000333e+01
1.164500000000000028e+02 2.785964999999999847e+01
1.165000000000000000e+02 4.001411999999999836e+01
1.165499999999999972e+02 1.871432000000000073e+01
1.165999999999999943e+02 2.933601000000000170e+01
1.166500000000000057e+02 1.819050000000000011e+01
1.167000000000000028e+02 3.006074999999999875e+01
1.167500000000000000e+02 2.138545999999999836e+01
1.167999999999999972e+02 1.879732999999999876e+01
1.168499999999999943e+02 1.207550999999999952e+01
1.169000000000000057e+02 2.280750000000000099e+01
1.169500000000000028e+02 5.451838000000000051e+01
1.170000000000000000e+02 2.033051999999999992e+01
1.170499999999999972e+02 9.721690000000000609e+00
1.170999999999999943e+02 1.007900000000000063e+01
1.171500000000000057e+02 1.994967000000000112e+01
1.172000000000000028e+02 3.497447999999999979e+01
1.172500000000000000e+02 2.439245000000000019e+01
1.172999999999999972e+02 2.772312000000000154e+01
1.173499999999999943e+02 5.884570000000000078e+00
1.174000000000000057e+02 3.118099000000000132e+01
1.174500000000000028e+02 5.101680999999999955e+01
1.175000000000000000e+02 3.127590000000000003e+01
1.175499999999999972e+02 6.171898000000000195e+01
1.175999999999999943e+02 2.800532000000000110e+01
1.176500000000000057e+02 2.126915999999999940e+01
1.177000000000000028e+02 3.598655999999999722e+01
1.177500000000000000e+02 4.471708999999999889e+01
1.177999999999999972e+02 1.091691999999999929e+01
1.178499999999999943e+02 1.587278000000000056e+01
1.179000000000000057e+02 2.807290000000000063e+01
1.179500000000000028e+02 3.914195999999999742e+01
1.180000000000000000e+02 3.612787999999999755e+01
1.180499999999999972e+02 1.689498999999999995e+01
1.180999999999999943e+02 4.489016000000000162e+01
1.181500000000000057e+02 2.084309999999999974e+01
1.182000000000000028e+02 1.609729000000000099e+01
1.182500000000000000e+02 1.127427999999999919e+01
1.182999999999999972e+02 2.154025000000000034e+01
1.183499999999999943e+02 2.090370000000000061e+00
1.184000000000000057e+02 4.079648000000000252e+01
1.184500000000000028e+02 2.075236999999999910e+01
1.185000000000000000e+02 1.624335999999999913e+01
1.185499999999999972e+02 4.154019000000000261e+01
1.185999999999999943e+02 7.017660000000000231e+00
1.186500000000000057e+02 9.301690000000000680e+00
1.187000000000000028e+02 3.319380999999999915e+01
1.187500000000000000e+02 2.706058000000000163e+01
1.187999999999999972e+02 1.528072000000000052e+01
1.188499999999999943e+02 8.958625999999999578e+01
1.189000000000000057e+02 3.767728999999999928e+01
1.189500000000000028e+02 1.051055999999999990e+01
1.190000000000000000e+02 3.108754000000000062e+01
1.190499999999999972e+02 7.879985000000000639e+01
1.190999999999999943e+02 2.342692999999999870e+01
1.191500000000000057e+02 4.923720999999999748e+01
1.192000000000000028e+02 1.598835000000000051e+01
1.192500000000000000e+02 1.611036999999999964e+01
1.192999999999999972e+02 4.633299000000000234e+01
1.193499999999999943e+02 2.535388000000000019e+01
1.194000000000000057e+02 2.216867999999999839e+01
1.194500000000000028e+02 4.253746999999999900e+01
1.195000000000000000e+02 2.577098000000000155e+01
1.195499999999999972e+02 2.631276000000000082e+01
1.195999999999999943e+02 2.812616999999999834e+01
1.196500000000000057e+02 2.229197999999999880e+01
1.197000000000000028e+02 2.643211000000000155e+01
1.197500000000000000e+02 3.217334999999999923e+01
1.197999999999999972e+02 3.648608999999999725e+01
1.198499999999999943e+02 3.417177000000000220e+01
1.199000000000000057e+02 3.372986999999999824e+01
1.199500000000000028e+02 3.127552999999999983e+01
1.200000000000000000e+02 2.875604999999999833e+01
1.200499999999999972e+02 3.315323000000000064e+01
1.200999999999999943e+02 1.463850000000000051e+01
1.201500000000000057e+02 2.755534000000000106e+01
1.202000000000000028e+02 1.909603999999999857e+01
1.202500000000000000e+02 2.952798999999999907e+01
1.202999999999999972e+02 2.393070000000000164e+01
1.203499999999999943e+02 1.288213000000000008e+01
1.204000000000000057e+02 2.783267999999999986e+01
1.204500000000000028e+02 3.987581999999999738e+01
1.205000000000000000e+02 1.394524999999999970e+01
1.205499999999999972e+02 2.888466999999999985e+01
1.205999999999999943e+02 2.049159999999999826e+01
1.206500000000000057e+02 1.973570000000000135e+01
1.207000000000000028e+02 2.448405999999999949e+01
1.207500000000000000e+02 2.155567999999999884e+01
1.207999999999999972e+02 2.224613000000000085e+01
1.208499999999999943e+02 4.675950000000000273e+00
1.209000000000000057e+02 3.790993999999999886e+01
1.209500000000000028e+02 1.176950000000000074e+01
1.210000000000000000e+02 4.679730000000000167e+00
1.210499999999999972e+02 9.185869999999999536e+00
1.210999999999999943e+02 1.320190000000000019e+01
1.211500000000000057e+02 2.188526999999999845e+01
1.212000000000000028e+02 2.749091999999999913e+01
1.212500000000000000e+02 3.739166000000000167e+01
1.212999999999999972e+02 1.147597999999999985e+01
1.213499999999999943e+02 2.353040000000000020e+01
1.214000000000000057e+02 2.615084999999999837e+01
1.214500000000000028e+02 2.336270000000000024e+01
1.215000000000000000e+02 5.015588000000000335e+01
1.215499999999999972e+02 4.701059999999999661e+01
1.215999999999999943e+02 3.048873000000000033e+01
1.216500000000000057e+02 1.681231999999999971e+01
1.217000000000000028e+02 4.354209999999999781e+01
1.217500000000000000e+02 1.986971000000000132e+01
1.217999999999999972e+02 2.240102999999999867e+01
1.218499999999999943e+02 3.313199000000000183e+01
1.219000000000000057e+02 1.445175000000000054e+01
1.219500000000000028e+02 1.966058999999999912e+01
1.220000000000000000e+02 1.990305999999999997e+01
1.220499999999999972e+02 3.159800999999999860e+01
1.220999999999999943e+02 2.552178999999999931e+01
1.221500000000000057e+02 1.100872999999999990e+01
1.222000000000000028e+02 1.831384999999999863e+01
1.222500000000000000e+02 1.508053999999999917e+01
1.222999999999999972e+02 1.179762000000000022e+01
1.223499999999999943e+02 1.563854000000000077e+01
1.224000000000000057e+02 3.212290999999999741e+01
1.224500000000000028e+02 2.530058000000000007e+01
1.225000000000000000e+02 1.962473999999999918e+01
1.225499999999999972e+02 1.952710000000000079e+01
1.225999999999999943e+02 2.399377000000000137e+01
1.226500000000000057e+02 2.356841999999999970e+01
1.227000000000000028e+02 3.329455999999999705e+01
1.227500000000000000e+02 2.152233999999999980e+01
1.227999999999999972e+02 3.253401999999999816e+01
1.228499999999999943e+02 3.039487000000000094e+01
1.229000000000000057e+02 2.611959999999999837e+00
1.229500000000000028e+02 3.734631000000000256e+01
1.230000000000000000e+02 1.725069999999999837e+01
1.230499999999999972e+02 1.341610000000000014e+01
1.230999999999999943e+02 4.659492000000000189e+01
1.231500000000000057e+02 3.525932000000000244e+01
1.232000000000000028e+02 2.547510000000000119e+01
1.232500000000000000e+02 1.783874000000000137e+01
1.232999999999999972e+02 1.683990000000000009e+01
1.233499999999999943e+02 3.263273999999999830e+01
1.234000000000000057e+02 2.154791000000000167e+01
1.234500000000000028e+02 1.752197999999999922e+01
1.235000000000000000e+02 1.734001999999999910e+01
1.235499999999999972e+02 4.319738000000000255e+01
1.235999999999999943e+02 2.710650000000000048e+01
1.236500000000000057e+02 2.073327000000000098e+01
1.237000000000000028e+02 2.507694000000000045e+01
1.237500000000000000e+02 3.528979000000000354e+01
1.237999999999999972e+02 2.211160999999999888e+01
1.238499999999999943e+02 2.407432999999999979e+01
1.239000000000000057e+02 8.495589999999999975e+00
1.239500000000000028e+02 1.750003999999999849e+01
1.240000000000000000e+02 2.154935000000000045e+01
1.240499999999999972e+02 3.459275999999999840e+01
1.240999999999999943e+02 2.510397999999999996e+01
1.241500000000000057e+02 1.797519000000000133e+01
1.242000000000000028e+02 3.883664999999999878e+01
1.242500000000000000e+02 3.193730000000000047e+01
1.242999999999999972e+02 2.619048000000000087e+01
1.243499999999999943e+02 2.058046999999999827e+01
1.244000000000000057e+02 3.385553000000000168e+01
1.244500000000000028e+02 1.279277000000000086e+01
1.245000000000000000e+02 9.361200000000000188e+00
1.245499999999999972e+02 1.914432000000000045e+01
1.245999999999999943e+02 1.959516999999999953e+01
1.246500000000000057e+02 1.783952000000000027e+01
1.247000000000000028e+02 2.028012000000000015e+01
1.247500000000000000e+02 3.018084999999999951e+01
1.247999999999999972e+02 2.395831000000000088e+01
1.248499999999999943e+02 2.595072000000000045e+01
1.249000000000000057e+02 3.010159000000000162e+01
1.249500000000000028e+02 3.444740000000000180e+01
1.250000000000000000e+02 3.052241000000000071e+01
1.250499999999999972e+02 4.007694999999999652e+01
1.250999999999999943e+02 2.875620999999999938e+01
1.251500000000000057e+02 3.160301000000000116e+01
1.252000000000000028e+02 3.080927000000000149e+01
1.252500000000000000e+02 2.497335999999999956e+01
1.252999999999999972e+02 3.202250999999999692e+01
1.253499999999999943e+02 3.601568000000000325e+01
1.254000000000000057e+02 3.226664000000000243e+01
1.254500000000000028e+02 1.710273000000000110e+01
1.255000000000000000e+02 2.214019000000000048e+01
1.255499999999999972e+02 4.334273999999999916e+01
1.255999999999999943e+02 2.960746999999999929e+01
1.256500000000000057e+02 8.024170999999999765e+01
1.257000000000000028e+02 2.580643999999999849e+01
1.257500000000000000e+02 3.609635999999999711e+01
1.257999999999999972e+02 6.237550999999999846e+01
1.258499999999999943e+02 3.273982999999999777e+01
1.259000000000000057e+02 4.046067000000000036e+01
1.259500000000000028e+02 1.796793999999999869e+01
1.260000000000000000e+02 3.913936999999999955e+01
1.260499999999999972e+02 2.873113000000000028e+01
1.260999999999999943e+02 3.421949000000000041e+01
1.261500000000000057e+02 1.478070999999999913e+01
1.262000000000000028e+02 6.126348999999999734e+01
1.262500000000000000e+02 6.928610000000000468e+01
1.262999999999999972e+02 5.291537000000000290e+01
1.263499999999999943e+02 3.761534000000000333e+01
1.264000000000000057e+02 2.225427000000000177e+01
1.264500000000000028e+02 4.999360000000000070e+01
1.265000000000000000e+02 8.343511999999999773e+01
1.265499999999999972e+02 2.375062000000000140e+01
1.265999999999999943e+02 2.773748000000000147e+01
1.266500000000000057e+02 3.856172000000000111e+01
1.267000000000000028e+02 4.770602999999999838e+01
1.267500000000000000e+02 3.937389000000000294e+01
1.267999999999999972e+02 4.417956000000000216e+01
1.268499999999999943e+02 4.608780000000000143e+01
1.269000000000000057e+02 2.965296000000000021e+01
1.269500000000000028e+02 4.903343999999999880e+01
1.270000000000000000e+02 4.502736000000000161e+01
1.270499999999999972e+02 3.694234000000000151e+01
1.270999999999999943e+02 4.625860000000000127e+01
1.271500000000000057e+02 3.892282999999999760e+01
1.272000000000000028e+02 1.062436299999999960e+02
1.272500000000000000e+02 3.905798999999999666e+01
1.272999999999999972e+02 4.367918999999999841e+01
1.273499999999999943e+02 5.375484000000000151e+01
1.274000000000000057e+02 4.338891000000000275e+01
1.274500000000000028e+02 4.920674999999999955e+01
1.275000000000000000e+02 3.127787000000000006e+01
1.275499999999999972e+02 4.685191999999999979e+01
1.275999999999999943e+02 2.877686999999999884e+01
1.276500000000000057e+02 3.387001000000000062e+01
1.277000000000000028e+02 1.947115000000000151e+01
1.277500000000000000e+02 1.772778999999999883e+01
1.277999999999999972e+02 2.060031999999999996e+01
1.278499999999999943e+02 1.261360999999999954e+01
1.279000000000000057e+02 3.899685000000000201e+01
1.279500000000000028e+02 2.873571000000000097e+01
1.280000000000000000e+02 3.743384999999999962e+01
1.280500000000000114e+02 3.267155000000000342e+01
1.280999999999999943e+02 3.156122999999999834e+01
1.281500000000000057e+02 3.405769000000000091e+01
1.281999999999999886e+02 3.254431000000000296e+01
1.282500000000000000e+02 4.262651999999999930e+01
1.283000000000000114e+02 2.047693999999999903e+01
1.283499999999999943e+02 2.870939999999999870e+01
1.284000000000000057e+02 5.948977000000000004e+01
1.284499999999999886e+02 1.842396000000000100e+01
1.285000000000000000e+02 3.794312999999999647e+01
1.285500000000000114e+02 2.696106999999999942e+01
1.285999999999999943e+02 3.489231000000000193e+01
1.286500000000000057e+02 3.621231000000000222e+01
1.286999999999999886e+02 2.854599999999999937e+01
1.287500000000000000e+02 5.944057999999999709e+01
1.288000000000000114e+02 2.340739999999999910e+01
1.288499999999999943e+02 3.898646000000000100e+01
1.289000000000000057e+02 4.853779000000000110e+01
1.289499999999999886e+02 3.480785999999999802e+01
1.290000000000000000e+02 3.184580000000000055e+01
1.290500000000000114e+02 2.303890000000000171e+01
1.290999999999999943e+02 3.512763000000000346e+01
1.291500000000000057e+02 2.298199999999999932e+01
1.291999999999999886e+02 3.991684999999999661e+01
1.292500000000000000e+02 1.310940000000000083e+01
1.293000000000000114e+02 3.267439999999999856e+01
1.293499999999999943e+02 3.111938999999999922e+01
1.294000000000000057e+02 3.422328999999999866e+01
1.294499999999999886e+02 3.756846999999999781e+01
1.295000000000000000e+02 3.846105000000000018e+01
1.295500000000000114e+02 1.416144000000000069e+01
1.295999999999999943e+02 2.739300000000000068e+01
1.296500000000000057e+02 3.278555000000000064e+01
1.296999999999999886e+02 3.353679000000000343e+01
1.297500000000000000e+02 2.651812999999999931e+01
1.298000000000000114e+02 4.615451999999999799e+01
1.298499999999999943e+02 3.530830999999999875e+01
1.299000000000000057e+02 2.968403999999999954e+01
1.299499999999999886e+02 2.202121999999999957e+01
1.300000000000000000e+02 3.014764999999999873e+01
1.300500000000000114e+02 8.998829999999999529e+01
1.300999999999999943e+02 2.499964999999999904e+01
1.301500000000000057e+02 2.918671000000000149e+01
1.301999999999999886e+02 2.179523999999999972e+01
1.302500000000000000e+02 2.285134000000000043e+01
1.303000000000000114e+02 1.756936999999999927e+01
1.303499999999999943e+02 4.195029999999999859e+01
1.304000000000000057e+02 5.410954000000000264e+01
1.304499999999999886e+02 2.164962999999999838e+01
1.305000000000000000e+02 1.025370000000000026e+01
1.305500000000000114e+02 1.537191999999999936e+01
1.305999999999999943e+02 1.503953799999999887e+02
1.306500000000000057e+02 8.585990000000000677e+00
1.306999999999999886e+02 2.158743000000000123e+01
1.307500000000000000e+02 1.883120999999999867e+01
1.308000000000000114e+02 4.350451000000000334e+01
1.308499999999999943e+02 3.371490000000000009e+01
1.309000000000000057e+02 1.896861000000000175e+01
1.309499999999999886e+02 2.796449000000000140e+01
1.310000000000000000e+02 4.094724999999999682e+01
1.310500000000000114e+02 2.801197000000000159e+01
1.310999999999999943e+02 1.144439000000000028e+01
1.311500000000000057e+02 5.364499999999999602e+00
1.311999999999999886e+02 2.563711999999999946e+01
1.312500000000000000e+02 4.307287000000000177e+01
1.313000000000000114e+02 2.402265999999999835e+01
1.313499999999999943e+02 3.094473999999999947e+01
1.314000000000000057e+02 2.322981000000000051e+01
1.314499999999999886e+02 4.141418999999999784e+01
1.315000000000000000e+02 5.551988000000000056e+01
1.315500000000000114e+02 2.300753999999999877e+01
1.315999999999999943e+02 2.472230000000000150e+00
1.316500000000000057e+02 3.612293999999999983e+01
1.316999999999999886e+02 2.654651000000000138e+01
1.317500000000000000e+02 1.098684000000000083e+01
1.318000000000000114e+02 1.769622000000000028e+01
1.318499999999999943e+02 2.235309000000000168e+01
1.319000000000000057e+02 2.496180000000000021e+01
1.319499999999999886e+02 2.353560999999999837e+01
1.320000000000000000e+02 7.500239999999999796e+00
1.320500000000000114e+02 3.131919999999999860e+01
1.320999999999999943e+02 5.412465000000000259e+01
1.321500000000000057e+02 1.569999999999999929e+01
1.321999999999999886e+02 2.247408000000000072e+01
1.322500000000000000e+02 2.951706000000000074e+01
1.323000000000000114e+02 1.118210999999999977e+01
1.323499999999999943e+02 3.692282999999999760e+01
1.324000000000000057e+02 1.034256000000000064e+01
1.324499999999999886e+02 3.448328000000000060e+01
1.325000000000000000e+02 3.230234999999999701e+01
1.325500000000000114e+02 3.287935999999999837e+01
1.325999999999999943e+02 7.149683000000000277e+01
1.326500000000000057e+02 6.562430999999999415e+01
1.326999999999999886e+02 3.613289000000000328e+01
1.327500000000000000e+02 7.942040000000000433e+00
1.328000000000000114e+02 1.736019999999999897e+01
1.328499999999999943e+02 2.299418999999999969e+01
1.329000000000000057e+02 5.017974999999999852e+01
1.329499999999999886e+02 1.565964999999999918e+01
1.330000000000000000e+02 9.530120999999999754e+01
1.330500000000000114e+02 3.928360000000000074e+00
1.330999999999999943e+02 2.958236000000000132e+01
1.331500000000000057e+02 4.274159000000000219e+01
1.331999999999999886e+02 2.076765999999999934e+01
1.332500000000000000e+02 2.006813999999999965e+01
1.333000000000000114e+02 4.404267000000000110e+01
1.333499999999999943e+02 1.790609999999999857e+01
1.334000000000000057e+02 1.211856499999999954e+02
1.334499999999999886e+02 3.033958000000000155e+01
1.335000000000000000e+02 1.948006000000000171e+01
1.335500000000000114e+02 2.883379000000000048e+01
1.335999999999999943e+02 8.759320000000000661e+00
1.336500000000000057e+02 7.956190000000000317e+00
1.336999999999999886e+02 1.990418999999999983e+01
1.337500000000000000e+02 7.979119999999999990e+00
1.338000000000000114e+02 3.684185999999999694e+01
1.338499999999999943e+02 1.174573000000000000e+01
1.339000000000000057e+02 3.557524000000000086e+01
1.339499999999999886e+02 1.000271000000000043e+01
1.340000000000000000e+02 2.050760999999999967e+01
1.340500000000000114e+02 2.465028999999999826e+01
1.340999999999999943e+02 7.587148999999999432e+01
1.341500000000000057e+02 2.602385999999999910e+01
1.341999999999999886e+02 1.980624999999999858e+01
1.342500000000000000e+02 6.729983000000000004e+01
1.343000000000000114e+02 2.451664999999999850e+01
1.343499999999999943e+02 3.155866999999999933e+01
1.344000000000000057e+02 5.558010000000000339e+00
1.344499999999999886e+02 2.996211999999999875e+01
1.345000000000000000e+02 1.066417000000000037e+01
1.345500000000000114e+02 2.947286000000000072e+01
1.345999999999999943e+02 1.922242999999999924e+01
1.346500000000000057e+02 1.851382999999999868e+01
1.346999999999999886e+02 2.885961999999999961e+01
1.347500000000000000e+02 7.820098000000000127e+01
1.348000000000000114e+02 1.427848000000000006e+01
1.348499999999999943e+02 2.437604999999999933e+01
1.349000000000000057e+02 3.660701000000000249e+01
1.349499999999999886e+02 3.423512999999999806e+01
1.350000000000000000e+02 2.758874000000000137e+01
1.350500000000000114e+02 8.754609999999999559e+00
1.350999999999999943e+02 2.046558999999999884e+01
1.351500000000000057e+02 1.514634000000000036e+01
1.351999999999999886e+02 1.018323000000000000e+01
1.352500000000000000e+02 9.443949999999999179e+00
1.353000000000000114e+02 1.276476000000000077e+01
1.353499999999999943e+02 1.080105000000000004e+01
1.354000000000000057e+02 1.463357000000000063e+01
1.354499999999999886e+02 1.980750000000000099e+01
1.355000000000000000e+02 2.627908000000000044e+01
1.355500000000000114e+02 1.194502999999999915e+01
1.355999999999999943e+02 2.962717999999999918e+01
1.356500000000000057e+02 1.847662000000000049e+01
1.356999999999999886e+02 1.810373999999999839e+01
1.357500000000000000e+02 5.752030000000000420e+00
1.358000000000000114e+02 1.737199000000000026e+01
1.358499999999999943e+02 2.740286000000000044e+01
1.359000000000000057e+02 1.022592000000000034e+01
1.359499999999999886e+02 1.758803999999999945e+01
1.360000000000000000e+02 1.316494999999999926e+01
1.360500000000000114e+02 1.032089999999999996e+01
1.360999999999999943e+02 1.329498000000000069e+01
1.361500000000000057e+02 2.774812999999999974e+01
1.361999999999999886e+02 3.318422000000000338e+01
1.362500000000000000e+02 7.314589999999999925e+00
1.363000000000000114e+02 2.983130999999999844e+01
1.363499999999999943e+02 1.423151000000000010e+01
1.364000000000000057e+02 1.387529999999999930e+01
1.364499999999999886e+02 2.817875000000000085e+01
1.365000000000000000e+02 1.133549999999999969e+01
1.365500000000000114e+02 2.871414000000000044e+01
1.365999999999999943e+02 4.074848999999999677e+01
1.366500000000000057e+02 2.490765999999999991e+01
1.366999999999999886e+02 2.323863000000000056e+01
1.367500000000000000e+02 2.247908999999999935e+01
1.368000000000000114e+02 3.017711999999999861e+01
1.368499999999999943e+02 2.199560999999999922e+01
1.369000000000000057e+02 1.240493000000000023e+01
1.369499999999999886e+02 3.470738999999999663e+01
1.370000000000000000e+02 1.417886999999999986e+01
1.370500000000000114e+02 5.399915000000000020e+01
1.370999999999999943e+02 6.798230999999999824e+01
1.371500000000000057e+02 2.347360000000000113e+01
1.371999999999999886e+02 3.810441999999999751e+01
1.372500000000000000e+02 1.930873000000000062e+01
1.373000000000000114e+02 2.387872000000000128e+01
1.373499999999999943e+02 2.579366999999999877e+01
1.374000000000000057e+02 3.769975999999999772e+01
1.374499999999999886e+02 2.641281000000000034e+01
1.375000000000000000e+02 1.652937000000000012e+01
1.375500000000000114e+02 2.568785000000000096e+01
1.375999999999999943e+02 2.843948999999999927e+01
1.376500000000000057e+02 1.618329999999999913e+01
1.376999999999999886e+02 2.647879999999999967e+01
1.377500000000000000e+02 3.583205999999999847e+01
1.378000000000000114e+02 3.389276000000000266e+01
1.378499999999999943e+02 4.157309999999999661e+01
1.379000000000000057e+02 1.285173999999999950e+01
1.379499999999999886e+02 1.953631000000000029e+01
1.380000000000000000e+02 3.274871000000000265e+01
1.380500000000000114e+02 2.596835000000000093e+01
1.380999999999999943e+02 1.968896000000000157e+01
1.381500000000000057e+02 2.693733999999999895e+01
1.381999999999999886e+02 1.874960000000000093e+01
1.382500000000000000e+02 2.539220999999999862e+01
1.383000000000000114e+02 2.139603999999999928e+01
1.383499999999999943e+02 2.933464999999999989e+01
1.384000000000000057e+02 5.646231000000000222e+01
1.384499999999999886e+02 1.933512999999999948e+01
1.385000000000000000e+02 1.353182999999999936e+01
1.385500000000000114e+02 2.679741999999999891e+01
1.385999999999999943e+02 1.778446999999999889e+01
1.386500000000000057e+02 2.913643000000000072e+01
1.386999999999999886e+02 1.848929000000000045e+01
1.387500000000000000e+02 2.783420999999999879e+01
1.388000000000000114e+02 2.581916000000000011e+01
1.388499999999999943e+02 3.299555999999999756e+01
1.389000000000000057e+02 3.454120999999999952e+01
1.389499999999999886e+02 1.365377999999999936e+01
1.390000000000000000e+02 2.983036999999999850e+01
1.390500000000000114e+02 2.768036999999999992e+01
1.390999999999999943e+02 5.961261999999999972e+01
1.391500000000000057e+02 4.345293999999999812e+01
1.391999999999999886e+02 2.307365000000000066e+01
1.392500000000000000e+02 1.073007999999999917e+01
1.393000000000000114e+02 1.716103999999999985e+01
1.393499999999999943e+02 2.642922000000000082e+01
1.394000000000000057e+02 3.382553999999999661e+01
1.394499999999999886e+02 8.606820000000000803e+00
1.395000000000000000e+02 2.514712000000000103e+01
1.395500000000000114e+02 3.227255000000000251e+01
1.395999999999999943e+02 3.175519999999999854e+01
1.396500000000000057e+02 1.103303999999999974e+01
1.396999999999999886e+02 3.645172999999999774e+01
1.397500000000000000e+02 3.207258000000000209e+01
1.398000000000000114e+02 3.063154000000000110e+01
1.398499999999999943e+02 2.642597999999999914e+01
1.399000000000000057e+02 2.575788000000000011e+01
1.399499999999999886e+02 2.585982999999999876e+01
1.400000000000000000e+02 2.746869999999999834e+01
1.400500000000000114e+02 3.652035000000000053e+01
1.400999999999999943e+02 5.172957999999999856e+01
1.401500000000000057e+02 5.656831999999999994e+01
1.401999999999999886e+02 3.241329000000000349e+01
1.402500000000000000e+02 4.274011999999999745e+01
1.403000000000000114e+02 3.361594000000000193e+01
1.403499999999999943e+02 4.231586999999999676e+01
1.404000000000000057e+02 1.794814999999999827e+01
1.404499999999999886e+02 1.702260000000000062e+01
1.405000000000000000e+02 4.098114000000000345e+01
1.405500000000000114e+02 3.039671999999999841e+01
1.405999999999999943e+02 2.812066000000000088e+01
1.406500000000000057e+02 1.595767000000000024e+01
1.406999999999999886e+02 2.331296999999999997e+01
1.407500000000000000e+02 4.585607000000000255e+01
1.408000000000000114e+02 2.695666999999999902e+01
1.408499999999999943e+02 4.882173999999999836e+01
1.409000000000000057e+02 3.236851000000000056e+01
1.409499999999999886e+02 3.449857999999999691e+01
1.410000000000000000e+02 2.784741000000000000e+01
1.410500000000000114e+02 3.822140999999999877e+01
1.410999999999999943e+02 3.235947999999999780e+01
1.411500000000000057e+02 4.376534000000000191e+01
1.411999999999999886e+02 3.495210000000000150e+01
1.412500000000000000e+02 4.478551999999999822e+01
1.413000000000000114e+02 1.334937000000000040e+01
1.413499999999999943e+02 3.059771999999999892e+01
1.414000000000000057e+02 3.670208999999999833e+01
1.414499999999999886e+02 3.062388999999999939e+01
1.415000000000000000e+02 2.330355000000000132e+01
1.415500000000000114e+02 2.417877000000000010e+01
1.415999999999999943e+02 3.229719000000000051e+01
1.416500000000000057e+02 2.089615999999999829e+01
1.416999999999999886e+02 3.030617000000000161e+01
1.417500000000000000e+02 1.424170999999999943e+01
1.418000000000000114e+02 3.434741999999999962e+01
1.418499999999999943e+02 4.197661999999999694e+01
1.419000000000000057e+02 2.526107999999999976e+01
1.419499999999999886e+02 2.330382000000000176e+01
1.420000000000000000e+02 3.147138999999999953e+01
1.420500000000000114e+02 2.678722000000000136e+01
1.420999999999999943e+02 2.584888000000000119e+01
1.421500000000000057e+02 6.225299999999999834e+00
1.421999999999999886e+02 2.235764999999999958e+01
1.422500000000000000e+02 2.499483999999999995e+01
1.423000000000000114e+02 1.095961999999999925e+01
1.423499999999999943e+02 2.579688000000000159e+01
1.424000000000000057e+02 2.743165000000000120e+01
1.424499999999999886e+02 3.549889999999999901e+01
1.425000000000000000e+02 3.056707000000000107e+01
1.425500000000000114e+02 4.079612000000000194e+01
1.425999999999999943e+02 3.646735000000000326e+01
1.426500000000000057e+02 1.580222999999999978e+01
1.426999999999999886e+02 2.392832999999999899e+01
1.427500000000000000e+02 2.161886000000000152e+01
1.428000000000000114e+02 1.445373000000000019e+01
1.428499999999999943e+02 1.513621999999999979e+01
1.429000000000000057e+02 1.931900999999999868e+01
1.429499999999999886e+02 2.062306999999999846e+01
1.430000000000000000e+02 2.825431000000000026e+01
1.430500000000000114e+02 2.672223999999999933e+01
1.430999999999999943e+02 5.939000000000000057e+01
1.431500000000000057e+02 1.691492999999999824e+01
1.431999999999999886e+02 3.189533000000000129e+01
1.432500000000000000e+02 4.983507999999999782e+01
1.433000000000000114e+02 1.614673000000000158e+01
1.433499999999999943e+02 3.984873999999999938e+01
1.434000000000000057e+02 2.561921999999999855e+01
1.434499999999999886e+02 1.514802000000000071e+01
1.435000000000000000e+02 2.451435999999999993e+01
1.435500000000000114e+02 1.385078999999999994e+01
1.435999999999999943e+02 1.646841999999999828e+01
1.436500000000000057e+02 2.571546000000000021e+01
1.436999999999999886e+02 2.625038999999999945e+01
1.437500000000000000e+02 3.126539999999999964e+01
1.438000000000000114e+02 2.264932999999999907e+01
1.438499999999999943e+02 2.935013999999999967e+01
1.439000000000000057e+02 3.169441000000000130e+01
1.439499999999999886e+02 2.715722999999999843e+01
1.440000000000000000e+02 3.066685000000000016e+01
1.440500000000000114e+02 2.630861000000000161e+01
1.440999999999999943e+02 2.468393999999999977e+01
1.441500000000000057e+02 3.605827000000000027e+01
1.441999999999999886e+02 1.460845999999999911e+01
1.442500000000000000e+02 2.778954999999999842e+01
1.443000000000000114e+02 1.657792999999999850e+01
1.443499999999999943e+02 1.880623999999999896e+01
1.444000000000000057e+02 2.176642999999999972e+01
1.444499999999999886e+02 2.746678999999999959e+01
1.445000000000000000e+02 2.340621000000000151e+01
1.445500000000000114e+02 3.366178000000000026e+01
1.445999999999999943e+02 3.611616999999999678e+01
1.446500000000000057e+02 4.772940000000000182e+00
1.446999999999999886e+02 1.584313000000000038e+01
1.447500000000000000e+02 1.500611999999999924e+01
1.448000000000000114e+02 1.433296999999999954e+01
1.448499999999999943e+02 2.447496999999999900e+01
1.449000000000000057e+02 2.012470000000000070e+01
1.449499999999999886e+02 2.578697000000000017e+01
1.450000000000000000e+02 4.802909999999999791e+00
1.450500000000000114e+02 1.208060000000000045e+01
1.450999999999999943e+02 8.948380000000000223e+00
1.451500000000000057e+02 3.630033999999999850e+01
1.451999999999999886e+02 2.490682999999999936e+01
1.452500000000000000e+02 1.599610000000000021e+01
1.453000000000000114e+02 3.234758000000000067e+01
1.453499999999999943e+02 3.063200000000000145e+01
1.454000000000000057e+02 3.893281000000000347e+01
1.454499999999999886e+02 2.498729000000000156e+01
1.455000000000000000e+02 1.462843999999999944e+01
1.455500000000000114e+02 2.110143000000000058e+01
1.455999999999999943e+02 1.553964999999999996e+01
1.456500000000000057e+02 8.945660000000000167e+00
1.456999999999999886e+02 1.523775999999999975e+01
1.457500000000000000e+02 2.944236000000000075e+01
1.458000000000000114e+02 2.955562000000000111e+01
1.458499999999999943e+02 9.521710000000000562e+00
1.459000000000000057e+02 4.218836000000000297e+01
1.459499999999999886e+02 1.883082999999999885e+01
1.460000000000000000e+02 3.205919999999999703e+01
1.460500000000000114e+02 2.016338000000000008e+01
1.460999999999999943e+02 1.244852999999999987e+01
1.461500000000000057e+02 3.476897000000000304e+01
1.461999999999999886e+02 2.373403000000000063e+01
1.462500000000000000e+02 1.591313000000000066e+01
1.463000000000000114e+02 1.362997000000000014e+01
1.463499999999999943e+02 1.982816000000000045e+01
1.464000000000000057e+02 5.439860000000000362e+00
1.464499999999999886e+02 1.963559000000000054e+01
1.465000000000000000e+02 1.043610999999999933e+01
1.465500000000000114e+02 1.984190999999999860e+01
1.465999999999999943e+02 1.784913999999999845e+01
1.466500000000000057e+02 2.373689999999999856e+01
1.466999999999999886e+02 2.291541000000000139e+01
1.467500000000000000e+02 2.068980000000000175e+01
1.468000000000000114e+02 2.722978000000000165e+01
1.468499999999999943e+02 4.355859000000000236e+01
1.469000000000000057e+02 3.842193999999999932e+01
1.469499999999999886e+02 1.076900999999999975e+01
1.470000000000000000e+02 2.576606999999999914e+01
1.470500000000000114e+02 3.598461000000000354e+01
1.470999999999999943e+02 1.538508000000000031e+01
1.471500000000000057e+02 2.834401000000000082e+01
1.471999999999999886e+02 1.517037000000000013e+01
1.472500000000000000e+02 1.307661000000000051e+01
1.473000000000000114e+02 1.895427000000000106e+01
1.473499999999999943e+02 7.639330000000000176e+00
1.474000000000000057e+02 8.481690000000000396e+00
1.474499999999999886e+02 2.404268000000000072e+01
1.475000000000000000e+02 1.239217999999999975e+01
1.475500000000000114e+02 1.666600999999999999e+01
1.475999999999999943e+02 2.457253000000000043e+01
1.476500000000000057e+02 2.994474999999999909e+01
1.476999999999999886e+02 2.775919000000000025e+01
1.477500000000000000e+02 2.823557999999999879e+01
1.478000000000000114e+02 2.518701000000000079e+01
1.478499999999999943e+02 2.841311999999999927e+01
1.479000000000000057e+02 2.688892999999999844e+01
1.479499999999999886e+02 7.920099999999999696e+00
1.480000000000000000e+02 1.973216000000000037e+01
1.480500000000000114e+02 3.631786999999999921e+01
1.480999999999999943e+02 2.724749999999999783e+00
1.481500000000000057e+02 2.721653999999999840e+01
1.481999999999999886e+02 2.758020000000000138e+01
1.482500000000000000e+02 3.380496000000000123e+01
1.483000000000000114e+02 1.023237999999999914e+01
1.483499999999999943e+02 2.228086000000000055e+01
1.484000000000000057e+02 2.012536000000000058e+01
1.484499999999999886e+02 3.557256000000000284e+01
1.485000000000000000e+02 1.580278000000000027e+01
1.485500000000000114e+02 1.486353000000000080e+01
1.485999999999999943e+02 3.195723999999999876e+01
1.486500000000000057e+02 7.784519999999999662e+00
1.486999999999999886e+02 2.085337000000000174e+01
1.487500000000000000e+02 1.421564000000000050e+01
1.488000000000000114e+02 2.961326999999999998e+01
1.488499999999999943e+02 1.798117999999999839e+01
1.489000000000000057e+02 1.635541999999999874e+01
1.489499999999999886e+02 2.318610999999999933e+01
1.490000000000000000e+02 1.601253000000000171e+01
1.490500000000000114e+02 1.115679000000000087e+01
1.490999999999999943e+02 6.375079999999999636e+00
1.491500000000000057e+02 1.106678999999999924e+01
1.491999999999999886e+02 4.908179999999999765e+00
1.492500000000000000e+02 2.446840999999999866e+01
1.493000000000000114e+02 5.818810000000000038e+00
1.493499999999999943e+02 2.400242000000000075e+01
1.494000000000000057e+02 2.096661999999999892e+01
1.494499999999999886e+02 1.556075000000000053e+01
1.495000000000000000e+02 2.258391999999999911e+01
1.495500000000000114e+02 1.741621999999999915e+01
1.495999999999999943e+02 3.005808999999999997e+01
1.496500000000000057e+02 1.013795999999999964e+01
1.496999999999999886e+02 1.107541999999999938e+01
1.497500000000000000e+02 1.112509000000000015e+01
1.498000000000000114e+02 2.735304000000000002e+01
1.498499999999999943e+02 1.615402999999999878e+01
1.499000000000000057e+02 1.687959999999999994e+01
1.499499999999999886e+02 3.769718999999999909e+01
1.500000000000000000e+02 2.833487999999999829e+01
