# Supplementary material for: Elevated concentrations cause upright alpha-synuclein conformation at lipid interfaces
Source: Nat Commun. 2023 Sep 18;14:5731. doi: 10.1038/s41467-023-39843-1 (PMC10507035; doi:10.1038/s41467-023-39843-1)
Supplement: Supplementary file 3 — Source Data [file 41467_2023_39843_MOESM3_ESM.zip › Source Data file/FigureS12/figS12_lowLPR_rss_s4_r2.txt]

0.000000000000000000e+00 3.876609999999999889e+00
5.000000000000000278e-02 4.519540000000000113e+00
1.000000000000000056e-01 3.308479999999999865e+00
1.499999999999999944e-01 2.762500000000000178e+00
2.000000000000000111e-01 2.904760000000000009e+00
2.500000000000000000e-01 5.117320000000000313e+00
2.999999999999999889e-01 2.180039999999999978e+00
3.499999999999999778e-01 1.519009999999999971e+00
4.000000000000000222e-01 7.808620000000000339e+00
4.500000000000000111e-01 2.238939999999999930e+00
5.000000000000000000e-01 7.160660000000000025e+00
5.500000000000000444e-01 7.698610000000000397e+00
5.999999999999999778e-01 1.108736000000000033e+01
6.500000000000000222e-01 5.678049999999999820e+00
6.999999999999999556e-01 3.793060000000000098e+00
7.500000000000000000e-01 9.716070000000000206e+00
8.000000000000000444e-01 2.250599999999999934e+00
8.499999999999999778e-01 3.963729999999999976e+00
9.000000000000000222e-01 5.770550000000000068e+00
9.499999999999999556e-01 5.553359999999999630e+00
1.000000000000000000e+00 4.414869999999999628e+00
1.050000000000000044e+00 2.142659999999999787e+00
1.100000000000000089e+00 3.155339999999999812e+00
1.149999999999999911e+00 3.130040000000000155e+00
1.199999999999999956e+00 1.901100000000000012e+00
1.250000000000000000e+00 5.830099999999999838e+00
1.300000000000000044e+00 4.698990000000000222e+00
1.350000000000000089e+00 6.483150000000000190e+00
1.399999999999999911e+00 2.483119999999999994e+00
1.449999999999999956e+00 3.213849999999999874e+00
1.500000000000000000e+00 3.377159999999999940e+00
1.550000000000000044e+00 5.062529999999999752e+00
1.600000000000000089e+00 1.820740000000000025e+00
1.649999999999999911e+00 3.598479999999999901e+00
1.699999999999999956e+00 2.337670000000000137e+00
1.750000000000000000e+00 3.561300000000000132e+00
1.800000000000000044e+00 3.335049999999999848e+00
1.850000000000000089e+00 3.647479999999999833e+00
1.899999999999999911e+00 2.185280000000000111e+00
1.949999999999999956e+00 5.346770000000000245e+00
2.000000000000000000e+00 5.600660000000000416e+00
2.049999999999999822e+00 4.303079999999999572e+00
2.100000000000000089e+00 3.070380000000000109e+00
2.149999999999999911e+00 1.751290000000000013e+00
2.200000000000000178e+00 1.377590000000000092e+00
2.250000000000000000e+00 1.907610000000000028e+00
2.299999999999999822e+00 4.371990000000000265e+00
2.350000000000000089e+00 3.885240000000000027e+00
2.399999999999999911e+00 4.055130000000000123e+00
2.450000000000000178e+00 3.981090000000000018e+00
2.500000000000000000e+00 7.841680000000000206e+00
2.549999999999999822e+00 4.568929999999999936e+00
2.600000000000000089e+00 4.945229999999999571e+00
2.649999999999999911e+00 2.904170000000000140e+00
2.700000000000000178e+00 5.061239999999999739e+00
2.750000000000000000e+00 2.982429999999999914e+00
2.799999999999999822e+00 2.326849999999999863e+00
2.850000000000000089e+00 3.580849999999999866e+00
2.899999999999999911e+00 2.313880000000000159e+00
2.950000000000000178e+00 2.969440000000000079e+00
3.000000000000000000e+00 1.788380000000000081e+00
3.049999999999999822e+00 5.146370000000000111e+00
3.100000000000000089e+00 4.445350000000000357e+00
3.149999999999999911e+00 3.530019999999999936e+00
3.200000000000000178e+00 5.045209999999999972e+00
3.250000000000000000e+00 4.986119999999999663e+00
3.299999999999999822e+00 3.332850000000000090e+00
3.350000000000000089e+00 2.589519999999999822e+00
3.399999999999999911e+00 3.005389999999999784e+00
3.450000000000000178e+00 4.008869999999999933e+00
3.500000000000000000e+00 3.281039999999999957e+00
3.549999999999999822e+00 2.919840000000000213e+00
3.600000000000000089e+00 4.422609999999999708e+00
3.649999999999999911e+00 5.811619999999999564e+00
3.700000000000000178e+00 6.728850000000000442e+00
3.750000000000000000e+00 7.352109999999999701e+00
3.799999999999999822e+00 5.128739999999999633e+00
3.850000000000000089e+00 3.966029999999999944e+00
3.899999999999999911e+00 2.893990000000000062e+00
3.950000000000000178e+00 2.293130000000000113e+00
4.000000000000000000e+00 5.328240000000000087e+00
4.049999999999999822e+00 2.862350000000000172e+00
4.099999999999999645e+00 2.527320000000000011e+00
4.150000000000000355e+00 3.454209999999999781e+00
4.200000000000000178e+00 4.742409999999999570e+00
4.250000000000000000e+00 4.133740000000000414e+00
4.299999999999999822e+00 5.153649999999999842e+00
4.349999999999999645e+00 3.343760000000000066e+00
4.400000000000000355e+00 2.894169999999999909e+00
4.450000000000000178e+00 8.281240000000000379e+00
4.500000000000000000e+00 5.198719999999999786e+00
4.549999999999999822e+00 4.773679999999999701e+00
4.599999999999999645e+00 9.470499999999999474e+00
4.650000000000000355e+00 1.447790999999999961e+01
4.700000000000000178e+00 2.894470000000000098e+00
4.750000000000000000e+00 3.758640000000000203e+00
4.799999999999999822e+00 3.963350000000000151e+00
4.849999999999999645e+00 4.460099999999999731e+00
4.900000000000000355e+00 2.228419999999999845e+00
4.950000000000000178e+00 3.911770000000000191e+00
5.000000000000000000e+00 3.988840000000000163e+00
5.049999999999999822e+00 9.703680000000000305e+00
5.099999999999999645e+00 4.400909999999999656e+00
5.150000000000000355e+00 2.034889999999999866e+00
5.200000000000000178e+00 4.312330000000000219e+00
5.250000000000000000e+00 4.783360000000000056e+00
5.299999999999999822e+00 3.652930000000000010e+00
5.349999999999999645e+00 6.041730000000000267e+00
5.400000000000000355e+00 9.730370000000000630e+00
5.450000000000000178e+00 6.091649999999999565e+00
5.500000000000000000e+00 7.903990000000000293e+00
5.549999999999999822e+00 2.220330000000000137e+00
5.599999999999999645e+00 5.388180000000000192e+00
5.650000000000000355e+00 7.937120000000000175e+00
5.700000000000000178e+00 4.289240000000000386e+00
5.750000000000000000e+00 3.423200000000000021e+00
5.799999999999999822e+00 5.813729999999999620e+00
5.849999999999999645e+00 3.276100000000000012e+00
5.900000000000000355e+00 3.386309999999999931e+00
5.950000000000000178e+00 9.932990000000000208e+00
6.000000000000000000e+00 3.872489999999999988e+00
6.049999999999999822e+00 3.776199999999999779e+00
6.099999999999999645e+00 3.682110000000000216e+00
6.150000000000000355e+00 3.662240000000000162e+00
6.200000000000000178e+00 2.285010000000000208e+00
6.250000000000000000e+00 4.133000000000000007e+00
6.299999999999999822e+00 3.591289999999999871e+00
6.349999999999999645e+00 3.588130000000000042e+00
6.400000000000000355e+00 1.313949999999999951e+00
6.450000000000000178e+00 5.094389999999999752e+00
6.500000000000000000e+00 5.324830000000000396e+00
6.549999999999999822e+00 3.453380000000000116e+00
6.599999999999999645e+00 2.203539999999999832e+00
6.650000000000000355e+00 4.932150000000000034e+00
6.700000000000000178e+00 4.310920000000000307e+00
6.750000000000000000e+00 3.309759999999999813e+00
6.799999999999999822e+00 5.991760000000000197e+00
6.849999999999999645e+00 6.368680000000000341e+00
6.900000000000000355e+00 4.474310000000000009e+00
6.950000000000000178e+00 3.906159999999999854e+00
7.000000000000000000e+00 2.267689999999999984e+00
7.049999999999999822e+00 3.764609999999999790e+00
7.099999999999999645e+00 3.995670000000000055e+00
7.150000000000000355e+00 4.688240000000000407e+00
7.200000000000000178e+00 4.605649999999999800e+00
7.250000000000000000e+00 3.261439999999999895e+00
7.299999999999999822e+00 5.504369999999999763e+00
7.349999999999999645e+00 3.656909999999999883e+00
7.400000000000000355e+00 4.515839999999999854e+00
7.450000000000000178e+00 4.584950000000000081e+00
7.500000000000000000e+00 2.236130000000000173e+00
7.549999999999999822e+00 2.942410000000000192e+00
7.599999999999999645e+00 1.686269999999999936e+00
7.650000000000000355e+00 3.746420000000000083e+00
7.700000000000000178e+00 2.173569999999999780e+00
7.750000000000000000e+00 3.630920000000000147e+00
7.799999999999999822e+00 1.584480000000000111e+00
7.849999999999999645e+00 1.754860000000000086e+00
7.900000000000000355e+00 1.795960000000000001e+00
7.950000000000000178e+00 5.087810000000000166e+00
8.000000000000000000e+00 2.747390000000000221e+00
8.050000000000000711e+00 2.847490000000000077e+00
8.099999999999999645e+00 3.315700000000000092e+00
8.150000000000000355e+00 4.839439999999999742e+00
8.199999999999999289e+00 3.923369999999999802e+00
8.250000000000000000e+00 3.261789999999999967e+00
8.300000000000000711e+00 7.425930000000000142e+00
8.349999999999999645e+00 4.076679999999999637e+00
8.400000000000000355e+00 3.296079999999999899e+00
8.449999999999999289e+00 4.549879999999999924e+00
8.500000000000000000e+00 3.481759999999999966e+00
8.550000000000000711e+00 7.553350000000000009e+00
8.599999999999999645e+00 3.254589999999999872e+00
8.650000000000000355e+00 2.773709999999999898e+00
8.699999999999999289e+00 4.606250000000000178e+00
8.750000000000000000e+00 3.751209999999999933e+00
8.800000000000000711e+00 2.491039999999999921e+00
8.849999999999999645e+00 2.826859999999999928e+00
8.900000000000000355e+00 3.872619999999999951e+00
8.949999999999999289e+00 4.809789999999999566e+00
9.000000000000000000e+00 3.119149999999999867e+00
9.050000000000000711e+00 2.977199999999999847e+00
9.099999999999999645e+00 2.785099999999999909e+00
9.150000000000000355e+00 1.314359999999999973e+00
9.199999999999999289e+00 7.290000000000000036e+00
9.250000000000000000e+00 2.721880000000000077e+00
9.300000000000000711e+00 6.770249999999999879e+00
9.349999999999999645e+00 5.244309999999999583e+00
9.400000000000000355e+00 5.114449999999999719e+00
9.449999999999999289e+00 5.815920000000000201e+00
9.500000000000000000e+00 3.494870000000000143e+00
9.550000000000000711e+00 1.256132000000000026e+01
9.599999999999999645e+00 5.717439999999999856e+00
9.650000000000000355e+00 5.843950000000000422e+00
9.699999999999999289e+00 2.933419999999999916e+00
9.750000000000000000e+00 2.253849999999999909e+00
9.800000000000000711e+00 2.770770000000000177e+00
9.849999999999999645e+00 2.348380000000000134e+00
9.900000000000000355e+00 4.308740000000000236e+00
9.949999999999999289e+00 3.745979999999999865e+00
1.000000000000000000e+01 1.292820000000000080e+00
1.005000000000000071e+01 5.257080000000000197e+00
1.009999999999999964e+01 2.932819999999999983e+00
1.015000000000000036e+01 4.278360000000000163e+00
1.019999999999999929e+01 4.252369999999999983e+00
1.025000000000000000e+01 2.160979999999999901e+00
1.030000000000000071e+01 7.349960000000000271e+00
1.034999999999999964e+01 2.768689999999999873e+00
1.040000000000000036e+01 2.506250000000000089e+00
1.044999999999999929e+01 3.103800000000000114e+00
1.050000000000000000e+01 3.223409999999999886e+00
1.055000000000000071e+01 5.990689999999999849e+00
1.059999999999999964e+01 4.269160000000000288e+00
1.065000000000000036e+01 3.846999999999999975e+00
1.069999999999999929e+01 2.294270000000000032e+00
1.075000000000000000e+01 8.138550000000000395e+00
1.080000000000000071e+01 3.741789999999999949e+00
1.084999999999999964e+01 5.221659999999999968e+00
1.090000000000000036e+01 4.677220000000000155e+00
1.094999999999999929e+01 4.902590000000000003e+00
1.100000000000000000e+01 2.137980000000000214e+00
1.105000000000000071e+01 2.276069999999999816e+00
1.109999999999999964e+01 3.844720000000000137e+00
1.115000000000000036e+01 4.365560000000000329e+00
1.119999999999999929e+01 5.280549999999999855e+00
1.125000000000000000e+01 2.639170000000000016e+00
1.130000000000000071e+01 2.497720000000000162e+00
1.134999999999999964e+01 3.498749999999999805e+00
1.140000000000000036e+01 4.579299999999999926e+00
1.144999999999999929e+01 1.140493000000000023e+01
1.150000000000000000e+01 4.266079999999999650e+00
1.155000000000000071e+01 3.562640000000000029e+00
1.159999999999999964e+01 5.033789999999999765e+00
1.165000000000000036e+01 2.008490000000000109e+00
1.169999999999999929e+01 2.586969999999999992e+00
1.175000000000000000e+01 5.273089999999999833e+00
1.180000000000000071e+01 1.576049999999999951e+00
1.184999999999999964e+01 6.017730000000000246e+00
1.190000000000000036e+01 7.124319999999999986e+00
1.194999999999999929e+01 8.157519999999999882e+00
1.200000000000000000e+01 4.039810000000000123e+00
1.205000000000000071e+01 3.436360000000000081e+00
1.209999999999999964e+01 6.953669999999999796e+00
1.215000000000000036e+01 3.001799999999999802e+00
1.219999999999999929e+01 6.302089999999999748e+00
1.225000000000000000e+01 1.009441999999999950e+01
1.230000000000000071e+01 4.527479999999999727e+00
1.234999999999999964e+01 2.026089999999999947e+00
1.240000000000000036e+01 3.505879999999999885e+00
1.244999999999999929e+01 7.314239999999999853e+00
1.250000000000000000e+01 4.733389999999999986e+00
1.255000000000000071e+01 3.840700000000000003e+00
1.259999999999999964e+01 5.107999999999999652e+00
1.265000000000000036e+01 4.975170000000000314e+00
1.269999999999999929e+01 2.074069999999999858e+00
1.275000000000000000e+01 2.894800000000000040e+00
1.280000000000000071e+01 2.767240000000000144e+00
1.284999999999999964e+01 2.482040000000000024e+00
1.290000000000000036e+01 3.459179999999999922e+00
1.294999999999999929e+01 2.903509999999999813e+00
1.300000000000000000e+01 2.982169999999999987e+00
1.305000000000000071e+01 4.383009999999999629e+00
1.309999999999999964e+01 4.030890000000000306e+00
1.315000000000000036e+01 2.952069999999999972e+00
1.319999999999999929e+01 2.678259999999999863e+00
1.325000000000000000e+01 6.216779999999999973e+00
1.330000000000000071e+01 5.809409999999999741e+00
1.334999999999999964e+01 2.336530000000000218e+00
1.340000000000000036e+01 1.782510000000000039e+00
1.344999999999999929e+01 3.922169999999999934e+00
1.350000000000000000e+01 2.656229999999999869e+00
1.355000000000000071e+01 5.197429999999999772e+00
1.359999999999999964e+01 5.085589999999999833e+00
1.365000000000000036e+01 1.193900999999999968e+01
1.369999999999999929e+01 3.001949999999999896e+00
1.375000000000000000e+01 6.661100000000000243e+00
1.380000000000000071e+01 7.811550000000000438e+00
1.384999999999999964e+01 1.034482000000000035e+01
1.390000000000000036e+01 6.701629999999999754e+00
1.394999999999999929e+01 3.105480000000000018e+00
1.400000000000000000e+01 3.187689999999999912e+00
1.405000000000000071e+01 8.288940000000000197e+00
1.409999999999999964e+01 2.381289999999999907e+00
1.415000000000000036e+01 3.178090000000000082e+00
1.419999999999999929e+01 3.525630000000000042e+00
1.425000000000000000e+01 1.956399999999999917e+00
1.430000000000000071e+01 2.642959999999999976e+00
1.434999999999999964e+01 7.813109999999999999e+00
1.440000000000000036e+01 2.472329999999999917e+00
1.444999999999999929e+01 3.984999999999999876e+00
1.450000000000000000e+01 3.384609999999999896e+00
1.455000000000000071e+01 4.634520000000000195e+00
1.459999999999999964e+01 4.095690000000000275e+00
1.465000000000000036e+01 2.706679999999999975e+00
1.469999999999999929e+01 1.981929999999999970e+00
1.475000000000000000e+01 1.526890000000000081e+00
1.480000000000000071e+01 2.566429999999999989e+00
1.484999999999999964e+01 4.225050000000000416e+00
1.490000000000000036e+01 2.819630000000000081e+00
1.494999999999999929e+01 3.489889999999999937e+00
1.500000000000000000e+01 4.477940000000000254e+00
1.505000000000000071e+01 3.238729999999999887e+00
1.509999999999999964e+01 2.121869999999999923e+00
1.515000000000000036e+01 3.653340000000000032e+00
1.519999999999999929e+01 4.184239999999999959e+00
1.525000000000000000e+01 6.054960000000000342e+00
1.530000000000000071e+01 4.315150000000000041e+00
1.534999999999999964e+01 2.769219999999999793e+00
1.540000000000000036e+01 9.745010000000000616e+00
1.544999999999999929e+01 6.605959999999999610e+00
1.550000000000000000e+01 5.472070000000000434e+00
1.555000000000000071e+01 3.172509999999999941e+00
1.559999999999999964e+01 1.954239999999999977e+00
1.565000000000000036e+01 2.915309999999999846e+00
1.569999999999999929e+01 3.752720000000000056e+00
1.575000000000000000e+01 5.704799999999999649e+00
1.580000000000000071e+01 5.113480000000000025e+00
1.584999999999999964e+01 4.440150000000000041e+00
1.590000000000000036e+01 5.969630000000000436e+00
1.594999999999999929e+01 2.004929999999999879e+00
1.600000000000000000e+01 3.819109999999999783e+00
1.605000000000000071e+01 5.725019999999999776e+00
1.610000000000000142e+01 9.227639999999999176e+00
1.614999999999999858e+01 3.402260000000000062e+00
1.619999999999999929e+01 3.689929999999999932e+00
1.625000000000000000e+01 5.708070000000000199e+00
1.630000000000000071e+01 4.602020000000000444e+00
1.635000000000000142e+01 3.332759999999999945e+00
1.639999999999999858e+01 4.627320000000000100e+00
1.644999999999999929e+01 3.598419999999999952e+00
1.650000000000000000e+01 3.755479999999999929e+00
1.655000000000000071e+01 5.134149999999999991e+00
1.660000000000000142e+01 1.009024999999999928e+01
1.664999999999999858e+01 4.554710000000000036e+00
1.669999999999999929e+01 4.253020000000000245e+00
1.675000000000000000e+01 3.700990000000000002e+00
1.680000000000000071e+01 3.939220000000000166e+00
1.685000000000000142e+01 5.930810000000000137e+00
1.689999999999999858e+01 4.852780000000000094e+00
1.694999999999999929e+01 5.607269999999999754e+00
1.700000000000000000e+01 5.949440000000000062e+00
1.705000000000000071e+01 4.099059999999999704e+00
1.710000000000000142e+01 9.420370000000000132e+00
1.714999999999999858e+01 4.716020000000000323e+00
1.719999999999999929e+01 5.262450000000000294e+00
1.725000000000000000e+01 2.092389999999999972e+00
1.730000000000000071e+01 2.206999999999999851e+00
1.735000000000000142e+01 2.034909999999999997e+00
1.739999999999999858e+01 3.323809999999999931e+00
1.744999999999999929e+01 5.128860000000000419e+00
1.750000000000000000e+01 3.605570000000000164e+00
1.755000000000000071e+01 2.833860000000000046e+00
1.760000000000000142e+01 2.167949999999999822e+00
1.764999999999999858e+01 2.184000000000000163e+00
1.769999999999999929e+01 2.356050000000000200e+00
1.775000000000000000e+01 3.783409999999999940e+00
1.780000000000000071e+01 2.716079999999999828e+00
1.785000000000000142e+01 2.880889999999999951e+00
1.789999999999999858e+01 6.536979999999999791e+00
1.794999999999999929e+01 2.552840000000000220e+00
1.800000000000000000e+01 2.843580000000000219e+00
1.805000000000000071e+01 5.166830000000000034e+00
1.810000000000000142e+01 1.509209999999999940e+00
1.814999999999999858e+01 5.032130000000000436e+00
1.819999999999999929e+01 7.125440000000000218e+00
1.825000000000000000e+01 2.518460000000000143e+00
1.830000000000000071e+01 4.751990000000000158e+00
1.835000000000000142e+01 2.329919999999999991e+00
1.839999999999999858e+01 3.623899999999999899e+00
1.844999999999999929e+01 6.492399999999999949e+00
1.850000000000000000e+01 3.029980000000000118e+00
1.855000000000000071e+01 2.080890000000000128e+00
1.860000000000000142e+01 2.073850000000000193e+00
1.864999999999999858e+01 2.383449999999999847e+00
1.869999999999999929e+01 9.462320000000000064e+00
1.875000000000000000e+01 3.303479999999999972e+00
1.880000000000000071e+01 2.757839999999999847e+00
1.885000000000000142e+01 3.163800000000000168e+00
1.889999999999999858e+01 3.801899999999999835e+00
1.894999999999999929e+01 3.824269999999999836e+00
1.900000000000000000e+01 5.331949999999999967e+00
1.905000000000000071e+01 1.852009999999999934e+00
1.910000000000000142e+01 2.933450000000000113e+00
1.914999999999999858e+01 1.834670000000000023e+00
1.919999999999999929e+01 9.675309999999999633e+00
1.925000000000000000e+01 1.025144000000000055e+01
1.930000000000000071e+01 3.536690000000000111e+00
1.935000000000000142e+01 2.007390000000000008e+00
1.939999999999999858e+01 1.951130000000000031e+00
1.944999999999999929e+01 4.188850000000000406e+00
1.950000000000000000e+01 1.056886000000000081e+01
1.955000000000000071e+01 8.395250000000000767e+00
1.960000000000000142e+01 2.722039999999999793e+00
1.964999999999999858e+01 1.888530000000000042e+00
1.969999999999999929e+01 3.311449999999999783e+00
1.975000000000000000e+01 2.377619999999999845e+00
1.980000000000000071e+01 5.859919999999999796e+00
1.985000000000000142e+01 1.836489999999999956e+00
1.989999999999999858e+01 5.115420000000000300e+00
1.994999999999999929e+01 2.821660000000000057e+00
2.000000000000000000e+01 2.164289999999999825e+00
2.005000000000000071e+01 2.555579999999999963e+00
2.010000000000000142e+01 1.632749999999999924e+00
2.014999999999999858e+01 1.767519999999999980e+00
2.019999999999999929e+01 2.197970000000000201e+00
2.025000000000000000e+01 4.769790000000000418e+00
2.030000000000000071e+01 6.414209999999999745e+00
2.035000000000000142e+01 5.212320000000000064e+00
2.039999999999999858e+01 2.038899999999999935e+00
2.044999999999999929e+01 1.946309999999999985e+00
2.050000000000000000e+01 4.082609999999999850e+00
2.055000000000000071e+01 1.176260000000000083e+00
2.060000000000000142e+01 4.513429999999999609e+00
2.064999999999999858e+01 2.991120000000000001e+00
2.069999999999999929e+01 1.860230000000000050e+00
2.075000000000000000e+01 2.053409999999999958e+00
2.080000000000000071e+01 2.265480000000000160e+00
2.085000000000000142e+01 5.371089999999999698e+00
2.089999999999999858e+01 3.882159999999999833e+00
2.094999999999999929e+01 5.694270000000000387e+00
2.100000000000000000e+01 7.911240000000000272e+00
2.105000000000000071e+01 6.320260000000000211e+00
2.110000000000000142e+01 3.750189999999999912e+00
2.114999999999999858e+01 3.864300000000000068e+00
2.119999999999999929e+01 5.541439999999999699e+00
2.125000000000000000e+01 5.690419999999999590e+00
2.130000000000000071e+01 8.279350000000000875e+00
2.135000000000000142e+01 4.817870000000000097e+00
2.139999999999999858e+01 5.547159999999999869e+00
2.144999999999999929e+01 5.624500000000000277e+00
2.150000000000000000e+01 5.040099999999999802e+00
2.155000000000000071e+01 4.330289999999999750e+00
2.160000000000000142e+01 2.758690000000000087e+00
2.164999999999999858e+01 3.982340000000000213e+00
2.169999999999999929e+01 5.498949999999999783e+00
2.175000000000000000e+01 5.937750000000000306e+00
2.180000000000000071e+01 4.471129999999999605e+00
2.185000000000000142e+01 2.879599999999999937e+00
2.189999999999999858e+01 2.550279999999999880e+00
2.194999999999999929e+01 3.497539999999999871e+00
2.200000000000000000e+01 7.632570000000000299e+00
2.205000000000000071e+01 2.682819999999999983e+00
2.210000000000000142e+01 4.810859999999999914e+00
2.214999999999999858e+01 2.552740000000000009e+00
2.219999999999999929e+01 3.598170000000000091e+00
2.225000000000000000e+01 1.664160000000000084e+00
2.230000000000000071e+01 9.297689999999999344e+00
2.235000000000000142e+01 2.642910000000000093e+00
2.239999999999999858e+01 5.942319999999999602e+00
2.244999999999999929e+01 4.188480000000000203e+00
2.250000000000000000e+01 3.568360000000000198e+00
2.255000000000000071e+01 4.051779999999999937e+00
2.260000000000000142e+01 5.155579999999999607e+00
2.264999999999999858e+01 7.797310000000000407e+00
2.269999999999999929e+01 3.024329999999999963e+00
2.275000000000000000e+01 6.739910000000000068e+00
2.280000000000000071e+01 3.079610000000000181e+00
2.285000000000000142e+01 4.745599999999999596e+00
2.289999999999999858e+01 2.931319999999999926e+00
2.294999999999999929e+01 5.967480000000000118e+00
2.300000000000000000e+01 6.296450000000000102e+00
2.305000000000000071e+01 1.861569999999999947e+00
2.310000000000000142e+01 2.424819999999999975e+00
2.314999999999999858e+01 2.331830000000000069e+00
2.319999999999999929e+01 3.336209999999999898e+00
2.325000000000000000e+01 2.378670000000000062e+00
2.330000000000000071e+01 7.150179999999999758e+00
2.335000000000000142e+01 3.020869999999999944e+00
2.339999999999999858e+01 4.180069999999999730e+00
2.344999999999999929e+01 1.915519999999999889e+00
2.350000000000000000e+01 2.560659999999999936e+00
2.355000000000000071e+01 2.777629999999999821e+00
2.360000000000000142e+01 1.697780000000000067e+00
2.364999999999999858e+01 1.858600000000000030e+00
2.369999999999999929e+01 2.114500000000000046e+00
2.375000000000000000e+01 1.641380000000000061e+00
2.380000000000000071e+01 1.377990000000000048e+00
2.385000000000000142e+01 4.733430000000000248e+00
2.389999999999999858e+01 3.698370000000000157e+00
2.394999999999999929e+01 2.431770000000000209e+00
2.400000000000000000e+01 3.132369999999999877e+00
2.405000000000000071e+01 2.189379999999999882e+00
2.410000000000000142e+01 1.907569999999999988e+00
2.414999999999999858e+01 2.134440000000000115e+00
2.419999999999999929e+01 2.683240000000000069e+00
2.425000000000000000e+01 2.896500000000000075e+00
2.430000000000000071e+01 1.571050000000000058e+00
2.435000000000000142e+01 2.816349999999999909e+00
2.439999999999999858e+01 4.200179999999999580e+00
2.444999999999999929e+01 2.446870000000000100e+00
2.450000000000000000e+01 2.396799999999999820e+00
2.455000000000000071e+01 2.490029999999999966e+00
2.460000000000000142e+01 7.032250000000000334e+00
2.464999999999999858e+01 2.075689999999999813e+00
2.469999999999999929e+01 1.787349999999999994e+00
2.475000000000000000e+01 4.408409999999999940e+00
2.480000000000000071e+01 1.724939999999999918e+00
2.485000000000000142e+01 7.219730000000000203e+00
2.489999999999999858e+01 7.237800000000000011e+00
2.494999999999999929e+01 3.204140000000000210e+00
2.500000000000000000e+01 2.931500000000000217e+00
2.505000000000000071e+01 4.626059999999999839e+00
2.510000000000000142e+01 2.072849999999999859e+00
2.514999999999999858e+01 3.232240000000000002e+00
2.519999999999999929e+01 6.881190000000000140e+00
2.525000000000000000e+01 3.506860000000000088e+00
2.530000000000000071e+01 4.036270000000000024e+00
2.535000000000000142e+01 1.947559999999999958e+00
2.539999999999999858e+01 2.797109999999999985e+00
2.544999999999999929e+01 1.848710000000000075e+00
2.550000000000000000e+01 6.801870000000000083e+00
2.555000000000000071e+01 1.777760000000000007e+00
2.560000000000000142e+01 8.465310000000000556e+00
2.564999999999999858e+01 9.618619999999999948e+00
2.569999999999999929e+01 5.010250000000000092e+00
2.575000000000000000e+01 3.171759999999999913e+00
2.580000000000000071e+01 5.246590000000000309e+00
2.585000000000000142e+01 2.437240000000000073e+00
2.589999999999999858e+01 4.951290000000000191e+00
2.594999999999999929e+01 4.210090000000000110e+00
2.600000000000000000e+01 3.774030000000000218e+00
2.605000000000000071e+01 6.065719999999999779e+00
2.610000000000000142e+01 3.569580000000000197e+00
2.614999999999999858e+01 6.677310000000000301e+00
2.619999999999999929e+01 4.440820000000000434e+00
2.625000000000000000e+01 2.418299999999999894e+00
2.630000000000000071e+01 2.631019999999999914e+00
2.635000000000000142e+01 1.086652999999999913e+01
2.639999999999999858e+01 2.753610000000000113e+00
2.644999999999999929e+01 3.921390000000000153e+00
2.650000000000000000e+01 3.465980000000000061e+00
2.655000000000000071e+01 3.003319999999999990e+00
2.660000000000000142e+01 2.065339999999999954e+00
2.664999999999999858e+01 3.355199999999999960e+00
2.669999999999999929e+01 9.374710000000000321e+00
2.675000000000000000e+01 3.448160000000000114e+00
2.680000000000000071e+01 2.846929999999999961e+00
2.685000000000000142e+01 5.259710000000000107e+00
2.689999999999999858e+01 5.224109999999999587e+00
2.694999999999999929e+01 3.809890000000000221e+00
2.700000000000000000e+01 1.023104999999999976e+01
2.705000000000000071e+01 4.373920000000000030e+00
2.710000000000000142e+01 2.387259999999999938e+00
2.714999999999999858e+01 3.544039999999999857e+00
2.719999999999999929e+01 2.767479999999999940e+00
2.725000000000000000e+01 1.718669999999999920e+00
2.730000000000000071e+01 2.800229999999999997e+00
2.735000000000000142e+01 4.936709999999999710e+00
2.739999999999999858e+01 8.019959999999999312e+00
2.744999999999999929e+01 3.192000000000000171e+00
2.750000000000000000e+01 2.382909999999999862e+00
2.755000000000000071e+01 3.576690000000000147e+00
2.760000000000000142e+01 4.085720000000000240e+00
2.764999999999999858e+01 2.655569999999999986e+00
2.769999999999999929e+01 4.270909999999999762e+00
2.775000000000000000e+01 6.897590000000000110e+00
2.780000000000000071e+01 7.684510000000000396e+00
2.785000000000000142e+01 4.306140000000000079e+00
2.789999999999999858e+01 4.455219999999999736e+00
2.794999999999999929e+01 4.939750000000000085e+00
2.800000000000000000e+01 4.460359999999999658e+00
2.805000000000000071e+01 5.075199999999999712e+00
2.810000000000000142e+01 2.203399999999999803e+00
2.814999999999999858e+01 5.366249999999999964e+00
2.819999999999999929e+01 5.253930000000000433e+00
2.825000000000000000e+01 8.437739999999999796e+00
2.830000000000000071e+01 3.385709999999999997e+00
2.835000000000000142e+01 5.768239999999999590e+00
2.839999999999999858e+01 3.550219999999999931e+00
2.844999999999999929e+01 4.479759999999999742e+00
2.850000000000000000e+01 3.374610000000000110e+00
2.855000000000000071e+01 3.737289999999999779e+00
2.860000000000000142e+01 3.017669999999999852e+00
2.864999999999999858e+01 2.403270000000000017e+00
2.869999999999999929e+01 2.993339999999999890e+00
2.875000000000000000e+01 3.861569999999999947e+00
2.880000000000000071e+01 8.312620000000000786e+00
2.885000000000000142e+01 5.213499999999999801e+00
2.889999999999999858e+01 8.399119999999999919e+00
2.894999999999999929e+01 7.133110000000000284e+00
2.900000000000000000e+01 6.501170000000000115e+00
2.905000000000000071e+01 3.234459999999999891e+00
2.910000000000000142e+01 2.704250000000000043e+00
2.914999999999999858e+01 4.374889999999999723e+00
2.919999999999999929e+01 2.599619999999999820e+00
2.925000000000000000e+01 3.060090000000000199e+00
2.930000000000000071e+01 4.384649999999999714e+00
2.935000000000000142e+01 2.878589999999999982e+00
2.939999999999999858e+01 3.629280000000000062e+00
2.944999999999999929e+01 8.818220000000000169e+00
2.950000000000000000e+01 3.686389999999999834e+00
2.955000000000000071e+01 4.513709999999999667e+00
2.960000000000000142e+01 1.340808000000000000e+01
2.964999999999999858e+01 5.715740000000000265e+00
2.969999999999999929e+01 5.168859999999999566e+00
2.975000000000000000e+01 6.446119999999999628e+00
2.980000000000000071e+01 7.283649999999999736e+00
2.985000000000000142e+01 7.075000000000000178e+00
2.989999999999999858e+01 3.658249999999999780e+00
2.994999999999999929e+01 6.425239999999999618e+00
3.000000000000000000e+01 4.070750000000000313e+00
3.005000000000000071e+01 6.480330000000000368e+00
3.010000000000000142e+01 3.552750000000000075e+00
3.014999999999999858e+01 4.157300000000000217e+00
3.019999999999999929e+01 3.992189999999999905e+00
3.025000000000000000e+01 2.274230000000000196e+00
3.030000000000000071e+01 2.991200000000000081e+00
3.035000000000000142e+01 4.452530000000000321e+00
3.039999999999999858e+01 7.702259999999999884e+00
3.044999999999999929e+01 4.831909999999999705e+00
3.050000000000000000e+01 9.152219999999999800e+00
3.055000000000000071e+01 5.693719999999999892e+00
3.060000000000000142e+01 1.644799000000000078e+01
3.064999999999999858e+01 1.119665999999999961e+01
3.069999999999999929e+01 5.051429999999999865e+00
3.075000000000000000e+01 5.193469999999999587e+00
3.080000000000000071e+01 2.176419999999999799e+00
3.085000000000000142e+01 4.455320000000000391e+00
3.089999999999999858e+01 4.377419999999999867e+00
3.094999999999999929e+01 6.388270000000000337e+00
3.100000000000000000e+01 3.733169999999999877e+00
3.105000000000000071e+01 3.734459999999999891e+00
3.110000000000000142e+01 2.945850000000000080e+00
3.114999999999999858e+01 5.847570000000000157e+00
3.119999999999999929e+01 7.572230000000000238e+00
3.125000000000000000e+01 2.875490000000000101e+00
3.130000000000000071e+01 5.222789999999999822e+00
3.135000000000000142e+01 3.983839999999999826e+00
3.139999999999999858e+01 6.652149999999999785e+00
3.144999999999999929e+01 6.237519999999999953e+00
3.150000000000000000e+01 5.716079999999999828e+00
3.155000000000000071e+01 5.079430000000000334e+00
3.160000000000000142e+01 7.327840000000000131e+00
3.164999999999999858e+01 4.666579999999999728e+00
3.169999999999999929e+01 4.610940000000000261e+00
3.175000000000000000e+01 2.805359999999999854e+00
3.180000000000000071e+01 5.325529999999999653e+00
3.185000000000000142e+01 4.521950000000000358e+00
3.189999999999999858e+01 4.994799999999999685e+00
3.194999999999999929e+01 5.960139999999999993e+00
3.200000000000000000e+01 5.248660000000000103e+00
3.204999999999999716e+01 6.499419999999999753e+00
3.210000000000000142e+01 3.655969999999999942e+00
3.214999999999999858e+01 6.143239999999999590e+00
3.220000000000000284e+01 3.725589999999999957e+00
3.225000000000000000e+01 1.838459999999999983e+00
3.229999999999999716e+01 6.802389999999999937e+00
3.235000000000000142e+01 7.509599999999999831e+00
3.239999999999999858e+01 2.262049999999999894e+00
3.245000000000000284e+01 2.213189999999999991e+00
3.250000000000000000e+01 5.173239999999999839e+00
3.254999999999999716e+01 5.983240000000000336e+00
3.260000000000000142e+01 6.362199999999999633e+00
3.264999999999999858e+01 1.918730000000000047e+00
3.270000000000000284e+01 4.285809999999999675e+00
3.275000000000000000e+01 7.110129999999999839e+00
3.279999999999999716e+01 4.797990000000000421e+00
3.285000000000000142e+01 1.572529999999999983e+00
3.289999999999999858e+01 5.298560000000000159e+00
3.295000000000000284e+01 5.071649999999999991e+00
3.300000000000000000e+01 4.174730000000000274e+00
3.304999999999999716e+01 1.112457000000000029e+01
3.310000000000000142e+01 4.443220000000000169e+00
3.314999999999999858e+01 3.066590000000000149e+00
3.320000000000000284e+01 3.290389999999999926e+00
3.325000000000000000e+01 4.156520000000000437e+00
3.329999999999999716e+01 2.141420000000000101e+00
3.335000000000000142e+01 4.181289999999999729e+00
3.339999999999999858e+01 5.224039999999999573e+00
3.345000000000000284e+01 7.884769999999999612e+00
3.350000000000000000e+01 2.352240000000000109e+00
3.354999999999999716e+01 7.121800000000000352e+00
3.360000000000000142e+01 1.881780000000000008e+00
3.364999999999999858e+01 3.524369999999999781e+00
3.370000000000000284e+01 1.980990000000000029e+00
3.375000000000000000e+01 1.098775000000000013e+01
3.379999999999999716e+01 2.952989999999999782e+00
3.385000000000000142e+01 3.800679999999999836e+00
3.389999999999999858e+01 1.588780000000000081e+00
3.395000000000000284e+01 3.400399999999999867e+00
3.400000000000000000e+01 3.204889999999999795e+00
3.404999999999999716e+01 4.583160000000000345e+00
3.410000000000000142e+01 4.384420000000000428e+00
3.414999999999999858e+01 2.682700000000000085e+00
3.420000000000000284e+01 2.612830000000000208e+00
3.425000000000000000e+01 6.431309999999999860e+00
3.429999999999999716e+01 2.271310000000000162e+00
3.435000000000000142e+01 3.241120000000000001e+00
3.439999999999999858e+01 5.678829999999999600e+00
3.445000000000000284e+01 6.705359999999999765e+00
3.450000000000000000e+01 3.863269999999999982e+00
3.454999999999999716e+01 3.940830000000000055e+00
3.460000000000000142e+01 1.008769999999999989e+01
3.464999999999999858e+01 1.583074000000000048e+01
3.470000000000000284e+01 4.567779999999999951e+00
3.475000000000000000e+01 5.560850000000000293e+00
3.479999999999999716e+01 3.653449999999999864e+00
3.485000000000000142e+01 2.430439999999999934e+00
3.489999999999999858e+01 5.700009999999999799e+00
3.495000000000000284e+01 6.190909999999999691e+00
3.500000000000000000e+01 5.464839999999999698e+00
3.504999999999999716e+01 7.189370000000000260e+00
3.510000000000000142e+01 2.712769999999999904e+00
3.514999999999999858e+01 2.907290000000000152e+00
3.520000000000000284e+01 3.895519999999999872e+00
3.525000000000000000e+01 2.774210000000000065e+00
3.529999999999999716e+01 5.448089999999999655e+00
3.535000000000000142e+01 3.366830000000000211e+00
3.539999999999999858e+01 4.536129999999999995e+00
3.545000000000000284e+01 3.510229999999999961e+00
3.550000000000000000e+01 3.448539999999999939e+00
3.554999999999999716e+01 2.639069999999999805e+00
3.560000000000000142e+01 3.582840000000000025e+00
3.564999999999999858e+01 1.953319999999999945e+00
3.570000000000000284e+01 3.359459999999999891e+00
3.575000000000000000e+01 4.771149999999999558e+00
3.579999999999999716e+01 4.508519999999999861e+00
3.585000000000000142e+01 4.950140000000000207e+00
3.589999999999999858e+01 2.910169999999999924e+00
3.595000000000000284e+01 2.770350000000000090e+00
3.600000000000000000e+01 2.633090000000000153e+00
3.604999999999999716e+01 5.433779999999999610e+00
3.610000000000000142e+01 7.334520000000000373e+00
3.614999999999999858e+01 5.254649999999999821e+00
3.620000000000000284e+01 3.051400000000000112e+00
3.625000000000000000e+01 2.310830000000000162e+00
3.629999999999999716e+01 2.513949999999999907e+00
3.635000000000000142e+01 6.260550000000000281e+00
3.639999999999999858e+01 3.544150000000000134e+00
3.645000000000000284e+01 5.463630000000000209e+00
3.650000000000000000e+01 5.385539999999999772e+00
3.654999999999999716e+01 9.066620000000000346e+00
3.660000000000000142e+01 3.202960000000000029e+00
3.664999999999999858e+01 4.489969999999999573e+00
3.670000000000000284e+01 3.043569999999999887e+00
3.675000000000000000e+01 1.543679999999999941e+00
3.679999999999999716e+01 6.951959999999999695e+00
3.685000000000000142e+01 1.659650000000000070e+00
3.689999999999999858e+01 2.671850000000000058e+00
3.695000000000000284e+01 2.179800000000000182e+00
3.700000000000000000e+01 2.247819999999999929e+00
3.704999999999999716e+01 1.868540000000000090e+00
3.710000000000000142e+01 3.725119999999999987e+00
3.714999999999999858e+01 3.836489999999999956e+00
3.720000000000000284e+01 3.194179999999999797e+00
3.725000000000000000e+01 2.307069999999999954e+00
3.729999999999999716e+01 3.621840000000000170e+00
3.735000000000000142e+01 3.170799999999999841e+00
3.739999999999999858e+01 5.351600000000000357e+00
3.745000000000000284e+01 7.401629999999999932e+00
3.750000000000000000e+01 2.481020000000000003e+00
3.754999999999999716e+01 5.407040000000000290e+00
3.760000000000000142e+01 1.790100000000000025e+00
3.764999999999999858e+01 3.090770000000000017e+00
3.770000000000000284e+01 2.481679999999999886e+00
3.775000000000000000e+01 3.759900000000000020e+00
3.779999999999999716e+01 1.574940000000000007e+00
3.785000000000000142e+01 1.629310000000000036e+00
3.789999999999999858e+01 2.657039999999999846e+00
3.795000000000000284e+01 2.700079999999999814e+00
3.800000000000000000e+01 2.836160000000000014e+00
3.804999999999999716e+01 4.375300000000000189e+00
3.810000000000000142e+01 4.796280000000000321e+00
3.814999999999999858e+01 2.642139999999999933e+00
3.820000000000000284e+01 1.273208999999999946e+01
3.825000000000000000e+01 6.643779999999999575e+00
3.829999999999999716e+01 2.379389999999999894e+00
3.835000000000000142e+01 6.167679999999999829e+00
3.839999999999999858e+01 3.776530000000000165e+00
3.845000000000000284e+01 2.748089999999999922e+00
3.850000000000000000e+01 3.107530000000000125e+00
3.854999999999999716e+01 3.733089999999999797e+00
3.860000000000000142e+01 3.946579999999999977e+00
3.864999999999999858e+01 1.075760999999999967e+01
3.870000000000000284e+01 1.661111000000000004e+01
3.875000000000000000e+01 3.632530000000000037e+00
3.879999999999999716e+01 2.998320000000000096e+00
3.885000000000000142e+01 2.965050000000000185e+00
3.889999999999999858e+01 7.404840000000000089e+00
3.895000000000000284e+01 2.691079999999999917e+00
3.900000000000000000e+01 2.310789999999999900e+00
3.904999999999999716e+01 2.263459999999999805e+00
3.910000000000000142e+01 2.091110000000000024e+00
3.914999999999999858e+01 1.655999999999999917e+00
3.920000000000000284e+01 3.082679999999999865e+00
3.925000000000000000e+01 2.537529999999999841e+00
3.929999999999999716e+01 1.628413000000000110e+01
3.935000000000000142e+01 7.530030000000000001e+00
3.939999999999999858e+01 2.632909999999999862e+00
3.945000000000000284e+01 4.745569999999999844e+00
3.950000000000000000e+01 6.086590000000000167e+00
3.954999999999999716e+01 2.072319999999999940e+00
3.960000000000000142e+01 4.123949999999999783e+00
3.964999999999999858e+01 2.693220000000000169e+00
3.970000000000000284e+01 2.828050000000000175e+00
3.975000000000000000e+01 4.161539999999999573e+00
3.979999999999999716e+01 2.385120000000000129e+00
3.985000000000000142e+01 1.246820999999999913e+01
3.989999999999999858e+01 2.428560000000000052e+00
3.995000000000000284e+01 1.650949999999999918e+00
4.000000000000000000e+01 3.434600000000000097e+00
4.004999999999999716e+01 3.211240000000000094e+00
4.010000000000000142e+01 3.192070000000000185e+00
4.014999999999999858e+01 2.152249999999999996e+00
4.020000000000000284e+01 6.223180000000000156e+00
4.025000000000000000e+01 2.556950000000000056e+00
4.029999999999999716e+01 4.566130000000000244e+00
4.035000000000000142e+01 4.748509999999999565e+00
4.039999999999999858e+01 5.510390000000000121e+00
4.045000000000000284e+01 2.866179999999999950e+00
4.050000000000000000e+01 4.821559999999999846e+00
4.054999999999999716e+01 2.488459999999999894e+00
4.060000000000000142e+01 3.473920000000000119e+00
4.064999999999999858e+01 4.713540000000000063e+00
4.070000000000000284e+01 6.605080000000000062e+00
4.075000000000000000e+01 2.343539999999999957e+00
4.079999999999999716e+01 3.682780000000000165e+00
4.085000000000000142e+01 4.318939999999999557e+00
4.089999999999999858e+01 4.988690000000000069e+00
4.095000000000000284e+01 2.861029999999999962e+00
4.100000000000000000e+01 3.447589999999999932e+00
4.104999999999999716e+01 6.090580000000000105e+00
4.110000000000000142e+01 2.944069999999999965e+00
4.114999999999999858e+01 2.667190000000000172e+00
4.120000000000000284e+01 3.198879999999999946e+00
4.125000000000000000e+01 5.960700000000000109e+00
4.129999999999999716e+01 4.821659999999999613e+00
4.135000000000000142e+01 6.232619999999999827e+00
4.139999999999999858e+01 2.275360000000000049e+00
4.145000000000000284e+01 8.782209999999999184e+00
4.150000000000000000e+01 1.096651999999999916e+01
4.154999999999999716e+01 4.089739999999999931e+00
4.160000000000000142e+01 3.636589999999999989e+00
4.164999999999999858e+01 5.146329999999999849e+00
4.170000000000000284e+01 1.945440000000000058e+00
4.175000000000000000e+01 2.069809999999999928e+00
4.179999999999999716e+01 3.651390000000000136e+00
4.185000000000000142e+01 2.920960000000000001e+00
4.189999999999999858e+01 3.230939999999999923e+00
4.195000000000000284e+01 4.643110000000000070e+00
4.200000000000000000e+01 1.202102000000000004e+01
4.204999999999999716e+01 2.721070000000000100e+00
4.210000000000000142e+01 2.285140000000000171e+00
4.214999999999999858e+01 2.985310000000000130e+00
4.220000000000000284e+01 4.969899999999999984e+00
4.225000000000000000e+01 1.186360999999999954e+01
4.229999999999999716e+01 7.257279999999999731e+00
4.235000000000000142e+01 8.194950000000000401e+00
4.239999999999999858e+01 2.333390000000000075e+00
4.245000000000000284e+01 4.577740000000000364e+00
4.250000000000000000e+01 2.377760999999999925e+01
4.254999999999999716e+01 3.224629999999999885e+00
4.260000000000000142e+01 4.157219999999999693e+00
4.264999999999999858e+01 4.087679999999999758e+00
4.270000000000000284e+01 3.889619999999999855e+00
4.275000000000000000e+01 3.849060000000000148e+00
4.279999999999999716e+01 5.123440000000000438e+00
4.285000000000000142e+01 7.066200000000000259e+00
4.289999999999999858e+01 4.412300000000000111e+00
4.295000000000000284e+01 4.199639999999999596e+00
4.300000000000000000e+01 2.215510000000000090e+00
4.304999999999999716e+01 4.214710000000000178e+00
4.310000000000000142e+01 4.034259999999999735e+00
4.314999999999999858e+01 5.763419999999999987e+00
4.320000000000000284e+01 5.955499999999999794e+00
4.325000000000000000e+01 5.396580000000000155e+00
4.329999999999999716e+01 2.669270000000000032e+00
4.335000000000000142e+01 2.832879999999999843e+00
4.339999999999999858e+01 6.650299999999999656e+00
4.345000000000000284e+01 5.861419999999999852e+00
4.350000000000000000e+01 3.450309999999999988e+00
4.354999999999999716e+01 1.582959999999999923e+00
4.360000000000000142e+01 1.003355999999999959e+01
4.364999999999999858e+01 2.613599999999999923e+00
4.370000000000000284e+01 9.509619999999999962e+00
4.375000000000000000e+01 3.344910000000000050e+00
4.379999999999999716e+01 5.527389999999999581e+00
4.385000000000000142e+01 2.200969999999999871e+00
4.389999999999999858e+01 1.074446999999999974e+01
4.395000000000000284e+01 3.616890000000000160e+00
4.400000000000000000e+01 1.865110000000000046e+00
4.404999999999999716e+01 2.247799999999999798e+00
4.410000000000000142e+01 1.915370000000000017e+00
4.414999999999999858e+01 4.177500000000000213e+00
4.420000000000000284e+01 4.959060000000000024e+00
4.425000000000000000e+01 2.248180000000000067e+00
4.429999999999999716e+01 1.698002999999999929e+01
4.435000000000000142e+01 8.439470000000000027e+00
4.439999999999999858e+01 1.027762000000000064e+01
4.445000000000000284e+01 2.927540000000000031e+00
4.450000000000000000e+01 2.857099999999999973e+00
4.454999999999999716e+01 8.835300000000000153e+00
4.460000000000000142e+01 5.373330000000000162e+00
4.464999999999999858e+01 2.578609999999999847e+00
4.470000000000000284e+01 2.412690000000000001e+00
4.475000000000000000e+01 5.226040000000000241e+00
4.479999999999999716e+01 5.201170000000000293e+00
4.485000000000000142e+01 3.282399999999999984e+00
4.489999999999999858e+01 6.975170000000000314e+00
4.495000000000000284e+01 1.528470000000000084e+01
4.500000000000000000e+01 9.218149999999999622e+00
4.504999999999999716e+01 5.029550000000000409e+00
4.510000000000000142e+01 5.580440000000000289e+00
4.514999999999999858e+01 4.940360000000000085e+00
4.520000000000000284e+01 1.537279999999999980e+00
4.525000000000000000e+01 1.058616999999999919e+01
4.529999999999999716e+01 7.244780000000000442e+00
4.535000000000000142e+01 3.107909999999999950e+00
4.539999999999999858e+01 5.089229999999999698e+00
4.545000000000000284e+01 2.622209999999999930e+00
4.550000000000000000e+01 8.967719999999999914e+00
4.554999999999999716e+01 4.076389999999999958e+00
4.560000000000000142e+01 5.522940000000000182e+00
4.564999999999999858e+01 3.840030000000000054e+00
4.570000000000000284e+01 4.443290000000000184e+00
4.575000000000000000e+01 4.358859999999999957e+00
4.579999999999999716e+01 6.043359999999999843e+00
4.585000000000000142e+01 6.730620000000000047e+00
4.589999999999999858e+01 2.818639999999999812e+00
4.595000000000000284e+01 2.005575999999999937e+01
4.600000000000000000e+01 1.112181999999999960e+01
4.604999999999999716e+01 5.559660000000000046e+00
4.610000000000000142e+01 8.246669999999999945e+00
4.614999999999999858e+01 7.096529999999999561e+00
4.620000000000000284e+01 3.121340000000000003e+00
4.625000000000000000e+01 1.148250999999999955e+01
4.629999999999999716e+01 5.567210000000000214e+00
4.635000000000000142e+01 4.954889999999999795e+00
4.639999999999999858e+01 3.135580000000000034e+00
4.645000000000000284e+01 1.190147999999999939e+01
4.650000000000000000e+01 2.642970000000000041e+00
4.654999999999999716e+01 6.062870000000000203e+00
4.660000000000000142e+01 2.923929999999999918e+00
4.664999999999999858e+01 4.907409999999999606e+00
4.670000000000000284e+01 7.227680000000000327e+00
4.675000000000000000e+01 8.048170000000000712e+00
4.679999999999999716e+01 2.493679999999999897e+00
4.685000000000000142e+01 1.326010999999999918e+01
4.689999999999999858e+01 3.783669999999999867e+00
4.695000000000000284e+01 5.571449999999999569e+00
4.700000000000000000e+01 2.380339999999999900e+00
4.704999999999999716e+01 5.178889999999999993e+00
4.710000000000000142e+01 2.196740000000000137e+00
4.714999999999999858e+01 3.405229999999999979e+00
4.720000000000000284e+01 3.676219999999999821e+00
4.725000000000000000e+01 3.319360000000000088e+00
4.729999999999999716e+01 5.521469999999999878e+00
4.735000000000000142e+01 7.587519999999999598e+00
4.739999999999999858e+01 3.107330000000000148e+00
4.745000000000000284e+01 4.794760000000000133e+00
4.750000000000000000e+01 1.963370000000000060e+00
4.754999999999999716e+01 1.348972000000000016e+01
4.760000000000000142e+01 3.821239999999999970e+00
4.764999999999999858e+01 3.363970000000000127e+00
4.770000000000000284e+01 2.881759999999999877e+00
4.775000000000000000e+01 4.538829999999999920e+00
4.779999999999999716e+01 1.654539999999999900e+00
4.785000000000000142e+01 5.241990000000000371e+00
4.789999999999999858e+01 5.789139999999999731e+00
4.795000000000000284e+01 3.109690000000000065e+00
4.800000000000000000e+01 2.875500000000000167e+00
4.804999999999999716e+01 9.795920000000000627e+00
4.810000000000000142e+01 2.787110000000000198e+00
4.814999999999999858e+01 4.613050000000000317e+00
4.820000000000000284e+01 1.412260000000000071e+00
4.825000000000000000e+01 5.626629999999999576e+00
4.829999999999999716e+01 1.524436000000000035e+01
4.835000000000000142e+01 3.022600000000000176e+00
4.839999999999999858e+01 3.781519999999999992e+00
4.845000000000000284e+01 6.084360000000000213e+00
4.850000000000000000e+01 3.702980000000000160e+00
4.854999999999999716e+01 6.326159999999999783e+00
4.860000000000000142e+01 5.057369999999999699e+00
4.864999999999999858e+01 2.858649999999999913e+00
4.870000000000000284e+01 3.677760000000000140e+00
4.875000000000000000e+01 7.773130000000000095e+00
4.879999999999999716e+01 5.380279999999999951e+00
4.885000000000000142e+01 3.759199999999999875e+00
4.889999999999999858e+01 2.631310000000000038e+00
4.895000000000000284e+01 6.121540000000000425e+00
4.900000000000000000e+01 5.476169999999999760e+00
4.904999999999999716e+01 6.080009999999999692e+00
4.910000000000000142e+01 1.660222999999999871e+01
4.914999999999999858e+01 2.044290000000000163e+00
4.920000000000000284e+01 1.188555999999999990e+01
4.925000000000000000e+01 6.984720000000000262e+00
4.929999999999999716e+01 3.893780000000000019e+00
4.935000000000000142e+01 4.209030000000000271e+00
4.939999999999999858e+01 2.501050000000000217e+00
4.945000000000000284e+01 1.846850000000000103e+00
4.950000000000000000e+01 1.870319999999999983e+00
4.954999999999999716e+01 3.804450000000000109e+00
4.960000000000000142e+01 3.379070000000000018e+00
4.964999999999999858e+01 5.419299999999999784e+00
4.970000000000000284e+01 3.358750000000000124e+00
4.975000000000000000e+01 1.786960000000000104e+00
4.979999999999999716e+01 3.869380000000000042e+00
4.985000000000000142e+01 5.228379999999999583e+00
4.989999999999999858e+01 1.855390000000000095e+00
4.995000000000000284e+01 6.775929999999999787e+00
5.000000000000000000e+01 2.602399999999999824e+00
5.004999999999999716e+01 4.100159999999999805e+00
5.010000000000000142e+01 6.838820000000000121e+00
5.014999999999999858e+01 4.003429999999999822e+00
5.020000000000000284e+01 3.472240000000000215e+00
5.025000000000000000e+01 4.427179999999999893e+00
5.029999999999999716e+01 1.641600999999999999e+01
5.035000000000000142e+01 1.327594000000000030e+01
5.039999999999999858e+01 4.891020000000000145e+00
5.045000000000000284e+01 2.836829999999999963e+00
5.050000000000000000e+01 3.215230000000000032e+00
5.054999999999999716e+01 2.993269999999999875e+00
5.060000000000000142e+01 1.359312000000000076e+01
5.064999999999999858e+01 3.057310000000000194e+00
5.070000000000000284e+01 3.596750000000000114e+00
5.075000000000000000e+01 4.004269999999999996e+00
5.079999999999999716e+01 2.294979999999999798e+00
5.085000000000000142e+01 1.191939999999999955e+01
5.089999999999999858e+01 3.699289999999999967e+00
5.095000000000000284e+01 3.263500000000000068e+00
5.100000000000000000e+01 1.764289999999999914e+00
5.104999999999999716e+01 2.830890000000000128e+00
5.110000000000000142e+01 7.066620000000000346e+00
5.114999999999999858e+01 3.221119999999999983e+00
5.120000000000000284e+01 4.660309999999999953e+00
5.125000000000000000e+01 8.218429999999999680e+00
5.129999999999999716e+01 8.280829999999999913e+00
5.135000000000000142e+01 2.462889999999999802e+00
5.139999999999999858e+01 2.565399999999999903e+00
5.145000000000000284e+01 9.868190000000000239e+00
5.150000000000000000e+01 6.401819999999999844e+00
5.154999999999999716e+01 3.145090000000000163e+00
5.160000000000000142e+01 5.602479999999999905e+00
5.164999999999999858e+01 3.356289999999999996e+00
5.170000000000000284e+01 3.165570000000000217e+00
5.175000000000000000e+01 1.225169999999999959e+01
5.179999999999999716e+01 1.157785999999999937e+01
5.185000000000000142e+01 1.060422999999999938e+01
5.189999999999999858e+01 9.474849999999999994e+00
5.195000000000000284e+01 5.738410000000000011e+00
5.200000000000000000e+01 6.378239999999999910e+00
5.204999999999999716e+01 5.182000000000000384e+00
5.210000000000000142e+01 5.514730000000000132e+00
5.214999999999999858e+01 2.688349999999999795e+00
5.220000000000000284e+01 4.657560000000000144e+00
5.225000000000000000e+01 2.275872000000000028e+01
5.229999999999999716e+01 2.982009999999999827e+00
5.235000000000000142e+01 4.040849999999999831e+00
5.239999999999999858e+01 5.837390000000000079e+00
5.245000000000000284e+01 2.997650000000000148e+00
5.250000000000000000e+01 5.555600000000000094e+00
5.254999999999999716e+01 1.204371000000000080e+01
5.260000000000000142e+01 7.606589999999999741e+00
5.264999999999999858e+01 6.268139999999999823e+00
5.270000000000000284e+01 5.256709999999999994e+00
5.275000000000000000e+01 4.752600000000000158e+00
5.279999999999999716e+01 2.071759999999999824e+00
5.285000000000000142e+01 2.605049999999999866e+00
5.289999999999999858e+01 9.587960000000000704e+00
5.295000000000000284e+01 6.688130000000000130e+00
5.300000000000000000e+01 1.149768000000000079e+01
5.304999999999999716e+01 2.100260000000000016e+00
5.310000000000000142e+01 1.223934999999999995e+01
5.314999999999999858e+01 1.948169999999999957e+00
5.320000000000000284e+01 1.174756999999999962e+01
5.325000000000000000e+01 2.956799999999999873e+00
5.329999999999999716e+01 4.546820000000000306e+00
5.335000000000000142e+01 2.616960000000000175e+00
5.339999999999999858e+01 2.758420000000000094e+00
5.345000000000000284e+01 7.193030000000000257e+00
5.350000000000000000e+01 6.539749999999999730e+00
5.354999999999999716e+01 3.330940000000000012e+00
5.360000000000000142e+01 3.500449999999999839e+00
5.364999999999999858e+01 5.877769999999999939e+00
5.370000000000000284e+01 9.602109999999999701e+00
5.375000000000000000e+01 3.856799999999999784e+00
5.379999999999999716e+01 4.537939999999999863e+00
5.385000000000000142e+01 3.479929999999999968e+00
5.389999999999999858e+01 1.185429000000000066e+01
5.395000000000000284e+01 3.505250000000000199e+00
5.400000000000000000e+01 3.323280000000000012e+00
5.404999999999999716e+01 4.631359999999999921e+00
5.410000000000000142e+01 4.926269999999999705e+00
5.414999999999999858e+01 8.665269999999999584e+00
5.420000000000000284e+01 2.616730000000000000e+00
5.425000000000000000e+01 1.296839999999999993e+00
5.429999999999999716e+01 2.299889999999999990e+00
5.435000000000000142e+01 2.243090000000000028e+00
5.439999999999999858e+01 5.431379999999999875e+00
5.445000000000000284e+01 2.161970000000000169e+00
5.450000000000000000e+01 9.066399999999999793e+00
5.454999999999999716e+01 4.291360000000000063e+00
5.460000000000000142e+01 6.123569999999999958e+00
5.464999999999999858e+01 1.929040000000000088e+00
5.470000000000000284e+01 9.474640000000000839e+00
5.475000000000000000e+01 2.539089999999999847e+00
5.479999999999999716e+01 3.885759999999999881e+00
5.485000000000000142e+01 3.490860000000000074e+00
5.489999999999999858e+01 3.170840000000000103e+00
5.495000000000000284e+01 1.222128999999999976e+01
5.500000000000000000e+01 2.086019999999999985e+00
5.504999999999999716e+01 4.610140000000000349e+00
5.510000000000000142e+01 4.570599999999999774e+00
5.514999999999999858e+01 3.530069999999999819e+00
5.520000000000000284e+01 2.555470000000000130e+00
5.525000000000000000e+01 3.060169999999999835e+00
5.529999999999999716e+01 3.423999999999999932e+00
5.535000000000000142e+01 3.780199999999999783e+00
5.539999999999999858e+01 1.775230000000000086e+00
5.545000000000000284e+01 2.885520000000000085e+00
5.550000000000000000e+01 2.087159999999999904e+00
5.554999999999999716e+01 2.570539999999999825e+00
5.560000000000000142e+01 3.347830000000000084e+00
5.564999999999999858e+01 4.161509999999999820e+00
5.570000000000000284e+01 1.167135999999999996e+01
5.575000000000000000e+01 2.868110000000000159e+00
5.579999999999999716e+01 2.009149999999999991e+00
5.585000000000000142e+01 2.471769999999999801e+00
5.589999999999999858e+01 3.050159999999999982e+00
5.595000000000000284e+01 2.437050000000000161e+00
5.600000000000000000e+01 1.269840000000000080e+00
5.604999999999999716e+01 3.458279999999999799e+00
5.610000000000000142e+01 6.657029999999999781e+00
5.614999999999999858e+01 2.689489000000000019e+01
5.620000000000000284e+01 3.295869999999999855e+00
5.625000000000000000e+01 3.775490000000000013e+00
5.629999999999999716e+01 3.228239999999999998e+00
5.635000000000000142e+01 9.749660000000000437e+00
5.639999999999999858e+01 1.240038999999999980e+01
5.645000000000000284e+01 1.662123000000000062e+01
5.650000000000000000e+01 1.073948000000000036e+01
5.654999999999999716e+01 7.670600000000000307e+00
5.660000000000000142e+01 1.552241000000000071e+01
5.664999999999999858e+01 2.051620000000000221e+00
5.670000000000000284e+01 2.498959999999999848e+00
5.675000000000000000e+01 7.749299999999999855e+00
5.679999999999999716e+01 4.875560000000000116e+00
5.685000000000000142e+01 3.422190000000000065e+00
5.689999999999999858e+01 5.682450000000000223e+00
5.695000000000000284e+01 3.565399999999999903e+00
5.700000000000000000e+01 2.624159999999999826e+00
5.704999999999999716e+01 6.346860000000000390e+00
5.710000000000000142e+01 1.848910000000000053e+01
5.714999999999999858e+01 8.363670000000000826e+00
5.720000000000000284e+01 5.398299999999999876e+00
5.725000000000000000e+01 8.331099999999999284e+00
5.729999999999999716e+01 1.871820000000000039e+00
5.735000000000000142e+01 1.069353000000000087e+01
5.739999999999999858e+01 3.200400000000000134e+00
5.745000000000000284e+01 6.296199999999999797e+00
5.750000000000000000e+01 3.348349999999999937e+00
5.754999999999999716e+01 3.792980000000000018e+00
5.760000000000000142e+01 2.847309999999999786e+00
5.764999999999999858e+01 4.640609999999999680e+00
5.770000000000000284e+01 6.977229999999999599e+00
5.775000000000000000e+01 1.127589000000000041e+01
5.779999999999999716e+01 2.260800000000000143e+00
5.785000000000000142e+01 1.017111000000000054e+01
5.789999999999999858e+01 3.290020000000000167e+00
5.795000000000000284e+01 1.810915999999999926e+01
5.800000000000000000e+01 4.572729999999999961e+00
5.804999999999999716e+01 5.069709999999999717e+00
5.810000000000000142e+01 2.398690000000000211e+00
5.814999999999999858e+01 7.622349999999999959e+00
5.820000000000000284e+01 6.632509999999999906e+00
5.825000000000000000e+01 6.826150000000000162e+00
5.829999999999999716e+01 6.055629999999999846e+00
5.835000000000000142e+01 2.780170000000000030e+00
5.839999999999999858e+01 3.527410000000000156e+00
5.845000000000000284e+01 3.346350000000000158e+00
5.850000000000000000e+01 5.150220000000000020e+00
5.854999999999999716e+01 6.717019999999999769e+00
5.860000000000000142e+01 1.451164999999999949e+01
5.864999999999999858e+01 7.684510000000000396e+00
5.870000000000000284e+01 8.872270000000000323e+00
5.875000000000000000e+01 6.107879999999999754e+00
5.879999999999999716e+01 6.557859999999999800e+00
5.885000000000000142e+01 3.596229999999999816e+00
5.889999999999999858e+01 4.589209999999999567e+00
5.895000000000000284e+01 1.257227999999999923e+01
5.900000000000000000e+01 7.520319999999999894e+00
5.904999999999999716e+01 8.859349999999999170e+00
5.910000000000000142e+01 6.498680000000000234e+00
5.914999999999999858e+01 3.795500000000000096e+00
5.920000000000000284e+01 4.765159999999999840e+00
5.925000000000000000e+01 9.137040000000000717e+00
5.929999999999999716e+01 3.475620000000000154e+00
5.935000000000000142e+01 9.741229999999999833e+00
5.939999999999999858e+01 1.061386000000000074e+01
5.945000000000000284e+01 3.360970000000000013e+00
5.950000000000000000e+01 4.069819999999999993e+00
5.954999999999999716e+01 3.214189999999999880e+00
5.960000000000000142e+01 2.357509999999999994e+00
5.964999999999999858e+01 4.331839999999999691e+00
5.970000000000000284e+01 6.293529999999999625e+00
5.975000000000000000e+01 8.177509999999999835e+00
5.979999999999999716e+01 1.954220000000000113e+01
5.985000000000000142e+01 3.836209999999999898e+00
5.989999999999999858e+01 6.791629999999999612e+00
5.995000000000000284e+01 3.704400000000000137e+00
6.000000000000000000e+01 8.146480000000000388e+00
6.004999999999999716e+01 1.352970999999999968e+01
6.010000000000000142e+01 1.689622999999999919e+01
6.014999999999999858e+01 1.420942999999999934e+01
6.020000000000000284e+01 2.689546999999999954e+01
6.025000000000000000e+01 5.040149999999999686e+00
6.029999999999999716e+01 1.156916999999999973e+01
6.035000000000000142e+01 2.972449999999999815e+00
6.039999999999999858e+01 4.851280000000000037e+00
6.045000000000000284e+01 1.661230000000000118e+01
6.050000000000000000e+01 4.425089999999999968e+00
6.054999999999999716e+01 1.384909999999999997e+01
6.060000000000000142e+01 9.801830000000000709e+00
6.064999999999999858e+01 5.998960000000000292e+00
6.070000000000000284e+01 1.134492999999999974e+01
6.075000000000000000e+01 2.864219999999999988e+00
6.079999999999999716e+01 1.416482000000000063e+01
6.085000000000000142e+01 2.087556000000000012e+01
6.089999999999999858e+01 8.725049999999999528e+00
6.095000000000000284e+01 6.714450000000000252e+00
6.100000000000000000e+01 2.293391000000000091e+01
6.104999999999999716e+01 7.376109999999999722e+00
6.110000000000000142e+01 8.215719999999999246e+00
6.114999999999999858e+01 2.663168999999999897e+01
6.120000000000000284e+01 1.045839999999999925e+01
6.125000000000000000e+01 1.063264000000000031e+01
6.129999999999999716e+01 5.733439999999999870e+00
6.135000000000000142e+01 4.183230000000000004e+00
6.139999999999999858e+01 8.122220000000000439e+00
6.145000000000000284e+01 1.197418000000000049e+01
6.150000000000000000e+01 7.484230000000000160e+00
6.154999999999999716e+01 2.760485999999999862e+01
6.160000000000000142e+01 1.525506000000000029e+01
6.164999999999999858e+01 1.739564999999999984e+01
6.170000000000000284e+01 5.071699999999999875e+00
6.175000000000000000e+01 3.496919999999999806e+00
6.179999999999999716e+01 1.819754000000000005e+01
6.185000000000000142e+01 2.786165000000000092e+01
6.189999999999999858e+01 7.441379999999999661e+00
6.195000000000000284e+01 3.871370000000000200e+00
6.200000000000000000e+01 1.007507000000000019e+01
6.204999999999999716e+01 4.398710000000000342e+00
6.210000000000000142e+01 1.220860000000000056e+01
6.214999999999999858e+01 8.435859999999999914e+00
6.220000000000000284e+01 3.166544999999999987e+01
6.225000000000000000e+01 2.938390000000000057e+01
6.229999999999999716e+01 1.596993999999999936e+01
6.235000000000000142e+01 7.878689999999999749e+00
6.239999999999999858e+01 2.716629999999999967e+01
6.245000000000000284e+01 6.735739999999999839e+00
6.250000000000000000e+01 8.583220000000000738e+00
6.254999999999999716e+01 2.119172999999999973e+01
6.260000000000000142e+01 2.084853999999999985e+01
6.264999999999999858e+01 2.485650000000000048e+01
6.270000000000000284e+01 9.023659999999999570e+00
6.275000000000000000e+01 7.279709999999999681e+00
6.279999999999999716e+01 1.592389999999999972e+01
6.285000000000000142e+01 5.796339999999999826e+00
6.289999999999999858e+01 2.645735000000000170e+01
6.295000000000000284e+01 6.588409999999999656e+00
6.300000000000000000e+01 4.612739999999999618e+00
6.304999999999999716e+01 5.386330000000000062e+00
6.310000000000000142e+01 1.308863000000000021e+01
6.314999999999999858e+01 4.459179999999999922e+00
6.320000000000000284e+01 1.038363999999999976e+01
6.325000000000000000e+01 3.515628999999999849e+01
6.329999999999999716e+01 1.301488999999999940e+01
6.335000000000000142e+01 8.068910000000000693e+00
6.339999999999999858e+01 8.641730000000000800e+00
6.345000000000000284e+01 2.721002000000000010e+01
6.350000000000000000e+01 9.901999999999999247e+00
6.354999999999999716e+01 1.422350999999999921e+01
6.360000000000000142e+01 2.139708999999999861e+01
6.364999999999999858e+01 4.211646999999999963e+01
6.370000000000000284e+01 1.577483999999999931e+01
6.375000000000000000e+01 2.636935000000000073e+01
6.379999999999999716e+01 2.500394999999999968e+01
6.385000000000000142e+01 4.146108999999999867e+01
6.389999999999999858e+01 1.825493000000000166e+01
6.395000000000000284e+01 8.008200999999999681e+01
6.400000000000000000e+01 3.729648999999999859e+01
6.404999999999999716e+01 3.988698999999999728e+01
6.409999999999999432e+01 3.289625000000000199e+01
6.415000000000000568e+01 2.910379999999999967e+01
6.420000000000000284e+01 3.174370000000000047e+01
6.425000000000000000e+01 1.395007999999999981e+01
6.429999999999999716e+01 4.967689000000000021e+01
6.434999999999999432e+01 4.018807999999999936e+01
6.440000000000000568e+01 3.356703999999999866e+01
6.445000000000000284e+01 3.369530999999999921e+01
6.450000000000000000e+01 3.943350000000000133e+00
6.454999999999999716e+01 1.330575999999999937e+01
6.459999999999999432e+01 1.756522000000000006e+01
6.465000000000000568e+01 3.597196999999999889e+01
6.470000000000000284e+01 2.869569999999999865e+01
6.475000000000000000e+01 3.999130999999999858e+01
6.479999999999999716e+01 1.835248999999999953e+01
6.484999999999999432e+01 1.970585000000000164e+01
6.490000000000000568e+01 1.014206000000000074e+01
6.495000000000000284e+01 1.678102000000000160e+01
6.500000000000000000e+01 1.350700999999999929e+01
6.504999999999999716e+01 1.445093999999999923e+01
6.509999999999999432e+01 2.004550000000000054e+00
6.515000000000000568e+01 4.938799999999999635e+00
6.520000000000000284e+01 1.144847000000000037e+01
6.525000000000000000e+01 1.918487000000000009e+01
6.529999999999999716e+01 2.907921999999999940e+01
6.534999999999999432e+01 1.714433000000000007e+01
6.540000000000000568e+01 1.374676999999999971e+01
6.545000000000000284e+01 3.435779000000000138e+01
6.550000000000000000e+01 4.030431999999999704e+01
6.554999999999999716e+01 1.928249999999999886e+01
6.559999999999999432e+01 1.062055999999999933e+01
6.565000000000000568e+01 1.165935999999999950e+01
6.570000000000000284e+01 1.615541999999999945e+01
6.575000000000000000e+01 1.457116000000000078e+01
6.579999999999999716e+01 2.713416000000000139e+01
6.584999999999999432e+01 2.010957000000000150e+01
6.590000000000000568e+01 2.346858999999999895e+01
6.595000000000000284e+01 2.050412000000000035e+01
6.600000000000000000e+01 2.364515000000000100e+01
6.604999999999999716e+01 1.462326000000000015e+01
6.609999999999999432e+01 1.055491999999999919e+01
6.615000000000000568e+01 1.951379999999999892e+00
6.620000000000000284e+01 6.467939999999999579e+00
6.625000000000000000e+01 8.954240000000000421e+00
6.629999999999999716e+01 2.389507000000000048e+01
6.634999999999999432e+01 2.972212000000000032e+01
6.640000000000000568e+01 1.904072000000000031e+01
6.645000000000000284e+01 5.718049999999999855e+00
6.650000000000000000e+01 3.822643000000000058e+01
6.654999999999999716e+01 2.146293000000000006e+01
6.659999999999999432e+01 2.513182000000000116e+01
6.665000000000000568e+01 8.148580000000000823e+00
6.670000000000000284e+01 2.641817999999999955e+01
6.675000000000000000e+01 3.660631999999999664e+01
6.679999999999999716e+01 3.848208999999999946e+01
6.684999999999999432e+01 4.474437000000000353e+01
6.690000000000000568e+01 2.691784000000000177e+01
6.695000000000000284e+01 2.961590999999999951e+01
6.700000000000000000e+01 1.640449999999999875e+01
6.704999999999999716e+01 2.799288999999999916e+01
6.709999999999999432e+01 1.856161000000000172e+01
6.715000000000000568e+01 3.058215999999999823e+01
6.720000000000000284e+01 2.710478000000000165e+01
6.725000000000000000e+01 1.720061000000000107e+01
6.729999999999999716e+01 2.911080000000000112e+00
6.734999999999999432e+01 8.365529999999999688e+00
6.740000000000000568e+01 1.481597999999999971e+01
6.745000000000000284e+01 5.276580000000000048e+00
6.750000000000000000e+01 1.795852000000000004e+01
6.754999999999999716e+01 1.866344000000000136e+01
6.759999999999999432e+01 1.555924000000000085e+01
6.765000000000000568e+01 6.901819999999999844e+00
6.770000000000000284e+01 2.688499999999999890e+00
6.775000000000000000e+01 1.368412999999999968e+01
6.779999999999999716e+01 6.449119999999999742e+00
6.784999999999999432e+01 1.108683000000000085e+01
6.790000000000000568e+01 2.029897000000000062e+01
6.795000000000000284e+01 3.461430000000000007e+00
6.800000000000000000e+01 3.313359999999999861e+00
6.804999999999999716e+01 1.150587999999999944e+01
6.809999999999999432e+01 1.516011999999999915e+01
6.815000000000000568e+01 2.651107999999999976e+01
6.820000000000000284e+01 1.950972000000000151e+01
6.825000000000000000e+01 2.462719999999999843e+01
6.829999999999999716e+01 4.946629999999999860e+00
6.834999999999999432e+01 4.455680000000000085e+00
6.840000000000000568e+01 1.652572999999999936e+01
6.845000000000000284e+01 1.037621000000000038e+01
6.850000000000000000e+01 3.181869999999999976e+00
6.854999999999999716e+01 1.042073000000000071e+01
6.859999999999999432e+01 8.494939999999999714e+00
6.865000000000000568e+01 3.090277999999999992e+01
6.870000000000000284e+01 7.860850000000000115e+00
6.875000000000000000e+01 7.954039999999999999e+00
6.879999999999999716e+01 2.456016999999999939e+01
6.884999999999999432e+01 4.905689999999999884e+00
6.890000000000000568e+01 6.362470000000000070e+00
6.895000000000000284e+01 4.446329999999999671e+00
6.900000000000000000e+01 5.587369999999999948e+00
6.904999999999999716e+01 2.294322000000000017e+01
6.909999999999999432e+01 1.617205999999999833e+01
6.915000000000000568e+01 4.431969999999999743e+00
6.920000000000000284e+01 2.145757000000000048e+01
6.925000000000000000e+01 1.980133999999999972e+01
6.929999999999999716e+01 4.035519000000000034e+01
6.934999999999999432e+01 5.355369999999999742e+00
6.940000000000000568e+01 1.879710999999999999e+01
6.945000000000000284e+01 2.573799999999999955e+01
6.950000000000000000e+01 9.993850000000000122e+00
6.954999999999999716e+01 1.256548000000000087e+01
6.959999999999999432e+01 1.173437000000000019e+01
6.965000000000000568e+01 1.991309000000000040e+01
6.970000000000000284e+01 9.480000000000000426e+00
6.975000000000000000e+01 2.092745000000000033e+01
6.979999999999999716e+01 2.652184000000000097e+01
6.984999999999999432e+01 9.763600000000000279e+00
6.990000000000000568e+01 1.329524999999999935e+01
6.995000000000000284e+01 1.628911000000000087e+01
7.000000000000000000e+01 1.122603999999999935e+01
7.004999999999999716e+01 1.039306999999999981e+01
7.009999999999999432e+01 5.366719999999999935e+00
7.015000000000000568e+01 4.197709999999999830e+00
7.020000000000000284e+01 6.891770000000000174e+00
7.025000000000000000e+01 2.009893999999999892e+01
7.029999999999999716e+01 3.229359999999999786e+00
7.034999999999999432e+01 1.480322999999999922e+01
7.040000000000000568e+01 7.276849999999999596e+00
7.045000000000000284e+01 1.271298999999999957e+01
7.050000000000000000e+01 2.087062999999999846e+01
7.054999999999999716e+01 6.718880000000000408e+00
7.059999999999999432e+01 1.615337999999999852e+01
7.065000000000000568e+01 2.429581999999999908e+01
7.070000000000000284e+01 8.216659999999999187e+00
7.075000000000000000e+01 8.014630000000000365e+00
7.079999999999999716e+01 1.412302000000000035e+01
7.084999999999999432e+01 3.083490000000000109e+01
7.090000000000000568e+01 2.680529999999999902e+01
7.095000000000000284e+01 4.583756999999999948e+01
7.100000000000000000e+01 3.836744000000000199e+01
7.104999999999999716e+01 3.509955000000000069e+01
7.109999999999999432e+01 1.315066999999999986e+01
7.115000000000000568e+01 1.054789000000000065e+01
7.120000000000000284e+01 3.690567000000000064e+01
7.125000000000000000e+01 3.706524999999999892e+01
7.129999999999999716e+01 2.320953000000000088e+01
7.134999999999999432e+01 2.167439999999999856e+01
7.140000000000000568e+01 3.440867000000000075e+01
7.145000000000000284e+01 2.221544000000000096e+01
7.150000000000000000e+01 1.447356000000000087e+01
7.154999999999999716e+01 4.243066000000000315e+01
7.159999999999999432e+01 4.618542999999999665e+01
7.165000000000000568e+01 3.206072999999999951e+01
7.170000000000000284e+01 7.108471000000000117e+01
7.175000000000000000e+01 2.446189999999999998e+01
7.179999999999999716e+01 2.411364999999999981e+01
7.184999999999999432e+01 8.723610000000000753e+00
7.190000000000000568e+01 3.242228000000000065e+01
7.195000000000000284e+01 4.511861999999999995e+01
7.200000000000000000e+01 3.235614999999999952e+01
7.204999999999999716e+01 2.307663000000000153e+01
7.209999999999999432e+01 2.660486999999999824e+01
7.215000000000000568e+01 3.134174000000000149e+01
7.220000000000000284e+01 2.588097000000000136e+01
7.225000000000000000e+01 2.563692999999999955e+01
7.229999999999999716e+01 3.860875000000000057e+01
7.234999999999999432e+01 3.297151000000000209e+01
7.240000000000000568e+01 2.812116999999999933e+01
7.245000000000000284e+01 1.041802000000000028e+01
7.250000000000000000e+01 3.362418000000000262e+01
7.254999999999999716e+01 1.505331999999999937e+01
7.259999999999999432e+01 9.437469999999999359e+00
7.265000000000000568e+01 2.753677000000000064e+01
7.270000000000000284e+01 2.935290000000000177e+00
7.275000000000000000e+01 2.564389999999999858e+01
7.279999999999999716e+01 1.023008499999999970e+02
7.284999999999999432e+01 3.304328000000000287e+01
7.290000000000000568e+01 7.983051500000000260e+02
7.295000000000000284e+01 3.799148000000000280e+01
7.300000000000000000e+01 2.421942999999999913e+01
7.304999999999999716e+01 2.243252000000000024e+01
7.309999999999999432e+01 4.857672000000000168e+01
7.315000000000000568e+01 5.292222000000000293e+01
7.320000000000000284e+01 1.587180000000000035e+01
7.325000000000000000e+01 4.048375000000000057e+01
7.329999999999999716e+01 6.765819999999999723e+00
7.334999999999999432e+01 1.536918999999999969e+01
7.340000000000000568e+01 1.790407000000000082e+01
7.345000000000000284e+01 2.854450999999999894e+01
7.350000000000000000e+01 3.739838999999999913e+01
7.354999999999999716e+01 7.894978000000000407e+01
7.359999999999999432e+01 3.341400000000000148e+00
7.365000000000000568e+01 4.933664000000000271e+01
7.370000000000000284e+01 2.531381999999999977e+01
7.375000000000000000e+01 2.195733999999999853e+01
7.379999999999999716e+01 7.187314000000000647e+01
7.384999999999999432e+01 3.837959000000000032e+01
7.390000000000000568e+01 1.461148000000000025e+01
7.395000000000000284e+01 5.335469999999999935e+00
7.400000000000000000e+01 1.920784000000000091e+01
7.404999999999999716e+01 2.202937000000000012e+01
7.409999999999999432e+01 1.110798999999999914e+01
7.415000000000000568e+01 9.167659999999999698e+00
7.420000000000000284e+01 9.116720000000000823e+00
7.425000000000000000e+01 3.792400000000000215e+00
7.429999999999999716e+01 2.194253000000000142e+01
7.434999999999999432e+01 2.993571999999999989e+01
7.440000000000000568e+01 8.287649999999999295e+00
7.445000000000000284e+01 3.548389999999999933e+00
7.450000000000000000e+01 6.694309999999999761e+00
7.454999999999999716e+01 2.505910000000000082e+00
7.459999999999999432e+01 8.232450000000000045e+00
7.465000000000000568e+01 1.441670000000000007e+00
7.470000000000000284e+01 1.080474000000000068e+01
7.475000000000000000e+01 1.227683000000000035e+01
7.479999999999999716e+01 1.141695999999999955e+01
7.484999999999999432e+01 4.636470000000000091e+00
7.490000000000000568e+01 3.936040000000000205e+00
7.495000000000000284e+01 2.498721000000000103e+01
7.500000000000000000e+01 6.402000000000000135e+00
7.504999999999999716e+01 3.101820000000000022e+00
7.509999999999999432e+01 1.873755999999999844e+01
7.515000000000000568e+01 5.187420000000000364e+00
7.520000000000000284e+01 1.015079000000000065e+01
7.525000000000000000e+01 4.106069999999999887e+00
7.529999999999999716e+01 2.266283999999999921e+01
7.534999999999999432e+01 5.744139999999999802e+00
7.540000000000000568e+01 1.907244000000000028e+01
7.545000000000000284e+01 2.650069999999999926e+00
7.550000000000000000e+01 1.196846000000000032e+01
7.554999999999999716e+01 1.813678000000000168e+01
7.559999999999999432e+01 1.648555999999999955e+01
7.565000000000000568e+01 1.814750000000000085e+00
7.570000000000000284e+01 1.828643999999999892e+01
7.575000000000000000e+01 4.744930000000000092e+01
7.579999999999999716e+01 2.514739000000000146e+01
7.584999999999999432e+01 1.013901000000000074e+01
7.590000000000000568e+01 7.432570000000000121e+00
7.595000000000000284e+01 2.255969999999999942e+01
7.600000000000000000e+01 1.405338000000000065e+01
7.604999999999999716e+01 3.577767999999999660e+01
7.609999999999999432e+01 2.764724999999999966e+01
7.615000000000000568e+01 2.757508999999999943e+01
7.620000000000000284e+01 3.218930000000000291e+01
7.625000000000000000e+01 3.505503000000000213e+01
7.629999999999999716e+01 5.539559999999999818e+00
7.634999999999999432e+01 3.905940000000000190e+00
7.640000000000000568e+01 1.982088999999999857e+01
7.645000000000000284e+01 6.466219999999999857e+00
7.650000000000000000e+01 4.325779999999999959e+00
7.654999999999999716e+01 4.232759999999999856e+00
7.659999999999999432e+01 2.087805000000000177e+01
7.665000000000000568e+01 1.254584999999999972e+01
7.670000000000000284e+01 3.432424000000000319e+01
7.675000000000000000e+01 1.419603999999999999e+01
7.679999999999999716e+01 2.506125000000000114e+01
7.684999999999999432e+01 2.413389000000000095e+01
7.690000000000000568e+01 7.170469999999999899e+00
7.695000000000000284e+01 3.787219999999999942e+01
7.700000000000000000e+01 1.349821999999999989e+01
7.704999999999999716e+01 9.230130000000000834e+00
7.709999999999999432e+01 1.136905999999999928e+01
7.715000000000000568e+01 1.764558999999999855e+01
7.720000000000000284e+01 2.686026999999999987e+01
7.725000000000000000e+01 2.827495000000000047e+01
7.729999999999999716e+01 3.425003999999999849e+01
7.734999999999999432e+01 3.264992999999999768e+01
7.740000000000000568e+01 3.069087000000000032e+01
7.745000000000000284e+01 4.193213999999999686e+01
7.750000000000000000e+01 2.588138999999999967e+01
7.754999999999999716e+01 6.728225999999999374e+01
7.759999999999999432e+01 1.275234999999999985e+01
7.765000000000000568e+01 4.221692000000000178e+01
7.770000000000000284e+01 3.062521999999999878e+01
7.775000000000000000e+01 3.001343999999999923e+01
7.779999999999999716e+01 2.766405999999999921e+01
7.784999999999999432e+01 3.912093000000000131e+01
7.790000000000000568e+01 3.329462999999999795e+01
7.795000000000000284e+01 2.877029999999999887e+01
7.800000000000000000e+01 2.388800000000000168e+01
7.804999999999999716e+01 2.225218999999999880e+01
7.809999999999999432e+01 1.512813000000000052e+01
7.815000000000000568e+01 2.739692000000000149e+01
7.820000000000000284e+01 3.489641000000000304e+01
7.825000000000000000e+01 3.402618999999999971e+01
7.829999999999999716e+01 2.960513999999999868e+01
7.834999999999999432e+01 4.634060000000000201e+01
7.840000000000000568e+01 4.116763000000000261e+01
7.845000000000000284e+01 2.441645000000000110e+01
7.850000000000000000e+01 4.456432999999999822e+01
7.854999999999999716e+01 2.281708000000000069e+01
7.859999999999999432e+01 1.376984000000000030e+01
7.865000000000000568e+01 3.582518999999999920e+01
7.870000000000000284e+01 1.886443999999999832e+01
7.875000000000000000e+01 3.779892000000000252e+01
7.879999999999999716e+01 2.898472999999999900e+01
7.884999999999999432e+01 1.765081999999999951e+01
7.890000000000000568e+01 3.270188000000000272e+01
7.895000000000000284e+01 3.393968999999999880e+01
7.900000000000000000e+01 4.954903999999999797e+01
7.904999999999999716e+01 3.713687999999999789e+01
7.909999999999999432e+01 4.404339999999999833e+01
7.915000000000000568e+01 5.432428000000000168e+01
7.920000000000000284e+01 3.410998000000000019e+01
7.925000000000000000e+01 4.912219000000000335e+01
7.929999999999999716e+01 1.910746999999999929e+01
7.934999999999999432e+01 4.489925000000000210e+01
7.940000000000000568e+01 1.209036000000000044e+01
7.945000000000000284e+01 1.018953999999999915e+01
7.950000000000000000e+01 1.435641000000000034e+01
7.954999999999999716e+01 1.174480999999999931e+01
7.959999999999999432e+01 2.447510000000000119e+01
7.965000000000000568e+01 7.861150000000000304e+00
7.970000000000000284e+01 4.052933999999999770e+01
7.975000000000000000e+01 1.301365000000000016e+01
7.979999999999999716e+01 3.484313999999999822e+01
7.984999999999999432e+01 2.730567999999999884e+01
7.990000000000000568e+01 3.027215999999999951e+01
7.995000000000000284e+01 4.197026000000000323e+01
8.000000000000000000e+01 2.615637999999999863e+01
8.004999999999999716e+01 4.959062000000000126e+01
8.009999999999999432e+01 1.485937999999999981e+01
8.015000000000000568e+01 3.647823000000000349e+01
8.020000000000000284e+01 2.337927000000000177e+01
8.025000000000000000e+01 4.573245000000000005e+01
8.029999999999999716e+01 7.201882000000000517e+01
8.034999999999999432e+01 3.875669999999999948e+00
8.040000000000000568e+01 2.596537999999999968e+01
8.045000000000000284e+01 6.100469999999999615e+00
8.050000000000000000e+01 3.267866999999999678e+01
8.054999999999999716e+01 2.942353999999999914e+01
8.059999999999999432e+01 2.864328000000000074e+01
8.065000000000000568e+01 5.161377999999999844e+01
8.070000000000000284e+01 3.020461999999999847e+01
8.075000000000000000e+01 2.420510000000000161e+01
8.079999999999999716e+01 3.261270999999999987e+01
8.084999999999999432e+01 1.099652999999999992e+01
8.090000000000000568e+01 1.600030999999999892e+01
8.095000000000000284e+01 3.702326999999999657e+01
8.100000000000000000e+01 4.632122999999999990e+01
8.104999999999999716e+01 2.536598000000000042e+01
8.109999999999999432e+01 2.610134000000000043e+01
8.115000000000000568e+01 3.755666000000000082e+01
8.120000000000000284e+01 1.741353000000000151e+01
8.125000000000000000e+01 1.046800999999999959e+01
8.129999999999999716e+01 2.254948999999999870e+01
8.134999999999999432e+01 3.459537999999999869e+01
8.140000000000000568e+01 1.868186999999999998e+01
8.145000000000000284e+01 1.341314999999999991e+01
8.150000000000000000e+01 5.184458999999999662e+01
8.154999999999999716e+01 4.157563999999999993e+01
8.159999999999999432e+01 3.234185000000000088e+01
8.165000000000000568e+01 4.150511999999999802e+01
8.170000000000000284e+01 5.353392999999999802e+01
8.175000000000000000e+01 3.464368999999999943e+01
8.179999999999999716e+01 4.073261999999999716e+01
8.184999999999999432e+01 2.852938999999999936e+01
8.190000000000000568e+01 3.639768999999999721e+01
8.195000000000000284e+01 3.021676000000000073e+01
8.200000000000000000e+01 2.810141000000000133e+01
8.204999999999999716e+01 3.290214999999999890e+01
8.209999999999999432e+01 1.258472000000000079e+01
8.215000000000000568e+01 4.929413999999999874e+01
8.220000000000000284e+01 4.088582000000000249e+01
8.225000000000000000e+01 3.893383000000000038e+01
8.229999999999999716e+01 4.169427999999999912e+01
8.234999999999999432e+01 2.673413000000000039e+01
8.240000000000000568e+01 4.230924999999999869e+01
8.245000000000000284e+01 3.394230999999999909e+01
8.250000000000000000e+01 3.878079000000000320e+01
8.254999999999999716e+01 2.495307999999999993e+01
8.259999999999999432e+01 3.796721000000000146e+01
8.265000000000000568e+01 1.712883000000000067e+01
8.270000000000000284e+01 4.589050999999999902e+01
8.275000000000000000e+01 4.115699000000000041e+01
8.279999999999999716e+01 4.680033000000000243e+01
8.284999999999999432e+01 3.791208000000000311e+01
8.290000000000000568e+01 6.890329999999999622e+00
8.295000000000000284e+01 2.755831999999999837e+01
8.300000000000000000e+01 3.433955000000000268e+01
8.304999999999999716e+01 3.743610999999999933e+01
8.309999999999999432e+01 2.437194999999999823e+01
8.315000000000000568e+01 1.300409999999999933e+01
8.320000000000000284e+01 1.460669000000000040e+01
8.325000000000000000e+01 9.326499999999999346e+00
8.329999999999999716e+01 1.576577999999999946e+01
8.334999999999999432e+01 3.584440000000000026e+01
8.340000000000000568e+01 2.541913999999999874e+01
8.345000000000000284e+01 1.336969999999999992e+01
8.350000000000000000e+01 2.807659999999999911e+01
8.354999999999999716e+01 1.309580000000000055e+01
8.359999999999999432e+01 7.546429999999999971e+00
8.365000000000000568e+01 1.530080000000000062e+01
8.370000000000000284e+01 4.236209999999999809e+01
8.375000000000000000e+01 1.645019999999999882e+01
8.379999999999999716e+01 9.623039999999999594e+00
8.384999999999999432e+01 3.610828000000000060e+01
8.390000000000000568e+01 4.915189999999999948e+00
8.395000000000000284e+01 3.617750000000000021e+00
8.400000000000000000e+01 4.870779999999999887e+00
8.404999999999999716e+01 4.768220000000000347e+00
8.409999999999999432e+01 7.399915000000000020e+01
8.415000000000000568e+01 8.081799999999999429e+00
8.420000000000000284e+01 1.141241999999999912e+01
8.425000000000000000e+01 7.583960000000000257e+00
8.429999999999999716e+01 9.410759999999999792e+00
8.434999999999999432e+01 5.246000000000000441e+00
8.440000000000000568e+01 4.223080000000000389e+00
8.445000000000000284e+01 2.790579999999999838e+00
8.450000000000000000e+01 8.485120000000000218e+00
8.454999999999999716e+01 3.187756999999999863e+01
8.459999999999999432e+01 2.271357000000000070e+01
8.465000000000000568e+01 3.942575000000000074e+01
8.470000000000000284e+01 1.394149999999999956e+01
8.475000000000000000e+01 8.665100000000000691e+00
8.479999999999999716e+01 2.821691999999999823e+01
8.484999999999999432e+01 1.766701000000000121e+01
8.490000000000000568e+01 1.257596999999999987e+01
8.495000000000000284e+01 5.222550000000000026e+00
8.500000000000000000e+01 1.729673000000000016e+01
8.504999999999999716e+01 4.892890000000000406e+00
8.509999999999999432e+01 4.224949999999999761e+00
8.515000000000000568e+01 3.873279999999999834e+00
8.520000000000000284e+01 1.447912999999999961e+01
8.525000000000000000e+01 3.426892999999999745e+01
8.529999999999999716e+01 2.913738999999999990e+01
8.534999999999999432e+01 7.826979999999999826e+00
8.540000000000000568e+01 7.776060000000000194e+00
8.545000000000000284e+01 3.105741000000000085e+01
8.550000000000000000e+01 4.733060000000000045e+00
8.554999999999999716e+01 2.360310000000000130e+01
8.559999999999999432e+01 9.831369999999999720e+00
8.565000000000000568e+01 2.817698999999999998e+01
8.570000000000000284e+01 6.901150000000000340e+00
8.575000000000000000e+01 2.673999999999999932e+00
8.579999999999999716e+01 1.421611000000000047e+01
8.584999999999999432e+01 4.970629999999999882e+00
8.590000000000000568e+01 1.780943999999999861e+01
8.595000000000000284e+01 1.763993999999999929e+01
8.600000000000000000e+01 5.403509999999999813e+00
8.604999999999999716e+01 1.149726000000000070e+01
8.609999999999999432e+01 5.440319999999999823e+00
8.615000000000000568e+01 6.933910000000000018e+00
8.620000000000000284e+01 4.991749999999999687e+00
8.625000000000000000e+01 2.534489999999999910e+01
8.629999999999999716e+01 3.248889999999999834e+00
8.634999999999999432e+01 4.606670000000000265e+00
8.640000000000000568e+01 6.696670000000000122e+00
8.645000000000000284e+01 2.187679999999999847e+00
8.650000000000000000e+01 1.246402999999999928e+01
8.654999999999999716e+01 7.040189999999999948e+00
8.659999999999999432e+01 1.744415000000000049e+01
8.665000000000000568e+01 1.953796000000000177e+01
8.670000000000000284e+01 1.299666999999999994e+01
8.675000000000000000e+01 3.049442000000000164e+01
8.679999999999999716e+01 2.577398000000000167e+01
8.684999999999999432e+01 4.621629999999999683e+00
8.690000000000000568e+01 2.545091000000000037e+01
8.695000000000000284e+01 5.526699999999999946e+00
8.700000000000000000e+01 2.260269999999999868e+01
8.704999999999999716e+01 3.426010000000000222e+00
8.709999999999999432e+01 2.672497999999999863e+01
8.715000000000000568e+01 3.391789999999999861e+00
8.720000000000000284e+01 1.141954999999999920e+01
8.725000000000000000e+01 1.288443999999999967e+01
8.729999999999999716e+01 5.111049999999999649e+00
8.734999999999999432e+01 6.017229999999999634e+00
8.740000000000000568e+01 3.326030999999999693e+01
8.745000000000000284e+01 6.561790000000000234e+00
8.750000000000000000e+01 3.693627999999999645e+01
8.754999999999999716e+01 6.027949000000000268e+01
8.759999999999999432e+01 4.514576999999999884e+01
8.765000000000000568e+01 6.558932000000000073e+01
8.770000000000000284e+01 2.226258999999999943e+01
8.775000000000000000e+01 1.633873000000000175e+01
8.779999999999999716e+01 2.900894999999999868e+01
8.784999999999999432e+01 1.665615999999999985e+01
8.790000000000000568e+01 1.321618899999999996e+02
8.795000000000000284e+01 1.990863999999999834e+01
8.800000000000000000e+01 1.545561000000000007e+01
8.804999999999999716e+01 3.869765999999999906e+01
8.809999999999999432e+01 1.287658000000000058e+01
8.815000000000000568e+01 1.545673000000000030e+01
8.820000000000000284e+01 2.738143000000000171e+01
8.825000000000000000e+01 7.618909999999999627e+00
8.829999999999999716e+01 2.820373999999999981e+01
8.834999999999999432e+01 5.289448000000000150e+01
8.840000000000000568e+01 1.577040000000000042e+01
8.845000000000000284e+01 1.127032999999999952e+01
8.850000000000000000e+01 2.736626000000000047e+01
8.854999999999999716e+01 3.442562999999999818e+01
8.859999999999999432e+01 7.180209999999999759e+00
8.865000000000000568e+01 5.767529999999999824e+00
8.870000000000000284e+01 9.804500000000000881e+00
8.875000000000000000e+01 9.615159999999999485e+00
8.879999999999999716e+01 7.518839999999999968e+00
8.884999999999999432e+01 7.100050000000000416e+00
8.890000000000000568e+01 1.980724000000000018e+01
8.895000000000000284e+01 9.729559999999999320e+00
8.900000000000000000e+01 9.866929999999999978e+00
8.904999999999999716e+01 6.371620000000000061e+00
8.909999999999999432e+01 4.267936999999999870e+01
8.915000000000000568e+01 5.062250999999999834e+01
8.920000000000000284e+01 1.313775000000000048e+01
8.925000000000000000e+01 2.837632999999999939e+01
8.929999999999999716e+01 3.347925999999999647e+01
8.934999999999999432e+01 1.978171000000000035e+01
8.940000000000000568e+01 5.998809999999999754e+00
8.945000000000000284e+01 4.529885999999999768e+01
8.950000000000000000e+01 5.433729000000000298e+01
8.954999999999999716e+01 1.245979999999999954e+01
8.959999999999999432e+01 2.417463000000000051e+01
8.965000000000000568e+01 4.227121000000000350e+01
8.970000000000000284e+01 3.452937000000000012e+01
8.975000000000000000e+01 6.950129999999999697e+00
8.979999999999999716e+01 2.244305999999999912e+01
8.984999999999999432e+01 7.775769999999999627e+00
8.990000000000000568e+01 8.864409999999999457e+00
8.995000000000000284e+01 6.422150000000000247e+00
9.000000000000000000e+01 1.191517999999999944e+01
9.004999999999999716e+01 1.787557999999999936e+01
9.009999999999999432e+01 3.177213000000000065e+01
9.015000000000000568e+01 3.793939999999999912e+01
9.020000000000000284e+01 3.654397999999999769e+01
9.025000000000000000e+01 5.070494000000000057e+01
9.029999999999999716e+01 4.852823999999999671e+01
9.034999999999999432e+01 3.770852000000000004e+01
9.040000000000000568e+01 3.260392999999999830e+01
9.045000000000000284e+01 4.117043999999999926e+01
9.050000000000000000e+01 3.934450999999999965e+01
9.054999999999999716e+01 3.496672999999999831e+01
9.059999999999999432e+01 6.200014999999999787e+01
9.065000000000000568e+01 5.108816999999999808e+01
9.070000000000000284e+01 4.704787999999999926e+01
9.075000000000000000e+01 4.785676999999999737e+01
9.079999999999999716e+01 5.129825999999999908e+01
9.084999999999999432e+01 2.226826000000000150e+01
9.090000000000000568e+01 5.283751000000000175e+01
9.095000000000000284e+01 3.987462000000000018e+01
9.100000000000000000e+01 1.597897000000000034e+01
9.104999999999999716e+01 3.404046000000000305e+01
9.109999999999999432e+01 2.565878999999999976e+01
9.115000000000000568e+01 3.455319000000000074e+01
9.120000000000000284e+01 2.395469999999999899e+01
9.125000000000000000e+01 4.730841000000000207e+01
9.129999999999999716e+01 6.497659999999999769e+00
9.134999999999999432e+01 1.557606000000000002e+01
9.140000000000000568e+01 2.761202000000000112e+01
9.145000000000000284e+01 3.100942999999999827e+01
9.150000000000000000e+01 4.270606999999999687e+01
9.154999999999999716e+01 4.353614000000000317e+01
9.159999999999999432e+01 2.431608999999999909e+01
9.165000000000000568e+01 5.015520999999999674e+01
9.170000000000000284e+01 3.209420000000000073e+01
9.175000000000000000e+01 2.769590000000000174e+01
9.179999999999999716e+01 2.966975000000000051e+01
9.184999999999999432e+01 3.914764999999999873e+01
9.190000000000000568e+01 4.374880999999999887e+01
9.195000000000000284e+01 4.653956000000000159e+01
9.200000000000000000e+01 4.707918000000000092e+01
9.204999999999999716e+01 1.384670000000000023e+01
9.209999999999999432e+01 4.708961999999999648e+01
9.215000000000000568e+01 6.532251999999999725e+01
9.220000000000000284e+01 3.568037999999999954e+01
9.225000000000000000e+01 1.037088700000000046e+02
9.229999999999999716e+01 4.567318000000000211e+01
9.234999999999999432e+01 3.533800999999999704e+01
9.240000000000000568e+01 6.514485999999999422e+01
9.245000000000000284e+01 1.743159999999999954e+01
9.250000000000000000e+01 4.399685000000000201e+01
9.254999999999999716e+01 3.697578000000000031e+01
9.259999999999999432e+01 3.846258000000000266e+01
9.265000000000000568e+01 1.101482999999999990e+01
9.270000000000000284e+01 3.889538999999999902e+01
9.275000000000000000e+01 1.988701000000000008e+01
9.279999999999999716e+01 2.280077999999999960e+01
9.284999999999999432e+01 7.980800000000000338e+00
9.290000000000000568e+01 2.252648999999999901e+01
9.295000000000000284e+01 3.503678000000000026e+01
9.300000000000000000e+01 5.148046999999999684e+01
9.304999999999999716e+01 1.094161000000000072e+01
9.309999999999999432e+01 6.626529999999999809e+00
9.315000000000000568e+01 3.595147000000000048e+01
9.320000000000000284e+01 5.542381000000000313e+01
9.325000000000000000e+01 2.313519000000000148e+01
9.329999999999999716e+01 1.504448000000000008e+01
9.334999999999999432e+01 6.880052999999999486e+01
9.340000000000000568e+01 1.017032000000000025e+01
9.345000000000000284e+01 4.029184000000000054e+01
9.350000000000000000e+01 1.886167000000000016e+01
9.354999999999999716e+01 2.238852999999999938e+01
9.359999999999999432e+01 7.146160000000000068e+00
9.365000000000000568e+01 9.563459999999999184e+00
9.370000000000000284e+01 1.345274999999999999e+01
9.375000000000000000e+01 1.683163000000000054e+01
9.379999999999999716e+01 2.343640999999999863e+01
9.384999999999999432e+01 2.463434000000000168e+01
9.390000000000000568e+01 4.476187000000000182e+01
9.395000000000000284e+01 2.823034000000000177e+01
9.400000000000000000e+01 1.129245000000000054e+01
9.404999999999999716e+01 4.613788999999999874e+01
9.409999999999999432e+01 2.303302000000000049e+01
9.415000000000000568e+01 2.501691999999999894e+01
9.420000000000000284e+01 5.173445000000000249e+01
9.425000000000000000e+01 1.881420999999999921e+01
9.429999999999999716e+01 1.779897000000000062e+01
9.434999999999999432e+01 3.519180000000000064e+01
9.440000000000000568e+01 7.412939999999999863e+00
9.445000000000000284e+01 4.279809000000000196e+01
9.450000000000000000e+01 1.714507000000000048e+01
9.454999999999999716e+01 1.357424999999999926e+01
9.459999999999999432e+01 3.676883999999999730e+01
9.465000000000000568e+01 2.429905000000000115e+01
9.470000000000000284e+01 2.204448999999999970e+01
9.475000000000000000e+01 4.034206999999999965e+01
9.479999999999999716e+01 4.797726000000000113e+01
9.484999999999999432e+01 4.809897999999999740e+01
9.490000000000000568e+01 1.183578999999999937e+01
9.495000000000000284e+01 1.955619000000000085e+01
9.500000000000000000e+01 1.954586000000000112e+01
9.504999999999999716e+01 7.081360000000000099e+00
9.509999999999999432e+01 1.700722999999999985e+01
9.515000000000000568e+01 1.343318000000000012e+01
9.520000000000000284e+01 3.262252000000000152e+01
9.525000000000000000e+01 1.162331999999999965e+01
9.529999999999999716e+01 1.123091999999999935e+01
9.534999999999999432e+01 5.171390000000000242e+01
9.540000000000000568e+01 6.489181999999999562e+01
9.545000000000000284e+01 1.837518999999999991e+01
9.550000000000000000e+01 8.317274000000000456e+01
9.554999999999999716e+01 4.287024000000000257e+01
9.559999999999999432e+01 4.887396999999999991e+01
9.565000000000000568e+01 2.195602999999999838e+01
9.570000000000000284e+01 4.192132000000000147e+01
9.575000000000000000e+01 1.366968899999999962e+02
9.579999999999999716e+01 1.740237000000000123e+01
9.584999999999999432e+01 1.532648999999999972e+01
9.590000000000000568e+01 3.591268000000000171e+01
9.595000000000000284e+01 1.957498999999999967e+01
9.600000000000000000e+01 4.631009000000000242e+01
9.604999999999999716e+01 3.453726000000000340e+01
9.609999999999999432e+01 1.248916999999999966e+01
9.615000000000000568e+01 5.160580000000000389e+00
9.620000000000000284e+01 2.911330999999999847e+01
9.625000000000000000e+01 2.148319000000000045e+01
9.629999999999999716e+01 2.524762000000000128e+01
9.634999999999999432e+01 3.701693999999999818e+01
9.640000000000000568e+01 5.384458999999999662e+01
9.645000000000000284e+01 4.147845000000000226e+01
9.650000000000000000e+01 1.298320999999999970e+01
9.654999999999999716e+01 6.612899999999999778e+00
9.659999999999999432e+01 3.982654000000000138e+01
9.665000000000000568e+01 3.865563000000000216e+01
9.670000000000000284e+01 3.998863000000000056e+01
9.675000000000000000e+01 2.759219999999999828e+01
9.679999999999999716e+01 1.932494000000000156e+01
9.684999999999999432e+01 3.056223999999999918e+01
9.690000000000000568e+01 5.425316999999999723e+01
9.695000000000000284e+01 3.502098000000000155e+01
9.700000000000000000e+01 2.508606999999999942e+01
9.704999999999999716e+01 4.940189000000000163e+01
9.709999999999999432e+01 4.963447000000000031e+01
9.715000000000000568e+01 7.643868999999999403e+01
9.720000000000000284e+01 3.238011000000000195e+01
9.725000000000000000e+01 2.746377000000000024e+01
9.729999999999999716e+01 1.920808999999999855e+01
9.734999999999999432e+01 4.716013000000000233e+01
9.740000000000000568e+01 3.018100000000000094e+01
9.745000000000000284e+01 5.409189999999999721e+00
9.750000000000000000e+01 7.692501000000000033e+01
9.754999999999999716e+01 2.816433999999999926e+01
9.759999999999999432e+01 1.210316000000000081e+01
9.765000000000000568e+01 3.885360000000000014e+01
9.770000000000000284e+01 3.621283999999999992e+01
9.775000000000000000e+01 7.127147999999999683e+01
9.779999999999999716e+01 3.712483999999999895e+01
9.784999999999999432e+01 1.134379999999999988e+01
9.790000000000000568e+01 6.128524000000000171e+01
9.795000000000000284e+01 1.725713000000000008e+01
9.800000000000000000e+01 5.398098999999999847e+01
9.804999999999999716e+01 1.169938999999999965e+02
9.809999999999999432e+01 3.926937999999999818e+01
9.815000000000000568e+01 3.426735999999999649e+01
9.820000000000000284e+01 4.898834000000000088e+01
9.825000000000000000e+01 3.408850999999999942e+01
9.829999999999999716e+01 4.450549000000000177e+01
9.834999999999999432e+01 2.794546000000000063e+01
9.840000000000000568e+01 1.554622999999999955e+01
9.845000000000000284e+01 3.035844000000000165e+01
9.850000000000000000e+01 3.342499000000000109e+01
9.854999999999999716e+01 3.859718000000000160e+01
9.859999999999999432e+01 4.366552999999999685e+01
9.865000000000000568e+01 3.934156000000000120e+01
9.870000000000000284e+01 4.611108000000000118e+01
9.875000000000000000e+01 9.162802000000000646e+01
9.879999999999999716e+01 3.783563000000000187e+01
9.884999999999999432e+01 2.571910000000000096e+01
9.890000000000000568e+01 8.117453999999999326e+01
9.895000000000000284e+01 3.710132999999999726e+01
9.900000000000000000e+01 2.399999000000000038e+01
9.904999999999999716e+01 2.303040999999999983e+01
9.909999999999999432e+01 3.718368000000000251e+01
9.915000000000000568e+01 3.298525000000000063e+01
9.920000000000000284e+01 4.451729000000000269e+01
9.925000000000000000e+01 5.746406999999999954e+01
9.929999999999999716e+01 4.190346000000000259e+01
9.934999999999999432e+01 4.266620999999999952e+01
9.940000000000000568e+01 3.114097999999999900e+01
9.945000000000000284e+01 4.059044999999999703e+01
9.950000000000000000e+01 2.897704999999999842e+01
9.954999999999999716e+01 3.020692000000000021e+01
9.959999999999999432e+01 9.480610000000000426e+00
9.965000000000000568e+01 3.402608000000000033e+01
9.970000000000000284e+01 4.107824999999999704e+01
9.975000000000000000e+01 1.417873999999999945e+01
9.979999999999999716e+01 2.431225999999999843e+01
9.984999999999999432e+01 1.262902000000000058e+01
9.990000000000000568e+01 5.245890000000000164e+00
9.995000000000000284e+01 8.662069999999999936e+00
1.000000000000000000e+02 2.043823000000000079e+01
1.000499999999999972e+02 1.614058999999999955e+01
1.000999999999999943e+02 3.272046000000000276e+01
1.001500000000000057e+02 4.265187999999999846e+01
1.002000000000000028e+02 6.001048000000000116e+01
1.002500000000000000e+02 8.825087999999999511e+01
1.002999999999999972e+02 2.670658999999999850e+01
1.003499999999999943e+02 4.104975999999999914e+01
1.004000000000000057e+02 4.023008000000000095e+01
1.004500000000000028e+02 3.365364000000000289e+01
1.005000000000000000e+02 2.679360000000000142e+01
1.005499999999999972e+02 3.106604000000000099e+01
1.005999999999999943e+02 1.856007999999999925e+01
1.006500000000000057e+02 4.459964999999999691e+01
1.007000000000000028e+02 1.676652999999999949e+01
1.007500000000000000e+02 4.303613000000000000e+01
1.007999999999999972e+02 2.203131000000000128e+01
1.008499999999999943e+02 3.163709000000000060e+01
1.009000000000000057e+02 4.638114999999999810e+01
1.009500000000000028e+02 3.514497999999999678e+01
1.010000000000000000e+02 5.859463999999999828e+01
1.010499999999999972e+02 2.602393000000000001e+01
1.010999999999999943e+02 4.502398999999999774e+01
1.011500000000000057e+02 5.562467999999999790e+01
1.012000000000000028e+02 4.233341000000000065e+01
1.012500000000000000e+02 4.275995999999999952e+01
1.012999999999999972e+02 5.062671000000000276e+01
1.013499999999999943e+02 4.265890999999999877e+01
1.014000000000000057e+02 4.683256000000000085e+01
1.014500000000000028e+02 3.073001999999999967e+01
1.015000000000000000e+02 3.712082000000000193e+01
1.015499999999999972e+02 2.997655999999999921e+01
1.015999999999999943e+02 1.663423999999999836e+01
1.016500000000000057e+02 1.713674999999999926e+01
1.017000000000000028e+02 1.552687000000000062e+01
1.017500000000000000e+02 8.362180000000000391e+00
1.017999999999999972e+02 5.675779999999999603e+00
1.018499999999999943e+02 2.301895999999999987e+01
1.019000000000000057e+02 6.072440000000000282e+00
1.019500000000000028e+02 2.761018999999999934e+01
1.020000000000000000e+02 8.052979999999999805e+00
1.020499999999999972e+02 3.169343999999999895e+01
1.020999999999999943e+02 5.389133000000000351e+01
1.021500000000000057e+02 3.534002000000000265e+01
1.022000000000000028e+02 2.263334000000000046e+01
1.022500000000000000e+02 6.227987999999999857e+01
1.022999999999999972e+02 1.026844000000000001e+01
1.023499999999999943e+02 8.806609999999999161e+00
1.024000000000000057e+02 9.921139999999999404e+00
1.024500000000000028e+02 3.510619999999999852e+00
1.025000000000000000e+02 1.378200000000000003e+01
1.025499999999999972e+02 3.450690999999999775e+01
1.025999999999999943e+02 2.465051000000000059e+01
1.026500000000000057e+02 3.337783999999999907e+01
1.027000000000000028e+02 1.459426999999999985e+01
1.027500000000000000e+02 1.614422000000000068e+01
1.027999999999999972e+02 1.402632000000000012e+01
1.028499999999999943e+02 2.636507999999999896e+01
1.029000000000000057e+02 2.389261000000000124e+01
1.029500000000000028e+02 8.592959999999999710e+00
1.030000000000000000e+02 2.788754000000000133e+01
1.030499999999999972e+02 2.499932000000000087e+01
1.030999999999999943e+02 3.180139000000000138e+01
1.031500000000000057e+02 3.307697000000000287e+01
1.032000000000000028e+02 4.282779999999999809e+00
1.032500000000000000e+02 3.201900000000000190e+00
1.032999999999999972e+02 4.618669999999999831e+00
1.033499999999999943e+02 1.679401999999999973e+01
1.034000000000000057e+02 1.956969000000000136e+01
1.034500000000000028e+02 1.039780000000000015e+01
1.035000000000000000e+02 1.458413999999999966e+01
1.035499999999999972e+02 1.365859000000000023e+01
1.035999999999999943e+02 2.809975999999999985e+01
1.036500000000000057e+02 6.116509999999999891e+00
1.037000000000000028e+02 4.961849999999999739e+01
1.037500000000000000e+02 4.842249999999999943e+01
1.037999999999999972e+02 2.143217999999999890e+01
1.038499999999999943e+02 1.589725999999999928e+01
1.039000000000000057e+02 1.218181000000000047e+01
1.039500000000000028e+02 1.784728000000000137e+01
1.040000000000000000e+02 9.561730000000000729e+00
1.040499999999999972e+02 9.117430000000000589e+00
1.040999999999999943e+02 1.342952000000000012e+01
1.041500000000000057e+02 4.579017000000000337e+01
1.042000000000000028e+02 4.221703000000000117e+01
1.042500000000000000e+02 6.357842999999999734e+01
1.042999999999999972e+02 1.268088999999999977e+01
1.043499999999999943e+02 8.300240000000000506e+00
1.044000000000000057e+02 7.077609999999999957e+00
1.044500000000000028e+02 6.691550000000000331e+00
1.045000000000000000e+02 3.152694999999999936e+01
1.045499999999999972e+02 3.372386000000000195e+01
1.045999999999999943e+02 3.229800999999999789e+01
1.046500000000000057e+02 2.172216999999999842e+01
1.047000000000000028e+02 2.384606000000000137e+01
1.047500000000000000e+02 2.453800999999999988e+01
1.047999999999999972e+02 8.914260000000000517e+00
1.048499999999999943e+02 1.012292800000000028e+02
1.049000000000000057e+02 1.024595900000000057e+02
1.049500000000000028e+02 2.668036000000000030e+01
1.050000000000000000e+02 1.216070000000000029e+01
1.050499999999999972e+02 1.166349600000000066e+02
1.050999999999999943e+02 3.008012000000000086e+01
1.051500000000000057e+02 5.675060000000000215e+00
1.052000000000000028e+02 4.793115999999999843e+01
1.052500000000000000e+02 1.063520900000000040e+02
1.052999999999999972e+02 7.533599999999999852e+00
1.053499999999999943e+02 1.421536000000000044e+01
1.054000000000000057e+02 1.523673999999999928e+01
1.054500000000000028e+02 2.444538999999999973e+01
1.055000000000000000e+02 1.498983999999999916e+01
1.055499999999999972e+02 3.169807000000000130e+01
1.055999999999999943e+02 1.655440000000000111e+01
1.056500000000000057e+02 2.151607999999999876e+01
1.057000000000000028e+02 2.672343000000000046e+01
1.057500000000000000e+02 1.320603999999999978e+01
1.057999999999999972e+02 3.339502999999999844e+01
1.058499999999999943e+02 6.690484999999999616e+01
1.059000000000000057e+02 2.157417999999999836e+01
1.059500000000000028e+02 8.674438999999999567e+01
1.060000000000000000e+02 5.897952000000000083e+01
1.060499999999999972e+02 3.059478000000000009e+01
1.060999999999999943e+02 3.907589999999999897e+00
1.061500000000000057e+02 8.902499999999999858e+00
1.062000000000000028e+02 6.787583999999999662e+01
1.062500000000000000e+02 1.614329999999999998e+01
1.062999999999999972e+02 2.452589000000000041e+01
1.063499999999999943e+02 1.113526000000000060e+01
1.064000000000000057e+02 2.299743000000000137e+01
1.064500000000000028e+02 1.006720899999999972e+02
1.065000000000000000e+02 3.603014000000000294e+01
1.065499999999999972e+02 2.010564000000000107e+01
1.065999999999999943e+02 4.142269999999999897e+01
1.066500000000000057e+02 2.266927000000000092e+01
1.067000000000000028e+02 4.772791999999999746e+01
1.067500000000000000e+02 4.773508999999999958e+01
1.067999999999999972e+02 2.265082999999999913e+01
1.068499999999999943e+02 3.836724999999999852e+01
1.069000000000000057e+02 5.771085000000000065e+01
1.069500000000000028e+02 1.887431000000000125e+01
1.070000000000000000e+02 3.184836999999999918e+01
1.070499999999999972e+02 1.559720000000000084e+01
1.070999999999999943e+02 1.840715000000000146e+01
1.071500000000000057e+02 1.000163000000000046e+01
1.072000000000000028e+02 3.992531000000000319e+01
1.072500000000000000e+02 7.008360999999999308e+01
1.072999999999999972e+02 6.106835000000000235e+01
1.073499999999999943e+02 3.085942000000000007e+01
1.074000000000000057e+02 2.966425999999999874e+01
1.074500000000000028e+02 3.665999000000000052e+01
1.075000000000000000e+02 2.662902000000000058e+01
1.075499999999999972e+02 1.711742999999999881e+01
1.075999999999999943e+02 1.402533999999999992e+01
1.076500000000000057e+02 4.712679999999999758e+00
1.077000000000000028e+02 4.419509999999999827e+00
1.077500000000000000e+02 4.107210000000000250e+00
1.077999999999999972e+02 1.555288999999999966e+01
1.078499999999999943e+02 7.671899999999999942e+00
1.079000000000000057e+02 2.172792000000000101e+01
1.079500000000000028e+02 7.900529999999999831e+00
1.080000000000000000e+02 6.599639999999999951e+00
1.080499999999999972e+02 2.410569999999999879e+00
1.080999999999999943e+02 9.809060000000000556e+00
1.081500000000000057e+02 5.469210000000000349e+00
1.082000000000000028e+02 6.426660000000000039e+00
1.082500000000000000e+02 2.403755999999999915e+01
1.082999999999999972e+02 1.133132999999999946e+01
1.083499999999999943e+02 8.162419999999999121e+00
1.084000000000000057e+02 1.208698000000000050e+01
1.084500000000000028e+02 5.927450000000000330e+00
1.085000000000000000e+02 7.185679999999999623e+00
1.085499999999999972e+02 9.234389999999999432e+00
1.085999999999999943e+02 1.471082999999999963e+01
1.086500000000000057e+02 1.264284999999999926e+01
1.087000000000000028e+02 2.965343000000000018e+01
1.087500000000000000e+02 2.051993999999999829e+01
1.087999999999999972e+02 7.672170000000000378e+00
1.088499999999999943e+02 8.693070000000000519e+00
1.089000000000000057e+02 3.203255999999999659e+01
1.089500000000000028e+02 3.202286999999999750e+01
1.090000000000000000e+02 1.000136999999999965e+01
1.090499999999999972e+02 1.471113000000000071e+01
1.090999999999999943e+02 1.255048999999999992e+01
1.091500000000000057e+02 1.141336000000000084e+01
1.092000000000000028e+02 1.296099000000000068e+01
1.092500000000000000e+02 2.850839999999999819e+00
1.092999999999999972e+02 2.845658999999999850e+01
1.093499999999999943e+02 1.387218999999999980e+01
1.094000000000000057e+02 4.031779000000000224e+01
1.094500000000000028e+02 5.185428000000000281e+01
1.095000000000000000e+02 3.979108000000000089e+01
1.095499999999999972e+02 2.911615000000000109e+01
1.095999999999999943e+02 4.339742999999999995e+01
1.096500000000000057e+02 4.604926999999999992e+01
1.097000000000000028e+02 3.968027000000000015e+01
1.097500000000000000e+02 4.708977000000000146e+01
1.097999999999999972e+02 3.767246000000000095e+01
1.098499999999999943e+02 2.685528000000000048e+01
1.099000000000000057e+02 2.039092000000000127e+01
1.099500000000000028e+02 4.685683999999999827e+01
1.100000000000000000e+02 2.151784999999999926e+01
1.100499999999999972e+02 2.598984000000000094e+01
1.100999999999999943e+02 1.390410899999999970e+02
1.101500000000000057e+02 3.444619999999999749e+01
1.102000000000000028e+02 4.689918999999999727e+01
1.102500000000000000e+02 3.555196000000000112e+01
1.102999999999999972e+02 2.450608000000000075e+01
1.103499999999999943e+02 5.616604000000000241e+01
1.104000000000000057e+02 4.655977000000000032e+01
1.104500000000000028e+02 3.626131000000000171e+01
1.105000000000000000e+02 4.510079000000000349e+01
1.105499999999999972e+02 5.608026000000000266e+01
1.105999999999999943e+02 4.490113000000000198e+01
1.106500000000000057e+02 4.918974000000000046e+01
1.107000000000000028e+02 3.647708000000000084e+01
1.107500000000000000e+02 1.574587000000000003e+01
1.107999999999999972e+02 4.272599000000000302e+01
1.108499999999999943e+02 4.634427000000000163e+01
1.109000000000000057e+02 4.678979999999999961e+01
1.109500000000000028e+02 3.188539000000000101e+01
1.110000000000000000e+02 2.962687999999999988e+01
1.110499999999999972e+02 3.116206000000000031e+01
1.110999999999999943e+02 3.803000000000000114e+01
1.111500000000000057e+02 4.412539999999999907e+01
1.112000000000000028e+02 3.602103000000000321e+01
1.112500000000000000e+02 1.312255000000000038e+01
1.112999999999999972e+02 5.688159999999999883e+01
1.113499999999999943e+02 3.431105999999999767e+01
1.114000000000000057e+02 4.118375999999999948e+01
1.114500000000000028e+02 3.749112000000000222e+01
1.115000000000000000e+02 8.215429999999999566e+00
1.115499999999999972e+02 5.707475000000000165e+01
1.115999999999999943e+02 4.340048000000000172e+01
1.116500000000000057e+02 4.344762000000000057e+01
1.117000000000000028e+02 3.334653999999999741e+01
1.117500000000000000e+02 6.672620000000000218e+00
1.117999999999999972e+02 1.221818999999999988e+01
1.118499999999999943e+02 1.482264999999999944e+01
1.119000000000000057e+02 3.921580999999999761e+01
1.119500000000000028e+02 1.967344999999999899e+01
1.120000000000000000e+02 5.501339000000000112e+01
1.120499999999999972e+02 1.484614000000000011e+01
1.120999999999999943e+02 4.808294999999999675e+01
1.121500000000000057e+02 5.131300000000000239e+01
1.122000000000000028e+02 2.701145999999999958e+01
1.122500000000000000e+02 4.470497999999999905e+01
1.122999999999999972e+02 4.848167999999999722e+01
1.123499999999999943e+02 4.724857999999999691e+01
1.124000000000000057e+02 2.967286999999999964e+01
1.124500000000000028e+02 3.126879999999999882e+01
1.125000000000000000e+02 2.374423000000000172e+01
1.125499999999999972e+02 1.815602000000000160e+01
1.125999999999999943e+02 3.343363999999999692e+01
1.126500000000000057e+02 6.819759999999999600e+00
1.127000000000000028e+02 2.927019999999999911e+01
1.127500000000000000e+02 1.220797999999999917e+01
1.127999999999999972e+02 4.177130999999999972e+01
1.128499999999999943e+02 1.458207999999999949e+01
1.129000000000000057e+02 1.821302000000000021e+01
1.129500000000000028e+02 7.772330000000000183e+00
1.130000000000000000e+02 4.759537000000000262e+01
1.130499999999999972e+02 1.906287000000000020e+01
1.130999999999999943e+02 2.021573000000000064e+01
1.131500000000000057e+02 2.668496000000000024e+01
1.132000000000000028e+02 1.850441999999999965e+01
1.132500000000000000e+02 4.012001999999999668e+01
1.132999999999999972e+02 5.687194000000000216e+01
1.133499999999999943e+02 2.866071000000000168e+01
1.134000000000000057e+02 4.230353999999999814e+01
1.134500000000000028e+02 3.672265999999999764e+01
1.135000000000000000e+02 1.860900000000000176e+01
1.135499999999999972e+02 1.429338000000000086e+01
1.135999999999999943e+02 2.909440999999999988e+01
1.136500000000000057e+02 2.934371000000000151e+01
1.137000000000000028e+02 1.970471999999999824e+01
1.137500000000000000e+02 3.776030000000000086e+01
1.137999999999999972e+02 1.479119000000000028e+01
1.138499999999999943e+02 3.807424000000000319e+01
1.139000000000000057e+02 2.923621999999999943e+01
1.139500000000000028e+02 3.277595999999999776e+01
1.140000000000000000e+02 8.235205000000000553e+01
1.140499999999999972e+02 4.251156000000000290e+01
1.140999999999999943e+02 5.211663000000000068e+01
1.141500000000000057e+02 9.340450000000000585e+00
1.142000000000000028e+02 3.968063000000000073e+01
1.142500000000000000e+02 3.009600999999999971e+01
1.142999999999999972e+02 2.696742000000000061e+01
1.143499999999999943e+02 3.082382000000000133e+01
1.144000000000000057e+02 3.721900000000000119e+01
1.144500000000000028e+02 3.169851999999999848e+01
1.145000000000000000e+02 3.922505000000000308e+01
1.145499999999999972e+02 6.818415000000000248e+01
1.145999999999999943e+02 4.033655999999999864e+01
1.146500000000000057e+02 4.703246000000000038e+01
1.147000000000000028e+02 3.617381999999999920e+01
1.147500000000000000e+02 7.344590000000000174e+00
1.147999999999999972e+02 5.673769999999999669e+01
1.148499999999999943e+02 1.612330200000000104e+02
1.149000000000000057e+02 3.574331000000000103e+01
1.149500000000000028e+02 1.375281999999999982e+01
1.150000000000000000e+02 3.474553999999999832e+01
1.150499999999999972e+02 1.716088999999999842e+01
1.150999999999999943e+02 3.284684000000000026e+01
1.151500000000000057e+02 1.875593999999999895e+01
1.152000000000000028e+02 2.147936999999999941e+01
1.152500000000000000e+02 7.379229999999999734e+00
1.152999999999999972e+02 3.998705999999999960e+01
1.153499999999999943e+02 4.123230999999999824e+01
1.154000000000000057e+02 4.928000999999999721e+01
1.154500000000000028e+02 4.015430000000000277e+00
1.155000000000000000e+02 2.689020000000000010e+01
1.155499999999999972e+02 2.193443999999999861e+01
1.155999999999999943e+02 4.011043000000000092e+01
1.156500000000000057e+02 4.536514999999999986e+01
1.157000000000000028e+02 4.131065999999999860e+01
1.157500000000000000e+02 4.000106999999999857e+01
1.157999999999999972e+02 5.098209999999999908e+00
1.158499999999999943e+02 3.202449000000000012e+01
1.159000000000000057e+02 1.885603000000000051e+01
1.159500000000000028e+02 8.812549999999999883e+00
1.160000000000000000e+02 1.431553000000000075e+01
1.160499999999999972e+02 2.933933999999999997e+01
1.160999999999999943e+02 1.952506999999999948e+01
1.161500000000000057e+02 9.320880000000000720e+00
1.162000000000000028e+02 3.959606000000000137e+01
1.162500000000000000e+02 3.970727999999999724e+01
1.162999999999999972e+02 8.771940000000000737e+00
1.163499999999999943e+02 4.803049000000000035e+01
1.164000000000000057e+02 3.423342999999999847e+01
1.164500000000000028e+02 3.168903999999999854e+01
1.165000000000000000e+02 4.087180000000000035e+01
1.165499999999999972e+02 1.110228000000000037e+01
1.165999999999999943e+02 2.771475999999999829e+01
1.166500000000000057e+02 2.675125999999999848e+01
1.167000000000000028e+02 3.239421999999999713e+01
1.167500000000000000e+02 3.089393000000000100e+01
1.167999999999999972e+02 2.043427000000000149e+01
1.168499999999999943e+02 4.480819999999999936e+01
1.169000000000000057e+02 4.700072999999999723e+01
1.169500000000000028e+02 2.913346999999999909e+01
1.170000000000000000e+02 2.915927999999999898e+01
1.170499999999999972e+02 8.579019999999999868e+00
1.170999999999999943e+02 5.359206999999999965e+01
1.171500000000000057e+02 6.183268999999999949e+01
1.172000000000000028e+02 3.762445000000000306e+01
1.172500000000000000e+02 5.465084999999999837e+01
1.172999999999999972e+02 1.781225999999999843e+01
1.173499999999999943e+02 4.705413000000000068e+01
1.174000000000000057e+02 3.813204999999999956e+01
1.174500000000000028e+02 5.399072000000000315e+01
1.175000000000000000e+02 4.480035000000000167e+01
1.175499999999999972e+02 4.078979999999999961e+01
1.175999999999999943e+02 7.811988999999999805e+01
1.176500000000000057e+02 5.711471999999999838e+01
1.177000000000000028e+02 4.177342000000000155e+01
1.177500000000000000e+02 3.787566999999999950e+01
1.177999999999999972e+02 4.466653000000000162e+01
1.178499999999999943e+02 2.357454999999999856e+01
1.179000000000000057e+02 2.549699999999999989e+01
1.179500000000000028e+02 2.338586000000000098e+01
1.180000000000000000e+02 2.106756000000000029e+01
1.180499999999999972e+02 6.402021999999999480e+01
1.180999999999999943e+02 3.745342999999999734e+01
1.181500000000000057e+02 4.144290999999999769e+01
1.182000000000000028e+02 1.836357999999999890e+01
1.182500000000000000e+02 3.517759999999999820e+01
1.182999999999999972e+02 3.507144999999999868e+01
1.183499999999999943e+02 5.145676999999999879e+01
1.184000000000000057e+02 5.792586000000000013e+01
1.184500000000000028e+02 5.121775999999999840e+01
1.185000000000000000e+02 3.851854000000000156e+01
1.185499999999999972e+02 4.748870000000000147e+01
1.185999999999999943e+02 4.202671000000000134e+01
1.186500000000000057e+02 1.197610000000000063e+01
1.187000000000000028e+02 4.601850999999999914e+01
1.187500000000000000e+02 1.220168999999999926e+01
1.187999999999999972e+02 3.808646000000000242e+01
1.188499999999999943e+02 4.492269000000000290e+01
1.189000000000000057e+02 1.321768999999999927e+01
1.189500000000000028e+02 3.461928000000000338e+01
1.190000000000000000e+02 4.934637000000000029e+01
1.190499999999999972e+02 3.897003999999999735e+01
1.190999999999999943e+02 4.982811000000000234e+01
1.191500000000000057e+02 1.681039000000000172e+01
1.192000000000000028e+02 3.772211000000000070e+01
1.192500000000000000e+02 1.199081999999999937e+01
1.192999999999999972e+02 9.049944000000000699e+01
1.193499999999999943e+02 1.796320000000000050e+01
1.194000000000000057e+02 3.008352000000000004e+01
1.194500000000000028e+02 3.317831999999999937e+01
1.195000000000000000e+02 5.307750999999999664e+01
1.195499999999999972e+02 3.232916999999999774e+01
1.195999999999999943e+02 2.654447000000000045e+01
1.196500000000000057e+02 1.610583000000000098e+01
1.197000000000000028e+02 3.771768999999999750e+01
1.197500000000000000e+02 8.813800000000000523e+00
1.197999999999999972e+02 1.745177999999999940e+01
1.198499999999999943e+02 3.429616999999999649e+01
1.199000000000000057e+02 1.539146999999999998e+01
1.199500000000000028e+02 5.214191999999999894e+01
1.200000000000000000e+02 2.135168000000000177e+01
1.200499999999999972e+02 6.129979999999999762e+00
1.200999999999999943e+02 7.563600000000000101e+00
1.201500000000000057e+02 2.224809000000000125e+01
1.202000000000000028e+02 1.226540999999999926e+01
1.202500000000000000e+02 1.923573000000000022e+01
1.202999999999999972e+02 2.926295000000000002e+01
1.203499999999999943e+02 1.969457999999999842e+01
1.204000000000000057e+02 2.400406999999999869e+01
1.204500000000000028e+02 2.577933000000000163e+01
1.205000000000000000e+02 7.126730000000000231e+00
1.205499999999999972e+02 3.803692000000000206e+01
1.205999999999999943e+02 2.357861000000000118e+01
1.206500000000000057e+02 3.485580999999999818e+01
1.207000000000000028e+02 1.588915000000000077e+01
1.207500000000000000e+02 1.318628999999999962e+01
1.207999999999999972e+02 3.721687000000000012e+01
1.208499999999999943e+02 8.156935000000000002e+01
1.209000000000000057e+02 1.408765000000000001e+01
1.209500000000000028e+02 1.192664000000000080e+01
1.210000000000000000e+02 1.023005000000000031e+01
1.210499999999999972e+02 3.629520000000000124e+01
1.210999999999999943e+02 3.183295000000000030e+01
1.211500000000000057e+02 3.085608999999999824e+01
1.212000000000000028e+02 4.192208000000000112e+01
1.212500000000000000e+02 5.264023999999999859e+01
1.212999999999999972e+02 4.904964999999999975e+01
1.213499999999999943e+02 2.970431999999999917e+01
1.214000000000000057e+02 5.715810000000000279e+00
1.214500000000000028e+02 4.818901000000000323e+01
1.215000000000000000e+02 8.937419999999999476e+00
1.215499999999999972e+02 7.095240000000000435e+00
1.215999999999999943e+02 2.670729999999999826e+00
1.216500000000000057e+02 7.656419999999999781e+00
1.217000000000000028e+02 1.162634000000000079e+01
1.217500000000000000e+02 2.745389999999999997e+00
1.217999999999999972e+02 8.303039999999999310e+00
1.218499999999999943e+02 1.386158000000000001e+01
1.219000000000000057e+02 1.657703000000000060e+01
1.219500000000000028e+02 1.862193999999999861e+01
1.220000000000000000e+02 3.026199000000000083e+01
1.220499999999999972e+02 2.928400999999999854e+01
1.220999999999999943e+02 6.159069999999999823e+00
1.221500000000000057e+02 4.898082999999999743e+01
1.222000000000000028e+02 1.184305999999999948e+01
1.222500000000000000e+02 7.735590000000000188e+00
1.222999999999999972e+02 5.692820000000000213e+00
1.223499999999999943e+02 4.581839999999999691e+00
1.224000000000000057e+02 6.703319999999999723e+00
1.224500000000000028e+02 2.428491000000000000e+01
1.225000000000000000e+02 3.042397000000000062e+01
1.225499999999999972e+02 1.723919000000000068e+01
1.225999999999999943e+02 2.384017000000000053e+01
1.226500000000000057e+02 1.776479000000000141e+01
1.227000000000000028e+02 1.935262000000000171e+01
1.227500000000000000e+02 3.982471000000000316e+01
1.227999999999999972e+02 1.966331999999999880e+01
1.228499999999999943e+02 3.132039999999999935e+00
1.229000000000000057e+02 2.673194000000000159e+01
1.229500000000000028e+02 1.064048000000000016e+01
1.230000000000000000e+02 9.773930000000000007e+00
1.230499999999999972e+02 3.709602999999999895e+01
1.230999999999999943e+02 2.498820999999999870e+01
1.231500000000000057e+02 5.741460000000000008e+00
1.232000000000000028e+02 3.050181999999999860e+01
1.232500000000000000e+02 9.587609999999999744e+00
1.232999999999999972e+02 2.899388000000000076e+01
1.233499999999999943e+02 3.525397999999999854e+01
1.234000000000000057e+02 4.834850000000000314e+00
1.234500000000000028e+02 2.016347999999999985e+01
1.235000000000000000e+02 4.720089999999999897e+00
1.235499999999999972e+02 1.809898000000000096e+01
1.235999999999999943e+02 3.637469999999999981e+00
1.236500000000000057e+02 5.903520000000000323e+00
1.237000000000000028e+02 1.485530999999999935e+01
1.237500000000000000e+02 6.884929999999999772e+00
1.237999999999999972e+02 5.314790000000000347e+00
1.238499999999999943e+02 8.139810000000000656e+00
1.239000000000000057e+02 1.111316000000000059e+01
1.239500000000000028e+02 3.076070999999999955e+01
1.240000000000000000e+02 6.677010000000000112e+00
1.240499999999999972e+02 1.266008000000000067e+01
1.240999999999999943e+02 1.382048999999999950e+01
1.241500000000000057e+02 2.821399999999999864e+01
1.242000000000000028e+02 1.584576999999999991e+01
1.242500000000000000e+02 8.181940000000000879e+00
1.242999999999999972e+02 2.822985999999999862e+01
1.243499999999999943e+02 7.356869999999999798e+00
1.244000000000000057e+02 7.316889999999999894e+00
1.244500000000000028e+02 1.404649000000000036e+01
1.245000000000000000e+02 2.129560000000000120e+00
1.245499999999999972e+02 6.088599999999999568e+00
1.245999999999999943e+02 6.208370000000000388e+00
1.246500000000000057e+02 9.612709999999999866e+00
1.247000000000000028e+02 2.828414000000000073e+01
1.247500000000000000e+02 4.318173000000000172e+01
1.247999999999999972e+02 1.935532999999999859e+01
1.248499999999999943e+02 3.776872000000000185e+01
1.249000000000000057e+02 3.169885000000000019e+01
1.249500000000000028e+02 5.981110000000000149e+00
1.250000000000000000e+02 1.344543999999999961e+01
1.250499999999999972e+02 5.856956999999999880e+01
1.250999999999999943e+02 2.871837000000000018e+01
1.251500000000000057e+02 2.798377999999999943e+01
1.252000000000000028e+02 4.028692000000000206e+01
1.252500000000000000e+02 4.026629999999999932e+00
1.252999999999999972e+02 4.780975000000000108e+01
1.253499999999999943e+02 3.125737000000000165e+01
1.254000000000000057e+02 1.191240999999999950e+01
1.254500000000000028e+02 8.049099999999999255e+00
1.255000000000000000e+02 7.535759999999999792e+00
1.255499999999999972e+02 2.277171999999999841e+01
1.255999999999999943e+02 2.952627999999999986e+01
1.256500000000000057e+02 4.696278999999999826e+01
1.257000000000000028e+02 1.146973999999999982e+01
1.257500000000000000e+02 1.548459000000000074e+01
1.257999999999999972e+02 1.991545999999999950e+01
1.258499999999999943e+02 2.077966999999999942e+01
1.259000000000000057e+02 7.255020000000000024e+00
1.259500000000000028e+02 5.652721999999999980e+01
1.260000000000000000e+02 1.578611000000000075e+01
1.260499999999999972e+02 3.502725000000000222e+01
1.260999999999999943e+02 1.213049999999999962e+01
1.261500000000000057e+02 1.148493000000000031e+01
1.262000000000000028e+02 3.517389000000000010e+01
1.262500000000000000e+02 9.577719999999999345e+00
1.262999999999999972e+02 9.380520000000000636e+00
1.263499999999999943e+02 1.193192999999999948e+01
1.264000000000000057e+02 6.694090000000000096e+00
1.264500000000000028e+02 8.865569999999999951e+00
1.265000000000000000e+02 4.980819999999999581e+00
1.265499999999999972e+02 4.764719999999999622e+00
1.265999999999999943e+02 1.538958000000000048e+01
1.266500000000000057e+02 8.424500000000000099e+00
1.267000000000000028e+02 1.674025999999999925e+01
1.267500000000000000e+02 8.062889999999999446e+00
1.267999999999999972e+02 7.183769999999999989e+00
1.268499999999999943e+02 1.591820000000000057e+01
1.269000000000000057e+02 1.520819999999999972e+01
1.269500000000000028e+02 6.967419999999999725e+00
1.270000000000000000e+02 2.880126999999999882e+01
1.270499999999999972e+02 2.684143999999999863e+01
1.270999999999999943e+02 7.163450000000000095e+00
1.271500000000000057e+02 4.912989999999999746e+00
1.272000000000000028e+02 7.875409999999999577e+00
1.272500000000000000e+02 4.118896999999999764e+01
1.272999999999999972e+02 6.075070000000000192e+00
1.273499999999999943e+02 1.378856000000000037e+01
1.274000000000000057e+02 1.229677000000000042e+01
1.274500000000000028e+02 1.394203000000000081e+01
1.275000000000000000e+02 7.993610000000000326e+00
1.275499999999999972e+02 1.232835999999999999e+01
1.275999999999999943e+02 1.662630000000000052e+01
1.276500000000000057e+02 3.014909999999999979e+00
1.277000000000000028e+02 4.078120000000000189e+00
1.277500000000000000e+02 1.734186000000000050e+01
1.277999999999999972e+02 3.171919000000000111e+01
1.278499999999999943e+02 2.872770000000000046e+00
1.279000000000000057e+02 1.441554000000000002e+01
1.279500000000000028e+02 9.372949999999999449e+00
1.280000000000000000e+02 1.218603000000000058e+01
1.280500000000000114e+02 8.685090000000000643e+00
1.280999999999999943e+02 2.452545999999999893e+01
1.281500000000000057e+02 9.322810000000000485e+00
1.281999999999999886e+02 1.114639000000000024e+01
1.282500000000000000e+02 3.778462999999999994e+01
1.283000000000000114e+02 7.707169999999999632e+00
1.283499999999999943e+02 1.047930000000000028e+01
1.284000000000000057e+02 7.961140000000000327e+00
1.284499999999999886e+02 2.365721999999999881e+01
1.285000000000000000e+02 8.272990000000000066e+00
1.285500000000000114e+02 2.804514999999999958e+01
1.285999999999999943e+02 7.604400000000000048e+00
1.286500000000000057e+02 2.960254000000000119e+01
1.286999999999999886e+02 1.573032000000000075e+01
1.287500000000000000e+02 3.319640000000000146e+00
1.288000000000000114e+02 7.099820000000000242e+00
1.288499999999999943e+02 1.394201999999999941e+01
1.289000000000000057e+02 7.346700000000000230e+00
1.289499999999999886e+02 6.185859999999999914e+00
1.290000000000000000e+02 1.483813999999999922e+01
1.290500000000000114e+02 2.684233000000000047e+01
1.290999999999999943e+02 1.010890000000000022e+01
1.291500000000000057e+02 2.841152999999999906e+01
1.291999999999999886e+02 6.916509999999999714e+00
1.292500000000000000e+02 1.492057999999999929e+01
1.293000000000000114e+02 9.961710000000000065e+00
1.293499999999999943e+02 9.109420000000000073e+00
1.294000000000000057e+02 1.632348999999999961e+01
1.294499999999999886e+02 1.875538999999999845e+01
1.295000000000000000e+02 9.203989999999999227e+00
1.295500000000000114e+02 7.255690000000000417e+00
1.295999999999999943e+02 3.654876000000000147e+01
1.296500000000000057e+02 1.232113999999999976e+01
1.296999999999999886e+02 8.348089999999999122e+00
1.297500000000000000e+02 3.397969999999999935e+00
1.298000000000000114e+02 3.202929999999999833e+00
1.298499999999999943e+02 9.498770000000000380e+00
1.299000000000000057e+02 2.653519999999999879e+00
1.299499999999999886e+02 2.702500000000000124e+00
1.300000000000000000e+02 2.474089999999999900e+00
1.300500000000000114e+02 9.024060000000000414e+00
1.300999999999999943e+02 3.169379999999999953e+01
1.301500000000000057e+02 1.099724999999999930e+01
1.301999999999999886e+02 8.962289999999999424e+00
1.302500000000000000e+02 3.079877000000000109e+01
1.303000000000000114e+02 6.666280000000000427e+00
1.303499999999999943e+02 1.686382000000000048e+01
1.304000000000000057e+02 2.197880999999999929e+01
1.304499999999999886e+02 2.283053999999999917e+01
1.305000000000000000e+02 1.534937000000000040e+01
1.305500000000000114e+02 2.486862999999999957e+01
1.305999999999999943e+02 8.612999999999999545e+00
1.306500000000000057e+02 2.332074000000000069e+01
1.306999999999999886e+02 9.814389999999999503e+00
1.307500000000000000e+02 2.044829000000000008e+01
1.308000000000000114e+02 3.339280000000000026e+00
1.308499999999999943e+02 1.005794999999999995e+01
1.309000000000000057e+02 3.981409999999999894e+00
1.309499999999999886e+02 6.221549999999999692e+00
1.310000000000000000e+02 6.375919999999999810e+00
1.310500000000000114e+02 3.111279999999999824e+00
1.310999999999999943e+02 1.826427999999999940e+01
1.311500000000000057e+02 1.040574999999999939e+01
1.311999999999999886e+02 1.109102999999999994e+01
1.312500000000000000e+02 2.806859999999999911e+00
1.313000000000000114e+02 8.859730000000000771e+00
1.313499999999999943e+02 1.689804000000000173e+01
1.314000000000000057e+02 2.521542000000000172e+01
1.314499999999999886e+02 8.797280000000000655e+00
1.315000000000000000e+02 3.942880000000000162e+00
1.315500000000000114e+02 4.936779999999999724e+00
1.315999999999999943e+02 1.742192000000000007e+01
1.316500000000000057e+02 8.412480000000000402e+00
1.316999999999999886e+02 1.005508000000000024e+01
1.317500000000000000e+02 1.110801000000000016e+01
1.318000000000000114e+02 1.294963000000000086e+01
1.318499999999999943e+02 5.329690000000000261e+00
1.319000000000000057e+02 6.610229999999999606e+00
1.319499999999999886e+02 2.704209999999999781e+00
1.320000000000000000e+02 6.122899999999999565e+00
1.320500000000000114e+02 2.539860000000000007e+00
1.320999999999999943e+02 1.669746999999999915e+01
1.321500000000000057e+02 5.767260000000000275e+00
1.321999999999999886e+02 8.909589999999999677e+00
1.322500000000000000e+02 6.554640000000000022e+00
1.323000000000000114e+02 4.578280000000000349e+00
1.323499999999999943e+02 3.811999999999999833e+00
1.324000000000000057e+02 9.675430000000000419e+00
1.324499999999999886e+02 1.155639000000000038e+01
1.325000000000000000e+02 6.243420000000000414e+00
1.325500000000000114e+02 1.486788999999999916e+01
1.325999999999999943e+02 5.951039999999999885e+00
1.326500000000000057e+02 1.418417999999999957e+01
1.326999999999999886e+02 9.795170000000000599e+00
1.327500000000000000e+02 7.320100000000000051e+00
1.328000000000000114e+02 8.706519999999999371e+00
1.328499999999999943e+02 1.189305000000000057e+01
1.329000000000000057e+02 2.601281000000000176e+01
1.329499999999999886e+02 3.572017999999999915e+01
1.330000000000000000e+02 2.371236000000000033e+01
1.330500000000000114e+02 1.235454999999999970e+01
1.330999999999999943e+02 1.074314999999999998e+01
1.331500000000000057e+02 3.124059000000000097e+01
1.331999999999999886e+02 1.711271999999999949e+01
1.332500000000000000e+02 1.020641999999999960e+01
1.333000000000000114e+02 2.227217999999999876e+01
1.333499999999999943e+02 9.261770000000000280e+00
1.334000000000000057e+02 5.858520000000000394e+00
1.334499999999999886e+02 9.479359999999999786e+00
1.335000000000000000e+02 4.356535999999999831e+01
1.335500000000000114e+02 2.416582000000000008e+01
1.335999999999999943e+02 2.237596999999999881e+01
1.336500000000000057e+02 1.079157999999999973e+01
1.336999999999999886e+02 2.030396999999999963e+01
1.337500000000000000e+02 1.853751000000000104e+01
1.338000000000000114e+02 2.876237000000000066e+01
1.338499999999999943e+02 2.721112000000000108e+01
1.339000000000000057e+02 2.118960999999999828e+01
1.339499999999999886e+02 1.079696999999999996e+01
1.340000000000000000e+02 1.311772000000000027e+01
1.340500000000000114e+02 6.665540000000000020e+00
1.340999999999999943e+02 2.472873999999999839e+01
1.341500000000000057e+02 7.299660000000000259e+00
1.341999999999999886e+02 2.590035999999999916e+01
1.342500000000000000e+02 1.584346999999999994e+01
1.343000000000000114e+02 3.216261999999999688e+01
1.343499999999999943e+02 3.844492999999999938e+01
1.344000000000000057e+02 8.164139999999999731e+00
1.344499999999999886e+02 1.384805000000000064e+01
1.345000000000000000e+02 2.710112000000000165e+01
1.345500000000000114e+02 2.357910000000000039e+01
1.345999999999999943e+02 7.874530000000000030e+00
1.346500000000000057e+02 9.669620000000000104e+00
1.346999999999999886e+02 1.041606999999999950e+01
1.347500000000000000e+02 9.429449999999999221e+00
1.348000000000000114e+02 6.790020000000000167e+00
1.348499999999999943e+02 6.148810000000000109e+00
1.349000000000000057e+02 8.700309999999999988e+00
1.349499999999999886e+02 1.110867999999999967e+01
1.350000000000000000e+02 5.943500000000000227e+00
1.350500000000000114e+02 7.884500000000000064e+00
1.350999999999999943e+02 7.849479999999999791e+00
1.351500000000000057e+02 2.980410000000000004e+00
1.351999999999999886e+02 2.886037999999999926e+01
1.352500000000000000e+02 1.308796000000000070e+01
1.353000000000000114e+02 8.619249999999999190e+00
1.353499999999999943e+02 1.526726000000000028e+01
1.354000000000000057e+02 3.559340000000000170e+00
1.354499999999999886e+02 6.563069999999999737e+00
1.355000000000000000e+02 3.026909999999999989e+00
1.355500000000000114e+02 3.745029999999999859e+00
1.355999999999999943e+02 1.624616999999999933e+01
1.356500000000000057e+02 2.576508000000000109e+01
1.356999999999999886e+02 3.940294000000000096e+01
1.357500000000000000e+02 9.028090000000000614e+00
1.358000000000000114e+02 2.237893000000000043e+01
1.358499999999999943e+02 1.052069000000000010e+01
1.359000000000000057e+02 3.431036000000000286e+01
1.359499999999999886e+02 2.085960000000000036e+01
1.360000000000000000e+02 1.968213000000000079e+01
1.360500000000000114e+02 3.521710000000000207e+01
1.360999999999999943e+02 1.458966999999999992e+01
1.361500000000000057e+02 1.737105999999999995e+01
1.361999999999999886e+02 1.017780999999999914e+01
1.362500000000000000e+02 1.071584000000000003e+01
1.363000000000000114e+02 3.439227000000000345e+01
1.363499999999999943e+02 3.524985999999999819e+01
1.364000000000000057e+02 1.226539000000000001e+01
1.364499999999999886e+02 7.449440000000000062e+00
1.365000000000000000e+02 5.226169999999999760e+00
1.365500000000000114e+02 1.717511999999999972e+01
1.365999999999999943e+02 3.286843999999999966e+01
1.366500000000000057e+02 2.142247000000000057e+01
1.366999999999999886e+02 2.304523000000000010e+01
1.367500000000000000e+02 4.257710000000000328e+00
1.368000000000000114e+02 2.237171000000000021e+01
1.368499999999999943e+02 5.823010000000000019e+00
1.369000000000000057e+02 3.157632999999999868e+01
1.369499999999999886e+02 2.210353999999999886e+01
1.370000000000000000e+02 1.027721999999999980e+01
1.370500000000000114e+02 9.911319999999999908e+00
1.370999999999999943e+02 6.404139999999999944e+00
1.371500000000000057e+02 2.881833999999999918e+01
1.371999999999999886e+02 2.011044000000000054e+01
1.372500000000000000e+02 1.674548000000000059e+01
1.373000000000000114e+02 1.648124999999999929e+01
1.373499999999999943e+02 1.938541999999999987e+01
1.374000000000000057e+02 1.041411000000000087e+01
1.374499999999999886e+02 8.933289999999999509e+00
1.375000000000000000e+02 1.809559000000000140e+01
1.375500000000000114e+02 1.147471999999999959e+01
1.375999999999999943e+02 7.541949999999999932e+00
1.376500000000000057e+02 2.975760999999999967e+01
1.376999999999999886e+02 3.065440999999999860e+01
1.377500000000000000e+02 3.708409999999999940e+01
1.378000000000000114e+02 6.963210000000000122e+00
1.378499999999999943e+02 1.212733000000000061e+01
1.379000000000000057e+02 8.949149999999999494e+00
1.379499999999999886e+02 2.976021000000000072e+01
1.380000000000000000e+02 2.744745999999999952e+01
1.380500000000000114e+02 7.551759999999999806e+00
1.380999999999999943e+02 1.988400000000000034e+01
1.381500000000000057e+02 7.208820000000000228e+00
1.381999999999999886e+02 9.767989999999999284e+00
1.382500000000000000e+02 5.483100000000000307e+00
1.383000000000000114e+02 3.119127999999999901e+01
1.383499999999999943e+02 1.502491000000000021e+01
1.384000000000000057e+02 9.079079999999999373e+00
1.384499999999999886e+02 4.083210000000000228e+00
1.385000000000000000e+02 2.507739000000000118e+01
1.385500000000000114e+02 9.459979999999999833e+00
1.385999999999999943e+02 6.883460000000000356e+00
1.386500000000000057e+02 8.532209999999999184e+00
1.386999999999999886e+02 2.324975999999999843e+01
1.387500000000000000e+02 7.770649999999999835e+00
1.388000000000000114e+02 2.376687000000000083e+01
1.388499999999999943e+02 3.272883999999999816e+01
1.389000000000000057e+02 3.779724000000000217e+01
1.389499999999999886e+02 3.545660000000000167e+01
1.390000000000000000e+02 3.593150000000000066e+00
1.390500000000000114e+02 1.915359000000000123e+01
1.390999999999999943e+02 1.886863999999999919e+01
1.391500000000000057e+02 7.917500000000000426e+00
1.391999999999999886e+02 4.874159999999999826e+00
1.392500000000000000e+02 2.723150000000000048e+01
1.393000000000000114e+02 2.990985999999999834e+01
1.393499999999999943e+02 2.610744000000000042e+01
1.394000000000000057e+02 3.246860999999999819e+01
1.394499999999999886e+02 3.116480999999999923e+01
1.395000000000000000e+02 4.518990999999999758e+01
1.395500000000000114e+02 2.852797999999999945e+01
1.395999999999999943e+02 1.351375999999999955e+01
1.396500000000000057e+02 2.993080000000000140e+01
1.396999999999999886e+02 1.690777999999999892e+01
1.397500000000000000e+02 7.711240000000000094e+00
1.398000000000000114e+02 8.556219999999999715e+00
1.398499999999999943e+02 2.008708000000000027e+01
1.399000000000000057e+02 8.703739999999999810e+00
1.399499999999999886e+02 3.132165000000000177e+01
1.400000000000000000e+02 4.849400000000000155e+00
1.400500000000000114e+02 2.203095000000000070e+01
1.400999999999999943e+02 2.260839999999999961e+01
1.401500000000000057e+02 3.162469000000000108e+01
1.401999999999999886e+02 3.494592999999999705e+01
1.402500000000000000e+02 5.179207000000000249e+01
1.403000000000000114e+02 4.199616999999999933e+01
1.403499999999999943e+02 2.697402999999999906e+01
1.404000000000000057e+02 2.349107000000000056e+01
1.404499999999999886e+02 1.178458000000000006e+01
1.405000000000000000e+02 3.228978000000000037e+01
1.405500000000000114e+02 1.781394999999999840e+01
1.405999999999999943e+02 2.970906000000000091e+01
1.406500000000000057e+02 2.454166000000000025e+01
1.406999999999999886e+02 7.266040000000000276e+00
1.407500000000000000e+02 3.051156999999999897e+01
1.408000000000000114e+02 8.732659999999999201e+00
1.408499999999999943e+02 3.743981000000000137e+01
1.409000000000000057e+02 3.103209999999999980e+01
1.409499999999999886e+02 3.450421000000000049e+01
1.410000000000000000e+02 2.654095999999999833e+01
1.410500000000000114e+02 3.553217000000000070e+01
1.410999999999999943e+02 1.365930999999999962e+01
1.411500000000000057e+02 3.320622000000000185e+01
1.411999999999999886e+02 3.886151999999999873e+01
1.412500000000000000e+02 1.939078999999999908e+01
1.413000000000000114e+02 3.496594999999999942e+01
1.413499999999999943e+02 2.882863000000000042e+01
1.414000000000000057e+02 1.419538000000000011e+01
1.414499999999999886e+02 3.037245000000000061e+01
1.415000000000000000e+02 1.672636999999999929e+01
1.415500000000000114e+02 3.546388000000000318e+01
1.415999999999999943e+02 7.778739999999999988e+00
1.416500000000000057e+02 3.605122999999999678e+01
1.416999999999999886e+02 3.698839999999999861e+01
1.417500000000000000e+02 1.464847999999999928e+01
1.418000000000000114e+02 3.933053999999999917e+01
1.418499999999999943e+02 2.870102999999999938e+01
1.419000000000000057e+02 6.328350000000000364e+00
1.419499999999999886e+02 3.399846000000000146e+01
1.420000000000000000e+02 7.546429999999999971e+00
1.420500000000000114e+02 1.667411999999999850e+01
1.420999999999999943e+02 3.147010999999999825e+01
1.421500000000000057e+02 3.315511000000000053e+01
1.421999999999999886e+02 2.803949000000000069e+01
1.422500000000000000e+02 5.595631999999999806e+01
1.423000000000000114e+02 3.394055999999999784e+01
1.423499999999999943e+02 1.833236000000000132e+01
1.424000000000000057e+02 1.115991000000000000e+01
1.424499999999999886e+02 3.335121999999999787e+01
1.425000000000000000e+02 3.856835999999999842e+01
1.425500000000000114e+02 1.132038000000000011e+01
1.425999999999999943e+02 1.806838000000000122e+01
1.426500000000000057e+02 3.053076000000000079e+01
1.426999999999999886e+02 3.389047999999999661e+01
1.427500000000000000e+02 1.406195999999999913e+01
1.428000000000000114e+02 1.375319999999999965e+01
1.428499999999999943e+02 2.403427999999999898e+01
1.429000000000000057e+02 3.837924999999999898e+01
1.429499999999999886e+02 4.128170000000000073e+01
1.430000000000000000e+02 3.526986000000000132e+01
1.430500000000000114e+02 8.639430000000000831e+00
1.430999999999999943e+02 1.255038000000000054e+01
1.431500000000000057e+02 1.350525000000000020e+01
1.431999999999999886e+02 3.936831000000000103e+01
1.432500000000000000e+02 2.123081000000000174e+01
1.433000000000000114e+02 4.002112000000000336e+01
1.433499999999999943e+02 3.650903999999999883e+01
1.434000000000000057e+02 3.359993999999999659e+01
1.434499999999999886e+02 2.157688999999999879e+01
1.435000000000000000e+02 1.663294000000000139e+01
1.435500000000000114e+02 2.511696999999999846e+01
1.435999999999999943e+02 3.274432999999999794e+01
1.436500000000000057e+02 3.250368000000000279e+01
1.436999999999999886e+02 9.482749999999999346e+00
1.437500000000000000e+02 2.013503000000000043e+01
1.438000000000000114e+02 3.698335999999999757e+01
1.438499999999999943e+02 2.118696999999999875e+01
1.439000000000000057e+02 7.173370000000000246e+00
1.439499999999999886e+02 1.115424999999999933e+01
1.440000000000000000e+02 3.529052999999999685e+01
1.440500000000000114e+02 2.235985000000000156e+01
1.440999999999999943e+02 2.986240000000000094e+01
1.441500000000000057e+02 1.836104999999999876e+01
1.441999999999999886e+02 3.485654000000000252e+01
1.442500000000000000e+02 3.250634000000000157e+01
1.443000000000000114e+02 2.903707999999999956e+01
1.443499999999999943e+02 1.362489000000000061e+01
1.444000000000000057e+02 2.200021999999999878e+01
1.444499999999999886e+02 2.753935999999999851e+01
1.445000000000000000e+02 3.247950999999999766e+01
1.445500000000000114e+02 3.804399000000000086e+01
1.445999999999999943e+02 4.195335000000000036e+01
1.446500000000000057e+02 2.182613999999999876e+01
1.446999999999999886e+02 3.072695999999999827e+01
1.447500000000000000e+02 3.060782000000000025e+01
1.448000000000000114e+02 1.394333999999999918e+01
1.448499999999999943e+02 3.540520999999999674e+01
1.449000000000000057e+02 1.430723000000000056e+01
1.449499999999999886e+02 3.369100000000000250e+01
1.450000000000000000e+02 1.518923000000000023e+01
1.450500000000000114e+02 4.854720000000000368e+00
1.450999999999999943e+02 1.121476999999999968e+01
1.451500000000000057e+02 8.874829999999999330e+00
1.451999999999999886e+02 2.362488000000000099e+01
1.452500000000000000e+02 1.058840999999999966e+01
1.453000000000000114e+02 1.076828000000000074e+01
1.453499999999999943e+02 1.887615999999999872e+01
1.454000000000000057e+02 1.084314000000000000e+01
1.454499999999999886e+02 1.158306999999999931e+01
1.455000000000000000e+02 1.356633000000000067e+01
1.455500000000000114e+02 1.244877999999999929e+01
1.455999999999999943e+02 1.324465000000000003e+01
1.456500000000000057e+02 7.533280000000000420e+00
1.456999999999999886e+02 1.615199000000000140e+01
1.457500000000000000e+02 8.858480000000000132e+00
1.458000000000000114e+02 5.078560000000000407e+00
1.458499999999999943e+02 1.995185000000000031e+01
1.459000000000000057e+02 3.858162999999999698e+01
1.459499999999999886e+02 4.129184999999999661e+01
1.460000000000000000e+02 5.247169999999999668e+00
1.460500000000000114e+02 7.726759999999999629e+00
1.460999999999999943e+02 1.520030999999999999e+01
1.461500000000000057e+02 1.824314000000000036e+01
1.461999999999999886e+02 8.647199999999999775e+00
1.462500000000000000e+02 8.263289999999999580e+00
1.463000000000000114e+02 1.312559000000000076e+01
1.463499999999999943e+02 5.582349999999999923e+00
1.464000000000000057e+02 1.802711000000000041e+01
1.464499999999999886e+02 6.873910000000000409e+00
1.465000000000000000e+02 1.681338999999999828e+01
1.465500000000000114e+02 6.290149999999999686e+00
1.465999999999999943e+02 1.104609999999999914e+01
1.466500000000000057e+02 3.200585000000000235e+01
1.466999999999999886e+02 9.805690000000000239e+00
1.467500000000000000e+02 7.707360000000000433e+00
1.468000000000000114e+02 1.859080000000000155e+01
1.468499999999999943e+02 5.457699999999999996e+00
1.469000000000000057e+02 1.924739999999999895e+01
1.469499999999999886e+02 2.543298000000000059e+01
1.470000000000000000e+02 9.040879999999999583e+00
1.470500000000000114e+02 4.716840000000000366e+00
1.470999999999999943e+02 9.603519999999999612e+00
1.471500000000000057e+02 3.862821000000000282e+01
1.471999999999999886e+02 4.610719999999999708e+00
1.472500000000000000e+02 2.394895999999999958e+01
1.473000000000000114e+02 2.467997000000000085e+01
1.473499999999999943e+02 1.090588999999999942e+01
1.474000000000000057e+02 7.010959999999999859e+00
1.474499999999999886e+02 1.029194999999999993e+01
1.475000000000000000e+02 8.878069999999999240e+00
1.475500000000000114e+02 2.436972000000000094e+01
1.475999999999999943e+02 2.985325999999999880e+01
1.476500000000000057e+02 1.611495000000000033e+01
1.476999999999999886e+02 2.550170000000000048e+00
1.477500000000000000e+02 1.693364000000000047e+01
1.478000000000000114e+02 2.683167999999999864e+01
1.478499999999999943e+02 5.341800000000000104e+00
1.479000000000000057e+02 2.493650999999999840e+01
1.479499999999999886e+02 3.144610000000000127e+01
1.480000000000000000e+02 3.571130999999999744e+01
1.480500000000000114e+02 2.567222999999999900e+01
1.480999999999999943e+02 2.327927999999999997e+01
1.481500000000000057e+02 6.436530000000000307e+00
1.481999999999999886e+02 1.175942000000000043e+01
1.482500000000000000e+02 4.907140000000000057e+00
1.483000000000000114e+02 1.417310999999999943e+01
1.483499999999999943e+02 2.201803999999999917e+01
1.484000000000000057e+02 2.894022000000000006e+01
1.484499999999999886e+02 6.167959999999999887e+00
1.485000000000000000e+02 5.900489999999999569e+00
1.485500000000000114e+02 4.375230000000000175e+00
1.485999999999999943e+02 1.854120999999999952e+01
1.486500000000000057e+02 4.608740000000000059e+00
1.486999999999999886e+02 2.044801999999999964e+01
1.487500000000000000e+02 1.098094000000000037e+01
1.488000000000000114e+02 2.132093000000000060e+01
1.488499999999999943e+02 6.950239999999999974e+00
1.489000000000000057e+02 2.382920999999999978e+01
1.489499999999999886e+02 2.058070000000000022e+01
1.490000000000000000e+02 2.585245000000000104e+01
1.490500000000000114e+02 3.009390000000000143e+01
1.490999999999999943e+02 3.519838000000000022e+01
1.491500000000000057e+02 4.035161999999999694e+01
1.491999999999999886e+02 4.203795999999999822e+01
1.492500000000000000e+02 6.765439999999999898e+00
1.493000000000000114e+02 1.151312000000000069e+01
1.493499999999999943e+02 2.404142999999999830e+01
1.494000000000000057e+02 1.098803999999999981e+01
1.494499999999999886e+02 6.029860000000000220e+00
1.495000000000000000e+02 1.459038999999999930e+01
1.495500000000000114e+02 3.292873999999999768e+01
1.495999999999999943e+02 9.101200000000000401e+00
1.496500000000000057e+02 2.427798999999999907e+01
1.496999999999999886e+02 2.285039000000000087e+01
1.497500000000000000e+02 1.919594000000000023e+01
1.498000000000000114e+02 8.839900000000000091e+00
1.498499999999999943e+02 6.480470000000000397e+00
1.499000000000000057e+02 8.974230000000000373e+00
1.499499999999999886e+02 1.497133999999999965e+01
1.500000000000000000e+02 2.749943999999999988e+01
