# Supplementary material for: Elevated concentrations cause upright alpha-synuclein conformation at lipid interfaces
Source: Nat Commun. 2023 Sep 18;14:5731. doi: 10.1038/s41467-023-39843-1 (PMC10507035; doi:10.1038/s41467-023-39843-1)
Supplement: Supplementary file 3 — Source Data [file 41467_2023_39843_MOESM3_ESM.zip › Source Data file/FigureS12/figS12_highLPR_corr_s8_r2.txt]

0.000000000000000000e+00 nan
5.000000000000000278e-02 nan
1.000000000000000056e-01 nan
1.499999999999999944e-01 nan
2.000000000000000111e-01 nan
2.500000000000000000e-01 nan
2.999999999999999889e-01 nan
3.499999999999999778e-01 nan
4.000000000000000222e-01 nan
4.500000000000000111e-01 nan
5.000000000000000000e-01 nan
5.500000000000000444e-01 nan
5.999999999999999778e-01 nan
6.500000000000000222e-01 nan
6.999999999999999556e-01 nan
7.500000000000000000e-01 nan
8.000000000000000444e-01 nan
8.499999999999999778e-01 nan
9.000000000000000222e-01 nan
9.499999999999999556e-01 nan
1.000000000000000000e+00 nan
1.050000000000000044e+00 nan
1.100000000000000089e+00 nan
1.149999999999999911e+00 nan
1.199999999999999956e+00 nan
1.250000000000000000e+00 nan
1.300000000000000044e+00 nan
1.350000000000000089e+00 nan
1.399999999999999911e+00 nan
1.449999999999999956e+00 nan
1.500000000000000000e+00 nan
1.550000000000000044e+00 nan
1.600000000000000089e+00 nan
1.649999999999999911e+00 nan
1.699999999999999956e+00 nan
1.750000000000000000e+00 nan
1.800000000000000044e+00 nan
1.850000000000000089e+00 nan
1.899999999999999911e+00 nan
1.949999999999999956e+00 nan
2.000000000000000000e+00 nan
2.049999999999999822e+00 nan
2.100000000000000089e+00 nan
2.149999999999999911e+00 nan
2.200000000000000178e+00 nan
2.250000000000000000e+00 nan
2.299999999999999822e+00 nan
2.350000000000000089e+00 nan
2.399999999999999911e+00 nan
2.450000000000000178e+00 nan
2.500000000000000000e+00 nan
2.549999999999999822e+00 nan
2.600000000000000089e+00 nan
2.649999999999999911e+00 nan
2.700000000000000178e+00 nan
2.750000000000000000e+00 nan
2.799999999999999822e+00 nan
2.850000000000000089e+00 nan
2.899999999999999911e+00 nan
2.950000000000000178e+00 nan
3.000000000000000000e+00 nan
3.049999999999999822e+00 nan
3.100000000000000089e+00 nan
3.149999999999999911e+00 nan
3.200000000000000178e+00 nan
3.250000000000000000e+00 nan
3.299999999999999822e+00 nan
3.350000000000000089e+00 nan
3.399999999999999911e+00 nan
3.450000000000000178e+00 nan
3.500000000000000000e+00 nan
3.549999999999999822e+00 nan
3.600000000000000089e+00 nan
3.649999999999999911e+00 nan
3.700000000000000178e+00 nan
3.750000000000000000e+00 nan
3.799999999999999822e+00 nan
3.850000000000000089e+00 nan
3.899999999999999911e+00 nan
3.950000000000000178e+00 nan
4.000000000000000000e+00 nan
4.049999999999999822e+00 nan
4.099999999999999645e+00 nan
4.150000000000000355e+00 nan
4.200000000000000178e+00 nan
4.250000000000000000e+00 nan
4.299999999999999822e+00 nan
4.349999999999999645e+00 nan
4.400000000000000355e+00 nan
4.450000000000000178e+00 nan
4.500000000000000000e+00 nan
4.549999999999999822e+00 nan
4.599999999999999645e+00 nan
4.650000000000000355e+00 nan
4.700000000000000178e+00 nan
4.750000000000000000e+00 nan
4.799999999999999822e+00 nan
4.849999999999999645e+00 nan
4.900000000000000355e+00 nan
4.950000000000000178e+00 nan
5.000000000000000000e+00 nan
5.049999999999999822e+00 nan
5.099999999999999645e+00 nan
5.150000000000000355e+00 nan
5.200000000000000178e+00 nan
5.250000000000000000e+00 nan
5.299999999999999822e+00 nan
5.349999999999999645e+00 nan
5.400000000000000355e+00 nan
5.450000000000000178e+00 nan
5.500000000000000000e+00 nan
5.549999999999999822e+00 nan
5.599999999999999645e+00 nan
5.650000000000000355e+00 nan
5.700000000000000178e+00 nan
5.750000000000000000e+00 nan
5.799999999999999822e+00 nan
5.849999999999999645e+00 nan
5.900000000000000355e+00 nan
5.950000000000000178e+00 nan
6.000000000000000000e+00 nan
6.049999999999999822e+00 nan
6.099999999999999645e+00 nan
6.150000000000000355e+00 nan
6.200000000000000178e+00 nan
6.250000000000000000e+00 nan
6.299999999999999822e+00 nan
6.349999999999999645e+00 nan
6.400000000000000355e+00 nan
6.450000000000000178e+00 nan
6.500000000000000000e+00 nan
6.549999999999999822e+00 nan
6.599999999999999645e+00 nan
6.650000000000000355e+00 nan
6.700000000000000178e+00 nan
6.750000000000000000e+00 nan
6.799999999999999822e+00 nan
6.849999999999999645e+00 nan
6.900000000000000355e+00 nan
6.950000000000000178e+00 nan
7.000000000000000000e+00 nan
7.049999999999999822e+00 nan
7.099999999999999645e+00 nan
7.150000000000000355e+00 nan
7.200000000000000178e+00 nan
7.250000000000000000e+00 nan
7.299999999999999822e+00 nan
7.349999999999999645e+00 nan
7.400000000000000355e+00 nan
7.450000000000000178e+00 nan
7.500000000000000000e+00 nan
7.549999999999999822e+00 nan
7.599999999999999645e+00 nan
7.650000000000000355e+00 nan
7.700000000000000178e+00 nan
7.750000000000000000e+00 nan
7.799999999999999822e+00 nan
7.849999999999999645e+00 nan
7.900000000000000355e+00 nan
7.950000000000000178e+00 nan
8.000000000000000000e+00 nan
8.050000000000000711e+00 nan
8.099999999999999645e+00 nan
8.150000000000000355e+00 nan
8.199999999999999289e+00 nan
8.250000000000000000e+00 nan
8.300000000000000711e+00 nan
8.349999999999999645e+00 nan
8.400000000000000355e+00 nan
8.449999999999999289e+00 nan
8.500000000000000000e+00 nan
8.550000000000000711e+00 nan
8.599999999999999645e+00 nan
8.650000000000000355e+00 nan
8.699999999999999289e+00 nan
8.750000000000000000e+00 nan
8.800000000000000711e+00 nan
8.849999999999999645e+00 nan
8.900000000000000355e+00 nan
8.949999999999999289e+00 nan
9.000000000000000000e+00 nan
9.050000000000000711e+00 nan
9.099999999999999645e+00 nan
9.150000000000000355e+00 nan
9.199999999999999289e+00 nan
9.250000000000000000e+00 nan
9.300000000000000711e+00 nan
9.349999999999999645e+00 nan
9.400000000000000355e+00 nan
9.449999999999999289e+00 nan
9.500000000000000000e+00 nan
9.550000000000000711e+00 nan
9.599999999999999645e+00 nan
9.650000000000000355e+00 nan
9.699999999999999289e+00 nan
9.750000000000000000e+00 nan
9.800000000000000711e+00 nan
9.849999999999999645e+00 nan
9.900000000000000355e+00 nan
9.949999999999999289e+00 nan
1.000000000000000000e+01 nan
1.005000000000000071e+01 nan
1.009999999999999964e+01 nan
1.015000000000000036e+01 nan
1.019999999999999929e+01 nan
1.025000000000000000e+01 nan
1.030000000000000071e+01 nan
1.034999999999999964e+01 nan
1.040000000000000036e+01 nan
1.044999999999999929e+01 nan
1.050000000000000000e+01 nan
1.055000000000000071e+01 nan
1.059999999999999964e+01 nan
1.065000000000000036e+01 nan
1.069999999999999929e+01 nan
1.075000000000000000e+01 nan
1.080000000000000071e+01 nan
1.084999999999999964e+01 nan
1.090000000000000036e+01 nan
1.094999999999999929e+01 nan
1.100000000000000000e+01 nan
1.105000000000000071e+01 nan
1.109999999999999964e+01 nan
1.115000000000000036e+01 nan
1.119999999999999929e+01 nan
1.125000000000000000e+01 nan
1.130000000000000071e+01 nan
1.134999999999999964e+01 nan
1.140000000000000036e+01 nan
1.144999999999999929e+01 nan
1.150000000000000000e+01 nan
1.155000000000000071e+01 nan
1.159999999999999964e+01 nan
1.165000000000000036e+01 nan
1.169999999999999929e+01 nan
1.175000000000000000e+01 nan
1.180000000000000071e+01 nan
1.184999999999999964e+01 nan
1.190000000000000036e+01 nan
1.194999999999999929e+01 nan
1.200000000000000000e+01 nan
1.205000000000000071e+01 nan
1.209999999999999964e+01 nan
1.215000000000000036e+01 nan
1.219999999999999929e+01 nan
1.225000000000000000e+01 nan
1.230000000000000071e+01 nan
1.234999999999999964e+01 nan
1.240000000000000036e+01 nan
1.244999999999999929e+01 nan
1.250000000000000000e+01 nan
1.255000000000000071e+01 nan
1.259999999999999964e+01 nan
1.265000000000000036e+01 nan
1.269999999999999929e+01 nan
1.275000000000000000e+01 nan
1.280000000000000071e+01 nan
1.284999999999999964e+01 nan
1.290000000000000036e+01 nan
1.294999999999999929e+01 nan
1.300000000000000000e+01 nan
1.305000000000000071e+01 nan
1.309999999999999964e+01 nan
1.315000000000000036e+01 nan
1.319999999999999929e+01 nan
1.325000000000000000e+01 nan
1.330000000000000071e+01 nan
1.334999999999999964e+01 nan
1.340000000000000036e+01 nan
1.344999999999999929e+01 nan
1.350000000000000000e+01 nan
1.355000000000000071e+01 nan
1.359999999999999964e+01 nan
1.365000000000000036e+01 nan
1.369999999999999929e+01 nan
1.375000000000000000e+01 nan
1.380000000000000071e+01 nan
1.384999999999999964e+01 nan
1.390000000000000036e+01 nan
1.394999999999999929e+01 nan
1.400000000000000000e+01 nan
1.405000000000000071e+01 nan
1.409999999999999964e+01 nan
1.415000000000000036e+01 nan
1.419999999999999929e+01 nan
1.425000000000000000e+01 nan
1.430000000000000071e+01 nan
1.434999999999999964e+01 nan
1.440000000000000036e+01 nan
1.444999999999999929e+01 nan
1.450000000000000000e+01 nan
1.455000000000000071e+01 nan
1.459999999999999964e+01 nan
1.465000000000000036e+01 nan
1.469999999999999929e+01 nan
1.475000000000000000e+01 nan
1.480000000000000071e+01 nan
1.484999999999999964e+01 nan
1.490000000000000036e+01 nan
1.494999999999999929e+01 nan
1.500000000000000000e+01 nan
1.505000000000000071e+01 nan
1.509999999999999964e+01 nan
1.515000000000000036e+01 nan
1.519999999999999929e+01 nan
1.525000000000000000e+01 nan
1.530000000000000071e+01 nan
1.534999999999999964e+01 nan
1.540000000000000036e+01 nan
1.544999999999999929e+01 nan
1.550000000000000000e+01 nan
1.555000000000000071e+01 nan
1.559999999999999964e+01 nan
1.565000000000000036e+01 nan
1.569999999999999929e+01 nan
1.575000000000000000e+01 nan
1.580000000000000071e+01 nan
1.584999999999999964e+01 nan
1.590000000000000036e+01 nan
1.594999999999999929e+01 nan
1.600000000000000000e+01 nan
1.605000000000000071e+01 nan
1.610000000000000142e+01 nan
1.614999999999999858e+01 nan
1.619999999999999929e+01 nan
1.625000000000000000e+01 nan
1.630000000000000071e+01 nan
1.635000000000000142e+01 nan
1.639999999999999858e+01 nan
1.644999999999999929e+01 nan
1.650000000000000000e+01 nan
1.655000000000000071e+01 nan
1.660000000000000142e+01 nan
1.664999999999999858e+01 nan
1.669999999999999929e+01 nan
1.675000000000000000e+01 nan
1.680000000000000071e+01 nan
1.685000000000000142e+01 nan
1.689999999999999858e+01 nan
1.694999999999999929e+01 nan
1.700000000000000000e+01 nan
1.705000000000000071e+01 nan
1.710000000000000142e+01 nan
1.714999999999999858e+01 nan
1.719999999999999929e+01 nan
1.725000000000000000e+01 nan
1.730000000000000071e+01 nan
1.735000000000000142e+01 nan
1.739999999999999858e+01 nan
1.744999999999999929e+01 nan
1.750000000000000000e+01 nan
1.755000000000000071e+01 nan
1.760000000000000142e+01 nan
1.764999999999999858e+01 nan
1.769999999999999929e+01 nan
1.775000000000000000e+01 nan
1.780000000000000071e+01 nan
1.785000000000000142e+01 nan
1.789999999999999858e+01 nan
1.794999999999999929e+01 nan
1.800000000000000000e+01 nan
1.805000000000000071e+01 nan
1.810000000000000142e+01 nan
1.814999999999999858e+01 nan
1.819999999999999929e+01 nan
1.825000000000000000e+01 nan
1.830000000000000071e+01 nan
1.835000000000000142e+01 nan
1.839999999999999858e+01 nan
1.844999999999999929e+01 nan
1.850000000000000000e+01 nan
1.855000000000000071e+01 nan
1.860000000000000142e+01 nan
1.864999999999999858e+01 nan
1.869999999999999929e+01 nan
1.875000000000000000e+01 nan
1.880000000000000071e+01 nan
1.885000000000000142e+01 nan
1.889999999999999858e+01 nan
1.894999999999999929e+01 nan
1.900000000000000000e+01 nan
1.905000000000000071e+01 nan
1.910000000000000142e+01 nan
1.914999999999999858e+01 nan
1.919999999999999929e+01 nan
1.925000000000000000e+01 nan
1.930000000000000071e+01 nan
1.935000000000000142e+01 nan
1.939999999999999858e+01 nan
1.944999999999999929e+01 nan
1.950000000000000000e+01 nan
1.955000000000000071e+01 nan
1.960000000000000142e+01 nan
1.964999999999999858e+01 nan
1.969999999999999929e+01 nan
1.975000000000000000e+01 nan
1.980000000000000071e+01 nan
1.985000000000000142e+01 nan
1.989999999999999858e+01 nan
1.994999999999999929e+01 nan
2.000000000000000000e+01 nan
2.005000000000000071e+01 nan
2.010000000000000142e+01 nan
2.014999999999999858e+01 nan
2.019999999999999929e+01 nan
2.025000000000000000e+01 nan
2.030000000000000071e+01 nan
2.035000000000000142e+01 nan
2.039999999999999858e+01 nan
2.044999999999999929e+01 nan
2.050000000000000000e+01 nan
2.055000000000000071e+01 nan
2.060000000000000142e+01 nan
2.064999999999999858e+01 nan
2.069999999999999929e+01 nan
2.075000000000000000e+01 nan
2.080000000000000071e+01 nan
2.085000000000000142e+01 nan
2.089999999999999858e+01 nan
2.094999999999999929e+01 nan
2.100000000000000000e+01 nan
2.105000000000000071e+01 nan
2.110000000000000142e+01 nan
2.114999999999999858e+01 nan
2.119999999999999929e+01 nan
2.125000000000000000e+01 nan
2.130000000000000071e+01 nan
2.135000000000000142e+01 nan
2.139999999999999858e+01 nan
2.144999999999999929e+01 nan
2.150000000000000000e+01 nan
2.155000000000000071e+01 nan
2.160000000000000142e+01 nan
2.164999999999999858e+01 nan
2.169999999999999929e+01 nan
2.175000000000000000e+01 nan
2.180000000000000071e+01 nan
2.185000000000000142e+01 nan
2.189999999999999858e+01 nan
2.194999999999999929e+01 nan
2.200000000000000000e+01 nan
2.205000000000000071e+01 nan
2.210000000000000142e+01 nan
2.214999999999999858e+01 nan
2.219999999999999929e+01 nan
2.225000000000000000e+01 nan
2.230000000000000071e+01 nan
2.235000000000000142e+01 nan
2.239999999999999858e+01 nan
2.244999999999999929e+01 nan
2.250000000000000000e+01 nan
2.255000000000000071e+01 nan
2.260000000000000142e+01 nan
2.264999999999999858e+01 nan
2.269999999999999929e+01 nan
2.275000000000000000e+01 nan
2.280000000000000071e+01 nan
2.285000000000000142e+01 nan
2.289999999999999858e+01 nan
2.294999999999999929e+01 nan
2.300000000000000000e+01 nan
2.305000000000000071e+01 nan
2.310000000000000142e+01 nan
2.314999999999999858e+01 nan
2.319999999999999929e+01 nan
2.325000000000000000e+01 nan
2.330000000000000071e+01 nan
2.335000000000000142e+01 nan
2.339999999999999858e+01 nan
2.344999999999999929e+01 nan
2.350000000000000000e+01 nan
2.355000000000000071e+01 nan
2.360000000000000142e+01 nan
2.364999999999999858e+01 nan
2.369999999999999929e+01 nan
2.375000000000000000e+01 nan
2.380000000000000071e+01 nan
2.385000000000000142e+01 nan
2.389999999999999858e+01 nan
2.394999999999999929e+01 nan
2.400000000000000000e+01 nan
2.405000000000000071e+01 nan
2.410000000000000142e+01 nan
2.414999999999999858e+01 nan
2.419999999999999929e+01 nan
2.425000000000000000e+01 nan
2.430000000000000071e+01 nan
2.435000000000000142e+01 nan
2.439999999999999858e+01 nan
2.444999999999999929e+01 nan
2.450000000000000000e+01 nan
2.455000000000000071e+01 nan
2.460000000000000142e+01 nan
2.464999999999999858e+01 nan
2.469999999999999929e+01 nan
2.475000000000000000e+01 nan
2.480000000000000071e+01 nan
2.485000000000000142e+01 nan
2.489999999999999858e+01 nan
2.494999999999999929e+01 -1.051670309731493336e-01
2.500000000000000000e+01 -1.055168879596913578e-01
2.505000000000000071e+01 -1.079459425292455255e-01
2.510000000000000142e+01 -1.069584621760027582e-01
2.514999999999999858e+01 -1.054998263364176209e-01
2.519999999999999929e+01 -1.037100938840584963e-01
2.525000000000000000e+01 -1.011410716211492838e-01
2.530000000000000071e+01 -1.038904116373707137e-01
2.535000000000000142e+01 -1.026867707049802098e-01
2.539999999999999858e+01 -1.011396614287811691e-01
2.544999999999999929e+01 -9.993273719260341303e-02
2.550000000000000000e+01 -1.029050402767265060e-01
2.555000000000000071e+01 -1.030272410844304820e-01
2.560000000000000142e+01 -1.034671016853075942e-01
2.564999999999999858e+01 -1.029751014930432446e-01
2.569999999999999929e+01 -1.053940021241428077e-01
2.575000000000000000e+01 -1.050130106763772081e-01
2.580000000000000071e+01 -1.027893448478316568e-01
2.585000000000000142e+01 -1.036389487020094313e-01
2.589999999999999858e+01 -1.017963762949830875e-01
2.594999999999999929e+01 -1.027840597007883550e-01
2.600000000000000000e+01 -1.015330377494498143e-01
2.605000000000000071e+01 -1.037412063711833504e-01
2.610000000000000142e+01 -1.017588434289345006e-01
2.614999999999999858e+01 -1.033093454604522149e-01
2.619999999999999929e+01 -1.038086131191332251e-01
2.625000000000000000e+01 -1.029757842045778415e-01
2.630000000000000071e+01 -1.045907225959773201e-01
2.635000000000000142e+01 -1.034155568031102368e-01
2.639999999999999858e+01 -1.040929238757307695e-01
2.644999999999999929e+01 -1.030273510753152016e-01
2.650000000000000000e+01 -1.042263646238228147e-01
2.655000000000000071e+01 -1.050424385267471894e-01
2.660000000000000142e+01 -1.064601456293797210e-01
2.664999999999999858e+01 -1.062013593167108194e-01
2.669999999999999929e+01 -1.096544649415932687e-01
2.675000000000000000e+01 -1.096445206794504079e-01
2.680000000000000071e+01 -1.102383660975026491e-01
2.685000000000000142e+01 -1.108010599031792193e-01
2.689999999999999858e+01 -1.097860659948766276e-01
2.694999999999999929e+01 -1.082662288567453196e-01
2.700000000000000000e+01 -1.073346008185509931e-01
2.705000000000000071e+01 -1.062648742976780303e-01
2.710000000000000142e+01 -1.053047209196798228e-01
2.714999999999999858e+01 -1.057627282165343602e-01
2.719999999999999929e+01 -1.046363213084366972e-01
2.725000000000000000e+01 -1.058249025456577258e-01
2.730000000000000071e+01 -1.061178095975414543e-01
2.735000000000000142e+01 -1.039372808285346367e-01
2.739999999999999858e+01 -1.036678338918880088e-01
2.744999999999999929e+01 -1.024435627301029800e-01
2.750000000000000000e+01 -1.040845882533737998e-01
2.755000000000000071e+01 -1.062716871226605797e-01
2.760000000000000142e+01 -1.109838518163118459e-01
2.764999999999999858e+01 -1.123677231930256398e-01
2.769999999999999929e+01 -1.127514083642979503e-01
2.775000000000000000e+01 -1.155910555209256618e-01
2.780000000000000071e+01 -1.148407540766659823e-01
2.785000000000000142e+01 -1.158176520811546734e-01
2.789999999999999858e+01 -1.148179147780492571e-01
2.794999999999999929e+01 -1.148609258888766554e-01
2.800000000000000000e+01 -1.142081460593784570e-01
2.805000000000000071e+01 -1.137289298437244717e-01
2.810000000000000142e+01 -1.118097590205800324e-01
2.814999999999999858e+01 -1.121393126186319839e-01
2.819999999999999929e+01 -1.104868296796500532e-01
2.825000000000000000e+01 -1.107464589051320308e-01
2.830000000000000071e+01 -1.120840185490703522e-01
2.835000000000000142e+01 -1.122043396025826090e-01
2.839999999999999858e+01 -1.134436646833871382e-01
2.844999999999999929e+01 -1.133756191632476762e-01
2.850000000000000000e+01 -1.115401182382290551e-01
2.855000000000000071e+01 -1.116141358294576308e-01
2.860000000000000142e+01 -1.134811890759926112e-01
2.864999999999999858e+01 -1.114566951359793057e-01
2.869999999999999929e+01 -1.170360779993261935e-01
2.875000000000000000e+01 -1.157632762493533279e-01
2.880000000000000071e+01 -1.152258810455847465e-01
2.885000000000000142e+01 -1.132014668757661408e-01
2.889999999999999858e+01 -1.153584560435847728e-01
2.894999999999999929e+01 -1.138886647660301427e-01
2.900000000000000000e+01 -1.154380119928613280e-01
2.905000000000000071e+01 -1.154694831096627350e-01
2.910000000000000142e+01 -1.134232321568622304e-01
2.914999999999999858e+01 -1.137209444419434584e-01
2.919999999999999929e+01 -1.230310655481230420e-01
2.925000000000000000e+01 -1.234269872219643932e-01
2.930000000000000071e+01 -1.226900272968130257e-01
2.935000000000000142e+01 -1.242814777321616104e-01
2.939999999999999858e+01 -1.254222487119494023e-01
2.944999999999999929e+01 -1.255875471930240350e-01
2.950000000000000000e+01 -1.254160786826846175e-01
2.955000000000000071e+01 -1.245610749109268001e-01
2.960000000000000142e+01 -1.306295121439668694e-01
2.964999999999999858e+01 -1.303994703824337686e-01
2.969999999999999929e+01 -1.332586494806656252e-01
2.975000000000000000e+01 -1.382758192990904411e-01
2.980000000000000071e+01 -1.473476866564680521e-01
2.985000000000000142e+01 -1.472859988652681917e-01
2.989999999999999858e+01 -1.473698415809242823e-01
2.994999999999999929e+01 -1.474678820987694317e-01
3.000000000000000000e+01 -1.474358585871424487e-01
3.005000000000000071e+01 -1.475391996853147869e-01
3.010000000000000142e+01 -1.488323076682562529e-01
3.014999999999999858e+01 -1.495412277389210620e-01
3.019999999999999929e+01 -1.487477951744820837e-01
3.025000000000000000e+01 -1.469351055569875775e-01
3.030000000000000071e+01 -1.474522567378049320e-01
3.035000000000000142e+01 -1.490842905716311673e-01
3.039999999999999858e+01 -1.568251034203526351e-01
3.044999999999999929e+01 -1.633431652248616139e-01
3.050000000000000000e+01 -1.643025868053108740e-01
3.055000000000000071e+01 -1.642188035487785192e-01
3.060000000000000142e+01 -1.641713745694832471e-01
3.064999999999999858e+01 -1.649266442547178968e-01
3.069999999999999929e+01 -1.636265298515909572e-01
3.075000000000000000e+01 -1.642601587614593295e-01
3.080000000000000071e+01 -1.636049068584469190e-01
3.085000000000000142e+01 -1.663534857923304744e-01
3.089999999999999858e+01 -1.673463700485519623e-01
3.094999999999999929e+01 -1.684507350532084835e-01
3.100000000000000000e+01 -1.655439080986557954e-01
3.105000000000000071e+01 -1.657250995369984603e-01
3.110000000000000142e+01 -1.624325633721948881e-01
3.114999999999999858e+01 -1.624872329342431365e-01
3.119999999999999929e+01 -1.642766401864096393e-01
3.125000000000000000e+01 -1.675341932954110269e-01
3.130000000000000071e+01 -1.605966710533172637e-01
3.135000000000000142e+01 -1.624678759812638595e-01
3.139999999999999858e+01 -1.629001852136997552e-01
3.144999999999999929e+01 -1.625461635786201731e-01
3.150000000000000000e+01 -1.651118823893490684e-01
3.155000000000000071e+01 -1.675679316885807513e-01
3.160000000000000142e+01 -1.672421079644386133e-01
3.164999999999999858e+01 -1.691983809485942125e-01
3.169999999999999929e+01 -1.664179748504600320e-01
3.175000000000000000e+01 -1.658852065346178017e-01
3.180000000000000071e+01 -1.666363873014585495e-01
3.185000000000000142e+01 -1.678549776122079951e-01
3.189999999999999858e+01 -1.678621232366611371e-01
3.194999999999999929e+01 -1.678583825875120394e-01
3.200000000000000000e+01 -1.678434283305124397e-01
3.204999999999999716e+01 -1.674734476782877013e-01
3.210000000000000142e+01 -1.601352323579376402e-01
3.214999999999999858e+01 -1.617839091450629652e-01
3.220000000000000284e+01 -1.620517141670858863e-01
3.225000000000000000e+01 -1.608310278199836241e-01
3.229999999999999716e+01 -1.612535034557847358e-01
3.235000000000000142e+01 -1.616983406622234110e-01
3.239999999999999858e+01 -1.618971247611689923e-01
3.245000000000000284e+01 -1.628366793134070067e-01
3.250000000000000000e+01 -1.624466473504255215e-01
3.254999999999999716e+01 -1.633172097554779767e-01
3.260000000000000142e+01 -1.654507809533049267e-01
3.264999999999999858e+01 -1.659859831774975203e-01
3.270000000000000284e+01 -1.656107273001936886e-01
3.275000000000000000e+01 -1.671965934496325856e-01
3.279999999999999716e+01 -1.670422527543630464e-01
3.285000000000000142e+01 -1.703658299168805679e-01
3.289999999999999858e+01 -1.705015140098318227e-01
3.295000000000000284e+01 -1.731426270943426660e-01
3.300000000000000000e+01 -1.751674809852400982e-01
3.304999999999999716e+01 -1.695243812196229050e-01
3.310000000000000142e+01 -1.694403782757697430e-01
3.314999999999999858e+01 -1.694944392055089122e-01
3.320000000000000284e+01 -1.680067570472781602e-01
3.325000000000000000e+01 -1.716544475577210238e-01
3.329999999999999716e+01 -1.716572448694314301e-01
3.335000000000000142e+01 -1.713954473775110843e-01
3.339999999999999858e+01 -1.766038348789537027e-01
3.345000000000000284e+01 -1.751199671083332465e-01
3.350000000000000000e+01 -1.747126575258324821e-01
3.354999999999999716e+01 -1.764335392478990627e-01
3.360000000000000142e+01 -1.773524282454287948e-01
3.364999999999999858e+01 -1.786730412423191972e-01
3.370000000000000284e+01 -1.789039838588157572e-01
3.375000000000000000e+01 -1.804266369757841770e-01
3.379999999999999716e+01 -1.822857644540920585e-01
3.385000000000000142e+01 -1.846667518752267700e-01
3.389999999999999858e+01 -1.846438144871097031e-01
3.395000000000000284e+01 -1.859243336272437819e-01
3.400000000000000000e+01 -1.850202372033358522e-01
3.404999999999999716e+01 -1.846444096070767593e-01
3.410000000000000142e+01 -1.875025496298853012e-01
3.414999999999999858e+01 -1.857386960242138896e-01
3.420000000000000284e+01 -1.845220862599135647e-01
3.425000000000000000e+01 -1.838831473545266826e-01
3.429999999999999716e+01 -1.824284739037315417e-01
3.435000000000000142e+01 -1.822008989211789387e-01
3.439999999999999858e+01 -1.821948470675104070e-01
3.445000000000000284e+01 -1.812713743610634420e-01
3.450000000000000000e+01 -1.806787790737107158e-01
3.454999999999999716e+01 -1.813156486437657311e-01
3.460000000000000142e+01 -1.805243213388559309e-01
3.464999999999999858e+01 -1.806254284633419527e-01
3.470000000000000284e+01 -1.886499838470841184e-01
3.475000000000000000e+01 -1.898133744512105481e-01
3.479999999999999716e+01 -1.904575730284881196e-01
3.485000000000000142e+01 -1.898945969222489427e-01
3.489999999999999858e+01 -1.899181821723221475e-01
3.495000000000000284e+01 -1.899309390131148079e-01
3.500000000000000000e+01 -1.907888143933817449e-01
3.504999999999999716e+01 -1.927263085683036392e-01
3.510000000000000142e+01 -1.912568459956867917e-01
3.514999999999999858e+01 -1.882912496950791270e-01
3.520000000000000284e+01 -1.882848863838239295e-01
3.525000000000000000e+01 -1.878511065759974619e-01
3.529999999999999716e+01 -1.884783612500766647e-01
3.535000000000000142e+01 -1.871555606101255043e-01
3.539999999999999858e+01 -1.891729301830895604e-01
3.545000000000000284e+01 -1.889756039492345441e-01
3.550000000000000000e+01 -1.862812985821574174e-01
3.554999999999999716e+01 -1.866453916859699413e-01
3.560000000000000142e+01 -1.891216903121301363e-01
3.564999999999999858e+01 -1.882634434847528238e-01
3.570000000000000284e+01 -1.911396071388725415e-01
3.575000000000000000e+01 -1.908155606895099443e-01
3.579999999999999716e+01 -1.935433399700081381e-01
3.585000000000000142e+01 -1.932994381744510271e-01
3.589999999999999858e+01 -1.931166116499919705e-01
3.595000000000000284e+01 -1.941768060348442737e-01
3.600000000000000000e+01 -1.937001243046985177e-01
3.604999999999999716e+01 -1.927910013751993334e-01
3.610000000000000142e+01 -1.911465079724670724e-01
3.614999999999999858e+01 -1.888493437689666710e-01
3.620000000000000284e+01 -1.880914105810904957e-01
3.625000000000000000e+01 -1.852804260397406533e-01
3.629999999999999716e+01 -1.852455266315609916e-01
3.635000000000000142e+01 -1.854959045852019595e-01
3.639999999999999858e+01 -1.830436733459104570e-01
3.645000000000000284e+01 -1.862925758013299071e-01
3.650000000000000000e+01 -1.842974914817159526e-01
3.654999999999999716e+01 -1.822216415798265376e-01
3.660000000000000142e+01 -1.816805341590164991e-01
3.664999999999999858e+01 -1.803688070117168973e-01
3.670000000000000284e+01 -1.791761290466149514e-01
3.675000000000000000e+01 -1.781478715992746986e-01
3.679999999999999716e+01 -1.767331577100919038e-01
3.685000000000000142e+01 -1.745007033997700019e-01
3.689999999999999858e+01 -1.742901991818250340e-01
3.695000000000000284e+01 -1.748794827447090472e-01
3.700000000000000000e+01 -1.723570411839595029e-01
3.704999999999999716e+01 -1.718687823784026958e-01
3.710000000000000142e+01 -1.704794313807048711e-01
3.714999999999999858e+01 -1.673022976004280016e-01
3.720000000000000284e+01 -1.663709358508288771e-01
3.725000000000000000e+01 -1.648663416879265764e-01
3.729999999999999716e+01 -1.637431705599119158e-01
3.735000000000000142e+01 -1.588796512875540745e-01
3.739999999999999858e+01 -1.586177745859910226e-01
3.745000000000000284e+01 -1.568449773579493889e-01
3.750000000000000000e+01 -1.574731768352906347e-01
3.754999999999999716e+01 -1.561296118847421144e-01
3.760000000000000142e+01 -1.550772935503585692e-01
3.764999999999999858e+01 -1.526441051511124025e-01
3.770000000000000284e+01 -1.525238037289233517e-01
3.775000000000000000e+01 -1.508518695371600105e-01
3.779999999999999716e+01 -1.476845241076200355e-01
3.785000000000000142e+01 -1.460589888027999661e-01
3.789999999999999858e+01 -1.467382040552349387e-01
3.795000000000000284e+01 -1.444124588527663233e-01
3.800000000000000000e+01 -1.449542099462113043e-01
3.804999999999999716e+01 -1.411068031606849404e-01
3.810000000000000142e+01 -1.443957933735551813e-01
3.814999999999999858e+01 -1.432187560241376667e-01
3.820000000000000284e+01 -1.413700336201038910e-01
3.825000000000000000e+01 -1.396376091452417312e-01
3.829999999999999716e+01 -1.394022757363786169e-01
3.835000000000000142e+01 -1.371847276226932089e-01
3.839999999999999858e+01 -1.349402090645795416e-01
3.845000000000000284e+01 -1.309874293734223372e-01
3.850000000000000000e+01 -1.316889721857704143e-01
3.854999999999999716e+01 -1.348863695219456593e-01
3.860000000000000142e+01 -1.356837848762223464e-01
3.864999999999999858e+01 -1.338664823063296649e-01
3.870000000000000284e+01 -1.305578153080934056e-01
3.875000000000000000e+01 -1.260723308937078679e-01
3.879999999999999716e+01 -1.265018643253815189e-01
3.885000000000000142e+01 -1.193949441101252729e-01
3.889999999999999858e+01 -1.156295880132368337e-01
3.895000000000000284e+01 -1.135327700416174229e-01
3.900000000000000000e+01 -1.142646140032883978e-01
3.904999999999999716e+01 -1.124439606623936772e-01
3.910000000000000142e+01 -1.106027283607971534e-01
3.914999999999999858e+01 -1.112490300437799645e-01
3.920000000000000284e+01 -1.081205658670678360e-01
3.925000000000000000e+01 -1.049284633529829203e-01
3.929999999999999716e+01 -1.078446304120415644e-01
3.935000000000000142e+01 -1.164630861534369649e-01
3.939999999999999858e+01 -1.167504594073872776e-01
3.945000000000000284e+01 -1.163953883585645416e-01
3.950000000000000000e+01 -1.170991082352225571e-01
3.954999999999999716e+01 -1.159545120474326368e-01
3.960000000000000142e+01 -1.171578428119412346e-01
3.964999999999999858e+01 -1.169441569282817783e-01
3.970000000000000284e+01 -1.168739216346133952e-01
3.975000000000000000e+01 -1.163886900095059407e-01
3.979999999999999716e+01 -1.158962823462308528e-01
3.985000000000000142e+01 -1.150176921283247722e-01
3.989999999999999858e+01 -1.124916588880143509e-01
3.995000000000000284e+01 -1.113798461009391227e-01
4.000000000000000000e+01 -1.115830819587184386e-01
4.004999999999999716e+01 -1.100390866003532059e-01
4.010000000000000142e+01 -1.096116655841033044e-01
4.014999999999999858e+01 -1.101212498336251178e-01
4.020000000000000284e+01 -1.106299041123937343e-01
4.025000000000000000e+01 -1.110891241096869653e-01
4.029999999999999716e+01 -1.102838212962795467e-01
4.035000000000000142e+01 -1.092360172862600204e-01
4.039999999999999858e+01 -1.037277171575797935e-01
4.045000000000000284e+01 -1.027275853435522246e-01
4.050000000000000000e+01 -1.030516779830679824e-01
4.054999999999999716e+01 -1.034309573095573004e-01
4.060000000000000142e+01 -1.049521717299869983e-01
4.064999999999999858e+01 -1.055259694612549343e-01
4.070000000000000284e+01 -1.050799001971933905e-01
4.075000000000000000e+01 -1.049679938229894499e-01
4.079999999999999716e+01 -1.047767915013366885e-01
4.085000000000000142e+01 -1.045170496436349794e-01
4.089999999999999858e+01 -1.042294574095927878e-01
4.095000000000000284e+01 -1.017850658722231211e-01
4.100000000000000000e+01 -1.008285048703765757e-01
4.104999999999999716e+01 -1.017586344332620102e-01
4.110000000000000142e+01 -1.008641705488523138e-01
4.114999999999999858e+01 -1.004957052013115415e-01
4.120000000000000284e+01 -1.001368122833099228e-01
4.125000000000000000e+01 -1.000275725372554020e-01
4.129999999999999716e+01 -9.969987187319270805e-02
4.135000000000000142e+01 -9.755374504668330726e-02
4.139999999999999858e+01 -9.318301023316122311e-02
4.145000000000000284e+01 -9.290801704887548251e-02
4.150000000000000000e+01 -9.247509898750104484e-02
4.154999999999999716e+01 -8.761047409138797426e-02
4.160000000000000142e+01 -8.814569348330600351e-02
4.164999999999999858e+01 -8.930534393588829278e-02
4.170000000000000284e+01 -8.912886688223962961e-02
4.175000000000000000e+01 -8.760216208732267418e-02
4.179999999999999716e+01 -8.652304074433364578e-02
4.185000000000000142e+01 -8.633472461312305390e-02
4.189999999999999858e+01 -8.395496883186462367e-02
4.195000000000000284e+01 -8.211007142271575798e-02
4.200000000000000000e+01 -7.873361479809630470e-02
4.204999999999999716e+01 -7.743454950638210821e-02
4.210000000000000142e+01 -7.738393231923587634e-02
4.214999999999999858e+01 -7.931454244242970575e-02
4.220000000000000284e+01 -7.958520602759749929e-02
4.225000000000000000e+01 -7.912875123444680636e-02
4.229999999999999716e+01 -7.573816480209819013e-02
4.235000000000000142e+01 -7.375819132623398500e-02
4.239999999999999858e+01 -7.300429179230831511e-02
4.245000000000000284e+01 -6.980086964310591724e-02
4.250000000000000000e+01 -6.979269043442054565e-02
4.254999999999999716e+01 -1.230906567725668921e-01
4.260000000000000142e+01 -1.228236105292958430e-01
4.264999999999999858e+01 -1.231259961709062073e-01
4.270000000000000284e+01 -1.228956714763684288e-01
4.275000000000000000e+01 -1.221484903819165524e-01
4.279999999999999716e+01 -1.231324082764295863e-01
4.285000000000000142e+01 -1.205549997415241020e-01
4.289999999999999858e+01 -1.157446155145574751e-01
4.295000000000000284e+01 -1.098547865004373125e-01
4.300000000000000000e+01 -1.057150303768959326e-01
4.304999999999999716e+01 -1.061166885118990794e-01
4.310000000000000142e+01 -1.068294422953610795e-01
4.314999999999999858e+01 -1.058525642311692050e-01
4.320000000000000284e+01 -1.048853242408091108e-01
4.325000000000000000e+01 -1.040493874303461824e-01
4.329999999999999716e+01 -1.010393484389045249e-01
4.335000000000000142e+01 -1.005214057168890007e-01
4.339999999999999858e+01 -8.937972301801885844e-02
4.345000000000000284e+01 -8.808321965611733140e-02
4.350000000000000000e+01 -8.707560340264226817e-02
4.354999999999999716e+01 -8.646051998631620883e-02
4.360000000000000142e+01 -8.335264471982498091e-02
4.364999999999999858e+01 -8.314268686473083592e-02
4.370000000000000284e+01 -8.357245964867486554e-02
4.375000000000000000e+01 -8.191478535273041817e-02
4.379999999999999716e+01 -7.756054050398061839e-02
4.385000000000000142e+01 -7.535178384697306664e-02
4.389999999999999858e+01 -7.342524894379344469e-02
4.395000000000000284e+01 -7.290239431802635062e-02
4.400000000000000000e+01 -7.012646532047744907e-02
4.404999999999999716e+01 -7.031178308231383900e-02
4.410000000000000142e+01 -6.725438004210046450e-02
4.414999999999999858e+01 -6.811510018147520773e-02
4.420000000000000284e+01 -6.877904887647842691e-02
4.425000000000000000e+01 -6.886173741643765445e-02
4.429999999999999716e+01 -6.882959964642176853e-02
4.435000000000000142e+01 -6.851395116819013198e-02
4.439999999999999858e+01 -6.646860972241933063e-02
4.445000000000000284e+01 -6.189602095932544151e-02
4.450000000000000000e+01 -6.038248428160988834e-02
4.454999999999999716e+01 -5.985157304323106275e-02
4.460000000000000142e+01 -6.196211263310388156e-02
4.464999999999999858e+01 -5.896931854292662006e-02
4.470000000000000284e+01 -5.725221720521454782e-02
4.475000000000000000e+01 -5.750328164776247197e-02
4.479999999999999716e+01 -5.696326512825330979e-02
4.485000000000000142e+01 -5.622215321086333761e-02
4.489999999999999858e+01 -5.543900878366879448e-02
4.495000000000000284e+01 -5.213748278517826851e-02
4.500000000000000000e+01 -5.214001518881500319e-02
4.504999999999999716e+01 -5.071168579375099489e-02
4.510000000000000142e+01 -4.920103965093480108e-02
4.514999999999999858e+01 -4.923050136366437929e-02
4.520000000000000284e+01 -5.036630446664185079e-02
4.525000000000000000e+01 -5.387373376226533422e-02
4.529999999999999716e+01 -5.416250931771004334e-02
4.535000000000000142e+01 -5.332370302262264689e-02
4.539999999999999858e+01 -5.462267326723257987e-02
4.545000000000000284e+01 -5.522776697305692428e-02
4.550000000000000000e+01 -5.418164647527159983e-02
4.554999999999999716e+01 -5.409285552358029242e-02
4.560000000000000142e+01 -5.410280428651425416e-02
4.564999999999999858e+01 -5.291987627937951716e-02
4.570000000000000284e+01 -5.143246917347831654e-02
4.575000000000000000e+01 -5.452160678007793998e-02
4.579999999999999716e+01 -5.256154748230099094e-02
4.585000000000000142e+01 -5.233657155439447317e-02
4.589999999999999858e+01 -5.282732574792749214e-02
4.595000000000000284e+01 -5.691259239668007563e-02
4.600000000000000000e+01 -5.438514514453921672e-02
4.604999999999999716e+01 -5.547949060501962404e-02
4.610000000000000142e+01 -5.648127181340348996e-02
4.614999999999999858e+01 -5.683541389138364180e-02
4.620000000000000284e+01 -5.836550240674872464e-02
4.625000000000000000e+01 -5.898214956494474137e-02
4.629999999999999716e+01 -6.084390895793798104e-02
4.635000000000000142e+01 -6.122485377635003556e-02
4.639999999999999858e+01 -6.548392869458780075e-02
4.645000000000000284e+01 -6.590653659121693819e-02
4.650000000000000000e+01 -6.607768008133563242e-02
4.654999999999999716e+01 -6.320848068942651332e-02
4.660000000000000142e+01 -6.301476048110832284e-02
4.664999999999999858e+01 -6.779670712997436233e-02
4.670000000000000284e+01 -6.943155396887076836e-02
4.675000000000000000e+01 -7.428997609746885999e-02
4.679999999999999716e+01 -7.458718278658726941e-02
4.685000000000000142e+01 -7.649939272521275035e-02
4.689999999999999858e+01 -7.617416419504746683e-02
4.695000000000000284e+01 -7.323327664586153085e-02
4.700000000000000000e+01 -6.979125678104784736e-02
4.704999999999999716e+01 -7.071833463912360895e-02
4.710000000000000142e+01 -7.063486050594805499e-02
4.714999999999999858e+01 -7.293967352387557834e-02
4.720000000000000284e+01 -7.348975476022649722e-02
4.725000000000000000e+01 -7.290606581698153010e-02
4.729999999999999716e+01 -7.581323061335600022e-02
4.735000000000000142e+01 -7.627391853987977588e-02
4.739999999999999858e+01 -7.532969484200774390e-02
4.745000000000000284e+01 -1.005741340954612179e-01
4.750000000000000000e+01 -1.007178378702118654e-01
4.754999999999999716e+01 -1.026486235409897613e-01
4.760000000000000142e+01 -1.025484472183384732e-01
4.764999999999999858e+01 -1.049068587126477381e-01
4.770000000000000284e+01 -1.064589548056021073e-01
4.775000000000000000e+01 -1.059068452726374676e-01
4.779999999999999716e+01 -1.058088995146781036e-01
4.785000000000000142e+01 -1.063718610272198634e-01
4.789999999999999858e+01 -1.093688288846800388e-01
4.795000000000000284e+01 -1.104938041203648164e-01
4.800000000000000000e+01 -1.152895828572081255e-01
4.804999999999999716e+01 -1.152944760964187132e-01
4.810000000000000142e+01 -1.163095540107183523e-01
4.814999999999999858e+01 -1.152150625870562578e-01
4.820000000000000284e+01 -1.134403562840659713e-01
4.825000000000000000e+01 -1.146895577784939613e-01
4.829999999999999716e+01 -1.179978333473724467e-01
4.835000000000000142e+01 -1.179976849256146182e-01
4.839999999999999858e+01 -1.171722288893142783e-01
4.845000000000000284e+01 -1.197512057185596140e-01
4.850000000000000000e+01 -1.206444415387885050e-01
4.854999999999999716e+01 -1.241511696224249922e-01
4.860000000000000142e+01 -1.221075975964775462e-01
4.864999999999999858e+01 -1.229656787752718555e-01
4.870000000000000284e+01 -1.246099008982285428e-01
4.875000000000000000e+01 -1.238359894756218965e-01
4.879999999999999716e+01 -1.238529640219038080e-01
4.885000000000000142e+01 -1.268637618093426123e-01
4.889999999999999858e+01 -1.269398295829162193e-01
4.895000000000000284e+01 -1.259118731715346273e-01
4.900000000000000000e+01 -1.272421000628309873e-01
4.904999999999999716e+01 -1.273797618229972894e-01
4.910000000000000142e+01 -1.263249105019805529e-01
4.914999999999999858e+01 -1.249232303909979247e-01
4.920000000000000284e+01 -1.227493798579576134e-01
4.925000000000000000e+01 -1.198077458917719273e-01
4.929999999999999716e+01 -1.209414935981409783e-01
4.935000000000000142e+01 -1.217111198719827841e-01
4.939999999999999858e+01 -1.199560280656431083e-01
4.945000000000000284e+01 -1.204627326836017753e-01
4.950000000000000000e+01 -1.208210019528891815e-01
4.954999999999999716e+01 -1.207132262346678753e-01
4.960000000000000142e+01 -1.202359529390571724e-01
4.964999999999999858e+01 -1.175900569065159995e-01
4.970000000000000284e+01 -1.163047619537384558e-01
4.975000000000000000e+01 -1.192996539049511334e-01
4.979999999999999716e+01 -1.200944926017330217e-01
4.985000000000000142e+01 -1.208987312137040776e-01
4.989999999999999858e+01 -1.203472010439506634e-01
4.995000000000000284e+01 -1.178964892054886610e-01
5.000000000000000000e+01 -1.184379814579225587e-01
5.004999999999999716e+01 -1.170107543207132145e-01
5.010000000000000142e+01 -1.186375542517819487e-01
5.014999999999999858e+01 -1.180713939883825947e-01
5.020000000000000284e+01 -1.177642402117519554e-01
5.025000000000000000e+01 -1.194348124622277990e-01
5.029999999999999716e+01 -1.188546187003947513e-01
5.035000000000000142e+01 -1.185710508891522907e-01
5.039999999999999858e+01 -1.217511244259790043e-01
5.045000000000000284e+01 -1.214610157041545041e-01
5.050000000000000000e+01 -1.174754387905040665e-01
5.054999999999999716e+01 -1.175211421321795402e-01
5.060000000000000142e+01 -1.165577874774270245e-01
5.064999999999999858e+01 -1.202038480338240428e-01
5.070000000000000284e+01 -1.205961323372951310e-01
5.075000000000000000e+01 -1.231752040995130748e-01
5.079999999999999716e+01 -1.259350825208185864e-01
5.085000000000000142e+01 -1.272007533563050963e-01
5.089999999999999858e+01 -1.277985927185159853e-01
5.095000000000000284e+01 -1.265412447499018878e-01
5.100000000000000000e+01 -1.284770157471425978e-01
5.104999999999999716e+01 -1.254816167377409974e-01
5.110000000000000142e+01 -1.278672405554069913e-01
5.114999999999999858e+01 -1.190681375733804448e-01
5.120000000000000284e+01 -1.155482695808332100e-01
5.125000000000000000e+01 -1.161654388500242829e-01
5.129999999999999716e+01 -1.159342205099307549e-01
5.135000000000000142e+01 -1.164018143156931168e-01
5.139999999999999858e+01 -1.161841493569909511e-01
5.145000000000000284e+01 -1.171680047419356996e-01
5.150000000000000000e+01 -1.155115948294114653e-01
5.154999999999999716e+01 -1.154159953456793675e-01
5.160000000000000142e+01 -1.158728179196362451e-01
5.164999999999999858e+01 -1.159910067960935043e-01
5.170000000000000284e+01 -1.143584061557759157e-01
5.175000000000000000e+01 -1.139345859300782832e-01
5.179999999999999716e+01 -1.139229466014228392e-01
5.185000000000000142e+01 -1.137737673843620817e-01
5.189999999999999858e+01 -1.085849890288107938e-01
5.195000000000000284e+01 -1.091328224379142231e-01
5.200000000000000000e+01 -1.082826384504939482e-01
5.204999999999999716e+01 -1.111706799414154956e-01
5.210000000000000142e+01 -1.131893224504086637e-01
5.214999999999999858e+01 -1.128683311855692567e-01
5.220000000000000284e+01 -1.136139646660961899e-01
5.225000000000000000e+01 -1.133976826126023157e-01
5.229999999999999716e+01 -1.146771899233255398e-01
5.235000000000000142e+01 -1.184924683685030372e-01
5.239999999999999858e+01 -1.184333094819968041e-01
5.245000000000000284e+01 -1.224217571684128036e-01
5.250000000000000000e+01 -1.194041583253624278e-01
5.254999999999999716e+01 -1.174819756800315612e-01
5.260000000000000142e+01 -1.135055609244617764e-01
5.264999999999999858e+01 -1.124979440272571157e-01
5.270000000000000284e+01 -1.125480434682863129e-01
5.275000000000000000e+01 -1.134606665116020124e-01
5.279999999999999716e+01 -1.132485551770089499e-01
5.285000000000000142e+01 -1.108683055058675981e-01
5.289999999999999858e+01 -1.129888900548307040e-01
5.295000000000000284e+01 -1.122403540603583716e-01
5.300000000000000000e+01 -1.121580462883290941e-01
5.304999999999999716e+01 -1.122860750881848196e-01
5.310000000000000142e+01 -1.131340260923061752e-01
5.314999999999999858e+01 -1.114374968374232666e-01
5.320000000000000284e+01 -1.133925525434427845e-01
5.325000000000000000e+01 -1.109067415648326005e-01
5.329999999999999716e+01 -1.076427489452548431e-01
5.335000000000000142e+01 -1.070359791317778975e-01
5.339999999999999858e+01 -1.050376737487073442e-01
5.345000000000000284e+01 -1.046921869245840686e-01
5.350000000000000000e+01 -1.078599046406465423e-01
5.354999999999999716e+01 -1.081190937568707877e-01
5.360000000000000142e+01 -1.086746567441352063e-01
5.364999999999999858e+01 -1.076530629399491262e-01
5.370000000000000284e+01 -1.010602253550065832e-01
5.375000000000000000e+01 -1.017364316250830014e-01
5.379999999999999716e+01 -1.013492805792280543e-01
5.385000000000000142e+01 -1.048249327857588842e-01
5.389999999999999858e+01 -1.046032951065936634e-01
5.395000000000000284e+01 -1.041172358259199321e-01
5.400000000000000000e+01 -1.040238238066567011e-01
5.404999999999999716e+01 -1.042930612551647013e-01
5.410000000000000142e+01 -1.113513817004921080e-01
5.414999999999999858e+01 -1.119072681442671718e-01
5.420000000000000284e+01 -9.999655608567811771e-02
5.425000000000000000e+01 -1.022260059789430325e-01
5.429999999999999716e+01 -1.024333627685595771e-01
5.435000000000000142e+01 -1.029850994184441926e-01
5.439999999999999858e+01 -1.028154672098490763e-01
5.445000000000000284e+01 -1.031022344661060991e-01
5.450000000000000000e+01 -1.054396097464761622e-01
5.454999999999999716e+01 -1.054957347807595758e-01
5.460000000000000142e+01 -9.656602077461531874e-02
5.464999999999999858e+01 -9.673807497142361544e-02
5.470000000000000284e+01 -9.334370278581181901e-02
5.475000000000000000e+01 -8.616047704402655938e-02
5.479999999999999716e+01 -7.056536986156666802e-02
5.485000000000000142e+01 -7.360614416195807030e-02
5.489999999999999858e+01 -7.082116352113831947e-02
5.495000000000000284e+01 -6.763972800366487015e-02
5.500000000000000000e+01 -7.061731027575768316e-02
5.504999999999999716e+01 -6.921709805687763228e-02
5.510000000000000142e+01 -6.972933662137820177e-02
5.514999999999999858e+01 -6.877730927138318850e-02
5.520000000000000284e+01 -7.057353657644177547e-02
5.525000000000000000e+01 -7.472701044946221394e-02
5.529999999999999716e+01 -7.419106346515502715e-02
5.535000000000000142e+01 -7.384965934887997852e-02
5.539999999999999858e+01 -5.967311442418059275e-02
5.545000000000000284e+01 -5.033315718967681929e-02
5.550000000000000000e+01 -4.848256315191966370e-02
5.554999999999999716e+01 -4.739427949752484520e-02
5.560000000000000142e+01 -4.872953256211248751e-02
5.564999999999999858e+01 -4.885196657024975381e-02
5.570000000000000284e+01 -4.892566587625164082e-02
5.575000000000000000e+01 -4.881083428555892806e-02
5.579999999999999716e+01 -4.960558123336269998e-02
5.585000000000000142e+01 -4.943020230019288391e-02
5.589999999999999858e+01 -4.952428914960459866e-02
5.595000000000000284e+01 -4.801630260764853941e-02
5.600000000000000000e+01 -5.433447753350926362e-02
5.604999999999999716e+01 -5.407172998548843285e-02
5.610000000000000142e+01 -5.637502801354021126e-02
5.614999999999999858e+01 -5.388484629277267429e-02
5.620000000000000284e+01 -5.434369760739674732e-02
5.625000000000000000e+01 -5.644952301274369644e-02
5.629999999999999716e+01 -5.703275951152445705e-02
5.635000000000000142e+01 -5.695606980647592577e-02
5.639999999999999858e+01 -5.690336838946859904e-02
5.645000000000000284e+01 -5.700289588827909398e-02
5.650000000000000000e+01 -6.186121133639357200e-02
5.654999999999999716e+01 -6.222227006222090517e-02
5.660000000000000142e+01 -6.154466565387392563e-02
5.664999999999999858e+01 -6.127915172566431729e-02
5.670000000000000284e+01 -6.679419445381337694e-02
5.675000000000000000e+01 -6.559698382603301736e-02
5.679999999999999716e+01 -6.548021126369027445e-02
5.685000000000000142e+01 -6.518022935893938441e-02
5.689999999999999858e+01 -6.616878484291649487e-02
5.695000000000000284e+01 -6.545816192092734909e-02
5.700000000000000000e+01 -7.045471109635854934e-02
5.704999999999999716e+01 -7.045251840805452637e-02
5.710000000000000142e+01 -7.019494289625254069e-02
5.714999999999999858e+01 -6.975140163421610084e-02
5.720000000000000284e+01 -6.744958808894925550e-02
5.725000000000000000e+01 -6.729755364898261372e-02
5.729999999999999716e+01 -6.615606174983913734e-02
5.735000000000000142e+01 -6.524196642447770145e-02
5.739999999999999858e+01 -6.543378591015211465e-02
5.745000000000000284e+01 -6.612463306196098012e-02
5.750000000000000000e+01 -6.595721315231395376e-02
5.754999999999999716e+01 -6.570011147732557344e-02
5.760000000000000142e+01 -6.508485397979223153e-02
5.764999999999999858e+01 -6.373901096120147824e-02
5.770000000000000284e+01 -6.547093910042686704e-02
5.775000000000000000e+01 -6.351296523043774289e-02
5.779999999999999716e+01 -6.298636561951863333e-02
5.785000000000000142e+01 -5.666770760508568761e-02
5.789999999999999858e+01 -5.684570850767263483e-02
5.795000000000000284e+01 -5.748827555512380644e-02
5.800000000000000000e+01 -5.359833559019429317e-02
5.804999999999999716e+01 -5.303906292530582295e-02
5.810000000000000142e+01 -5.706691220242697538e-02
5.814999999999999858e+01 -5.403416455670449065e-02
5.820000000000000284e+01 -5.741408195573439316e-02
5.825000000000000000e+01 -5.175106882338897929e-02
5.829999999999999716e+01 -5.071902664935043492e-02
5.835000000000000142e+01 -4.995139335246794043e-02
5.839999999999999858e+01 -4.465801729764182909e-02
5.845000000000000284e+01 -4.634201661125476185e-02
5.850000000000000000e+01 -4.632027286259481069e-02
5.854999999999999716e+01 -4.070070211201468058e-02
5.860000000000000142e+01 -3.389454351994696663e-02
5.864999999999999858e+01 -3.166669578868455681e-02
5.870000000000000284e+01 -3.173258828192199177e-02
5.875000000000000000e+01 -3.174752049412320892e-02
5.879999999999999716e+01 -3.241623942686551463e-02
5.885000000000000142e+01 -3.200009235306331551e-02
5.889999999999999858e+01 -3.187661653991935573e-02
5.895000000000000284e+01 -3.091117882798356808e-02
5.900000000000000000e+01 -3.417255987537490963e-02
5.904999999999999716e+01 -3.536755120883259412e-02
5.910000000000000142e+01 -2.699324208495840205e-02
5.914999999999999858e+01 -2.982566583543705060e-02
5.920000000000000284e+01 -3.003576491178644448e-02
5.925000000000000000e+01 -3.089059399572293557e-02
5.929999999999999716e+01 -3.346624490708045851e-02
5.935000000000000142e+01 -3.403563424687893607e-02
5.939999999999999858e+01 -3.180809698588649148e-02
5.945000000000000284e+01 -3.178177822089610360e-02
5.950000000000000000e+01 -3.183250905219730392e-02
5.954999999999999716e+01 -3.179471818107568876e-02
5.960000000000000142e+01 -3.027744349752035935e-02
5.964999999999999858e+01 -3.048617331982425224e-02
5.970000000000000284e+01 -1.196816602300763976e-02
5.975000000000000000e+01 -8.666431810296070307e-03
5.979999999999999716e+01 -3.596108818019856917e-03
5.985000000000000142e+01 -3.521753445591472003e-03
5.989999999999999858e+01 -3.433249838501161496e-03
5.995000000000000284e+01 -3.475020516539164411e-03
6.000000000000000000e+01 -2.858598764976046872e-03
6.004999999999999716e+01 -2.034674800750944489e-03
6.010000000000000142e+01 -3.490481655213281773e-03
6.014999999999999858e+01 -8.577621531305238203e-03
6.020000000000000284e+01 -7.344464329068912077e-03
6.025000000000000000e+01 -1.147198223490572717e-02
6.029999999999999716e+01 -1.019452299364583502e-02
6.035000000000000142e+01 -1.100892677347315926e-02
6.039999999999999858e+01 1.339364638774848994e-03
6.045000000000000284e+01 3.840830246141087919e-03
6.050000000000000000e+01 3.099230937031061377e-03
6.054999999999999716e+01 5.530022162309054974e-03
6.060000000000000142e+01 5.380415245761216436e-03
6.064999999999999858e+01 5.623083845121835435e-03
6.070000000000000284e+01 8.455184000160724869e-03
6.075000000000000000e+01 8.493782904956771046e-03
6.079999999999999716e+01 9.023714608078258273e-03
6.085000000000000142e+01 9.020168432794769056e-03
6.089999999999999858e+01 9.472887312083356701e-03
6.095000000000000284e+01 1.406663076656882415e-02
6.100000000000000000e+01 1.658219383828053034e-02
6.104999999999999716e+01 1.671136770962296236e-02
6.110000000000000142e+01 1.788923997234058774e-02
6.114999999999999858e+01 1.664713136071534205e-02
6.120000000000000284e+01 1.648320827441663097e-02
6.125000000000000000e+01 1.494956669895607625e-02
6.129999999999999716e+01 2.342290324834757007e-02
6.135000000000000142e+01 2.429112995672612352e-02
6.139999999999999858e+01 2.395733773630325317e-02
6.145000000000000284e+01 2.399500334053355013e-02
6.150000000000000000e+01 2.473919636766842844e-02
6.154999999999999716e+01 2.445894589314063713e-02
6.160000000000000142e+01 2.553893029665078515e-02
6.164999999999999858e+01 2.562763933042021963e-02
6.170000000000000284e+01 2.526148278790840002e-02
6.175000000000000000e+01 2.551706942402846151e-02
6.179999999999999716e+01 2.701471899749743541e-02
6.185000000000000142e+01 2.765243325947099387e-02
6.189999999999999858e+01 2.744261604824835971e-02
6.195000000000000284e+01 2.753142539258874796e-02
6.200000000000000000e+01 2.687771862063510070e-02
6.204999999999999716e+01 2.641691438135745224e-02
6.210000000000000142e+01 2.597129022800606646e-02
6.214999999999999858e+01 2.360578389730474957e-02
6.220000000000000284e+01 2.499989065166907665e-02
6.225000000000000000e+01 2.091930271784520415e-02
6.229999999999999716e+01 2.177716408148988939e-02
6.235000000000000142e+01 2.153009422056455929e-02
6.239999999999999858e+01 2.444451141975610697e-02
6.245000000000000284e+01 2.432250609416984274e-02
6.250000000000000000e+01 2.433443838039563156e-02
6.254999999999999716e+01 2.259862891598511322e-02
6.260000000000000142e+01 2.436120558500079816e-02
6.264999999999999858e+01 2.187795516064932125e-02
6.270000000000000284e+01 2.192411012864028258e-02
6.275000000000000000e+01 2.103671216007601749e-02
6.279999999999999716e+01 1.725768169646013650e-02
6.285000000000000142e+01 1.668090249234858991e-02
6.289999999999999858e+01 1.902686317115901554e-02
6.295000000000000284e+01 1.642158442220028811e-02
6.300000000000000000e+01 1.618170302353654985e-02
6.304999999999999716e+01 1.195342215478540152e-02
6.310000000000000142e+01 1.278291558345572530e-02
6.314999999999999858e+01 1.205593049020114993e-02
6.320000000000000284e+01 6.512987788463589153e-03
6.325000000000000000e+01 1.316653658721865690e-02
6.329999999999999716e+01 1.138544778910099281e-02
6.335000000000000142e+01 1.155668609425254678e-02
6.339999999999999858e+01 1.098795457260978541e-02
6.345000000000000284e+01 5.162499487700743586e-03
6.350000000000000000e+01 2.170040316390890300e-03
6.354999999999999716e+01 1.792082953029188299e-03
6.360000000000000142e+01 2.071136768282006487e-03
6.364999999999999858e+01 6.769683600169876985e-04
6.370000000000000284e+01 1.588210071290335019e-03
6.375000000000000000e+01 2.257162487439904469e-03
6.379999999999999716e+01 4.342132550111017786e-03
6.385000000000000142e+01 -4.543936860963958269e-03
6.389999999999999858e+01 -7.832529754019238941e-03
6.395000000000000284e+01 -1.188616928476835671e-02
6.400000000000000000e+01 -8.403302581084739001e-03
6.404999999999999716e+01 -8.654976131860897190e-03
6.409999999999999432e+01 -6.681141009901518657e-03
6.415000000000000568e+01 -5.847004809852267108e-03
6.420000000000000284e+01 -5.250688456214790654e-03
6.425000000000000000e+01 -8.542357774269456264e-03
6.429999999999999716e+01 -8.756059417671616107e-03
6.434999999999999432e+01 2.372255540677532110e-02
6.440000000000000568e+01 2.232013589210779872e-02
6.445000000000000284e+01 2.187734010372395510e-02
6.450000000000000000e+01 2.603594255677048677e-02
6.454999999999999716e+01 2.166454391767706766e-02
6.459999999999999432e+01 1.976620856265031562e-02
6.465000000000000568e+01 1.662698544518858776e-02
6.470000000000000284e+01 1.716662616250091977e-02
6.475000000000000000e+01 1.856595545733721875e-02
6.479999999999999716e+01 1.881130318578928470e-02
6.484999999999999432e+01 1.398328328255617030e-02
6.490000000000000568e+01 1.461308759659314324e-02
6.495000000000000284e+01 1.500252691652932333e-02
6.500000000000000000e+01 1.418325239424993341e-02
6.504999999999999716e+01 1.029737415201052372e-02
6.509999999999999432e+01 1.014577492685717584e-02
6.515000000000000568e+01 1.049045582499748795e-02
6.520000000000000284e+01 1.041405215686296709e-02
6.525000000000000000e+01 1.577690234469859842e-02
6.529999999999999716e+01 1.513828185326008234e-02
6.534999999999999432e+01 1.211800293770615156e-02
6.540000000000000568e+01 8.544732004338209674e-03
6.545000000000000284e+01 7.330290926437214860e-03
6.550000000000000000e+01 6.796672756470485341e-03
6.554999999999999716e+01 6.156981158622676364e-03
6.559999999999999432e+01 1.327234857502574729e-02
6.565000000000000568e+01 1.295046706630829936e-02
6.570000000000000284e+01 1.062998179111137968e-02
6.575000000000000000e+01 1.014686420168143047e-02
6.579999999999999716e+01 3.607728720613869941e-03
6.584999999999999432e+01 4.468322905394168324e-04
6.590000000000000568e+01 8.320977157464120753e-04
6.595000000000000284e+01 -5.790065412196830977e-03
6.600000000000000000e+01 -6.793310086025960981e-03
6.604999999999999716e+01 -1.614353928132005508e-03
6.609999999999999432e+01 -5.979565468270678363e-03
6.615000000000000568e+01 1.004510773884789926e-03
6.620000000000000284e+01 2.632506977400283707e-03
6.625000000000000000e+01 4.894100351701111129e-03
6.629999999999999716e+01 3.970898066633738073e-03
6.634999999999999432e+01 2.742988776679815104e-03
6.640000000000000568e+01 -6.117164636256948625e-03
6.645000000000000284e+01 -7.157584975670758416e-03
6.650000000000000000e+01 -8.110471745591273790e-03
6.654999999999999716e+01 -1.357426823276314080e-02
6.659999999999999432e+01 -1.333102692118349163e-02
6.665000000000000568e+01 -1.317056401642608537e-02
6.670000000000000284e+01 -1.404153076469599574e-02
6.675000000000000000e+01 -1.316327342219267803e-02
6.679999999999999716e+01 -1.109864893848626008e-02
6.684999999999999432e+01 -1.333843687995093542e-02
6.690000000000000568e+01 -1.926765032214938431e-02
6.695000000000000284e+01 -1.806486564931387637e-02
6.700000000000000000e+01 -1.513442713038129321e-02
6.704999999999999716e+01 -1.493769844160412578e-02
6.709999999999999432e+01 -9.953025792300229657e-03
6.715000000000000568e+01 -1.063888077562386188e-02
6.720000000000000284e+01 -1.178861738907174481e-02
6.725000000000000000e+01 -8.515309674667639883e-03
6.729999999999999716e+01 -7.700794228379340134e-03
6.734999999999999432e+01 -6.235963139049251897e-03
6.740000000000000568e+01 -4.039810575873042410e-03
6.745000000000000284e+01 -2.184127988509603716e-03
6.750000000000000000e+01 -2.954812928035783440e-03
6.754999999999999716e+01 -3.588671576519916317e-03
6.759999999999999432e+01 -5.817628614446996790e-03
6.765000000000000568e+01 3.337460540725663023e-03
6.770000000000000284e+01 3.287095075068762699e-03
6.775000000000000000e+01 3.705674727144723287e-03
6.779999999999999716e+01 -1.253912340415163848e-02
6.784999999999999432e+01 -1.556659961405605641e-02
6.790000000000000568e+01 -1.508755571245718428e-02
6.795000000000000284e+01 -1.359237854676275357e-02
6.800000000000000000e+01 -1.202938846188356461e-02
6.804999999999999716e+01 -1.185012996784166536e-02
6.809999999999999432e+01 -1.320809061815517507e-02
6.815000000000000568e+01 -1.239635667558645904e-02
6.820000000000000284e+01 -1.236483797628064665e-02
6.825000000000000000e+01 -1.341090300188081848e-02
6.829999999999999716e+01 -1.340498361514686279e-02
6.834999999999999432e+01 -1.179557682925974453e-02
6.840000000000000568e+01 -2.086822299263403971e-02
6.845000000000000284e+01 -2.139927264771160700e-02
6.850000000000000000e+01 -2.127577041280541079e-02
6.854999999999999716e+01 -1.841177563850979193e-02
6.859999999999999432e+01 -1.874652766626080241e-02
6.865000000000000568e+01 -1.995241101627127922e-02
6.870000000000000284e+01 -1.994801724858632705e-02
6.875000000000000000e+01 -2.081933115336672205e-02
6.879999999999999716e+01 -2.245064159200552828e-02
6.884999999999999432e+01 -2.203458297096213409e-02
6.890000000000000568e+01 -2.358094740022917760e-02
6.895000000000000284e+01 -2.246171515867853921e-02
6.900000000000000000e+01 -2.273918339446765954e-02
6.904999999999999716e+01 -2.328077406364923579e-02
6.909999999999999432e+01 -2.351739822352199791e-02
6.915000000000000568e+01 -2.300155508629612294e-02
6.920000000000000284e+01 -1.755175433316648326e-02
6.925000000000000000e+01 -1.541659144056005924e-02
6.929999999999999716e+01 -1.507402176158573193e-02
6.934999999999999432e+01 -1.035653819270092660e-02
6.940000000000000568e+01 -1.241936144135821415e-02
6.945000000000000284e+01 -1.520809801257904346e-02
6.950000000000000000e+01 -1.415776425368029529e-02
6.954999999999999716e+01 -1.581454591841412530e-02
6.959999999999999432e+01 -1.348110113860683142e-02
6.965000000000000568e+01 -1.286253517271080532e-02
6.970000000000000284e+01 -1.061112672561505613e-02
6.975000000000000000e+01 -1.081775238962107838e-02
6.979999999999999716e+01 -8.419158151340528154e-03
6.984999999999999432e+01 -7.043199592549840779e-03
6.990000000000000568e+01 -7.384755800934707237e-03
6.995000000000000284e+01 -8.650576387306384979e-03
7.000000000000000000e+01 -1.102107084836188335e-02
7.004999999999999716e+01 -1.014461520541747389e-02
7.009999999999999432e+01 -1.020691893518215973e-02
7.015000000000000568e+01 -1.068133591785197511e-02
7.020000000000000284e+01 -1.005854779199867773e-02
7.025000000000000000e+01 -8.346925123291455001e-03
7.029999999999999716e+01 -8.775359571878582621e-03
7.034999999999999432e+01 -8.897320876542229653e-03
7.040000000000000568e+01 -7.297200718337388918e-03
7.045000000000000284e+01 -6.878812039277377131e-03
7.050000000000000000e+01 -6.848142473495170794e-03
7.054999999999999716e+01 -9.596670373925260400e-03
7.059999999999999432e+01 -1.160913355083264750e-02
7.065000000000000568e+01 -1.149461736744340420e-02
7.070000000000000284e+01 -1.438035686542908295e-02
7.075000000000000000e+01 -8.052136874352869289e-03
7.079999999999999716e+01 -8.960468807938666569e-03
7.084999999999999432e+01 -8.775956665227541142e-03
7.090000000000000568e+01 -8.309217488381847802e-03
7.095000000000000284e+01 -1.176723442771472096e-02
7.100000000000000000e+01 -1.068651691692047538e-02
7.104999999999999716e+01 -8.972572837595841483e-03
7.109999999999999432e+01 -6.296474356498709714e-03
7.115000000000000568e+01 -1.357075518163598608e-02
7.120000000000000284e+01 -2.210055030643913346e-04
7.125000000000000000e+01 -3.444388044859739021e-04
7.129999999999999716e+01 7.836269848027530667e-04
7.134999999999999432e+01 8.914889099455652541e-04
7.140000000000000568e+01 -9.890450465725195237e-04
7.145000000000000284e+01 -2.251198181815420619e-03
7.150000000000000000e+01 -2.954076825785379237e-03
7.154999999999999716e+01 4.066275269439447045e-04
7.159999999999999432e+01 1.289050635579799646e-04
7.165000000000000568e+01 3.258322843551135755e-03
7.170000000000000284e+01 3.261223026279475717e-03
7.175000000000000000e+01 2.100964419290530551e-03
7.179999999999999716e+01 2.318740365555056835e-03
7.184999999999999432e+01 2.961375364769086062e-03
7.190000000000000568e+01 3.370157387177636233e-03
7.195000000000000284e+01 5.038271770514942197e-03
7.200000000000000000e+01 4.844236161391683032e-03
7.204999999999999716e+01 5.383149933287793669e-03
7.209999999999999432e+01 6.141351577474325057e-03
7.215000000000000568e+01 6.833952583665733709e-03
7.220000000000000284e+01 1.395301960255016828e-03
7.225000000000000000e+01 5.376188436252963719e-04
7.229999999999999716e+01 -8.711280531283167265e-04
7.234999999999999432e+01 -1.978021076327314098e-04
7.240000000000000568e+01 1.784838166383982130e-04
7.245000000000000284e+01 -2.443347265788193765e-03
7.250000000000000000e+01 -1.766315168172209737e-03
7.254999999999999716e+01 -3.916570411733617980e-03
7.259999999999999432e+01 -6.081717532755910073e-03
7.265000000000000568e+01 -6.992236124025788535e-03
7.270000000000000284e+01 -7.270087269720955370e-03
7.275000000000000000e+01 -7.951014237300785964e-03
7.279999999999999716e+01 -6.791460119203005137e-03
7.284999999999999432e+01 -5.420102770039385114e-03
7.290000000000000568e+01 -4.603356655557088936e-03
7.295000000000000284e+01 -3.574047666410426309e-03
7.300000000000000000e+01 -4.580371762271079447e-04
7.304999999999999716e+01 3.105293369078754393e-04
7.309999999999999432e+01 5.203732962014917356e-03
7.315000000000000568e+01 5.121266360738232874e-03
7.320000000000000284e+01 6.784783725899656316e-03
7.325000000000000000e+01 9.155299575500524395e-03
7.329999999999999716e+01 9.901503183507036690e-03
7.334999999999999432e+01 1.066029208270644242e-02
7.340000000000000568e+01 1.427118128529702643e-02
7.345000000000000284e+01 1.718724659392080120e-02
7.350000000000000000e+01 1.835303829240281931e-02
7.354999999999999716e+01 1.870236299888068318e-02
7.359999999999999432e+01 2.461265660489360060e-02
7.365000000000000568e+01 2.348069445048888218e-02
7.370000000000000284e+01 2.347309998850441101e-02
7.375000000000000000e+01 2.428491339962039058e-02
7.379999999999999716e+01 2.405915186484267401e-02
7.384999999999999432e+01 2.531793656939684486e-02
7.390000000000000568e+01 2.573882316468948869e-02
7.395000000000000284e+01 2.610841335032512700e-02
7.400000000000000000e+01 2.791066559424287830e-02
7.404999999999999716e+01 2.577221813810317078e-02
7.409999999999999432e+01 2.869937783091463385e-02
7.415000000000000568e+01 2.645998248834012870e-02
7.420000000000000284e+01 2.439118663643251653e-02
7.425000000000000000e+01 2.245165115560272470e-02
7.429999999999999716e+01 2.233756616425901231e-02
7.434999999999999432e+01 2.262494483790184613e-02
7.440000000000000568e+01 2.238530329967641785e-02
7.445000000000000284e+01 2.156794195854463622e-02
7.450000000000000000e+01 2.005166795647380859e-02
7.454999999999999716e+01 2.018908716288938393e-02
7.459999999999999432e+01 2.066462397905901791e-02
7.465000000000000568e+01 1.734094419580991392e-02
7.470000000000000284e+01 1.585329556137849913e-02
7.475000000000000000e+01 1.420560300295881095e-02
7.479999999999999716e+01 1.349142146166809955e-02
7.484999999999999432e+01 1.108168736798785005e-02
7.490000000000000568e+01 1.228454252965635596e-02
7.495000000000000284e+01 9.629467682690833613e-03
7.500000000000000000e+01 8.721895904868291749e-03
7.504999999999999716e+01 2.924131238958203004e-03
7.509999999999999432e+01 3.116930277711319180e-03
7.515000000000000568e+01 3.033181661569454412e-03
7.520000000000000284e+01 3.728273794760228813e-03
7.525000000000000000e+01 2.383239615877225624e-03
7.529999999999999716e+01 3.126399723153115272e-03
7.534999999999999432e+01 3.221262760908333647e-03
7.540000000000000568e+01 3.349947677516524041e-03
7.545000000000000284e+01 1.582980345978643412e-03
7.550000000000000000e+01 4.107910491087642872e-04
7.554999999999999716e+01 -1.286898373307325451e-03
7.559999999999999432e+01 -9.693015931882416857e-04
7.565000000000000568e+01 1.051450788878073583e-02
7.570000000000000284e+01 5.547788489334920352e-03
7.575000000000000000e+01 6.802018432353272928e-03
7.579999999999999716e+01 7.085250505877821806e-03
7.584999999999999432e+01 8.445759954490235713e-03
7.590000000000000568e+01 9.195515401197652816e-03
7.595000000000000284e+01 8.020614331519444404e-03
7.600000000000000000e+01 8.311575699364323264e-03
7.604999999999999716e+01 9.339682887746331499e-03
7.609999999999999432e+01 1.127734286048867260e-02
7.615000000000000568e+01 -1.028206793503758402e-03
7.620000000000000284e+01 -3.488434265032393494e-03
7.625000000000000000e+01 -8.852645016798143737e-03
7.629999999999999716e+01 -9.727954584125010976e-03
7.634999999999999432e+01 -5.966123463724420234e-03
7.640000000000000568e+01 -5.423019925945465544e-03
7.645000000000000284e+01 -5.658612149962792548e-03
7.650000000000000000e+01 -5.146524091105760500e-03
7.654999999999999716e+01 -3.035711702917986803e-03
7.659999999999999432e+01 6.285340111439404083e-03
7.665000000000000568e+01 5.053424353260042683e-03
7.670000000000000284e+01 6.753298134096911119e-03
7.675000000000000000e+01 4.358308112270804606e-03
7.679999999999999716e+01 4.902080730408660270e-03
7.684999999999999432e+01 5.486765715989115437e-03
7.690000000000000568e+01 -2.114168731780649568e-03
7.695000000000000284e+01 -5.654886350842240270e-03
7.700000000000000000e+01 -4.878064988706532976e-03
7.704999999999999716e+01 -3.920851527686734089e-03
7.709999999999999432e+01 -3.142755032069797453e-03
7.715000000000000568e+01 -4.923459677967634979e-03
7.720000000000000284e+01 -4.001579123811381186e-03
7.725000000000000000e+01 -8.540565304332394317e-03
7.729999999999999716e+01 -3.945427518060998229e-03
7.734999999999999432e+01 -3.359186717789354980e-03
7.740000000000000568e+01 -5.296205312678301663e-03
7.745000000000000284e+01 4.276405350714088029e-04
7.750000000000000000e+01 -2.468322240595378914e-03
7.754999999999999716e+01 -1.369387171890077380e-03
7.759999999999999432e+01 -2.054651291696625408e-03
7.765000000000000568e+01 -3.092908383723172276e-03
7.770000000000000284e+01 -5.437081078752077634e-03
7.775000000000000000e+01 -6.049770007320197721e-03
7.779999999999999716e+01 -7.509390193420387681e-03
7.784999999999999432e+01 -1.078654929486252967e-02
7.790000000000000568e+01 -1.902426384618530544e-02
7.795000000000000284e+01 -1.746451352809255675e-02
7.800000000000000000e+01 -1.616795389011266987e-02
7.804999999999999716e+01 -1.856422893061857385e-02
7.809999999999999432e+01 -1.861185874912287680e-02
7.815000000000000568e+01 -1.815773197735383315e-02
7.820000000000000284e+01 -1.923189851022365227e-02
7.825000000000000000e+01 -2.191742282889507648e-02
7.829999999999999716e+01 -2.529454075209623329e-02
7.834999999999999432e+01 -2.664709266634023369e-02
7.840000000000000568e+01 -2.492689745580340538e-02
7.845000000000000284e+01 -2.544640013754622884e-02
7.850000000000000000e+01 -2.441987004993172866e-02
7.854999999999999716e+01 -2.370462644970463759e-02
7.859999999999999432e+01 -2.077757934405708579e-02
7.865000000000000568e+01 -1.977217792828174850e-02
7.870000000000000284e+01 -2.044587015875021924e-02
7.875000000000000000e+01 -1.956402334711086766e-02
7.879999999999999716e+01 -1.912532398972825037e-02
7.884999999999999432e+01 -1.795880713447072646e-02
7.890000000000000568e+01 -1.530074117257004124e-02
7.895000000000000284e+01 -1.487299814954548202e-02
7.900000000000000000e+01 -1.254474821223201288e-02
7.904999999999999716e+01 -1.049940355208130172e-02
7.909999999999999432e+01 -1.045119033864194344e-02
7.915000000000000568e+01 -9.077645028028626800e-03
7.920000000000000284e+01 -8.274598592021301102e-03
7.925000000000000000e+01 -5.826525994545118069e-03
7.929999999999999716e+01 -7.657056326279019186e-03
7.934999999999999432e+01 -7.572539962243913549e-03
7.940000000000000568e+01 -7.256527363376687710e-03
7.945000000000000284e+01 -6.923487756503664270e-03
7.950000000000000000e+01 -7.752246521363369974e-03
7.954999999999999716e+01 -6.623791463248173729e-03
7.959999999999999432e+01 -6.387960489264887104e-03
7.965000000000000568e+01 -6.367376370331401074e-03
7.970000000000000284e+01 -7.336664317951039314e-03
7.975000000000000000e+01 -8.245033390559368403e-03
7.979999999999999716e+01 -8.505066856540998213e-03
7.984999999999999432e+01 -9.099960421822601842e-03
7.990000000000000568e+01 -6.435192333347799186e-03
7.995000000000000284e+01 -2.846799250062680749e-03
8.000000000000000000e+01 4.452358566346845624e-04
8.004999999999999716e+01 -2.035698919758060360e-03
8.009999999999999432e+01 -1.443616079270630638e-03
8.015000000000000568e+01 -1.773237835884835731e-03
8.020000000000000284e+01 -2.568776908011961672e-03
8.025000000000000000e+01 -1.681689683049362397e-03
8.029999999999999716e+01 -1.805855055891185921e-04
8.034999999999999432e+01 -1.528148295918496527e-03
8.040000000000000568e+01 -1.781432363643990031e-03
8.045000000000000284e+01 2.086816483507751216e-03
8.050000000000000000e+01 2.140034035058137243e-03
8.054999999999999716e+01 1.089693886033434858e-03
8.059999999999999432e+01 5.106179519463788577e-03
8.065000000000000568e+01 5.599785151291952409e-03
8.070000000000000284e+01 4.903469805096232446e-03
8.075000000000000000e+01 5.097891036595113452e-03
8.079999999999999716e+01 3.000729270517904241e-03
8.084999999999999432e+01 3.640426357746857303e-03
8.090000000000000568e+01 2.665018003912868628e-03
8.095000000000000284e+01 2.874843062525461995e-03
8.100000000000000000e+01 3.773786185040517525e-03
8.104999999999999716e+01 5.693395002077884272e-03
8.109999999999999432e+01 5.905703985611498660e-03
8.115000000000000568e+01 3.056617468785381361e-03
8.120000000000000284e+01 2.899938631025305701e-03
8.125000000000000000e+01 5.976402578342267756e-03
8.129999999999999716e+01 5.132037056645223985e-03
8.134999999999999432e+01 3.777001064039256853e-03
8.140000000000000568e+01 2.616956591003855373e-03
8.145000000000000284e+01 1.487520976511067742e-03
8.150000000000000000e+01 5.052465745519336277e-03
8.154999999999999716e+01 -5.256055979762974456e-04
8.159999999999999432e+01 9.136148708982410943e-04
8.165000000000000568e+01 1.269183125110136560e-03
8.170000000000000284e+01 2.154583692452583833e-03
8.175000000000000000e+01 3.232377710371440744e-03
8.179999999999999716e+01 2.892851030423568282e-03
8.184999999999999432e+01 2.161893740108353744e-03
8.190000000000000568e+01 3.131290888544156770e-03
8.195000000000000284e+01 2.682243908244887781e-04
8.200000000000000000e+01 4.470629157382479714e-03
8.204999999999999716e+01 5.404473781752849870e-03
8.209999999999999432e+01 4.530869654606689036e-03
8.215000000000000568e+01 3.258226040573732225e-03
8.220000000000000284e+01 2.385647970694737986e-03
8.225000000000000000e+01 3.496125615967604280e-03
8.229999999999999716e+01 3.079225594527206108e-04
8.234999999999999432e+01 -1.268028026418445593e-03
8.240000000000000568e+01 -1.263199490644520461e-03
8.245000000000000284e+01 -1.493272849276029842e-03
8.250000000000000000e+01 -5.420872870435996258e-04
8.254999999999999716e+01 -6.276859188953941987e-03
8.259999999999999432e+01 -2.743909616158508868e-03
8.265000000000000568e+01 -4.038046612682377919e-03
8.270000000000000284e+01 -3.602054050889745476e-03
8.275000000000000000e+01 -3.669016803210959320e-03
8.279999999999999716e+01 -4.043823347005366491e-03
8.284999999999999432e+01 -9.930996216554709155e-03
8.290000000000000568e+01 -9.472802058777301387e-03
8.295000000000000284e+01 -9.290749941605386600e-03
8.300000000000000000e+01 -1.533715789695574289e-02
8.304999999999999716e+01 -1.376937642093317704e-02
8.309999999999999432e+01 -9.574589708884645098e-03
8.315000000000000568e+01 -1.626201413196923240e-02
8.320000000000000284e+01 1.515542800214987086e-02
8.325000000000000000e+01 1.086444095252721460e-02
8.329999999999999716e+01 8.453693924206081428e-03
8.334999999999999432e+01 6.498207201288761468e-03
8.340000000000000568e+01 6.836150555762485551e-03
8.345000000000000284e+01 2.665435735289885255e-03
8.350000000000000000e+01 1.511541130153669452e-03
8.354999999999999716e+01 -4.930702996490436522e-03
8.359999999999999432e+01 -1.298499170093714294e-02
8.365000000000000568e+01 -1.624516295852278941e-02
8.370000000000000284e+01 -1.629096489770578277e-02
8.375000000000000000e+01 -1.554623666721054696e-02
8.379999999999999716e+01 -1.551478720539063022e-02
8.384999999999999432e+01 -1.677783372630615652e-02
8.390000000000000568e+01 -4.423955036619720525e-03
8.395000000000000284e+01 -1.265867993263658552e-03
8.400000000000000000e+01 1.110025825039773857e-03
8.404999999999999716e+01 9.668571398197626718e-03
8.409999999999999432e+01 1.477950765198153549e-02
8.415000000000000568e+01 1.755851989141963415e-02
8.420000000000000284e+01 1.806209611945317969e-02
8.425000000000000000e+01 1.708241796401531801e-02
8.429999999999999716e+01 1.559887590833178815e-02
8.434999999999999432e+01 1.592585906718632302e-02
8.440000000000000568e+01 2.021885932136158193e-02
8.445000000000000284e+01 2.001400098697619229e-02
8.450000000000000000e+01 1.999803854398583131e-02
8.454999999999999716e+01 2.193165954726944769e-02
8.459999999999999432e+01 2.030139249787119363e-02
8.465000000000000568e+01 2.106980453426035224e-02
8.470000000000000284e+01 2.121545027148473428e-02
8.475000000000000000e+01 2.311226544803703445e-02
8.479999999999999716e+01 1.886413750137574258e-02
8.484999999999999432e+01 1.554844432602459255e-02
8.490000000000000568e+01 1.749099918231685966e-02
8.495000000000000284e+01 2.262067226457169233e-02
8.500000000000000000e+01 2.851485617981593113e-02
8.504999999999999716e+01 3.890816087873359003e-02
8.509999999999999432e+01 4.036505850511429988e-02
8.515000000000000568e+01 4.067497779027745564e-02
8.520000000000000284e+01 4.281828679493322048e-02
8.525000000000000000e+01 5.615300495130589459e-02
8.529999999999999716e+01 6.117388199993843007e-02
8.534999999999999432e+01 6.257257266758878278e-02
8.540000000000000568e+01 6.644301864099189103e-02
8.545000000000000284e+01 6.634685843379817261e-02
8.550000000000000000e+01 6.161006004967704147e-02
8.554999999999999716e+01 5.502786653952826401e-02
8.559999999999999432e+01 5.513201938550273823e-02
8.565000000000000568e+01 5.386088777840005587e-02
8.570000000000000284e+01 5.631166652717929655e-02
8.575000000000000000e+01 5.282736274743180666e-02
8.579999999999999716e+01 5.393219592324588474e-02
8.584999999999999432e+01 5.353220048480356041e-02
8.590000000000000568e+01 5.384786186018015314e-02
8.595000000000000284e+01 5.054629069887800474e-02
8.600000000000000000e+01 4.487238211230374502e-02
8.604999999999999716e+01 4.408097869923355977e-02
8.609999999999999432e+01 4.335063919407739635e-02
8.615000000000000568e+01 4.263396498909353960e-02
8.620000000000000284e+01 4.468582798616588941e-02
8.625000000000000000e+01 4.490585969563237745e-02
8.629999999999999716e+01 4.478696300383652740e-02
8.634999999999999432e+01 4.773666259730578038e-02
8.640000000000000568e+01 4.758097117838250983e-02
8.645000000000000284e+01 4.733848513475882175e-02
8.650000000000000000e+01 5.423589471988687905e-02
8.654999999999999716e+01 5.328857546967295106e-02
8.659999999999999432e+01 5.673840511920436730e-02
8.665000000000000568e+01 5.635555575194846345e-02
8.670000000000000284e+01 5.365582265334031820e-02
8.675000000000000000e+01 4.508928080368902747e-02
8.679999999999999716e+01 4.277115359101995445e-02
8.684999999999999432e+01 3.490411818206576311e-02
8.690000000000000568e+01 2.054964929022020867e-02
8.695000000000000284e+01 1.918321317062668049e-02
8.700000000000000000e+01 2.251943532647059446e-02
8.704999999999999716e+01 2.951826079124272167e-02
8.709999999999999432e+01 2.786723130794654599e-02
8.715000000000000568e+01 1.896024662279329268e-02
8.720000000000000284e+01 1.519501398486840238e-02
8.725000000000000000e+01 1.492727495826055677e-02
8.729999999999999716e+01 1.556575972743987242e-02
8.734999999999999432e+01 1.493452253482704765e-02
8.740000000000000568e+01 8.875251217537457465e-03
8.745000000000000284e+01 7.316090746008901274e-03
8.750000000000000000e+01 6.117206006203437102e-03
8.754999999999999716e+01 2.507599846328260190e-03
8.759999999999999432e+01 3.497401173805997181e-03
8.765000000000000568e+01 5.794476401795807356e-03
8.770000000000000284e+01 2.695587242024611880e-03
8.775000000000000000e+01 8.182195411686304584e-03
8.779999999999999716e+01 1.172301189158362310e-02
8.784999999999999432e+01 1.893115283831999299e-02
8.790000000000000568e+01 3.197740454376945402e-02
8.795000000000000284e+01 3.714938723243989965e-02
8.800000000000000000e+01 2.938636691910188198e-02
8.804999999999999716e+01 4.636901981506551251e-02
8.809999999999999432e+01 4.584244109627685221e-02
8.815000000000000568e+01 1.124665005422246233e-01
8.820000000000000284e+01 1.139641389649735381e-01
8.825000000000000000e+01 1.181298383759192966e-01
8.829999999999999716e+01 1.208448463928127048e-01
8.834999999999999432e+01 1.244635382233193893e-01
8.840000000000000568e+01 1.200971793241070035e-01
8.845000000000000284e+01 1.194556054383125454e-01
8.850000000000000000e+01 1.236818650428187366e-01
8.854999999999999716e+01 1.226968303500217961e-01
8.859999999999999432e+01 1.219909849269311120e-01
8.865000000000000568e+01 1.184711886225930932e-01
8.870000000000000284e+01 1.239583346071561759e-01
8.875000000000000000e+01 1.214595808619517159e-01
8.879999999999999716e+01 1.240330135956303342e-01
8.884999999999999432e+01 1.224679822602773444e-01
8.890000000000000568e+01 1.225240019913999556e-01
8.895000000000000284e+01 1.228669410891568420e-01
8.900000000000000000e+01 1.223550635839915357e-01
8.904999999999999716e+01 1.213590318706488230e-01
8.909999999999999432e+01 1.265446866706070594e-01
8.915000000000000568e+01 1.268834515909349481e-01
8.920000000000000284e+01 1.258278200563658911e-01
8.925000000000000000e+01 1.248003322118257374e-01
8.929999999999999716e+01 1.233458484087023299e-01
8.934999999999999432e+01 1.265096685301854151e-01
8.940000000000000568e+01 1.304664785699944651e-01
8.945000000000000284e+01 1.252772018162972567e-01
8.950000000000000000e+01 1.327755092800154413e-01
8.954999999999999716e+01 1.355351854683109203e-01
8.959999999999999432e+01 1.340880068428607075e-01
8.965000000000000568e+01 1.385182270053020581e-01
8.970000000000000284e+01 1.372774730115878528e-01
8.975000000000000000e+01 1.378118852530352267e-01
8.979999999999999716e+01 1.428038226988042614e-01
8.984999999999999432e+01 1.449695159524426180e-01
8.990000000000000568e+01 1.465629986948262242e-01
8.995000000000000284e+01 1.452506455350067449e-01
9.000000000000000000e+01 1.476779363243483911e-01
9.004999999999999716e+01 1.568456347031436937e-01
9.009999999999999432e+01 1.560189316381875857e-01
9.015000000000000568e+01 1.566090667934193215e-01
9.020000000000000284e+01 1.557638637847053587e-01
9.025000000000000000e+01 1.660870016027813922e-01
9.029999999999999716e+01 1.654790586720874812e-01
9.034999999999999432e+01 1.688405620688915587e-01
9.040000000000000568e+01 1.680175998576930452e-01
9.045000000000000284e+01 1.689665673834212789e-01
9.050000000000000000e+01 1.708865171184106302e-01
9.054999999999999716e+01 1.719552695813688359e-01
9.059999999999999432e+01 1.719077093054715843e-01
9.065000000000000568e+01 1.744577332442747153e-01
9.070000000000000284e+01 1.765363836601168690e-01
9.075000000000000000e+01 1.748087176706486501e-01
9.079999999999999716e+01 1.763817080334671161e-01
9.084999999999999432e+01 1.755108232700781645e-01
9.090000000000000568e+01 1.760535362845474516e-01
9.095000000000000284e+01 1.755755470652201611e-01
9.100000000000000000e+01 1.742590624055920800e-01
9.104999999999999716e+01 1.805196902528445890e-01
9.109999999999999432e+01 1.797707559333969751e-01
9.115000000000000568e+01 1.791416365209036465e-01
9.120000000000000284e+01 1.805818600771641469e-01
9.125000000000000000e+01 1.818922397776209787e-01
9.129999999999999716e+01 1.756175509224027764e-01
9.134999999999999432e+01 1.715497440710117560e-01
9.140000000000000568e+01 1.748751182777060487e-01
9.145000000000000284e+01 1.748318741164764656e-01
9.150000000000000000e+01 1.758829755792238603e-01
9.154999999999999716e+01 1.749567710584838953e-01
9.159999999999999432e+01 1.742335915822925407e-01
9.165000000000000568e+01 1.737494200044862325e-01
9.170000000000000284e+01 1.710694163979163129e-01
9.175000000000000000e+01 1.706132625677772019e-01
9.179999999999999716e+01 1.701193383129435133e-01
9.184999999999999432e+01 1.619523583410169831e-01
9.190000000000000568e+01 1.619428634077353935e-01
9.195000000000000284e+01 1.618488214713418305e-01
9.200000000000000000e+01 1.601173362052131510e-01
9.204999999999999716e+01 1.571686175615629455e-01
9.209999999999999432e+01 1.581043069739130058e-01
9.215000000000000568e+01 1.639375623582247365e-01
9.220000000000000284e+01 1.638556414019808338e-01
9.225000000000000000e+01 1.631843702676046004e-01
9.229999999999999716e+01 1.622129516914528891e-01
9.234999999999999432e+01 1.610704589046585700e-01
9.240000000000000568e+01 1.601026080157111897e-01
9.245000000000000284e+01 1.654842556660043595e-01
9.250000000000000000e+01 1.633942939515516390e-01
9.254999999999999716e+01 1.639777766282583538e-01
9.259999999999999432e+01 1.647629028090224212e-01
9.265000000000000568e+01 1.759165596593276759e-01
9.270000000000000284e+01 1.752134759180628554e-01
9.275000000000000000e+01 1.687816973646217023e-01
9.279999999999999716e+01 1.850261802235131925e-01
9.284999999999999432e+01 1.858882980102729565e-01
9.290000000000000568e+01 1.840790986288018127e-01
9.295000000000000284e+01 1.842714039558081551e-01
9.300000000000000000e+01 1.849485866682424040e-01
9.304999999999999716e+01 1.870793711802623549e-01
9.309999999999999432e+01 1.861369304489126908e-01
9.315000000000000568e+01 1.847471972818024999e-01
9.320000000000000284e+01 1.917583793883603227e-01
9.325000000000000000e+01 1.932902509381977385e-01
9.329999999999999716e+01 1.915136051220747981e-01
9.334999999999999432e+01 1.869615050588962490e-01
9.340000000000000568e+01 1.952697735088937681e-01
9.345000000000000284e+01 1.966209786474649446e-01
9.350000000000000000e+01 1.954500325874439504e-01
9.354999999999999716e+01 1.910098814642195164e-01
9.359999999999999432e+01 1.912575965060140659e-01
9.365000000000000568e+01 1.917203938539675523e-01
9.370000000000000284e+01 1.890471187555725907e-01
9.375000000000000000e+01 1.876742563722685608e-01
9.379999999999999716e+01 1.829496257111384583e-01
9.384999999999999432e+01 1.817124051502291560e-01
9.390000000000000568e+01 1.783807577504879505e-01
9.395000000000000284e+01 1.773068774031242023e-01
9.400000000000000000e+01 1.734821483968268796e-01
9.404999999999999716e+01 1.740416963889318824e-01
9.409999999999999432e+01 1.755486235535814177e-01
9.415000000000000568e+01 1.780030215166749641e-01
9.420000000000000284e+01 1.758245430211770322e-01
9.425000000000000000e+01 1.733432927995615935e-01
9.429999999999999716e+01 1.753968533213416114e-01
9.434999999999999432e+01 1.718269347612373377e-01
9.440000000000000568e+01 1.687880735786986552e-01
9.445000000000000284e+01 1.665102320798308999e-01
9.450000000000000000e+01 1.652303317288644213e-01
9.454999999999999716e+01 1.654677130402547602e-01
9.459999999999999432e+01 1.615573122875199330e-01
9.465000000000000568e+01 1.613350677276795264e-01
9.470000000000000284e+01 1.598057592331684207e-01
9.475000000000000000e+01 1.579969889089481716e-01
9.479999999999999716e+01 1.564179775259433303e-01
9.484999999999999432e+01 1.538458566673079619e-01
9.490000000000000568e+01 1.585973680674489794e-01
9.495000000000000284e+01 1.585865487669533280e-01
9.500000000000000000e+01 1.559653472346518022e-01
9.504999999999999716e+01 1.554646544241538031e-01
9.509999999999999432e+01 1.557424214619503589e-01
9.515000000000000568e+01 1.535964264732472273e-01
9.520000000000000284e+01 1.498278897654735375e-01
9.525000000000000000e+01 1.486394472378282927e-01
9.529999999999999716e+01 1.470844289634373470e-01
9.534999999999999432e+01 1.447213303067535484e-01
9.540000000000000568e+01 1.461570051102507595e-01
9.545000000000000284e+01 1.449164876402288527e-01
9.550000000000000000e+01 1.452305439836246437e-01
9.554999999999999716e+01 1.520624286044882922e-01
9.559999999999999432e+01 1.509469839790579526e-01
9.565000000000000568e+01 1.468742672413035077e-01
9.570000000000000284e+01 1.475383810651459959e-01
9.575000000000000000e+01 1.450973865361385451e-01
9.579999999999999716e+01 1.439797057997797558e-01
9.584999999999999432e+01 1.494240840266450043e-01
9.590000000000000568e+01 1.504483735241673170e-01
9.595000000000000284e+01 1.480551578286879999e-01
9.600000000000000000e+01 1.452408404018710464e-01
9.604999999999999716e+01 1.457899165206981429e-01
9.609999999999999432e+01 1.489603151268101833e-01
9.615000000000000568e+01 1.485839458371448485e-01
9.620000000000000284e+01 1.486393640280014583e-01
9.625000000000000000e+01 1.486932645909535833e-01
9.629999999999999716e+01 1.551571320319021507e-01
9.634999999999999432e+01 1.557096389199649489e-01
9.640000000000000568e+01 1.542876178028945722e-01
9.645000000000000284e+01 1.527265939879331458e-01
9.650000000000000000e+01 1.528235232202654892e-01
9.654999999999999716e+01 1.526329391178273542e-01
9.659999999999999432e+01 1.511015055408354291e-01
9.665000000000000568e+01 1.502865646185765902e-01
9.670000000000000284e+01 1.498062032324674608e-01
9.675000000000000000e+01 1.494433212397235089e-01
9.679999999999999716e+01 1.492744009941140149e-01
9.684999999999999432e+01 1.492214822761239457e-01
9.690000000000000568e+01 1.479522286164489386e-01
9.695000000000000284e+01 1.523840117846492481e-01
9.700000000000000000e+01 1.519707911619290475e-01
9.704999999999999716e+01 1.484546562816841386e-01
9.709999999999999432e+01 1.499535822466434576e-01
9.715000000000000568e+01 1.537123701509284512e-01
9.720000000000000284e+01 1.519234783413823398e-01
9.725000000000000000e+01 1.507545397787560804e-01
9.729999999999999716e+01 1.521003099507906020e-01
9.734999999999999432e+01 1.560475864969289306e-01
9.740000000000000568e+01 1.555388164600135792e-01
9.745000000000000284e+01 1.576679744971738462e-01
9.750000000000000000e+01 1.570907597777212450e-01
9.754999999999999716e+01 1.586556604253390457e-01
9.759999999999999432e+01 1.561936200855903456e-01
9.765000000000000568e+01 1.551257261897879269e-01
9.770000000000000284e+01 1.543932372891917704e-01
9.775000000000000000e+01 1.513161720619817796e-01
9.779999999999999716e+01 1.513857927540087633e-01
9.784999999999999432e+01 1.476130637695805825e-01
9.790000000000000568e+01 1.488825725505378839e-01
9.795000000000000284e+01 1.473995073840084213e-01
9.800000000000000000e+01 1.457512260508752322e-01
9.804999999999999716e+01 1.446663915857531180e-01
9.809999999999999432e+01 1.460903740076225921e-01
9.815000000000000568e+01 1.447539749335495785e-01
9.820000000000000284e+01 1.408167929435547305e-01
9.825000000000000000e+01 1.413220914534224770e-01
9.829999999999999716e+01 1.424878505095575343e-01
9.834999999999999432e+01 1.427988817861344795e-01
9.840000000000000568e+01 1.400317899243113118e-01
9.845000000000000284e+01 1.408086801144709521e-01
9.850000000000000000e+01 1.407328063996239331e-01
9.854999999999999716e+01 1.409637001962278646e-01
9.859999999999999432e+01 1.400169520288014335e-01
9.865000000000000568e+01 1.400964580824342054e-01
9.870000000000000284e+01 1.388958093100656210e-01
9.875000000000000000e+01 1.376142064357888661e-01
9.879999999999999716e+01 1.387985130987270943e-01
9.884999999999999432e+01 1.371149407687661248e-01
9.890000000000000568e+01 1.359157028497917918e-01
9.895000000000000284e+01 1.348781438342527561e-01
9.900000000000000000e+01 1.332403677851372592e-01
9.904999999999999716e+01 1.341522827510922000e-01
9.909999999999999432e+01 1.312637441997357435e-01
9.915000000000000568e+01 1.350495625801643729e-01
9.920000000000000284e+01 1.343207419037243111e-01
9.925000000000000000e+01 1.329265600150640880e-01
9.929999999999999716e+01 1.347741844726765559e-01
9.934999999999999432e+01 1.335737556803095194e-01
9.940000000000000568e+01 1.338961842641729905e-01
9.945000000000000284e+01 1.352925340400606413e-01
9.950000000000000000e+01 1.391909007099596529e-01
9.954999999999999716e+01 1.381839199061125623e-01
9.959999999999999432e+01 1.383509139310345193e-01
9.965000000000000568e+01 1.332829155033334600e-01
9.970000000000000284e+01 1.346026891692466143e-01
9.975000000000000000e+01 1.368391248369028868e-01
9.979999999999999716e+01 1.369092460498672337e-01
9.984999999999999432e+01 1.390986117264857991e-01
9.990000000000000568e+01 1.378837152894415163e-01
9.995000000000000284e+01 1.394678865053081696e-01
1.000000000000000000e+02 1.394733763403195326e-01
1.000499999999999972e+02 1.389501210829523770e-01
1.000999999999999943e+02 1.447140744407402757e-01
1.001500000000000057e+02 1.442378363654619189e-01
1.002000000000000028e+02 1.425370175294555231e-01
1.002500000000000000e+02 1.421341596693955212e-01
1.002999999999999972e+02 1.405998155581389131e-01
1.003499999999999943e+02 1.413359494658355531e-01
1.004000000000000057e+02 1.371203779218510277e-01
1.004500000000000028e+02 1.345969393294179361e-01
1.005000000000000000e+02 1.340979449716328820e-01
1.005499999999999972e+02 1.324127740470773806e-01
1.005999999999999943e+02 1.315562623467306791e-01
1.006500000000000057e+02 1.297204205186637260e-01
1.007000000000000028e+02 1.290934962700193422e-01
1.007500000000000000e+02 1.301783517660614065e-01
1.007999999999999972e+02 1.287927495317872095e-01
1.008499999999999943e+02 1.288061509379608283e-01
1.009000000000000057e+02 1.259708972793336379e-01
1.009500000000000028e+02 1.250939721669310500e-01
1.010000000000000000e+02 1.233699499430534613e-01
1.010499999999999972e+02 1.227509688131448867e-01
1.010999999999999943e+02 1.210640999917095839e-01
1.011500000000000057e+02 1.231053762808926172e-01
1.012000000000000028e+02 1.214908292534957468e-01
1.012500000000000000e+02 1.264917415635438414e-01
1.012999999999999972e+02 1.273798449928556509e-01
1.013499999999999943e+02 1.282162664244386463e-01
1.014000000000000057e+02 1.283332502917620133e-01
1.014500000000000028e+02 1.268233845103888813e-01
1.015000000000000000e+02 1.265879336289458257e-01
1.015499999999999972e+02 1.268177461421988450e-01
1.015999999999999943e+02 1.250602338716213235e-01
1.016500000000000057e+02 1.230432874197726761e-01
1.017000000000000028e+02 1.240587051950443331e-01
1.017500000000000000e+02 1.215376402545527007e-01
1.017999999999999972e+02 1.207672569362277931e-01
1.018499999999999943e+02 1.192816178573148089e-01
1.019000000000000057e+02 1.182794175449870810e-01
1.019500000000000028e+02 1.181755741817433758e-01
1.020000000000000000e+02 1.172520241053563866e-01
1.020499999999999972e+02 1.166408315858433187e-01
1.020999999999999943e+02 1.146357138741405240e-01
1.021500000000000057e+02 1.135426455075891766e-01
1.022000000000000028e+02 1.136674296872487860e-01
1.022500000000000000e+02 1.140050659526859606e-01
1.022999999999999972e+02 1.117225792368395781e-01
1.023499999999999943e+02 1.106126026600495055e-01
1.024000000000000057e+02 1.128433150080698638e-01
1.024500000000000028e+02 1.160811263685286865e-01
1.025000000000000000e+02 1.159636014646159979e-01
1.025499999999999972e+02 1.144494683862382345e-01
1.025999999999999943e+02 1.119111211835172037e-01
1.026500000000000057e+02 1.096366769761331350e-01
1.027000000000000028e+02 1.099722036815230231e-01
1.027500000000000000e+02 1.090774039352397501e-01
1.027999999999999972e+02 1.064358092819401025e-01
1.028499999999999943e+02 1.055083568459884019e-01
1.029000000000000057e+02 1.105891697841892840e-01
1.029500000000000028e+02 1.102280146534027755e-01
1.030000000000000000e+02 1.082002187773577623e-01
1.030499999999999972e+02 1.102069762644246054e-01
1.030999999999999943e+02 1.107844356935639291e-01
1.031500000000000057e+02 1.106757245001456363e-01
1.032000000000000028e+02 1.104930128454403582e-01
1.032500000000000000e+02 1.105925135919255259e-01
1.032999999999999972e+02 1.094067890253112296e-01
1.033499999999999943e+02 1.088657151585578631e-01
1.034000000000000057e+02 1.079900734245635013e-01
1.034500000000000028e+02 1.081721216952291897e-01
1.035000000000000000e+02 1.085777392928179153e-01
1.035499999999999972e+02 1.080543505760528794e-01
1.035999999999999943e+02 1.069713583738875068e-01
1.036500000000000057e+02 1.053502689864149189e-01
1.037000000000000028e+02 1.053241244342738442e-01
1.037500000000000000e+02 1.025233943240583395e-01
1.037999999999999972e+02 1.004931187344636906e-01
1.038499999999999943e+02 9.708435165220699603e-02
1.039000000000000057e+02 9.645804128772686448e-02
1.039500000000000028e+02 9.645549278544376937e-02
1.040000000000000000e+02 9.555435955324495523e-02
1.040499999999999972e+02 9.278173961755013799e-02
1.040999999999999943e+02 9.090721472324349295e-02
1.041500000000000057e+02 8.958768513607490158e-02
1.042000000000000028e+02 8.586356970294155289e-02
1.042500000000000000e+02 8.411576671141353378e-02
1.042999999999999972e+02 8.465778413490343546e-02
1.043499999999999943e+02 8.494537192402493164e-02
1.044000000000000057e+02 8.366177247186556976e-02
1.044500000000000028e+02 8.361602166376813638e-02
1.045000000000000000e+02 8.246943766692413358e-02
1.045499999999999972e+02 8.315170115443332177e-02
1.045999999999999943e+02 8.479342086261354439e-02
1.046500000000000057e+02 8.625704484268804928e-02
1.047000000000000028e+02 8.616087748055346884e-02
1.047500000000000000e+02 8.603031931193688697e-02
1.047999999999999972e+02 8.529334264101931518e-02
1.048499999999999943e+02 8.165654912620755324e-02
1.049000000000000057e+02 8.206623753899021378e-02
1.049500000000000028e+02 8.074350243273731298e-02
1.050000000000000000e+02 8.054881246517164861e-02
1.050499999999999972e+02 8.128689248666852440e-02
1.050999999999999943e+02 7.848659444009649377e-02
1.051500000000000057e+02 7.609758948326759975e-02
1.052000000000000028e+02 7.479064419972698829e-02
1.052500000000000000e+02 7.271879874166597979e-02
1.052999999999999972e+02 7.284768430853251486e-02
1.053499999999999943e+02 7.108894285347898412e-02
1.054000000000000057e+02 6.958812086384975892e-02
1.054500000000000028e+02 6.760789720912174783e-02
1.055000000000000000e+02 6.596368349348795401e-02
1.055499999999999972e+02 6.368275956593126563e-02
1.055999999999999943e+02 6.233734062223300620e-02
1.056500000000000057e+02 6.030712694378473349e-02
1.057000000000000028e+02 5.921682756318989022e-02
1.057500000000000000e+02 5.831349649883039998e-02
1.057999999999999972e+02 5.775057149655009325e-02
1.058499999999999943e+02 5.591035592120226910e-02
1.059000000000000057e+02 5.697375016719950780e-02
1.059500000000000028e+02 5.153632391700388449e-02
1.060000000000000000e+02 4.904805649116000810e-02
1.060499999999999972e+02 4.608708905606716255e-02
1.060999999999999943e+02 4.406354718756103073e-02
1.061500000000000057e+02 4.150302102051851849e-02
1.062000000000000028e+02 4.146042775566907007e-02
1.062500000000000000e+02 4.102602267860875479e-02
1.062999999999999972e+02 4.189068375786616366e-02
1.063499999999999943e+02 4.139512956361476870e-02
1.064000000000000057e+02 4.310852785959472244e-02
1.064500000000000028e+02 4.593461070688527326e-02
1.065000000000000000e+02 4.669638464146499274e-02
1.065499999999999972e+02 4.479772842639620500e-02
1.065999999999999943e+02 4.069453445459159102e-02
1.066500000000000057e+02 3.964820008459071093e-02
1.067000000000000028e+02 4.010657547550695867e-02
1.067500000000000000e+02 4.018180946073354048e-02
1.067999999999999972e+02 3.980921885968325552e-02
1.068499999999999943e+02 3.860949110677820706e-02
1.069000000000000057e+02 3.655267844892686607e-02
1.069500000000000028e+02 3.937806712103053552e-02
1.070000000000000000e+02 3.842267553327239488e-02
1.070499999999999972e+02 3.820073215252842852e-02
1.070999999999999943e+02 3.848032453543813458e-02
1.071500000000000057e+02 3.925610786784237971e-02
1.072000000000000028e+02 4.064220967225782438e-02
1.072500000000000000e+02 3.710963444568489422e-02
1.072999999999999972e+02 3.669998412469019367e-02
1.073499999999999943e+02 3.621264861763621307e-02
1.074000000000000057e+02 3.638099859965931993e-02
1.074500000000000028e+02 3.421305798215735355e-02
1.075000000000000000e+02 3.279684686813182787e-02
1.075499999999999972e+02 3.444089215813259802e-02
1.075999999999999943e+02 3.339408256700931305e-02
1.076500000000000057e+02 3.363148543602898638e-02
1.077000000000000028e+02 3.144772807034516837e-02
1.077500000000000000e+02 3.121795953732889664e-02
1.077999999999999972e+02 2.862557673269492536e-02
1.078499999999999943e+02 3.523547531801186211e-02
1.079000000000000057e+02 3.289196057680029289e-02
1.079500000000000028e+02 3.227515161484564854e-02
1.080000000000000000e+02 3.031499793089784817e-02
1.080499999999999972e+02 3.018816041939044806e-02
1.080999999999999943e+02 3.207685899602394364e-02
1.081500000000000057e+02 2.855625108918865077e-02
1.082000000000000028e+02 3.472129360344456545e-02
1.082500000000000000e+02 3.382842401907761726e-02
1.082999999999999972e+02 3.327288052715606653e-02
1.083499999999999943e+02 3.326422297559738367e-02
1.084000000000000057e+02 3.131719217361096652e-02
1.084500000000000028e+02 3.010725201010961902e-02
1.085000000000000000e+02 2.932345337198201049e-02
1.085499999999999972e+02 2.899001868593975920e-02
1.085999999999999943e+02 2.930717357270158988e-02
1.086500000000000057e+02 2.817636389407428624e-02
1.087000000000000028e+02 2.707315422131911786e-02
1.087500000000000000e+02 2.202567021177416137e-02
1.087999999999999972e+02 2.144601535586518684e-02
1.088499999999999943e+02 1.955585924923628274e-02
1.089000000000000057e+02 2.253052314725300168e-02
1.089500000000000028e+02 2.240679886265251053e-02
1.090000000000000000e+02 1.970341627615162031e-02
1.090499999999999972e+02 2.113675648663903769e-02
1.090999999999999943e+02 2.361142300755786350e-02
1.091500000000000057e+02 2.289819416060444660e-02
1.092000000000000028e+02 2.277505831661259458e-02
1.092500000000000000e+02 2.187286824000199414e-02
1.092999999999999972e+02 2.204154048250532918e-02
1.093499999999999943e+02 1.958174353150832561e-02
1.094000000000000057e+02 1.952361239218939129e-02
1.094500000000000028e+02 1.838748436139278283e-02
1.095000000000000000e+02 1.865142181063596596e-02
1.095499999999999972e+02 1.875021662692656285e-02
1.095999999999999943e+02 1.783347449142990565e-02
1.096500000000000057e+02 1.438430694838119077e-02
1.097000000000000028e+02 1.667366889080950168e-02
1.097500000000000000e+02 1.684574504010585491e-02
1.097999999999999972e+02 1.428298693083738212e-02
1.098499999999999943e+02 1.192671425308654623e-02
1.099000000000000057e+02 1.026212399360292363e-02
1.099500000000000028e+02 9.996266441764267707e-03
1.100000000000000000e+02 8.256834996297739843e-03
1.100499999999999972e+02 1.174120747311463778e-02
1.100999999999999943e+02 1.083056698284223275e-02
1.101500000000000057e+02 1.318397538627634653e-02
1.102000000000000028e+02 1.103149690129635006e-02
1.102500000000000000e+02 1.313426686697549348e-02
1.102999999999999972e+02 1.137488298453006794e-02
1.103499999999999943e+02 1.147738591962936365e-02
1.104000000000000057e+02 1.024027333534025495e-02
1.104500000000000028e+02 9.546510497654757052e-03
1.105000000000000000e+02 7.563608463061225091e-03
1.105499999999999972e+02 8.063386254862468447e-03
1.105999999999999943e+02 7.231621806595533129e-03
1.106500000000000057e+02 7.507814826185627531e-03
1.107000000000000028e+02 7.830906020529123865e-03
1.107500000000000000e+02 1.293433459837728741e-03
1.107999999999999972e+02 -3.488050044709662106e-03
1.108499999999999943e+02 -6.577341592348563866e-03
1.109000000000000057e+02 -9.842433305699527582e-03
1.109500000000000028e+02 -1.764482349894930940e-02
1.110000000000000000e+02 -1.952804392848975223e-02
1.110499999999999972e+02 -2.000035598265360523e-02
1.110999999999999943e+02 -2.009647342556389327e-02
1.111500000000000057e+02 -2.266150953458450495e-02
1.112000000000000028e+02 -2.295887419517476588e-02
1.112500000000000000e+02 -2.183479004049805258e-02
1.112999999999999972e+02 -2.371762295897885189e-02
1.113499999999999943e+02 -2.242686844109805649e-02
1.114000000000000057e+02 -2.601149219958475561e-02
1.114500000000000028e+02 -3.611634872779775907e-02
1.115000000000000000e+02 -3.346526866698240621e-02
1.115499999999999972e+02 -3.142024040965299414e-02
1.115999999999999943e+02 -3.026299769093162770e-02
1.116500000000000057e+02 -3.145398921267229114e-02
1.117000000000000028e+02 -3.074334645872523614e-02
1.117500000000000000e+02 -3.236636751827450670e-02
1.117999999999999972e+02 -3.374774406943541194e-02
1.118499999999999943e+02 -3.466221963265075923e-02
1.119000000000000057e+02 -3.191934164671462321e-02
1.119500000000000028e+02 -4.220536805483077192e-02
1.120000000000000000e+02 -4.186825226931417676e-02
1.120499999999999972e+02 -3.974432094152074990e-02
1.120999999999999943e+02 -4.166580446712465219e-02
1.121500000000000057e+02 -4.036607516168785881e-02
1.122000000000000028e+02 -3.989038452102484922e-02
1.122500000000000000e+02 -3.781022262836254005e-02
1.122999999999999972e+02 -3.695716043929957867e-02
1.123499999999999943e+02 -3.667406988983077515e-02
1.124000000000000057e+02 -3.717337035013787427e-02
1.124500000000000028e+02 -3.687664167489559941e-02
1.125000000000000000e+02 -3.623458038997049574e-02
1.125499999999999972e+02 -3.581212919899993963e-02
1.125999999999999943e+02 -3.628482624210403740e-02
1.126500000000000057e+02 -3.654277626417517383e-02
1.127000000000000028e+02 -3.633136824416891009e-02
1.127500000000000000e+02 -3.674887228452134585e-02
1.127999999999999972e+02 -3.617803883572347917e-02
1.128499999999999943e+02 -3.607562822255459128e-02
1.129000000000000057e+02 -3.589028438137740334e-02
1.129500000000000028e+02 -3.612339981821766771e-02
1.130000000000000000e+02 -3.300171369184663750e-02
1.130499999999999972e+02 -3.481208482117724434e-02
1.130999999999999943e+02 -3.368636596602016253e-02
1.131500000000000057e+02 -4.149295550993022802e-02
1.132000000000000028e+02 -4.154559131251744919e-02
1.132500000000000000e+02 -4.176314344329956629e-02
1.132999999999999972e+02 -4.289226190054679089e-02
1.133499999999999943e+02 -4.137027831304886105e-02
1.134000000000000057e+02 -4.052997465410773659e-02
1.134500000000000028e+02 -3.857061474082619512e-02
1.135000000000000000e+02 -3.703210266467320960e-02
1.135499999999999972e+02 -3.604380508491961815e-02
1.135999999999999943e+02 -3.667976175915579895e-02
1.136500000000000057e+02 -3.652684233735126879e-02
1.137000000000000028e+02 -3.835575090940632204e-02
1.137500000000000000e+02 -3.981659674431520246e-02
1.137999999999999972e+02 -3.949194782384926605e-02
1.138499999999999943e+02 -4.013909589816638812e-02
1.139000000000000057e+02 -3.982314752211574271e-02
1.139500000000000028e+02 -3.990506185169039044e-02
1.140000000000000000e+02 -4.117165633762259747e-02
1.140499999999999972e+02 -4.084900087123224249e-02
1.140999999999999943e+02 -3.832841832014863281e-02
1.141500000000000057e+02 -5.116021772055845407e-02
1.142000000000000028e+02 -5.230485115622646175e-02
1.142500000000000000e+02 -4.937267132578506551e-02
1.142999999999999972e+02 -5.082222277001258864e-02
1.143499999999999943e+02 -5.199380724123280756e-02
1.144000000000000057e+02 -4.771425832092317937e-02
1.144500000000000028e+02 -4.760959530935038320e-02
1.145000000000000000e+02 -4.681703991320591840e-02
1.145499999999999972e+02 -4.642608046720523435e-02
1.145999999999999943e+02 -4.789308144084254010e-02
1.146500000000000057e+02 -4.760416646537180690e-02
1.147000000000000028e+02 -4.812036853230899913e-02
1.147500000000000000e+02 -4.455469579088344040e-02
1.147999999999999972e+02 -4.602669251604497858e-02
1.148499999999999943e+02 -4.604064758026527038e-02
1.149000000000000057e+02 -4.239769944647939215e-02
1.149500000000000028e+02 -3.991756372237120071e-02
1.150000000000000000e+02 -3.957432547937447115e-02
1.150499999999999972e+02 -4.320810006556492777e-02
1.150999999999999943e+02 -4.301049947593691553e-02
1.151500000000000057e+02 -3.937610435439631296e-02
1.152000000000000028e+02 -4.046807772594382402e-02
1.152500000000000000e+02 -4.322346304560559932e-02
1.152999999999999972e+02 -4.227393292068416103e-02
1.153499999999999943e+02 -4.235234586996908940e-02
1.154000000000000057e+02 -4.330118492819673426e-02
1.154500000000000028e+02 -4.250597750898921223e-02
1.155000000000000000e+02 -4.190423374118850547e-02
1.155499999999999972e+02 -3.601341256769635679e-02
1.155999999999999943e+02 -3.646255182610172452e-02
1.156500000000000057e+02 -3.649468027359294847e-02
1.157000000000000028e+02 -3.586947193266529915e-02
1.157500000000000000e+02 -3.805339761765171719e-02
1.157999999999999972e+02 -3.598860451634315616e-02
1.158499999999999943e+02 -3.880395103904622778e-02
1.159000000000000057e+02 -3.996091919800950909e-02
1.159500000000000028e+02 -4.155827588076105999e-02
1.160000000000000000e+02 -4.275154082427300856e-02
1.160499999999999972e+02 -4.343607512337661208e-02
1.160999999999999943e+02 -4.481568939208565444e-02
1.161500000000000057e+02 -3.070009735903753145e-02
1.162000000000000028e+02 -3.041683662850355047e-02
1.162500000000000000e+02 -1.788966149275638892e-02
1.162999999999999972e+02 -1.498759594742681001e-02
1.163499999999999943e+02 -1.573252747283498260e-02
1.164000000000000057e+02 -1.545135787882653648e-02
1.164500000000000028e+02 -1.863252904843553173e-02
1.165000000000000000e+02 -2.264200843855595016e-02
1.165499999999999972e+02 -1.954074163847516546e-02
1.165999999999999943e+02 -1.966055602193220522e-02
1.166500000000000057e+02 -2.282548717554316875e-02
1.167000000000000028e+02 -2.267075211928717623e-02
1.167500000000000000e+02 -2.346391330787130081e-02
1.167999999999999972e+02 -2.683514840644415228e-02
1.168499999999999943e+02 -2.367936543422327275e-02
1.169000000000000057e+02 -2.454345956849776633e-02
1.169500000000000028e+02 -2.096074275319998945e-02
1.170000000000000000e+02 -2.086362065440446750e-02
1.170499999999999972e+02 -2.077246183428881413e-02
1.170999999999999943e+02 -1.612976635475407705e-02
1.171500000000000057e+02 -1.655225256255988403e-02
1.172000000000000028e+02 -1.754772292001976694e-02
1.172500000000000000e+02 -1.917953538649923295e-02
1.172999999999999972e+02 -1.859149014724030546e-02
1.173499999999999943e+02 -2.025640383174714607e-02
1.174000000000000057e+02 -1.911621942468396534e-02
1.174500000000000028e+02 -2.201453849003926280e-02
1.175000000000000000e+02 -2.106642073351016123e-02
1.175499999999999972e+02 -1.824760980041292835e-02
1.175999999999999943e+02 -1.838023964839470212e-02
1.176500000000000057e+02 -2.015622289269705311e-02
1.177000000000000028e+02 -2.047994698214811518e-02
1.177500000000000000e+02 -1.112801047681393624e-02
1.177999999999999972e+02 -7.488696040617608650e-03
1.178499999999999943e+02 -2.077626032792402860e-03
1.179000000000000057e+02 -1.637997827282848973e-03
1.179500000000000028e+02 2.799300669715085264e-03
1.180000000000000000e+02 2.870595496858786410e-03
1.180499999999999972e+02 2.479367365332255015e-03
1.180999999999999943e+02 5.804968592046248592e-03
1.181500000000000057e+02 5.615533056906765567e-03
1.182000000000000028e+02 5.260456457173759079e-03
1.182500000000000000e+02 1.852445604304763004e-03
1.182999999999999972e+02 5.117304996587007833e-03
1.183499999999999943e+02 5.628480010671846161e-03
1.184000000000000057e+02 7.078854827773633368e-04
1.184500000000000028e+02 1.158890286071159314e-04
1.185000000000000000e+02 2.606871510793913539e-04
1.185499999999999972e+02 3.230413877394580939e-04
1.185999999999999943e+02 5.905512855501424824e-04
1.186500000000000057e+02 -1.325490553796521359e-03
1.187000000000000028e+02 -6.593602527209883445e-04
1.187500000000000000e+02 1.935583349714312682e-03
1.187999999999999972e+02 3.522570647906889205e-03
1.188499999999999943e+02 6.905156467342967244e-03
1.189000000000000057e+02 1.036298529064485878e-02
1.189500000000000028e+02 1.072414769955844747e-02
1.190000000000000000e+02 1.108656887032909329e-02
1.190499999999999972e+02 1.107646032001305923e-02
1.190999999999999943e+02 1.129693215918863014e-02
1.191500000000000057e+02 1.002498482468359813e-02
1.192000000000000028e+02 9.724524194716189368e-03
1.192500000000000000e+02 1.013173497931667104e-02
1.192999999999999972e+02 1.318154754214558889e-02
1.193499999999999943e+02 1.372006202061975752e-02
1.194000000000000057e+02 1.417065184941339664e-02
1.194500000000000028e+02 1.453568320427586248e-02
1.195000000000000000e+02 1.556001658398092381e-02
1.195499999999999972e+02 1.543001224378158683e-02
1.195999999999999943e+02 1.619056224914407205e-02
1.196500000000000057e+02 1.494856656382861221e-02
1.197000000000000028e+02 1.635417575906012583e-02
1.197500000000000000e+02 1.686899745864505612e-02
1.197999999999999972e+02 1.842157905774205809e-02
1.198499999999999943e+02 1.962729761989543548e-02
1.199000000000000057e+02 1.658067216748823625e-02
1.199500000000000028e+02 1.761749384606080618e-02
1.200000000000000000e+02 1.812806932682254138e-02
1.200499999999999972e+02 1.839750965413279246e-02
1.200999999999999943e+02 1.871152052209016509e-02
1.201500000000000057e+02 1.942681813346585143e-02
1.202000000000000028e+02 1.760278849863661926e-02
1.202500000000000000e+02 1.843412805030313073e-02
1.202999999999999972e+02 1.968969033916790484e-02
1.203499999999999943e+02 1.949947806710148820e-02
1.204000000000000057e+02 1.940258031417451540e-02
1.204500000000000028e+02 1.979864902603050564e-02
1.205000000000000000e+02 2.011832973544608674e-02
1.205499999999999972e+02 1.789558213882889298e-02
1.205999999999999943e+02 1.611620467720399283e-02
1.206500000000000057e+02 1.663173379190892656e-02
1.207000000000000028e+02 1.664054252940864662e-02
1.207500000000000000e+02 1.739438055752251522e-02
1.207999999999999972e+02 1.935290697043775751e-02
1.208499999999999943e+02 1.807536106209479618e-02
1.209000000000000057e+02 1.770555527767424600e-02
1.209500000000000028e+02 1.838831617508571853e-02
1.210000000000000000e+02 1.912556058650500060e-02
1.210499999999999972e+02 1.924971943301920577e-02
1.210999999999999943e+02 1.748927430092378846e-02
1.211500000000000057e+02 1.799986911166432529e-02
1.212000000000000028e+02 1.793207230085879997e-02
1.212500000000000000e+02 1.721231451970181570e-02
1.212999999999999972e+02 1.373920146368534656e-02
1.213499999999999943e+02 1.375754467125899112e-02
1.214000000000000057e+02 1.408796892889162961e-02
1.214500000000000028e+02 1.459839705226629279e-02
1.215000000000000000e+02 1.520818301003616993e-02
1.215499999999999972e+02 1.523239191046198843e-02
1.215999999999999943e+02 1.508950734567941418e-02
1.216500000000000057e+02 1.542027470718036232e-02
1.217000000000000028e+02 1.803861086806977584e-02
1.217500000000000000e+02 1.619183935510208269e-02
1.217999999999999972e+02 1.490572254110966027e-02
1.218499999999999943e+02 1.502621831618180560e-02
1.219000000000000057e+02 1.549824884602570875e-02
1.219500000000000028e+02 1.401053991179656080e-02
1.220000000000000000e+02 1.329614595760564635e-02
1.220499999999999972e+02 1.307767458615526242e-02
1.220999999999999943e+02 1.791938717962273178e-02
1.221500000000000057e+02 1.125431679688021838e-02
1.222000000000000028e+02 1.565630711170380371e-02
1.222500000000000000e+02 1.648832672583770004e-02
1.222999999999999972e+02 1.934804426344937864e-02
1.223499999999999943e+02 1.817201238109588529e-02
1.224000000000000057e+02 2.357268631906889525e-02
1.224500000000000028e+02 2.308942336064563963e-02
1.225000000000000000e+02 2.265448731519058984e-02
1.225499999999999972e+02 2.297031776428655123e-02
1.225999999999999943e+02 2.485251049358020922e-02
1.226500000000000057e+02 2.516875809577336434e-02
1.227000000000000028e+02 2.467144801188641060e-02
1.227500000000000000e+02 2.506414012211913289e-02
1.227999999999999972e+02 2.224192744271689254e-02
1.228499999999999943e+02 2.293208414691065219e-02
1.229000000000000057e+02 2.267675527602922708e-02
1.229500000000000028e+02 2.149683503171478591e-02
1.230000000000000000e+02 2.185887744512612224e-02
1.230499999999999972e+02 2.016918877280536246e-02
1.230999999999999943e+02 1.915679057422684656e-02
1.231500000000000057e+02 1.852009924525211196e-02
1.232000000000000028e+02 1.919048986294470682e-02
1.232500000000000000e+02 1.802302062729297175e-02
1.232999999999999972e+02 1.639820009636060866e-02
1.233499999999999943e+02 2.105994587734277834e-02
1.234000000000000057e+02 2.182301420085884514e-02
1.234500000000000028e+02 2.098332169385286675e-02
1.235000000000000000e+02 1.928894430109647992e-02
1.235499999999999972e+02 1.912577817738200792e-02
1.235999999999999943e+02 1.828829619576151019e-02
1.236500000000000057e+02 1.722676105264926705e-02
1.237000000000000028e+02 1.534499640495127180e-02
1.237500000000000000e+02 1.427219660108157602e-02
1.237999999999999972e+02 1.408821026904515453e-02
1.238499999999999943e+02 1.420174727640833266e-02
1.239000000000000057e+02 1.497945371182061308e-02
1.239500000000000028e+02 1.526327933998040606e-02
1.240000000000000000e+02 1.535892842677054684e-02
1.240499999999999972e+02 1.524892751862283805e-02
1.240999999999999943e+02 1.649071833539585835e-02
1.241500000000000057e+02 1.949309020585399815e-02
1.242000000000000028e+02 1.974648602348222023e-02
1.242500000000000000e+02 1.954999231677504931e-02
1.242999999999999972e+02 1.917508058790336201e-02
1.243499999999999943e+02 1.939248505011054516e-02
1.244000000000000057e+02 1.845724696844528237e-02
1.244500000000000028e+02 1.849903202622329990e-02
1.245000000000000000e+02 1.819786227370969248e-02
1.245499999999999972e+02 1.856206757983996578e-02
1.245999999999999943e+02 1.824259745386172873e-02
1.246500000000000057e+02 9.774728262951767888e-03
1.247000000000000028e+02 9.350825968924903961e-03
1.247500000000000000e+02 6.079579709913026687e-03
1.247999999999999972e+02 6.257889583500517855e-03
1.248499999999999943e+02 7.015943661557766213e-03
1.249000000000000057e+02 8.763601680547562084e-03
1.249500000000000028e+02 8.843653047472215326e-03
1.250000000000000000e+02 1.291026029375161831e-02
1.250499999999999972e+02 7.528376314888143156e-03
1.250999999999999943e+02 8.362444919740993562e-03
1.251500000000000057e+02 9.169831010915440242e-03
1.252000000000000028e+02 1.017217516472333945e-02
1.252500000000000000e+02 9.751026556517772281e-03
1.252999999999999972e+02 1.103091811435276230e-02
1.253499999999999943e+02 1.186784097440172180e-02
1.254000000000000057e+02 1.572081373609317614e-02
1.254500000000000028e+02 1.536141271590916492e-02
1.255000000000000000e+02 1.842286034676084150e-02
1.255499999999999972e+02 2.062864674711152244e-02
1.255999999999999943e+02 2.033371076550644432e-02
1.256500000000000057e+02 2.047085709919440125e-02
1.257000000000000028e+02 2.025202692086739212e-02
1.257500000000000000e+02 2.336970995765475650e-02
1.257999999999999972e+02 2.075594481565860502e-02
1.258499999999999943e+02 2.901807933436118068e-03
1.259000000000000057e+02 8.604733343735015971e-03
1.259500000000000028e+02 1.058978006003165849e-02
1.260000000000000000e+02 1.360091188989730020e-02
1.260499999999999972e+02 8.501619987724263680e-03
1.260999999999999943e+02 8.227608350343388818e-03
1.261500000000000057e+02 8.391184351042300579e-03
1.262000000000000028e+02 1.038234632394099966e-02
1.262500000000000000e+02 9.830490968199916829e-03
1.262999999999999972e+02 1.160138747684538729e-02
1.263499999999999943e+02 1.213366785075782085e-02
1.264000000000000057e+02 1.065710713000621659e-02
1.264500000000000028e+02 1.417948131166458549e-02
1.265000000000000000e+02 1.394092153687115712e-02
1.265499999999999972e+02 1.506525788198001016e-02
1.265999999999999943e+02 1.786249758555641734e-02
1.266500000000000057e+02 1.868485498767301009e-02
1.267000000000000028e+02 1.903629578564565786e-02
1.267500000000000000e+02 2.112206135230717402e-02
1.267999999999999972e+02 2.137925218125926591e-02
1.268499999999999943e+02 2.128028623715059325e-02
1.269000000000000057e+02 2.256198257311605587e-02
1.269500000000000028e+02 2.145150291611763391e-02
1.270000000000000000e+02 1.821852187412831281e-02
1.270499999999999972e+02 1.884919427667068603e-02
1.270999999999999943e+02 1.936590289819812780e-02
1.271500000000000057e+02 2.235819883361098159e-02
1.272000000000000028e+02 2.138220462521670667e-02
1.272500000000000000e+02 2.140103928039296596e-02
1.272999999999999972e+02 2.213587713852228564e-02
1.273499999999999943e+02 1.667295218131005854e-02
1.274000000000000057e+02 1.562170463506537023e-02
1.274500000000000028e+02 1.086557172672112347e-02
1.275000000000000000e+02 1.093240774421426129e-02
1.275499999999999972e+02 1.228177056886199138e-02
1.275999999999999943e+02 1.786269952255896409e-02
1.276500000000000057e+02 1.915294880262466762e-02
1.277000000000000028e+02 2.104742045248619506e-02
1.277500000000000000e+02 2.244102488163613254e-02
1.277999999999999972e+02 2.340164456927804754e-02
1.278499999999999943e+02 2.624567482339012006e-02
1.279000000000000057e+02 2.509428326311986812e-02
1.279500000000000028e+02 3.048959013165258511e-02
1.280000000000000000e+02 3.108753902676009845e-02
1.280500000000000114e+02 2.921831347656741323e-02
1.280999999999999943e+02 2.882422195904354653e-02
1.281500000000000057e+02 3.397699303761660822e-02
1.281999999999999886e+02 3.552274007700764041e-02
1.282500000000000000e+02 3.612039255573319674e-02
1.283000000000000114e+02 3.917353554910513180e-02
1.283499999999999943e+02 4.602528118095536303e-02
1.284000000000000057e+02 4.582734967318055630e-02
1.284499999999999886e+02 4.415156547490003275e-02
1.285000000000000000e+02 4.528965451011155580e-02
1.285500000000000114e+02 4.550654089248657580e-02
1.285999999999999943e+02 4.593311363080972154e-02
1.286500000000000057e+02 4.822570345879900744e-02
1.286999999999999886e+02 4.906340750646884935e-02
1.287500000000000000e+02 5.325038622383755638e-02
1.288000000000000114e+02 5.424594593634366607e-02
1.288499999999999943e+02 6.007726684326888250e-02
1.289000000000000057e+02 6.053533382384299055e-02
1.289499999999999886e+02 5.998772520520812696e-02
1.290000000000000000e+02 5.976940991790279795e-02
1.290500000000000114e+02 6.517769819895290195e-02
1.290999999999999943e+02 6.566410841570326229e-02
1.291500000000000057e+02 6.470643653747057411e-02
1.291999999999999886e+02 6.448144901227620407e-02
1.292500000000000000e+02 6.560928976982227656e-02
1.293000000000000114e+02 6.774706258032255068e-02
1.293499999999999943e+02 6.639529228477292211e-02
1.294000000000000057e+02 6.747389278302780291e-02
1.294499999999999886e+02 6.932200377408792580e-02
1.295000000000000000e+02 7.116177848512265924e-02
1.295500000000000114e+02 6.862531736570917640e-02
1.295999999999999943e+02 6.908769622482720252e-02
1.296500000000000057e+02 6.794137516243560493e-02
1.296999999999999886e+02 6.004552983178019360e-02
1.297500000000000000e+02 5.940195027082437185e-02
1.298000000000000114e+02 6.289600915578220930e-02
1.298499999999999943e+02 6.626140671302865881e-02
1.299000000000000057e+02 6.693346590570159460e-02
1.299499999999999886e+02 6.776281565477505764e-02
1.300000000000000000e+02 7.054381478383608961e-02
1.300500000000000114e+02 7.092994866817853294e-02
1.300999999999999943e+02 7.235895599165602377e-02
1.301500000000000057e+02 7.248016090913439458e-02
1.301999999999999886e+02 7.596447945841015847e-02
1.302500000000000000e+02 7.691852150539091326e-02
1.303000000000000114e+02 7.709066861251369362e-02
1.303499999999999943e+02 7.870506624307560539e-02
1.304000000000000057e+02 8.041489985275843133e-02
1.304499999999999886e+02 8.185999743983744803e-02
1.305000000000000000e+02 8.398721642011276745e-02
1.305500000000000114e+02 8.191689344210892343e-02
1.305999999999999943e+02 8.019521144367951215e-02
1.306500000000000057e+02 8.163519191323556634e-02
1.306999999999999886e+02 8.708132264412454804e-02
1.307500000000000000e+02 8.798740040377570071e-02
1.308000000000000114e+02 9.071155710611825129e-02
1.308499999999999943e+02 9.196124979832204227e-02
1.309000000000000057e+02 9.309746727540801903e-02
1.309499999999999886e+02 1.010475313895306676e-01
1.310000000000000000e+02 1.003544698283335007e-01
1.310500000000000114e+02 1.005789363692041610e-01
1.310999999999999943e+02 1.034290676420426686e-01
1.311500000000000057e+02 1.038871511396239206e-01
1.311999999999999886e+02 1.034068290438601295e-01
1.312500000000000000e+02 1.052187112821993398e-01
1.313000000000000114e+02 1.040324136281150641e-01
1.313499999999999943e+02 1.036794713635634524e-01
1.314000000000000057e+02 1.052828600873588621e-01
1.314499999999999886e+02 1.051389345509062545e-01
1.315000000000000000e+02 1.020481861816654040e-01
1.315500000000000114e+02 1.049785187892608440e-01
1.315999999999999943e+02 1.079306216139791358e-01
1.316500000000000057e+02 1.080635522023463274e-01
1.316999999999999886e+02 1.111254924895647700e-01
1.317500000000000000e+02 1.091387290253423986e-01
1.318000000000000114e+02 1.090453773554067307e-01
1.318499999999999943e+02 1.073901314980753446e-01
1.319000000000000057e+02 1.079657987600656233e-01
1.319499999999999886e+02 4.433966608817144217e-02
1.320000000000000000e+02 4.235501604450245955e-02
1.320500000000000114e+02 4.273651116966276781e-02
1.320999999999999943e+02 4.339725621138278838e-02
1.321500000000000057e+02 4.059240319454436585e-02
1.321999999999999886e+02 4.163869104484157341e-02
1.322500000000000000e+02 4.160636960635782922e-02
1.323000000000000114e+02 4.128159166774802297e-02
1.323499999999999943e+02 4.090775199783345389e-02
1.324000000000000057e+02 4.238838598018705023e-02
1.324499999999999886e+02 4.254527047322353983e-02
1.325000000000000000e+02 4.321234728573082606e-02
1.325500000000000114e+02 4.451881100411517189e-02
1.325999999999999943e+02 4.421271694010458359e-02
1.326500000000000057e+02 4.449201422426208447e-02
1.326999999999999886e+02 4.593709075131808400e-02
1.327500000000000000e+02 4.615654706986668798e-02
1.328000000000000114e+02 4.770001612783605210e-02
1.328499999999999943e+02 3.459256477916084621e-02
1.329000000000000057e+02 3.449148530266401419e-02
1.329499999999999886e+02 3.248125462456472740e-02
1.330000000000000000e+02 3.467878657021338656e-02
1.330500000000000114e+02 3.525192897695823141e-02
1.330999999999999943e+02 3.542133896336119303e-02
1.331500000000000057e+02 4.016661308092877442e-02
1.331999999999999886e+02 4.077093352546106581e-02
1.332500000000000000e+02 4.246077232838169763e-02
1.333000000000000114e+02 4.030197557456710600e-02
1.333499999999999943e+02 4.071694622499481137e-02
1.334000000000000057e+02 4.275297210277098636e-02
1.334499999999999886e+02 4.570553152325949886e-02
1.335000000000000000e+02 4.532583790093892839e-02
1.335500000000000114e+02 4.555700055499645185e-02
1.335999999999999943e+02 4.473766622040728502e-02
1.336500000000000057e+02 4.631796742500883524e-02
1.336999999999999886e+02 4.643463684549151843e-02
1.337500000000000000e+02 4.385240826703756811e-02
1.338000000000000114e+02 4.228005532374187053e-02
1.338499999999999943e+02 4.511962206675627918e-02
1.339000000000000057e+02 4.598237058014854189e-02
1.339499999999999886e+02 4.568875157276742344e-02
1.340000000000000000e+02 5.034137361851279829e-02
1.340500000000000114e+02 4.903308352936213560e-02
1.340999999999999943e+02 4.758745555689644635e-02
1.341500000000000057e+02 4.408574265573845380e-02
1.341999999999999886e+02 4.480571253928668229e-02
1.342500000000000000e+02 4.406242134037158253e-02
1.343000000000000114e+02 4.423372323127425232e-02
1.343499999999999943e+02 4.677068264421154614e-02
1.344000000000000057e+02 4.740894553555036889e-02
1.344499999999999886e+02 4.784097171219734573e-02
1.345000000000000000e+02 4.900795772436269265e-02
1.345500000000000114e+02 4.971321244824759150e-02
1.345999999999999943e+02 4.922707108970458822e-02
1.346500000000000057e+02 5.039175426074598424e-02
1.346999999999999886e+02 5.241063856882870881e-02
1.347500000000000000e+02 5.242600660330349466e-02
1.348000000000000114e+02 5.201479444870753255e-02
1.348499999999999943e+02 4.999934241643887167e-02
1.349000000000000057e+02 5.227139294935664871e-02
1.349499999999999886e+02 4.966484771918214247e-02
1.350000000000000000e+02 4.429144642227501177e-02
1.350500000000000114e+02 4.500063392942908747e-02
1.350999999999999943e+02 4.497080645380594627e-02
1.351500000000000057e+02 4.087958655260247320e-02
1.351999999999999886e+02 4.182386702900200981e-02
1.352500000000000000e+02 4.062425507595009838e-02
1.353000000000000114e+02 4.363498963464879088e-02
1.353499999999999943e+02 4.311952520837342845e-02
1.354000000000000057e+02 3.885682215161313791e-02
1.354499999999999886e+02 3.769327224771687468e-02
1.355000000000000000e+02 3.770501618686324802e-02
1.355500000000000114e+02 3.746395566723242920e-02
1.355999999999999943e+02 3.757338227141208964e-02
1.356500000000000057e+02 4.005977781586724656e-02
1.356999999999999886e+02 4.047700652452959624e-02
1.357500000000000000e+02 4.336517069919140765e-02
1.358000000000000114e+02 4.194570633879930732e-02
1.358499999999999943e+02 4.467423003668542086e-02
1.359000000000000057e+02 4.579114119534726662e-02
1.359499999999999886e+02 5.188141797906321157e-02
1.360000000000000000e+02 5.125571948038217668e-02
1.360500000000000114e+02 4.882102581297037558e-02
1.360999999999999943e+02 5.000077801058927518e-02
1.361500000000000057e+02 4.864883582112709826e-02
1.361999999999999886e+02 4.994364691534630696e-02
1.362500000000000000e+02 5.015182011757005065e-02
1.363000000000000114e+02 5.110231786987064900e-02
1.363499999999999943e+02 5.164314383625025900e-02
1.364000000000000057e+02 4.574036104208824283e-02
1.364499999999999886e+02 4.706378919921056642e-02
1.365000000000000000e+02 4.627433851047661056e-02
1.365500000000000114e+02 4.554073448332836282e-02
1.365999999999999943e+02 4.556122699195475773e-02
1.366500000000000057e+02 4.301364758476144273e-02
1.366999999999999886e+02 4.072219456275928684e-02
1.367500000000000000e+02 4.330813883321593671e-02
1.368000000000000114e+02 4.239466175469239900e-02
1.368499999999999943e+02 3.925356829271037934e-02
1.369000000000000057e+02 3.854546169105465409e-02
1.369499999999999886e+02 3.890010944351155603e-02
1.370000000000000000e+02 3.968384878497838164e-02
1.370500000000000114e+02 1.765966078150671068e-02
1.370999999999999943e+02 1.985438808832151042e-02
1.371500000000000057e+02 2.333624967618520493e-02
1.371999999999999886e+02 2.535148654115832248e-02
1.372500000000000000e+02 2.218687700674219776e-02
1.373000000000000114e+02 2.001905984718067855e-02
1.373499999999999943e+02 2.017101559818725715e-02
1.374000000000000057e+02 2.150634690602149998e-02
1.374499999999999886e+02 2.157020102098769834e-02
1.375000000000000000e+02 2.282269731435692534e-02
1.375500000000000114e+02 2.268532591872420359e-02
1.375999999999999943e+02 2.240669312093221399e-02
1.376500000000000057e+02 2.049203381567324747e-02
1.376999999999999886e+02 2.022662504559486624e-02
1.377500000000000000e+02 2.060292825339698347e-02
1.378000000000000114e+02 1.520878690604279479e-02
1.378499999999999943e+02 1.586269001512333188e-02
1.379000000000000057e+02 1.725645849519878011e-02
1.379499999999999886e+02 1.630071462547953015e-02
1.380000000000000000e+02 1.293502954236726635e-02
1.380500000000000114e+02 1.326685887652602480e-02
1.380999999999999943e+02 1.091405753199116251e-02
1.381500000000000057e+02 1.033857960799935971e-02
1.381999999999999886e+02 1.025260298624090446e-02
1.382500000000000000e+02 1.246123098946718029e-02
1.383000000000000114e+02 1.404040044794396640e-02
1.383499999999999943e+02 1.554815186717899839e-02
1.384000000000000057e+02 1.755324087493166998e-02
1.384499999999999886e+02 1.455643849401587302e-02
1.385000000000000000e+02 1.147686134505066999e-02
1.385500000000000114e+02 1.283751031995120778e-02
1.385999999999999943e+02 1.712104974987996298e-02
1.386500000000000057e+02 1.383449889612436631e-02
1.386999999999999886e+02 1.288225769841805195e-02
1.387500000000000000e+02 1.418779459933439992e-02
1.388000000000000114e+02 1.529901214088353646e-02
1.388499999999999943e+02 1.707343605164459224e-02
1.389000000000000057e+02 1.558883203203785366e-02
1.389499999999999886e+02 1.003159938442923019e-02
1.390000000000000000e+02 1.090365355542583826e-02
1.390500000000000114e+02 1.000469230185275192e-02
1.390999999999999943e+02 1.094777651094022523e-02
1.391500000000000057e+02 1.188151661014547576e-02
1.391999999999999886e+02 1.385439679465906224e-02
1.392500000000000000e+02 8.867567963470102121e-03
1.393000000000000114e+02 9.924222978751281316e-03
1.393499999999999943e+02 1.265197830405825723e-02
1.394000000000000057e+02 4.978392187244215679e-03
1.394499999999999886e+02 5.238919183502385030e-03
1.395000000000000000e+02 1.878735107955094817e-03
1.395500000000000114e+02 5.060033584433266778e-03
1.395999999999999943e+02 5.755286818922829804e-03
1.396500000000000057e+02 7.165047050096302016e-03
1.396999999999999886e+02 8.939632342556035061e-03
1.397500000000000000e+02 8.019193211150155501e-03
1.398000000000000114e+02 9.018237150272234021e-03
1.398499999999999943e+02 9.097862191903779289e-03
1.399000000000000057e+02 1.061687674428429644e-02
1.399499999999999886e+02 1.126438596340025196e-02
1.400000000000000000e+02 1.400492521565861043e-02
1.400500000000000114e+02 1.456133560907029931e-02
1.400999999999999943e+02 1.329944851031946741e-02
1.401500000000000057e+02 1.330199915952077171e-02
1.401999999999999886e+02 1.218574529541570708e-02
1.402500000000000000e+02 1.340742822779826364e-02
1.403000000000000114e+02 1.340572229271523585e-02
1.403499999999999943e+02 1.376703126963242305e-02
1.404000000000000057e+02 1.382802853960988544e-02
1.404499999999999886e+02 1.405127273170433781e-02
1.405000000000000000e+02 1.704296559622464971e-02
1.405500000000000114e+02 1.556781040159191040e-02
1.405999999999999943e+02 1.458234126285742373e-02
1.406500000000000057e+02 1.861907405560364256e-02
1.406999999999999886e+02 1.956036331791365449e-02
1.407500000000000000e+02 2.003115071898424818e-02
1.408000000000000114e+02 2.029774350555004978e-02
1.408499999999999943e+02 2.327193997917241866e-02
1.409000000000000057e+02 2.438711378303999588e-02
1.409499999999999886e+02 3.416213438600537722e-02
1.410000000000000000e+02 3.334449207952762395e-02
1.410500000000000114e+02 3.301334810015502108e-02
1.410999999999999943e+02 3.273323480991245649e-02
1.411500000000000057e+02 8.463554084445995204e-03
1.411999999999999886e+02 9.296663203157798025e-03
1.412500000000000000e+02 -9.964415226826350142e-03
1.413000000000000114e+02 -9.872823272893101534e-03
1.413499999999999943e+02 -1.556951367709031100e-02
1.414000000000000057e+02 -1.402446228817913476e-02
1.414499999999999886e+02 -1.003800556889187894e-02
1.415000000000000000e+02 -9.806199105754921999e-03
1.415500000000000114e+02 -1.087741745027925346e-02
1.415999999999999943e+02 -1.212031049372900432e-02
1.416500000000000057e+02 -7.613219127373230082e-03
1.416999999999999886e+02 -8.160995540877860610e-03
1.417500000000000000e+02 -9.505784400765916742e-03
1.418000000000000114e+02 -4.211287791142137235e-03
1.418499999999999943e+02 -6.111121986743553794e-03
1.419000000000000057e+02 -4.489280192997210234e-03
1.419499999999999886e+02 -4.543671784814699334e-03
1.420000000000000000e+02 -4.783619262792864098e-03
1.420500000000000114e+02 -4.151213725574537036e-03
1.420999999999999943e+02 -1.326341420804843900e-02
1.421500000000000057e+02 -1.192020267031470605e-02
1.421999999999999886e+02 -1.323090540523588071e-02
1.422500000000000000e+02 -1.131667221655823820e-02
1.423000000000000114e+02 -9.983271965629349209e-03
1.423499999999999943e+02 -7.056317668166395794e-03
1.424000000000000057e+02 -6.659406452871112665e-03
1.424499999999999886e+02 -5.959389168777646205e-03
1.425000000000000000e+02 -3.809030370320323593e-03
1.425500000000000114e+02 -3.590680662025460667e-03
1.425999999999999943e+02 -4.603293622805321693e-03
1.426500000000000057e+02 -4.643215071569463913e-03
1.426999999999999886e+02 -4.534268217788890373e-03
1.427500000000000000e+02 -6.153971707524276413e-03
1.428000000000000114e+02 -5.355691851962792946e-03
1.428499999999999943e+02 -6.116732446902617068e-03
1.429000000000000057e+02 -2.287527262759348964e-02
1.429499999999999886e+02 -2.176142922664601673e-02
1.430000000000000000e+02 -2.152720900566056778e-02
1.430500000000000114e+02 -2.222098487578975240e-02
1.430999999999999943e+02 -2.254859085769573765e-02
1.431500000000000057e+02 -2.401243348904590763e-02
1.431999999999999886e+02 -2.252920360525923274e-02
1.432500000000000000e+02 -2.246261170071791810e-02
1.433000000000000114e+02 -2.169520573224430898e-02
1.433499999999999943e+02 -2.055845570022827445e-02
1.434000000000000057e+02 -2.149260484022320200e-02
1.434499999999999886e+02 -2.452081457492684066e-02
1.435000000000000000e+02 -2.621463136843811548e-02
1.435500000000000114e+02 -2.668371134079405502e-02
1.435999999999999943e+02 -2.467992056874576332e-02
1.436500000000000057e+02 -2.556589174944811846e-02
1.436999999999999886e+02 -2.452890290893664643e-02
1.437500000000000000e+02 -2.472694251300371418e-02
1.438000000000000114e+02 -2.594291742617934812e-02
1.438499999999999943e+02 -2.519932231718006316e-02
1.439000000000000057e+02 -2.484445415079473279e-02
1.439499999999999886e+02 -2.327517903521843234e-02
1.440000000000000000e+02 -2.376027293004930041e-02
1.440500000000000114e+02 -2.388469488987494255e-02
1.440999999999999943e+02 -2.595329021708040612e-02
1.441500000000000057e+02 -2.605146576808657979e-02
1.441999999999999886e+02 -2.613115097749569432e-02
1.442500000000000000e+02 -2.479302406939090306e-02
1.443000000000000114e+02 -2.516040388513191006e-02
1.443499999999999943e+02 -2.385814453692609513e-02
1.444000000000000057e+02 -2.273608632806898427e-02
1.444499999999999886e+02 -2.247074786174447364e-02
1.445000000000000000e+02 -2.378291235081910968e-02
1.445500000000000114e+02 -2.480859941577335040e-02
1.445999999999999943e+02 -2.363785262907440107e-02
1.446500000000000057e+02 -2.343798965985223123e-02
1.446999999999999886e+02 -2.619473516538714519e-02
1.447500000000000000e+02 -2.367493808836883956e-02
1.448000000000000114e+02 -2.376456596113756328e-02
1.448499999999999943e+02 -2.369173264583120803e-02
1.449000000000000057e+02 -1.966223135477964540e-02
1.449499999999999886e+02 -2.082027137604156031e-02
1.450000000000000000e+02 -2.099700779550091323e-02
1.450500000000000114e+02 -2.021075425105090667e-02
1.450999999999999943e+02 -1.715202182944419729e-02
1.451500000000000057e+02 -1.632981385991091883e-02
1.451999999999999886e+02 -1.296563081016595051e-02
1.452500000000000000e+02 -1.450434893656170170e-02
1.453000000000000114e+02 -1.504050353294710332e-02
1.453499999999999943e+02 -1.352345578070472849e-02
1.454000000000000057e+02 -1.332780734298662922e-02
1.454499999999999886e+02 -1.214854524941585794e-02
1.455000000000000000e+02 -9.996773402097910988e-03
1.455500000000000114e+02 -9.708654298321921575e-03
1.455999999999999943e+02 -3.393439180659825038e-03
1.456500000000000057e+02 -2.211459158132460072e-03
1.456999999999999886e+02 -5.249730243769281865e-04
1.457500000000000000e+02 6.806341863692383495e-04
1.458000000000000114e+02 1.652037539148307676e-03
1.458499999999999943e+02 2.031291924868578163e-03
1.459000000000000057e+02 2.345110698472957500e-03
1.459499999999999886e+02 3.238293181209423929e-03
1.460000000000000000e+02 5.204216392141173056e-03
1.460500000000000114e+02 7.511200351453427120e-03
1.460999999999999943e+02 -1.513113980059649063e-03
1.461500000000000057e+02 -1.379730984098962278e-03
1.461999999999999886e+02 -1.351975472735760528e-03
1.462500000000000000e+02 -2.513625954527919613e-03
1.463000000000000114e+02 4.671164006053045762e-04
1.463499999999999943e+02 1.256422635386133559e-03
1.464000000000000057e+02 5.253412293295349868e-04
1.464499999999999886e+02 4.797850078527868766e-04
1.465000000000000000e+02 -2.092663223983880737e-03
1.465500000000000114e+02 -3.226259701677242769e-03
1.465999999999999943e+02 -3.206431920972445480e-03
1.466500000000000057e+02 -4.178387649975671796e-03
1.466999999999999886e+02 -5.894807464125410151e-03
1.467500000000000000e+02 -7.422707316148494279e-03
1.468000000000000114e+02 -7.258736144674746149e-03
1.468499999999999943e+02 -8.466470547165382693e-03
1.469000000000000057e+02 -8.477290381882973333e-03
1.469499999999999886e+02 -1.015908928231572424e-02
1.470000000000000000e+02 -1.097166239539454705e-02
1.470500000000000114e+02 -1.688449572382785466e-02
1.470999999999999943e+02 -2.970404404154211239e-02
1.471500000000000057e+02 -3.088698946633074149e-02
1.471999999999999886e+02 -3.411901463817849922e-02
1.472500000000000000e+02 -3.402034402229460464e-02
1.473000000000000114e+02 -3.482934960180930628e-02
1.473499999999999943e+02 -3.474233657435694955e-02
1.474000000000000057e+02 -3.809727958301125511e-02
1.474499999999999886e+02 -3.933730613966512912e-02
1.475000000000000000e+02 -3.977886861991439260e-02
1.475500000000000114e+02 -3.994511036077354194e-02
1.475999999999999943e+02 -3.970979610537694188e-02
1.476500000000000057e+02 -3.755024541842751779e-02
1.476999999999999886e+02 -4.239539939898342297e-02
1.477500000000000000e+02 -4.248148527364997012e-02
1.478000000000000114e+02 -4.240051058591885053e-02
1.478499999999999943e+02 -4.114428614355528785e-02
1.479000000000000057e+02 -4.005427857310459722e-02
1.479499999999999886e+02 -3.768786785291070723e-02
1.480000000000000000e+02 -3.764627175291002797e-02
1.480500000000000114e+02 -3.431581218797792598e-02
1.480999999999999943e+02 -3.481861368524146599e-02
1.481500000000000057e+02 -4.702523226556259289e-02
1.481999999999999886e+02 -4.648069778924789064e-02
1.482500000000000000e+02 -4.810702620294666360e-02
1.483000000000000114e+02 -4.517936680116142051e-02
1.483499999999999943e+02 -5.858935830883019169e-02
1.484000000000000057e+02 -5.838335753421429464e-02
1.484499999999999886e+02 -5.793088725175709469e-02
1.485000000000000000e+02 -6.282152116016644083e-02
1.485500000000000114e+02 -6.462187131345109581e-02
1.485999999999999943e+02 -6.480535947048657319e-02
1.486500000000000057e+02 -6.406240343799572690e-02
1.486999999999999886e+02 -6.000858376439995034e-02
1.487500000000000000e+02 -5.942970445013618513e-02
1.488000000000000114e+02 -6.162740454482624336e-02
1.488499999999999943e+02 -6.336779481081729337e-02
1.489000000000000057e+02 -6.321595719755823684e-02
1.489499999999999886e+02 -6.297969916607551455e-02
1.490000000000000000e+02 -6.388763787362042312e-02
1.490500000000000114e+02 -7.206187193594237872e-02
1.490999999999999943e+02 -7.228388830543373833e-02
1.491500000000000057e+02 -7.113294335590898687e-02
1.491999999999999886e+02 -7.208088873455219259e-02
1.492500000000000000e+02 -7.569828015645584107e-02
1.493000000000000114e+02 -7.829344332438170628e-02
1.493499999999999943e+02 -7.969028520882207034e-02
1.494000000000000057e+02 -8.393899320586728496e-02
1.494499999999999886e+02 -8.709272840095916290e-02
1.495000000000000000e+02 -9.314005862767468780e-02
1.495500000000000114e+02 -9.348381478685222068e-02
1.495999999999999943e+02 -9.442519187170823891e-02
1.496500000000000057e+02 -9.304748775002759376e-02
1.496999999999999886e+02 -9.490200423458258761e-02
1.497500000000000000e+02 -9.100091291808826144e-02
1.498000000000000114e+02 -8.818068763088598994e-02
1.498499999999999943e+02 -9.057942217081262071e-02
1.499000000000000057e+02 -9.010403894944564451e-02
1.499499999999999886e+02 -8.875248134574105496e-02
1.500000000000000000e+02 -8.844758761772879285e-02
