# Supplementary material for: Elevated concentrations cause upright alpha-synuclein conformation at lipid interfaces
Source: Nat Commun. 2023 Sep 18;14:5731. doi: 10.1038/s41467-023-39843-1 (PMC10507035; doi:10.1038/s41467-023-39843-1)
Supplement: Supplementary file 3 — Source Data [file 41467_2023_39843_MOESM3_ESM.zip › Source Data file/FigureS12/figS12_highLPR_corr_s4_r2.txt]

0.000000000000000000e+00 nan
5.000000000000000278e-02 nan
1.000000000000000056e-01 nan
1.499999999999999944e-01 nan
2.000000000000000111e-01 nan
2.500000000000000000e-01 nan
2.999999999999999889e-01 nan
3.499999999999999778e-01 nan
4.000000000000000222e-01 nan
4.500000000000000111e-01 nan
5.000000000000000000e-01 nan
5.500000000000000444e-01 nan
5.999999999999999778e-01 nan
6.500000000000000222e-01 nan
6.999999999999999556e-01 nan
7.500000000000000000e-01 nan
8.000000000000000444e-01 nan
8.499999999999999778e-01 nan
9.000000000000000222e-01 nan
9.499999999999999556e-01 nan
1.000000000000000000e+00 nan
1.050000000000000044e+00 nan
1.100000000000000089e+00 nan
1.149999999999999911e+00 nan
1.199999999999999956e+00 nan
1.250000000000000000e+00 nan
1.300000000000000044e+00 nan
1.350000000000000089e+00 nan
1.399999999999999911e+00 nan
1.449999999999999956e+00 nan
1.500000000000000000e+00 nan
1.550000000000000044e+00 nan
1.600000000000000089e+00 nan
1.649999999999999911e+00 nan
1.699999999999999956e+00 nan
1.750000000000000000e+00 nan
1.800000000000000044e+00 nan
1.850000000000000089e+00 nan
1.899999999999999911e+00 nan
1.949999999999999956e+00 nan
2.000000000000000000e+00 nan
2.049999999999999822e+00 nan
2.100000000000000089e+00 nan
2.149999999999999911e+00 nan
2.200000000000000178e+00 nan
2.250000000000000000e+00 nan
2.299999999999999822e+00 nan
2.350000000000000089e+00 nan
2.399999999999999911e+00 nan
2.450000000000000178e+00 nan
2.500000000000000000e+00 nan
2.549999999999999822e+00 nan
2.600000000000000089e+00 nan
2.649999999999999911e+00 nan
2.700000000000000178e+00 nan
2.750000000000000000e+00 nan
2.799999999999999822e+00 nan
2.850000000000000089e+00 nan
2.899999999999999911e+00 nan
2.950000000000000178e+00 nan
3.000000000000000000e+00 nan
3.049999999999999822e+00 nan
3.100000000000000089e+00 nan
3.149999999999999911e+00 nan
3.200000000000000178e+00 nan
3.250000000000000000e+00 nan
3.299999999999999822e+00 nan
3.350000000000000089e+00 nan
3.399999999999999911e+00 nan
3.450000000000000178e+00 nan
3.500000000000000000e+00 nan
3.549999999999999822e+00 nan
3.600000000000000089e+00 nan
3.649999999999999911e+00 nan
3.700000000000000178e+00 nan
3.750000000000000000e+00 nan
3.799999999999999822e+00 nan
3.850000000000000089e+00 nan
3.899999999999999911e+00 nan
3.950000000000000178e+00 nan
4.000000000000000000e+00 nan
4.049999999999999822e+00 nan
4.099999999999999645e+00 nan
4.150000000000000355e+00 nan
4.200000000000000178e+00 nan
4.250000000000000000e+00 nan
4.299999999999999822e+00 nan
4.349999999999999645e+00 nan
4.400000000000000355e+00 nan
4.450000000000000178e+00 nan
4.500000000000000000e+00 nan
4.549999999999999822e+00 nan
4.599999999999999645e+00 nan
4.650000000000000355e+00 nan
4.700000000000000178e+00 nan
4.750000000000000000e+00 nan
4.799999999999999822e+00 nan
4.849999999999999645e+00 nan
4.900000000000000355e+00 nan
4.950000000000000178e+00 nan
5.000000000000000000e+00 nan
5.049999999999999822e+00 nan
5.099999999999999645e+00 nan
5.150000000000000355e+00 nan
5.200000000000000178e+00 nan
5.250000000000000000e+00 nan
5.299999999999999822e+00 nan
5.349999999999999645e+00 nan
5.400000000000000355e+00 nan
5.450000000000000178e+00 nan
5.500000000000000000e+00 nan
5.549999999999999822e+00 nan
5.599999999999999645e+00 nan
5.650000000000000355e+00 nan
5.700000000000000178e+00 nan
5.750000000000000000e+00 nan
5.799999999999999822e+00 nan
5.849999999999999645e+00 nan
5.900000000000000355e+00 nan
5.950000000000000178e+00 nan
6.000000000000000000e+00 nan
6.049999999999999822e+00 nan
6.099999999999999645e+00 nan
6.150000000000000355e+00 nan
6.200000000000000178e+00 nan
6.250000000000000000e+00 nan
6.299999999999999822e+00 nan
6.349999999999999645e+00 nan
6.400000000000000355e+00 nan
6.450000000000000178e+00 nan
6.500000000000000000e+00 nan
6.549999999999999822e+00 nan
6.599999999999999645e+00 nan
6.650000000000000355e+00 nan
6.700000000000000178e+00 nan
6.750000000000000000e+00 nan
6.799999999999999822e+00 nan
6.849999999999999645e+00 nan
6.900000000000000355e+00 nan
6.950000000000000178e+00 nan
7.000000000000000000e+00 nan
7.049999999999999822e+00 nan
7.099999999999999645e+00 nan
7.150000000000000355e+00 nan
7.200000000000000178e+00 nan
7.250000000000000000e+00 nan
7.299999999999999822e+00 nan
7.349999999999999645e+00 nan
7.400000000000000355e+00 nan
7.450000000000000178e+00 nan
7.500000000000000000e+00 nan
7.549999999999999822e+00 nan
7.599999999999999645e+00 nan
7.650000000000000355e+00 nan
7.700000000000000178e+00 nan
7.750000000000000000e+00 nan
7.799999999999999822e+00 nan
7.849999999999999645e+00 nan
7.900000000000000355e+00 nan
7.950000000000000178e+00 nan
8.000000000000000000e+00 nan
8.050000000000000711e+00 nan
8.099999999999999645e+00 nan
8.150000000000000355e+00 nan
8.199999999999999289e+00 nan
8.250000000000000000e+00 nan
8.300000000000000711e+00 nan
8.349999999999999645e+00 nan
8.400000000000000355e+00 nan
8.449999999999999289e+00 nan
8.500000000000000000e+00 nan
8.550000000000000711e+00 nan
8.599999999999999645e+00 nan
8.650000000000000355e+00 nan
8.699999999999999289e+00 nan
8.750000000000000000e+00 nan
8.800000000000000711e+00 nan
8.849999999999999645e+00 nan
8.900000000000000355e+00 nan
8.949999999999999289e+00 nan
9.000000000000000000e+00 nan
9.050000000000000711e+00 nan
9.099999999999999645e+00 nan
9.150000000000000355e+00 nan
9.199999999999999289e+00 nan
9.250000000000000000e+00 nan
9.300000000000000711e+00 nan
9.349999999999999645e+00 nan
9.400000000000000355e+00 nan
9.449999999999999289e+00 nan
9.500000000000000000e+00 nan
9.550000000000000711e+00 nan
9.599999999999999645e+00 nan
9.650000000000000355e+00 nan
9.699999999999999289e+00 nan
9.750000000000000000e+00 nan
9.800000000000000711e+00 nan
9.849999999999999645e+00 nan
9.900000000000000355e+00 nan
9.949999999999999289e+00 nan
1.000000000000000000e+01 nan
1.005000000000000071e+01 nan
1.009999999999999964e+01 nan
1.015000000000000036e+01 nan
1.019999999999999929e+01 nan
1.025000000000000000e+01 nan
1.030000000000000071e+01 nan
1.034999999999999964e+01 nan
1.040000000000000036e+01 nan
1.044999999999999929e+01 nan
1.050000000000000000e+01 nan
1.055000000000000071e+01 nan
1.059999999999999964e+01 nan
1.065000000000000036e+01 nan
1.069999999999999929e+01 nan
1.075000000000000000e+01 nan
1.080000000000000071e+01 nan
1.084999999999999964e+01 nan
1.090000000000000036e+01 nan
1.094999999999999929e+01 nan
1.100000000000000000e+01 nan
1.105000000000000071e+01 nan
1.109999999999999964e+01 nan
1.115000000000000036e+01 nan
1.119999999999999929e+01 nan
1.125000000000000000e+01 nan
1.130000000000000071e+01 nan
1.134999999999999964e+01 nan
1.140000000000000036e+01 nan
1.144999999999999929e+01 nan
1.150000000000000000e+01 nan
1.155000000000000071e+01 nan
1.159999999999999964e+01 nan
1.165000000000000036e+01 nan
1.169999999999999929e+01 nan
1.175000000000000000e+01 nan
1.180000000000000071e+01 nan
1.184999999999999964e+01 nan
1.190000000000000036e+01 nan
1.194999999999999929e+01 nan
1.200000000000000000e+01 nan
1.205000000000000071e+01 nan
1.209999999999999964e+01 nan
1.215000000000000036e+01 nan
1.219999999999999929e+01 nan
1.225000000000000000e+01 nan
1.230000000000000071e+01 nan
1.234999999999999964e+01 nan
1.240000000000000036e+01 nan
1.244999999999999929e+01 nan
1.250000000000000000e+01 nan
1.255000000000000071e+01 nan
1.259999999999999964e+01 nan
1.265000000000000036e+01 nan
1.269999999999999929e+01 nan
1.275000000000000000e+01 nan
1.280000000000000071e+01 nan
1.284999999999999964e+01 nan
1.290000000000000036e+01 nan
1.294999999999999929e+01 nan
1.300000000000000000e+01 nan
1.305000000000000071e+01 nan
1.309999999999999964e+01 nan
1.315000000000000036e+01 nan
1.319999999999999929e+01 nan
1.325000000000000000e+01 nan
1.330000000000000071e+01 nan
1.334999999999999964e+01 nan
1.340000000000000036e+01 nan
1.344999999999999929e+01 nan
1.350000000000000000e+01 nan
1.355000000000000071e+01 nan
1.359999999999999964e+01 nan
1.365000000000000036e+01 nan
1.369999999999999929e+01 nan
1.375000000000000000e+01 nan
1.380000000000000071e+01 nan
1.384999999999999964e+01 nan
1.390000000000000036e+01 nan
1.394999999999999929e+01 nan
1.400000000000000000e+01 nan
1.405000000000000071e+01 nan
1.409999999999999964e+01 nan
1.415000000000000036e+01 nan
1.419999999999999929e+01 nan
1.425000000000000000e+01 nan
1.430000000000000071e+01 nan
1.434999999999999964e+01 nan
1.440000000000000036e+01 nan
1.444999999999999929e+01 nan
1.450000000000000000e+01 nan
1.455000000000000071e+01 nan
1.459999999999999964e+01 nan
1.465000000000000036e+01 nan
1.469999999999999929e+01 nan
1.475000000000000000e+01 nan
1.480000000000000071e+01 nan
1.484999999999999964e+01 nan
1.490000000000000036e+01 nan
1.494999999999999929e+01 nan
1.500000000000000000e+01 nan
1.505000000000000071e+01 nan
1.509999999999999964e+01 nan
1.515000000000000036e+01 nan
1.519999999999999929e+01 nan
1.525000000000000000e+01 nan
1.530000000000000071e+01 nan
1.534999999999999964e+01 nan
1.540000000000000036e+01 nan
1.544999999999999929e+01 nan
1.550000000000000000e+01 nan
1.555000000000000071e+01 nan
1.559999999999999964e+01 nan
1.565000000000000036e+01 nan
1.569999999999999929e+01 nan
1.575000000000000000e+01 nan
1.580000000000000071e+01 nan
1.584999999999999964e+01 nan
1.590000000000000036e+01 nan
1.594999999999999929e+01 nan
1.600000000000000000e+01 nan
1.605000000000000071e+01 nan
1.610000000000000142e+01 nan
1.614999999999999858e+01 nan
1.619999999999999929e+01 nan
1.625000000000000000e+01 nan
1.630000000000000071e+01 nan
1.635000000000000142e+01 nan
1.639999999999999858e+01 nan
1.644999999999999929e+01 nan
1.650000000000000000e+01 nan
1.655000000000000071e+01 nan
1.660000000000000142e+01 nan
1.664999999999999858e+01 nan
1.669999999999999929e+01 nan
1.675000000000000000e+01 nan
1.680000000000000071e+01 nan
1.685000000000000142e+01 nan
1.689999999999999858e+01 nan
1.694999999999999929e+01 nan
1.700000000000000000e+01 nan
1.705000000000000071e+01 nan
1.710000000000000142e+01 nan
1.714999999999999858e+01 nan
1.719999999999999929e+01 nan
1.725000000000000000e+01 nan
1.730000000000000071e+01 nan
1.735000000000000142e+01 nan
1.739999999999999858e+01 nan
1.744999999999999929e+01 nan
1.750000000000000000e+01 nan
1.755000000000000071e+01 nan
1.760000000000000142e+01 nan
1.764999999999999858e+01 nan
1.769999999999999929e+01 nan
1.775000000000000000e+01 nan
1.780000000000000071e+01 nan
1.785000000000000142e+01 nan
1.789999999999999858e+01 nan
1.794999999999999929e+01 nan
1.800000000000000000e+01 nan
1.805000000000000071e+01 nan
1.810000000000000142e+01 nan
1.814999999999999858e+01 nan
1.819999999999999929e+01 nan
1.825000000000000000e+01 nan
1.830000000000000071e+01 nan
1.835000000000000142e+01 nan
1.839999999999999858e+01 nan
1.844999999999999929e+01 nan
1.850000000000000000e+01 nan
1.855000000000000071e+01 nan
1.860000000000000142e+01 nan
1.864999999999999858e+01 nan
1.869999999999999929e+01 nan
1.875000000000000000e+01 nan
1.880000000000000071e+01 nan
1.885000000000000142e+01 nan
1.889999999999999858e+01 nan
1.894999999999999929e+01 nan
1.900000000000000000e+01 nan
1.905000000000000071e+01 nan
1.910000000000000142e+01 nan
1.914999999999999858e+01 nan
1.919999999999999929e+01 nan
1.925000000000000000e+01 nan
1.930000000000000071e+01 nan
1.935000000000000142e+01 nan
1.939999999999999858e+01 nan
1.944999999999999929e+01 nan
1.950000000000000000e+01 nan
1.955000000000000071e+01 nan
1.960000000000000142e+01 nan
1.964999999999999858e+01 nan
1.969999999999999929e+01 nan
1.975000000000000000e+01 nan
1.980000000000000071e+01 nan
1.985000000000000142e+01 nan
1.989999999999999858e+01 nan
1.994999999999999929e+01 nan
2.000000000000000000e+01 nan
2.005000000000000071e+01 nan
2.010000000000000142e+01 nan
2.014999999999999858e+01 nan
2.019999999999999929e+01 nan
2.025000000000000000e+01 nan
2.030000000000000071e+01 nan
2.035000000000000142e+01 nan
2.039999999999999858e+01 nan
2.044999999999999929e+01 nan
2.050000000000000000e+01 nan
2.055000000000000071e+01 nan
2.060000000000000142e+01 nan
2.064999999999999858e+01 nan
2.069999999999999929e+01 nan
2.075000000000000000e+01 nan
2.080000000000000071e+01 nan
2.085000000000000142e+01 nan
2.089999999999999858e+01 nan
2.094999999999999929e+01 nan
2.100000000000000000e+01 nan
2.105000000000000071e+01 nan
2.110000000000000142e+01 nan
2.114999999999999858e+01 nan
2.119999999999999929e+01 nan
2.125000000000000000e+01 nan
2.130000000000000071e+01 nan
2.135000000000000142e+01 nan
2.139999999999999858e+01 nan
2.144999999999999929e+01 nan
2.150000000000000000e+01 nan
2.155000000000000071e+01 nan
2.160000000000000142e+01 nan
2.164999999999999858e+01 nan
2.169999999999999929e+01 nan
2.175000000000000000e+01 nan
2.180000000000000071e+01 nan
2.185000000000000142e+01 nan
2.189999999999999858e+01 nan
2.194999999999999929e+01 nan
2.200000000000000000e+01 nan
2.205000000000000071e+01 nan
2.210000000000000142e+01 nan
2.214999999999999858e+01 nan
2.219999999999999929e+01 nan
2.225000000000000000e+01 nan
2.230000000000000071e+01 nan
2.235000000000000142e+01 nan
2.239999999999999858e+01 nan
2.244999999999999929e+01 nan
2.250000000000000000e+01 nan
2.255000000000000071e+01 nan
2.260000000000000142e+01 nan
2.264999999999999858e+01 nan
2.269999999999999929e+01 nan
2.275000000000000000e+01 nan
2.280000000000000071e+01 nan
2.285000000000000142e+01 nan
2.289999999999999858e+01 nan
2.294999999999999929e+01 nan
2.300000000000000000e+01 nan
2.305000000000000071e+01 nan
2.310000000000000142e+01 nan
2.314999999999999858e+01 nan
2.319999999999999929e+01 nan
2.325000000000000000e+01 nan
2.330000000000000071e+01 nan
2.335000000000000142e+01 nan
2.339999999999999858e+01 nan
2.344999999999999929e+01 nan
2.350000000000000000e+01 nan
2.355000000000000071e+01 nan
2.360000000000000142e+01 nan
2.364999999999999858e+01 nan
2.369999999999999929e+01 nan
2.375000000000000000e+01 nan
2.380000000000000071e+01 nan
2.385000000000000142e+01 nan
2.389999999999999858e+01 nan
2.394999999999999929e+01 nan
2.400000000000000000e+01 nan
2.405000000000000071e+01 nan
2.410000000000000142e+01 nan
2.414999999999999858e+01 nan
2.419999999999999929e+01 nan
2.425000000000000000e+01 nan
2.430000000000000071e+01 nan
2.435000000000000142e+01 nan
2.439999999999999858e+01 nan
2.444999999999999929e+01 nan
2.450000000000000000e+01 nan
2.455000000000000071e+01 nan
2.460000000000000142e+01 nan
2.464999999999999858e+01 nan
2.469999999999999929e+01 nan
2.475000000000000000e+01 nan
2.480000000000000071e+01 nan
2.485000000000000142e+01 nan
2.489999999999999858e+01 nan
2.494999999999999929e+01 4.345276500387419694e-02
2.500000000000000000e+01 3.510467593081793153e-02
2.505000000000000071e+01 3.258878156101321921e-02
2.510000000000000142e+01 3.452397995412005011e-02
2.514999999999999858e+01 3.671951843700936580e-02
2.519999999999999929e+01 3.738274614380433097e-02
2.525000000000000000e+01 4.118919504769191775e-02
2.530000000000000071e+01 4.353706113902787445e-02
2.535000000000000142e+01 4.362950574546375915e-02
2.539999999999999858e+01 3.793275441395668052e-02
2.544999999999999929e+01 4.220749565427615174e-02
2.550000000000000000e+01 3.696525190727199123e-02
2.555000000000000071e+01 3.984302489521386603e-02
2.560000000000000142e+01 3.725803069068615164e-02
2.564999999999999858e+01 3.230584463408400081e-02
2.569999999999999929e+01 3.216771206433772373e-02
2.575000000000000000e+01 2.871596478340919523e-02
2.580000000000000071e+01 2.521910897577545052e-02
2.585000000000000142e+01 3.212046576084928717e-02
2.589999999999999858e+01 2.799579446623397597e-02
2.594999999999999929e+01 3.275924098273690077e-02
2.600000000000000000e+01 3.563657560552776354e-02
2.605000000000000071e+01 3.555081816759680935e-02
2.610000000000000142e+01 3.581145887066913835e-02
2.614999999999999858e+01 3.876118298906990056e-02
2.619999999999999929e+01 3.925988691841311024e-02
2.625000000000000000e+01 3.823930749973647458e-02
2.630000000000000071e+01 3.904587717579535017e-02
2.635000000000000142e+01 3.486450739506454649e-02
2.639999999999999858e+01 3.574105726308009906e-02
2.644999999999999929e+01 3.684866348989081219e-02
2.650000000000000000e+01 3.754822751850649121e-02
2.655000000000000071e+01 4.569602648903586112e-02
2.660000000000000142e+01 4.463933474593689138e-02
2.664999999999999858e+01 4.645291552633001864e-02
2.669999999999999929e+01 4.717538208330049332e-02
2.675000000000000000e+01 4.740594552190606492e-02
2.680000000000000071e+01 4.747811354210478008e-02
2.685000000000000142e+01 4.973273710042249579e-02
2.689999999999999858e+01 4.890061385785094555e-02
2.694999999999999929e+01 5.004067924565606951e-02
2.700000000000000000e+01 3.899076007248410830e-02
2.705000000000000071e+01 3.991287819147203153e-02
2.710000000000000142e+01 3.995576860203006730e-02
2.714999999999999858e+01 4.128907823423325074e-02
2.719999999999999929e+01 4.100716735719090594e-02
2.725000000000000000e+01 3.998227064203544595e-02
2.730000000000000071e+01 4.556957763034281267e-02
2.735000000000000142e+01 4.649025619022584266e-02
2.739999999999999858e+01 4.119514679943055840e-02
2.744999999999999929e+01 4.022211750450354478e-02
2.750000000000000000e+01 3.976671809506714811e-02
2.755000000000000071e+01 4.173168820457851674e-02
2.760000000000000142e+01 4.382875180852294911e-02
2.764999999999999858e+01 4.351750829160849765e-02
2.769999999999999929e+01 4.311472534509575710e-02
2.775000000000000000e+01 4.379535520695736206e-02
2.780000000000000071e+01 4.370652197331532235e-02
2.785000000000000142e+01 4.550207209003942488e-02
2.789999999999999858e+01 4.628298751747959155e-02
2.794999999999999929e+01 4.664522189626683218e-02
2.800000000000000000e+01 4.667427766665955408e-02
2.805000000000000071e+01 4.631592078900863274e-02
2.810000000000000142e+01 4.593213956341315324e-02
2.814999999999999858e+01 4.490790219507072994e-02
2.819999999999999929e+01 4.715725384751662252e-02
2.825000000000000000e+01 4.469890001271213664e-02
2.830000000000000071e+01 4.821381432803716754e-02
2.835000000000000142e+01 5.199445896133299966e-02
2.839999999999999858e+01 4.821550337685710091e-02
2.844999999999999929e+01 5.095631786066279201e-02
2.850000000000000000e+01 5.092284930026177298e-02
2.855000000000000071e+01 5.035974792057564681e-02
2.860000000000000142e+01 5.136006341005825565e-02
2.864999999999999858e+01 5.850806353584638714e-02
2.869999999999999929e+01 5.342971062355011957e-02
2.875000000000000000e+01 5.558103333341755936e-02
2.880000000000000071e+01 6.137780630856447261e-02
2.885000000000000142e+01 6.814371037162789135e-02
2.889999999999999858e+01 7.150456503500897398e-02
2.894999999999999929e+01 7.467783440749317658e-02
2.900000000000000000e+01 8.028172836916881716e-02
2.905000000000000071e+01 8.056672397822249587e-02
2.910000000000000142e+01 8.351263562230423765e-02
2.914999999999999858e+01 8.432266857214998357e-02
2.919999999999999929e+01 8.468544069273292729e-02
2.925000000000000000e+01 7.701340687408619878e-02
2.930000000000000071e+01 7.644032094348690576e-02
2.935000000000000142e+01 7.862621284769562291e-02
2.939999999999999858e+01 8.295104724165681953e-02
2.944999999999999929e+01 8.100487359934382958e-02
2.950000000000000000e+01 8.247793621785597107e-02
2.955000000000000071e+01 8.356339540801355215e-02
2.960000000000000142e+01 7.673665098481649571e-02
2.964999999999999858e+01 7.807975327194452420e-02
2.969999999999999929e+01 7.801853601717609332e-02
2.975000000000000000e+01 7.827304899156341256e-02
2.980000000000000071e+01 7.841416374731075001e-02
2.985000000000000142e+01 7.727551998551582257e-02
2.989999999999999858e+01 7.725334605562679535e-02
2.994999999999999929e+01 7.757667542989660214e-02
3.000000000000000000e+01 7.796254236418737049e-02
3.005000000000000071e+01 6.729182451181180136e-02
3.010000000000000142e+01 6.796247443108721642e-02
3.014999999999999858e+01 6.733893472803055558e-02
3.019999999999999929e+01 6.658920053187486476e-02
3.025000000000000000e+01 6.884398085645709875e-02
3.030000000000000071e+01 7.017019422070223944e-02
3.035000000000000142e+01 7.010248614190109362e-02
3.039999999999999858e+01 6.884269624918713804e-02
3.044999999999999929e+01 7.439017280875459548e-02
3.050000000000000000e+01 7.525500818076931442e-02
3.055000000000000071e+01 7.314073248625506396e-02
3.060000000000000142e+01 7.422652160005233091e-02
3.064999999999999858e+01 7.798982840369812763e-02
3.069999999999999929e+01 7.976326512635507904e-02
3.075000000000000000e+01 8.042137427118183080e-02
3.080000000000000071e+01 7.796863003001114345e-02
3.085000000000000142e+01 7.750972032801949074e-02
3.089999999999999858e+01 8.230046652725654666e-02
3.094999999999999929e+01 7.733563086835371081e-02
3.100000000000000000e+01 7.705409962336462470e-02
3.105000000000000071e+01 7.740017510261094913e-02
3.110000000000000142e+01 7.775721152194715879e-02
3.114999999999999858e+01 7.815956611177644897e-02
3.119999999999999929e+01 7.911202662789042217e-02
3.125000000000000000e+01 7.632758808560990982e-02
3.130000000000000071e+01 8.253730473649040222e-02
3.135000000000000142e+01 8.292350454227083445e-02
3.139999999999999858e+01 8.456505330783971319e-02
3.144999999999999929e+01 8.476718137788363805e-02
3.150000000000000000e+01 8.375384907625724185e-02
3.155000000000000071e+01 8.468443764833277765e-02
3.160000000000000142e+01 8.397554960532602197e-02
3.164999999999999858e+01 8.653084554954698637e-02
3.169999999999999929e+01 8.818022166732600309e-02
3.175000000000000000e+01 8.772491967469611684e-02
3.180000000000000071e+01 8.801703885640604907e-02
3.185000000000000142e+01 8.671885382723974744e-02
3.189999999999999858e+01 8.068472643549866319e-02
3.194999999999999929e+01 8.490624542312653900e-02
3.200000000000000000e+01 8.253755653177038965e-02
3.204999999999999716e+01 7.887687198146692280e-02
3.210000000000000142e+01 7.808643524262999513e-02
3.214999999999999858e+01 8.132504022636100061e-02
3.220000000000000284e+01 8.073731721985442922e-02
3.225000000000000000e+01 8.339463811347813671e-02
3.229999999999999716e+01 8.311548100686680374e-02
3.235000000000000142e+01 8.589744306343551072e-02
3.239999999999999858e+01 8.496921757104095030e-02
3.245000000000000284e+01 8.631284039011101472e-02
3.250000000000000000e+01 8.857959774203304215e-02
3.254999999999999716e+01 8.721682500306326968e-02
3.260000000000000142e+01 9.144326730098779887e-02
3.264999999999999858e+01 8.971509384540328480e-02
3.270000000000000284e+01 9.349454964122659584e-02
3.275000000000000000e+01 9.033383905893885291e-02
3.279999999999999716e+01 9.241275075315831533e-02
3.285000000000000142e+01 9.269275305338418869e-02
3.289999999999999858e+01 9.242977428651899530e-02
3.295000000000000284e+01 9.955297097508625237e-02
3.300000000000000000e+01 1.006453757288019168e-01
3.304999999999999716e+01 9.861057884639054527e-02
3.310000000000000142e+01 9.950845272844897893e-02
3.314999999999999858e+01 9.864533104239628369e-02
3.320000000000000284e+01 9.754667202950206839e-02
3.325000000000000000e+01 1.001436726050440873e-01
3.329999999999999716e+01 1.015881283124945994e-01
3.335000000000000142e+01 9.982889535842644213e-02
3.339999999999999858e+01 1.025051901022181328e-01
3.345000000000000284e+01 1.021969054576952335e-01
3.350000000000000000e+01 1.050527341692230193e-01
3.354999999999999716e+01 1.056650375359413363e-01
3.360000000000000142e+01 1.079738986015128382e-01
3.364999999999999858e+01 1.118428405720079677e-01
3.370000000000000284e+01 1.098714074870409813e-01
3.375000000000000000e+01 1.077003424868246545e-01
3.379999999999999716e+01 1.039974624566461087e-01
3.385000000000000142e+01 1.036863816611100914e-01
3.389999999999999858e+01 1.029580909306488795e-01
3.395000000000000284e+01 1.059534550851123635e-01
3.400000000000000000e+01 1.046226773570867047e-01
3.404999999999999716e+01 1.048868483135616675e-01
3.410000000000000142e+01 1.071897561842123509e-01
3.414999999999999858e+01 1.047374422935527377e-01
3.420000000000000284e+01 1.046298562511659008e-01
3.425000000000000000e+01 1.042554512239937253e-01
3.429999999999999716e+01 1.002705879105654091e-01
3.435000000000000142e+01 1.014355659485178529e-01
3.439999999999999858e+01 1.076201618947661420e-01
3.445000000000000284e+01 1.075681993258101737e-01
3.450000000000000000e+01 1.061580836552876300e-01
3.454999999999999716e+01 1.044424441340245785e-01
3.460000000000000142e+01 1.038687613697606565e-01
3.464999999999999858e+01 1.027733743878073286e-01
3.470000000000000284e+01 1.008779876772330913e-01
3.475000000000000000e+01 1.007336518286170574e-01
3.479999999999999716e+01 1.012899443614549144e-01
3.485000000000000142e+01 1.018920552275076469e-01
3.489999999999999858e+01 1.051859939532218818e-01
3.495000000000000284e+01 1.011549582399519226e-01
3.500000000000000000e+01 9.922838233030487065e-02
3.504999999999999716e+01 1.098565865929340968e-01
3.510000000000000142e+01 1.108225271670286172e-01
3.514999999999999858e+01 1.054700302745805035e-01
3.520000000000000284e+01 9.701322528478216467e-02
3.525000000000000000e+01 9.376282177185837896e-02
3.529999999999999716e+01 8.471991907056092286e-02
3.535000000000000142e+01 8.471377004986560544e-02
3.539999999999999858e+01 8.462825535761676898e-02
3.545000000000000284e+01 8.432780301831516168e-02
3.550000000000000000e+01 8.225937017533610507e-02
3.554999999999999716e+01 8.252744943260670318e-02
3.560000000000000142e+01 8.292390037009074455e-02
3.564999999999999858e+01 8.309765628140440563e-02
3.570000000000000284e+01 8.163766680556890087e-02
3.575000000000000000e+01 8.208907756331450256e-02
3.579999999999999716e+01 7.869194141457809544e-02
3.585000000000000142e+01 7.774863853890966181e-02
3.589999999999999858e+01 7.513699912804226722e-02
3.595000000000000284e+01 7.348134743238406152e-02
3.600000000000000000e+01 7.554375847880222261e-02
3.604999999999999716e+01 7.544916099098118722e-02
3.610000000000000142e+01 7.387549591185169073e-02
3.614999999999999858e+01 6.798879472323239581e-02
3.620000000000000284e+01 6.718626002262950703e-02
3.625000000000000000e+01 6.457245812271006358e-02
3.629999999999999716e+01 6.501138713275449177e-02
3.635000000000000142e+01 6.582480123365659630e-02
3.639999999999999858e+01 6.414684938813497439e-02
3.645000000000000284e+01 6.582645147717217093e-02
3.650000000000000000e+01 6.261750975240978900e-02
3.654999999999999716e+01 6.505935238816414057e-02
3.660000000000000142e+01 6.426933807173947077e-02
3.664999999999999858e+01 6.582621812728503552e-02
3.670000000000000284e+01 7.126424832401118126e-02
3.675000000000000000e+01 7.102274698085432603e-02
3.679999999999999716e+01 7.037617843727594913e-02
3.685000000000000142e+01 7.043061466300377937e-02
3.689999999999999858e+01 6.778091656770807161e-02
3.695000000000000284e+01 6.392310058572710230e-02
3.700000000000000000e+01 6.160705922617721458e-02
3.704999999999999716e+01 6.198251730721304753e-02
3.710000000000000142e+01 6.399201583981439789e-02
3.714999999999999858e+01 6.396505406802015237e-02
3.720000000000000284e+01 6.317462583808357290e-02
3.725000000000000000e+01 6.205185455480843881e-02
3.729999999999999716e+01 6.306332689533972191e-02
3.735000000000000142e+01 6.027315281736445735e-02
3.739999999999999858e+01 5.605361354023381121e-02
3.745000000000000284e+01 5.433124846591357721e-02
3.750000000000000000e+01 5.148069013079414891e-02
3.754999999999999716e+01 4.884529979934318367e-02
3.760000000000000142e+01 4.437255006722035100e-02
3.764999999999999858e+01 4.270339258865039900e-02
3.770000000000000284e+01 4.258899387939590886e-02
3.775000000000000000e+01 4.134776490693250345e-02
3.779999999999999716e+01 4.078933768478328753e-02
3.785000000000000142e+01 4.024919092267602305e-02
3.789999999999999858e+01 3.422818263870786720e-02
3.795000000000000284e+01 3.364469119554026888e-02
3.800000000000000000e+01 3.423706426594826102e-02
3.804999999999999716e+01 3.565063817170519705e-02
3.810000000000000142e+01 3.278943847206584883e-02
3.814999999999999858e+01 3.889795851810706750e-02
3.820000000000000284e+01 4.307998856346618999e-02
3.825000000000000000e+01 4.359716895053974278e-02
3.829999999999999716e+01 4.257802744252345284e-02
3.835000000000000142e+01 4.532101791666018342e-02
3.839999999999999858e+01 4.491304808909839935e-02
3.845000000000000284e+01 3.576947015163590288e-02
3.850000000000000000e+01 2.840950548263113107e-02
3.854999999999999716e+01 3.440309726622693687e-02
3.860000000000000142e+01 3.514811598787145885e-02
3.864999999999999858e+01 3.642585674739048235e-02
3.870000000000000284e+01 3.678514613120726501e-02
3.875000000000000000e+01 3.746673398625315066e-02
3.879999999999999716e+01 4.033790418718396359e-02
3.885000000000000142e+01 4.444932059431230820e-02
3.889999999999999858e+01 3.913758409766510821e-02
3.895000000000000284e+01 3.654570193925722049e-02
3.900000000000000000e+01 3.564635771220986404e-02
3.904999999999999716e+01 3.498739076810489929e-02
3.910000000000000142e+01 3.575185134093453870e-02
3.914999999999999858e+01 3.438085786502367847e-02
3.920000000000000284e+01 3.073962806129995270e-02
3.925000000000000000e+01 2.934398344099281228e-02
3.929999999999999716e+01 2.946911172203273838e-02
3.935000000000000142e+01 2.669549990227886374e-02
3.939999999999999858e+01 2.685722007178471468e-02
3.945000000000000284e+01 2.953695950304421544e-02
3.950000000000000000e+01 3.024133610696755348e-02
3.954999999999999716e+01 2.999492505763387204e-02
3.960000000000000142e+01 2.964250175651787778e-02
3.964999999999999858e+01 3.007372287404701597e-02
3.970000000000000284e+01 2.861299310632250958e-02
3.975000000000000000e+01 2.696139536444523005e-02
3.979999999999999716e+01 2.652362402101711078e-02
3.985000000000000142e+01 2.512792036699693782e-02
3.989999999999999858e+01 2.592446231793125999e-02
3.995000000000000284e+01 2.419544013214157407e-02
4.000000000000000000e+01 2.404484129410446036e-02
4.004999999999999716e+01 1.955707825122968146e-02
4.010000000000000142e+01 2.072443202898638717e-02
4.014999999999999858e+01 2.220290779654895616e-02
4.020000000000000284e+01 1.813670410773843278e-02
4.025000000000000000e+01 1.533230315466327723e-02
4.029999999999999716e+01 1.600376524050844615e-02
4.035000000000000142e+01 1.345324953336708013e-02
4.039999999999999858e+01 1.153212282370623919e-02
4.045000000000000284e+01 8.311759505466340819e-03
4.050000000000000000e+01 4.830496351411712325e-03
4.054999999999999716e+01 2.828035311556890540e-03
4.060000000000000142e+01 3.691117006977994840e-03
4.064999999999999858e+01 3.361718799859659493e-03
4.070000000000000284e+01 3.096199928710323054e-03
4.075000000000000000e+01 -1.279997675140401000e-03
4.079999999999999716e+01 -6.486271101250068059e-04
4.085000000000000142e+01 -4.012534206341207034e-04
4.089999999999999858e+01 -6.721415381654128121e-03
4.095000000000000284e+01 -6.732850793364919192e-03
4.100000000000000000e+01 -8.896329458169082230e-03
4.104999999999999716e+01 -8.209356580040565177e-03
4.110000000000000142e+01 -1.148236019669832998e-02
4.114999999999999858e+01 -1.437531502464350214e-02
4.120000000000000284e+01 -1.538598142931399231e-02
4.125000000000000000e+01 -1.996155574701909824e-02
4.129999999999999716e+01 -2.044248825521755367e-02
4.135000000000000142e+01 -1.958305804019873711e-02
4.139999999999999858e+01 -2.162226487314256387e-02
4.145000000000000284e+01 -2.016131238220659344e-02
4.150000000000000000e+01 -2.080022852427049207e-02
4.154999999999999716e+01 -2.055121200746177698e-02
4.160000000000000142e+01 -1.896916785307311074e-02
4.164999999999999858e+01 -2.002130838050977107e-02
4.170000000000000284e+01 -1.997631118239672279e-02
4.175000000000000000e+01 -1.916928244269917175e-02
4.179999999999999716e+01 -1.858487111837478500e-02
4.185000000000000142e+01 -1.891698370282010253e-02
4.189999999999999858e+01 -2.183808779130299443e-02
4.195000000000000284e+01 -1.702537113206288588e-02
4.200000000000000000e+01 -1.692392035660980620e-02
4.204999999999999716e+01 -1.111628463488895623e-02
4.210000000000000142e+01 -5.939921223268591031e-03
4.214999999999999858e+01 -3.948339164585592913e-03
4.220000000000000284e+01 -7.214935780554193774e-03
4.225000000000000000e+01 -6.066043189026037140e-03
4.229999999999999716e+01 -2.835069887564167085e-03
4.235000000000000142e+01 -2.826460760018571772e-03
4.239999999999999858e+01 -3.118159121863881087e-03
4.245000000000000284e+01 -3.468141709579345908e-03
4.250000000000000000e+01 -2.901777393468040183e-03
4.254999999999999716e+01 -2.795226182311164910e-03
4.260000000000000142e+01 -8.689281361792549133e-03
4.264999999999999858e+01 -8.431166926293826719e-03
4.270000000000000284e+01 -1.079209767197652006e-02
4.275000000000000000e+01 -2.121549314973363281e-03
4.279999999999999716e+01 -1.636950851185203781e-03
4.285000000000000142e+01 -4.030400885578344118e-03
4.289999999999999858e+01 -5.960082388482920539e-03
4.295000000000000284e+01 -8.321863331909472652e-03
4.300000000000000000e+01 -7.980616256764610714e-03
4.304999999999999716e+01 -6.721481462711505032e-03
4.310000000000000142e+01 -8.277183538569574811e-03
4.314999999999999858e+01 -7.496344792935428526e-03
4.320000000000000284e+01 -1.337640198773742441e-02
4.325000000000000000e+01 -1.018398799458188585e-02
4.329999999999999716e+01 -1.318773415858392854e-02
4.335000000000000142e+01 -1.322500854391403524e-02
4.339999999999999858e+01 -1.813154715792592714e-02
4.345000000000000284e+01 -1.403017988366197025e-02
4.350000000000000000e+01 -1.322396227978702224e-02
4.354999999999999716e+01 -1.325770024806126497e-02
4.360000000000000142e+01 -1.375081606481702405e-02
4.364999999999999858e+01 -1.370011029733922761e-02
4.370000000000000284e+01 -1.555533077788046926e-02
4.375000000000000000e+01 -1.530511927467219195e-02
4.379999999999999716e+01 -1.718616142624871529e-02
4.385000000000000142e+01 -1.702275235463959410e-02
4.389999999999999858e+01 -2.055626258637627615e-02
4.395000000000000284e+01 -2.100520731983886516e-02
4.400000000000000000e+01 -2.122961869063628645e-02
4.404999999999999716e+01 -1.958586958614352835e-02
4.410000000000000142e+01 -1.889701569535033945e-02
4.414999999999999858e+01 -1.832934582461970274e-02
4.420000000000000284e+01 -2.305701165983419995e-02
4.425000000000000000e+01 -2.481847725129785950e-02
4.429999999999999716e+01 -2.605787187058002802e-02
4.435000000000000142e+01 -2.581485034737595469e-02
4.439999999999999858e+01 -2.705430859344715860e-02
4.445000000000000284e+01 -3.421914837203326315e-02
4.450000000000000000e+01 -2.946673089901451562e-02
4.454999999999999716e+01 -2.956253656982124611e-02
4.460000000000000142e+01 -2.760356378778770770e-02
4.464999999999999858e+01 -2.730975746074240998e-02
4.470000000000000284e+01 -2.833276557774584703e-02
4.475000000000000000e+01 -2.757331760462440259e-02
4.479999999999999716e+01 -2.715592450090571069e-02
4.485000000000000142e+01 -2.786732324207120970e-02
4.489999999999999858e+01 -2.402376437977743126e-02
4.495000000000000284e+01 -2.312367166902806401e-02
4.500000000000000000e+01 -2.219312198437033840e-02
4.504999999999999716e+01 -2.292096268148128071e-02
4.510000000000000142e+01 -2.192727380969630019e-02
4.514999999999999858e+01 -2.133588547781704869e-02
4.520000000000000284e+01 -2.161583499770542566e-02
4.525000000000000000e+01 -2.232633992227229386e-02
4.529999999999999716e+01 -1.644538253218965837e-02
4.535000000000000142e+01 -1.670226554885394926e-02
4.539999999999999858e+01 -1.830619333741927146e-02
4.545000000000000284e+01 -1.453953000962553317e-02
4.550000000000000000e+01 -1.435394857544060494e-02
4.554999999999999716e+01 -1.219892680207570156e-02
4.560000000000000142e+01 -1.067004465388289927e-02
4.564999999999999858e+01 -1.012507880472567588e-02
4.570000000000000284e+01 -1.082052623963494602e-02
4.575000000000000000e+01 -1.224749596967759056e-02
4.579999999999999716e+01 -1.353860563205301452e-02
4.585000000000000142e+01 -1.228610748813978998e-02
4.589999999999999858e+01 -1.346594320887352370e-02
4.595000000000000284e+01 -1.663133262363129458e-02
4.600000000000000000e+01 -1.726339147849805661e-02
4.604999999999999716e+01 -1.600218033098749215e-02
4.610000000000000142e+01 -1.815693265669177103e-02
4.614999999999999858e+01 -2.085147518208907771e-02
4.620000000000000284e+01 -2.030485016219667205e-02
4.625000000000000000e+01 -2.447521370917465564e-02
4.629999999999999716e+01 -2.656523976973648379e-02
4.635000000000000142e+01 -2.380342465258769233e-02
4.639999999999999858e+01 -2.140424970245154157e-02
4.645000000000000284e+01 -2.220508766582182311e-02
4.650000000000000000e+01 -2.062517465459164090e-02
4.654999999999999716e+01 -2.042145409986795973e-02
4.660000000000000142e+01 -2.065851238068061591e-02
4.664999999999999858e+01 -2.325503269134750889e-02
4.670000000000000284e+01 -2.252499282901695987e-02
4.675000000000000000e+01 -2.453653244529245894e-02
4.679999999999999716e+01 -2.551899954312808472e-02
4.685000000000000142e+01 -2.447885570780499939e-02
4.689999999999999858e+01 -2.283132216902700878e-02
4.695000000000000284e+01 -2.246788005228202850e-02
4.700000000000000000e+01 -2.324421021602410958e-02
4.704999999999999716e+01 -2.431521415101274564e-02
4.710000000000000142e+01 -2.419346806172151254e-02
4.714999999999999858e+01 -2.379422520598862417e-02
4.720000000000000284e+01 -2.255006718388116380e-02
4.725000000000000000e+01 -2.265887738831498174e-02
4.729999999999999716e+01 -9.956321119539219416e-03
4.735000000000000142e+01 -5.310237826179622748e-03
4.739999999999999858e+01 -8.423044211762391667e-03
4.745000000000000284e+01 -1.087814609929351438e-02
4.750000000000000000e+01 -9.617595820588308725e-03
4.754999999999999716e+01 -1.212458832198999234e-02
4.760000000000000142e+01 -1.050938646219675213e-02
4.764999999999999858e+01 -9.840688398843305817e-03
4.770000000000000284e+01 -3.073845984768984203e-03
4.775000000000000000e+01 4.631336659836417929e-03
4.779999999999999716e+01 1.907450069912202154e-04
4.785000000000000142e+01 -5.415522184937383420e-04
4.789999999999999858e+01 -1.724495737181568327e-03
4.795000000000000284e+01 4.529850903417923132e-03
4.800000000000000000e+01 1.666665502666527443e-03
4.804999999999999716e+01 1.871657423980669028e-03
4.810000000000000142e+01 6.229222610792554092e-03
4.814999999999999858e+01 -7.510887963489927327e-04
4.820000000000000284e+01 -4.541435086824697522e-03
4.825000000000000000e+01 -3.142121497646634294e-03
4.829999999999999716e+01 -4.181705268112385562e-03
4.835000000000000142e+01 -4.111443520471307761e-03
4.839999999999999858e+01 1.745837043401207191e-03
4.845000000000000284e+01 -2.079306109811816707e-03
4.850000000000000000e+01 2.143075366895240462e-05
4.854999999999999716e+01 -3.320324185617286230e-03
4.860000000000000142e+01 -3.705042090159758970e-03
4.864999999999999858e+01 -3.566961814524434882e-03
4.870000000000000284e+01 -4.751732984522008887e-03
4.875000000000000000e+01 -4.545530103676959262e-03
4.879999999999999716e+01 -4.059983004106013788e-03
4.885000000000000142e+01 6.527956115530719229e-04
4.889999999999999858e+01 1.505031575671308573e-03
4.895000000000000284e+01 2.229360400171033138e-03
4.900000000000000000e+01 8.624330990909539682e-03
4.904999999999999716e+01 7.997006803742566505e-03
4.910000000000000142e+01 7.829031219415125142e-03
4.914999999999999858e+01 8.997833329171898292e-03
4.920000000000000284e+01 3.329621305793192473e-03
4.925000000000000000e+01 -6.128961877757966832e-04
4.929999999999999716e+01 -2.643003198480055847e-03
4.935000000000000142e+01 -2.839652608536547777e-03
4.939999999999999858e+01 -5.066780837595145914e-03
4.945000000000000284e+01 -4.589241934630263788e-03
4.950000000000000000e+01 -3.432356258456325474e-03
4.954999999999999716e+01 -8.184031908812382586e-03
4.960000000000000142e+01 -1.453134771578289304e-02
4.964999999999999858e+01 -1.657991206932780959e-02
4.970000000000000284e+01 -1.457052017232104632e-02
4.975000000000000000e+01 -1.584186058504046327e-02
4.979999999999999716e+01 -1.189208977221942014e-02
4.985000000000000142e+01 -1.281493342631811680e-02
4.989999999999999858e+01 -1.689891711126148208e-02
4.995000000000000284e+01 -1.136947992329369675e-02
5.000000000000000000e+01 -8.394111063335063213e-04
5.004999999999999716e+01 2.585868078038274041e-03
5.010000000000000142e+01 7.003268453595742557e-03
5.014999999999999858e+01 -9.622701431350835798e-05
5.020000000000000284e+01 2.250642481205350487e-03
5.025000000000000000e+01 3.972057998130465624e-03
5.029999999999999716e+01 4.393991975252959856e-03
5.035000000000000142e+01 3.539525124201398261e-03
5.039999999999999858e+01 6.854781682177311063e-03
5.045000000000000284e+01 8.059909183108896619e-03
5.050000000000000000e+01 8.485766110226607845e-03
5.054999999999999716e+01 1.001406987092763601e-02
5.060000000000000142e+01 7.274510386637096995e-03
5.064999999999999858e+01 7.824801899195052771e-03
5.070000000000000284e+01 6.976467067481634948e-03
5.075000000000000000e+01 6.901485980529578276e-03
5.079999999999999716e+01 8.405880876175815183e-03
5.085000000000000142e+01 7.784517049759461654e-03
5.089999999999999858e+01 1.169694559209033362e-02
5.095000000000000284e+01 1.037095949667931130e-02
5.100000000000000000e+01 8.472060972739380372e-03
5.104999999999999716e+01 8.482683273217491576e-03
5.110000000000000142e+01 9.447902543668800293e-03
5.114999999999999858e+01 1.202801096933926901e-02
5.120000000000000284e+01 1.287490742090666510e-02
5.125000000000000000e+01 1.233185716181974152e-02
5.129999999999999716e+01 1.270262733969927844e-02
5.135000000000000142e+01 1.061872367732123387e-02
5.139999999999999858e+01 9.732993707099034386e-03
5.145000000000000284e+01 8.496171298720744600e-03
5.150000000000000000e+01 7.766314605316331637e-03
5.154999999999999716e+01 6.498387518019958092e-03
5.160000000000000142e+01 7.396226042995310106e-03
5.164999999999999858e+01 7.974272741626785288e-03
5.170000000000000284e+01 6.140258141421271396e-03
5.175000000000000000e+01 5.148378100288557302e-03
5.179999999999999716e+01 4.209166820444252763e-03
5.185000000000000142e+01 3.293848313139864127e-03
5.189999999999999858e+01 2.600458280722802579e-03
5.195000000000000284e+01 3.729024486135343840e-03
5.200000000000000000e+01 1.456126285409628865e-02
5.204999999999999716e+01 1.150805997257326428e-02
5.210000000000000142e+01 1.292050142001985660e-02
5.214999999999999858e+01 1.237830611876598007e-02
5.220000000000000284e+01 1.264319254903839215e-02
5.225000000000000000e+01 1.834922406372067535e-02
5.229999999999999716e+01 1.402977482329256266e-02
5.235000000000000142e+01 1.171436443203456058e-02
5.239999999999999858e+01 1.586437743956077562e-02
5.245000000000000284e+01 1.754192981591932640e-02
5.250000000000000000e+01 1.731917063748856025e-02
5.254999999999999716e+01 5.960862035299359721e-03
5.260000000000000142e+01 6.195347864220805516e-03
5.264999999999999858e+01 5.054904686521436742e-03
5.270000000000000284e+01 1.758889378794743807e-04
5.275000000000000000e+01 -1.162441962930879950e-03
5.279999999999999716e+01 -4.258092498119214059e-03
5.285000000000000142e+01 -4.551698737097052520e-03
5.289999999999999858e+01 -5.019026844396983975e-03
5.295000000000000284e+01 -5.917208925080769122e-03
5.300000000000000000e+01 -7.692665586080835345e-03
5.304999999999999716e+01 -7.869863528193963773e-03
5.310000000000000142e+01 -5.513757755567379702e-03
5.314999999999999858e+01 -6.201273835599402373e-03
5.320000000000000284e+01 -6.054569768409700549e-03
5.325000000000000000e+01 -8.029736007056970451e-03
5.329999999999999716e+01 -9.765190963604463564e-03
5.335000000000000142e+01 -1.247178338244039550e-02
5.339999999999999858e+01 -1.001934093704415565e-02
5.345000000000000284e+01 -1.229114742748251173e-02
5.350000000000000000e+01 -1.306741063245172273e-02
5.354999999999999716e+01 -1.232453519696076992e-02
5.360000000000000142e+01 -1.322216732189673144e-02
5.364999999999999858e+01 -1.670291931348848527e-02
5.370000000000000284e+01 -2.051060637039352555e-02
5.375000000000000000e+01 -2.121013297633352404e-02
5.379999999999999716e+01 -2.277635282412868167e-02
5.385000000000000142e+01 -2.264449477331156174e-02
5.389999999999999858e+01 -2.453916111159436253e-02
5.395000000000000284e+01 -2.348472951523307775e-02
5.400000000000000000e+01 -2.621582723108792021e-02
5.404999999999999716e+01 -2.386482127511575790e-02
5.410000000000000142e+01 -2.600452576948458425e-02
5.414999999999999858e+01 -2.902686928637988883e-02
5.420000000000000284e+01 -2.870411883173789799e-02
5.425000000000000000e+01 -2.015920396784700100e-02
5.429999999999999716e+01 -2.049594825214149166e-02
5.435000000000000142e+01 -1.973513152503578172e-02
5.439999999999999858e+01 -2.206837091307629201e-02
5.445000000000000284e+01 -2.059947832740479864e-02
5.450000000000000000e+01 -2.015491873381689350e-02
5.454999999999999716e+01 -2.084637879774809896e-02
5.460000000000000142e+01 -2.137251027612656340e-02
5.464999999999999858e+01 -2.246067087030946194e-02
5.470000000000000284e+01 -2.374359028284450321e-02
5.475000000000000000e+01 -2.627751694664160961e-02
5.479999999999999716e+01 -2.529364272164622007e-02
5.485000000000000142e+01 -2.365192213527724310e-02
5.489999999999999858e+01 -2.309883892245088305e-02
5.495000000000000284e+01 -2.377209172753195002e-02
5.500000000000000000e+01 -2.371041107011609070e-02
5.504999999999999716e+01 -2.292732094129733625e-02
5.510000000000000142e+01 -2.134336018241460992e-02
5.514999999999999858e+01 -2.188124583248586205e-02
5.520000000000000284e+01 -2.798646064322770494e-02
5.525000000000000000e+01 -3.114221000714674850e-02
5.529999999999999716e+01 -3.052004165553601212e-02
5.535000000000000142e+01 -3.191305886921550622e-02
5.539999999999999858e+01 -3.269365360827754252e-02
5.545000000000000284e+01 -3.227673231192498132e-02
5.550000000000000000e+01 -3.932420096343378774e-02
5.554999999999999716e+01 -3.947810740120268058e-02
5.560000000000000142e+01 -4.184182236247702136e-02
5.564999999999999858e+01 -4.239781702043598360e-02
5.570000000000000284e+01 -4.234942723195873199e-02
5.575000000000000000e+01 -4.641533583983784017e-02
5.579999999999999716e+01 -4.584449344474041815e-02
5.585000000000000142e+01 -4.467682515134575871e-02
5.589999999999999858e+01 -4.465388194987786330e-02
5.595000000000000284e+01 -4.317282438427567925e-02
5.600000000000000000e+01 -4.563953839694578907e-02
5.604999999999999716e+01 -5.037570775566529990e-02
5.610000000000000142e+01 -5.112938921044157814e-02
5.614999999999999858e+01 -5.870601200959266186e-02
5.620000000000000284e+01 -6.142427716719466718e-02
5.625000000000000000e+01 -5.944442436357008641e-02
5.629999999999999716e+01 -5.689380706015008393e-02
5.635000000000000142e+01 -5.914669514044508525e-02
5.639999999999999858e+01 -6.439368632287857663e-02
5.645000000000000284e+01 -6.638068273523624330e-02
5.650000000000000000e+01 -7.077295013600434781e-02
5.654999999999999716e+01 -6.884882374929761351e-02
5.660000000000000142e+01 -6.593883242908869791e-02
5.664999999999999858e+01 -7.231567200397212569e-02
5.670000000000000284e+01 -7.451676381933033944e-02
5.675000000000000000e+01 -7.086245990699086006e-02
5.679999999999999716e+01 -7.679760097869782476e-02
5.685000000000000142e+01 -7.352080980905950636e-02
5.689999999999999858e+01 -6.874809048950682178e-02
5.695000000000000284e+01 -7.362794312147663556e-02
5.700000000000000000e+01 -7.266843838183606463e-02
5.704999999999999716e+01 -7.076667916188540686e-02
5.710000000000000142e+01 -7.757517301334453108e-02
5.714999999999999858e+01 -8.080799960133379367e-02
5.720000000000000284e+01 -7.885719025652815350e-02
5.725000000000000000e+01 -7.989305275003402707e-02
5.729999999999999716e+01 -8.344826223066925674e-02
5.735000000000000142e+01 -7.723599992282091653e-02
5.739999999999999858e+01 -7.535577798724710230e-02
5.745000000000000284e+01 -7.440276827224229228e-02
5.750000000000000000e+01 -7.929069364441869439e-02
5.754999999999999716e+01 -7.679133009953763300e-02
5.760000000000000142e+01 -7.807820776904962623e-02
5.764999999999999858e+01 -7.679296635937117588e-02
5.770000000000000284e+01 -8.079213535091248066e-02
5.775000000000000000e+01 -7.440099121833196327e-02
5.779999999999999716e+01 -7.973131917747644515e-02
5.785000000000000142e+01 -8.117554633553820953e-02
5.789999999999999858e+01 -8.468804663689118162e-02
5.795000000000000284e+01 -9.551810616970837775e-02
5.800000000000000000e+01 -9.223961340464119363e-02
5.804999999999999716e+01 -9.487053456389026029e-02
5.810000000000000142e+01 -9.505124638718451258e-02
5.814999999999999858e+01 -9.372474406663318380e-02
5.820000000000000284e+01 -9.047647164435206057e-02
5.825000000000000000e+01 -9.471342259278860143e-02
5.829999999999999716e+01 -9.379518858753634059e-02
5.835000000000000142e+01 -9.259655311168515923e-02
5.839999999999999858e+01 -9.374472539941852700e-02
5.845000000000000284e+01 -9.202385111028067721e-02
5.850000000000000000e+01 -8.953278174102130560e-02
5.854999999999999716e+01 -8.479839127808073973e-02
5.860000000000000142e+01 -8.216742526595709195e-02
5.864999999999999858e+01 -8.774735665489324932e-02
5.870000000000000284e+01 -8.475059627186906641e-02
5.875000000000000000e+01 -8.311436608201512588e-02
5.879999999999999716e+01 -7.823730865669586976e-02
5.885000000000000142e+01 -7.637310899798394059e-02
5.889999999999999858e+01 -7.283860511440296004e-02
5.895000000000000284e+01 -7.245437497954533568e-02
5.900000000000000000e+01 -6.434039341552218183e-02
5.904999999999999716e+01 -6.497573821363507307e-02
5.910000000000000142e+01 -7.802766494279624043e-02
5.914999999999999858e+01 -7.133609337619996327e-02
5.920000000000000284e+01 -6.613279094268874336e-02
5.925000000000000000e+01 -6.297032159934128070e-02
5.929999999999999716e+01 -6.623975636536243161e-02
5.935000000000000142e+01 -5.893136680889846102e-02
5.939999999999999858e+01 -6.843099116702865137e-02
5.945000000000000284e+01 -6.546039741121706390e-02
5.950000000000000000e+01 -6.146297855917643577e-02
5.954999999999999716e+01 -5.878380445643801439e-02
5.960000000000000142e+01 -5.732682721532546266e-02
5.964999999999999858e+01 -6.103435929522825487e-02
5.970000000000000284e+01 -5.586151772361363371e-02
5.975000000000000000e+01 -5.065293931527333621e-02
5.979999999999999716e+01 -5.154012453001043798e-02
5.985000000000000142e+01 -5.281477535235300919e-02
5.989999999999999858e+01 -5.503678734638165621e-02
5.995000000000000284e+01 -4.648990996856902647e-02
6.000000000000000000e+01 -3.762641430640677187e-02
6.004999999999999716e+01 -5.033887361220465428e-02
6.010000000000000142e+01 -5.202598310000314252e-02
6.014999999999999858e+01 -4.689600826612005946e-02
6.020000000000000284e+01 -5.719831128939541903e-02
6.025000000000000000e+01 -5.856167444236517333e-02
6.029999999999999716e+01 -5.684513479793577850e-02
6.035000000000000142e+01 -6.169921435610750682e-02
6.039999999999999858e+01 -6.046535317327938336e-02
6.045000000000000284e+01 -7.244615202971813051e-02
6.050000000000000000e+01 -8.834902032196802202e-02
6.054999999999999716e+01 -8.647515389402159192e-02
6.060000000000000142e+01 -9.585049101374061575e-02
6.064999999999999858e+01 -9.745864575473420222e-02
6.070000000000000284e+01 -9.114400274679089475e-02
6.075000000000000000e+01 -8.932655923335239279e-02
6.079999999999999716e+01 -9.337696002006118379e-02
6.085000000000000142e+01 -9.885488458199968853e-02
6.089999999999999858e+01 -1.024732037027015208e-01
6.095000000000000284e+01 -1.115189025008996582e-01
6.100000000000000000e+01 -1.174290005923654678e-01
6.104999999999999716e+01 -1.159635159767898188e-01
6.110000000000000142e+01 -1.113800848753398187e-01
6.114999999999999858e+01 -1.149629390586652533e-01
6.120000000000000284e+01 -1.237990480484176120e-01
6.125000000000000000e+01 -1.254725100350159717e-01
6.129999999999999716e+01 -1.367505491696673348e-01
6.135000000000000142e+01 -1.422370471448083928e-01
6.139999999999999858e+01 -1.436634461278709363e-01
6.145000000000000284e+01 -1.427239156800564068e-01
6.150000000000000000e+01 -1.446116822234956578e-01
6.154999999999999716e+01 -1.522159437571641571e-01
6.160000000000000142e+01 -1.468403572747305486e-01
6.164999999999999858e+01 -1.452919665171192587e-01
6.170000000000000284e+01 -1.436248277954047803e-01
6.175000000000000000e+01 -1.429013935070818642e-01
6.179999999999999716e+01 -1.409075611927080030e-01
6.185000000000000142e+01 -1.492140452932576300e-01
6.189999999999999858e+01 -1.477489973426519554e-01
6.195000000000000284e+01 -1.520378805184599003e-01
6.200000000000000000e+01 -1.537478581849764936e-01
6.204999999999999716e+01 -1.539212881103179664e-01
6.210000000000000142e+01 -1.598148904011770510e-01
6.214999999999999858e+01 -1.582040196438206370e-01
6.220000000000000284e+01 -1.656871005838678190e-01
6.225000000000000000e+01 -1.702591720176936940e-01
6.229999999999999716e+01 -1.690856674797494574e-01
6.235000000000000142e+01 -1.645554254890747303e-01
6.239999999999999858e+01 -1.663961444078241592e-01
6.245000000000000284e+01 -1.657532468651287116e-01
6.250000000000000000e+01 -1.618836632118580976e-01
6.254999999999999716e+01 -1.603469409032917681e-01
6.260000000000000142e+01 -1.641738640628393753e-01
6.264999999999999858e+01 -1.669000382953156059e-01
6.270000000000000284e+01 -1.620630591635441597e-01
6.275000000000000000e+01 -1.638843251669755974e-01
6.279999999999999716e+01 -1.615942617834864314e-01
6.285000000000000142e+01 -1.633246410785610947e-01
6.289999999999999858e+01 -1.665030975028896632e-01
6.295000000000000284e+01 -1.670911300483615414e-01
6.300000000000000000e+01 -1.665279898011993165e-01
6.304999999999999716e+01 -1.635927653129446158e-01
6.310000000000000142e+01 -1.590398000943663293e-01
6.314999999999999858e+01 -1.622208286680177081e-01
6.320000000000000284e+01 -1.663207397012326227e-01
6.325000000000000000e+01 -1.785553130632071273e-01
6.329999999999999716e+01 -1.796204385137291915e-01
6.335000000000000142e+01 -1.838885701102306036e-01
6.339999999999999858e+01 -1.847339370707180017e-01
6.345000000000000284e+01 -1.968202867645872378e-01
6.350000000000000000e+01 -2.026763483654856757e-01
6.354999999999999716e+01 -2.031762076488862478e-01
6.360000000000000142e+01 -2.060921489823042407e-01
6.364999999999999858e+01 -2.167239026551599779e-01
6.370000000000000284e+01 -2.161657827554469280e-01
6.375000000000000000e+01 -2.193364355153375467e-01
6.379999999999999716e+01 -2.221853491080588994e-01
6.385000000000000142e+01 -2.280131785263842248e-01
6.389999999999999858e+01 -2.263074583755596836e-01
6.395000000000000284e+01 -2.208413959590222742e-01
6.400000000000000000e+01 -2.275312415495087115e-01
6.404999999999999716e+01 -2.302160053695277708e-01
6.409999999999999432e+01 -2.349869355200704668e-01
6.415000000000000568e+01 -2.378374234239949425e-01
6.420000000000000284e+01 -2.393714418136845268e-01
6.425000000000000000e+01 -2.388852186724567117e-01
6.429999999999999716e+01 -2.526517553110258496e-01
6.434999999999999432e+01 -2.549001074499413488e-01
6.440000000000000568e+01 -2.589792195576154921e-01
6.445000000000000284e+01 -2.605670427996885086e-01
6.450000000000000000e+01 -2.589830181717726609e-01
6.454999999999999716e+01 -2.586903112826138273e-01
6.459999999999999432e+01 -2.578884884971859859e-01
6.465000000000000568e+01 -2.601978469016777984e-01
6.470000000000000284e+01 -2.613627077489582007e-01
6.475000000000000000e+01 -2.663922163006616217e-01
6.479999999999999716e+01 -2.701748337576009296e-01
6.484999999999999432e+01 -2.682898253358170226e-01
6.490000000000000568e+01 -2.678232674156596493e-01
6.495000000000000284e+01 -2.712700372096769064e-01
6.500000000000000000e+01 -2.712219593779651161e-01
6.504999999999999716e+01 -2.699525853912388418e-01
6.509999999999999432e+01 -2.727082796734257575e-01
6.515000000000000568e+01 -2.738021824427161466e-01
6.520000000000000284e+01 -2.757398343407680974e-01
6.525000000000000000e+01 -2.816679307320373304e-01
6.529999999999999716e+01 -2.788843525298576598e-01
6.534999999999999432e+01 -2.772072408285309320e-01
6.540000000000000568e+01 -2.782484690652639037e-01
6.545000000000000284e+01 -2.786170016399022176e-01
6.550000000000000000e+01 -2.771609059601742864e-01
6.554999999999999716e+01 -2.735447847937158561e-01
6.559999999999999432e+01 -2.723425829162468004e-01
6.565000000000000568e+01 -2.707915926724945854e-01
6.570000000000000284e+01 -2.707972813479603280e-01
6.575000000000000000e+01 -2.708656431880616666e-01
6.579999999999999716e+01 -2.722782032986368894e-01
6.584999999999999432e+01 -2.708100880092043083e-01
6.590000000000000568e+01 -2.687717401518781024e-01
6.595000000000000284e+01 -2.681536620205311472e-01
6.600000000000000000e+01 -2.672163086197235082e-01
6.604999999999999716e+01 -2.692722833523828463e-01
6.609999999999999432e+01 -2.681111932613451376e-01
6.615000000000000568e+01 -2.674743364728621176e-01
6.620000000000000284e+01 -2.676105206820969529e-01
6.625000000000000000e+01 -2.673652714108522566e-01
6.629999999999999716e+01 -2.671953194596318748e-01
6.634999999999999432e+01 -2.686151866972528168e-01
6.640000000000000568e+01 -2.711784797407396641e-01
6.645000000000000284e+01 -2.689270475464438093e-01
6.650000000000000000e+01 -2.708876774636554963e-01
6.654999999999999716e+01 -2.704392191065358997e-01
6.659999999999999432e+01 -2.725129857135950018e-01
6.665000000000000568e+01 -2.735765836553435415e-01
6.670000000000000284e+01 -2.756695031677702246e-01
6.675000000000000000e+01 -2.774333632584338738e-01
6.679999999999999716e+01 -2.777996352817914683e-01
6.684999999999999432e+01 -2.826681021335739619e-01
6.690000000000000568e+01 -2.834168725907005859e-01
6.695000000000000284e+01 -2.831337289212810249e-01
6.700000000000000000e+01 -2.838813788961284668e-01
6.704999999999999716e+01 -2.844452216383413501e-01
6.709999999999999432e+01 -2.842741875891637848e-01
6.715000000000000568e+01 -2.853969722546140786e-01
6.720000000000000284e+01 -2.857107288084342334e-01
6.725000000000000000e+01 -2.852628871827022072e-01
6.729999999999999716e+01 -2.859921083961239341e-01
6.734999999999999432e+01 -2.867574228731479269e-01
6.740000000000000568e+01 -2.861452167769277799e-01
6.745000000000000284e+01 -2.853520212279716528e-01
6.750000000000000000e+01 -2.893076438814977114e-01
6.754999999999999716e+01 -2.888212754307594721e-01
6.759999999999999432e+01 -2.862646471212956789e-01
6.765000000000000568e+01 -2.867392133811690891e-01
6.770000000000000284e+01 -2.861792936961466971e-01
6.775000000000000000e+01 -2.862774879813516082e-01
6.779999999999999716e+01 -2.859633209876270565e-01
6.784999999999999432e+01 -2.854275226148921263e-01
6.790000000000000568e+01 -2.855955686315139741e-01
6.795000000000000284e+01 -2.865990062344024869e-01
6.800000000000000000e+01 -2.883680151060428187e-01
6.804999999999999716e+01 -2.880584233646082404e-01
6.809999999999999432e+01 -2.817711371327680792e-01
6.815000000000000568e+01 -2.798646623541577450e-01
6.820000000000000284e+01 -2.837375064741863850e-01
6.825000000000000000e+01 -2.817813265327626659e-01
6.829999999999999716e+01 -2.823822784726803814e-01
6.834999999999999432e+01 -2.818085935504746065e-01
6.840000000000000568e+01 -2.803606674384995223e-01
6.845000000000000284e+01 -2.793230835437788273e-01
6.850000000000000000e+01 -2.779615086704279037e-01
6.854999999999999716e+01 -2.769862965238153452e-01
6.859999999999999432e+01 -2.768482425242054790e-01
6.865000000000000568e+01 -2.751620715659669481e-01
6.870000000000000284e+01 -2.745503448953154346e-01
6.875000000000000000e+01 -2.748603033445859434e-01
6.879999999999999716e+01 -2.675444790767598224e-01
6.884999999999999432e+01 -2.678712307694244288e-01
6.890000000000000568e+01 -2.661516281572042231e-01
6.895000000000000284e+01 -2.661843481170593217e-01
6.900000000000000000e+01 -2.650595984349153333e-01
6.904999999999999716e+01 -2.646248102982554640e-01
6.909999999999999432e+01 -2.643554429002943351e-01
6.915000000000000568e+01 -2.644362978426988420e-01
6.920000000000000284e+01 -2.653925266853209841e-01
6.925000000000000000e+01 -2.654988941492766874e-01
6.929999999999999716e+01 -2.586333388242886278e-01
6.934999999999999432e+01 -2.581249688748850080e-01
6.940000000000000568e+01 -2.573359338777259642e-01
6.945000000000000284e+01 -2.573517613525585501e-01
6.950000000000000000e+01 -2.515539801109240026e-01
6.954999999999999716e+01 -2.514715204877830401e-01
6.959999999999999432e+01 -2.509308127505381347e-01
6.965000000000000568e+01 -2.505628097973794932e-01
6.970000000000000284e+01 -2.512424204080799250e-01
6.975000000000000000e+01 -2.504022434683720322e-01
6.979999999999999716e+01 -2.500298689450759504e-01
6.984999999999999432e+01 -2.499186168411909881e-01
6.990000000000000568e+01 -2.500993644296714002e-01
6.995000000000000284e+01 -2.489685880306965471e-01
7.000000000000000000e+01 -2.476079777850198893e-01
7.004999999999999716e+01 -2.504261202856539192e-01
7.009999999999999432e+01 -2.503942092674879549e-01
7.015000000000000568e+01 -2.516905376505851888e-01
7.020000000000000284e+01 -2.512384832206689955e-01
7.025000000000000000e+01 -2.507929777691094708e-01
7.029999999999999716e+01 -2.495757584167503651e-01
7.034999999999999432e+01 -2.488374849564680968e-01
7.040000000000000568e+01 -2.493239856758329986e-01
7.045000000000000284e+01 -2.488838161326701326e-01
7.050000000000000000e+01 -2.455608935729457210e-01
7.054999999999999716e+01 -2.430205986854034328e-01
7.059999999999999432e+01 -2.420471700511760416e-01
7.065000000000000568e+01 -2.324807165030777223e-01
7.070000000000000284e+01 -2.299368305854111449e-01
7.075000000000000000e+01 -2.311113552192551324e-01
7.079999999999999716e+01 -2.290015866227998742e-01
7.084999999999999432e+01 -2.235863673048051614e-01
7.090000000000000568e+01 -2.225348706201612514e-01
7.095000000000000284e+01 -2.088070468517444767e-01
7.100000000000000000e+01 -2.022492002901644104e-01
7.104999999999999716e+01 -2.001970501963941385e-01
7.109999999999999432e+01 -1.951889812595477558e-01
7.115000000000000568e+01 -1.947981897531982920e-01
7.120000000000000284e+01 -1.912472826475063448e-01
7.125000000000000000e+01 -1.969790078857464877e-01
7.129999999999999716e+01 -2.010582877786235290e-01
7.134999999999999432e+01 -2.036481352666033862e-01
7.140000000000000568e+01 -2.048304389113592971e-01
7.145000000000000284e+01 -2.042092512675582061e-01
7.150000000000000000e+01 -2.006415520368636241e-01
7.154999999999999716e+01 -1.882062579445220873e-01
7.159999999999999432e+01 -1.814873588036184093e-01
7.165000000000000568e+01 -1.703212056855873124e-01
7.170000000000000284e+01 -1.489132719787011061e-01
7.175000000000000000e+01 -1.454373127575835645e-01
7.179999999999999716e+01 -1.434464510089337452e-01
7.184999999999999432e+01 -1.427662555378910458e-01
7.190000000000000568e+01 -1.393938350368471302e-01
7.195000000000000284e+01 -1.367642811992320351e-01
7.200000000000000000e+01 -1.361248596647567921e-01
7.204999999999999716e+01 -1.311741917495103105e-01
7.209999999999999432e+01 -1.305843615024539217e-01
7.215000000000000568e+01 -1.278481832443550403e-01
7.220000000000000284e+01 -1.266054085147314823e-01
7.225000000000000000e+01 -1.233803556829235204e-01
7.229999999999999716e+01 -1.192027470816439116e-01
7.234999999999999432e+01 -1.163456849390618331e-01
7.240000000000000568e+01 -1.129194919987602380e-01
7.245000000000000284e+01 -1.125403757290935891e-01
7.250000000000000000e+01 -1.124469319705235087e-01
7.254999999999999716e+01 -1.124477613046902941e-01
7.259999999999999432e+01 -1.118833284561933372e-01
7.265000000000000568e+01 -1.130014729829700859e-01
7.270000000000000284e+01 -1.125835107830015086e-01
7.275000000000000000e+01 -1.108033207004012061e-01
7.279999999999999716e+01 -1.048899262370723007e-01
7.284999999999999432e+01 -1.027351427651232996e-01
7.290000000000000568e+01 -1.335972244627428238e-02
7.295000000000000284e+01 -1.282475244982702114e-02
7.300000000000000000e+01 -1.264318020932491543e-02
7.304999999999999716e+01 -1.314423171159596199e-02
7.309999999999999432e+01 -1.317132208715454667e-02
7.315000000000000568e+01 -1.150428460505964305e-02
7.320000000000000284e+01 -1.128619659619897395e-02
7.325000000000000000e+01 -1.198554642148418579e-02
7.329999999999999716e+01 -1.183147018853000949e-02
7.334999999999999432e+01 -1.128648973408339327e-02
7.340000000000000568e+01 -1.114985928246337542e-02
7.345000000000000284e+01 -1.130955197039179225e-02
7.350000000000000000e+01 -1.142359654343978563e-02
7.354999999999999716e+01 -1.224732327010214471e-02
7.359999999999999432e+01 -1.152573124285498178e-02
7.365000000000000568e+01 -1.289784314196187540e-02
7.370000000000000284e+01 -1.231601098612985883e-02
7.375000000000000000e+01 -1.177341986792393089e-02
7.379999999999999716e+01 -1.166389845868634999e-02
7.384999999999999432e+01 -1.223141185944141146e-02
7.390000000000000568e+01 -1.140802680296264769e-02
7.395000000000000284e+01 -1.018855445101100009e-02
7.400000000000000000e+01 -9.324186937993269794e-03
7.404999999999999716e+01 -9.125962991509941474e-03
7.409999999999999432e+01 -8.569566239189793655e-03
7.415000000000000568e+01 -7.920662464355512564e-03
7.420000000000000284e+01 -7.202260795051339259e-03
7.425000000000000000e+01 -6.577897341321878831e-03
7.429999999999999716e+01 -6.222799842005910520e-03
7.434999999999999432e+01 -6.143051878574973257e-03
7.440000000000000568e+01 -5.781665644185194838e-03
7.445000000000000284e+01 -5.828947694060762109e-03
7.450000000000000000e+01 -5.134840766656081391e-03
7.454999999999999716e+01 -4.858821164949404109e-03
7.459999999999999432e+01 -4.543032497070258018e-03
7.465000000000000568e+01 -4.115526285347164727e-03
7.470000000000000284e+01 -3.466210760668631333e-03
7.475000000000000000e+01 -3.471458744877682287e-03
7.479999999999999716e+01 -2.420635835461098714e-03
7.484999999999999432e+01 -2.065986500390020342e-03
7.490000000000000568e+01 -1.681022102839175875e-03
7.495000000000000284e+01 -1.629568982095084368e-03
7.500000000000000000e+01 -1.028380252741185582e-03
7.504999999999999716e+01 -7.553173384766186192e-04
7.509999999999999432e+01 -4.407378268056578660e-04
7.515000000000000568e+01 2.119169003379313605e-04
7.520000000000000284e+01 5.746593574528199898e-04
7.525000000000000000e+01 1.134543095515039464e-03
7.529999999999999716e+01 7.953541306687164766e-04
7.534999999999999432e+01 1.125135302170256462e-03
7.540000000000000568e+01 1.334286001955421351e-03
7.545000000000000284e+01 1.172866740740191897e-03
7.550000000000000000e+01 1.582382497647169149e-03
7.554999999999999716e+01 2.016859296089645176e-03
7.559999999999999432e+01 1.806806069636840342e-03
7.565000000000000568e+01 2.052148541931833343e-03
7.570000000000000284e+01 2.424132117108813815e-03
7.575000000000000000e+01 3.932458056156147228e-03
7.579999999999999716e+01 4.481458853381177151e-03
7.584999999999999432e+01 5.101582467752789098e-03
7.590000000000000568e+01 5.053284670923383591e-03
7.595000000000000284e+01 5.190291428363611598e-03
7.600000000000000000e+01 5.140631051100319829e-03
7.604999999999999716e+01 5.065631264679590871e-03
7.609999999999999432e+01 5.374320546405702073e-03
7.615000000000000568e+01 5.735050621024475985e-03
7.620000000000000284e+01 5.840010352481049202e-03
7.625000000000000000e+01 7.135046917397499036e-03
7.629999999999999716e+01 7.802163754573759359e-03
7.634999999999999432e+01 8.002094061945134312e-03
7.640000000000000568e+01 8.820151130264804185e-03
7.645000000000000284e+01 9.382900608796911762e-03
7.650000000000000000e+01 9.654543845997674498e-03
7.654999999999999716e+01 1.040400587137633309e-02
7.659999999999999432e+01 1.125112211203470845e-02
7.665000000000000568e+01 1.172140675253614123e-02
7.670000000000000284e+01 1.267787610953266357e-02
7.675000000000000000e+01 1.271189718625653255e-02
7.679999999999999716e+01 1.365375234624565878e-02
7.684999999999999432e+01 1.418917997232191364e-02
7.690000000000000568e+01 1.495692833740033464e-02
7.695000000000000284e+01 1.604744805007219180e-02
7.700000000000000000e+01 1.614267650088100498e-02
7.704999999999999716e+01 1.591894862692611393e-02
7.709999999999999432e+01 1.618083064181190939e-02
7.715000000000000568e+01 1.594375571778824593e-02
7.720000000000000284e+01 1.702879422465041620e-02
7.725000000000000000e+01 1.603013526186673407e-02
7.729999999999999716e+01 1.600056220836697241e-02
7.734999999999999432e+01 1.610353406660346848e-02
7.740000000000000568e+01 1.629108420102225174e-02
7.745000000000000284e+01 1.698642911742592743e-02
7.750000000000000000e+01 1.729460247704051740e-02
7.754999999999999716e+01 1.738931931284699514e-02
7.759999999999999432e+01 1.776936879518547369e-02
7.765000000000000568e+01 1.798459084388537993e-02
7.770000000000000284e+01 1.996535145873716555e-02
7.775000000000000000e+01 2.086511287764251238e-02
7.779999999999999716e+01 2.092167191854528777e-02
7.784999999999999432e+01 2.217792411242552192e-02
7.790000000000000568e+01 2.277569647349484208e-02
7.795000000000000284e+01 2.376537355689746847e-02
7.800000000000000000e+01 2.510745954993075235e-02
7.804999999999999716e+01 2.509262402119716295e-02
7.809999999999999432e+01 2.503015128348571802e-02
7.815000000000000568e+01 2.498539200410106881e-02
7.820000000000000284e+01 2.518294396323251388e-02
7.825000000000000000e+01 2.550647697235312872e-02
7.829999999999999716e+01 2.604496723514401410e-02
7.834999999999999432e+01 2.652556386571853012e-02
7.840000000000000568e+01 2.693790540536155492e-02
7.845000000000000284e+01 2.798625877212250479e-02
7.850000000000000000e+01 2.912966018082077321e-02
7.854999999999999716e+01 2.981346427460409426e-02
7.859999999999999432e+01 3.089911157507621922e-02
7.865000000000000568e+01 3.231515423574470025e-02
7.870000000000000284e+01 3.467434532668678404e-02
7.875000000000000000e+01 3.634401580382778246e-02
7.879999999999999716e+01 3.807983667207565787e-02
7.884999999999999432e+01 3.896188568878698744e-02
7.890000000000000568e+01 3.953573030971197638e-02
7.895000000000000284e+01 4.089181997982110212e-02
7.900000000000000000e+01 4.220148827557963084e-02
7.904999999999999716e+01 4.244064574800560791e-02
7.909999999999999432e+01 4.326099334133411134e-02
7.915000000000000568e+01 4.514788931765585656e-02
7.920000000000000284e+01 4.640980507648280462e-02
7.925000000000000000e+01 4.843393674189710313e-02
7.929999999999999716e+01 5.008010272374253946e-02
7.934999999999999432e+01 5.192381928179962136e-02
7.940000000000000568e+01 5.273472069056644312e-02
7.945000000000000284e+01 5.429035603600244897e-02
7.950000000000000000e+01 5.425991692352400558e-02
7.954999999999999716e+01 5.525437356021541124e-02
7.959999999999999432e+01 5.634931475374618109e-02
7.965000000000000568e+01 5.664935874378673741e-02
7.970000000000000284e+01 5.899435080519144226e-02
7.975000000000000000e+01 5.953636563185196739e-02
7.979999999999999716e+01 6.017148312216743372e-02
7.984999999999999432e+01 6.095654995564665085e-02
7.990000000000000568e+01 6.130603489936782557e-02
7.995000000000000284e+01 6.282745912167989055e-02
8.000000000000000000e+01 6.368490188180682410e-02
8.004999999999999716e+01 6.638186250437118352e-02
8.009999999999999432e+01 6.699442493889748440e-02
8.015000000000000568e+01 6.801242865642498359e-02
8.020000000000000284e+01 6.799581610407710863e-02
8.025000000000000000e+01 6.846087138744223755e-02
8.029999999999999716e+01 6.974366647393424878e-02
8.034999999999999432e+01 6.998953370895626136e-02
8.040000000000000568e+01 7.049550723254512097e-02
8.045000000000000284e+01 7.104287929510225141e-02
8.050000000000000000e+01 7.158276365148735776e-02
8.054999999999999716e+01 7.267753757514869295e-02
8.059999999999999432e+01 7.342236660179329855e-02
8.065000000000000568e+01 7.534300696774884343e-02
8.070000000000000284e+01 7.570775243918106967e-02
8.075000000000000000e+01 7.578817403110843509e-02
8.079999999999999716e+01 7.626428966407361454e-02
8.084999999999999432e+01 7.634233310477227252e-02
8.090000000000000568e+01 7.584046798921587063e-02
8.095000000000000284e+01 7.721075073700468805e-02
8.100000000000000000e+01 7.847206748100024609e-02
8.104999999999999716e+01 7.802719074658946707e-02
8.109999999999999432e+01 7.744379168458806473e-02
8.115000000000000568e+01 7.744577608321978612e-02
8.120000000000000284e+01 7.802226597894974802e-02
8.125000000000000000e+01 7.893347444509588029e-02
8.129999999999999716e+01 7.849748541032287863e-02
8.134999999999999432e+01 7.959487527347622327e-02
8.140000000000000568e+01 7.899858497242731592e-02
8.145000000000000284e+01 7.930339813557626960e-02
8.150000000000000000e+01 8.034003375675766168e-02
8.154999999999999716e+01 8.150681905012445438e-02
8.159999999999999432e+01 8.196379006721814242e-02
8.165000000000000568e+01 8.196194919401819656e-02
8.170000000000000284e+01 8.311159182317294503e-02
8.175000000000000000e+01 8.231360823745492716e-02
8.179999999999999716e+01 8.299799295698664925e-02
8.184999999999999432e+01 8.403139286431764166e-02
8.190000000000000568e+01 8.409571227342942101e-02
8.195000000000000284e+01 8.506612347706528354e-02
8.200000000000000000e+01 8.474028762607643817e-02
8.204999999999999716e+01 8.497531909898310698e-02
8.209999999999999432e+01 8.496941283437654813e-02
8.215000000000000568e+01 8.544877543623086158e-02
8.220000000000000284e+01 8.581791931859457379e-02
8.225000000000000000e+01 8.586332067196393580e-02
8.229999999999999716e+01 8.580774158557383235e-02
8.234999999999999432e+01 8.607862178276981524e-02
8.240000000000000568e+01 8.713656691593460457e-02
8.245000000000000284e+01 8.977189365014644207e-02
8.250000000000000000e+01 9.015420239035330796e-02
8.254999999999999716e+01 9.010886093407589892e-02
8.259999999999999432e+01 8.997500701908432708e-02
8.265000000000000568e+01 8.992136146258300489e-02
8.270000000000000284e+01 9.001678459458106740e-02
8.275000000000000000e+01 9.104699150962698717e-02
8.279999999999999716e+01 9.318499412234598767e-02
8.284999999999999432e+01 9.381007455662455918e-02
8.290000000000000568e+01 9.336932100025754910e-02
8.295000000000000284e+01 9.323971696529476105e-02
8.300000000000000000e+01 9.291977366260251170e-02
8.304999999999999716e+01 9.256858030145957705e-02
8.309999999999999432e+01 9.463864038680108726e-02
8.315000000000000568e+01 9.465303442771967612e-02
8.320000000000000284e+01 9.514871798698880390e-02
8.325000000000000000e+01 9.479670100684543799e-02
8.329999999999999716e+01 9.516909183315851173e-02
8.334999999999999432e+01 9.528272282814975735e-02
8.340000000000000568e+01 9.433185307829626554e-02
8.345000000000000284e+01 9.507467645546105461e-02
8.350000000000000000e+01 9.500027652681260204e-02
8.354999999999999716e+01 9.519534659931097598e-02
8.359999999999999432e+01 9.374070284517938001e-02
8.365000000000000568e+01 9.430484655322635135e-02
8.370000000000000284e+01 9.421601601848912655e-02
8.375000000000000000e+01 9.326287789712936482e-02
8.379999999999999716e+01 9.285328282923779875e-02
8.384999999999999432e+01 9.277891855777199714e-02
8.390000000000000568e+01 9.213505394562716833e-02
8.395000000000000284e+01 9.223904499413324021e-02
8.400000000000000000e+01 9.176663610535669424e-02
8.404999999999999716e+01 9.047220405046407787e-02
8.409999999999999432e+01 9.320672726867898494e-02
8.415000000000000568e+01 9.111505596036238719e-02
8.420000000000000284e+01 8.994219921931886907e-02
8.425000000000000000e+01 8.950228049651733075e-02
8.429999999999999716e+01 8.864273299600901324e-02
8.434999999999999432e+01 8.739764977351523190e-02
8.440000000000000568e+01 8.775022425865706965e-02
8.445000000000000284e+01 8.696796134351507390e-02
8.450000000000000000e+01 8.587407313337626358e-02
8.454999999999999716e+01 8.632518242353262594e-02
8.459999999999999432e+01 8.714163369221680777e-02
8.465000000000000568e+01 8.686709209064608084e-02
8.470000000000000284e+01 8.684659943917527603e-02
8.475000000000000000e+01 8.523751858867475995e-02
8.479999999999999716e+01 8.541295003156672283e-02
8.484999999999999432e+01 8.503181047206832821e-02
8.490000000000000568e+01 8.471047525408623158e-02
8.495000000000000284e+01 8.373407148490913388e-02
8.500000000000000000e+01 8.251832880393068781e-02
8.504999999999999716e+01 8.152826226247310293e-02
8.509999999999999432e+01 8.082897522709085736e-02
8.515000000000000568e+01 7.998034395665060137e-02
8.520000000000000284e+01 7.999190622699463293e-02
8.525000000000000000e+01 7.982240015895382401e-02
8.529999999999999716e+01 7.882304502101737664e-02
8.534999999999999432e+01 7.807587295023316054e-02
8.540000000000000568e+01 7.713053606396318151e-02
8.545000000000000284e+01 7.695516669613036709e-02
8.550000000000000000e+01 7.724830517295003252e-02
8.554999999999999716e+01 7.707602056746351571e-02
8.559999999999999432e+01 7.619556498829502256e-02
8.565000000000000568e+01 7.582937480493349980e-02
8.570000000000000284e+01 7.427574219840579750e-02
8.575000000000000000e+01 7.305475878432536596e-02
8.579999999999999716e+01 7.258508068460035878e-02
8.584999999999999432e+01 7.197906331288284054e-02
8.590000000000000568e+01 7.117812145431114124e-02
8.595000000000000284e+01 7.142916407667013190e-02
8.600000000000000000e+01 7.089773396241177972e-02
8.604999999999999716e+01 7.000943412533484900e-02
8.609999999999999432e+01 6.937162847002187327e-02
8.615000000000000568e+01 6.866037864974658400e-02
8.620000000000000284e+01 6.777249022737598383e-02
8.625000000000000000e+01 6.727777915424736077e-02
8.629999999999999716e+01 6.662763188147537152e-02
8.634999999999999432e+01 6.579306202459191122e-02
8.640000000000000568e+01 6.539709369307486475e-02
8.645000000000000284e+01 6.464099903978126616e-02
8.650000000000000000e+01 6.409966643538321518e-02
8.654999999999999716e+01 6.346102276893027250e-02
8.659999999999999432e+01 6.207960044257763293e-02
8.665000000000000568e+01 6.120666566289258148e-02
8.670000000000000284e+01 5.995163535612576394e-02
8.675000000000000000e+01 5.988721837458819280e-02
8.679999999999999716e+01 5.911786286744693392e-02
8.684999999999999432e+01 5.879402234447531767e-02
8.690000000000000568e+01 5.833422103704679479e-02
8.695000000000000284e+01 5.742586880830768264e-02
8.700000000000000000e+01 5.668865808944115181e-02
8.704999999999999716e+01 5.581242671008727896e-02
8.709999999999999432e+01 5.602963328195613435e-02
8.715000000000000568e+01 5.537737258136204987e-02
8.720000000000000284e+01 5.523734942231126738e-02
8.725000000000000000e+01 5.520352292078332945e-02
8.729999999999999716e+01 5.443910650172645999e-02
8.734999999999999432e+01 5.374069946383075447e-02
8.740000000000000568e+01 5.414085056921305594e-02
8.745000000000000284e+01 5.378944361602949753e-02
8.750000000000000000e+01 5.338918994896311304e-02
8.754999999999999716e+01 5.285662782611438848e-02
8.759999999999999432e+01 5.177610682338512627e-02
8.765000000000000568e+01 5.147051211778325142e-02
8.770000000000000284e+01 5.005832565788339433e-02
8.775000000000000000e+01 4.914834049797555532e-02
8.779999999999999716e+01 4.819175034373838346e-02
8.784999999999999432e+01 4.794122658311498336e-02
8.790000000000000568e+01 4.360018589259180566e-02
8.795000000000000284e+01 4.345269589996096637e-02
8.800000000000000000e+01 4.287269458192945193e-02
8.804999999999999716e+01 4.252706268982475724e-02
8.809999999999999432e+01 4.242739269100069543e-02
8.815000000000000568e+01 4.168932168742538885e-02
8.820000000000000284e+01 3.955455306482807271e-02
8.825000000000000000e+01 3.926033963808961413e-02
8.829999999999999716e+01 3.819313016336194772e-02
8.834999999999999432e+01 3.705361430096774933e-02
8.840000000000000568e+01 3.698867132248474798e-02
8.845000000000000284e+01 3.736160946668654059e-02
8.850000000000000000e+01 3.716762613757855493e-02
8.854999999999999716e+01 3.702327137717872918e-02
8.859999999999999432e+01 3.667878244391419018e-02
8.865000000000000568e+01 3.777709275126855254e-02
8.870000000000000284e+01 3.692676052085718669e-02
8.875000000000000000e+01 3.801314370501361617e-02
8.879999999999999716e+01 3.809814141612468535e-02
8.884999999999999432e+01 3.852329010196477860e-02
8.890000000000000568e+01 3.805199157980188041e-02
8.895000000000000284e+01 4.173519901483299654e-02
8.900000000000000000e+01 4.195986624826140293e-02
8.904999999999999716e+01 4.214654019280535124e-02
8.909999999999999432e+01 4.083664636900334599e-02
8.915000000000000568e+01 3.977850012640363198e-02
8.920000000000000284e+01 3.968585339909731086e-02
8.925000000000000000e+01 3.802275395700131094e-02
8.929999999999999716e+01 3.982240771094589654e-02
8.934999999999999432e+01 4.101053429716429444e-02
8.940000000000000568e+01 4.123345017445106259e-02
8.945000000000000284e+01 3.725706603374773912e-02
8.950000000000000000e+01 3.614515704496891468e-02
8.954999999999999716e+01 3.492893858061742185e-02
8.959999999999999432e+01 3.359255225902866432e-02
8.965000000000000568e+01 3.396460649716031427e-02
8.970000000000000284e+01 3.357029575552455264e-02
8.975000000000000000e+01 3.418408383940103878e-02
8.979999999999999716e+01 3.489688213230628111e-02
8.984999999999999432e+01 3.418771106117363123e-02
8.990000000000000568e+01 3.419024019516503365e-02
8.995000000000000284e+01 3.461952753239326552e-02
9.000000000000000000e+01 3.443425774352142088e-02
9.004999999999999716e+01 3.310951249124081258e-02
9.009999999999999432e+01 3.217159204780969950e-02
9.015000000000000568e+01 3.213460354993413065e-02
9.020000000000000284e+01 3.191349868811318297e-02
9.025000000000000000e+01 3.370817391897924786e-02
9.029999999999999716e+01 3.129893592631455279e-02
9.034999999999999432e+01 3.099625159195866855e-02
9.040000000000000568e+01 3.048335943750099183e-02
9.045000000000000284e+01 3.045170416383627052e-02
9.050000000000000000e+01 3.153596479233460037e-02
9.054999999999999716e+01 3.153455211437878464e-02
9.059999999999999432e+01 3.072936743748336599e-02
9.065000000000000568e+01 3.152178845137570962e-02
9.070000000000000284e+01 3.176408795415639613e-02
9.075000000000000000e+01 3.112833231550344790e-02
9.079999999999999716e+01 3.038786373059877005e-02
9.084999999999999432e+01 3.051082756840902896e-02
9.090000000000000568e+01 2.961279031337713322e-02
9.095000000000000284e+01 2.972134565150453406e-02
9.100000000000000000e+01 2.934826286480311103e-02
9.104999999999999716e+01 2.916214737055751460e-02
9.109999999999999432e+01 2.877330765880909899e-02
9.115000000000000568e+01 2.854857173379546365e-02
9.120000000000000284e+01 2.726413661392845800e-02
9.125000000000000000e+01 2.582558695796497231e-02
9.129999999999999716e+01 2.544759274001330909e-02
9.134999999999999432e+01 2.471679603521478516e-02
9.140000000000000568e+01 2.457735389293628364e-02
9.145000000000000284e+01 2.263271278115977503e-02
9.150000000000000000e+01 2.221753738890948002e-02
9.154999999999999716e+01 2.192887901332305281e-02
9.159999999999999432e+01 2.207038590762652394e-02
9.165000000000000568e+01 2.143827940150755396e-02
9.170000000000000284e+01 2.095655382143994314e-02
9.175000000000000000e+01 2.061815205033699222e-02
9.179999999999999716e+01 2.066094655594796423e-02
9.184999999999999432e+01 2.104747919314049753e-02
9.190000000000000568e+01 2.096386707583001302e-02
9.195000000000000284e+01 2.098604906454818592e-02
9.200000000000000000e+01 2.152319511475208474e-02
9.204999999999999716e+01 2.123830449841790022e-02
9.209999999999999432e+01 1.947167242056235120e-02
9.215000000000000568e+01 2.041106517857257940e-02
9.220000000000000284e+01 2.027886158830924379e-02
9.225000000000000000e+01 1.918030136922494258e-02
9.229999999999999716e+01 1.895774540904260688e-02
9.234999999999999432e+01 1.828292556682205999e-02
9.240000000000000568e+01 1.662933591940192121e-02
9.245000000000000284e+01 1.582974970286034691e-02
9.250000000000000000e+01 1.581809317899524753e-02
9.254999999999999716e+01 1.573207521224697855e-02
9.259999999999999432e+01 1.542459331052664293e-02
9.265000000000000568e+01 1.500407681208299274e-02
9.270000000000000284e+01 1.514283106649114662e-02
9.275000000000000000e+01 1.514469483080330657e-02
9.279999999999999716e+01 1.470266130506503802e-02
9.284999999999999432e+01 1.366594656359813864e-02
9.290000000000000568e+01 1.347739930822585384e-02
9.295000000000000284e+01 1.335916974533523337e-02
9.300000000000000000e+01 1.279974895487404410e-02
9.304999999999999716e+01 1.280411852505294878e-02
9.309999999999999432e+01 1.370280701186919747e-02
9.315000000000000568e+01 1.382168106082403217e-02
9.320000000000000284e+01 1.432181447507893494e-02
9.325000000000000000e+01 1.495677981994136124e-02
9.329999999999999716e+01 1.447386639556649986e-02
9.334999999999999432e+01 1.487133711262235772e-02
9.340000000000000568e+01 1.503919908459085825e-02
9.345000000000000284e+01 1.427783549239054935e-02
9.350000000000000000e+01 1.268354343550729540e-02
9.354999999999999716e+01 1.139979705218252537e-02
9.359999999999999432e+01 1.111977188004175700e-02
9.365000000000000568e+01 1.114504145178684888e-02
9.370000000000000284e+01 1.078644878068293206e-02
9.375000000000000000e+01 1.079656378708315594e-02
9.379999999999999716e+01 1.085523999990207350e-02
9.384999999999999432e+01 1.088745047394431252e-02
9.390000000000000568e+01 1.144054438647397996e-02
9.395000000000000284e+01 1.152285752669421522e-02
9.400000000000000000e+01 1.086185194864858206e-02
9.404999999999999716e+01 1.050978133362952954e-02
9.409999999999999432e+01 1.035543105383602940e-02
9.415000000000000568e+01 1.067791196324581297e-02
9.420000000000000284e+01 1.092161023977848873e-02
9.425000000000000000e+01 1.099831776764302084e-02
9.429999999999999716e+01 1.072360869611686807e-02
9.434999999999999432e+01 9.882903053471654362e-03
9.440000000000000568e+01 9.694706345722531315e-03
9.445000000000000284e+01 9.771565977434048048e-03
9.450000000000000000e+01 9.604729394857848893e-03
9.454999999999999716e+01 1.063964766907387303e-02
9.459999999999999432e+01 1.097905702244572970e-02
9.465000000000000568e+01 1.063878062398328911e-02
9.470000000000000284e+01 1.071183277988115891e-02
9.475000000000000000e+01 1.058894226633706921e-02
9.479999999999999716e+01 1.038666621995013722e-02
9.484999999999999432e+01 1.083864629917897539e-02
9.490000000000000568e+01 9.951159095668248716e-03
9.495000000000000284e+01 9.868678517653139623e-03
9.500000000000000000e+01 9.963657363975687159e-03
9.504999999999999716e+01 9.655734085075312265e-03
9.509999999999999432e+01 9.425958437918035074e-03
9.515000000000000568e+01 9.566028915290136075e-03
9.520000000000000284e+01 9.819359426416885903e-03
9.525000000000000000e+01 9.179520591036169699e-03
9.529999999999999716e+01 9.337104113769652269e-03
9.534999999999999432e+01 9.589870186877749725e-03
9.540000000000000568e+01 1.123682786024210109e-02
9.545000000000000284e+01 1.180823555439151039e-02
9.550000000000000000e+01 1.291878257485850820e-02
9.554999999999999716e+01 1.301154315331551868e-02
9.559999999999999432e+01 1.289431943599789708e-02
9.565000000000000568e+01 1.202985369549846792e-02
9.570000000000000284e+01 1.282583047421190572e-02
9.575000000000000000e+01 1.454856182010649812e-02
9.579999999999999716e+01 1.423423389446869247e-02
9.584999999999999432e+01 1.418165262692459502e-02
9.590000000000000568e+01 1.397187535795103679e-02
9.595000000000000284e+01 1.280226784640604160e-02
9.600000000000000000e+01 1.267925501886330020e-02
9.604999999999999716e+01 1.266229237294567642e-02
9.609999999999999432e+01 1.170774191740185655e-02
9.615000000000000568e+01 1.166647353380238783e-02
9.620000000000000284e+01 1.121389017709660194e-02
9.625000000000000000e+01 1.247918449536468237e-02
9.629999999999999716e+01 1.335936098982096372e-02
9.634999999999999432e+01 1.344486760865142017e-02
9.640000000000000568e+01 1.329961033918143284e-02
9.645000000000000284e+01 1.405888715247366472e-02
9.650000000000000000e+01 1.481222282005164106e-02
9.654999999999999716e+01 1.334345230860648976e-02
9.659999999999999432e+01 1.290444596584416209e-02
9.665000000000000568e+01 1.243024744221095206e-02
9.670000000000000284e+01 9.859080194912306014e-03
9.675000000000000000e+01 1.064500315285130984e-02
9.679999999999999716e+01 1.183735169787832227e-02
9.684999999999999432e+01 1.194628742951543351e-02
9.690000000000000568e+01 1.180473955807586663e-02
9.695000000000000284e+01 1.166932694799818933e-02
9.700000000000000000e+01 1.182500289423923413e-02
9.704999999999999716e+01 1.073106896237560094e-02
9.709999999999999432e+01 1.083967351858036027e-02
9.715000000000000568e+01 9.742068601658939245e-03
9.720000000000000284e+01 1.023424314178156790e-02
9.725000000000000000e+01 9.919559473030114746e-03
9.729999999999999716e+01 9.965942907617278412e-03
9.734999999999999432e+01 1.008951445990991479e-02
9.740000000000000568e+01 1.022979661881733351e-02
9.745000000000000284e+01 1.136930786377490267e-02
9.750000000000000000e+01 9.044776122067662433e-03
9.754999999999999716e+01 9.587825546585087427e-03
9.759999999999999432e+01 8.472414975623704381e-03
9.765000000000000568e+01 8.356658989955207534e-03
9.770000000000000284e+01 8.497075566826937584e-03
9.775000000000000000e+01 8.135215944288209586e-03
9.779999999999999716e+01 1.008559038620509933e-02
9.784999999999999432e+01 1.028861106530025958e-02
9.790000000000000568e+01 5.539161250179064008e-03
9.795000000000000284e+01 6.582119553967644317e-03
9.800000000000000000e+01 3.307265831724855859e-03
9.804999999999999716e+01 -1.248680291433330522e-02
9.809999999999999432e+01 -1.210053455675375381e-02
9.815000000000000568e+01 -1.364161894480069893e-02
9.820000000000000284e+01 -1.300645386464218192e-02
9.825000000000000000e+01 -1.106086519487115352e-02
9.829999999999999716e+01 -1.101330909797039286e-02
9.834999999999999432e+01 -1.167517941922209708e-02
9.840000000000000568e+01 -1.152406965571928579e-02
9.845000000000000284e+01 -1.135143259188592726e-02
9.850000000000000000e+01 -1.019042035567739590e-02
9.854999999999999716e+01 -5.854447945389981180e-03
9.859999999999999432e+01 -1.029553762919696233e-02
9.865000000000000568e+01 -5.844002780201011486e-03
9.870000000000000284e+01 -5.060687504065079952e-03
9.875000000000000000e+01 -3.515725451983073291e-03
9.879999999999999716e+01 -2.472539324259488778e-03
9.884999999999999432e+01 -1.792239139824634722e-04
9.890000000000000568e+01 -2.896942097257867131e-04
9.895000000000000284e+01 -5.911963173680279474e-03
9.900000000000000000e+01 -6.990156098755076139e-03
9.904999999999999716e+01 -9.266717800030391597e-03
9.909999999999999432e+01 -1.269921352047552465e-02
9.915000000000000568e+01 -1.460378904237262347e-02
9.920000000000000284e+01 -2.214989726765302994e-02
9.925000000000000000e+01 -2.540364532654380836e-02
9.929999999999999716e+01 -2.798934964670789574e-02
9.934999999999999432e+01 -2.856560192259015654e-02
9.940000000000000568e+01 -3.051142123887992663e-02
9.945000000000000284e+01 -3.116266584736908027e-02
9.950000000000000000e+01 -3.515114205872635345e-02
9.954999999999999716e+01 -3.892685362704081248e-02
9.959999999999999432e+01 -4.291707455035498331e-02
9.965000000000000568e+01 -4.661606092086455211e-02
9.970000000000000284e+01 -5.170470071823302788e-02
9.975000000000000000e+01 -5.360384531666619740e-02
9.979999999999999716e+01 -5.831834763636809665e-02
9.984999999999999432e+01 -6.016854401748103487e-02
9.990000000000000568e+01 -6.450143109486700110e-02
9.995000000000000284e+01 -6.497671187840049767e-02
1.000000000000000000e+02 -7.030552099543087297e-02
1.000499999999999972e+02 -7.209106578931856468e-02
1.000999999999999943e+02 -7.721435677523273700e-02
1.001500000000000057e+02 -8.347026046886180106e-02
1.002000000000000028e+02 -8.581710569175700354e-02
1.002500000000000000e+02 -8.833203008221521269e-02
1.002999999999999972e+02 -8.992492888606343215e-02
1.003499999999999943e+02 -9.307316380311952964e-02
1.004000000000000057e+02 -9.558022862694026678e-02
1.004500000000000028e+02 -9.586428976189192985e-02
1.005000000000000000e+02 -1.001137871196961932e-01
1.005499999999999972e+02 -1.046227198670184877e-01
1.005999999999999943e+02 -1.075860449565065463e-01
1.006500000000000057e+02 -1.083693073336203516e-01
1.007000000000000028e+02 -1.151688644252996940e-01
1.007500000000000000e+02 -1.155801632582130201e-01
1.007999999999999972e+02 -1.175927444194961174e-01
1.008499999999999943e+02 -1.188358649879894119e-01
1.009000000000000057e+02 -1.199925379112268403e-01
1.009500000000000028e+02 -1.205204281982938386e-01
1.010000000000000000e+02 -1.259166991459556573e-01
1.010499999999999972e+02 -1.275469944610549966e-01
1.010999999999999943e+02 -1.279949919322685981e-01
1.011500000000000057e+02 -1.265422469459527577e-01
1.012000000000000028e+02 -1.288830689292848886e-01
1.012500000000000000e+02 -1.293621378066741046e-01
1.012999999999999972e+02 -1.336155938786954822e-01
1.013499999999999943e+02 -1.379434201421903261e-01
1.014000000000000057e+02 -1.393751878886781981e-01
1.014500000000000028e+02 -1.396341041141511419e-01
1.015000000000000000e+02 -1.395410079152244465e-01
1.015499999999999972e+02 -1.435582774038609011e-01
1.015999999999999943e+02 -1.462226810988908610e-01
1.016500000000000057e+02 -1.452881611906151338e-01
1.017000000000000028e+02 -1.446043476621614587e-01
1.017500000000000000e+02 -1.453087561746909673e-01
1.017999999999999972e+02 -1.460583812939069415e-01
1.018499999999999943e+02 -1.451071829018729942e-01
1.019000000000000057e+02 -1.455931719045546469e-01
1.019500000000000028e+02 -1.456005640153985314e-01
1.020000000000000000e+02 -1.468872818721537465e-01
1.020499999999999972e+02 -1.443193181061416530e-01
1.020999999999999943e+02 -1.478654332642485025e-01
1.021500000000000057e+02 -1.445889452838711453e-01
1.022000000000000028e+02 -1.450012191159741615e-01
1.022500000000000000e+02 -1.510436958628371407e-01
1.022999999999999972e+02 -1.526372286067672057e-01
1.023499999999999943e+02 -1.539473574093697672e-01
1.024000000000000057e+02 -1.556143969777829261e-01
1.024500000000000028e+02 -1.569943832870043243e-01
1.025000000000000000e+02 -1.588015752058214158e-01
1.025499999999999972e+02 -1.574691731623003021e-01
1.025999999999999943e+02 -1.577324502408504470e-01
1.026500000000000057e+02 -1.572039471333842864e-01
1.027000000000000028e+02 -1.539762910723250500e-01
1.027500000000000000e+02 -1.540887079600143372e-01
1.027999999999999972e+02 -1.542405944301026843e-01
1.028499999999999943e+02 -1.541923152999137570e-01
1.029000000000000057e+02 -1.532166271718329031e-01
1.029500000000000028e+02 -1.515800772542794661e-01
1.030000000000000000e+02 -1.493469908844967942e-01
1.030499999999999972e+02 -1.492326247486943092e-01
1.030999999999999943e+02 -1.493388974602083696e-01
1.031500000000000057e+02 -1.474751621908448329e-01
1.032000000000000028e+02 -1.478749837475993034e-01
1.032500000000000000e+02 -1.469240412958333353e-01
1.032999999999999972e+02 -1.482779653994485414e-01
1.033499999999999943e+02 -1.490296578527976479e-01
1.034000000000000057e+02 -1.501895208812869809e-01
1.034500000000000028e+02 -1.531235419890799310e-01
1.035000000000000000e+02 -1.517549306416799137e-01
1.035499999999999972e+02 -1.530269812174566979e-01
1.035999999999999943e+02 -1.551838401186230731e-01
1.036500000000000057e+02 -1.575908950443081491e-01
1.037000000000000028e+02 -1.638612766773808738e-01
1.037500000000000000e+02 -1.630603310908624315e-01
1.037999999999999972e+02 -1.638997664881687855e-01
1.038499999999999943e+02 -1.641387565158047290e-01
1.039000000000000057e+02 -1.635784170981851582e-01
1.039500000000000028e+02 -1.643806329833296942e-01
1.040000000000000000e+02 -1.634849130766129477e-01
1.040499999999999972e+02 -1.670010300125508440e-01
1.040999999999999943e+02 -1.683850607033335889e-01
1.041500000000000057e+02 -1.718050675739764555e-01
1.042000000000000028e+02 -1.706431114681000172e-01
1.042500000000000000e+02 -1.650602284330696112e-01
1.042999999999999972e+02 -1.658519059339744472e-01
1.043499999999999943e+02 -1.674481226838747672e-01
1.044000000000000057e+02 -1.675353977842284625e-01
1.044500000000000028e+02 -1.681117972637546643e-01
1.045000000000000000e+02 -1.685239021314207664e-01
1.045499999999999972e+02 -1.691736355940064995e-01
1.045999999999999943e+02 -1.681613093557238758e-01
1.046500000000000057e+02 -1.636339841314404520e-01
1.047000000000000028e+02 -1.638287490864200058e-01
1.047500000000000000e+02 -1.637472162860427183e-01
1.047999999999999972e+02 -1.635752379829332470e-01
1.048499999999999943e+02 -1.606464926907342494e-01
1.049000000000000057e+02 -1.553215551315547394e-01
1.049500000000000028e+02 -1.556162882905734179e-01
1.050000000000000000e+02 -1.546182511378763058e-01
1.050499999999999972e+02 -1.569292727912793561e-01
1.050999999999999943e+02 -1.575078519709278424e-01
1.051500000000000057e+02 -1.570377663491179798e-01
1.052000000000000028e+02 -1.577803972364078822e-01
1.052500000000000000e+02 -1.512763166386642821e-01
1.052999999999999972e+02 -1.502623624818328341e-01
1.053499999999999943e+02 -1.500084729135192363e-01
1.054000000000000057e+02 -1.505617825374312158e-01
1.054500000000000028e+02 -1.488144779009652474e-01
1.055000000000000000e+02 -1.498156555848128568e-01
1.055499999999999972e+02 -1.508280001084402466e-01
1.055999999999999943e+02 -1.522500718177182133e-01
1.056500000000000057e+02 -1.529070637951191469e-01
1.057000000000000028e+02 -1.537610885868362642e-01
1.057500000000000000e+02 -1.553669001778482661e-01
1.057999999999999972e+02 -1.550597017070783623e-01
1.058499999999999943e+02 -1.506635923709446490e-01
1.059000000000000057e+02 -1.509294456055133571e-01
1.059500000000000028e+02 -1.344627897571351594e-01
1.060000000000000000e+02 -1.302710347464780261e-01
1.060499999999999972e+02 -1.290602253704125346e-01
1.060999999999999943e+02 -1.286916254502797063e-01
1.061500000000000057e+02 -1.307979532598889383e-01
1.062000000000000028e+02 -1.259095261979492897e-01
1.062500000000000000e+02 -1.262794806186308127e-01
1.062999999999999972e+02 -1.280720496030653688e-01
1.063499999999999943e+02 -1.288102250056682718e-01
1.064000000000000057e+02 -1.272491567695647197e-01
1.064500000000000028e+02 -1.110690605531127195e-01
1.065000000000000000e+02 -1.119556266684282875e-01
1.065499999999999972e+02 -1.133834799607507937e-01
1.065999999999999943e+02 -1.124337759825671385e-01
1.066500000000000057e+02 -1.133022829403619314e-01
1.067000000000000028e+02 -1.146773395113254296e-01
1.067500000000000000e+02 -1.125076604652328061e-01
1.067999999999999972e+02 -1.130546947636284077e-01
1.068499999999999943e+02 -1.148582830210644612e-01
1.069000000000000057e+02 -1.131352990235623968e-01
1.069500000000000028e+02 -1.137264970797695895e-01
1.070000000000000000e+02 -1.129006148566532308e-01
1.070499999999999972e+02 -1.079989248652531847e-01
1.070999999999999943e+02 -1.076648357689159868e-01
1.071500000000000057e+02 -1.108828179743827635e-01
1.072000000000000028e+02 -1.104060901933616584e-01
1.072500000000000000e+02 -1.035433845772806422e-01
1.072999999999999972e+02 -1.020021838395825248e-01
1.073499999999999943e+02 -1.014410466383535159e-01
1.074000000000000057e+02 -1.046776124374208250e-01
1.074500000000000028e+02 -1.067949987018390057e-01
1.075000000000000000e+02 -1.081719050764070045e-01
1.075499999999999972e+02 -1.119531998649639370e-01
1.075999999999999943e+02 -1.137720407606671313e-01
1.076500000000000057e+02 -1.152287881654107116e-01
1.077000000000000028e+02 -1.169744436705659474e-01
1.077500000000000000e+02 -1.197473404116277673e-01
1.077999999999999972e+02 -1.247224044915360708e-01
1.078499999999999943e+02 -1.274054053513789531e-01
1.079000000000000057e+02 -1.287213756891563976e-01
1.079500000000000028e+02 -1.296788570582680100e-01
1.080000000000000000e+02 -1.326132656401695920e-01
1.080499999999999972e+02 -1.339796799517275205e-01
1.080999999999999943e+02 -1.381228319226124046e-01
1.081500000000000057e+02 -1.385201869414494635e-01
1.082000000000000028e+02 -1.392935797644120066e-01
1.082500000000000000e+02 -1.374711671312884576e-01
1.082999999999999972e+02 -1.414463182257577611e-01
1.083499999999999943e+02 -1.443558612991030499e-01
1.084000000000000057e+02 -1.418071096076932436e-01
1.084500000000000028e+02 -1.443547591895902593e-01
1.085000000000000000e+02 -1.444674367611889776e-01
1.085499999999999972e+02 -1.446901114107934649e-01
1.085999999999999943e+02 -1.436808063499137866e-01
1.086500000000000057e+02 -1.431927768709362336e-01
1.087000000000000028e+02 -1.401377140661545784e-01
1.087500000000000000e+02 -1.376918855880028547e-01
1.087999999999999972e+02 -1.361992923792208765e-01
1.088499999999999943e+02 -1.367543195199776296e-01
1.089000000000000057e+02 -1.352843523256511693e-01
1.089500000000000028e+02 -1.335532140746235608e-01
1.090000000000000000e+02 -1.333588442504736460e-01
1.090499999999999972e+02 -1.309577110825776436e-01
1.090999999999999943e+02 -1.387962305114245343e-01
1.091500000000000057e+02 -1.371206630074278676e-01
1.092000000000000028e+02 -1.391096548651105103e-01
1.092500000000000000e+02 -1.397819057111431840e-01
1.092999999999999972e+02 -1.391931778906084494e-01
1.093499999999999943e+02 -1.379790473859416333e-01
1.094000000000000057e+02 -1.377301500300547876e-01
1.094500000000000028e+02 -1.363626991579031111e-01
1.095000000000000000e+02 -1.342973452533573475e-01
1.095499999999999972e+02 -1.344235381054702805e-01
1.095999999999999943e+02 -1.356326286669324865e-01
1.096500000000000057e+02 -1.359566845767803955e-01
1.097000000000000028e+02 -1.379105559804225944e-01
1.097500000000000000e+02 -1.340762703101188447e-01
1.097999999999999972e+02 -1.338658417349846141e-01
1.098499999999999943e+02 -1.338286036802665002e-01
1.099000000000000057e+02 -1.346449591901802412e-01
1.099500000000000028e+02 -1.358630027785018568e-01
1.100000000000000000e+02 -1.347334822770605567e-01
1.100499999999999972e+02 -1.333044585206730470e-01
1.100999999999999943e+02 -1.313791310272323376e-01
1.101500000000000057e+02 -1.306768093336838910e-01
1.102000000000000028e+02 -1.286327277383012280e-01
1.102500000000000000e+02 -1.275962140103754916e-01
1.102999999999999972e+02 -1.246956022679152620e-01
1.103499999999999943e+02 -1.274567575915881434e-01
1.104000000000000057e+02 -1.284279972900450317e-01
1.104500000000000028e+02 -1.274892401206762782e-01
1.105000000000000000e+02 -1.283457210517947034e-01
1.105499999999999972e+02 -1.304842988081026944e-01
1.105999999999999943e+02 -1.296303355340093499e-01
1.106500000000000057e+02 -1.305658134652036007e-01
1.107000000000000028e+02 -1.300466757603457590e-01
1.107500000000000000e+02 -1.260132847389806854e-01
1.107999999999999972e+02 -1.268705727646155801e-01
1.108499999999999943e+02 -1.273016055057254736e-01
1.109000000000000057e+02 -1.284753565475605930e-01
1.109500000000000028e+02 -1.303602433313786890e-01
1.110000000000000000e+02 -1.280518603859738536e-01
1.110499999999999972e+02 -1.262629943338703653e-01
1.110999999999999943e+02 -1.242846441725673351e-01
1.111500000000000057e+02 -1.242908132281769912e-01
1.112000000000000028e+02 -1.247661624024867522e-01
1.112500000000000000e+02 -1.199602687511042293e-01
1.112999999999999972e+02 -1.218942664397332648e-01
1.113499999999999943e+02 -1.203919148937616229e-01
1.114000000000000057e+02 -1.205234421286667246e-01
1.114500000000000028e+02 -1.182496706228153283e-01
1.115000000000000000e+02 -1.166859124800104508e-01
1.115499999999999972e+02 -1.192507256943811933e-01
1.115999999999999943e+02 -1.196485300703225146e-01
1.116500000000000057e+02 -1.206457738734372509e-01
1.117000000000000028e+02 -1.222959113866354253e-01
1.117500000000000000e+02 -1.214819077204484649e-01
1.117999999999999972e+02 -1.215250214024941044e-01
1.118499999999999943e+02 -1.144322682279793890e-01
1.119000000000000057e+02 -1.162790355708564066e-01
1.119500000000000028e+02 -1.113638536969486365e-01
1.120000000000000000e+02 -1.141527974478250274e-01
1.120499999999999972e+02 -1.126328752953693474e-01
1.120999999999999943e+02 -1.187949622907278069e-01
1.121500000000000057e+02 -1.219005629034008026e-01
1.122000000000000028e+02 -1.189314594471130859e-01
1.122500000000000000e+02 -1.189811098760120561e-01
1.122999999999999972e+02 -1.188373866475313650e-01
1.123499999999999943e+02 -1.184875012318484105e-01
1.124000000000000057e+02 -1.160139909642653872e-01
1.124500000000000028e+02 -1.159901790370647806e-01
1.125000000000000000e+02 -1.155812914848671075e-01
1.125499999999999972e+02 -1.131584983296938102e-01
1.125999999999999943e+02 -1.119927301356967442e-01
1.126500000000000057e+02 -1.083798908799671334e-01
1.127000000000000028e+02 -1.074893881314439165e-01
1.127500000000000000e+02 -1.064857717891468658e-01
1.127999999999999972e+02 -1.057300528730210215e-01
1.128499999999999943e+02 -1.055462711645778345e-01
1.129000000000000057e+02 -9.601235883330484777e-02
1.129500000000000028e+02 -9.319495058784998953e-02
1.130000000000000000e+02 -9.546505834951449221e-02
1.130499999999999972e+02 -9.620323997318501463e-02
1.130999999999999943e+02 -1.023849429200337502e-01
1.131500000000000057e+02 -1.008697732373735612e-01
1.132000000000000028e+02 -1.007105738082225699e-01
1.132500000000000000e+02 -9.905114077332304034e-02
1.132999999999999972e+02 -1.062750164134534936e-01
1.133499999999999943e+02 -1.076432755403917974e-01
1.134000000000000057e+02 -1.162054813591095470e-01
1.134500000000000028e+02 -1.165767582428276911e-01
1.135000000000000000e+02 -1.187132131244824779e-01
1.135499999999999972e+02 -1.172454711948992395e-01
1.135999999999999943e+02 -1.181806698787040699e-01
1.136500000000000057e+02 -1.186395291977832417e-01
1.137000000000000028e+02 -1.183431068228041200e-01
1.137500000000000000e+02 -1.222084163362628095e-01
1.137999999999999972e+02 -1.185204277181900884e-01
1.138499999999999943e+02 -1.186840869911618412e-01
1.139000000000000057e+02 -1.186977940080925359e-01
1.139500000000000028e+02 -1.178201390227620327e-01
1.140000000000000000e+02 -1.270128458347872802e-01
1.140499999999999972e+02 -1.270955033194072215e-01
1.140999999999999943e+02 -1.313718388186888575e-01
1.141500000000000057e+02 -1.285773868637530015e-01
1.142000000000000028e+02 -1.305299213555592697e-01
1.142500000000000000e+02 -1.262115839230354142e-01
1.142999999999999972e+02 -1.246470448786258789e-01
1.143499999999999943e+02 -1.221113432302124574e-01
1.144000000000000057e+02 -1.211641705940553621e-01
1.144500000000000028e+02 -1.133151468815172952e-01
1.145000000000000000e+02 -1.124023680501235883e-01
1.145499999999999972e+02 -1.225420698008626436e-01
1.145999999999999943e+02 -1.219377037624241183e-01
1.146500000000000057e+02 -1.228190345009188833e-01
1.147000000000000028e+02 -1.223411362237104977e-01
1.147500000000000000e+02 -1.220991935564138681e-01
1.147999999999999972e+02 -1.293054342386906752e-01
1.148499999999999943e+02 -1.434195113530245813e-01
1.149000000000000057e+02 -1.445888961001404460e-01
1.149500000000000028e+02 -1.448870274669777913e-01
1.150000000000000000e+02 -1.490891646460658915e-01
1.150499999999999972e+02 -1.463852106426197508e-01
1.150999999999999943e+02 -1.455349682676273237e-01
1.151500000000000057e+02 -1.453217066278032488e-01
1.152000000000000028e+02 -1.439193682739216829e-01
1.152500000000000000e+02 -1.430658651459478237e-01
1.152999999999999972e+02 -1.405857100495112866e-01
1.153499999999999943e+02 -1.404047755769251282e-01
1.154000000000000057e+02 -1.433101366501288998e-01
1.154500000000000028e+02 -1.403907520672330600e-01
1.155000000000000000e+02 -1.411609406060066185e-01
1.155499999999999972e+02 -1.406595131465852022e-01
1.155999999999999943e+02 -1.399169605723319665e-01
1.156500000000000057e+02 -1.413006466704205266e-01
1.157000000000000028e+02 -1.419952166809145822e-01
1.157500000000000000e+02 -1.418060472981055031e-01
1.157999999999999972e+02 -1.379823044855023606e-01
1.158499999999999943e+02 -1.364330292487808682e-01
1.159000000000000057e+02 -1.337096100725843340e-01
1.159500000000000028e+02 -1.321472542875224976e-01
1.160000000000000000e+02 -1.306184509604623456e-01
1.160499999999999972e+02 -1.301838761849121728e-01
1.160999999999999943e+02 -1.298294657060332924e-01
1.161500000000000057e+02 -1.300384428017742899e-01
1.162000000000000028e+02 -1.302515932509052676e-01
1.162500000000000000e+02 -1.310391068703539996e-01
1.162999999999999972e+02 -1.291827816783327754e-01
1.163499999999999943e+02 -1.286946872676371645e-01
1.164000000000000057e+02 -1.288452682248441006e-01
1.164500000000000028e+02 -1.273388276010030129e-01
1.165000000000000000e+02 -1.271931565652214824e-01
1.165499999999999972e+02 -1.255829983541384420e-01
1.165999999999999943e+02 -1.263845712767215079e-01
1.166500000000000057e+02 -1.246064742012912840e-01
1.167000000000000028e+02 -1.245065295018683987e-01
1.167500000000000000e+02 -1.238807300849074922e-01
1.167999999999999972e+02 -1.232161415814714833e-01
1.168499999999999943e+02 -1.236148094570946598e-01
1.169000000000000057e+02 -1.240784887943632564e-01
1.169500000000000028e+02 -1.239603738460540450e-01
1.170000000000000000e+02 -1.251123005147703193e-01
1.170499999999999972e+02 -1.244333118090349133e-01
1.170999999999999943e+02 -1.233927335919131757e-01
1.171500000000000057e+02 -1.292841348907862731e-01
1.172000000000000028e+02 -1.292782853236348339e-01
1.172500000000000000e+02 -1.312074257065210803e-01
1.172999999999999972e+02 -1.286881983017645337e-01
1.173499999999999943e+02 -1.310366891237473574e-01
1.174000000000000057e+02 -1.312007407310364082e-01
1.174500000000000028e+02 -1.309361143925160120e-01
1.175000000000000000e+02 -1.315707492978770710e-01
1.175499999999999972e+02 -1.316552596174850875e-01
1.175999999999999943e+02 -1.322329823310425534e-01
1.176500000000000057e+02 -1.327990159358009292e-01
1.177000000000000028e+02 -1.329020382468554529e-01
1.177500000000000000e+02 -1.324932988558625013e-01
1.177999999999999972e+02 -1.327204060202537006e-01
1.178499999999999943e+02 -1.327885577470276079e-01
1.179000000000000057e+02 -1.315759695711590793e-01
1.179500000000000028e+02 -1.315266208075134280e-01
1.180000000000000000e+02 -1.312317410632884984e-01
1.180499999999999972e+02 -1.318418946869125696e-01
1.180999999999999943e+02 -1.317428420301209324e-01
1.181500000000000057e+02 -1.317305872425098001e-01
1.182000000000000028e+02 -1.322515951429960590e-01
1.182500000000000000e+02 -1.321686067293983413e-01
1.182999999999999972e+02 -1.320354219276886898e-01
1.183499999999999943e+02 -1.349419289457130244e-01
1.184000000000000057e+02 -1.348586786809916338e-01
1.184500000000000028e+02 -1.338023653640127708e-01
1.185000000000000000e+02 -1.322673157744913286e-01
1.185499999999999972e+02 -1.313941393111178746e-01
1.185999999999999943e+02 -1.307609093789417198e-01
1.186500000000000057e+02 -1.308108851737504741e-01
1.187000000000000028e+02 -1.307777482510683320e-01
1.187500000000000000e+02 -1.308677537947374181e-01
1.187999999999999972e+02 -1.312646167766564620e-01
1.188499999999999943e+02 -1.298441676109561849e-01
1.189000000000000057e+02 -1.305958903555393957e-01
1.189500000000000028e+02 -1.303970124484659654e-01
1.190000000000000000e+02 -1.294275930739929581e-01
1.190499999999999972e+02 -1.288018532264391114e-01
1.190999999999999943e+02 -1.281253726514849089e-01
1.191500000000000057e+02 -1.273296196858915430e-01
1.192000000000000028e+02 -1.279839137065537369e-01
1.192500000000000000e+02 -1.274181227253837201e-01
1.192999999999999972e+02 -1.246295684802745107e-01
1.193499999999999943e+02 -1.242294653572503516e-01
1.194000000000000057e+02 -1.234666275176674044e-01
1.194500000000000028e+02 -1.234824061424861924e-01
1.195000000000000000e+02 -1.219086345489960865e-01
1.195499999999999972e+02 -1.209055733548663747e-01
1.195999999999999943e+02 -1.210828660686708025e-01
1.196500000000000057e+02 -1.208753353681610299e-01
1.197000000000000028e+02 -1.209623146530641180e-01
1.197500000000000000e+02 -1.214404832176153998e-01
1.197999999999999972e+02 -1.216490539098982193e-01
1.198499999999999943e+02 -1.219240179085978176e-01
1.199000000000000057e+02 -1.217587630993294950e-01
1.199500000000000028e+02 -1.204426381833729742e-01
1.200000000000000000e+02 -1.203054898529417188e-01
1.200499999999999972e+02 -1.203516698416965958e-01
1.200999999999999943e+02 -1.195854297477483841e-01
1.201500000000000057e+02 -1.188258388456597814e-01
1.202000000000000028e+02 -1.185031896138462743e-01
1.202500000000000000e+02 -1.174367226890618010e-01
1.202999999999999972e+02 -1.176595460346198524e-01
1.203499999999999943e+02 -1.179374920699167162e-01
1.204000000000000057e+02 -1.197835127948719408e-01
1.204500000000000028e+02 -1.202136330362429534e-01
1.205000000000000000e+02 -1.227028172288080754e-01
1.205499999999999972e+02 -1.220495860594448950e-01
1.205999999999999943e+02 -1.227912976246584853e-01
1.206500000000000057e+02 -1.216704487445523925e-01
1.207000000000000028e+02 -1.217713689474312494e-01
1.207500000000000000e+02 -1.326508311100168813e-01
1.207999999999999972e+02 -1.311059114856611141e-01
1.208499999999999943e+02 -1.286590324453655843e-01
1.209000000000000057e+02 -1.306546284650758616e-01
1.209500000000000028e+02 -1.313391980887416710e-01
1.210000000000000000e+02 -1.330154721690251507e-01
1.210499999999999972e+02 -1.329818662173514188e-01
1.210999999999999943e+02 -1.309722139834266774e-01
1.211500000000000057e+02 -1.281721446442599111e-01
1.212000000000000028e+02 -1.275651952697987312e-01
1.212500000000000000e+02 -1.268883818364489879e-01
1.212999999999999972e+02 -1.275104158219024231e-01
1.213499999999999943e+02 -1.272192249334587189e-01
1.214000000000000057e+02 -1.282606673513479179e-01
1.214500000000000028e+02 -1.275345030818594294e-01
1.215000000000000000e+02 -1.273744264039083918e-01
1.215499999999999972e+02 -1.266157233987104946e-01
1.215999999999999943e+02 -1.278019203673808890e-01
1.216500000000000057e+02 -1.278178787711450326e-01
1.217000000000000028e+02 -1.284256420612707728e-01
1.217500000000000000e+02 -1.290544902890452816e-01
1.217999999999999972e+02 -1.269053762399699192e-01
1.218499999999999943e+02 -1.269406394022051798e-01
1.219000000000000057e+02 -1.269555571117378934e-01
1.219500000000000028e+02 -1.261590584245972368e-01
1.220000000000000000e+02 -1.262865209988307535e-01
1.220499999999999972e+02 -1.257323113836766038e-01
1.220999999999999943e+02 -1.247320088218908385e-01
1.221500000000000057e+02 -1.234857911625190929e-01
1.222000000000000028e+02 -1.237435066043440640e-01
1.222500000000000000e+02 -1.233706531449728361e-01
1.222999999999999972e+02 -1.242933114250933946e-01
1.223499999999999943e+02 -1.246023439217972956e-01
1.224000000000000057e+02 -1.250701660023139650e-01
1.224500000000000028e+02 -1.268992397150787987e-01
1.225000000000000000e+02 -1.252416426436339936e-01
1.225499999999999972e+02 -1.272631732432616958e-01
1.225999999999999943e+02 -1.272344202482697528e-01
1.226500000000000057e+02 -1.271866236138395889e-01
1.227000000000000028e+02 -1.266737794232017378e-01
1.227500000000000000e+02 -1.268733731046596813e-01
1.227999999999999972e+02 -1.262979731628640911e-01
1.228499999999999943e+02 -1.268012550263982741e-01
1.229000000000000057e+02 -1.274074226592649961e-01
1.229500000000000028e+02 -1.279462189167223374e-01
1.230000000000000000e+02 -1.257414416918345712e-01
1.230499999999999972e+02 -1.198350229533059891e-01
1.230999999999999943e+02 -1.202356671535690924e-01
1.231500000000000057e+02 -1.202420693558114290e-01
1.232000000000000028e+02 -1.205007616708530654e-01
1.232500000000000000e+02 -1.202876931682932693e-01
1.232999999999999972e+02 -1.197301242881324279e-01
1.233499999999999943e+02 -1.172392090649245211e-01
1.234000000000000057e+02 -1.161258032950582969e-01
1.234500000000000028e+02 -1.150773024159244262e-01
1.235000000000000000e+02 -1.150040638073061283e-01
1.235499999999999972e+02 -1.132445485315953793e-01
1.235999999999999943e+02 -1.138754434301780943e-01
1.236500000000000057e+02 -1.141755824106295558e-01
1.237000000000000028e+02 -1.142561253371756902e-01
1.237500000000000000e+02 -1.159781928672153489e-01
1.237999999999999972e+02 -1.146646012432183115e-01
1.238499999999999943e+02 -1.124006236910398415e-01
1.239000000000000057e+02 -1.139190067092136910e-01
1.239500000000000028e+02 -1.142352315692238135e-01
1.240000000000000000e+02 -1.131740084531074192e-01
1.240499999999999972e+02 -1.104338098735586082e-01
1.240999999999999943e+02 -1.101805730269156819e-01
1.241500000000000057e+02 -1.102844393191923095e-01
1.242000000000000028e+02 -1.091363253565945379e-01
1.242500000000000000e+02 -1.090691550586432162e-01
1.242999999999999972e+02 -1.088594482490119475e-01
1.243499999999999943e+02 -1.078621494349264465e-01
1.244000000000000057e+02 -1.060749166859143860e-01
1.244500000000000028e+02 -1.041522686315415891e-01
1.245000000000000000e+02 -1.037454102859538679e-01
1.245499999999999972e+02 -1.010078476177006940e-01
1.245999999999999943e+02 -1.005254743777082294e-01
1.246500000000000057e+02 -9.934214529759197165e-02
1.247000000000000028e+02 -9.885596884701881859e-02
1.247500000000000000e+02 -9.687006448434135053e-02
1.247999999999999972e+02 -9.704101642959410412e-02
1.248499999999999943e+02 -9.720487850024868426e-02
1.249000000000000057e+02 -9.670545426452788196e-02
1.249500000000000028e+02 -9.568835481889903516e-02
1.250000000000000000e+02 -9.471478649126531535e-02
1.250499999999999972e+02 -9.763356921492843954e-02
1.250999999999999943e+02 -9.763874465884141152e-02
1.251500000000000057e+02 -9.783163876193705366e-02
1.252000000000000028e+02 -9.871422961008601005e-02
1.252500000000000000e+02 -1.031726678862922991e-01
1.252999999999999972e+02 -1.027731111213479598e-01
1.253499999999999943e+02 -1.020156642829905119e-01
1.254000000000000057e+02 -1.003038041381173612e-01
1.254500000000000028e+02 -9.708239940598174800e-02
1.255000000000000000e+02 -9.562233388102360510e-02
1.255499999999999972e+02 -9.534428677336846680e-02
1.255999999999999943e+02 -9.466632077675024570e-02
1.256500000000000057e+02 -9.535573812035294528e-02
1.257000000000000028e+02 -9.304787702750540179e-02
1.257500000000000000e+02 -9.226736132835464121e-02
1.257999999999999972e+02 -9.204252892853323487e-02
1.258499999999999943e+02 -9.344224325081085247e-02
1.259000000000000057e+02 -9.282129825229797071e-02
1.259500000000000028e+02 -9.481331076997466523e-02
1.260000000000000000e+02 -9.605808686525484086e-02
1.260499999999999972e+02 -9.499132702092563663e-02
1.260999999999999943e+02 -9.468752763723613242e-02
1.261500000000000057e+02 -9.801398224152964300e-02
1.262000000000000028e+02 -9.851412517342290898e-02
1.262500000000000000e+02 -9.698528983502179013e-02
1.262999999999999972e+02 -9.584848737946118080e-02
1.263499999999999943e+02 -9.608948700416188038e-02
1.264000000000000057e+02 -9.574911207648806322e-02
1.264500000000000028e+02 -9.571150951474168000e-02
1.265000000000000000e+02 -9.550242238592170085e-02
1.265499999999999972e+02 -9.422788964940885525e-02
1.265999999999999943e+02 -9.468157332870058562e-02
1.266500000000000057e+02 -9.508247449612819424e-02
1.267000000000000028e+02 -9.501718782148760312e-02
1.267500000000000000e+02 -9.322445023238178086e-02
1.267999999999999972e+02 -9.193440568399526003e-02
1.268499999999999943e+02 -9.234501624627229621e-02
1.269000000000000057e+02 -9.116768217936076224e-02
1.269500000000000028e+02 -8.923446641280317893e-02
1.270000000000000000e+02 -8.865537074917922977e-02
1.270499999999999972e+02 -8.860106485620929118e-02
1.270999999999999943e+02 -8.632844517675182516e-02
1.271500000000000057e+02 -8.708759611350670726e-02
1.272000000000000028e+02 -8.522407801685705220e-02
1.272500000000000000e+02 -8.397686640777429767e-02
1.272999999999999972e+02 -8.242985921658455006e-02
1.273499999999999943e+02 -8.118195234029228213e-02
1.274000000000000057e+02 -7.875532546884957130e-02
1.274500000000000028e+02 -7.704495090290088000e-02
1.275000000000000000e+02 -7.676351286015888065e-02
1.275499999999999972e+02 -7.563191412627777444e-02
1.275999999999999943e+02 -7.489236229639148479e-02
1.276500000000000057e+02 -7.428875492764455690e-02
1.277000000000000028e+02 -7.305941932617510126e-02
1.277500000000000000e+02 -7.265238273957611015e-02
1.277999999999999972e+02 -7.115970478249537823e-02
1.278499999999999943e+02 -6.967059465115514605e-02
1.279000000000000057e+02 -6.937594051321839539e-02
1.279500000000000028e+02 -6.861949394356292586e-02
1.280000000000000000e+02 -6.852965995575208136e-02
1.280500000000000114e+02 -6.654128587860767829e-02
1.280999999999999943e+02 -6.705104382602651569e-02
1.281500000000000057e+02 -6.619753312906105636e-02
1.281999999999999886e+02 -6.473303582386158439e-02
1.282500000000000000e+02 -6.394436602237117684e-02
1.283000000000000114e+02 -6.240475663590826227e-02
1.283499999999999943e+02 -6.132553953190732904e-02
1.284000000000000057e+02 -5.979933318266645453e-02
1.284499999999999886e+02 -5.744856658263057525e-02
1.285000000000000000e+02 -5.684307258684503233e-02
1.285500000000000114e+02 -5.655142301051974824e-02
1.285999999999999943e+02 -5.577832289218000866e-02
1.286500000000000057e+02 -5.415471497587051597e-02
1.286999999999999886e+02 -5.299901801081262354e-02
1.287500000000000000e+02 -5.297914136595704981e-02
1.288000000000000114e+02 -5.085192141817473921e-02
1.288499999999999943e+02 -4.589310760676205969e-02
1.289000000000000057e+02 -4.406767066884591244e-02
1.289499999999999886e+02 -3.730730130265889205e-02
1.290000000000000000e+02 -3.299283839348629566e-02
1.290500000000000114e+02 -3.022479720288652472e-02
1.290999999999999943e+02 -2.471096797469267414e-02
1.291500000000000057e+02 -2.301565549772854880e-02
1.291999999999999886e+02 -2.198340130222936270e-02
1.292500000000000000e+02 -2.886583939841843097e-02
1.293000000000000114e+02 -2.613704606307613171e-02
1.293499999999999943e+02 -2.295286730899865138e-02
1.294000000000000057e+02 -2.118301763598223059e-02
1.294499999999999886e+02 -1.947105062345865986e-02
1.295000000000000000e+02 -1.929032360737030494e-02
1.295500000000000114e+02 -2.025627819651345737e-02
1.295999999999999943e+02 -2.027866349138871330e-02
1.296500000000000057e+02 -2.082310001248205422e-02
1.296999999999999886e+02 -2.028106523235200312e-02
1.297500000000000000e+02 -1.964942404608692808e-02
1.298000000000000114e+02 -1.760775771328301070e-02
1.298499999999999943e+02 -2.215149998869490877e-02
1.299000000000000057e+02 -2.711763106711205865e-02
1.299499999999999886e+02 -2.679241484802065421e-02
1.300000000000000000e+02 -2.566872284652142039e-02
1.300500000000000114e+02 -2.925875253480850549e-02
1.300999999999999943e+02 -2.925000336215876143e-02
1.301500000000000057e+02 -2.854480625404834382e-02
1.301999999999999886e+02 -2.839592850377477967e-02
1.302500000000000000e+02 -3.603754746028914324e-02
1.303000000000000114e+02 -3.457355943192574194e-02
1.303499999999999943e+02 -3.188207508781724236e-02
1.304000000000000057e+02 -3.010909433748766920e-02
1.304499999999999886e+02 -2.957845333084485606e-02
1.305000000000000000e+02 -2.657251324852885968e-02
1.305500000000000114e+02 -2.578009669933875245e-02
1.305999999999999943e+02 -2.333072409654628546e-02
1.306500000000000057e+02 -2.383216317236093104e-02
1.306999999999999886e+02 -2.076706332381716980e-02
1.307500000000000000e+02 -1.892800898659225892e-02
1.308000000000000114e+02 -1.751209895329625815e-02
1.308499999999999943e+02 -2.153954924933353804e-02
1.309000000000000057e+02 -1.868816204209981097e-02
1.309499999999999886e+02 -3.387485833749442898e-02
1.310000000000000000e+02 -3.991773397879112145e-02
1.310500000000000114e+02 -3.807846219457588360e-02
1.310999999999999943e+02 -3.666885894419353448e-02
1.311500000000000057e+02 -3.299892988358413271e-02
1.311999999999999886e+02 -3.823246483383747202e-02
1.312500000000000000e+02 -3.550138096607204780e-02
1.313000000000000114e+02 -3.200718323605138832e-02
1.313499999999999943e+02 -3.085447791237831694e-02
1.314000000000000057e+02 -3.122370652168547644e-02
1.314499999999999886e+02 -4.807141934879768236e-02
1.315000000000000000e+02 -4.765105054726872374e-02
1.315500000000000114e+02 -4.473285334637967792e-02
1.315999999999999943e+02 -4.753436908184907606e-02
1.316500000000000057e+02 -4.394518569786135670e-02
1.316999999999999886e+02 -4.486120037289465651e-02
1.317500000000000000e+02 -4.452981151752891803e-02
1.318000000000000114e+02 -4.362345208209185421e-02
1.318499999999999943e+02 -4.083565505174829163e-02
1.319000000000000057e+02 -4.264141340786388457e-02
1.319499999999999886e+02 -3.922670282147134452e-02
1.320000000000000000e+02 -3.683662763154774838e-02
1.320500000000000114e+02 -3.815131396127045826e-02
1.320999999999999943e+02 -3.862358765887373424e-02
1.321500000000000057e+02 -3.304746823973463143e-02
1.321999999999999886e+02 -3.355361256427489419e-02
1.322500000000000000e+02 -4.157231284312977448e-02
1.323000000000000114e+02 -4.230051095431325292e-02
1.323499999999999943e+02 -4.128040773970795274e-02
1.324000000000000057e+02 -3.429046576696751641e-02
1.324499999999999886e+02 -3.633382819868282571e-02
1.325000000000000000e+02 -3.332352537177007273e-02
1.325500000000000114e+02 -2.650518252825552132e-02
1.325999999999999943e+02 -2.187544970563530533e-02
1.326500000000000057e+02 -1.571797408105276780e-02
1.326999999999999886e+02 -1.244065687169142523e-02
1.327500000000000000e+02 -6.047792957373715646e-03
1.328000000000000114e+02 1.014747005904620414e-03
1.328499999999999943e+02 6.226421098227519213e-03
1.329000000000000057e+02 9.115209554517200372e-03
1.329499999999999886e+02 1.014853075156119978e-02
1.330000000000000000e+02 1.661685125482558617e-02
1.330500000000000114e+02 2.297959506612663391e-02
1.330999999999999943e+02 2.894259023915591450e-02
1.331500000000000057e+02 3.208489663315181734e-02
1.331999999999999886e+02 3.383688774348939804e-02
1.332500000000000000e+02 3.523887448693552998e-02
1.333000000000000114e+02 4.434007399085691109e-02
1.333499999999999943e+02 5.175921649208202469e-02
1.334000000000000057e+02 5.441058758657420225e-02
1.334499999999999886e+02 5.902112443904970057e-02
1.335000000000000000e+02 6.161521997289867020e-02
1.335500000000000114e+02 6.442380211674739177e-02
1.335999999999999943e+02 7.033045491507340652e-02
1.336500000000000057e+02 7.274125444804968588e-02
1.336999999999999886e+02 6.985761062104481334e-02
1.337500000000000000e+02 7.362392832890606031e-02
1.338000000000000114e+02 7.549218564516180230e-02
1.338499999999999943e+02 8.106576749933985804e-02
1.339000000000000057e+02 8.159927865592929430e-02
1.339499999999999886e+02 8.202645866677442388e-02
1.340000000000000000e+02 8.905369112685126987e-02
1.340500000000000114e+02 9.311474969446646710e-02
1.340999999999999943e+02 9.786980593339469903e-02
1.341500000000000057e+02 1.020284532662534549e-01
1.341999999999999886e+02 1.088926583257877057e-01
1.342500000000000000e+02 1.143776875664228587e-01
1.343000000000000114e+02 1.145533394409284367e-01
1.343499999999999943e+02 1.128168202521833419e-01
1.344000000000000057e+02 1.142734021452434384e-01
1.344499999999999886e+02 1.134275178878102752e-01
1.345000000000000000e+02 1.131264243810226194e-01
1.345500000000000114e+02 1.151360477961431705e-01
1.345999999999999943e+02 1.161131967228224010e-01
1.346500000000000057e+02 1.167267677050878583e-01
1.346999999999999886e+02 1.186339515493619601e-01
1.347500000000000000e+02 1.171813841777104431e-01
1.348000000000000114e+02 1.171709899104181191e-01
1.348499999999999943e+02 1.193335403050931609e-01
1.349000000000000057e+02 1.209841073619922769e-01
1.349499999999999886e+02 1.211026194764198011e-01
1.350000000000000000e+02 1.200575961008435583e-01
1.350500000000000114e+02 1.218711464313639858e-01
1.350999999999999943e+02 1.101646799240268981e-01
1.351500000000000057e+02 1.117794024491173405e-01
1.351999999999999886e+02 1.075437842824618073e-01
1.352500000000000000e+02 1.088812538069316160e-01
1.353000000000000114e+02 1.100508001687889037e-01
1.353499999999999943e+02 1.067230014584416020e-01
1.354000000000000057e+02 1.041790854886637530e-01
1.354499999999999886e+02 1.048167640058916272e-01
1.355000000000000000e+02 1.039265588027365461e-01
1.355500000000000114e+02 1.037038203181994689e-01
1.355999999999999943e+02 1.033359667721099329e-01
1.356500000000000057e+02 1.022927935120410831e-01
1.356999999999999886e+02 1.027036259074154828e-01
1.357500000000000000e+02 1.016672888444439121e-01
1.358000000000000114e+02 1.019978014190081328e-01
1.358499999999999943e+02 1.035332326248251805e-01
1.359000000000000057e+02 1.067651098239991714e-01
1.359499999999999886e+02 1.095646015592792732e-01
1.360000000000000000e+02 1.105013816646761710e-01
1.360500000000000114e+02 1.107614650893165992e-01
1.360999999999999943e+02 1.123310656500715599e-01
1.361500000000000057e+02 1.117089865593186987e-01
1.361999999999999886e+02 1.110876297164012649e-01
1.362500000000000000e+02 1.107135450453558545e-01
1.363000000000000114e+02 1.139426432387821153e-01
1.363499999999999943e+02 1.136868945681912130e-01
1.364000000000000057e+02 1.148090610594202643e-01
1.364499999999999886e+02 1.156486315687874772e-01
1.365000000000000000e+02 1.170369543990304462e-01
1.365500000000000114e+02 1.196763170251526065e-01
1.365999999999999943e+02 1.182900362894990370e-01
1.366500000000000057e+02 1.189688727843844357e-01
1.366999999999999886e+02 1.211537772745584496e-01
1.367500000000000000e+02 1.228295958537511251e-01
1.368000000000000114e+02 1.236472631441194875e-01
1.368499999999999943e+02 1.225892187026482033e-01
1.369000000000000057e+02 1.190193281328522090e-01
1.369499999999999886e+02 1.201183752331879961e-01
1.370000000000000000e+02 1.260038756662606174e-01
1.370500000000000114e+02 1.289766151000089345e-01
1.370999999999999943e+02 1.377448841571677907e-01
1.371500000000000057e+02 1.381664597907624192e-01
1.371999999999999886e+02 1.387972715965481718e-01
1.372500000000000000e+02 1.423509164473640287e-01
1.373000000000000114e+02 1.448725704750765952e-01
1.373499999999999943e+02 1.464307041328387904e-01
1.374000000000000057e+02 1.488713547897972667e-01
1.374499999999999886e+02 1.514034004636017616e-01
1.375000000000000000e+02 1.520389532372016517e-01
1.375500000000000114e+02 1.538523450131136783e-01
1.375999999999999943e+02 1.580740949946277951e-01
1.376500000000000057e+02 1.580253057886321921e-01
1.376999999999999886e+02 1.575532503625811653e-01
1.377500000000000000e+02 1.577767969576276130e-01
1.378000000000000114e+02 1.564665493723056133e-01
1.378499999999999943e+02 1.575999060288141851e-01
1.379000000000000057e+02 1.575776234842357071e-01
1.379499999999999886e+02 1.565806425420951942e-01
1.380000000000000000e+02 1.595976631472784957e-01
1.380500000000000114e+02 1.624594514293954961e-01
1.380999999999999943e+02 1.676805107010717333e-01
1.381500000000000057e+02 1.687512183202151406e-01
1.381999999999999886e+02 1.701840729368016558e-01
1.382500000000000000e+02 1.696229370401617642e-01
1.383000000000000114e+02 1.765903540931771099e-01
1.383499999999999943e+02 1.800055547339554085e-01
1.384000000000000057e+02 1.898837276502942928e-01
1.384499999999999886e+02 1.949692757500727791e-01
1.385000000000000000e+02 1.986216528043603380e-01
1.385500000000000114e+02 2.015045770622961030e-01
1.385999999999999943e+02 2.023788118493549393e-01
1.386500000000000057e+02 2.027222608532307235e-01
1.386999999999999886e+02 2.029494844921641283e-01
1.387500000000000000e+02 2.030087498201959550e-01
1.388000000000000114e+02 2.018040606756799082e-01
1.388499999999999943e+02 2.016528876117870406e-01
1.389000000000000057e+02 2.021998929426121472e-01
1.389499999999999886e+02 2.025978310263452653e-01
1.390000000000000000e+02 2.140711958419757865e-01
1.390500000000000114e+02 2.131585796012997747e-01
1.390999999999999943e+02 2.173281286557146585e-01
1.391500000000000057e+02 2.170257438430658603e-01
1.391999999999999886e+02 2.204367354793180800e-01
1.392500000000000000e+02 2.204091038069226349e-01
1.393000000000000114e+02 2.204923051565347569e-01
1.393499999999999943e+02 2.171638920321594113e-01
1.394000000000000057e+02 2.203004528010241436e-01
1.394499999999999886e+02 2.202061078560443308e-01
1.395000000000000000e+02 2.194914744573106813e-01
1.395500000000000114e+02 2.365271908799253253e-01
1.395999999999999943e+02 2.368717201327188160e-01
1.396500000000000057e+02 2.375522268067092324e-01
1.396999999999999886e+02 2.394284815302926417e-01
1.397500000000000000e+02 2.402146648257721395e-01
1.398000000000000114e+02 2.467643069688346402e-01
1.398499999999999943e+02 3.073295062799185073e-01
1.399000000000000057e+02 3.087683994727807302e-01
1.399499999999999886e+02 3.086279121395422154e-01
1.400000000000000000e+02 3.158112354506015795e-01
1.400500000000000114e+02 3.158596839406853651e-01
1.400999999999999943e+02 3.157894396570144480e-01
1.401500000000000057e+02 3.155543422039557844e-01
1.401999999999999886e+02 3.156097455551408193e-01
1.402500000000000000e+02 3.135785564087061883e-01
1.403000000000000114e+02 3.137254127330598719e-01
1.403499999999999943e+02 3.132148778828293123e-01
1.404000000000000057e+02 3.190659037714689283e-01
1.404499999999999886e+02 3.194508176983357206e-01
1.405000000000000000e+02 3.193308964090773028e-01
1.405500000000000114e+02 3.197779533742133862e-01
1.405999999999999943e+02 3.200691360560891097e-01
1.406500000000000057e+02 3.249834753395415277e-01
1.406999999999999886e+02 3.269326699691946225e-01
1.407500000000000000e+02 3.273818121013185034e-01
1.408000000000000114e+02 3.268413932130419530e-01
1.408499999999999943e+02 3.299016989887552653e-01
1.409000000000000057e+02 3.299997803314294598e-01
1.409499999999999886e+02 3.302201279534834333e-01
1.410000000000000000e+02 3.305033521057474943e-01
1.410500000000000114e+02 3.303334997404069884e-01
1.410999999999999943e+02 3.310227557963108524e-01
1.411500000000000057e+02 3.311872160091221540e-01
1.411999999999999886e+02 3.303479796364297560e-01
1.412500000000000000e+02 3.322727316016327870e-01
1.413000000000000114e+02 3.323725324147058235e-01
1.413499999999999943e+02 3.357336395518521477e-01
1.414000000000000057e+02 3.355626284697951212e-01
1.414499999999999886e+02 3.358569445489336114e-01
1.415000000000000000e+02 3.355987042073196314e-01
1.415500000000000114e+02 3.371584400107699997e-01
1.415999999999999943e+02 3.362049471528806288e-01
1.416500000000000057e+02 3.359111414409159391e-01
1.416999999999999886e+02 3.354029073301163510e-01
1.417500000000000000e+02 3.332148490427928045e-01
1.418000000000000114e+02 3.342836886240599936e-01
1.418499999999999943e+02 3.352732631471856961e-01
1.419000000000000057e+02 3.345983871283852995e-01
1.419499999999999886e+02 3.349664268636960429e-01
1.420000000000000000e+02 3.338721910098630952e-01
1.420500000000000114e+02 3.340193402607989914e-01
1.420999999999999943e+02 3.320705065618869689e-01
1.421500000000000057e+02 3.399821393063865993e-01
1.421999999999999886e+02 3.395147906793360426e-01
1.422500000000000000e+02 3.341891255213373935e-01
1.423000000000000114e+02 3.327194736444363254e-01
1.423499999999999943e+02 3.361553412335917534e-01
1.424000000000000057e+02 3.351268844840029071e-01
1.424499999999999886e+02 3.324272111745701364e-01
1.425000000000000000e+02 3.312591858622583874e-01
1.425500000000000114e+02 3.303435717400341476e-01
1.425999999999999943e+02 3.315118657417574499e-01
1.426500000000000057e+02 3.319718403113286476e-01
1.426999999999999886e+02 3.310337437225130408e-01
1.427500000000000000e+02 3.312943376478780233e-01
1.428000000000000114e+02 3.304492546740589454e-01
1.428499999999999943e+02 3.333659667130899340e-01
1.429000000000000057e+02 3.326998065924502423e-01
1.429499999999999886e+02 3.329231556960725036e-01
1.430000000000000000e+02 3.312485640027211797e-01
1.430500000000000114e+02 3.310585597058445240e-01
1.430999999999999943e+02 3.313375514827879287e-01
1.431500000000000057e+02 3.295435526959534789e-01
1.431999999999999886e+02 3.244352267003992041e-01
1.432500000000000000e+02 3.240232303687943793e-01
1.433000000000000114e+02 3.213356037707325030e-01
1.433499999999999943e+02 3.186133930020554894e-01
1.434000000000000057e+02 3.137932213669714643e-01
1.434499999999999886e+02 3.092255000255633157e-01
1.435000000000000000e+02 3.058066447245895714e-01
1.435500000000000114e+02 3.021621197719217555e-01
1.435999999999999943e+02 2.994929102343092397e-01
1.436500000000000057e+02 3.029348241896985816e-01
1.436999999999999886e+02 3.008397243945871158e-01
1.437500000000000000e+02 3.014437178961746899e-01
1.438000000000000114e+02 3.006689476275702377e-01
1.438499999999999943e+02 2.949916555114067140e-01
1.439000000000000057e+02 2.956416638646758299e-01
1.439499999999999886e+02 2.942266913595690259e-01
1.440000000000000000e+02 2.919280344937884020e-01
1.440500000000000114e+02 2.875033263946850659e-01
1.440999999999999943e+02 2.841823716413927614e-01
1.441500000000000057e+02 2.844091497048794603e-01
1.441999999999999886e+02 2.813119159666314095e-01
1.442500000000000000e+02 2.823581396808029775e-01
1.443000000000000114e+02 2.754963527623852104e-01
1.443499999999999943e+02 2.743366510046303941e-01
1.444000000000000057e+02 2.743022832222870022e-01
1.444499999999999886e+02 2.718703830072746186e-01
1.445000000000000000e+02 2.656912371265254258e-01
1.445500000000000114e+02 2.612284095904179870e-01
1.445999999999999943e+02 2.582498019878857742e-01
1.446500000000000057e+02 2.581715820715629883e-01
1.446999999999999886e+02 2.559315524579781620e-01
1.447500000000000000e+02 2.560793939685782616e-01
1.448000000000000114e+02 2.565622339891933112e-01
1.448499999999999943e+02 2.554310214918740773e-01
1.449000000000000057e+02 2.534253188424544501e-01
1.449499999999999886e+02 2.475187042373579172e-01
1.450000000000000000e+02 2.433945359113040829e-01
1.450500000000000114e+02 2.426500793030013092e-01
1.450999999999999943e+02 2.420071291646073430e-01
1.451500000000000057e+02 2.407507440637653429e-01
1.451999999999999886e+02 2.372378122528828182e-01
1.452500000000000000e+02 2.352718420800110344e-01
1.453000000000000114e+02 2.350816380007302586e-01
1.453499999999999943e+02 2.294127457000296466e-01
1.454000000000000057e+02 2.263603100196123485e-01
1.454499999999999886e+02 2.281084648378567670e-01
1.455000000000000000e+02 2.267707369914222781e-01
1.455500000000000114e+02 2.215944632821000571e-01
1.455999999999999943e+02 2.227506765793871024e-01
1.456500000000000057e+02 2.178052239017455594e-01
1.456999999999999886e+02 2.162101398882700642e-01
1.457500000000000000e+02 2.216593367438632056e-01
1.458000000000000114e+02 2.142897504295100675e-01
1.458499999999999943e+02 2.077823242981624574e-01
1.459000000000000057e+02 2.135189096925239338e-01
1.459499999999999886e+02 2.155166435533440450e-01
1.460000000000000000e+02 2.214461769322796647e-01
1.460500000000000114e+02 2.192489533108277489e-01
1.460999999999999943e+02 2.158505859569327667e-01
1.461500000000000057e+02 2.159594666821499087e-01
1.461999999999999886e+02 2.167860917890362671e-01
1.462500000000000000e+02 2.087542873129080712e-01
1.463000000000000114e+02 2.076591898614371101e-01
1.463499999999999943e+02 2.071770054338744338e-01
1.464000000000000057e+02 2.104147176931383534e-01
1.464499999999999886e+02 2.021452311052311102e-01
1.465000000000000000e+02 2.014921305807458041e-01
1.465500000000000114e+02 2.015938566875680737e-01
1.465999999999999943e+02 2.065559928759458930e-01
1.466500000000000057e+02 2.024560596187025274e-01
1.466999999999999886e+02 2.027295308337050128e-01
1.467500000000000000e+02 2.047386186757029214e-01
1.468000000000000114e+02 2.044982244856876352e-01
1.468499999999999943e+02 2.038617203888041240e-01
1.469000000000000057e+02 1.987546335649510165e-01
1.469499999999999886e+02 1.986791770286575332e-01
1.470000000000000000e+02 1.940554505523409690e-01
1.470500000000000114e+02 1.926637663229850139e-01
1.470999999999999943e+02 1.934945948274746641e-01
1.471500000000000057e+02 1.834262824726627938e-01
1.471999999999999886e+02 1.802378261908692825e-01
1.472500000000000000e+02 1.840871548828647841e-01
1.473000000000000114e+02 1.877028962675933166e-01
1.473499999999999943e+02 1.911300267374805573e-01
1.474000000000000057e+02 1.919627135867974510e-01
1.474499999999999886e+02 1.838504250110074567e-01
1.475000000000000000e+02 1.819227769958921825e-01
1.475500000000000114e+02 1.813585281409607064e-01
1.475999999999999943e+02 1.829997199788301609e-01
1.476500000000000057e+02 1.768907130049623411e-01
1.476999999999999886e+02 1.710897857013354839e-01
1.477500000000000000e+02 1.648118793204228494e-01
1.478000000000000114e+02 1.561191234783819159e-01
1.478499999999999943e+02 1.573537534170914853e-01
1.479000000000000057e+02 1.573252561391630389e-01
1.479499999999999886e+02 1.617986757890300387e-01
1.480000000000000000e+02 1.629616086369784222e-01
1.480500000000000114e+02 1.577472944563445278e-01
1.480999999999999943e+02 1.599737822572558366e-01
1.481500000000000057e+02 1.592386475272685176e-01
1.481999999999999886e+02 1.589505594340395733e-01
1.482500000000000000e+02 1.567386979873943709e-01
1.483000000000000114e+02 1.548058798362218214e-01
1.483499999999999943e+02 1.374396006593172903e-01
1.484000000000000057e+02 1.403950578160064744e-01
1.484499999999999886e+02 1.419756617762458761e-01
1.485000000000000000e+02 1.452453838051027679e-01
1.485500000000000114e+02 1.438984054380911259e-01
1.485999999999999943e+02 1.431704259689133840e-01
1.486500000000000057e+02 1.429202840521602569e-01
1.486999999999999886e+02 1.349685299128197125e-01
1.487500000000000000e+02 1.339594112648672675e-01
1.488000000000000114e+02 1.339310007946080405e-01
1.488499999999999943e+02 1.349425454785974088e-01
1.489000000000000057e+02 1.372284317748553029e-01
1.489499999999999886e+02 1.381933524526172963e-01
1.490000000000000000e+02 1.427730276497577444e-01
1.490500000000000114e+02 1.435229860714052619e-01
1.490999999999999943e+02 1.435054987596005582e-01
1.491500000000000057e+02 1.458800723010695854e-01
1.491999999999999886e+02 1.498302896786904981e-01
1.492500000000000000e+02 1.538684024534068828e-01
1.493000000000000114e+02 1.520788767672942576e-01
1.493499999999999943e+02 1.519911203259537713e-01
1.494000000000000057e+02 1.514197995883900250e-01
1.494499999999999886e+02 1.496610490335580912e-01
1.495000000000000000e+02 1.500850163839052565e-01
1.495500000000000114e+02 1.493656238125704583e-01
1.495999999999999943e+02 1.496161552631545821e-01
1.496500000000000057e+02 1.502529968532805016e-01
1.496999999999999886e+02 1.499586790960254212e-01
1.497500000000000000e+02 1.445465450135695329e-01
1.498000000000000114e+02 1.435395574717880929e-01
1.498499999999999943e+02 1.394844974025876982e-01
1.499000000000000057e+02 1.366647354340613518e-01
1.499499999999999886e+02 1.382343310882539755e-01
1.500000000000000000e+02 1.383674697020077782e-01
