# Supplementary material for: Elevated concentrations cause upright alpha-synuclein conformation at lipid interfaces
Source: Nat Commun. 2023 Sep 18;14:5731. doi: 10.1038/s41467-023-39843-1 (PMC10507035; doi:10.1038/s41467-023-39843-1)
Supplement: Supplementary file 3 — Source Data [file 41467_2023_39843_MOESM3_ESM.zip › Source Data file/FigureS12/figS12_lowLPR_rss_s8_r2.txt]

0.000000000000000000e+00 4.035159999999999769e+01
5.000000000000000278e-02 2.953583000000000069e+01
1.000000000000000056e-01 3.334351000000000198e+01
1.499999999999999944e-01 4.308410000000000295e+00
2.000000000000000111e-01 2.672117000000000075e+01
2.500000000000000000e-01 3.208305000000000007e+01
2.999999999999999889e-01 4.735376000000000118e+01
3.499999999999999778e-01 3.163804999999999978e+01
4.000000000000000222e-01 3.734680999999999784e+01
4.500000000000000111e-01 3.193077999999999861e+01
5.000000000000000000e-01 3.211021000000000214e+01
5.500000000000000444e-01 3.378312999999999988e+01
5.999999999999999778e-01 5.248040999999999912e+01
6.500000000000000222e-01 4.792291999999999774e+01
6.999999999999999556e-01 9.099439999999999529e+00
7.500000000000000000e-01 3.843674000000000035e+01
8.000000000000000444e-01 5.025444999999999851e+01
8.499999999999999778e-01 3.983747000000000327e+01
9.000000000000000222e-01 4.525726000000000226e+01
9.499999999999999556e-01 3.949586000000000041e+01
1.000000000000000000e+00 4.649018000000000228e+01
1.050000000000000044e+00 5.419487999999999772e+01
1.100000000000000089e+00 4.918014999999999759e+01
1.149999999999999911e+00 4.361090000000000089e+01
1.199999999999999956e+00 1.649555000000000149e+01
1.250000000000000000e+00 5.912702999999999776e+01
1.300000000000000044e+00 6.731466000000000349e+01
1.350000000000000089e+00 5.372120999999999924e+01
1.399999999999999911e+00 5.023461999999999961e+01
1.449999999999999956e+00 4.533664000000000271e+01
1.500000000000000000e+00 4.829838000000000164e+01
1.550000000000000044e+00 4.911050999999999789e+01
1.600000000000000089e+00 2.767314999999999969e+01
1.649999999999999911e+00 5.026520000000000010e+01
1.699999999999999956e+00 4.049526999999999788e+01
1.750000000000000000e+00 6.517239999999999611e+01
1.800000000000000044e+00 5.922449000000000296e+01
1.850000000000000089e+00 6.103878000000000270e+01
1.899999999999999911e+00 4.627058999999999855e+01
1.949999999999999956e+00 5.650813000000000130e+01
2.000000000000000000e+00 5.613774999999999693e+01
2.049999999999999822e+00 6.770309000000000310e+01
2.100000000000000089e+00 5.841393999999999664e+01
2.149999999999999911e+00 5.450305000000000177e+01
2.200000000000000178e+00 6.181154999999999688e+01
2.250000000000000000e+00 2.638335000000000008e+01
2.299999999999999822e+00 3.409622999999999848e+01
2.350000000000000089e+00 2.946124999999999972e+01
2.399999999999999911e+00 2.660395000000000110e+01
2.450000000000000178e+00 3.661475999999999686e+01
2.500000000000000000e+00 5.341237999999999886e+01
2.549999999999999822e+00 3.000155000000000172e+01
2.600000000000000089e+00 4.935768999999999807e+01
2.649999999999999911e+00 3.496124999999999972e+01
2.700000000000000178e+00 1.464507000000000048e+01
2.750000000000000000e+00 9.271634000000000242e+01
2.799999999999999822e+00 5.094454000000000349e+01
2.850000000000000089e+00 4.708881000000000228e+01
2.899999999999999911e+00 5.017016000000000275e+01
2.950000000000000178e+00 2.864988999999999919e+01
3.000000000000000000e+00 5.595557999999999765e+01
3.049999999999999822e+00 4.431356999999999857e+01
3.100000000000000089e+00 5.325366000000000355e+01
3.149999999999999911e+00 4.550500999999999863e+01
3.200000000000000178e+00 5.186500000000000199e+01
3.250000000000000000e+00 2.948949999999999960e+01
3.299999999999999822e+00 5.545268999999999693e+01
3.350000000000000089e+00 4.823602999999999952e+01
3.399999999999999911e+00 4.407945000000000135e+01
3.450000000000000178e+00 2.940300999999999831e+01
3.500000000000000000e+00 4.529146999999999679e+01
3.549999999999999822e+00 3.648823999999999756e+01
3.600000000000000089e+00 3.017742000000000147e+01
3.649999999999999911e+00 6.476961000000000013e+01
3.700000000000000178e+00 3.606168000000000262e+01
3.750000000000000000e+00 5.414650999999999925e+01
3.799999999999999822e+00 4.920250000000000057e+01
3.850000000000000089e+00 3.360146000000000299e+01
3.899999999999999911e+00 4.957601999999999975e+01
3.950000000000000178e+00 8.775839999999999463e+01
4.000000000000000000e+00 7.227064000000000021e+01
4.049999999999999822e+00 4.003067999999999671e+01
4.099999999999999645e+00 3.141529999999999845e+01
4.150000000000000355e+00 4.330436000000000263e+01
4.200000000000000178e+00 3.204867000000000132e+01
4.250000000000000000e+00 4.458778999999999826e+01
4.299999999999999822e+00 5.944754999999999967e+01
4.349999999999999645e+00 3.690446000000000026e+01
4.400000000000000355e+00 4.087411000000000172e+01
4.450000000000000178e+00 1.552797999999999945e+01
4.500000000000000000e+00 3.371220999999999890e+01
4.549999999999999822e+00 5.937364000000000175e+01
4.599999999999999645e+00 4.465879000000000332e+01
4.650000000000000355e+00 5.099096000000000117e+01
4.700000000000000178e+00 4.594447999999999865e+01
4.750000000000000000e+00 4.117522999999999911e+01
4.799999999999999822e+00 4.543439000000000050e+01
4.849999999999999645e+00 3.950070999999999799e+01
4.900000000000000355e+00 2.052943000000000140e+01
4.950000000000000178e+00 3.169334999999999880e+01
5.000000000000000000e+00 4.315422999999999831e+01
5.049999999999999822e+00 7.972987999999999431e+01
5.099999999999999645e+00 2.864684000000000097e+01
5.150000000000000355e+00 1.769631000000000043e+01
5.200000000000000178e+00 4.474300999999999817e+01
5.250000000000000000e+00 2.015186999999999884e+01
5.299999999999999822e+00 4.312505999999999773e+01
5.349999999999999645e+00 3.446515999999999735e+01
5.400000000000000355e+00 3.144343999999999895e+01
5.450000000000000178e+00 3.100827999999999918e+01
5.500000000000000000e+00 4.350314999999999799e+01
5.549999999999999822e+00 4.389679999999999893e+01
5.599999999999999645e+00 4.252637000000000000e+01
5.650000000000000355e+00 3.094759000000000171e+01
5.700000000000000178e+00 5.655228999999999928e+01
5.750000000000000000e+00 3.501279000000000252e+01
5.799999999999999822e+00 5.272872000000000270e+01
5.849999999999999645e+00 2.628340999999999994e+01
5.900000000000000355e+00 4.578755999999999915e+01
5.950000000000000178e+00 3.822699000000000069e+01
6.000000000000000000e+00 3.916403999999999996e+01
6.049999999999999822e+00 4.420264999999999844e+01
6.099999999999999645e+00 6.803692999999999813e+01
6.150000000000000355e+00 4.401527999999999707e+01
6.200000000000000178e+00 1.735942999999999969e+01
6.250000000000000000e+00 1.100877999999999979e+01
6.299999999999999822e+00 1.552751199999999869e+02
6.349999999999999645e+00 1.853953999999999880e+01
6.400000000000000355e+00 2.476896999999999949e+01
6.450000000000000178e+00 5.490249000000000024e+01
6.500000000000000000e+00 3.337651000000000323e+01
6.549999999999999822e+00 4.882399999999999629e+00
6.599999999999999645e+00 5.141655000000000086e+01
6.650000000000000355e+00 4.706839999999999691e+00
6.700000000000000178e+00 4.951991999999999905e+01
6.750000000000000000e+00 6.275766000000000133e+01
6.799999999999999822e+00 3.811149999999999949e+01
6.849999999999999645e+00 1.442536999999999914e+01
6.900000000000000355e+00 4.738875000000000171e+01
6.950000000000000178e+00 4.653338000000000108e+01
7.000000000000000000e+00 4.326046999999999798e+01
7.049999999999999822e+00 5.060249000000000308e+01
7.099999999999999645e+00 1.537536100000000090e+02
7.150000000000000355e+00 2.921066000000000074e+01
7.200000000000000178e+00 5.356336999999999904e+01
7.250000000000000000e+00 5.624307000000000301e+01
7.299999999999999822e+00 4.635470999999999719e+01
7.349999999999999645e+00 1.428345999999999982e+01
7.400000000000000355e+00 4.699654000000000309e+01
7.450000000000000178e+00 4.164359999999999928e+01
7.500000000000000000e+00 4.123799999999999955e+01
7.549999999999999822e+00 3.224202999999999975e+01
7.599999999999999645e+00 2.154619999999999891e+01
7.650000000000000355e+00 4.338344000000000023e+01
7.700000000000000178e+00 3.953914999999999935e+01
7.750000000000000000e+00 4.906190000000000140e+01
7.799999999999999822e+00 4.580734000000000350e+01
7.849999999999999645e+00 2.982958999999999961e+01
7.900000000000000355e+00 3.474013000000000062e+01
7.950000000000000178e+00 8.116419999999999746e+00
8.000000000000000000e+00 9.152160000000000295e+00
8.050000000000000711e+00 1.111207799999999963e+02
8.099999999999999645e+00 5.129666999999999888e+01
8.150000000000000355e+00 4.140077999999999747e+01
8.199999999999999289e+00 6.620958000000000254e+01
8.250000000000000000e+00 2.307823000000000135e+01
8.300000000000000711e+00 4.266259999999999764e+01
8.349999999999999645e+00 3.541590000000000060e+01
8.400000000000000355e+00 1.613470999999999833e+01
8.449999999999999289e+00 5.440386000000000166e+01
8.500000000000000000e+00 5.256750999999999863e+01
8.550000000000000711e+00 4.087570000000000192e+01
8.599999999999999645e+00 4.214251000000000147e+01
8.650000000000000355e+00 1.944147999999999854e+01
8.699999999999999289e+00 4.707869999999999777e+01
8.750000000000000000e+00 3.406897000000000020e+01
8.800000000000000711e+00 2.564066000000000045e+01
8.849999999999999645e+00 2.780308000000000135e+01
8.900000000000000355e+00 4.518290999999999968e+01
8.949999999999999289e+00 5.666019999999999612e+00
9.000000000000000000e+00 3.654382999999999981e+01
9.050000000000000711e+00 1.407252000000000081e+01
9.099999999999999645e+00 1.926795999999999864e+01
9.150000000000000355e+00 3.216829999999999856e+00
9.199999999999999289e+00 2.626934999999999931e+01
9.250000000000000000e+00 2.108427000000000007e+01
9.300000000000000711e+00 2.239389999999999858e+01
9.349999999999999645e+00 5.823877000000000237e+01
9.400000000000000355e+00 2.420581999999999923e+01
9.449999999999999289e+00 3.341740999999999673e+01
9.500000000000000000e+00 3.691138999999999726e+01
9.550000000000000711e+00 4.793934999999999746e+01
9.599999999999999645e+00 8.622790000000000177e+00
9.650000000000000355e+00 3.827870000000000061e+01
9.699999999999999289e+00 5.799859000000000009e+01
9.750000000000000000e+00 1.945133999999999830e+01
9.800000000000000711e+00 1.332511000000000045e+01
9.849999999999999645e+00 3.726650000000000063e+01
9.900000000000000355e+00 4.152004999999999768e+01
9.949999999999999289e+00 4.913403000000000276e+01
1.000000000000000000e+01 3.143922999999999845e+01
1.005000000000000071e+01 2.197594000000000136e+01
1.009999999999999964e+01 3.353018999999999750e+01
1.015000000000000036e+01 3.314090999999999809e+01
1.019999999999999929e+01 1.418399999999999928e+01
1.025000000000000000e+01 1.339511000000000074e+01
1.030000000000000071e+01 2.037008000000000152e+01
1.034999999999999964e+01 2.845055999999999941e+01
1.040000000000000036e+01 1.056853000000000087e+01
1.044999999999999929e+01 1.750771999999999906e+01
1.050000000000000000e+01 3.897559999999999913e+00
1.055000000000000071e+01 1.758331000000000088e+01
1.059999999999999964e+01 6.515389999999999304e+01
1.065000000000000036e+01 2.607519999999999882e+01
1.069999999999999929e+01 5.890780999999999779e+01
1.075000000000000000e+01 2.979521000000000086e+01
1.080000000000000071e+01 6.311233000000000004e+01
1.084999999999999964e+01 3.317992999999999881e+01
1.090000000000000036e+01 4.562532000000000210e+01
1.094999999999999929e+01 2.415758999999999901e+01
1.100000000000000000e+01 2.815164000000000044e+01
1.105000000000000071e+01 2.723645000000000138e+01
1.109999999999999964e+01 1.732038000000000011e+01
1.115000000000000036e+01 2.609585999999999828e+01
1.119999999999999929e+01 2.186807999999999907e+01
1.125000000000000000e+01 2.351727999999999952e+01
1.130000000000000071e+01 2.036116000000000170e+01
1.134999999999999964e+01 1.118637999999999977e+01
1.140000000000000036e+01 1.954407000000000139e+01
1.144999999999999929e+01 6.284306000000000125e+01
1.150000000000000000e+01 1.120574000000000048e+01
1.155000000000000071e+01 1.105677000000000021e+01
1.159999999999999964e+01 1.599738999999999933e+01
1.165000000000000036e+01 9.017060000000000741e+00
1.169999999999999929e+01 3.148711000000000126e+01
1.175000000000000000e+01 2.664113000000000042e+01
1.180000000000000071e+01 1.452304999999999957e+01
1.184999999999999964e+01 2.092868999999999957e+01
1.190000000000000036e+01 1.585304999999999964e+01
1.194999999999999929e+01 4.150010999999999939e+01
1.200000000000000000e+01 1.921681999999999846e+01
1.205000000000000071e+01 3.480711999999999762e+01
1.209999999999999964e+01 3.513799999999999812e+01
1.215000000000000036e+01 1.629684999999999917e+01
1.219999999999999929e+01 2.376942999999999984e+01
1.225000000000000000e+01 2.724567000000000050e+01
1.230000000000000071e+01 1.448474000000000039e+01
1.234999999999999964e+01 8.714620000000000033e+00
1.240000000000000036e+01 2.114724999999999966e+01
1.244999999999999929e+01 1.391249000000000002e+01
1.250000000000000000e+01 3.682826000000000022e+01
1.255000000000000071e+01 3.519592000000000098e+01
1.259999999999999964e+01 1.501335000000000086e+01
1.265000000000000036e+01 1.167050000000000054e+01
1.269999999999999929e+01 3.890576999999999686e+01
1.275000000000000000e+01 1.813036999999999921e+01
1.280000000000000071e+01 2.306947999999999865e+01
1.284999999999999964e+01 9.813639999999999475e+00
1.290000000000000036e+01 3.957775999999999783e+01
1.294999999999999929e+01 2.176129999999999853e+01
1.300000000000000000e+01 4.667551000000000272e+01
1.305000000000000071e+01 1.101060999999999979e+01
1.309999999999999964e+01 5.779491000000000156e+01
1.315000000000000036e+01 3.732267999999999830e+01
1.319999999999999929e+01 6.149470000000000169e+01
1.325000000000000000e+01 2.017372999999999905e+01
1.330000000000000071e+01 3.767504999999999882e+01
1.334999999999999964e+01 1.668453999999999837e+01
1.340000000000000036e+01 1.076237000000000066e+01
1.344999999999999929e+01 2.165762000000000143e+01
1.350000000000000000e+01 5.070396000000000214e+01
1.355000000000000071e+01 9.750629999999999242e+00
1.359999999999999964e+01 4.654740999999999929e+01
1.365000000000000036e+01 3.021187000000000111e+01
1.369999999999999929e+01 1.387246000000000024e+01
1.375000000000000000e+01 2.258820000000000050e+01
1.380000000000000071e+01 4.078211000000000297e+01
1.384999999999999964e+01 1.906236000000000175e+01
1.390000000000000036e+01 2.335341000000000022e+01
1.394999999999999929e+01 1.456705999999999968e+01
1.400000000000000000e+01 2.650901999999999958e+01
1.405000000000000071e+01 3.669689999999999941e+01
1.409999999999999964e+01 2.718027999999999977e+01
1.415000000000000036e+01 4.231938999999999851e+01
1.419999999999999929e+01 3.847490000000000077e+00
1.425000000000000000e+01 1.890533999999999892e+01
1.430000000000000071e+01 1.121194899999999990e+02
1.434999999999999964e+01 1.376295999999999964e+01
1.440000000000000036e+01 6.146800999999999959e+01
1.444999999999999929e+01 2.890972000000000008e+01
1.450000000000000000e+01 5.795548999999999751e+01
1.455000000000000071e+01 4.297142000000000195e+01
1.459999999999999964e+01 1.607150999999999996e+01
1.465000000000000036e+01 4.910379999999999967e+01
1.469999999999999929e+01 3.656584000000000145e+01
1.475000000000000000e+01 4.504663000000000039e+01
1.480000000000000071e+01 2.403548999999999936e+01
1.484999999999999964e+01 5.061625000000000085e+01
1.490000000000000036e+01 8.045159999999999201e+00
1.494999999999999929e+01 6.843280000000000030e+00
1.500000000000000000e+01 9.147130000000000649e+00
1.505000000000000071e+01 3.133482000000000056e+01
1.509999999999999964e+01 4.410477999999999810e+01
1.515000000000000036e+01 1.756591999999999842e+01
1.519999999999999929e+01 3.335520000000000351e+01
1.525000000000000000e+01 1.050835000000000008e+01
1.530000000000000071e+01 4.355236000000000018e+01
1.534999999999999964e+01 2.220966999999999913e+01
1.540000000000000036e+01 1.033784999999999954e+01
1.544999999999999929e+01 4.327405999999999864e+01
1.550000000000000000e+01 3.872746000000000066e+01
1.555000000000000071e+01 3.574145000000000039e+01
1.559999999999999964e+01 4.839023000000000252e+01
1.565000000000000036e+01 4.550798000000000343e+01
1.569999999999999929e+01 1.090037000000000056e+01
1.575000000000000000e+01 2.178121000000000151e+01
1.580000000000000071e+01 8.158756999999999948e+01
1.584999999999999964e+01 2.183922000000000097e+01
1.590000000000000036e+01 2.193378999999999834e+01
1.594999999999999929e+01 7.442289999999999850e+00
1.600000000000000000e+01 4.415337999999999852e+01
1.605000000000000071e+01 4.257480000000000331e+01
1.610000000000000142e+01 4.995568000000000097e+01
1.614999999999999858e+01 3.051347000000000165e+01
1.619999999999999929e+01 1.795048999999999850e+01
1.625000000000000000e+01 3.700527999999999906e+01
1.630000000000000071e+01 4.022128000000000014e+01
1.635000000000000142e+01 1.101312000000000069e+01
1.639999999999999858e+01 2.647010999999999825e+01
1.644999999999999929e+01 8.311389999999999390e+00
1.650000000000000000e+01 4.287393000000000143e+01
1.655000000000000071e+01 2.028978999999999999e+01
1.660000000000000142e+01 4.967421000000000220e+01
1.664999999999999858e+01 6.743133000000000266e+01
1.669999999999999929e+01 4.860967999999999734e+01
1.675000000000000000e+01 2.863585000000000136e+01
1.680000000000000071e+01 8.337500000000000355e+00
1.685000000000000142e+01 1.530308999999999919e+01
1.689999999999999858e+01 4.862192000000000291e+01
1.694999999999999929e+01 2.024499000000000137e+01
1.700000000000000000e+01 1.902403999999999940e+01
1.705000000000000071e+01 8.371389999999999887e+00
1.710000000000000142e+01 4.211516999999999911e+01
1.714999999999999858e+01 4.160631000000000057e+01
1.719999999999999929e+01 5.224537999999999727e+01
1.725000000000000000e+01 3.162574000000000041e+01
1.730000000000000071e+01 1.556949000000000005e+01
1.735000000000000142e+01 2.230709999999999837e+01
1.739999999999999858e+01 2.979786999999999964e+01
1.744999999999999929e+01 5.442829999999999835e+00
1.750000000000000000e+01 3.586341000000000179e+01
1.755000000000000071e+01 3.220641499999999837e+02
1.760000000000000142e+01 1.060698999999999970e+01
1.764999999999999858e+01 3.905020999999999987e+01
1.769999999999999929e+01 4.083894000000000091e+01
1.775000000000000000e+01 1.895581999999999923e+01
1.780000000000000071e+01 4.069832000000000249e+01
1.785000000000000142e+01 7.592719999999999914e+00
1.789999999999999858e+01 1.387978999999999985e+01
1.794999999999999929e+01 5.087010000000000254e+00
1.800000000000000000e+01 1.655972999999999828e+01
1.805000000000000071e+01 3.991100000000000136e+01
1.810000000000000142e+01 3.101372999999999891e+01
1.814999999999999858e+01 3.465912999999999755e+01
1.819999999999999929e+01 4.247231000000000023e+01
1.825000000000000000e+01 8.758309999999999818e+00
1.830000000000000071e+01 1.305114999999999981e+01
1.835000000000000142e+01 2.019381999999999877e+01
1.839999999999999858e+01 5.703140000000000320e+00
1.844999999999999929e+01 2.493093999999999966e+01
1.850000000000000000e+01 2.324756999999999962e+01
1.855000000000000071e+01 3.041319000000000017e+01
1.860000000000000142e+01 8.841499999999999915e+00
1.864999999999999858e+01 2.322948999999999842e+01
1.869999999999999929e+01 5.916154999999999831e+01
1.875000000000000000e+01 4.081495999999999924e+01
1.880000000000000071e+01 1.651386000000000109e+01
1.885000000000000142e+01 3.011933000000000149e+01
1.889999999999999858e+01 1.218435000000000024e+01
1.894999999999999929e+01 4.469017999999999802e+01
1.900000000000000000e+01 2.972016999999999953e+01
1.905000000000000071e+01 3.053929000000000116e+01
1.910000000000000142e+01 3.171934999999999860e+01
1.914999999999999858e+01 6.525829000000000235e+01
1.919999999999999929e+01 2.790683999999999898e+01
1.925000000000000000e+01 2.434513000000000105e+01
1.930000000000000071e+01 4.731895000000000095e+01
1.935000000000000142e+01 3.927528999999999826e+01
1.939999999999999858e+01 4.220398000000000138e+01
1.944999999999999929e+01 3.709076999999999913e+01
1.950000000000000000e+01 2.013418000000000063e+01
1.955000000000000071e+01 2.564542000000000144e+01
1.960000000000000142e+01 5.561158999999999963e+01
1.964999999999999858e+01 1.570057000000000080e+01
1.969999999999999929e+01 2.101564000000000121e+01
1.975000000000000000e+01 5.238092999999999932e+01
1.980000000000000071e+01 1.326965000000000039e+01
1.985000000000000142e+01 1.018910999999999945e+01
1.989999999999999858e+01 4.019402999999999793e+01
1.994999999999999929e+01 9.669869999999999521e+00
2.000000000000000000e+01 2.457282000000000011e+01
2.005000000000000071e+01 4.475263999999999953e+01
2.010000000000000142e+01 2.444641000000000020e+01
2.014999999999999858e+01 5.378426999999999936e+01
2.019999999999999929e+01 5.594154999999999944e+01
2.025000000000000000e+01 6.923888999999999783e+01
2.030000000000000071e+01 4.708203000000000316e+01
2.035000000000000142e+01 2.675619000000000014e+01
2.039999999999999858e+01 3.739576999999999884e+01
2.044999999999999929e+01 4.790438000000000329e+01
2.050000000000000000e+01 6.403430000000000177e+00
2.055000000000000071e+01 3.208644000000000318e+01
2.060000000000000142e+01 2.142615999999999943e+01
2.064999999999999858e+01 2.304222000000000037e+01
2.069999999999999929e+01 5.190108000000000033e+01
2.075000000000000000e+01 1.185701000000000072e+01
2.080000000000000071e+01 1.185791000000000039e+01
2.085000000000000142e+01 4.444850000000000279e+01
2.089999999999999858e+01 2.794468000000000174e+01
2.094999999999999929e+01 6.296264999999999645e+01
2.100000000000000000e+01 2.591986999999999952e+01
2.105000000000000071e+01 6.846304999999999552e+01
2.110000000000000142e+01 5.087058999999999997e+01
2.114999999999999858e+01 6.955772000000000332e+01
2.119999999999999929e+01 5.810895000000000010e+01
2.125000000000000000e+01 5.273304999999999865e+01
2.130000000000000071e+01 5.805942000000000291e+01
2.135000000000000142e+01 4.639650999999999925e+01
2.139999999999999858e+01 6.280393000000000114e+01
2.144999999999999929e+01 3.192060999999999993e+01
2.150000000000000000e+01 3.825737999999999772e+01
2.155000000000000071e+01 3.247847000000000151e+01
2.160000000000000142e+01 4.532195999999999714e+01
2.164999999999999858e+01 2.497864999999999824e+01
2.169999999999999929e+01 4.282847000000000293e+01
2.175000000000000000e+01 7.082390999999999792e+01
2.180000000000000071e+01 4.182115999999999900e+01
2.185000000000000142e+01 6.121099999999999852e+01
2.189999999999999858e+01 4.296470999999999663e+01
2.194999999999999929e+01 2.732704999999999984e+01
2.200000000000000000e+01 7.953400000000000247e+00
2.205000000000000071e+01 5.046132999999999669e+01
2.210000000000000142e+01 4.354574999999999818e+01
2.214999999999999858e+01 5.599322000000000088e+01
2.219999999999999929e+01 3.253844999999999743e+01
2.225000000000000000e+01 1.817258999999999958e+01
2.230000000000000071e+01 6.445332000000000505e+01
2.235000000000000142e+01 2.106643000000000043e+01
2.239999999999999858e+01 2.701572000000000173e+01
2.244999999999999929e+01 3.072512199999999893e+02
2.250000000000000000e+01 4.939356999999999687e+01
2.255000000000000071e+01 6.545802999999999372e+01
2.260000000000000142e+01 2.893768999999999991e+01
2.264999999999999858e+01 7.489421000000000106e+01
2.269999999999999929e+01 5.479176999999999964e+01
2.275000000000000000e+01 3.707936999999999728e+01
2.280000000000000071e+01 3.990370000000000061e+01
2.285000000000000142e+01 3.607954000000000150e+01
2.289999999999999858e+01 6.211538000000000181e+01
2.294999999999999929e+01 4.042670999999999992e+01
2.300000000000000000e+01 5.358341999999999672e+01
2.305000000000000071e+01 3.981806999999999874e+01
2.310000000000000142e+01 3.901832999999999885e+01
2.314999999999999858e+01 1.995219000000000165e+01
2.319999999999999929e+01 3.970359999999999889e+00
2.325000000000000000e+01 2.257685000000000031e+01
2.330000000000000071e+01 3.331470000000000198e+01
2.335000000000000142e+01 2.376208000000000098e+01
2.339999999999999858e+01 5.849884999999999735e+01
2.344999999999999929e+01 2.616485000000000127e+01
2.350000000000000000e+01 5.029587000000000074e+01
2.355000000000000071e+01 1.329138000000000019e+01
2.360000000000000142e+01 6.312333000000000283e+01
2.364999999999999858e+01 2.924513999999999925e+01
2.369999999999999929e+01 2.932172999999999874e+01
2.375000000000000000e+01 4.076807999999999765e+01
2.380000000000000071e+01 5.159060999999999808e+01
2.385000000000000142e+01 3.155604999999999905e+01
2.389999999999999858e+01 4.018236999999999881e+01
2.394999999999999929e+01 4.649710999999999927e+01
2.400000000000000000e+01 2.459104999999999919e+01
2.405000000000000071e+01 4.999929000000000201e+01
2.410000000000000142e+01 2.528206000000000131e+01
2.414999999999999858e+01 1.533957999999999977e+01
2.419999999999999929e+01 4.310652999999999935e+01
2.425000000000000000e+01 2.499067000000000149e+01
2.430000000000000071e+01 6.260119999999999862e+01
2.435000000000000142e+01 4.597390999999999650e+01
2.439999999999999858e+01 1.349446000000000012e+01
2.444999999999999929e+01 6.329386000000000223e+01
2.450000000000000000e+01 4.072655000000000314e+01
2.455000000000000071e+01 4.520839999999999748e+01
2.460000000000000142e+01 2.391693000000000069e+01
2.464999999999999858e+01 4.731410999999999945e+01
2.469999999999999929e+01 3.933366000000000184e+01
2.475000000000000000e+01 6.669159999999999755e+00
2.480000000000000071e+01 4.946542999999999779e+01
2.485000000000000142e+01 4.027127000000000123e+01
2.489999999999999858e+01 5.073331000000000301e+01
2.494999999999999929e+01 4.611305000000000121e+01
2.500000000000000000e+01 3.953251999999999811e+01
2.505000000000000071e+01 4.665348999999999791e+01
2.510000000000000142e+01 2.207111000000000089e+01
2.514999999999999858e+01 5.673839999999999861e+01
2.519999999999999929e+01 5.750988999999999862e+01
2.525000000000000000e+01 9.601449999999999818e+00
2.530000000000000071e+01 5.701706999999999681e+01
2.535000000000000142e+01 1.836569000000000074e+01
2.539999999999999858e+01 2.099780000000000157e+01
2.544999999999999929e+01 3.507048000000000343e+01
2.550000000000000000e+01 7.414136000000000593e+01
2.555000000000000071e+01 5.950234999999999985e+01
2.560000000000000142e+01 5.922095000000000198e+01
2.564999999999999858e+01 6.723054999999999382e+01
2.569999999999999929e+01 3.494064000000000192e+01
2.575000000000000000e+01 1.154100000000000037e+01
2.580000000000000071e+01 1.713993999999999929e+01
2.585000000000000142e+01 6.273711999999999733e+01
2.589999999999999858e+01 6.707279999999999909e+00
2.594999999999999929e+01 4.685882000000000147e+01
2.600000000000000000e+01 5.232630999999999943e+01
2.605000000000000071e+01 6.710724999999999341e+01
2.610000000000000142e+01 1.351379999999999981e+01
2.614999999999999858e+01 4.023160000000000025e+01
2.619999999999999929e+01 2.175553000000000026e+01
2.625000000000000000e+01 3.531490999999999758e+01
2.630000000000000071e+01 5.643148000000000053e+01
2.635000000000000142e+01 1.133074000000000048e+01
2.639999999999999858e+01 5.678045000000000186e+01
2.644999999999999929e+01 3.828392000000000195e+01
2.650000000000000000e+01 3.401059000000000054e+01
2.655000000000000071e+01 4.888132000000000232e+01
2.660000000000000142e+01 5.395575000000000188e+01
2.664999999999999858e+01 1.563786999999999949e+01
2.669999999999999929e+01 6.065070000000000050e+01
2.675000000000000000e+01 5.068730999999999653e+01
2.680000000000000071e+01 4.145739999999999981e+01
2.685000000000000142e+01 3.660820999999999970e+01
2.689999999999999858e+01 1.319025000000000070e+01
2.694999999999999929e+01 3.848512999999999806e+01
2.700000000000000000e+01 7.148209999999999731e+00
2.705000000000000071e+01 2.489434999999999931e+01
2.710000000000000142e+01 7.733585999999999672e+01
2.714999999999999858e+01 2.729328999999999894e+01
2.719999999999999929e+01 2.148248999999999853e+01
2.725000000000000000e+01 5.033003999999999678e+01
2.730000000000000071e+01 2.490744000000000113e+01
2.735000000000000142e+01 1.995109000000000066e+01
2.739999999999999858e+01 4.526937000000000211e+01
2.744999999999999929e+01 7.383531000000000688e+01
2.750000000000000000e+01 4.770179999999999865e+01
2.755000000000000071e+01 6.336066000000000287e+01
2.760000000000000142e+01 7.284028000000000702e+01
2.764999999999999858e+01 5.258473000000000042e+01
2.769999999999999929e+01 4.049096999999999724e+01
2.775000000000000000e+01 3.811003000000000185e+01
2.780000000000000071e+01 6.005207999999999657e+01
2.785000000000000142e+01 5.538197999999999865e+01
2.789999999999999858e+01 3.557285999999999859e+01
2.794999999999999929e+01 8.304080000000000794e+00
2.800000000000000000e+01 4.700444999999999851e+01
2.805000000000000071e+01 5.135726999999999975e+01
2.810000000000000142e+01 3.910511999999999944e+01
2.814999999999999858e+01 1.499268999999999963e+01
2.819999999999999929e+01 2.793828999999999851e+01
2.825000000000000000e+01 2.178772999999999982e+01
2.830000000000000071e+01 4.073798000000000030e+01
2.835000000000000142e+01 3.099086000000000141e+01
2.839999999999999858e+01 5.260826999999999742e+01
2.844999999999999929e+01 2.847811000000000092e+01
2.850000000000000000e+01 1.228801999999999950e+01
2.855000000000000071e+01 5.414321000000000339e+01
2.860000000000000142e+01 4.572473000000000098e+01
2.864999999999999858e+01 6.658360000000000056e+00
2.869999999999999929e+01 7.330904999999999916e+01
2.875000000000000000e+01 6.292488999999999777e+01
2.880000000000000071e+01 6.011623999999999768e+01
2.885000000000000142e+01 2.490374999999999872e+01
2.889999999999999858e+01 4.852826999999999913e+01
2.894999999999999929e+01 1.886415999999999826e+01
2.900000000000000000e+01 9.631000000000000227e+01
2.905000000000000071e+01 5.723512999999999806e+01
2.910000000000000142e+01 1.057937699999999950e+02
2.914999999999999858e+01 6.295555999999999841e+01
2.919999999999999929e+01 8.691477999999999327e+01
2.925000000000000000e+01 4.727555999999999869e+01
2.930000000000000071e+01 4.421683000000000163e+01
2.935000000000000142e+01 1.041334300000000042e+02
2.939999999999999858e+01 8.259378999999999849e+01
2.944999999999999929e+01 5.020667000000000257e+01
2.950000000000000000e+01 8.686836999999999875e+01
2.955000000000000071e+01 4.320022999999999769e+01
2.960000000000000142e+01 9.580420999999999765e+01
2.964999999999999858e+01 5.524414000000000158e+01
2.969999999999999929e+01 7.338712999999999909e+01
2.975000000000000000e+01 6.889294999999999902e+01
2.980000000000000071e+01 1.642921299999999860e+02
2.985000000000000142e+01 1.651660100000000000e+02
2.989999999999999858e+01 7.832961000000000240e+01
2.994999999999999929e+01 6.942484000000000322e+01
3.000000000000000000e+01 3.177811000000000163e+01
3.005000000000000071e+01 5.378504000000000218e+01
3.010000000000000142e+01 5.392260999999999882e+01
3.014999999999999858e+01 6.246153999999999940e+01
3.019999999999999929e+01 2.843389000000000166e+01
3.025000000000000000e+01 1.109567999999999977e+01
3.030000000000000071e+01 5.787080000000000268e+01
3.035000000000000142e+01 4.593596999999999753e+01
3.039999999999999858e+01 9.359480000000000643e+01
3.044999999999999929e+01 8.410069000000000017e+01
3.050000000000000000e+01 5.693348000000000297e+01
3.055000000000000071e+01 1.741642999999999830e+01
3.060000000000000142e+01 3.503495999999999810e+01
3.064999999999999858e+01 4.641089999999999804e+01
3.069999999999999929e+01 3.805013000000000289e+01
3.075000000000000000e+01 7.195696999999999832e+01
3.080000000000000071e+01 5.864565000000000339e+01
3.085000000000000142e+01 7.395223000000000013e+01
3.089999999999999858e+01 3.983615000000000350e+01
3.094999999999999929e+01 5.252288000000000068e+01
3.100000000000000000e+01 6.467360000000000220e+00
3.105000000000000071e+01 4.802210999999999785e+01
3.110000000000000142e+01 3.518271000000000015e+01
3.114999999999999858e+01 5.395233999999999952e+01
3.119999999999999929e+01 5.889453999999999922e+01
3.125000000000000000e+01 2.942653999999999925e+01
3.130000000000000071e+01 4.946482000000000312e+01
3.135000000000000142e+01 3.859197999999999951e+01
3.139999999999999858e+01 5.361328000000000316e+01
3.144999999999999929e+01 5.224007000000000289e+01
3.150000000000000000e+01 3.593583000000000283e+01
3.155000000000000071e+01 4.997728000000000037e+01
3.160000000000000142e+01 4.512995999999999697e+01
3.164999999999999858e+01 5.299830000000000041e+01
3.169999999999999929e+01 2.667220999999999975e+01
3.175000000000000000e+01 5.583635999999999910e+01
3.180000000000000071e+01 1.331753999999999927e+01
3.185000000000000142e+01 3.727026999999999646e+01
3.189999999999999858e+01 2.349622000000000099e+01
3.194999999999999929e+01 4.416138999999999726e+01
3.200000000000000000e+01 3.575137000000000143e+01
3.204999999999999716e+01 4.210730999999999824e+01
3.210000000000000142e+01 2.446446999999999861e+01
3.214999999999999858e+01 5.094165999999999883e+01
3.220000000000000284e+01 7.187107000000000312e+01
3.225000000000000000e+01 3.676912999999999698e+01
3.229999999999999716e+01 3.251977999999999724e+01
3.235000000000000142e+01 3.246173999999999893e+01
3.239999999999999858e+01 2.055924999999999869e+01
3.245000000000000284e+01 3.982092000000000098e+01
3.250000000000000000e+01 1.497621000000000002e+01
3.254999999999999716e+01 4.787373000000000189e+01
3.260000000000000142e+01 6.265711999999999904e+01
3.264999999999999858e+01 5.063318000000000296e+01
3.270000000000000284e+01 3.993365000000000009e+01
3.275000000000000000e+01 6.227947999999999951e+01
3.279999999999999716e+01 4.233223999999999876e+01
3.285000000000000142e+01 5.113107000000000113e+01
3.289999999999999858e+01 3.263495000000000346e+01
3.295000000000000284e+01 3.732262000000000057e+01
3.300000000000000000e+01 4.878016000000000219e+01
3.304999999999999716e+01 5.623787000000000091e+01
3.310000000000000142e+01 4.256864999999999810e+01
3.314999999999999858e+01 3.807018999999999664e+01
3.320000000000000284e+01 4.027732000000000312e+01
3.325000000000000000e+01 4.592924000000000007e+01
3.329999999999999716e+01 4.940335000000000321e+01
3.335000000000000142e+01 1.485346000000000011e+01
3.339999999999999858e+01 5.986328999999999922e+01
3.345000000000000284e+01 2.661158999999999963e+01
3.350000000000000000e+01 4.531454999999999700e+01
3.354999999999999716e+01 5.631400000000000006e+01
3.360000000000000142e+01 2.764580000000000126e+01
3.364999999999999858e+01 4.422767000000000337e+01
3.370000000000000284e+01 2.003328000000000131e+01
3.375000000000000000e+01 3.850525999999999982e+01
3.379999999999999716e+01 3.182694000000000045e+01
3.385000000000000142e+01 8.489396000000000697e+01
3.389999999999999858e+01 5.242869999999999919e+01
3.395000000000000284e+01 6.116362999999999772e+01
3.400000000000000000e+01 3.963582000000000249e+01
3.404999999999999716e+01 4.187908000000000186e+01
3.410000000000000142e+01 8.312300999999999362e+01
3.414999999999999858e+01 3.534830999999999790e+01
3.420000000000000284e+01 4.079312999999999789e+01
3.425000000000000000e+01 3.457815000000000083e+01
3.429999999999999716e+01 2.707801999999999865e+01
3.435000000000000142e+01 3.198487000000000080e+01
3.439999999999999858e+01 6.085970999999999975e+01
3.445000000000000284e+01 4.998138000000000147e+01
3.450000000000000000e+01 1.060570000000000057e+01
3.454999999999999716e+01 5.845438000000000045e+01
3.460000000000000142e+01 5.159145000000000181e+01
3.464999999999999858e+01 4.031322000000000116e+01
3.470000000000000284e+01 1.305853999999999928e+02
3.475000000000000000e+01 5.601876000000000033e+01
3.479999999999999716e+01 5.354475000000000051e+01
3.485000000000000142e+01 5.207242999999999711e+01
3.489999999999999858e+01 6.715657000000000210e+01
3.495000000000000284e+01 3.657827000000000339e+01
3.500000000000000000e+01 5.819608000000000203e+01
3.504999999999999716e+01 5.232605000000000217e+01
3.510000000000000142e+01 6.643353999999999360e+01
3.514999999999999858e+01 1.951561999999999841e+01
3.520000000000000284e+01 6.178811000000000320e+01
3.525000000000000000e+01 4.606833000000000311e+01
3.529999999999999716e+01 6.035781999999999670e+01
3.535000000000000142e+01 4.002120000000000033e+01
3.539999999999999858e+01 7.982562000000000069e+01
3.545000000000000284e+01 4.839542000000000144e+01
3.550000000000000000e+01 3.153370999999999924e+01
3.554999999999999716e+01 5.828708999999999918e+01
3.560000000000000142e+01 4.571954999999999814e+01
3.564999999999999858e+01 5.838092000000000326e+01
3.570000000000000284e+01 5.110481000000000051e+01
3.575000000000000000e+01 5.825043999999999755e+01
3.579999999999999716e+01 5.404281999999999897e+01
3.585000000000000142e+01 3.438330000000000108e+00
3.589999999999999858e+01 4.784819999999999851e+01
3.595000000000000284e+01 5.464198999999999984e+01
3.600000000000000000e+01 4.250142000000000309e+01
3.604999999999999716e+01 2.656330000000000169e+01
3.610000000000000142e+01 5.176082999999999856e+01
3.614999999999999858e+01 3.462371999999999872e+01
3.620000000000000284e+01 2.482290000000000063e+01
3.625000000000000000e+01 3.928396000000000043e+01
3.629999999999999716e+01 5.730922999999999945e+01
3.635000000000000142e+01 5.691156999999999755e+01
3.639999999999999858e+01 4.682321999999999917e+01
3.645000000000000284e+01 3.664240999999999815e+01
3.650000000000000000e+01 4.698928999999999689e+01
3.654999999999999716e+01 2.994160000000000110e+01
3.660000000000000142e+01 5.497276999999999703e+01
3.664999999999999858e+01 3.310070000000000334e+01
3.670000000000000284e+01 2.909505000000000052e+01
3.675000000000000000e+01 2.142712999999999823e+01
3.679999999999999716e+01 2.538825999999999894e+01
3.685000000000000142e+01 4.541071999999999775e+01
3.689999999999999858e+01 3.632052000000000191e+01
3.695000000000000284e+01 2.744858999999999938e+01
3.700000000000000000e+01 4.418921999999999883e+01
3.704999999999999716e+01 3.933035999999999888e+01
3.710000000000000142e+01 3.564616000000000184e+01
3.714999999999999858e+01 2.532195000000000107e+01
3.720000000000000284e+01 9.590820000000000789e+00
3.725000000000000000e+01 1.395758999999999972e+01
3.729999999999999716e+01 1.582344999999999935e+01
3.735000000000000142e+01 2.198626000000000147e+01
3.739999999999999858e+01 6.399096000000000117e+01
3.745000000000000284e+01 2.444006999999999863e+01
3.750000000000000000e+01 1.141311999999999927e+01
3.754999999999999716e+01 3.138313000000000130e+01
3.760000000000000142e+01 4.280288000000000181e+01
3.764999999999999858e+01 4.384940999999999889e+01
3.770000000000000284e+01 2.151348000000000127e+01
3.775000000000000000e+01 4.635822999999999894e+01
3.779999999999999716e+01 1.545570999999999984e+01
3.785000000000000142e+01 2.790318999999999861e+01
3.789999999999999858e+01 4.975663999999999731e+01
3.795000000000000284e+01 2.415621000000000151e+01
3.800000000000000000e+01 2.549167999999999878e+01
3.804999999999999716e+01 2.340462000000000131e+01
3.810000000000000142e+01 3.875531999999999755e+01
3.814999999999999858e+01 2.478660999999999959e+01
3.820000000000000284e+01 1.865335999999999927e+01
3.825000000000000000e+01 3.714081999999999795e+01
3.829999999999999716e+01 4.053772000000000020e+01
3.835000000000000142e+01 4.094577999999999918e+01
3.839999999999999858e+01 3.016195000000000093e+01
3.845000000000000284e+01 1.638570999999999955e+01
3.850000000000000000e+01 6.531069999999999709e+00
3.854999999999999716e+01 3.594169999999999732e+01
3.860000000000000142e+01 4.142981999999999942e+01
3.864999999999999858e+01 4.372035000000000338e+01
3.870000000000000284e+01 4.606868000000000052e+01
3.875000000000000000e+01 4.035683000000000220e+01
3.879999999999999716e+01 3.244995999999999725e+01
3.885000000000000142e+01 1.073076999999999970e+01
3.889999999999999858e+01 3.641159999999999997e+01
3.895000000000000284e+01 8.012029999999999319e+00
3.900000000000000000e+01 4.770835000000000292e+01
3.904999999999999716e+01 4.925030000000000285e+01
3.910000000000000142e+01 2.914583000000000013e+01
3.914999999999999858e+01 5.221200000000000330e+01
3.920000000000000284e+01 4.038598000000000354e+01
3.925000000000000000e+01 4.572556999999999761e+01
3.929999999999999716e+01 2.960688999999999993e+01
3.935000000000000142e+01 9.962166999999999462e+01
3.939999999999999858e+01 2.835559999999999903e+01
3.945000000000000284e+01 3.891901000000000010e+01
3.950000000000000000e+01 5.117305000000000348e+01
3.954999999999999716e+01 3.747182999999999709e+01
3.960000000000000142e+01 3.913293999999999784e+01
3.964999999999999858e+01 5.266658000000000328e+01
3.970000000000000284e+01 4.235475999999999885e+01
3.975000000000000000e+01 4.666398000000000224e+01
3.979999999999999716e+01 2.755996999999999986e+01
3.985000000000000142e+01 2.238804000000000016e+01
3.989999999999999858e+01 3.861046000000000333e+01
3.995000000000000284e+01 2.158023999999999987e+01
4.000000000000000000e+01 4.501290999999999798e+01
4.004999999999999716e+01 1.439864999999999995e+01
4.010000000000000142e+01 4.424150000000000205e+01
4.014999999999999858e+01 4.123281999999999670e+01
4.020000000000000284e+01 2.324523999999999901e+01
4.025000000000000000e+01 6.676509000000000071e+01
4.029999999999999716e+01 3.093269000000000091e+01
4.035000000000000142e+01 3.155017000000000138e+01
4.039999999999999858e+01 2.680331999999999937e+01
4.045000000000000284e+01 3.443721000000000032e+01
4.050000000000000000e+01 2.708127999999999957e+01
4.054999999999999716e+01 3.762601999999999691e+01
4.060000000000000142e+01 5.755263999999999669e+01
4.064999999999999858e+01 4.218896000000000157e+01
4.070000000000000284e+01 9.497719999999999274e+00
4.075000000000000000e+01 2.403848999999999947e+01
4.079999999999999716e+01 1.912989999999999924e+01
4.085000000000000142e+01 2.919447999999999865e+01
4.089999999999999858e+01 3.769680999999999926e+01
4.095000000000000284e+01 1.136626000000000047e+01
4.100000000000000000e+01 2.332829999999999870e+01
4.104999999999999716e+01 5.772469999999999857e+01
4.110000000000000142e+01 1.082388000000000083e+01
4.114999999999999858e+01 8.010640999999999678e+01
4.120000000000000284e+01 4.208274999999999721e+01
4.125000000000000000e+01 5.487387999999999977e+01
4.129999999999999716e+01 4.322961999999999705e+01
4.135000000000000142e+01 3.907571999999999690e+01
4.139999999999999858e+01 7.195529999999999760e+00
4.145000000000000284e+01 1.452979000000000021e+01
4.150000000000000000e+01 5.919619999999999749e+01
4.154999999999999716e+01 2.649408999999999992e+01
4.160000000000000142e+01 3.272397999999999740e+01
4.164999999999999858e+01 2.259104999999999919e+01
4.170000000000000284e+01 4.116877000000000209e+01
4.175000000000000000e+01 2.277162999999999826e+01
4.179999999999999716e+01 4.488127000000000066e+01
4.185000000000000142e+01 1.891003999999999863e+01
4.189999999999999858e+01 6.156909000000000276e+01
4.195000000000000284e+01 3.315035000000000309e+01
4.200000000000000000e+01 4.445177000000000334e+01
4.204999999999999716e+01 2.951796999999999827e+01
4.210000000000000142e+01 7.511419999999999675e+01
4.214999999999999858e+01 2.180196000000000112e+01
4.220000000000000284e+01 3.460385999999999740e+01
4.225000000000000000e+01 2.897503999999999991e+01
4.229999999999999716e+01 3.577618999999999971e+01
4.235000000000000142e+01 2.410200999999999993e+01
4.239999999999999858e+01 1.604461999999999833e+01
4.245000000000000284e+01 3.186189999999999856e+01
4.250000000000000000e+01 4.149072000000000315e+01
4.254999999999999716e+01 5.391843000000000075e+01
4.260000000000000142e+01 1.208655000000000079e+01
4.264999999999999858e+01 1.894764999999999944e+01
4.270000000000000284e+01 4.686245999999999867e+01
4.275000000000000000e+01 4.057925999999999789e+01
4.279999999999999716e+01 3.646074000000000126e+01
4.285000000000000142e+01 5.225191000000000230e+01
4.289999999999999858e+01 3.278916999999999859e+01
4.295000000000000284e+01 5.113629000000000246e+01
4.300000000000000000e+01 7.292212999999999568e+01
4.304999999999999716e+01 2.440193999999999974e+01
4.310000000000000142e+01 2.096674000000000149e+01
4.314999999999999858e+01 5.183192999999999984e+01
4.320000000000000284e+01 4.862669999999999959e+01
4.325000000000000000e+01 3.442855999999999739e+01
4.329999999999999716e+01 4.593610000000000326e+01
4.335000000000000142e+01 3.298416000000000281e+01
4.339999999999999858e+01 7.229466999999999643e+01
4.345000000000000284e+01 4.782755000000000223e+01
4.350000000000000000e+01 2.310773000000000010e+01
4.354999999999999716e+01 3.603103999999999729e+01
4.360000000000000142e+01 4.078233999999999781e+01
4.364999999999999858e+01 5.885721999999999809e+01
4.370000000000000284e+01 3.941996000000000322e+01
4.375000000000000000e+01 3.518160999999999916e+01
4.379999999999999716e+01 2.198565999999999931e+01
4.385000000000000142e+01 5.785963999999999885e+01
4.389999999999999858e+01 4.057166999999999746e+01
4.395000000000000284e+01 3.482475999999999772e+01
4.400000000000000000e+01 4.555899000000000143e+01
4.404999999999999716e+01 1.841869000000000156e+01
4.410000000000000142e+01 3.070194000000000045e+01
4.414999999999999858e+01 2.470037999999999911e+01
4.420000000000000284e+01 9.779460000000000264e+00
4.425000000000000000e+01 1.770091999999999999e+01
4.429999999999999716e+01 3.158155999999999963e+01
4.435000000000000142e+01 3.178569999999999851e+01
4.439999999999999858e+01 6.604994000000000653e+01
4.445000000000000284e+01 5.660954000000000264e+01
4.450000000000000000e+01 3.256868999999999659e+01
4.454999999999999716e+01 4.634329999999999927e+01
4.460000000000000142e+01 4.029305999999999699e+01
4.464999999999999858e+01 3.326458000000000226e+01
4.470000000000000284e+01 4.198187999999999676e+01
4.475000000000000000e+01 3.505337999999999710e+01
4.479999999999999716e+01 2.285153999999999996e+01
4.485000000000000142e+01 5.469966000000000150e+01
4.489999999999999858e+01 4.879469000000000278e+01
4.495000000000000284e+01 1.750478000000000023e+01
4.500000000000000000e+01 1.702983000000000047e+01
4.504999999999999716e+01 6.365903000000000134e+01
4.510000000000000142e+01 2.661224999999999952e+01
4.514999999999999858e+01 4.380928999999999718e+01
4.520000000000000284e+01 4.426939000000000135e+01
4.525000000000000000e+01 2.852068999999999832e+01
4.529999999999999716e+01 4.278338999999999714e+01
4.535000000000000142e+01 2.702054000000000045e+01
4.539999999999999858e+01 9.183759999999999479e+00
4.545000000000000284e+01 2.999742000000000175e+01
4.550000000000000000e+01 4.393063000000000073e+01
4.554999999999999716e+01 1.660513999999999868e+01
4.560000000000000142e+01 2.730114000000000019e+01
4.564999999999999858e+01 4.964153999999999911e+01
4.570000000000000284e+01 3.521491000000000327e+01
4.575000000000000000e+01 2.226620000000000132e+01
4.579999999999999716e+01 3.210748999999999853e+01
4.585000000000000142e+01 2.662415000000000020e+01
4.589999999999999858e+01 3.647856999999999772e+01
4.595000000000000284e+01 1.795194000000000045e+01
4.600000000000000000e+01 3.591870999999999725e+01
4.604999999999999716e+01 3.754968000000000217e+01
4.610000000000000142e+01 2.016492999999999824e+01
4.614999999999999858e+01 4.894682999999999851e+01
4.620000000000000284e+01 4.687425999999999959e+01
4.625000000000000000e+01 3.553443000000000040e+01
4.629999999999999716e+01 1.586101000000000028e+01
4.635000000000000142e+01 3.080192999999999870e+01
4.639999999999999858e+01 5.958301000000000158e+01
4.645000000000000284e+01 1.741703000000000046e+01
4.650000000000000000e+01 4.990852999999999895e+01
4.654999999999999716e+01 6.387847000000000008e+01
4.660000000000000142e+01 3.283124000000000109e+01
4.664999999999999858e+01 1.200118999999999936e+01
4.670000000000000284e+01 1.638907000000000025e+01
4.675000000000000000e+01 1.614480999999999966e+01
4.679999999999999716e+01 4.443540999999999741e+01
4.685000000000000142e+01 1.173475999999999964e+01
4.689999999999999858e+01 4.301386000000000109e+01
4.695000000000000284e+01 4.042951999999999657e+01
4.700000000000000000e+01 1.831476999999999933e+01
4.704999999999999716e+01 2.365500000000000114e+01
4.710000000000000142e+01 5.680333999999999861e+01
4.714999999999999858e+01 2.471687000000000012e+01
4.720000000000000284e+01 2.630220999999999876e+01
4.725000000000000000e+01 1.335107999999999961e+01
4.729999999999999716e+01 3.976212000000000302e+01
4.735000000000000142e+01 4.266644000000000148e+01
4.739999999999999858e+01 3.304726000000000141e+01
4.745000000000000284e+01 5.504695999999999856e+01
4.750000000000000000e+01 4.884436999999999784e+01
4.754999999999999716e+01 1.658746000000000009e+01
4.760000000000000142e+01 9.796979999999999578e+00
4.764999999999999858e+01 3.619107000000000340e+01
4.770000000000000284e+01 3.880931999999999960e+01
4.775000000000000000e+01 2.595473000000000141e+01
4.779999999999999716e+01 4.665982999999999947e+01
4.785000000000000142e+01 4.803242999999999796e+01
4.789999999999999858e+01 3.442446999999999946e+01
4.795000000000000284e+01 3.559461999999999904e+01
4.800000000000000000e+01 5.898270000000000124e+00
4.804999999999999716e+01 4.853399000000000285e+01
4.810000000000000142e+01 7.695770000000000444e+00
4.814999999999999858e+01 3.653775000000000261e+01
4.820000000000000284e+01 5.336896999999999736e+01
4.825000000000000000e+01 4.430608999999999753e+01
4.829999999999999716e+01 3.086617999999999995e+01
4.835000000000000142e+01 4.264164000000000243e+01
4.839999999999999858e+01 6.815431999999999846e+01
4.845000000000000284e+01 5.170359999999999623e+00
4.850000000000000000e+01 2.353573000000000093e+01
4.854999999999999716e+01 3.140975999999999857e+01
4.860000000000000142e+01 8.120301000000000613e+01
4.864999999999999858e+01 4.994221000000000288e+01
4.870000000000000284e+01 4.047794999999999987e+01
4.875000000000000000e+01 5.112810000000000343e+01
4.879999999999999716e+01 4.011921999999999855e+01
4.885000000000000142e+01 1.824020000000000152e+01
4.889999999999999858e+01 5.664815999999999718e+01
4.895000000000000284e+01 4.440061000000000035e+01
4.900000000000000000e+01 3.488080000000000069e+01
4.904999999999999716e+01 5.587978999999999985e+01
4.910000000000000142e+01 4.179258999999999702e+01
4.914999999999999858e+01 5.399512000000000000e+01
4.920000000000000284e+01 5.286229999999999762e+01
4.925000000000000000e+01 5.128905000000000314e+01
4.929999999999999716e+01 2.364517999999999986e+01
4.935000000000000142e+01 5.541002000000000294e+01
4.939999999999999858e+01 4.829048999999999836e+01
4.945000000000000284e+01 4.913454999999999728e+01
4.950000000000000000e+01 4.459194000000000102e+01
4.954999999999999716e+01 5.225683000000000078e+01
4.960000000000000142e+01 4.575388999999999839e+01
4.964999999999999858e+01 4.275538999999999845e+01
4.970000000000000284e+01 4.912960000000000349e+01
4.975000000000000000e+01 3.880284999999999940e+01
4.979999999999999716e+01 1.882938000000000045e+01
4.985000000000000142e+01 7.473799999999999777e+00
4.989999999999999858e+01 4.994342999999999932e+01
4.995000000000000284e+01 6.153110999999999819e+01
5.000000000000000000e+01 3.310349000000000075e+01
5.004999999999999716e+01 5.975818999999999903e+01
5.010000000000000142e+01 2.368244999999999933e+01
5.014999999999999858e+01 3.705380000000000251e+01
5.020000000000000284e+01 3.880541000000000196e+01
5.025000000000000000e+01 5.352539000000000158e+01
5.029999999999999716e+01 4.794472999999999985e+01
5.035000000000000142e+01 3.164599000000000117e+01
5.039999999999999858e+01 3.321661999999999892e+01
5.045000000000000284e+01 1.838088000000000122e+01
5.050000000000000000e+01 5.246929000000000087e+01
5.054999999999999716e+01 8.206519999999999371e+00
5.060000000000000142e+01 2.751583000000000112e+01
5.064999999999999858e+01 6.720547999999999433e+01
5.070000000000000284e+01 3.725540000000000163e+01
5.075000000000000000e+01 2.294473999999999947e+01
5.079999999999999716e+01 3.556835999999999842e+01
5.085000000000000142e+01 2.468861000000000061e+01
5.089999999999999858e+01 4.498664999999999736e+01
5.095000000000000284e+01 5.232921000000000333e+01
5.100000000000000000e+01 5.570723999999999876e+01
5.104999999999999716e+01 5.126816000000000173e+01
5.110000000000000142e+01 7.044285000000000707e+01
5.114999999999999858e+01 6.344333000000000311e+01
5.120000000000000284e+01 2.680281000000000091e+01
5.125000000000000000e+01 5.755570999999999771e+01
5.129999999999999716e+01 4.348006000000000171e+01
5.135000000000000142e+01 5.301355000000000217e+01
5.139999999999999858e+01 5.223476999999999748e+01
5.145000000000000284e+01 3.588709000000000060e+01
5.150000000000000000e+01 7.020300000000000296e+01
5.154999999999999716e+01 5.676727999999999952e+01
5.160000000000000142e+01 4.590892999999999802e+01
5.164999999999999858e+01 1.197818999999999967e+01
5.170000000000000284e+01 5.728947000000000145e+01
5.175000000000000000e+01 7.211490000000000400e+00
5.179999999999999716e+01 1.801989000000000019e+01
5.185000000000000142e+01 3.875627999999999673e+01
5.189999999999999858e+01 7.351600999999999431e+01
5.195000000000000284e+01 3.822614000000000090e+01
5.200000000000000000e+01 4.839164000000000243e+01
5.204999999999999716e+01 4.746502999999999872e+01
5.210000000000000142e+01 3.428054999999999808e+01
5.214999999999999858e+01 1.580497000000000085e+01
5.220000000000000284e+01 2.486521000000000114e+01
5.225000000000000000e+01 4.867810999999999666e+01
5.229999999999999716e+01 2.681382999999999939e+01
5.235000000000000142e+01 5.103018000000000143e+01
5.239999999999999858e+01 3.252689000000000163e+01
5.245000000000000284e+01 5.561207999999999885e+01
5.250000000000000000e+01 5.813331999999999766e+01
5.254999999999999716e+01 4.478175000000000239e+01
5.260000000000000142e+01 6.508919999999999817e+00
5.264999999999999858e+01 2.817836000000000141e+01
5.270000000000000284e+01 1.161368000000000045e+01
5.275000000000000000e+01 5.179641999999999769e+01
5.279999999999999716e+01 2.092756999999999934e+01
5.285000000000000142e+01 4.936435000000000173e+01
5.289999999999999858e+01 4.456031000000000120e+01
5.295000000000000284e+01 5.366752999999999929e+01
5.300000000000000000e+01 5.105595000000000283e+01
5.304999999999999716e+01 4.448245000000000005e+01
5.310000000000000142e+01 4.439838000000000306e+01
5.314999999999999858e+01 2.552653000000000105e+01
5.320000000000000284e+01 3.889074999999999704e+01
5.325000000000000000e+01 6.198886999999999858e+01
5.329999999999999716e+01 5.978285000000000338e+01
5.335000000000000142e+01 2.460003999999999991e+01
5.339999999999999858e+01 5.447319999999999851e+01
5.345000000000000284e+01 4.129650000000000176e+01
5.350000000000000000e+01 5.425489000000000317e+01
5.354999999999999716e+01 4.213302000000000191e+01
5.360000000000000142e+01 5.489947000000000088e+01
5.364999999999999858e+01 3.539952999999999861e+01
5.370000000000000284e+01 6.066429999999999723e+01
5.375000000000000000e+01 4.379534999999999911e+01
5.379999999999999716e+01 3.723109999999999786e+01
5.385000000000000142e+01 4.786632999999999782e+01
5.389999999999999858e+01 4.631259000000000015e+01
5.395000000000000284e+01 4.387044000000000210e+01
5.400000000000000000e+01 5.502915000000000134e+01
5.404999999999999716e+01 5.500959999999999894e+01
5.410000000000000142e+01 4.540335999999999927e+01
5.414999999999999858e+01 5.335170000000000101e+01
5.420000000000000284e+01 3.778323999999999927e+01
5.425000000000000000e+01 1.729020999999999830e+01
5.429999999999999716e+01 4.646141999999999683e+01
5.435000000000000142e+01 4.354728999999999672e+01
5.439999999999999858e+01 2.054549000000000092e+01
5.445000000000000284e+01 4.322840999999999667e+01
5.450000000000000000e+01 1.959433999999999898e+01
5.454999999999999716e+01 7.540115000000000123e+01
5.460000000000000142e+01 4.284497999999999962e+01
5.464999999999999858e+01 4.846155000000000257e+01
5.470000000000000284e+01 4.652449999999999974e+00
5.475000000000000000e+01 1.296630000000000038e+01
5.479999999999999716e+01 3.026045999999999836e+01
5.485000000000000142e+01 2.469877999999999929e+01
5.489999999999999858e+01 1.026029500000000070e+02
5.495000000000000284e+01 1.177434800000000052e+02
5.500000000000000000e+01 1.039517000000000024e+01
5.504999999999999716e+01 6.029780000000000229e+01
5.510000000000000142e+01 3.382198000000000349e+01
5.514999999999999858e+01 4.372341999999999729e+01
5.520000000000000284e+01 3.671688000000000329e+01
5.525000000000000000e+01 4.795799999999999841e+01
5.529999999999999716e+01 5.776021999999999679e+01
5.535000000000000142e+01 5.578725000000000023e+01
5.539999999999999858e+01 4.199199999999999733e+01
5.545000000000000284e+01 6.119523000000000224e+01
5.550000000000000000e+01 2.700598000000000098e+01
5.554999999999999716e+01 5.264280000000000115e+01
5.560000000000000142e+01 4.885309000000000168e+01
5.564999999999999858e+01 3.870056000000000296e+01
5.570000000000000284e+01 4.464876000000000289e+01
5.575000000000000000e+01 3.637729000000000212e+01
5.579999999999999716e+01 3.780358999999999980e+01
5.585000000000000142e+01 3.555767999999999773e+01
5.589999999999999858e+01 2.590030000000000143e+01
5.595000000000000284e+01 5.350934999999999775e+01
5.600000000000000000e+01 3.476106999999999658e+01
5.604999999999999716e+01 5.125274999999999892e+01
5.610000000000000142e+01 3.558664999999999878e+01
5.614999999999999858e+01 4.891340999999999894e+01
5.620000000000000284e+01 4.041787999999999670e+01
5.625000000000000000e+01 4.388253000000000270e+01
5.629999999999999716e+01 4.586218999999999824e+01
5.635000000000000142e+01 3.169164999999999921e+01
5.639999999999999858e+01 3.224481999999999715e+01
5.645000000000000284e+01 5.095562999999999931e+01
5.650000000000000000e+01 9.569169999999999732e+00
5.654999999999999716e+01 3.086781999999999826e+01
5.660000000000000142e+01 4.869697000000000031e+01
5.664999999999999858e+01 5.425095999999999918e+01
5.670000000000000284e+01 2.423734999999999928e+01
5.675000000000000000e+01 4.826458000000000226e+01
5.679999999999999716e+01 4.369731999999999772e+01
5.685000000000000142e+01 3.928137000000000256e+01
5.689999999999999858e+01 2.437500000000000000e+01
5.695000000000000284e+01 5.079578000000000060e+01
5.700000000000000000e+01 1.487429000000000023e+01
5.704999999999999716e+01 4.640422999999999831e+01
5.710000000000000142e+01 4.310876999999999981e+01
5.714999999999999858e+01 4.313839000000000112e+01
5.720000000000000284e+01 3.165477999999999881e+01
5.725000000000000000e+01 5.091431999999999647e+01
5.729999999999999716e+01 4.732903999999999911e+01
5.735000000000000142e+01 4.583809999999999718e+01
5.739999999999999858e+01 5.012152999999999992e+01
5.745000000000000284e+01 2.886452999999999847e+01
5.750000000000000000e+01 5.147133999999999787e+01
5.754999999999999716e+01 4.628598999999999819e+01
5.760000000000000142e+01 2.672644000000000020e+01
5.764999999999999858e+01 4.625486999999999682e+01
5.770000000000000284e+01 4.978907000000000238e+01
5.775000000000000000e+01 3.334754999999999825e+01
5.779999999999999716e+01 4.297265999999999764e+01
5.785000000000000142e+01 5.711442000000000263e+01
5.789999999999999858e+01 4.916873999999999967e+01
5.795000000000000284e+01 4.399631999999999721e+01
5.800000000000000000e+01 5.277669000000000210e+01
5.804999999999999716e+01 4.482820000000000249e+01
5.810000000000000142e+01 2.003997999999999990e+01
5.814999999999999858e+01 6.264782999999999902e+01
5.820000000000000284e+01 2.259133999999999887e+01
5.825000000000000000e+01 5.716606000000000165e+01
5.829999999999999716e+01 1.720496999999999943e+01
5.835000000000000142e+01 5.677515999999999963e+01
5.839999999999999858e+01 4.777009000000000327e+01
5.845000000000000284e+01 4.280442000000000036e+01
5.850000000000000000e+01 4.893242000000000047e+01
5.854999999999999716e+01 6.080796999999999741e+01
5.860000000000000142e+01 7.291889000000000465e+01
5.864999999999999858e+01 5.620982000000000056e+01
5.870000000000000284e+01 3.642002000000000095e+01
5.875000000000000000e+01 4.769328999999999752e+01
5.879999999999999716e+01 5.248469000000000051e+01
5.885000000000000142e+01 4.714074000000000098e+01
5.889999999999999858e+01 4.837377999999999645e+01
5.895000000000000284e+01 3.636798000000000286e+01
5.900000000000000000e+01 3.031525999999999854e+01
5.904999999999999716e+01 4.351724000000000103e+01
5.910000000000000142e+01 4.278784999999999883e+01
5.914999999999999858e+01 2.465186999999999884e+01
5.920000000000000284e+01 3.040523999999999916e+01
5.925000000000000000e+01 4.055156000000000205e+01
5.929999999999999716e+01 5.161480000000000246e+01
5.935000000000000142e+01 3.536836000000000269e+01
5.939999999999999858e+01 4.626122999999999763e+01
5.945000000000000284e+01 2.663000999999999863e+01
5.950000000000000000e+01 5.338148999999999944e+01
5.954999999999999716e+01 5.389242000000000132e+01
5.960000000000000142e+01 4.520557999999999765e+01
5.964999999999999858e+01 5.173691999999999780e+01
5.970000000000000284e+01 4.893966000000000349e+01
5.975000000000000000e+01 5.212306999999999846e+01
5.979999999999999716e+01 2.801988000000000056e+01
5.985000000000000142e+01 4.360952999999999946e+01
5.989999999999999858e+01 3.951964999999999861e+01
5.995000000000000284e+01 5.076111000000000217e+01
6.000000000000000000e+01 6.720176999999999623e+01
6.004999999999999716e+01 4.842884999999999707e+01
6.010000000000000142e+01 5.398957999999999657e+01
6.014999999999999858e+01 2.779807999999999879e+01
6.020000000000000284e+01 4.215437000000000012e+01
6.025000000000000000e+01 2.394181999999999988e+01
6.029999999999999716e+01 3.779829999999999757e+01
6.035000000000000142e+01 2.585071999999999903e+01
6.039999999999999858e+01 5.093193000000000126e+01
6.045000000000000284e+01 1.622421999999999898e+01
6.050000000000000000e+01 4.763192999999999699e+01
6.054999999999999716e+01 3.614222999999999786e+01
6.060000000000000142e+01 6.520829999999999416e+01
6.064999999999999858e+01 4.606882000000000232e+01
6.070000000000000284e+01 4.911301000000000272e+01
6.075000000000000000e+01 5.649595999999999663e+01
6.079999999999999716e+01 5.067166000000000281e+01
6.085000000000000142e+01 1.088500999999999941e+01
6.089999999999999858e+01 4.649701999999999913e+01
6.095000000000000284e+01 2.695200000000000173e+01
6.100000000000000000e+01 4.576362999999999914e+01
6.104999999999999716e+01 3.134312999999999860e+01
6.110000000000000142e+01 3.340216000000000207e+01
6.114999999999999858e+01 1.509539000000000009e+01
6.120000000000000284e+01 4.786390999999999707e+01
6.125000000000000000e+01 3.462664000000000186e+01
6.129999999999999716e+01 3.318401000000000067e+01
6.135000000000000142e+01 2.453040999999999983e+01
6.139999999999999858e+01 2.005528999999999940e+01
6.145000000000000284e+01 4.859535999999999945e+01
6.150000000000000000e+01 5.592757999999999896e+01
6.154999999999999716e+01 5.026059000000000054e+01
6.160000000000000142e+01 3.827087000000000216e+01
6.164999999999999858e+01 2.908670000000000044e+01
6.170000000000000284e+01 5.125686999999999927e+01
6.175000000000000000e+01 5.143762000000000256e+01
6.179999999999999716e+01 2.978607999999999834e+01
6.185000000000000142e+01 2.416660999999999859e+01
6.189999999999999858e+01 3.654379999999999740e+01
6.195000000000000284e+01 2.728177000000000163e+01
6.200000000000000000e+01 5.272549999999999670e+01
6.204999999999999716e+01 4.117692999999999870e+01
6.210000000000000142e+01 5.840984000000000265e+01
6.214999999999999858e+01 5.689526000000000039e+01
6.220000000000000284e+01 5.842596999999999952e+01
6.225000000000000000e+01 6.981749000000000649e+01
6.229999999999999716e+01 4.799139000000000266e+01
6.235000000000000142e+01 4.908782999999999674e+01
6.239999999999999858e+01 1.458924000000000021e+01
6.245000000000000284e+01 3.372057000000000215e+01
6.250000000000000000e+01 1.997690000000000055e+01
6.254999999999999716e+01 4.632979000000000269e+01
6.260000000000000142e+01 1.775959999999999894e+01
6.264999999999999858e+01 3.597961999999999705e+01
6.270000000000000284e+01 3.381316000000000344e+01
6.275000000000000000e+01 4.843527000000000271e+01
6.279999999999999716e+01 1.651009000000000171e+01
6.285000000000000142e+01 5.546764999999999901e+01
6.289999999999999858e+01 1.374436999999999998e+01
6.295000000000000284e+01 5.132173999999999836e+01
6.300000000000000000e+01 1.571382999999999974e+01
6.304999999999999716e+01 4.972075999999999851e+01
6.310000000000000142e+01 3.190335999999999927e+01
6.314999999999999858e+01 4.891747000000000156e+01
6.320000000000000284e+01 3.582036999999999694e+01
6.325000000000000000e+01 4.518328999999999951e+01
6.329999999999999716e+01 2.208958000000000155e+01
6.335000000000000142e+01 3.635345999999999833e+01
6.339999999999999858e+01 4.710067999999999699e+01
6.345000000000000284e+01 4.607504000000000133e+01
6.350000000000000000e+01 5.803495000000000203e+01
6.354999999999999716e+01 5.458549000000000007e+01
6.360000000000000142e+01 3.433606000000000336e+01
6.364999999999999858e+01 3.354144000000000148e+01
6.370000000000000284e+01 3.171027000000000129e+01
6.375000000000000000e+01 2.864532000000000167e+01
6.379999999999999716e+01 3.254769999999999897e+01
6.385000000000000142e+01 2.988225999999999871e+01
6.389999999999999858e+01 3.063908999999999949e+01
6.395000000000000284e+01 4.307609999999999673e+01
6.400000000000000000e+01 5.278361000000000303e+01
6.404999999999999716e+01 5.049929999999999808e+01
6.409999999999999432e+01 5.567840999999999951e+01
6.415000000000000568e+01 1.989561000000000135e+01
6.420000000000000284e+01 4.486348999999999876e+01
6.425000000000000000e+01 5.514070999999999856e+01
6.429999999999999716e+01 2.678465999999999880e+01
6.434999999999999432e+01 1.253369999999999962e+01
6.440000000000000568e+01 4.033941000000000088e+01
6.445000000000000284e+01 4.602485999999999677e+01
6.450000000000000000e+01 4.496110999999999791e+01
6.454999999999999716e+01 2.283871999999999858e+01
6.459999999999999432e+01 4.628441000000000116e+01
6.465000000000000568e+01 1.279556999999999967e+01
6.470000000000000284e+01 4.448252999999999702e+01
6.475000000000000000e+01 4.666169000000000011e+01
6.479999999999999716e+01 4.786975000000000335e+01
6.484999999999999432e+01 4.285244000000000142e+01
6.490000000000000568e+01 1.861332000000000164e+01
6.495000000000000284e+01 4.362442999999999671e+01
6.500000000000000000e+01 5.509020999999999901e+01
6.504999999999999716e+01 6.132139000000000095e+01
6.509999999999999432e+01 2.013725000000000165e+01
6.515000000000000568e+01 3.932652999999999821e+01
6.520000000000000284e+01 2.905950999999999951e+01
6.525000000000000000e+01 3.792990000000000350e+01
6.529999999999999716e+01 5.452396999999999849e+01
6.534999999999999432e+01 4.295526999999999873e+01
6.540000000000000568e+01 2.707142999999999944e+01
6.545000000000000284e+01 5.832670000000000243e+01
6.550000000000000000e+01 5.234244000000000341e+01
6.554999999999999716e+01 1.441845999999999961e+01
6.559999999999999432e+01 5.837069000000000329e+01
6.565000000000000568e+01 7.272404000000000224e+01
6.570000000000000284e+01 5.567128999999999905e+01
6.575000000000000000e+01 2.233953999999999951e+01
6.579999999999999716e+01 4.824110000000000298e+01
6.584999999999999432e+01 1.889063000000000159e+01
6.590000000000000568e+01 3.804153000000000162e+01
6.595000000000000284e+01 4.818628999999999962e+01
6.600000000000000000e+01 2.152010999999999896e+01
6.604999999999999716e+01 4.794865000000000066e+01
6.609999999999999432e+01 4.931985000000000241e+01
6.615000000000000568e+01 2.844418999999999897e+01
6.620000000000000284e+01 5.133896000000000015e+01
6.625000000000000000e+01 4.018865000000000265e+01
6.629999999999999716e+01 5.885739000000000232e+01
6.634999999999999432e+01 3.657945000000000135e+01
6.640000000000000568e+01 4.048485999999999763e+01
6.645000000000000284e+01 4.502691999999999695e+01
6.650000000000000000e+01 2.209431000000000012e+01
6.654999999999999716e+01 2.254048999999999836e+01
6.659999999999999432e+01 4.617761000000000138e+01
6.665000000000000568e+01 5.296345000000000169e+01
6.670000000000000284e+01 4.464133000000000351e+01
6.675000000000000000e+01 5.499582000000000193e+01
6.679999999999999716e+01 5.722190000000000332e+00
6.684999999999999432e+01 3.171322999999999936e+01
6.690000000000000568e+01 1.795253999999999905e+01
6.695000000000000284e+01 4.173503000000000185e+01
6.700000000000000000e+01 2.533565000000000111e+01
6.704999999999999716e+01 3.721014000000000266e+01
6.709999999999999432e+01 4.262420999999999793e+01
6.715000000000000568e+01 7.122106999999999744e+01
6.720000000000000284e+01 5.116539999999999822e+01
6.725000000000000000e+01 3.680819000000000329e+01
6.729999999999999716e+01 3.911760000000000304e+01
6.734999999999999432e+01 4.975381000000000142e+01
6.740000000000000568e+01 3.138554999999999851e+01
6.745000000000000284e+01 1.499737999999999971e+01
6.750000000000000000e+01 5.333165999999999940e+01
6.754999999999999716e+01 4.514294999999999902e+01
6.759999999999999432e+01 6.439230000000000587e+01
6.765000000000000568e+01 6.912829999999999586e+00
6.770000000000000284e+01 4.779388000000000147e+01
6.775000000000000000e+01 3.364086000000000354e+01
6.779999999999999716e+01 1.605404699999999991e+02
6.784999999999999432e+01 1.593119000000000085e+01
6.790000000000000568e+01 4.050274000000000285e+01
6.795000000000000284e+01 2.985940000000000083e+01
6.800000000000000000e+01 3.622796999999999912e+01
6.804999999999999716e+01 4.078479000000000099e+01
6.809999999999999432e+01 3.180396000000000001e+01
6.815000000000000568e+01 5.178132999999999697e+01
6.820000000000000284e+01 5.155583000000000027e+01
6.825000000000000000e+01 5.899515000000000242e+01
6.829999999999999716e+01 2.609216999999999942e+01
6.834999999999999432e+01 2.998525000000000063e+01
6.840000000000000568e+01 3.661292999999999864e+01
6.845000000000000284e+01 5.184830000000000183e+01
6.850000000000000000e+01 5.911664999999999992e+01
6.854999999999999716e+01 2.141435999999999851e+01
6.859999999999999432e+01 4.853067999999999671e+01
6.865000000000000568e+01 3.964030000000000165e+00
6.870000000000000284e+01 4.225435000000000230e+01
6.875000000000000000e+01 2.351400999999999897e+01
6.879999999999999716e+01 1.821838999999999942e+01
6.884999999999999432e+01 3.695224999999999937e+01
6.890000000000000568e+01 3.128604999999999947e+01
6.895000000000000284e+01 1.715687000000000140e+01
6.900000000000000000e+01 4.237449000000000154e+01
6.904999999999999716e+01 3.140790000000000148e+01
6.909999999999999432e+01 3.842904999999999660e+01
6.915000000000000568e+01 2.910175999999999874e+01
6.920000000000000284e+01 6.424398999999999660e+01
6.925000000000000000e+01 5.259839999999999804e+01
6.929999999999999716e+01 3.008447999999999922e+01
6.934999999999999432e+01 2.098097999999999885e+01
6.940000000000000568e+01 4.415785000000000338e+01
6.945000000000000284e+01 1.517963999999999913e+01
6.950000000000000000e+01 4.461128000000000071e+01
6.954999999999999716e+01 3.190508000000000166e+01
6.959999999999999432e+01 2.977534999999999954e+01
6.965000000000000568e+01 3.268037000000000347e+01
6.970000000000000284e+01 2.819122000000000128e+01
6.975000000000000000e+01 3.589674999999999727e+01
6.979999999999999716e+01 2.162424000000000035e+01
6.984999999999999432e+01 2.764266999999999896e+01
6.990000000000000568e+01 3.262207999999999686e+01
6.995000000000000284e+01 2.467043999999999926e+01
7.000000000000000000e+01 4.221444999999999936e+01
7.004999999999999716e+01 3.712666999999999717e+01
7.009999999999999432e+01 4.880709000000000231e+01
7.015000000000000568e+01 5.296594000000000335e+01
7.020000000000000284e+01 4.465838000000000108e+01
7.025000000000000000e+01 4.877517000000000280e+01
7.029999999999999716e+01 5.007500999999999891e+01
7.034999999999999432e+01 3.986513999999999669e+01
7.040000000000000568e+01 5.453211000000000297e+01
7.045000000000000284e+01 4.078873999999999711e+01
7.050000000000000000e+01 4.928685999999999723e+01
7.054999999999999716e+01 4.531660000000000110e+01
7.059999999999999432e+01 5.505921000000000021e+01
7.065000000000000568e+01 1.857200999999999880e+01
7.070000000000000284e+01 4.420924999999999727e+01
7.075000000000000000e+01 4.903148999999999802e+01
7.079999999999999716e+01 2.976672999999999902e+01
7.084999999999999432e+01 4.463759999999999906e+01
7.090000000000000568e+01 1.488274000000000008e+01
7.095000000000000284e+01 4.522929999999999673e+00
7.100000000000000000e+01 4.517737999999999943e+01
7.104999999999999716e+01 5.172619000000000256e+01
7.109999999999999432e+01 5.912046999999999741e+01
7.115000000000000568e+01 2.897177999999999898e+01
7.120000000000000284e+01 9.871242999999999768e+01
7.125000000000000000e+01 4.538987999999999801e+01
7.129999999999999716e+01 4.818730999999999653e+01
7.134999999999999432e+01 3.528036999999999779e+01
7.140000000000000568e+01 4.637736000000000303e+01
7.145000000000000284e+01 6.227635999999999683e+01
7.150000000000000000e+01 3.577277999999999736e+01
7.154999999999999716e+01 6.019451999999999714e+01
7.159999999999999432e+01 4.193554999999999922e+01
7.165000000000000568e+01 2.895590999999999937e+01
7.170000000000000284e+01 2.565222999999999942e+01
7.175000000000000000e+01 5.463107000000000113e+01
7.179999999999999716e+01 5.216848000000000241e+01
7.184999999999999432e+01 5.545687000000000211e+01
7.190000000000000568e+01 5.735696999999999690e+01
7.195000000000000284e+01 1.120004999999999917e+01
7.200000000000000000e+01 2.923607000000000156e+01
7.204999999999999716e+01 1.606419999999999959e+01
7.209999999999999432e+01 4.048649999999999949e+01
7.215000000000000568e+01 5.451556000000000068e+01
7.220000000000000284e+01 3.360365000000000180e+01
7.225000000000000000e+01 4.245797000000000310e+01
7.229999999999999716e+01 6.566743999999999915e+01
7.234999999999999432e+01 3.352494000000000085e+01
7.240000000000000568e+01 3.832793999999999812e+01
7.245000000000000284e+01 5.611520999999999759e+01
7.250000000000000000e+01 2.193934000000000140e+01
7.254999999999999716e+01 5.834031000000000233e+01
7.259999999999999432e+01 3.446014999999999873e+01
7.265000000000000568e+01 3.162248999999999910e+01
7.270000000000000284e+01 3.377445000000000164e+01
7.275000000000000000e+01 1.123563000000000045e+01
7.279999999999999716e+01 1.164250999999999969e+01
7.284999999999999432e+01 1.077926000000000073e+01
7.290000000000000568e+01 4.791778999999999655e+01
7.295000000000000284e+01 3.969351999999999947e+01
7.300000000000000000e+01 3.581318999999999875e+01
7.304999999999999716e+01 3.388336000000000325e+01
7.309999999999999432e+01 5.544991999999999877e+01
7.315000000000000568e+01 3.851209000000000060e+01
7.320000000000000284e+01 1.330067999999999984e+01
7.325000000000000000e+01 1.745369000000000170e+01
7.329999999999999716e+01 5.680326999999999771e+01
7.334999999999999432e+01 4.940104000000000184e+01
7.340000000000000568e+01 1.821704000000000079e+01
7.345000000000000284e+01 3.994270999999999816e+01
7.350000000000000000e+01 4.921376999999999668e+01
7.354999999999999716e+01 4.771039999999999992e+01
7.359999999999999432e+01 5.231233999999999895e+01
7.365000000000000568e+01 3.961540000000000106e+01
7.370000000000000284e+01 3.429106999999999772e+01
7.375000000000000000e+01 3.495521999999999707e+01
7.379999999999999716e+01 4.101581000000000188e+01
7.384999999999999432e+01 4.128063999999999822e+01
7.390000000000000568e+01 3.589126999999999867e+01
7.395000000000000284e+01 3.067841999999999913e+01
7.400000000000000000e+01 3.881951999999999714e+01
7.404999999999999716e+01 4.996247000000000327e+01
7.409999999999999432e+01 1.866478000000000037e+01
7.415000000000000568e+01 8.880302000000000362e+01
7.420000000000000284e+01 4.618569999999999709e+01
7.425000000000000000e+01 1.342783999999999978e+01
7.429999999999999716e+01 5.271394000000000091e+01
7.434999999999999432e+01 4.407106999999999886e+01
7.440000000000000568e+01 3.150410000000000110e+01
7.445000000000000284e+01 2.635501999999999967e+01
7.450000000000000000e+01 6.356696000000000168e+01
7.454999999999999716e+01 4.891073999999999700e+01
7.459999999999999432e+01 3.821518999999999977e+01
7.465000000000000568e+01 4.869503000000000270e+01
7.470000000000000284e+01 4.963260999999999967e+01
7.475000000000000000e+01 6.089226000000000028e+01
7.479999999999999716e+01 4.276487000000000194e+01
7.484999999999999432e+01 8.089453000000000316e+01
7.490000000000000568e+01 3.270841999999999672e+01
7.495000000000000284e+01 5.548908000000000129e+01
7.500000000000000000e+01 3.255369999999999919e+01
7.504999999999999716e+01 2.282810999999999879e+01
7.509999999999999432e+01 7.458580999999999506e+01
7.515000000000000568e+01 5.336334999999999695e+01
7.520000000000000284e+01 2.436175000000000068e+01
7.525000000000000000e+01 3.929133999999999816e+01
7.529999999999999716e+01 3.246027999999999736e+01
7.534999999999999432e+01 4.779298000000000002e+01
7.540000000000000568e+01 2.602085999999999899e+01
7.545000000000000284e+01 2.794915999999999912e+01
7.550000000000000000e+01 1.617905000000000015e+01
7.554999999999999716e+01 1.990709999999999980e+01
7.559999999999999432e+01 2.455566999999999922e+01
7.565000000000000568e+01 3.000997999999999877e+01
7.570000000000000284e+01 2.163945000000000007e+01
7.575000000000000000e+01 5.465283999999999764e+01
7.579999999999999716e+01 3.081202000000000041e+01
7.584999999999999432e+01 4.179028000000000276e+01
7.590000000000000568e+01 4.605142000000000024e+01
7.595000000000000284e+01 4.313839999999999719e+01
7.600000000000000000e+01 4.544814999999999827e+01
7.604999999999999716e+01 1.453311000000000064e+01
7.609999999999999432e+01 1.898739000000000132e+01
7.615000000000000568e+01 6.935331999999999653e+01
7.620000000000000284e+01 4.637762000000000029e+01
7.625000000000000000e+01 9.054806000000000665e+01
7.629999999999999716e+01 6.683602999999999383e+01
7.634999999999999432e+01 3.705404999999999660e+01
7.640000000000000568e+01 3.959174999999999756e+01
7.645000000000000284e+01 4.742613000000000056e+01
7.650000000000000000e+01 5.297169999999999845e+01
7.654999999999999716e+01 4.689079999999999870e+01
7.659999999999999432e+01 1.488155000000000072e+01
7.665000000000000568e+01 3.672039000000000186e+01
7.670000000000000284e+01 5.000569999999999737e+01
7.675000000000000000e+01 1.065081999999999951e+01
7.679999999999999716e+01 4.480841999999999814e+01
7.684999999999999432e+01 1.846361999999999881e+01
7.690000000000000568e+01 1.420806999999999931e+01
7.695000000000000284e+01 2.745801000000000158e+01
7.700000000000000000e+01 3.952013999999999783e+01
7.704999999999999716e+01 5.149508999999999759e+01
7.709999999999999432e+01 3.656611000000000189e+01
7.715000000000000568e+01 3.922608000000000317e+01
7.720000000000000284e+01 5.335023999999999944e+01
7.725000000000000000e+01 1.222714000000000034e+01
7.729999999999999716e+01 2.758045999999999864e+01
7.734999999999999432e+01 4.245588999999999658e+01
7.740000000000000568e+01 6.354661000000000115e+01
7.745000000000000284e+01 2.941803000000000168e+01
7.750000000000000000e+01 4.961889000000000038e+01
7.754999999999999716e+01 2.086721999999999966e+01
7.759999999999999432e+01 2.546529999999999916e+01
7.765000000000000568e+01 3.184984000000000037e+01
7.770000000000000284e+01 5.468381999999999721e+01
7.775000000000000000e+01 3.681298000000000314e+01
7.779999999999999716e+01 4.750479999999999592e+00
7.784999999999999432e+01 3.385016999999999854e+01
7.790000000000000568e+01 7.286899999999999977e+01
7.795000000000000284e+01 4.834465000000000146e+01
7.800000000000000000e+01 2.173367000000000004e+01
7.804999999999999716e+01 4.763053000000000026e+01
7.809999999999999432e+01 4.138949000000000211e+01
7.815000000000000568e+01 5.509506999999999977e+01
7.820000000000000284e+01 4.949262999999999835e+01
7.825000000000000000e+01 4.791544999999999987e+01
7.829999999999999716e+01 3.766637999999999664e+01
7.834999999999999432e+01 5.266378000000000270e+01
7.840000000000000568e+01 4.317448999999999870e+01
7.845000000000000284e+01 5.184414999999999907e+01
7.850000000000000000e+01 4.041006000000000142e+01
7.854999999999999716e+01 4.408406999999999698e+01
7.859999999999999432e+01 3.894659999999999656e+01
7.865000000000000568e+01 1.567985000000000007e+01
7.870000000000000284e+01 4.971880000000000166e+01
7.875000000000000000e+01 2.019482999999999961e+01
7.879999999999999716e+01 2.453999999999999915e+01
7.884999999999999432e+01 2.305689999999999884e+01
7.890000000000000568e+01 4.832309999999999661e+01
7.895000000000000284e+01 3.142587999999999937e+01
7.900000000000000000e+01 2.979654000000000025e+01
7.904999999999999716e+01 2.075412000000000035e+01
7.909999999999999432e+01 5.105855999999999995e+01
7.915000000000000568e+01 1.276850999999999914e+01
7.920000000000000284e+01 4.757896999999999821e+01
7.925000000000000000e+01 3.989139999999999731e+01
7.929999999999999716e+01 4.840115999999999730e+01
7.934999999999999432e+01 4.592978999999999701e+01
7.940000000000000568e+01 1.544943999999999917e+01
7.945000000000000284e+01 3.393090000000000117e+01
7.950000000000000000e+01 5.114963000000000193e+01
7.954999999999999716e+01 4.303734000000000037e+01
7.959999999999999432e+01 3.543726000000000198e+01
7.965000000000000568e+01 4.604811999999999728e+01
7.970000000000000284e+01 2.704341000000000150e+01
7.975000000000000000e+01 3.782988000000000284e+01
7.979999999999999716e+01 4.482280000000000086e+01
7.984999999999999432e+01 3.455781000000000347e+01
7.990000000000000568e+01 5.089522999999999797e+01
7.995000000000000284e+01 3.612630999999999659e+01
8.000000000000000000e+01 3.991803000000000168e+01
8.004999999999999716e+01 4.669483000000000317e+01
8.009999999999999432e+01 1.887416999999999945e+01
8.015000000000000568e+01 2.221499000000000024e+01
8.020000000000000284e+01 2.511615000000000109e+01
8.025000000000000000e+01 3.521961000000000297e+01
8.029999999999999716e+01 2.762575999999999965e+01
8.034999999999999432e+01 3.327770999999999901e+01
8.040000000000000568e+01 1.545590999999999937e+01
8.045000000000000284e+01 3.096002000000000010e+01
8.050000000000000000e+01 4.149228000000000094e+01
8.054999999999999716e+01 1.560253999999999941e+01
8.059999999999999432e+01 2.689602000000000004e+01
8.065000000000000568e+01 2.711151999999999873e+01
8.070000000000000284e+01 1.702608999999999995e+01
8.075000000000000000e+01 3.140452000000000155e+01
8.079999999999999716e+01 3.149465999999999966e+01
8.084999999999999432e+01 1.477872999999999948e+01
8.090000000000000568e+01 6.107155000000000200e+01
8.095000000000000284e+01 5.272843999999999909e+01
8.100000000000000000e+01 2.922885000000000133e+01
8.104999999999999716e+01 2.452605000000000146e+01
8.109999999999999432e+01 1.363057000000000052e+01
8.115000000000000568e+01 2.112441000000000102e+01
8.120000000000000284e+01 3.390496000000000265e+01
8.125000000000000000e+01 3.301473000000000013e+01
8.129999999999999716e+01 5.224710999999999927e+01
8.134999999999999432e+01 3.056249000000000038e+01
8.140000000000000568e+01 5.475173999999999808e+01
8.145000000000000284e+01 7.010805999999999472e+01
8.150000000000000000e+01 2.985696000000000083e+01
8.154999999999999716e+01 9.512660000000000338e+00
8.159999999999999432e+01 4.155427000000000248e+01
8.165000000000000568e+01 4.183433000000000135e+01
8.170000000000000284e+01 5.536092000000000013e+01
8.175000000000000000e+01 5.123602999999999952e+01
8.179999999999999716e+01 5.161581000000000330e+01
8.184999999999999432e+01 2.392475999999999914e+01
8.190000000000000568e+01 3.638841000000000037e+01
8.195000000000000284e+01 6.603708000000000311e+01
8.200000000000000000e+01 4.252590000000000003e+01
8.204999999999999716e+01 3.886397000000000190e+01
8.209999999999999432e+01 4.737044999999999817e+01
8.215000000000000568e+01 3.735262999999999778e+01
8.220000000000000284e+01 6.270213999999999999e+01
8.225000000000000000e+01 2.132423999999999964e+01
8.229999999999999716e+01 4.334403999999999968e+01
8.234999999999999432e+01 4.231096999999999753e+01
8.240000000000000568e+01 5.425074000000000041e+01
8.245000000000000284e+01 2.933889999999999887e+01
8.250000000000000000e+01 3.963034999999999997e+01
8.254999999999999716e+01 6.325003999999999849e+01
8.259999999999999432e+01 3.970360000000000156e+01
8.265000000000000568e+01 5.140785999999999945e+01
8.270000000000000284e+01 2.812907999999999831e+01
8.275000000000000000e+01 4.629912999999999812e+01
8.279999999999999716e+01 1.322564999999999991e+01
8.284999999999999432e+01 4.721488000000000085e+01
8.290000000000000568e+01 2.276418999999999926e+01
8.295000000000000284e+01 4.440511000000000053e+01
8.300000000000000000e+01 4.394525000000000148e+01
8.304999999999999716e+01 4.907081999999999766e+01
8.309999999999999432e+01 5.519635999999999854e+01
8.315000000000000568e+01 3.853217000000000070e+01
8.320000000000000284e+01 1.323126699999999971e+02
8.325000000000000000e+01 3.712975000000000136e+01
8.329999999999999716e+01 4.374817999999999785e+01
8.334999999999999432e+01 5.244928999999999775e+01
8.340000000000000568e+01 4.150578999999999752e+01
8.345000000000000284e+01 1.902592999999999890e+01
8.350000000000000000e+01 3.445595999999999748e+01
8.354999999999999716e+01 3.454834000000000316e+01
8.359999999999999432e+01 4.526015000000000299e+01
8.365000000000000568e+01 9.773070000000000590e+00
8.370000000000000284e+01 3.972426999999999708e+01
8.375000000000000000e+01 1.773911000000000016e+01
8.379999999999999716e+01 5.165925000000000011e+01
8.384999999999999432e+01 3.541349000000000302e+01
8.390000000000000568e+01 8.316243000000000052e+01
8.395000000000000284e+01 4.776015999999999906e+01
8.400000000000000000e+01 3.333012999999999693e+01
8.404999999999999716e+01 6.518860999999999706e+01
8.409999999999999432e+01 7.081385000000000218e+01
8.415000000000000568e+01 5.556127000000000038e+01
8.420000000000000284e+01 5.269093000000000160e+01
8.425000000000000000e+01 3.433124000000000109e+01
8.429999999999999716e+01 4.862915000000000276e+01
8.434999999999999432e+01 2.723752999999999957e+01
8.440000000000000568e+01 3.348863999999999663e+01
8.445000000000000284e+01 3.903885999999999967e+01
8.450000000000000000e+01 5.218706999999999852e+01
8.454999999999999716e+01 4.948405999999999949e+01
8.459999999999999432e+01 3.497619000000000256e+01
8.465000000000000568e+01 2.509776000000000096e+01
8.470000000000000284e+01 4.396385999999999683e+01
8.475000000000000000e+01 4.454200999999999766e+01
8.479999999999999716e+01 1.486640000000000050e+01
8.484999999999999432e+01 3.224569999999999936e+01
8.490000000000000568e+01 5.136934999999999718e+01
8.495000000000000284e+01 5.677555999999999869e+01
8.500000000000000000e+01 2.323994000000000071e+01
8.504999999999999716e+01 9.190994999999999493e+01
8.509999999999999432e+01 4.772592000000000212e+01
8.515000000000000568e+01 4.241716000000000264e+01
8.520000000000000284e+01 4.978685000000000116e+01
8.525000000000000000e+01 5.681501999999999697e+01
8.529999999999999716e+01 4.667994999999999806e+01
8.534999999999999432e+01 5.633778999999999826e+01
8.540000000000000568e+01 5.354341000000000150e+01
8.545000000000000284e+01 3.424972000000000349e+01
8.550000000000000000e+01 6.974940000000000140e+00
8.554999999999999716e+01 1.865296999999999983e+01
8.559999999999999432e+01 4.319944000000000273e+01
8.565000000000000568e+01 4.575670999999999822e+01
8.570000000000000284e+01 5.038479999999999848e+01
8.575000000000000000e+01 1.478951999999999956e+01
8.579999999999999716e+01 6.999869999999999592e+00
8.584999999999999432e+01 2.033203999999999922e+01
8.590000000000000568e+01 2.329890999999999934e+01
8.595000000000000284e+01 7.183567999999999643e+01
8.600000000000000000e+01 2.490672999999999959e+01
8.604999999999999716e+01 4.604155999999999693e+01
8.609999999999999432e+01 5.772426999999999708e+01
8.615000000000000568e+01 4.692314999999999969e+01
8.620000000000000284e+01 4.404276000000000124e+01
8.625000000000000000e+01 5.915404999999999802e+01
8.629999999999999716e+01 3.600466999999999729e+01
8.634999999999999432e+01 6.424857000000000085e+01
8.640000000000000568e+01 3.535887999999999920e+01
8.645000000000000284e+01 4.916268999999999778e+01
8.650000000000000000e+01 8.212564999999999316e+01
8.654999999999999716e+01 1.595805999999999969e+01
8.659999999999999432e+01 6.423695999999999628e+01
8.665000000000000568e+01 3.733268000000000342e+01
8.670000000000000284e+01 3.673780000000000001e+01
8.675000000000000000e+01 3.203882000000000119e+01
8.679999999999999716e+01 3.560949999999999704e+01
8.684999999999999432e+01 2.385021000000000058e+01
8.690000000000000568e+01 1.170726999999999940e+01
8.695000000000000284e+01 4.731078999999999724e+01
8.700000000000000000e+01 5.320846999999999838e+01
8.704999999999999716e+01 4.874703999999999837e+01
8.709999999999999432e+01 3.678625000000000256e+01
8.715000000000000568e+01 2.420385999999999882e+01
8.720000000000000284e+01 2.617208000000000112e+01
8.725000000000000000e+01 2.292699999999999960e+01
8.729999999999999716e+01 4.588156000000000034e+01
8.734999999999999432e+01 4.900321000000000282e+01
8.740000000000000568e+01 1.408643999999999963e+01
8.745000000000000284e+01 3.123698999999999870e+01
8.750000000000000000e+01 3.936619000000000312e+01
8.754999999999999716e+01 3.652423999999999893e+01
8.759999999999999432e+01 4.668863000000000341e+01
8.765000000000000568e+01 3.979267000000000110e+01
8.770000000000000284e+01 2.873331999999999908e+01
8.775000000000000000e+01 5.612283999999999651e+01
8.779999999999999716e+01 4.638295999999999708e+01
8.784999999999999432e+01 6.302609999999999957e+01
8.790000000000000568e+01 8.293997000000000241e+01
8.795000000000000284e+01 6.115888000000000346e+01
8.800000000000000000e+01 1.583320999999999934e+01
8.804999999999999716e+01 8.558944999999999936e+01
8.809999999999999432e+01 5.432831000000000188e+01
8.815000000000000568e+01 3.635878099999999904e+02
8.820000000000000284e+01 5.806557000000000102e+01
8.825000000000000000e+01 5.152678999999999832e+01
8.829999999999999716e+01 5.421182000000000301e+01
8.834999999999999432e+01 7.220726000000000511e+01
8.840000000000000568e+01 4.409693000000000040e+01
8.845000000000000284e+01 4.946278000000000219e+01
8.850000000000000000e+01 5.896520999999999901e+01
8.854999999999999716e+01 4.512263999999999697e+01
8.859999999999999432e+01 3.485900999999999783e+01
8.865000000000000568e+01 3.355857999999999919e+01
8.870000000000000284e+01 4.302591999999999928e+01
8.875000000000000000e+01 3.410575999999999652e+01
8.879999999999999716e+01 5.167831999999999937e+01
8.884999999999999432e+01 4.750144000000000233e+01
8.890000000000000568e+01 4.387442000000000064e+01
8.895000000000000284e+01 4.567262000000000199e+01
8.900000000000000000e+01 2.742389000000000010e+01
8.904999999999999716e+01 3.465482999999999691e+01
8.909999999999999432e+01 6.199929999999999808e+01
8.915000000000000568e+01 5.124419999999999931e+01
8.920000000000000284e+01 4.162277000000000271e+01
8.925000000000000000e+01 2.024466999999999928e+01
8.929999999999999716e+01 4.565160999999999802e+01
8.934999999999999432e+01 7.088036999999999921e+01
8.940000000000000568e+01 5.713324999999999676e+01
8.945000000000000284e+01 6.059389999999999610e+00
8.950000000000000000e+01 8.728798000000000457e+01
8.954999999999999716e+01 5.321947999999999723e+01
8.959999999999999432e+01 4.339392000000000138e+01
8.965000000000000568e+01 5.972473999999999705e+01
8.970000000000000284e+01 2.497520000000000095e+01
8.975000000000000000e+01 5.630440999999999718e+01
8.979999999999999716e+01 6.413647000000000276e+01
8.984999999999999432e+01 6.194375999999999749e+01
8.990000000000000568e+01 8.099280000000000257e+01
8.995000000000000284e+01 4.194004000000000332e+01
9.000000000000000000e+01 6.012295000000000300e+01
9.004999999999999716e+01 6.032620000000000005e+01
9.009999999999999432e+01 5.223691999999999780e+01
9.015000000000000568e+01 5.465041999999999689e+01
9.020000000000000284e+01 3.456076999999999799e+01
9.025000000000000000e+01 1.011490500000000026e+02
9.029999999999999716e+01 2.969483999999999924e+01
9.034999999999999432e+01 5.531481000000000137e+01
9.040000000000000568e+01 2.284500999999999848e+01
9.045000000000000284e+01 5.492031000000000063e+01
9.050000000000000000e+01 6.121618000000000137e+01
9.054999999999999716e+01 1.180552600000000041e+02
9.059999999999999432e+01 3.753654000000000224e+01
9.065000000000000568e+01 2.104235999999999862e+01
9.070000000000000284e+01 5.211603999999999814e+01
9.075000000000000000e+01 2.842911000000000143e+01
9.079999999999999716e+01 7.198984000000000094e+01
9.084999999999999432e+01 3.982097999999999871e+01
9.090000000000000568e+01 4.818395999999999901e+01
9.095000000000000284e+01 1.885106000000000037e+01
9.100000000000000000e+01 3.817506000000000199e+01
9.104999999999999716e+01 9.056553999999999860e+01
9.109999999999999432e+01 3.059967999999999932e+01
9.115000000000000568e+01 3.990292000000000172e+01
9.120000000000000284e+01 6.587914999999999566e+01
9.125000000000000000e+01 7.157039000000000328e+01
9.129999999999999716e+01 2.743377999999999872e+01
9.134999999999999432e+01 2.970645999999999987e+01
9.140000000000000568e+01 6.852047000000000310e+01
9.145000000000000284e+01 4.063087999999999766e+01
9.150000000000000000e+01 2.746772999999999954e+01
9.154999999999999716e+01 4.203878999999999877e+01
9.159999999999999432e+01 5.042961999999999989e+01
9.165000000000000568e+01 4.534678999999999860e+01
9.170000000000000284e+01 2.631043000000000021e+01
9.175000000000000000e+01 2.044558999999999926e+01
9.179999999999999716e+01 2.736202000000000112e+01
9.184999999999999432e+01 1.073757999999999946e+01
9.190000000000000568e+01 2.120158999999999949e+01
9.195000000000000284e+01 4.863212000000000046e+01
9.200000000000000000e+01 3.862111999999999767e+01
9.204999999999999716e+01 3.105781999999999954e+01
9.209999999999999432e+01 5.882706999999999908e+01
9.215000000000000568e+01 6.687435000000000684e+01
9.220000000000000284e+01 3.050062000000000140e+01
9.225000000000000000e+01 4.015659999999999741e+01
9.229999999999999716e+01 4.710790999999999684e+01
9.234999999999999432e+01 3.394234000000000151e+01
9.240000000000000568e+01 4.089027000000000100e+01
9.245000000000000284e+01 8.306444000000000472e+01
9.250000000000000000e+01 2.824440999999999846e+01
9.254999999999999716e+01 5.249522000000000332e+01
9.259999999999999432e+01 3.997019000000000233e+01
9.265000000000000568e+01 2.089156199999999899e+02
9.270000000000000284e+01 3.070036999999999949e+01
9.275000000000000000e+01 3.105026000000000153e+01
9.279999999999999716e+01 5.529740999999999929e+01
9.284999999999999432e+01 5.538790000000000191e+01
9.290000000000000568e+01 4.348673999999999751e+01
9.295000000000000284e+01 5.556477999999999895e+01
9.300000000000000000e+01 4.164036000000000115e+01
9.304999999999999716e+01 6.543882999999999583e+01
9.309999999999999432e+01 3.344758000000000209e+01
9.315000000000000568e+01 3.805498999999999654e+01
9.320000000000000284e+01 8.113003999999999394e+01
9.325000000000000000e+01 4.244613999999999976e+01
9.329999999999999716e+01 4.249891000000000219e+01
9.334999999999999432e+01 1.617306999999999917e+01
9.340000000000000568e+01 7.612094000000000449e+01
9.345000000000000284e+01 5.739878999999999820e+01
9.350000000000000000e+01 4.112321000000000026e+01
9.354999999999999716e+01 1.663657999999999859e+01
9.359999999999999432e+01 5.390617000000000303e+01
9.365000000000000568e+01 3.090062999999999960e+01
9.370000000000000284e+01 2.450906000000000162e+01
9.375000000000000000e+01 3.746652999999999878e+01
9.379999999999999716e+01 1.598821000000000048e+01
9.384999999999999432e+01 3.402506000000000341e+01
9.390000000000000568e+01 2.069273000000000096e+01
9.395000000000000284e+01 4.478284000000000020e+01
9.400000000000000000e+01 2.380806000000000111e+01
9.404999999999999716e+01 4.461666999999999916e+01
9.409999999999999432e+01 6.959033999999999764e+01
9.415000000000000568e+01 6.356345999999999918e+01
9.420000000000000284e+01 2.827284999999999826e+01
9.425000000000000000e+01 2.864784999999999826e+01
9.429999999999999716e+01 6.853037000000000489e+01
9.434999999999999432e+01 2.992621000000000109e+01
9.440000000000000568e+01 1.745523999999999987e+01
9.445000000000000284e+01 3.426715999999999696e+01
9.450000000000000000e+01 2.596885999999999939e+01
9.454999999999999716e+01 2.590239000000000047e+01
9.459999999999999432e+01 2.547281999999999869e+01
9.465000000000000568e+01 5.236753999999999820e+01
9.470000000000000284e+01 4.217956000000000216e+01
9.475000000000000000e+01 3.563333000000000084e+01
9.479999999999999716e+01 4.414074000000000098e+01
9.484999999999999432e+01 2.141302999999999912e+01
9.490000000000000568e+01 7.375338000000000704e+01
9.495000000000000284e+01 4.599121999999999844e+01
9.500000000000000000e+01 2.248920000000000030e+01
9.504999999999999716e+01 4.872146000000000043e+01
9.509999999999999432e+01 4.018419999999999703e+01
9.515000000000000568e+01 2.146555999999999997e+01
9.520000000000000284e+01 1.862538999999999945e+01
9.525000000000000000e+01 1.532085999999999970e+01
9.529999999999999716e+01 1.222569000000000017e+01
9.534999999999999432e+01 8.591900000000000759e+00
9.540000000000000568e+01 3.326198000000000121e+01
9.545000000000000284e+01 4.449980999999999653e+01
9.550000000000000000e+01 4.404256000000000171e+01
9.554999999999999716e+01 1.083500499999999960e+02
9.559999999999999432e+01 1.489469000000000065e+01
9.565000000000000568e+01 2.385585000000000022e+01
9.570000000000000284e+01 3.538018999999999892e+01
9.575000000000000000e+01 2.498603999999999914e+01
9.579999999999999716e+01 3.673279000000000138e+01
9.584999999999999432e+01 1.105064799999999963e+02
9.590000000000000568e+01 5.987924000000000291e+01
9.595000000000000284e+01 2.447569999999999979e+01
9.600000000000000000e+01 1.468051999999999957e+01
9.604999999999999716e+01 3.797243000000000279e+01
9.609999999999999432e+01 7.470292000000000598e+01
9.615000000000000568e+01 3.868177000000000021e+01
9.620000000000000284e+01 5.192266999999999655e+01
9.625000000000000000e+01 2.473854000000000042e+01
9.629999999999999716e+01 1.163040199999999942e+02
9.634999999999999432e+01 3.520705999999999847e+01
9.640000000000000568e+01 3.772762999999999778e+01
9.645000000000000284e+01 3.193327000000000027e+01
9.650000000000000000e+01 5.121656000000000120e+01
9.654999999999999716e+01 5.397250999999999976e+01
9.659999999999999432e+01 3.546112999999999715e+01
9.665000000000000568e+01 5.986296000000000106e+01
9.670000000000000284e+01 5.406230999999999653e+01
9.675000000000000000e+01 1.864245000000000019e+01
9.679999999999999716e+01 2.307445999999999842e+01
9.684999999999999432e+01 4.164363999999999777e+01
9.690000000000000568e+01 2.720785000000000053e+01
9.695000000000000284e+01 1.144052800000000047e+02
9.700000000000000000e+01 3.819232000000000227e+01
9.704999999999999716e+01 3.070204000000000022e+01
9.709999999999999432e+01 7.152730999999999995e+01
9.715000000000000568e+01 7.947493000000000052e+01
9.720000000000000284e+01 3.300448000000000093e+01
9.725000000000000000e+01 2.921433999999999997e+01
9.729999999999999716e+01 5.136659999999999826e+01
9.734999999999999432e+01 9.043743000000000620e+01
9.740000000000000568e+01 5.476885999999999655e+01
9.745000000000000284e+01 6.184125999999999834e+01
9.750000000000000000e+01 5.667961999999999989e+01
9.754999999999999716e+01 2.350147000000000119e+01
9.759999999999999432e+01 3.616476000000000113e+01
9.765000000000000568e+01 4.267425000000000068e+01
9.770000000000000284e+01 3.000190999999999875e+01
9.775000000000000000e+01 2.479100000000000037e+01
9.779999999999999716e+01 1.322550000000000026e+01
9.784999999999999432e+01 1.330155000000000065e+01
9.790000000000000568e+01 6.657819000000000642e+01
9.795000000000000284e+01 3.502588999999999686e+01
9.800000000000000000e+01 3.474781999999999726e+01
9.804999999999999716e+01 2.622062999999999988e+01
9.809999999999999432e+01 4.459991999999999734e+01
9.815000000000000568e+01 2.664533000000000129e+01
9.820000000000000284e+01 1.612620000000000076e+01
9.825000000000000000e+01 5.463322999999999752e+01
9.829999999999999716e+01 5.292542000000000257e+01
9.834999999999999432e+01 3.811878999999999706e+01
9.840000000000000568e+01 4.310181000000000040e+01
9.845000000000000284e+01 6.013508000000000209e+01
9.850000000000000000e+01 2.904813000000000045e+01
9.854999999999999716e+01 4.562042999999999893e+01
9.859999999999999432e+01 2.880948000000000064e+01
9.865000000000000568e+01 3.593292000000000286e+01
9.870000000000000284e+01 3.017574000000000112e+01
9.875000000000000000e+01 1.669991999999999877e+01
9.879999999999999716e+01 5.327210999999999785e+01
9.884999999999999432e+01 2.290248000000000062e+01
9.890000000000000568e+01 4.187800000000000011e+01
9.895000000000000284e+01 4.680577999999999861e+01
9.900000000000000000e+01 3.048372000000000170e+01
9.904999999999999716e+01 3.763671000000000078e+01
9.909999999999999432e+01 1.553439000000000014e+01
9.915000000000000568e+01 3.751809999999999690e+01
9.920000000000000284e+01 4.910493999999999915e+01
9.925000000000000000e+01 3.176026999999999845e+01
9.929999999999999716e+01 4.142750000000000199e+01
9.934999999999999432e+01 4.196560000000000201e+01
9.940000000000000568e+01 5.073678000000000310e+01
9.945000000000000284e+01 6.065465999999999980e+01
9.950000000000000000e+01 5.944176999999999822e+01
9.954999999999999716e+01 2.612569999999999837e+01
9.959999999999999432e+01 6.116510999999999854e+01
9.965000000000000568e+01 4.896675399999999740e+02
9.970000000000000284e+01 5.131831999999999994e+01
9.975000000000000000e+01 5.819501999999999953e+01
9.979999999999999716e+01 3.539849999999999852e+01
9.984999999999999432e+01 2.475703000000000031e+01
9.990000000000000568e+01 2.334451999999999927e+01
9.995000000000000284e+01 4.757146000000000186e+01
1.000000000000000000e+02 4.891539999999999822e+01
1.000499999999999972e+02 3.657475999999999772e+01
1.000999999999999943e+02 7.902719000000000449e+01
1.001500000000000057e+02 2.392946999999999846e+01
1.002000000000000028e+02 2.945289999999999964e+01
1.002500000000000000e+02 1.966403999999999996e+01
1.002999999999999972e+02 2.463391999999999982e+01
1.003499999999999943e+02 3.767020000000000124e+01
1.004000000000000057e+02 2.499640000000000128e+01
1.004500000000000028e+02 2.047003000000000128e+01
1.005000000000000000e+02 3.391738999999999749e+01
1.005499999999999972e+02 4.921804000000000201e+01
1.005999999999999943e+02 4.260412999999999784e+01
1.006500000000000057e+02 3.796233000000000146e+01
1.007000000000000028e+02 4.907385000000000019e+01
1.007500000000000000e+02 5.500061000000000178e+01
1.007999999999999972e+02 4.424929000000000201e+01
1.008499999999999943e+02 5.307538999999999874e+01
1.009000000000000057e+02 5.802170000000000272e+00
1.009500000000000028e+02 2.558359000000000094e+01
1.010000000000000000e+02 2.218478999999999957e+01
1.010499999999999972e+02 5.554753999999999792e+01
1.010999999999999943e+02 5.053072999999999837e+01
1.011500000000000057e+02 5.634890999999999650e+01
1.012000000000000028e+02 1.851454999999999984e+01
1.012500000000000000e+02 6.299060999999999666e+01
1.012999999999999972e+02 5.031950000000000145e+00
1.013499999999999943e+02 4.918095999999999890e+01
1.014000000000000057e+02 1.048841999999999963e+01
1.014500000000000028e+02 3.811753000000000213e+01
1.015000000000000000e+02 1.296022999999999925e+01
1.015499999999999972e+02 4.249712999999999852e+01
1.015999999999999943e+02 6.737057000000000073e+01
1.016500000000000057e+02 2.610867999999999967e+01
1.017000000000000028e+02 5.442278999999999911e+01
1.017500000000000000e+02 3.172954000000000008e+01
1.017999999999999972e+02 4.871732999999999691e+01
1.018499999999999943e+02 2.950227999999999895e+01
1.019000000000000057e+02 1.731220000000000070e+01
1.019500000000000028e+02 3.315688999999999709e+01
1.020000000000000000e+02 2.692914000000000030e+01
1.020499999999999972e+02 3.334481000000000250e+01
1.020999999999999943e+02 1.188075000000000081e+01
1.021500000000000057e+02 3.578271000000000157e+01
1.022000000000000028e+02 5.229093000000000302e+01
1.022500000000000000e+02 5.509955000000000069e+01
1.022999999999999972e+02 2.727818999999999861e+01
1.023499999999999943e+02 2.895184000000000069e+01
1.024000000000000057e+02 3.599141999999999797e+01
1.024500000000000028e+02 1.612726800000000082e+02
1.025000000000000000e+02 3.665841999999999956e+01
1.025499999999999972e+02 3.295015000000000072e+01
1.025999999999999943e+02 1.959600000000000009e+01
1.026500000000000057e+02 2.324938999999999822e+01
1.027000000000000028e+02 3.764674999999999727e+01
1.027500000000000000e+02 2.233620000000000161e+01
1.027999999999999972e+02 2.979137000000000057e+01
1.028499999999999943e+02 2.958622000000000085e+01
1.029000000000000057e+02 5.119689999999999941e+01
1.029500000000000028e+02 2.419331999999999994e+01
1.030000000000000000e+02 5.420074000000000325e+01
1.030499999999999972e+02 6.406094000000000221e+01
1.030999999999999943e+02 1.948301000000000016e+01
1.031500000000000057e+02 1.599506000000000050e+01
1.032000000000000028e+02 1.551388000000000034e+01
1.032500000000000000e+02 4.623040000000000305e+01
1.032999999999999972e+02 3.256343999999999994e+01
1.033499999999999943e+02 2.376428999999999903e+01
1.034000000000000057e+02 5.055758000000000152e+01
1.034500000000000028e+02 4.623534999999999684e+01
1.035000000000000000e+02 5.667385000000000161e+01
1.035499999999999972e+02 3.907408999999999821e+01
1.035999999999999943e+02 3.503817999999999699e+01
1.036500000000000057e+02 3.043697999999999837e+01
1.037000000000000028e+02 1.551172000000000040e+01
1.037500000000000000e+02 8.248329999999999274e+00
1.037999999999999972e+02 2.129764000000000124e+01
1.038499999999999943e+02 3.010962999999999923e+01
1.039000000000000057e+02 1.124996999999999936e+01
1.039500000000000028e+02 6.759459999999999980e+01
1.040000000000000000e+02 2.897250000000000014e+01
1.040499999999999972e+02 3.021329000000000065e+01
1.040999999999999943e+02 7.909099999999999575e+00
1.041500000000000057e+02 6.278097000000000349e+01
1.042000000000000028e+02 8.612629999999999342e+00
1.042500000000000000e+02 1.707047000000000025e+01
1.042999999999999972e+02 1.342107000000000028e+01
1.043499999999999943e+02 3.264439999999999742e+01
1.044000000000000057e+02 5.381394999999999840e+01
1.044500000000000028e+02 1.889176000000000144e+01
1.045000000000000000e+02 2.983972999999999942e+01
1.045499999999999972e+02 3.684046000000000021e+01
1.045999999999999943e+02 8.847929999999999495e+01
1.046500000000000057e+02 9.101855000000000473e+01
1.047000000000000028e+02 4.478824999999999790e+01
1.047500000000000000e+02 5.356687999999999761e+01
1.047999999999999972e+02 3.099633000000000038e+01
1.048499999999999943e+02 9.724842999999999904e+01
1.049000000000000057e+02 4.604782999999999760e+01
1.049500000000000028e+02 4.211775999999999698e+01
1.050000000000000000e+02 1.217181000000000068e+02
1.050499999999999972e+02 4.788345999999999947e+01
1.050999999999999943e+02 1.854895000000000138e+01
1.051500000000000057e+02 1.617770399999999995e+02
1.052000000000000028e+02 3.693178000000000338e+01
1.052500000000000000e+02 1.359026000000000067e+01
1.052999999999999972e+02 2.661711000000000027e+01
1.053499999999999943e+02 2.183360000000000056e+01
1.054000000000000057e+02 2.675616000000000128e+01
1.054500000000000028e+02 2.182153999999999883e+01
1.055000000000000000e+02 3.988638000000000261e+01
1.055499999999999972e+02 3.362655999999999779e+01
1.055999999999999943e+02 3.297173999999999694e+01
1.056500000000000057e+02 2.118320999999999898e+01
1.057000000000000028e+02 4.208174999999999955e+01
1.057500000000000000e+02 3.215129000000000303e+01
1.057999999999999972e+02 4.647567000000000093e+01
1.058499999999999943e+02 3.954894000000000176e+01
1.059000000000000057e+02 4.362270999999999788e+01
1.059500000000000028e+02 1.037671299999999945e+02
1.060000000000000000e+02 1.075375599999999991e+02
1.060499999999999972e+02 2.441898000000000124e+01
1.060999999999999943e+02 3.762964999999999804e+01
1.061500000000000057e+02 2.790681999999999974e+01
1.062000000000000028e+02 5.635088999999999970e+01
1.062500000000000000e+02 4.693648999999999916e+01
1.062999999999999972e+02 7.742159999999999798e+01
1.063499999999999943e+02 5.730861000000000161e+01
1.064000000000000057e+02 4.959758000000000067e+01
1.064500000000000028e+02 7.447041000000000111e+01
1.065000000000000000e+02 4.825316999999999723e+01
1.065499999999999972e+02 3.243845000000000312e+01
1.065999999999999943e+02 9.547240000000000393e+00
1.066500000000000057e+02 2.383980999999999995e+01
1.067000000000000028e+02 8.700419999999999376e+00
1.067500000000000000e+02 4.289578000000000202e+01
1.067999999999999972e+02 5.522406999999999755e+01
1.068499999999999943e+02 7.660845000000000482e+01
1.069000000000000057e+02 4.673178000000000054e+01
1.069500000000000028e+02 5.814665000000000106e+01
1.070000000000000000e+02 1.606068000000000140e+01
1.070499999999999972e+02 5.228097000000000349e+01
1.070999999999999943e+02 1.631225999999999843e+01
1.071500000000000057e+02 7.043600999999999601e+01
1.072000000000000028e+02 4.082106999999999886e+01
1.072500000000000000e+02 3.586059000000000196e+01
1.072999999999999972e+02 3.570044000000000040e+01
1.073499999999999943e+02 2.791542000000000101e+01
1.074000000000000057e+02 3.903294999999999959e+01
1.074500000000000028e+02 5.117893999999999721e+01
1.075000000000000000e+02 3.963094000000000250e+01
1.075499999999999972e+02 4.050327999999999662e+01
1.075999999999999943e+02 4.691872000000000043e+01
1.076500000000000057e+02 4.110932999999999993e+01
1.077000000000000028e+02 3.458371000000000350e+01
1.077500000000000000e+02 5.556071000000000026e+01
1.077999999999999972e+02 4.665471000000000146e+01
1.078499999999999943e+02 6.878086000000000411e+01
1.079000000000000057e+02 3.721452000000000027e+01
1.079500000000000028e+02 6.704836000000000240e+01
1.080000000000000000e+02 2.111726000000000170e+01
1.080499999999999972e+02 5.271473000000000297e+01
1.080999999999999943e+02 1.097550999999999988e+01
1.081500000000000057e+02 9.809979999999999478e+00
1.082000000000000028e+02 4.930528999999999940e+01
1.082500000000000000e+02 4.148825999999999681e+01
1.082999999999999972e+02 4.116725000000000279e+01
1.083499999999999943e+02 4.324074999999999847e+01
1.084000000000000057e+02 3.356248000000000076e+01
1.084500000000000028e+02 2.922307999999999950e+01
1.085000000000000000e+02 4.707047000000000025e+01
1.085499999999999972e+02 1.266586000000000034e+01
1.085999999999999943e+02 2.969707000000000008e+01
1.086500000000000057e+02 9.522069999999999368e+00
1.087000000000000028e+02 4.686983000000000033e+01
1.087500000000000000e+02 1.197748100000000022e+02
1.087999999999999972e+02 8.909524000000000399e+01
1.088499999999999943e+02 2.450140000000000029e+01
1.089000000000000057e+02 3.414826999999999657e+01
1.089500000000000028e+02 4.268081999999999709e+01
1.090000000000000000e+02 8.650800000000000267e+00
1.090499999999999972e+02 6.163866999999999763e+01
1.090999999999999943e+02 4.389077999999999946e+01
1.091500000000000057e+02 1.388147800000000132e+02
1.092000000000000028e+02 2.879213999999999984e+01
1.092500000000000000e+02 5.741329000000000349e+01
1.092999999999999972e+02 4.229883000000000237e+01
1.093499999999999943e+02 1.754191000000000145e+01
1.094000000000000057e+02 4.535687000000000069e+01
1.094500000000000028e+02 4.541913999999999874e+01
1.095000000000000000e+02 2.344094000000000122e+01
1.095499999999999972e+02 1.949606999999999957e+01
1.095999999999999943e+02 5.117934000000000339e+01
1.096500000000000057e+02 4.055351999999999890e+01
1.097000000000000028e+02 1.430762999999999963e+01
1.097500000000000000e+02 3.684355999999999653e+01
1.097999999999999972e+02 9.340004000000000417e+01
1.098499999999999943e+02 1.001386499999999984e+02
1.099000000000000057e+02 1.792565000000000097e+01
1.099500000000000028e+02 1.254381000000000057e+02
1.100000000000000000e+02 4.090558999999999656e+01
1.100499999999999972e+02 3.120543999999999940e+01
1.100999999999999943e+02 5.153255999999999659e+01
1.101500000000000057e+02 8.719280999999999437e+01
1.102000000000000028e+02 6.079635999999999996e+01
1.102500000000000000e+02 7.646753999999999962e+01
1.102999999999999972e+02 1.964732000000000056e+01
1.103499999999999943e+02 5.733695000000000164e+01
1.104000000000000057e+02 1.546802099999999882e+02
1.104500000000000028e+02 7.377600999999999942e+01
1.105000000000000000e+02 3.836245999999999867e+01
1.105499999999999972e+02 4.106004999999999683e+01
1.105999999999999943e+02 4.659924000000000177e+01
1.106500000000000057e+02 4.292331999999999681e+01
1.107000000000000028e+02 2.658992999999999896e+01
1.107500000000000000e+02 8.892838000000000420e+01
1.107999999999999972e+02 5.414661999999999864e+01
1.108499999999999943e+02 1.976730999999999838e+01
1.109000000000000057e+02 2.660269999999999868e+01
1.109500000000000028e+02 1.307208100000000002e+02
1.110000000000000000e+02 3.176666000000000167e+01
1.110499999999999972e+02 2.356737000000000037e+01
1.110999999999999943e+02 5.139217000000000013e+01
1.111500000000000057e+02 3.248172000000000281e+01
1.112000000000000028e+02 4.852768999999999977e+01
1.112500000000000000e+02 3.690926999999999936e+01
1.112999999999999972e+02 4.983738000000000312e+01
1.113499999999999943e+02 3.659698000000000206e+01
1.114000000000000057e+02 5.085656000000000176e+01
1.114500000000000028e+02 1.231686899999999980e+02
1.115000000000000000e+02 4.785526000000000124e+01
1.115499999999999972e+02 1.322310000000000052e+01
1.115999999999999943e+02 9.477230000000000487e+00
1.116500000000000057e+02 6.615903000000000134e+01
1.117000000000000028e+02 5.829726000000000141e+01
1.117500000000000000e+02 2.706678000000000139e+01
1.117999999999999972e+02 3.723190000000000310e+01
1.118499999999999943e+02 1.146660499999999985e+02
1.119000000000000057e+02 4.484174999999999756e+01
1.119500000000000028e+02 1.597757200000000068e+02
1.120000000000000000e+02 2.197678000000000154e+01
1.120499999999999972e+02 3.048996999999999957e+01
1.120999999999999943e+02 8.356640000000000512e+00
1.121500000000000057e+02 4.292269000000000290e+01
1.122000000000000028e+02 4.218842999999999677e+01
1.122500000000000000e+02 7.728691000000000599e+01
1.122999999999999972e+02 7.966350000000000264e+00
1.123499999999999943e+02 4.066009999999999991e+01
1.124000000000000057e+02 8.040775999999999613e+01
1.124500000000000028e+02 3.659951000000000221e+01
1.125000000000000000e+02 2.652421999999999969e+01
1.125499999999999972e+02 4.439958000000000027e+01
1.125999999999999943e+02 7.331116000000000099e+01
1.126500000000000057e+02 7.019302000000000419e+01
1.127000000000000028e+02 4.924188999999999794e+01
1.127500000000000000e+02 2.994895999999999958e+01
1.127999999999999972e+02 1.537400000000000055e+01
1.128499999999999943e+02 4.643562000000000012e+01
1.129000000000000057e+02 1.543072000000000088e+01
1.129500000000000028e+02 3.774358000000000146e+01
1.130000000000000000e+02 7.050936000000000092e+01
1.130499999999999972e+02 2.037118999999999858e+01
1.130999999999999943e+02 6.709117000000000530e+01
1.131500000000000057e+02 5.000643999999999778e+01
1.132000000000000028e+02 5.102033999999999736e+01
1.132500000000000000e+02 5.498010000000000019e+01
1.132999999999999972e+02 2.171103000000000094e+01
1.133499999999999943e+02 3.305631000000000341e+01
1.134000000000000057e+02 3.731018999999999863e+01
1.134500000000000028e+02 5.214679999999999893e+01
1.135000000000000000e+02 7.071517000000000053e+01
1.135499999999999972e+02 3.424065999999999832e+01
1.135999999999999943e+02 7.087850000000000428e+00
1.136500000000000057e+02 7.804091999999999985e+01
1.137000000000000028e+02 6.177320000000000277e+01
1.137500000000000000e+02 2.519457999999999842e+01
1.137999999999999972e+02 1.294938999999999929e+01
1.138499999999999943e+02 3.610591000000000150e+01
1.139000000000000057e+02 4.105279999999999774e+01
1.139500000000000028e+02 5.797249000000000052e+01
1.140000000000000000e+02 4.865534000000000248e+01
1.140499999999999972e+02 4.331195000000000306e+01
1.140999999999999943e+02 1.586862999999999957e+01
1.141500000000000057e+02 1.578583000000000141e+02
1.142000000000000028e+02 1.580228999999999928e+01
1.142500000000000000e+02 7.657278999999999769e+01
1.142999999999999972e+02 1.662912000000000035e+01
1.143499999999999943e+02 3.158127999999999957e+01
1.144000000000000057e+02 1.008626699999999943e+02
1.144500000000000028e+02 5.409375000000000000e+01
1.145000000000000000e+02 5.657039999999999935e+01
1.145499999999999972e+02 2.575872000000000028e+01
1.145999999999999943e+02 8.511710000000000775e+00
1.146500000000000057e+02 2.892807000000000173e+01
1.147000000000000028e+02 4.758203999999999922e+01
1.147500000000000000e+02 1.811370000000000147e+01
1.147999999999999972e+02 1.040335999999999927e+01
1.148499999999999943e+02 4.147111000000000303e+01
1.149000000000000057e+02 1.694782999999999973e+01
1.149500000000000028e+02 3.479108000000000089e+01
1.150000000000000000e+02 1.893872999999999962e+01
1.150499999999999972e+02 4.784767000000000081e+01
1.150999999999999943e+02 3.921549000000000262e+01
1.151500000000000057e+02 7.359619999999999607e+00
1.152000000000000028e+02 4.815742999999999796e+01
1.152500000000000000e+02 2.094131000000000142e+01
1.152999999999999972e+02 2.686617000000000033e+01
1.153499999999999943e+02 3.930722999999999701e+01
1.154000000000000057e+02 4.449351000000000056e+01
1.154500000000000028e+02 1.914977000000000018e+01
1.155000000000000000e+02 1.438984999999999914e+01
1.155499999999999972e+02 6.923802000000000589e+01
1.155999999999999943e+02 5.910090000000000288e+01
1.156500000000000057e+02 1.618626000000000076e+01
1.157000000000000028e+02 7.073389999999999844e+00
1.157500000000000000e+02 2.789122000000000057e+01
1.157999999999999972e+02 2.968893999999999878e+01
1.158499999999999943e+02 2.680949000000000026e+01
1.159000000000000057e+02 3.769212000000000273e+01
1.159500000000000028e+02 5.333742999999999768e+01
1.160000000000000000e+02 4.329272000000000276e+01
1.160499999999999972e+02 3.826633000000000351e+01
1.160999999999999943e+02 5.051962000000000330e+01
1.161500000000000057e+02 1.952317600000000084e+02
1.162000000000000028e+02 3.470893999999999835e+01
1.162500000000000000e+02 1.660004099999999880e+02
1.162999999999999972e+02 5.193572999999999951e+01
1.163499999999999943e+02 8.683529000000000053e+01
1.164000000000000057e+02 1.783183999999999969e+01
1.164500000000000028e+02 2.174424000000000134e+01
1.165000000000000000e+02 4.414569000000000187e+01
1.165499999999999972e+02 1.318898000000000081e+01
1.165999999999999943e+02 3.696025999999999812e+01
1.166500000000000057e+02 2.266369999999999862e+01
1.167000000000000028e+02 4.962588000000000221e+01
1.167500000000000000e+02 4.255411000000000143e+01
1.167999999999999972e+02 2.133354999999999890e+01
1.168499999999999943e+02 5.608169000000000182e+01
1.169000000000000057e+02 3.174248000000000047e+01
1.169500000000000028e+02 2.077915000000000134e+01
1.170000000000000000e+02 5.037024000000000257e+01
1.170499999999999972e+02 4.104417000000000115e+01
1.170999999999999943e+02 8.267434000000000083e+01
1.171500000000000057e+02 5.816738999999999749e+01
1.172000000000000028e+02 4.290753000000000128e+01
1.172500000000000000e+02 3.411366999999999905e+01
1.172999999999999972e+02 4.660137000000000285e+01
1.173499999999999943e+02 2.784384999999999977e+01
1.174000000000000057e+02 3.323848000000000269e+01
1.174500000000000028e+02 3.897003999999999735e+01
1.175000000000000000e+02 1.012656999999999918e+01
1.175499999999999972e+02 1.711389000000000138e+01
1.175999999999999943e+02 4.069447999999999865e+01
1.176500000000000057e+02 3.504095999999999833e+01
1.177000000000000028e+02 2.008999000000000024e+01
1.177500000000000000e+02 1.262561999999999962e+01
1.177999999999999972e+02 1.773978999999999928e+01
1.178499999999999943e+02 2.454247000000000156e+01
1.179000000000000057e+02 4.900938000000000017e+01
1.179500000000000028e+02 1.121391999999999989e+01
1.180000000000000000e+02 3.644252000000000180e+01
1.180499999999999972e+02 5.557027999999999679e+01
1.180999999999999943e+02 2.490663999999999945e+01
1.181500000000000057e+02 7.589564000000000021e+01
1.182000000000000028e+02 1.853862000000000165e+01
1.182500000000000000e+02 7.900405000000000655e+01
1.182999999999999972e+02 9.308770000000000877e+00
1.183499999999999943e+02 4.653428999999999860e+01
1.184000000000000057e+02 4.973548000000000258e+01
1.184500000000000028e+02 4.999385000000000190e+01
1.185000000000000000e+02 5.505592999999999648e+01
1.185499999999999972e+02 4.702506999999999948e+01
1.185999999999999943e+02 3.738242000000000331e+01
1.186500000000000057e+02 4.902528999999999826e+01
1.187000000000000028e+02 2.894165999999999883e+01
1.187500000000000000e+02 5.052150000000000141e+00
1.187999999999999972e+02 4.778862999999999772e+01
1.188499999999999943e+02 1.286931000000000047e+01
1.189000000000000057e+02 2.324617999999999896e+01
1.189500000000000028e+02 1.707449000000000083e+01
1.190000000000000000e+02 6.063304999999999723e+01
1.190499999999999972e+02 3.899000999999999806e+01
1.190999999999999943e+02 4.809803000000000139e+01
1.191500000000000057e+02 5.025865999999999900e+01
1.192000000000000028e+02 5.227562999999999960e+01
1.192500000000000000e+02 4.772831000000000046e+01
1.192999999999999972e+02 1.943978999999999857e+01
1.193499999999999943e+02 3.671837000000000018e+01
1.194000000000000057e+02 5.600697000000000259e+01
1.194500000000000028e+02 4.231830999999999676e+01
1.195000000000000000e+02 2.732326000000000121e+01
1.195499999999999972e+02 4.483937000000000239e+01
1.195999999999999943e+02 3.904458000000000339e+01
1.196500000000000057e+02 6.209886999999999802e+01
1.197000000000000028e+02 3.195501000000000147e+01
1.197500000000000000e+02 1.961734999999999829e+01
1.197999999999999972e+02 2.150778999999999996e+01
1.198499999999999943e+02 4.396612999999999971e+01
1.199000000000000057e+02 9.847089999999999677e+00
1.199500000000000028e+02 4.216951000000000249e+01
1.200000000000000000e+02 3.664981999999999829e+01
1.200499999999999972e+02 3.211084000000000316e+01
1.200999999999999943e+02 3.828980000000000050e+00
1.201500000000000057e+02 3.821356000000000108e+01
1.202000000000000028e+02 2.253945999999999827e+01
1.202500000000000000e+02 5.379370000000000118e+01
1.202999999999999972e+02 3.099435000000000073e+01
1.203499999999999943e+02 3.261538999999999788e+01
1.204000000000000057e+02 4.887794999999999845e+01
1.204500000000000028e+02 2.028631000000000029e+01
1.205000000000000000e+02 1.441235999999999962e+01
1.205499999999999972e+02 5.569599000000000188e+01
1.205999999999999943e+02 1.089559000000000033e+01
1.206500000000000057e+02 3.871137000000000228e+01
1.207000000000000028e+02 2.554776000000000025e+01
1.207500000000000000e+02 9.368220000000000880e+00
1.207999999999999972e+02 3.913562999999999903e+01
1.208499999999999943e+02 5.657795000000000130e+01
1.209000000000000057e+02 2.603001000000000076e+01
1.209500000000000028e+02 4.501098000000000354e+01
1.210000000000000000e+02 4.367620000000000147e+01
1.210499999999999972e+02 4.876165000000000305e+01
1.210999999999999943e+02 6.334998999999999825e+01
1.211500000000000057e+02 4.784635000000000105e+01
1.212000000000000028e+02 1.520351999999999926e+01
1.212500000000000000e+02 4.442385999999999768e+01
1.212999999999999972e+02 1.800825999999999993e+01
1.213499999999999943e+02 3.559651999999999816e+01
1.214000000000000057e+02 3.635992999999999853e+01
1.214500000000000028e+02 4.642846999999999724e+01
1.215000000000000000e+02 4.734913000000000238e+01
1.215499999999999972e+02 4.933684000000000225e+01
1.215999999999999943e+02 4.041485999999999734e+01
1.216500000000000057e+02 3.086326999999999998e+01
1.217000000000000028e+02 4.028850000000000264e+00
1.217500000000000000e+02 5.232898999999999745e+01
1.217999999999999972e+02 5.506510000000000105e+01
1.218499999999999943e+02 5.196641000000000332e+01
1.219000000000000057e+02 4.829711000000000354e+01
1.219500000000000028e+02 5.097310000000000230e+01
1.220000000000000000e+02 5.340462000000000131e+01
1.220499999999999972e+02 9.491227999999999554e+01
1.220999999999999943e+02 1.081839400000000069e+02
1.221500000000000057e+02 9.226770999999999390e+01
1.222000000000000028e+02 3.686887000000000114e+01
1.222500000000000000e+02 4.165129999999999910e+01
1.222999999999999972e+02 3.657592999999999961e+01
1.223499999999999943e+02 4.146941000000000344e+01
1.224000000000000057e+02 8.745900000000000674e+00
1.224500000000000028e+02 4.787957999999999714e+01
1.225000000000000000e+02 3.714934999999999832e+01
1.225499999999999972e+02 5.364405000000000001e+01
1.225999999999999943e+02 3.004418000000000077e+01
1.226500000000000057e+02 2.004874999999999829e+01
1.227000000000000028e+02 8.786572999999999922e+01
1.227500000000000000e+02 4.534400000000000119e+01
1.227999999999999972e+02 3.557925000000000182e+01
1.228499999999999943e+02 2.010026999999999830e+01
1.229000000000000057e+02 4.507777999999999707e+01
1.229500000000000028e+02 1.874173000000000044e+01
1.230000000000000000e+02 2.962850999999999857e+01
1.230499999999999972e+02 3.145261999999999958e+01
1.230999999999999943e+02 4.318699000000000154e+01
1.231500000000000057e+02 1.283422199999999975e+02
1.232000000000000028e+02 4.667374999999999829e+01
1.232500000000000000e+02 5.933185999999999893e+01
1.232999999999999972e+02 7.968840000000000146e+00
1.233499999999999943e+02 1.083329899999999952e+02
1.234000000000000057e+02 4.340753999999999735e+01
1.234500000000000028e+02 4.014461000000000013e+01
1.235000000000000000e+02 7.065703000000000600e+01
1.235499999999999972e+02 5.596620000000000061e+01
1.235999999999999943e+02 3.387254999999999683e+01
1.236500000000000057e+02 3.421750000000000114e+01
1.237000000000000028e+02 1.363177999999999912e+01
1.237500000000000000e+02 3.406642999999999688e+01
1.237999999999999972e+02 4.712579000000000207e+01
1.238499999999999943e+02 5.457157999999999731e+01
1.239000000000000057e+02 4.354569000000000045e+01
1.239500000000000028e+02 3.658008999999999844e+01
1.240000000000000000e+02 5.187326000000000192e+01
1.240499999999999972e+02 8.370797000000000310e+01
1.240999999999999943e+02 4.603119000000000227e+01
1.241500000000000057e+02 1.692464000000000013e+01
1.242000000000000028e+02 3.441991000000000156e+01
1.242500000000000000e+02 6.914557999999999538e+01
1.242999999999999972e+02 5.843500999999999834e+01
1.243499999999999943e+02 4.877673000000000059e+01
1.244000000000000057e+02 5.777839999999999776e+01
1.244500000000000028e+02 5.168811000000000178e+01
1.245000000000000000e+02 6.551690999999999576e+01
1.245499999999999972e+02 5.159673999999999694e+01
1.245999999999999943e+02 4.634711999999999676e+01
1.246500000000000057e+02 3.341642000000000223e+01
1.247000000000000028e+02 4.940462000000000131e+01
1.247500000000000000e+02 2.404719000000000051e+01
1.247999999999999972e+02 3.769644000000000261e+01
1.248499999999999943e+02 4.759991999999999734e+01
1.249000000000000057e+02 3.530613999999999919e+01
1.249500000000000028e+02 4.240697000000000116e+01
1.250000000000000000e+02 2.263745000000000118e+01
1.250499999999999972e+02 5.988826999999999856e+01
1.250999999999999943e+02 3.933592999999999762e+01
1.251500000000000057e+02 4.619147999999999854e+01
1.252000000000000028e+02 4.804466000000000037e+01
1.252500000000000000e+02 5.255666999999999689e+01
1.252999999999999972e+02 5.081927999999999912e+01
1.253499999999999943e+02 1.640954999999999941e+01
1.254000000000000057e+02 4.590417999999999665e+01
1.254500000000000028e+02 3.461281999999999925e+01
1.255000000000000000e+02 2.548187000000000069e+01
1.255499999999999972e+02 1.720211000000000112e+01
1.255999999999999943e+02 3.693442999999999898e+01
1.256500000000000057e+02 4.887239000000000289e+01
1.257000000000000028e+02 3.557430999999999699e+01
1.257500000000000000e+02 2.443263999999999925e+01
1.257999999999999972e+02 6.540283999999999764e+01
1.258499999999999943e+02 1.347247199999999907e+02
1.259000000000000057e+02 1.090889999999999915e+01
1.259500000000000028e+02 1.338979999999999926e+01
1.260000000000000000e+02 3.599423999999999779e+01
1.260499999999999972e+02 8.443104999999999905e+01
1.260999999999999943e+02 3.250813999999999737e+01
1.261500000000000057e+02 4.218187000000000353e+01
1.262000000000000028e+02 3.138802000000000092e+01
1.262500000000000000e+02 5.599698999999999671e+01
1.262999999999999972e+02 3.972099999999999653e+01
1.263499999999999943e+02 3.595656000000000319e+01
1.264000000000000057e+02 6.557905999999999835e+01
1.264500000000000028e+02 1.308775999999999939e+01
1.265000000000000000e+02 4.163331999999999766e+01
1.265499999999999972e+02 3.664694000000000074e+01
1.265999999999999943e+02 3.298714999999999975e+01
1.266500000000000057e+02 2.680339000000000027e+01
1.267000000000000028e+02 1.712930000000000064e+01
1.267500000000000000e+02 1.913812000000000069e+01
1.267999999999999972e+02 1.114155700000000024e+02
1.268499999999999943e+02 3.474526999999999788e+01
1.269000000000000057e+02 1.541868999999999978e+01
1.269500000000000028e+02 1.126970000000000027e+01
1.270000000000000000e+02 6.482519999999999527e+01
1.270499999999999972e+02 6.015724000000000160e+01
1.270999999999999943e+02 5.760276000000000352e+01
1.271500000000000057e+02 2.457722000000000051e+01
1.272000000000000028e+02 6.446730999999999767e+01
1.272500000000000000e+02 3.427069999999999794e+01
1.272999999999999972e+02 3.801404999999999745e+01
1.273499999999999943e+02 1.285089900000000114e+02
1.274000000000000057e+02 3.624835999999999814e+01
1.274500000000000028e+02 3.999123000000000161e+01
1.275000000000000000e+02 2.366444999999999865e+01
1.275499999999999972e+02 3.457858000000000231e+01
1.275999999999999943e+02 6.531679999999999708e+00
1.276500000000000057e+02 3.879934999999999690e+01
1.277000000000000028e+02 8.113599999999999923e+00
1.277500000000000000e+02 4.017190999999999690e+01
1.277999999999999972e+02 1.883833999999999875e+01
1.278499999999999943e+02 2.560617999999999839e+01
1.279000000000000057e+02 4.715932000000000102e+01
1.279500000000000028e+02 9.848430000000000462e+00
1.280000000000000000e+02 4.458422000000000196e+01
1.280500000000000114e+02 4.759071999999999747e+01
1.280999999999999943e+02 3.417960000000000065e+01
1.281500000000000057e+02 1.951128999999999891e+01
1.281999999999999886e+02 3.468751000000000317e+01
1.282500000000000000e+02 4.211354000000000042e+01
1.283000000000000114e+02 3.683623000000000047e+01
1.283499999999999943e+02 2.457404000000000011e+01
1.284000000000000057e+02 3.319398999999999944e+01
1.284499999999999886e+02 5.340341000000000093e+01
1.285000000000000000e+02 1.389095999999999975e+01
1.285500000000000114e+02 3.706327000000000282e+01
1.285999999999999943e+02 5.184962999999999766e+01
1.286500000000000057e+02 2.287302999999999997e+01
1.286999999999999886e+02 5.027208000000000254e+01
1.287500000000000000e+02 2.644873000000000118e+01
1.288000000000000114e+02 3.638394999999999868e+01
1.288499999999999943e+02 1.717294000000000054e+01
1.289000000000000057e+02 3.436236999999999853e+01
1.289499999999999886e+02 3.478428000000000253e+01
1.290000000000000000e+02 3.942853000000000208e+01
1.290500000000000114e+02 2.243051000000000172e+01
1.290999999999999943e+02 3.772726999999999720e+01
1.291500000000000057e+02 2.668802000000000163e+01
1.291999999999999886e+02 5.499748999999999910e+01
1.292500000000000000e+02 5.075491999999999848e+01
1.293000000000000114e+02 2.225782999999999845e+01
1.293499999999999943e+02 5.898886000000000251e+01
1.294000000000000057e+02 7.324259999999999771e+00
1.294499999999999886e+02 1.533109999999999928e+01
1.295000000000000000e+02 2.997834999999999894e+01
1.295500000000000114e+02 3.898252000000000095e+01
1.295999999999999943e+02 2.428537000000000035e+01
1.296500000000000057e+02 4.437989999999999924e+01
1.296999999999999886e+02 9.420015999999999678e+01
1.297500000000000000e+02 3.232545999999999964e+01
1.298000000000000114e+02 2.031900999999999868e+01
1.298499999999999943e+02 3.991067999999999927e+01
1.299000000000000057e+02 2.914671999999999841e+01
1.299499999999999886e+02 4.170573000000000263e+01
1.300000000000000000e+02 1.325245999999999924e+01
1.300500000000000114e+02 3.117410999999999888e+01
1.300999999999999943e+02 8.958692999999999529e+01
1.301500000000000057e+02 2.988879000000000019e+01
1.301999999999999886e+02 2.243681000000000125e+01
1.302500000000000000e+02 4.241812000000000182e+01
1.303000000000000114e+02 1.310397999999999996e+01
1.303499999999999943e+02 2.949680999999999997e+01
1.304000000000000057e+02 3.237086000000000041e+01
1.304499999999999886e+02 4.827280999999999977e+01
1.305000000000000000e+02 3.968312999999999846e+01
1.305500000000000114e+02 4.766467000000000098e+01
1.305999999999999943e+02 5.936807000000000301e+01
1.306500000000000057e+02 2.884063000000000088e+01
1.306999999999999886e+02 1.003701000000000043e+01
1.307500000000000000e+02 3.365691000000000344e+01
1.308000000000000114e+02 2.677633000000000152e+01
1.308499999999999943e+02 3.881042000000000058e+01
1.309000000000000057e+02 4.511081000000000074e+01
1.309499999999999886e+02 2.828078000000000003e+01
1.310000000000000000e+02 4.791114000000000317e+01
1.310500000000000114e+02 4.629771999999999821e+01
1.310999999999999943e+02 2.121669999999999945e+01
1.311500000000000057e+02 5.017683999999999855e+01
1.311999999999999886e+02 3.592116999999999649e+01
1.312500000000000000e+02 3.404160999999999859e+01
1.313000000000000114e+02 5.036063999999999652e+01
1.313499999999999943e+02 1.934917000000000087e+01
1.314000000000000057e+02 3.609300000000000352e+01
1.314499999999999886e+02 3.807551999999999737e+01
1.315000000000000000e+02 4.904451999999999856e+01
1.315500000000000114e+02 3.238459999999999894e+01
1.315999999999999943e+02 4.404444999999999766e+01
1.316500000000000057e+02 5.454782999999999760e+01
1.316999999999999886e+02 2.138190000000000168e+01
1.317500000000000000e+02 6.510536000000000456e+01
1.318000000000000114e+02 4.367036000000000229e+01
1.318499999999999943e+02 5.466351000000000226e+01
1.319000000000000057e+02 1.277787999999999968e+01
1.319499999999999886e+02 3.370952500000000214e+02
1.320000000000000000e+02 5.943825999999999965e+01
1.320500000000000114e+02 4.916760000000000019e+01
1.320999999999999943e+02 4.951299999999999812e+01
1.321500000000000057e+02 5.732464000000000226e+01
1.321999999999999886e+02 9.625890000000000057e+00
1.322500000000000000e+02 6.113533000000000328e+01
1.323000000000000114e+02 4.760331000000000046e+01
1.323499999999999943e+02 3.820895000000000152e+01
1.324000000000000057e+02 2.304754000000000147e+01
1.324499999999999886e+02 4.192569000000000301e+01
1.325000000000000000e+02 2.694344999999999857e+01
1.325500000000000114e+02 3.866015000000000157e+01
1.325999999999999943e+02 2.538370000000000104e+01
1.326500000000000057e+02 3.554207000000000249e+01
1.326999999999999886e+02 1.695413999999999888e+01
1.327500000000000000e+02 4.023597999999999786e+01
1.328000000000000114e+02 4.159029000000000309e+01
1.328499999999999943e+02 7.321062999999999477e+01
1.329000000000000057e+02 5.635213999999999857e+01
1.329499999999999886e+02 2.726041999999999987e+01
1.330000000000000000e+02 1.508372999999999919e+01
1.330500000000000114e+02 4.192916999999999916e+01
1.330999999999999943e+02 6.625145999999999447e+01
1.331500000000000057e+02 1.864354000000000156e+01
1.331999999999999886e+02 2.929729999999999990e+01
1.332500000000000000e+02 3.631893999999999778e+01
1.333000000000000114e+02 6.980478999999999701e+01
1.333499999999999943e+02 3.024331000000000103e+01
1.334000000000000057e+02 3.729943999999999704e+01
1.334499999999999886e+02 1.629338999999999871e+01
1.335000000000000000e+02 5.578262000000000143e+01
1.335500000000000114e+02 5.906378000000000128e+01
1.335999999999999943e+02 6.161231000000000080e+01
1.336500000000000057e+02 1.285209000000000046e+01
1.336999999999999886e+02 5.166474999999999795e+01
1.337500000000000000e+02 3.037915999999999883e+01
1.338000000000000114e+02 5.650892999999999944e+01
1.338499999999999943e+02 3.302179000000000286e+01
1.339000000000000057e+02 3.423458000000000112e+01
1.339499999999999886e+02 3.041940999999999917e+01
1.340000000000000000e+02 3.392275999999999669e+01
1.340500000000000114e+02 5.485461000000000098e+01
1.340999999999999943e+02 4.520508000000000237e+01
1.341500000000000057e+02 5.477165000000000106e+01
1.341999999999999886e+02 4.733717999999999648e+01
1.342500000000000000e+02 3.812518000000000029e+01
1.343000000000000114e+02 4.090789000000000186e+01
1.343499999999999943e+02 4.706844999999999857e+01
1.344000000000000057e+02 4.795635000000000048e+01
1.344499999999999886e+02 2.509794000000000125e+01
1.345000000000000000e+02 3.259564999999999912e+01
1.345500000000000114e+02 4.751371000000000322e+01
1.345999999999999943e+02 4.857853000000000065e+01
1.346500000000000057e+02 3.536963000000000079e+01
1.346999999999999886e+02 1.477515000000000001e+01
1.347500000000000000e+02 6.814906000000000574e+01
1.348000000000000114e+02 2.454493000000000080e+01
1.348499999999999943e+02 3.164418999999999826e+01
1.349000000000000057e+02 5.338278999999999996e+01
1.349499999999999886e+02 2.647538000000000125e+01
1.350000000000000000e+02 8.220054000000000372e+01
1.350500000000000114e+02 5.017996999999999730e+01
1.350999999999999943e+02 5.856781999999999755e+01
1.351500000000000057e+02 4.581593999999999767e+01
1.351999999999999886e+02 2.640412999999999855e+01
1.352500000000000000e+02 5.937451999999999686e+01
1.353000000000000114e+02 1.188419000000000025e+01
1.353499999999999943e+02 5.888378000000000156e+01
1.354000000000000057e+02 1.028893000000000058e+01
1.354499999999999886e+02 4.625760999999999967e+01
1.355000000000000000e+02 4.792824000000000240e+01
1.355500000000000114e+02 1.294213000000000058e+01
1.355999999999999943e+02 5.578882999999999726e+01
1.356500000000000057e+02 7.842489999999999739e+00
1.356999999999999886e+02 5.011469999999999914e+01
1.357500000000000000e+02 2.061096999999999824e+01
1.358000000000000114e+02 1.697450999999999866e+01
1.358499999999999943e+02 1.218407999999999980e+01
1.359000000000000057e+02 4.697498999999999825e+01
1.359499999999999886e+02 3.024546000000000134e+01
1.360000000000000000e+02 5.279480999999999824e+01
1.360500000000000114e+02 5.285363000000000255e+01
1.360999999999999943e+02 2.151486999999999838e+01
1.361500000000000057e+02 5.232833999999999719e+01
1.361999999999999886e+02 2.194522999999999868e+01
1.362500000000000000e+02 4.913906000000000063e+01
1.363000000000000114e+02 1.963542999999999950e+01
1.363499999999999943e+02 5.294474000000000302e+01
1.364000000000000057e+02 9.686646000000000356e+01
1.364499999999999886e+02 4.023772000000000304e+01
1.365000000000000000e+02 4.865371999999999986e+01
1.365500000000000114e+02 4.724728999999999957e+01
1.365999999999999943e+02 3.193918000000000035e+01
1.366500000000000057e+02 6.051626999999999867e+01
1.366999999999999886e+02 6.512806000000000495e+01
1.367500000000000000e+02 4.944919000000000153e+01
1.368000000000000114e+02 4.623910999999999660e+01
1.368499999999999943e+02 5.057531999999999783e+01
1.369000000000000057e+02 2.652920999999999907e+01
1.369499999999999886e+02 4.667622000000000071e+01
1.370000000000000000e+02 1.062346999999999930e+01
1.370500000000000114e+02 2.550111300000000085e+02
1.370999999999999943e+02 6.130496999999999730e+01
1.371500000000000057e+02 2.051964999999999861e+01
1.371999999999999886e+02 2.957611999999999952e+01
1.372500000000000000e+02 2.820975999999999928e+01
1.373000000000000114e+02 1.876715000000000089e+02
1.373499999999999943e+02 5.305225000000000080e+01
1.374000000000000057e+02 1.556569999999999965e+01
1.374499999999999886e+02 5.289963999999999800e+01
1.375000000000000000e+02 4.049533000000000271e+01
1.375500000000000114e+02 5.588571999999999917e+01
1.375999999999999943e+02 3.808859000000000350e+01
1.376500000000000057e+02 5.301908000000000243e+01
1.376999999999999886e+02 5.119174999999999898e+01
1.377500000000000000e+02 4.040066000000000201e+01
1.378000000000000114e+02 1.162104400000000055e+02
1.378499999999999943e+02 2.342006999999999906e+01
1.379000000000000057e+02 4.456002000000000152e+01
1.379499999999999886e+02 5.643493000000000137e+01
1.380000000000000000e+02 1.549324999999999974e+01
1.380500000000000114e+02 5.873740999999999701e+01
1.380999999999999943e+02 4.555572000000000088e+01
1.381500000000000057e+02 5.014535999999999660e+01
1.381999999999999886e+02 4.574154000000000053e+01
1.382500000000000000e+02 2.500406999999999869e+01
1.383000000000000114e+02 4.271112999999999715e+01
1.383499999999999943e+02 6.526180000000000092e+00
1.384000000000000057e+02 3.225930000000000319e+01
1.384499999999999886e+02 4.304930000000000234e+01
1.385000000000000000e+02 4.824499999999999744e+01
1.385500000000000114e+02 4.012948999999999700e+01
1.385999999999999943e+02 2.190752000000000166e+01
1.386500000000000057e+02 4.033106000000000080e+01
1.386999999999999886e+02 3.241317000000000093e+01
1.387500000000000000e+02 4.687124000000000024e+01
1.388000000000000114e+02 3.183184999999999931e+01
1.388499999999999943e+02 2.733284000000000091e+01
1.389000000000000057e+02 3.753401000000000209e+01
1.389499999999999886e+02 9.181262999999999863e+01
1.390000000000000000e+02 3.365794999999999959e+01
1.390500000000000114e+02 5.753544000000000125e+01
1.390999999999999943e+02 3.830006000000000199e+01
1.391500000000000057e+02 2.890439999999999898e+00
1.391999999999999886e+02 3.495833999999999975e+01
1.392500000000000000e+02 4.980843000000000131e+01
1.393000000000000114e+02 6.074940999999999747e+01
1.393499999999999943e+02 2.019219000000000008e+01
1.394000000000000057e+02 5.366608000000000089e+01
1.394499999999999886e+02 4.477938000000000329e+01
1.395000000000000000e+02 5.316020999999999930e+01
1.395500000000000114e+02 3.920680000000000121e+01
1.395999999999999943e+02 6.846362000000000592e+01
1.396500000000000057e+02 5.561565999999999832e+01
1.396999999999999886e+02 1.039381000000000022e+01
1.397500000000000000e+02 5.291772999999999882e+01
1.398000000000000114e+02 3.891526000000000352e+01
1.398499999999999943e+02 3.815558000000000050e+01
1.399000000000000057e+02 3.713298000000000343e+01
1.399499999999999886e+02 2.511084999999999923e+01
1.400000000000000000e+02 1.885330000000000084e+01
1.400500000000000114e+02 2.300160999999999945e+01
1.400999999999999943e+02 5.111281999999999925e+01
1.401500000000000057e+02 3.833478000000000208e+01
1.401999999999999886e+02 4.470593000000000217e+01
1.402500000000000000e+02 3.106378000000000128e+01
1.403000000000000114e+02 1.622372000000000014e+01
1.403499999999999943e+02 2.947706000000000159e+01
1.404000000000000057e+02 4.232540999999999798e+01
1.404499999999999886e+02 1.668909000000000020e+01
1.405000000000000000e+02 2.704121999999999915e+01
1.405500000000000114e+02 4.875985000000000014e+01
1.405999999999999943e+02 4.193419999999999703e+01
1.406500000000000057e+02 1.151402000000000037e+01
1.406999999999999886e+02 3.618294999999999817e+01
1.407500000000000000e+02 4.283735000000000070e+01
1.408000000000000114e+02 3.002501000000000175e+01
1.408499999999999943e+02 1.109243999999999986e+01
1.409000000000000057e+02 3.006093999999999866e+01
1.409499999999999886e+02 9.057412999999999670e+01
1.410000000000000000e+02 2.269964999999999833e+01
1.410500000000000114e+02 5.107254999999999967e+01
1.410999999999999943e+02 4.950878000000000156e+01
1.411500000000000057e+02 1.345611000000000068e+01
1.411999999999999886e+02 5.151980999999999966e+01
1.412500000000000000e+02 3.598141999999999996e+01
1.413000000000000114e+02 1.230566500000000048e+02
1.413499999999999943e+02 7.929490000000000371e+00
1.414000000000000057e+02 3.182328000000000046e+01
1.414499999999999886e+02 1.870808999999999855e+01
1.415000000000000000e+02 5.288835000000000264e+01
1.415500000000000114e+02 1.431024999999999991e+01
1.415999999999999943e+02 6.277309999999999945e+00
1.416500000000000057e+02 4.061256000000000199e+01
1.416999999999999886e+02 6.345114999999999839e+01
1.417500000000000000e+02 6.645901999999999532e+01
1.418000000000000114e+02 2.153650999999999982e+01
1.418499999999999943e+02 2.946078999999999937e+01
1.419000000000000057e+02 2.986018999999999934e+01
1.419499999999999886e+02 4.751662999999999926e+01
1.420000000000000000e+02 3.937953000000000259e+01
1.420500000000000114e+02 2.812752000000000052e+01
1.420999999999999943e+02 3.952929999999999922e+01
1.421500000000000057e+02 7.271280000000000143e+01
1.421999999999999886e+02 3.340178000000000225e+01
1.422500000000000000e+02 4.242137000000000313e+01
1.423000000000000114e+02 2.288982999999999990e+01
1.423499999999999943e+02 4.838776000000000010e+01
1.424000000000000057e+02 4.652465000000000117e+01
1.424499999999999886e+02 3.885457999999999856e+01
1.425000000000000000e+02 4.908357000000000170e+01
1.425500000000000114e+02 4.738667999999999836e+01
1.425999999999999943e+02 2.485691999999999879e+01
1.426500000000000057e+02 3.709490000000000265e+01
1.426999999999999886e+02 3.973608999999999725e+01
1.427500000000000000e+02 4.346972000000000236e+01
1.428000000000000114e+02 3.593310999999999922e+01
1.428499999999999943e+02 3.236001999999999867e+01
1.429000000000000057e+02 1.534509299999999996e+02
1.429499999999999886e+02 3.336413999999999902e+01
1.430000000000000000e+02 4.516864999999999952e+01
1.430500000000000114e+02 4.005814000000000163e+01
1.430999999999999943e+02 5.831544999999999845e+01
1.431500000000000057e+02 3.431759999999999877e+01
1.431999999999999886e+02 2.390606999999999971e+01
1.432500000000000000e+02 4.204200000000000159e+01
1.433000000000000114e+02 2.874119999999999919e+01
1.433499999999999943e+02 3.382569999999999766e+01
1.434000000000000057e+02 4.204594000000000165e+01
1.434499999999999886e+02 3.592437000000000324e+01
1.435000000000000000e+02 6.455607000000000539e+01
1.435500000000000114e+02 6.058626000000000289e+01
1.435999999999999943e+02 3.853249999999999886e+01
1.436500000000000057e+02 2.447115000000000151e+01
1.436999999999999886e+02 2.013235999999999848e+01
1.437500000000000000e+02 6.353191000000000344e+01
1.438000000000000114e+02 7.273766999999999427e+01
1.438499999999999943e+02 2.203160000000000096e+01
1.439000000000000057e+02 5.723167000000000115e+01
1.439499999999999886e+02 4.285229999999999961e+01
1.440000000000000000e+02 1.738985999999999876e+01
1.440500000000000114e+02 1.499821000000000026e+01
1.440999999999999943e+02 2.664582000000000050e+01
1.441500000000000057e+02 5.229093000000000302e+01
1.441999999999999886e+02 4.566541000000000139e+01
1.442500000000000000e+02 1.748890000000000100e+01
1.443000000000000114e+02 4.298803999999999803e+01
1.443499999999999943e+02 5.238949999999999818e+01
1.444000000000000057e+02 1.547366000000000064e+01
1.444499999999999886e+02 4.120353999999999672e+01
1.445000000000000000e+02 6.752206999999999937e+01
1.445500000000000114e+02 5.766266000000000247e+01
1.445999999999999943e+02 3.673655000000000115e+01
1.446500000000000057e+02 4.096791000000000338e+01
1.446999999999999886e+02 8.509982999999999720e+01
1.447500000000000000e+02 1.772699000000000069e+01
1.448000000000000114e+02 3.002099000000000117e+01
1.448499999999999943e+02 3.408462000000000103e+01
1.449000000000000057e+02 2.670261999999999958e+01
1.449499999999999886e+02 3.468095999999999890e+01
1.450000000000000000e+02 3.042278999999999911e+01
1.450500000000000114e+02 4.743571000000000026e+01
1.450999999999999943e+02 3.804317999999999955e+01
1.451500000000000057e+02 2.405486000000000146e+01
1.451999999999999886e+02 6.727307000000000414e+01
1.452500000000000000e+02 2.094590000000000174e+01
1.453000000000000114e+02 5.375891000000000020e+01
1.453499999999999943e+02 3.936028000000000304e+01
1.454000000000000057e+02 7.853752000000000066e+01
1.454499999999999886e+02 6.336814999999999998e+01
1.455000000000000000e+02 7.102997000000000583e+01
1.455500000000000114e+02 4.697719000000000023e+01
1.455999999999999943e+02 8.498311999999999955e+01
1.456500000000000057e+02 6.257170000000000343e+00
1.456999999999999886e+02 2.370868000000000109e+01
1.457500000000000000e+02 1.351928000000000019e+01
1.458000000000000114e+02 2.056652000000000058e+01
1.458499999999999943e+02 2.307932999999999879e+01
1.459000000000000057e+02 5.076420999999999850e+01
1.459499999999999886e+02 4.672409999999999997e+01
1.460000000000000000e+02 7.894633000000000322e+01
1.460500000000000114e+02 1.510542900000000088e+02
1.460999999999999943e+02 1.686294100000000071e+02
1.461500000000000057e+02 2.128031000000000006e+01
1.461999999999999886e+02 6.891939000000000703e+01
1.462500000000000000e+02 4.828226999999999691e+01
1.463000000000000114e+02 3.986773999999999774e+01
1.463499999999999943e+02 1.481666000000000061e+01
1.464000000000000057e+02 3.025856999999999886e+01
1.464499999999999886e+02 5.180841999999999814e+01
1.465000000000000000e+02 8.996779999999999333e+00
1.465500000000000114e+02 2.386101000000000028e+01
1.465999999999999943e+02 5.248505999999999716e+01
1.466500000000000057e+02 5.654484000000000066e+01
1.466999999999999886e+02 2.175300999999999974e+01
1.467500000000000000e+02 2.117060000000000031e+01
1.468000000000000114e+02 5.266555000000000319e+01
1.468499999999999943e+02 5.665249000000000024e+01
1.469000000000000057e+02 2.342864000000000146e+01
1.469499999999999886e+02 7.157740000000000435e+00
1.470000000000000000e+02 4.201120999999999839e+01
1.470500000000000114e+02 6.931543000000000632e+01
1.470999999999999943e+02 3.815446000000000026e+01
1.471500000000000057e+02 2.137423000000000073e+01
1.471999999999999886e+02 1.790505999999999887e+01
1.472500000000000000e+02 4.321352000000000260e+01
1.473000000000000114e+02 3.637637999999999749e+01
1.473499999999999943e+02 4.231707000000000107e+01
1.474000000000000057e+02 5.138080999999999676e+01
1.474499999999999886e+02 7.122805999999999926e+01
1.475000000000000000e+02 3.311437000000000097e+01
1.475500000000000114e+02 3.445821999999999719e+01
1.475999999999999943e+02 5.794863999999999749e+01
1.476500000000000057e+02 6.044205999999999790e+01
1.476999999999999886e+02 1.756681000000000026e+01
1.477500000000000000e+02 4.523967999999999989e+01
1.478000000000000114e+02 3.194087000000000032e+01
1.478499999999999943e+02 7.178471999999999298e+01
1.479000000000000057e+02 1.482835000000000036e+01
1.479499999999999886e+02 2.289977999999999980e+01
1.480000000000000000e+02 3.927029999999999887e+01
1.480500000000000114e+02 4.676867000000000019e+01
1.480999999999999943e+02 6.615910000000000402e+00
1.481500000000000057e+02 6.155481000000000336e+01
1.481999999999999886e+02 3.217081999999999908e+01
1.482500000000000000e+02 1.470965999999999951e+01
1.483000000000000114e+02 3.766407999999999845e+01
1.483499999999999943e+02 3.793791000000000224e+01
1.484000000000000057e+02 4.391111999999999682e+01
1.484499999999999886e+02 2.904694999999999894e+01
1.485000000000000000e+02 1.112044999999999995e+01
1.485500000000000114e+02 4.834758000000000067e+01
1.485999999999999943e+02 3.209179999999999922e+01
1.486500000000000057e+02 3.319915999999999912e+01
1.486999999999999886e+02 4.305328999999999695e+01
1.487500000000000000e+02 2.465279999999999916e+01
1.488000000000000114e+02 1.191769000000000034e+01
1.488499999999999943e+02 2.991706999999999894e+01
1.489000000000000057e+02 5.025954999999999728e+01
1.489499999999999886e+02 1.091136000000000017e+01
1.490000000000000000e+02 3.868789000000000300e+01
1.490500000000000114e+02 1.260421999999999976e+01
1.490999999999999943e+02 4.935455999999999932e+01
1.491500000000000057e+02 4.147460000000000235e+01
1.491999999999999886e+02 1.736520000000000152e+01
1.492500000000000000e+02 4.167399999999999949e+01
1.493000000000000114e+02 3.549052999999999969e+01
1.493499999999999943e+02 4.173837000000000330e+01
1.494000000000000057e+02 2.682880000000000109e+01
1.494499999999999886e+02 4.073382000000000147e+01
1.495000000000000000e+02 4.618490000000000428e+00
1.495500000000000114e+02 5.811724999999999852e+01
1.495999999999999943e+02 1.765781000000000134e+01
1.496500000000000057e+02 5.078636000000000195e+01
1.496999999999999886e+02 2.614168000000000092e+01
1.497500000000000000e+02 4.898494000000000170e+01
1.498000000000000114e+02 5.489020000000000010e+01
1.498499999999999943e+02 1.047117000000000075e+01
1.499000000000000057e+02 4.672576000000000107e+01
1.499499999999999886e+02 5.174230000000000018e+01
1.500000000000000000e+02 5.060672999999999888e+01
