# Supplementary material for: Elevated concentrations cause upright alpha-synuclein conformation at lipid interfaces
Source: Nat Commun. 2023 Sep 18;14:5731. doi: 10.1038/s41467-023-39843-1 (PMC10507035; doi:10.1038/s41467-023-39843-1)
Supplement: Supplementary file 3 — Source Data [file 41467_2023_39843_MOESM3_ESM.zip › Source Data file/FigureS12/figS12_lowLPR_corr_s3_r2.txt]

0.000000000000000000e+00 nan
5.000000000000000278e-02 nan
1.000000000000000056e-01 nan
1.499999999999999944e-01 nan
2.000000000000000111e-01 nan
2.500000000000000000e-01 nan
2.999999999999999889e-01 nan
3.499999999999999778e-01 nan
4.000000000000000222e-01 nan
4.500000000000000111e-01 nan
5.000000000000000000e-01 nan
5.500000000000000444e-01 nan
5.999999999999999778e-01 nan
6.500000000000000222e-01 nan
6.999999999999999556e-01 nan
7.500000000000000000e-01 nan
8.000000000000000444e-01 nan
8.499999999999999778e-01 nan
9.000000000000000222e-01 nan
9.499999999999999556e-01 nan
1.000000000000000000e+00 nan
1.050000000000000044e+00 nan
1.100000000000000089e+00 nan
1.149999999999999911e+00 nan
1.199999999999999956e+00 nan
1.250000000000000000e+00 nan
1.300000000000000044e+00 nan
1.350000000000000089e+00 nan
1.399999999999999911e+00 nan
1.449999999999999956e+00 nan
1.500000000000000000e+00 nan
1.550000000000000044e+00 nan
1.600000000000000089e+00 nan
1.649999999999999911e+00 nan
1.699999999999999956e+00 nan
1.750000000000000000e+00 nan
1.800000000000000044e+00 nan
1.850000000000000089e+00 nan
1.899999999999999911e+00 nan
1.949999999999999956e+00 nan
2.000000000000000000e+00 nan
2.049999999999999822e+00 nan
2.100000000000000089e+00 nan
2.149999999999999911e+00 nan
2.200000000000000178e+00 nan
2.250000000000000000e+00 nan
2.299999999999999822e+00 nan
2.350000000000000089e+00 nan
2.399999999999999911e+00 nan
2.450000000000000178e+00 nan
2.500000000000000000e+00 nan
2.549999999999999822e+00 nan
2.600000000000000089e+00 nan
2.649999999999999911e+00 nan
2.700000000000000178e+00 nan
2.750000000000000000e+00 nan
2.799999999999999822e+00 nan
2.850000000000000089e+00 nan
2.899999999999999911e+00 nan
2.950000000000000178e+00 nan
3.000000000000000000e+00 nan
3.049999999999999822e+00 nan
3.100000000000000089e+00 nan
3.149999999999999911e+00 nan
3.200000000000000178e+00 nan
3.250000000000000000e+00 nan
3.299999999999999822e+00 nan
3.350000000000000089e+00 nan
3.399999999999999911e+00 nan
3.450000000000000178e+00 nan
3.500000000000000000e+00 nan
3.549999999999999822e+00 nan
3.600000000000000089e+00 nan
3.649999999999999911e+00 nan
3.700000000000000178e+00 nan
3.750000000000000000e+00 nan
3.799999999999999822e+00 nan
3.850000000000000089e+00 nan
3.899999999999999911e+00 nan
3.950000000000000178e+00 nan
4.000000000000000000e+00 nan
4.049999999999999822e+00 nan
4.099999999999999645e+00 nan
4.150000000000000355e+00 nan
4.200000000000000178e+00 nan
4.250000000000000000e+00 nan
4.299999999999999822e+00 nan
4.349999999999999645e+00 nan
4.400000000000000355e+00 nan
4.450000000000000178e+00 nan
4.500000000000000000e+00 nan
4.549999999999999822e+00 nan
4.599999999999999645e+00 nan
4.650000000000000355e+00 nan
4.700000000000000178e+00 nan
4.750000000000000000e+00 nan
4.799999999999999822e+00 nan
4.849999999999999645e+00 nan
4.900000000000000355e+00 nan
4.950000000000000178e+00 nan
5.000000000000000000e+00 nan
5.049999999999999822e+00 nan
5.099999999999999645e+00 nan
5.150000000000000355e+00 nan
5.200000000000000178e+00 nan
5.250000000000000000e+00 nan
5.299999999999999822e+00 nan
5.349999999999999645e+00 nan
5.400000000000000355e+00 nan
5.450000000000000178e+00 nan
5.500000000000000000e+00 nan
5.549999999999999822e+00 nan
5.599999999999999645e+00 nan
5.650000000000000355e+00 nan
5.700000000000000178e+00 nan
5.750000000000000000e+00 nan
5.799999999999999822e+00 nan
5.849999999999999645e+00 nan
5.900000000000000355e+00 nan
5.950000000000000178e+00 nan
6.000000000000000000e+00 nan
6.049999999999999822e+00 nan
6.099999999999999645e+00 nan
6.150000000000000355e+00 nan
6.200000000000000178e+00 nan
6.250000000000000000e+00 nan
6.299999999999999822e+00 nan
6.349999999999999645e+00 nan
6.400000000000000355e+00 nan
6.450000000000000178e+00 nan
6.500000000000000000e+00 nan
6.549999999999999822e+00 nan
6.599999999999999645e+00 nan
6.650000000000000355e+00 nan
6.700000000000000178e+00 nan
6.750000000000000000e+00 nan
6.799999999999999822e+00 nan
6.849999999999999645e+00 nan
6.900000000000000355e+00 nan
6.950000000000000178e+00 nan
7.000000000000000000e+00 nan
7.049999999999999822e+00 nan
7.099999999999999645e+00 nan
7.150000000000000355e+00 nan
7.200000000000000178e+00 nan
7.250000000000000000e+00 nan
7.299999999999999822e+00 nan
7.349999999999999645e+00 nan
7.400000000000000355e+00 nan
7.450000000000000178e+00 nan
7.500000000000000000e+00 nan
7.549999999999999822e+00 nan
7.599999999999999645e+00 nan
7.650000000000000355e+00 nan
7.700000000000000178e+00 nan
7.750000000000000000e+00 nan
7.799999999999999822e+00 nan
7.849999999999999645e+00 nan
7.900000000000000355e+00 nan
7.950000000000000178e+00 nan
8.000000000000000000e+00 nan
8.050000000000000711e+00 nan
8.099999999999999645e+00 nan
8.150000000000000355e+00 nan
8.199999999999999289e+00 nan
8.250000000000000000e+00 nan
8.300000000000000711e+00 nan
8.349999999999999645e+00 nan
8.400000000000000355e+00 nan
8.449999999999999289e+00 nan
8.500000000000000000e+00 nan
8.550000000000000711e+00 nan
8.599999999999999645e+00 nan
8.650000000000000355e+00 nan
8.699999999999999289e+00 nan
8.750000000000000000e+00 nan
8.800000000000000711e+00 nan
8.849999999999999645e+00 nan
8.900000000000000355e+00 nan
8.949999999999999289e+00 nan
9.000000000000000000e+00 nan
9.050000000000000711e+00 nan
9.099999999999999645e+00 nan
9.150000000000000355e+00 nan
9.199999999999999289e+00 nan
9.250000000000000000e+00 nan
9.300000000000000711e+00 nan
9.349999999999999645e+00 nan
9.400000000000000355e+00 nan
9.449999999999999289e+00 nan
9.500000000000000000e+00 nan
9.550000000000000711e+00 nan
9.599999999999999645e+00 nan
9.650000000000000355e+00 nan
9.699999999999999289e+00 nan
9.750000000000000000e+00 nan
9.800000000000000711e+00 nan
9.849999999999999645e+00 nan
9.900000000000000355e+00 nan
9.949999999999999289e+00 nan
1.000000000000000000e+01 nan
1.005000000000000071e+01 nan
1.009999999999999964e+01 nan
1.015000000000000036e+01 nan
1.019999999999999929e+01 nan
1.025000000000000000e+01 nan
1.030000000000000071e+01 nan
1.034999999999999964e+01 nan
1.040000000000000036e+01 nan
1.044999999999999929e+01 nan
1.050000000000000000e+01 nan
1.055000000000000071e+01 nan
1.059999999999999964e+01 nan
1.065000000000000036e+01 nan
1.069999999999999929e+01 nan
1.075000000000000000e+01 nan
1.080000000000000071e+01 nan
1.084999999999999964e+01 nan
1.090000000000000036e+01 nan
1.094999999999999929e+01 nan
1.100000000000000000e+01 nan
1.105000000000000071e+01 nan
1.109999999999999964e+01 nan
1.115000000000000036e+01 nan
1.119999999999999929e+01 nan
1.125000000000000000e+01 nan
1.130000000000000071e+01 nan
1.134999999999999964e+01 nan
1.140000000000000036e+01 nan
1.144999999999999929e+01 nan
1.150000000000000000e+01 nan
1.155000000000000071e+01 nan
1.159999999999999964e+01 nan
1.165000000000000036e+01 nan
1.169999999999999929e+01 nan
1.175000000000000000e+01 nan
1.180000000000000071e+01 nan
1.184999999999999964e+01 nan
1.190000000000000036e+01 nan
1.194999999999999929e+01 nan
1.200000000000000000e+01 nan
1.205000000000000071e+01 nan
1.209999999999999964e+01 nan
1.215000000000000036e+01 nan
1.219999999999999929e+01 nan
1.225000000000000000e+01 nan
1.230000000000000071e+01 nan
1.234999999999999964e+01 nan
1.240000000000000036e+01 nan
1.244999999999999929e+01 nan
1.250000000000000000e+01 nan
1.255000000000000071e+01 nan
1.259999999999999964e+01 nan
1.265000000000000036e+01 nan
1.269999999999999929e+01 nan
1.275000000000000000e+01 nan
1.280000000000000071e+01 nan
1.284999999999999964e+01 nan
1.290000000000000036e+01 nan
1.294999999999999929e+01 nan
1.300000000000000000e+01 nan
1.305000000000000071e+01 nan
1.309999999999999964e+01 nan
1.315000000000000036e+01 nan
1.319999999999999929e+01 nan
1.325000000000000000e+01 nan
1.330000000000000071e+01 nan
1.334999999999999964e+01 nan
1.340000000000000036e+01 nan
1.344999999999999929e+01 nan
1.350000000000000000e+01 nan
1.355000000000000071e+01 nan
1.359999999999999964e+01 nan
1.365000000000000036e+01 nan
1.369999999999999929e+01 nan
1.375000000000000000e+01 nan
1.380000000000000071e+01 nan
1.384999999999999964e+01 nan
1.390000000000000036e+01 nan
1.394999999999999929e+01 nan
1.400000000000000000e+01 nan
1.405000000000000071e+01 nan
1.409999999999999964e+01 nan
1.415000000000000036e+01 nan
1.419999999999999929e+01 nan
1.425000000000000000e+01 nan
1.430000000000000071e+01 nan
1.434999999999999964e+01 nan
1.440000000000000036e+01 nan
1.444999999999999929e+01 nan
1.450000000000000000e+01 nan
1.455000000000000071e+01 nan
1.459999999999999964e+01 nan
1.465000000000000036e+01 nan
1.469999999999999929e+01 nan
1.475000000000000000e+01 nan
1.480000000000000071e+01 nan
1.484999999999999964e+01 nan
1.490000000000000036e+01 nan
1.494999999999999929e+01 nan
1.500000000000000000e+01 nan
1.505000000000000071e+01 nan
1.509999999999999964e+01 nan
1.515000000000000036e+01 nan
1.519999999999999929e+01 nan
1.525000000000000000e+01 nan
1.530000000000000071e+01 nan
1.534999999999999964e+01 nan
1.540000000000000036e+01 nan
1.544999999999999929e+01 nan
1.550000000000000000e+01 nan
1.555000000000000071e+01 nan
1.559999999999999964e+01 nan
1.565000000000000036e+01 nan
1.569999999999999929e+01 nan
1.575000000000000000e+01 nan
1.580000000000000071e+01 nan
1.584999999999999964e+01 nan
1.590000000000000036e+01 nan
1.594999999999999929e+01 nan
1.600000000000000000e+01 nan
1.605000000000000071e+01 nan
1.610000000000000142e+01 nan
1.614999999999999858e+01 nan
1.619999999999999929e+01 nan
1.625000000000000000e+01 nan
1.630000000000000071e+01 nan
1.635000000000000142e+01 nan
1.639999999999999858e+01 nan
1.644999999999999929e+01 nan
1.650000000000000000e+01 nan
1.655000000000000071e+01 nan
1.660000000000000142e+01 nan
1.664999999999999858e+01 nan
1.669999999999999929e+01 nan
1.675000000000000000e+01 nan
1.680000000000000071e+01 nan
1.685000000000000142e+01 nan
1.689999999999999858e+01 nan
1.694999999999999929e+01 nan
1.700000000000000000e+01 nan
1.705000000000000071e+01 nan
1.710000000000000142e+01 nan
1.714999999999999858e+01 nan
1.719999999999999929e+01 nan
1.725000000000000000e+01 nan
1.730000000000000071e+01 nan
1.735000000000000142e+01 nan
1.739999999999999858e+01 nan
1.744999999999999929e+01 nan
1.750000000000000000e+01 nan
1.755000000000000071e+01 nan
1.760000000000000142e+01 nan
1.764999999999999858e+01 nan
1.769999999999999929e+01 nan
1.775000000000000000e+01 nan
1.780000000000000071e+01 nan
1.785000000000000142e+01 nan
1.789999999999999858e+01 nan
1.794999999999999929e+01 nan
1.800000000000000000e+01 nan
1.805000000000000071e+01 nan
1.810000000000000142e+01 nan
1.814999999999999858e+01 nan
1.819999999999999929e+01 nan
1.825000000000000000e+01 nan
1.830000000000000071e+01 nan
1.835000000000000142e+01 nan
1.839999999999999858e+01 nan
1.844999999999999929e+01 nan
1.850000000000000000e+01 nan
1.855000000000000071e+01 nan
1.860000000000000142e+01 nan
1.864999999999999858e+01 nan
1.869999999999999929e+01 nan
1.875000000000000000e+01 nan
1.880000000000000071e+01 nan
1.885000000000000142e+01 nan
1.889999999999999858e+01 nan
1.894999999999999929e+01 nan
1.900000000000000000e+01 nan
1.905000000000000071e+01 nan
1.910000000000000142e+01 nan
1.914999999999999858e+01 nan
1.919999999999999929e+01 nan
1.925000000000000000e+01 nan
1.930000000000000071e+01 nan
1.935000000000000142e+01 nan
1.939999999999999858e+01 nan
1.944999999999999929e+01 nan
1.950000000000000000e+01 nan
1.955000000000000071e+01 nan
1.960000000000000142e+01 nan
1.964999999999999858e+01 nan
1.969999999999999929e+01 nan
1.975000000000000000e+01 nan
1.980000000000000071e+01 nan
1.985000000000000142e+01 nan
1.989999999999999858e+01 nan
1.994999999999999929e+01 nan
2.000000000000000000e+01 nan
2.005000000000000071e+01 nan
2.010000000000000142e+01 nan
2.014999999999999858e+01 nan
2.019999999999999929e+01 nan
2.025000000000000000e+01 nan
2.030000000000000071e+01 nan
2.035000000000000142e+01 nan
2.039999999999999858e+01 nan
2.044999999999999929e+01 nan
2.050000000000000000e+01 nan
2.055000000000000071e+01 nan
2.060000000000000142e+01 nan
2.064999999999999858e+01 nan
2.069999999999999929e+01 nan
2.075000000000000000e+01 nan
2.080000000000000071e+01 nan
2.085000000000000142e+01 nan
2.089999999999999858e+01 nan
2.094999999999999929e+01 nan
2.100000000000000000e+01 nan
2.105000000000000071e+01 nan
2.110000000000000142e+01 nan
2.114999999999999858e+01 nan
2.119999999999999929e+01 nan
2.125000000000000000e+01 nan
2.130000000000000071e+01 nan
2.135000000000000142e+01 nan
2.139999999999999858e+01 nan
2.144999999999999929e+01 nan
2.150000000000000000e+01 nan
2.155000000000000071e+01 nan
2.160000000000000142e+01 nan
2.164999999999999858e+01 nan
2.169999999999999929e+01 nan
2.175000000000000000e+01 nan
2.180000000000000071e+01 nan
2.185000000000000142e+01 nan
2.189999999999999858e+01 nan
2.194999999999999929e+01 nan
2.200000000000000000e+01 nan
2.205000000000000071e+01 nan
2.210000000000000142e+01 nan
2.214999999999999858e+01 nan
2.219999999999999929e+01 nan
2.225000000000000000e+01 nan
2.230000000000000071e+01 nan
2.235000000000000142e+01 nan
2.239999999999999858e+01 nan
2.244999999999999929e+01 nan
2.250000000000000000e+01 nan
2.255000000000000071e+01 nan
2.260000000000000142e+01 nan
2.264999999999999858e+01 nan
2.269999999999999929e+01 nan
2.275000000000000000e+01 nan
2.280000000000000071e+01 nan
2.285000000000000142e+01 nan
2.289999999999999858e+01 nan
2.294999999999999929e+01 nan
2.300000000000000000e+01 nan
2.305000000000000071e+01 nan
2.310000000000000142e+01 nan
2.314999999999999858e+01 nan
2.319999999999999929e+01 nan
2.325000000000000000e+01 nan
2.330000000000000071e+01 nan
2.335000000000000142e+01 nan
2.339999999999999858e+01 nan
2.344999999999999929e+01 nan
2.350000000000000000e+01 nan
2.355000000000000071e+01 nan
2.360000000000000142e+01 nan
2.364999999999999858e+01 nan
2.369999999999999929e+01 nan
2.375000000000000000e+01 nan
2.380000000000000071e+01 nan
2.385000000000000142e+01 nan
2.389999999999999858e+01 nan
2.394999999999999929e+01 nan
2.400000000000000000e+01 nan
2.405000000000000071e+01 nan
2.410000000000000142e+01 nan
2.414999999999999858e+01 nan
2.419999999999999929e+01 nan
2.425000000000000000e+01 nan
2.430000000000000071e+01 nan
2.435000000000000142e+01 nan
2.439999999999999858e+01 nan
2.444999999999999929e+01 nan
2.450000000000000000e+01 nan
2.455000000000000071e+01 nan
2.460000000000000142e+01 nan
2.464999999999999858e+01 nan
2.469999999999999929e+01 nan
2.475000000000000000e+01 nan
2.480000000000000071e+01 nan
2.485000000000000142e+01 nan
2.489999999999999858e+01 nan
2.494999999999999929e+01 -2.749726666122234708e-02
2.500000000000000000e+01 -2.754207935361601897e-02
2.505000000000000071e+01 -2.688431479791470249e-02
2.510000000000000142e+01 -2.698482253271545714e-02
2.514999999999999858e+01 -2.637975263391490952e-02
2.519999999999999929e+01 -2.641115734527200304e-02
2.525000000000000000e+01 -2.686278891629302959e-02
2.530000000000000071e+01 -2.731049758358691792e-02
2.535000000000000142e+01 -2.750458530917192224e-02
2.539999999999999858e+01 -2.746711422230503283e-02
2.544999999999999929e+01 -2.861395496997240495e-02
2.550000000000000000e+01 -2.934534004500146884e-02
2.555000000000000071e+01 -2.958461156592378030e-02
2.560000000000000142e+01 -2.938412220132950378e-02
2.564999999999999858e+01 -2.925610395810082989e-02
2.569999999999999929e+01 -3.077410457676134706e-02
2.575000000000000000e+01 -3.136361123865589323e-02
2.580000000000000071e+01 -3.380887587207991041e-02
2.585000000000000142e+01 -3.416236053729497513e-02
2.589999999999999858e+01 -3.468118278904554902e-02
2.594999999999999929e+01 -3.612936423182935841e-02
2.600000000000000000e+01 -3.613704979767289049e-02
2.605000000000000071e+01 -3.703789987850179127e-02
2.610000000000000142e+01 -3.712683591235069192e-02
2.614999999999999858e+01 -3.748264902235216856e-02
2.619999999999999929e+01 -3.798211305302903046e-02
2.625000000000000000e+01 -3.794223067465812144e-02
2.630000000000000071e+01 -3.774505547387127513e-02
2.635000000000000142e+01 -3.761980640906578688e-02
2.639999999999999858e+01 -3.755136446404179484e-02
2.644999999999999929e+01 -3.750915138663477033e-02
2.650000000000000000e+01 -3.766226100392233711e-02
2.655000000000000071e+01 -3.755498502881748912e-02
2.660000000000000142e+01 -3.884238284370489236e-02
2.664999999999999858e+01 -3.877368505758174017e-02
2.669999999999999929e+01 -3.806646883862104674e-02
2.675000000000000000e+01 -3.779560654238804662e-02
2.680000000000000071e+01 -3.833201597626478135e-02
2.685000000000000142e+01 -3.757784873646702328e-02
2.689999999999999858e+01 -3.788271747917210108e-02
2.694999999999999929e+01 -3.795780927538960903e-02
2.700000000000000000e+01 -3.806565917234831786e-02
2.705000000000000071e+01 -3.842276617611056072e-02
2.710000000000000142e+01 -3.931971159376303204e-02
2.714999999999999858e+01 -3.808599093825541099e-02
2.719999999999999929e+01 -3.788749180989907372e-02
2.725000000000000000e+01 -3.679756247285950743e-02
2.730000000000000071e+01 -3.642929756043671724e-02
2.735000000000000142e+01 -3.575670266916103346e-02
2.739999999999999858e+01 -3.488487235449195395e-02
2.744999999999999929e+01 -3.467049833403499509e-02
2.750000000000000000e+01 -3.612775421106800139e-02
2.755000000000000071e+01 -3.601925033346435601e-02
2.760000000000000142e+01 -3.615065855964379182e-02
2.764999999999999858e+01 -3.683971399827508375e-02
2.769999999999999929e+01 -3.708656543301457054e-02
2.775000000000000000e+01 -3.728568141276810549e-02
2.780000000000000071e+01 -4.085827236484781966e-02
2.785000000000000142e+01 -4.080173450392513695e-02
2.789999999999999858e+01 -4.089927561649896876e-02
2.794999999999999929e+01 -4.084259300859509334e-02
2.800000000000000000e+01 -4.084204318910659992e-02
2.805000000000000071e+01 -4.084481690424076467e-02
2.810000000000000142e+01 -4.086870360468142921e-02
2.814999999999999858e+01 -4.052858142774082989e-02
2.819999999999999929e+01 -4.051056070517632807e-02
2.825000000000000000e+01 -4.081079397299024886e-02
2.830000000000000071e+01 -4.071499681118416480e-02
2.835000000000000142e+01 -4.050638651790836042e-02
2.839999999999999858e+01 -4.028467288826527437e-02
2.844999999999999929e+01 -4.024967677820714962e-02
2.850000000000000000e+01 -4.028342258772552725e-02
2.855000000000000071e+01 -4.052853096516261661e-02
2.860000000000000142e+01 -4.066026063582345307e-02
2.864999999999999858e+01 -4.174652755441952273e-02
2.869999999999999929e+01 -4.181582270407730589e-02
2.875000000000000000e+01 -4.250058583242889015e-02
2.880000000000000071e+01 -4.259103879655998931e-02
2.885000000000000142e+01 -4.302325821047507659e-02
2.889999999999999858e+01 -4.271873873589365767e-02
2.894999999999999929e+01 -4.281630313131137844e-02
2.900000000000000000e+01 -4.238309886290362455e-02
2.905000000000000071e+01 -4.348227809999069549e-02
2.910000000000000142e+01 -4.359815825171897002e-02
2.914999999999999858e+01 -4.376179211630152471e-02
2.919999999999999929e+01 -4.377968734146474999e-02
2.925000000000000000e+01 -4.351748554225582516e-02
2.930000000000000071e+01 -4.316444569089727956e-02
2.935000000000000142e+01 -4.269604650554400388e-02
2.939999999999999858e+01 -4.286967972769217122e-02
2.944999999999999929e+01 -4.345463083591222242e-02
2.950000000000000000e+01 -4.234100988143622846e-02
2.955000000000000071e+01 -4.280004629077861777e-02
2.960000000000000142e+01 -4.245974802127765874e-02
2.964999999999999858e+01 -4.213749803487339129e-02
2.969999999999999929e+01 -4.172090587915464055e-02
2.975000000000000000e+01 -4.127094136380739936e-02
2.980000000000000071e+01 -4.158154940269171568e-02
2.985000000000000142e+01 -4.185063504742393692e-02
2.989999999999999858e+01 -4.163676849870664998e-02
2.994999999999999929e+01 -4.030680898712479809e-02
3.000000000000000000e+01 -4.049657762804240863e-02
3.005000000000000071e+01 -4.064815412760822838e-02
3.010000000000000142e+01 -4.080782255018770843e-02
3.014999999999999858e+01 -4.119017185886399840e-02
3.019999999999999929e+01 -4.102816048772092716e-02
3.025000000000000000e+01 -4.112359312961057917e-02
3.030000000000000071e+01 -4.096511014406840900e-02
3.035000000000000142e+01 -4.032244530427558232e-02
3.039999999999999858e+01 -4.085997158177744060e-02
3.044999999999999929e+01 -4.148066487881548609e-02
3.050000000000000000e+01 -4.149339855077446154e-02
3.055000000000000071e+01 -4.310763571019479018e-02
3.060000000000000142e+01 -4.307489670391054931e-02
3.064999999999999858e+01 -4.268406025857435920e-02
3.069999999999999929e+01 -4.293485409538336239e-02
3.075000000000000000e+01 -4.294728752126913962e-02
3.080000000000000071e+01 -4.314784775388590815e-02
3.085000000000000142e+01 -4.318327206070177171e-02
3.089999999999999858e+01 -4.530925286611425795e-02
3.094999999999999929e+01 -4.966844465223686084e-02
3.100000000000000000e+01 -4.982373755192080061e-02
3.105000000000000071e+01 -4.986346457129645776e-02
3.110000000000000142e+01 -4.977688897834205844e-02
3.114999999999999858e+01 -4.963382865683497319e-02
3.119999999999999929e+01 -4.859404900401976396e-02
3.125000000000000000e+01 -4.846976491782692409e-02
3.130000000000000071e+01 -4.827977551933257394e-02
3.135000000000000142e+01 -4.803927588167898610e-02
3.139999999999999858e+01 -4.850968945187628806e-02
3.144999999999999929e+01 -4.860867059921106237e-02
3.150000000000000000e+01 -4.837634918664517752e-02
3.155000000000000071e+01 -4.866895528563810330e-02
3.160000000000000142e+01 -4.905863521978148095e-02
3.164999999999999858e+01 -4.920684583158403680e-02
3.169999999999999929e+01 -4.945767742662188909e-02
3.175000000000000000e+01 -4.978453555307744277e-02
3.180000000000000071e+01 -5.025794010646542770e-02
3.185000000000000142e+01 -5.098064529838929743e-02
3.189999999999999858e+01 -5.047553586942454817e-02
3.194999999999999929e+01 -5.125811919180814358e-02
3.200000000000000000e+01 -5.114307585186332605e-02
3.204999999999999716e+01 -5.183182499622606548e-02
3.210000000000000142e+01 -5.162049631733631877e-02
3.214999999999999858e+01 -5.314664854647901948e-02
3.220000000000000284e+01 -5.304265723149418493e-02
3.225000000000000000e+01 -5.187562835842672582e-02
3.229999999999999716e+01 -5.237131482385649212e-02
3.235000000000000142e+01 -5.249155055643524997e-02
3.239999999999999858e+01 -5.248687661355413286e-02
3.245000000000000284e+01 -5.183412732239457699e-02
3.250000000000000000e+01 -5.190883622977807837e-02
3.254999999999999716e+01 -5.193381462779349256e-02
3.260000000000000142e+01 -5.183464914246287136e-02
3.264999999999999858e+01 -5.117433268523866735e-02
3.270000000000000284e+01 -5.102099239760004429e-02
3.275000000000000000e+01 -5.095714031493138452e-02
3.279999999999999716e+01 -5.929148359477350028e-02
3.285000000000000142e+01 -5.999142207817523276e-02
3.289999999999999858e+01 -5.998336139907092801e-02
3.295000000000000284e+01 -6.035100604998321766e-02
3.300000000000000000e+01 -6.039112774784512888e-02
3.304999999999999716e+01 -6.216828441949240336e-02
3.310000000000000142e+01 -6.010965358243330198e-02
3.314999999999999858e+01 -5.240392161031100227e-02
3.320000000000000284e+01 -5.260118622450515868e-02
3.325000000000000000e+01 -5.291762101790153244e-02
3.329999999999999716e+01 -5.250372576281803205e-02
3.335000000000000142e+01 -5.204419048015374721e-02
3.339999999999999858e+01 -5.181621126765189461e-02
3.345000000000000284e+01 -5.151096297443637922e-02
3.350000000000000000e+01 -5.011970726248649033e-02
3.354999999999999716e+01 -5.022749142673021278e-02
3.360000000000000142e+01 -5.046026649059809355e-02
3.364999999999999858e+01 -5.084887974307701619e-02
3.370000000000000284e+01 -5.162512464754249325e-02
3.375000000000000000e+01 -5.182379847653054844e-02
3.379999999999999716e+01 -5.092928450524737694e-02
3.385000000000000142e+01 -5.190615359551232350e-02
3.389999999999999858e+01 -5.103920531562051999e-02
3.395000000000000284e+01 -5.122568572787736946e-02
3.400000000000000000e+01 -5.092036801313379324e-02
3.404999999999999716e+01 -5.077773216111253901e-02
3.410000000000000142e+01 -5.093620795006926355e-02
3.414999999999999858e+01 -5.055231577654763220e-02
3.420000000000000284e+01 -4.965762491922662974e-02
3.425000000000000000e+01 -5.010623565219825271e-02
3.429999999999999716e+01 -5.004077811838404666e-02
3.435000000000000142e+01 -4.962287191347607151e-02
3.439999999999999858e+01 -4.957830157113495007e-02
3.445000000000000284e+01 -4.962365218676473982e-02
3.450000000000000000e+01 -4.475267488920115638e-02
3.454999999999999716e+01 -4.472763579008232071e-02
3.460000000000000142e+01 -4.125871936518404198e-02
3.464999999999999858e+01 -4.112015234476244785e-02
3.470000000000000284e+01 -4.123622339304409273e-02
3.475000000000000000e+01 -4.155054083292759881e-02
3.479999999999999716e+01 -4.298954227958726171e-02
3.485000000000000142e+01 -4.232456584402040367e-02
3.489999999999999858e+01 -4.244783391853403781e-02
3.495000000000000284e+01 -4.291536165901393279e-02
3.500000000000000000e+01 -4.301435104882971733e-02
3.504999999999999716e+01 -4.276470461871612755e-02
3.510000000000000142e+01 -4.296109853939304724e-02
3.514999999999999858e+01 -4.302899029775424100e-02
3.520000000000000284e+01 -4.373399263242604140e-02
3.525000000000000000e+01 -4.599010452095818324e-02
3.529999999999999716e+01 -4.791812737749795437e-02
3.535000000000000142e+01 -5.174466526571899760e-02
3.539999999999999858e+01 -4.869453716173243601e-02
3.545000000000000284e+01 -5.004353758442008776e-02
3.550000000000000000e+01 -4.887875105890111815e-02
3.554999999999999716e+01 -4.669629974453192583e-02
3.560000000000000142e+01 -4.673643610657968878e-02
3.564999999999999858e+01 -4.470094462795710932e-02
3.570000000000000284e+01 -3.970832933535571596e-02
3.575000000000000000e+01 -3.796368676734954845e-02
3.579999999999999716e+01 -4.050813064641206607e-02
3.585000000000000142e+01 -2.282167422400921408e-02
3.589999999999999858e+01 -2.468859507759849428e-02
3.595000000000000284e+01 -3.038543744868055230e-02
3.600000000000000000e+01 -3.308354263047139088e-02
3.604999999999999716e+01 -3.039739868394559716e-02
3.610000000000000142e+01 -2.886277587878344902e-02
3.614999999999999858e+01 -2.999861659459493804e-02
3.620000000000000284e+01 -3.042006063500446791e-02
3.625000000000000000e+01 -2.950379405251124867e-02
3.629999999999999716e+01 -3.045914151704991538e-02
3.635000000000000142e+01 -2.874077306757720496e-02
3.639999999999999858e+01 -2.935750428366624976e-02
3.645000000000000284e+01 -2.799739478212587979e-02
3.650000000000000000e+01 -2.866842540499120115e-02
3.654999999999999716e+01 -2.963389600496584009e-02
3.660000000000000142e+01 -3.064919251220480506e-02
3.664999999999999858e+01 -3.065349069886146027e-02
3.670000000000000284e+01 -3.065690948389297732e-02
3.675000000000000000e+01 -2.606300838193650535e-02
3.679999999999999716e+01 -2.632662150739173076e-02
3.685000000000000142e+01 -2.605586262995309224e-02
3.689999999999999858e+01 -2.678775427595693828e-02
3.695000000000000284e+01 -2.661846125610538988e-02
3.700000000000000000e+01 -2.521655988122411401e-02
3.704999999999999716e+01 -2.817035566243064268e-02
3.710000000000000142e+01 -2.802861419168489743e-02
3.714999999999999858e+01 -2.836392401493145754e-02
3.720000000000000284e+01 -2.696065069869775510e-02
3.725000000000000000e+01 -2.700142696333438300e-02
3.729999999999999716e+01 -2.463870626710426906e-02
3.735000000000000142e+01 -2.449055757035723327e-02
3.739999999999999858e+01 -2.071229877929542385e-02
3.745000000000000284e+01 -1.900720260482932286e-02
3.750000000000000000e+01 -1.907874137243230350e-02
3.754999999999999716e+01 -1.877644682841317358e-02
3.760000000000000142e+01 -1.875031725989967715e-02
3.764999999999999858e+01 -1.858895481457739640e-02
3.770000000000000284e+01 -1.893292211366793751e-02
3.775000000000000000e+01 -1.929254316724142437e-02
3.779999999999999716e+01 -1.881280562199133879e-02
3.785000000000000142e+01 -1.847305916762518110e-02
3.789999999999999858e+01 -1.836786883825359401e-02
3.795000000000000284e+01 -1.830976499267168364e-02
3.800000000000000000e+01 -1.876686586077925059e-02
3.804999999999999716e+01 -1.916837082427192904e-02
3.810000000000000142e+01 -1.922194014226799932e-02
3.814999999999999858e+01 -1.925640578968501604e-02
3.820000000000000284e+01 -1.955074265723669852e-02
3.825000000000000000e+01 -1.942726752509469149e-02
3.829999999999999716e+01 -1.916021003933723529e-02
3.835000000000000142e+01 -1.953453318735602975e-02
3.839999999999999858e+01 -1.964510941173703076e-02
3.845000000000000284e+01 -2.009814699714717809e-02
3.850000000000000000e+01 -1.968477364626398940e-02
3.854999999999999716e+01 -2.105533473223877503e-02
3.860000000000000142e+01 -2.094453277233513169e-02
3.864999999999999858e+01 -2.096593776071156018e-02
3.870000000000000284e+01 -2.124139190688717829e-02
3.875000000000000000e+01 -2.101921859298984049e-02
3.879999999999999716e+01 -2.105326728420241211e-02
3.885000000000000142e+01 -2.140544887306908978e-02
3.889999999999999858e+01 -2.146834742884226599e-02
3.895000000000000284e+01 -2.178483712017598509e-02
3.900000000000000000e+01 -2.174868682125121605e-02
3.904999999999999716e+01 -1.808999187987713614e-02
3.910000000000000142e+01 -1.376037350403664337e-02
3.914999999999999858e+01 -9.884665045505135195e-03
3.920000000000000284e+01 -7.084710503405291550e-03
3.925000000000000000e+01 -4.346344740243970536e-03
3.929999999999999716e+01 -2.711219500305798481e-03
3.935000000000000142e+01 -5.222758042833437650e-05
3.939999999999999858e+01 -9.962490740472089087e-03
3.945000000000000284e+01 -1.009526999792724651e-02
3.950000000000000000e+01 -1.320857365009766096e-02
3.954999999999999716e+01 -1.339187093900641966e-02
3.960000000000000142e+01 -1.384721232545146896e-02
3.964999999999999858e+01 -1.430901398833483648e-02
3.970000000000000284e+01 -1.401347630841698506e-02
3.975000000000000000e+01 -1.350572622029073966e-02
3.979999999999999716e+01 -1.290685301167736158e-02
3.985000000000000142e+01 -1.211816975598716505e-02
3.989999999999999858e+01 -1.086193020069439914e-02
3.995000000000000284e+01 -1.116194928166237312e-02
4.000000000000000000e+01 -1.083463962324760291e-02
4.004999999999999716e+01 -1.055941718023251964e-02
4.010000000000000142e+01 -7.594019127414006025e-03
4.014999999999999858e+01 -7.556044256967911835e-03
4.020000000000000284e+01 -8.012354616721863859e-03
4.025000000000000000e+01 2.612292180924155214e-04
4.029999999999999716e+01 7.150291495195676807e-04
4.035000000000000142e+01 8.390056703116185836e-04
4.039999999999999858e+01 7.602995956213024755e-04
4.045000000000000284e+01 8.170871145072087062e-04
4.050000000000000000e+01 3.846124470603297244e-04
4.054999999999999716e+01 3.059245810422947433e-04
4.060000000000000142e+01 7.113948325560329709e-04
4.064999999999999858e+01 1.559248160366126686e-03
4.070000000000000284e+01 1.400075849358268371e-03
4.075000000000000000e+01 1.046502491750039062e-03
4.079999999999999716e+01 3.469787224284414176e-03
4.085000000000000142e+01 3.592881409153240394e-03
4.089999999999999858e+01 3.757587325738242969e-03
4.095000000000000284e+01 3.293299395799091818e-03
4.100000000000000000e+01 3.284659400024011848e-03
4.104999999999999716e+01 3.467788202583830647e-03
4.110000000000000142e+01 5.233072777390988459e-03
4.114999999999999858e+01 5.470985189521952209e-03
4.120000000000000284e+01 6.445243459382872693e-03
4.125000000000000000e+01 6.610605228948141995e-03
4.129999999999999716e+01 6.594727500641188109e-03
4.135000000000000142e+01 6.445151282244964905e-03
4.139999999999999858e+01 6.444309766497927257e-03
4.145000000000000284e+01 5.131056987080069749e-03
4.150000000000000000e+01 5.502827839560135888e-03
4.154999999999999716e+01 5.393757924285894241e-03
4.160000000000000142e+01 5.207412365797592542e-03
4.164999999999999858e+01 6.855611878953147414e-03
4.170000000000000284e+01 7.479126633146873475e-03
4.175000000000000000e+01 7.920341546195591373e-03
4.179999999999999716e+01 7.999535452924278270e-03
4.185000000000000142e+01 1.307945745318865073e-02
4.189999999999999858e+01 1.602818264493408723e-02
4.195000000000000284e+01 2.090163621040818862e-02
4.200000000000000000e+01 2.210724206427118477e-02
4.204999999999999716e+01 2.225847632299171944e-02
4.210000000000000142e+01 2.263583014999014098e-02
4.214999999999999858e+01 2.185068436369741116e-02
4.220000000000000284e+01 2.555954613999359554e-02
4.225000000000000000e+01 2.716435788695170661e-02
4.229999999999999716e+01 2.705387011095634550e-02
4.235000000000000142e+01 2.837448872751217877e-02
4.239999999999999858e+01 2.809894723347125187e-02
4.245000000000000284e+01 2.849051655772003033e-02
4.250000000000000000e+01 2.904792052465839450e-02
4.254999999999999716e+01 2.915582850460633063e-02
4.260000000000000142e+01 2.943390171691160143e-02
4.264999999999999858e+01 2.938748624438298346e-02
4.270000000000000284e+01 2.897108122113002324e-02
4.275000000000000000e+01 2.897761978716879502e-02
4.279999999999999716e+01 2.922789477685569862e-02
4.285000000000000142e+01 2.923104530962025022e-02
4.289999999999999858e+01 2.899169562670272926e-02
4.295000000000000284e+01 3.025086348223455027e-02
4.300000000000000000e+01 3.161227784859943490e-02
4.304999999999999716e+01 3.203961464706656798e-02
4.310000000000000142e+01 3.317167533884404773e-02
4.314999999999999858e+01 3.323952040662535301e-02
4.320000000000000284e+01 3.345215377586129024e-02
4.325000000000000000e+01 3.351499569124487959e-02
4.329999999999999716e+01 3.310526583536740203e-02
4.335000000000000142e+01 3.323643615474212304e-02
4.339999999999999858e+01 3.360240250133759293e-02
4.345000000000000284e+01 3.358111793029014414e-02
4.350000000000000000e+01 3.374685946453274965e-02
4.354999999999999716e+01 3.353086049297859111e-02
4.360000000000000142e+01 3.049238944346847890e-02
4.364999999999999858e+01 3.048254557114554383e-02
4.370000000000000284e+01 3.143642512242338788e-02
4.375000000000000000e+01 3.158271012906915115e-02
4.379999999999999716e+01 3.181760610801401268e-02
4.385000000000000142e+01 3.256813797498779584e-02
4.389999999999999858e+01 3.290609537389267009e-02
4.395000000000000284e+01 3.276057340865256434e-02
4.400000000000000000e+01 3.294824035695805009e-02
4.404999999999999716e+01 3.300374296565877774e-02
4.410000000000000142e+01 3.341838546739057253e-02
4.414999999999999858e+01 3.400685927405616010e-02
4.420000000000000284e+01 3.358875427739750619e-02
4.425000000000000000e+01 3.429477710367307558e-02
4.429999999999999716e+01 3.379434646429692324e-02
4.435000000000000142e+01 2.828619432952136914e-02
4.439999999999999858e+01 2.927219754717699796e-02
4.445000000000000284e+01 2.916355479269413034e-02
4.450000000000000000e+01 2.906451184850903161e-02
4.454999999999999716e+01 2.941221258555663104e-02
4.460000000000000142e+01 2.975576247191670520e-02
4.464999999999999858e+01 2.980640579835596229e-02
4.470000000000000284e+01 2.937623118524781973e-02
4.475000000000000000e+01 2.913351070289072267e-02
4.479999999999999716e+01 2.914113658331007189e-02
4.485000000000000142e+01 2.951939228986516506e-02
4.489999999999999858e+01 2.964413751792673024e-02
4.495000000000000284e+01 2.958540013591219944e-02
4.500000000000000000e+01 2.957205718243094417e-02
4.504999999999999716e+01 2.907067337601663276e-02
4.510000000000000142e+01 2.900709726856152623e-02
4.514999999999999858e+01 2.920341048570823314e-02
4.520000000000000284e+01 3.088926214522782696e-02
4.525000000000000000e+01 3.310282139999956574e-02
4.529999999999999716e+01 3.245242283073214440e-02
4.535000000000000142e+01 3.217738562651419054e-02
4.539999999999999858e+01 3.204321112372054275e-02
4.545000000000000284e+01 3.183535672775433811e-02
4.550000000000000000e+01 3.222948334417450461e-02
4.554999999999999716e+01 3.018014468413613566e-02
4.560000000000000142e+01 3.012786407149535550e-02
4.564999999999999858e+01 2.925496519900328343e-02
4.570000000000000284e+01 2.916429764579116235e-02
4.575000000000000000e+01 2.930142166821903330e-02
4.579999999999999716e+01 2.996725038918069892e-02
4.585000000000000142e+01 3.020417414345157384e-02
4.589999999999999858e+01 3.016529588136787621e-02
4.595000000000000284e+01 3.009031220961987454e-02
4.600000000000000000e+01 3.005727655554369521e-02
4.604999999999999716e+01 3.007056108877833797e-02
4.610000000000000142e+01 2.904191267614777625e-02
4.614999999999999858e+01 2.900346346437225262e-02
4.620000000000000284e+01 3.244825983066686181e-02
4.625000000000000000e+01 3.284922502239436687e-02
4.629999999999999716e+01 3.267706099720232849e-02
4.635000000000000142e+01 2.756278416162123018e-02
4.639999999999999858e+01 2.765680168326502958e-02
4.645000000000000284e+01 2.741817603929032690e-02
4.650000000000000000e+01 2.750835965229018673e-02
4.654999999999999716e+01 2.752121812719654850e-02
4.660000000000000142e+01 2.049861531513551965e-02
4.664999999999999858e+01 2.140057816011926850e-02
4.670000000000000284e+01 1.265075537123778321e-02
4.675000000000000000e+01 -1.507826651318955498e-02
4.679999999999999716e+01 -1.516118611549921620e-02
4.685000000000000142e+01 -1.492936279663376574e-02
4.689999999999999858e+01 -2.052798507664268732e-02
4.695000000000000284e+01 -2.414884178455630609e-02
4.700000000000000000e+01 -2.580920935318026591e-02
4.704999999999999716e+01 -2.655772680313644996e-02
4.710000000000000142e+01 -2.655284775082480953e-02
4.714999999999999858e+01 -2.663667388367632963e-02
4.720000000000000284e+01 -2.616728849605366725e-02
4.725000000000000000e+01 -2.592156086464717651e-02
4.729999999999999716e+01 -2.447083082185808750e-02
4.735000000000000142e+01 -2.370510879183901354e-02
4.739999999999999858e+01 -2.369923319502626954e-02
4.745000000000000284e+01 -2.347018272549235979e-02
4.750000000000000000e+01 -2.379515483564881295e-02
4.754999999999999716e+01 -2.419408133313222242e-02
4.760000000000000142e+01 -2.387631247872760293e-02
4.764999999999999858e+01 -2.375007384541105021e-02
4.770000000000000284e+01 -2.432383969305224047e-02
4.775000000000000000e+01 -2.464132587262558502e-02
4.779999999999999716e+01 -2.470382641971983692e-02
4.785000000000000142e+01 -2.477908787744583646e-02
4.789999999999999858e+01 -2.504647840410443443e-02
4.795000000000000284e+01 -2.507882078586549934e-02
4.800000000000000000e+01 -2.500850118843057218e-02
4.804999999999999716e+01 -2.474846097673456119e-02
4.810000000000000142e+01 -2.504185885026964653e-02
4.814999999999999858e+01 -2.523786120281676024e-02
4.820000000000000284e+01 -2.523434999669376538e-02
4.825000000000000000e+01 -2.572571233680167116e-02
4.829999999999999716e+01 -2.580022242416373304e-02
4.835000000000000142e+01 -2.524172034893840816e-02
4.839999999999999858e+01 -2.479082360201112500e-02
4.845000000000000284e+01 -2.454761435305873041e-02
4.850000000000000000e+01 -2.360055360642192637e-02
4.854999999999999716e+01 -2.450393369100875574e-02
4.860000000000000142e+01 -2.417857302687355728e-02
4.864999999999999858e+01 -2.443001556407515401e-02
4.870000000000000284e+01 -2.417032244245234315e-02
4.875000000000000000e+01 -2.423325259590684150e-02
4.879999999999999716e+01 -2.423660680993752065e-02
4.885000000000000142e+01 -2.460848308209141050e-02
4.889999999999999858e+01 -2.032102038801702690e-02
4.895000000000000284e+01 -2.023538031929190614e-02
4.900000000000000000e+01 -1.994640365195186199e-02
4.904999999999999716e+01 -1.963388789925647401e-02
4.910000000000000142e+01 -2.004743309141611418e-02
4.914999999999999858e+01 -2.063119234680423422e-02
4.920000000000000284e+01 -2.013352937299176318e-02
4.925000000000000000e+01 -2.032416191702590691e-02
4.929999999999999716e+01 -2.005111526779121064e-02
4.935000000000000142e+01 -1.723481556699125658e-02
4.939999999999999858e+01 -1.737699111733614563e-02
4.945000000000000284e+01 -1.741844299345065086e-02
4.950000000000000000e+01 -1.736087289042038267e-02
4.954999999999999716e+01 -1.724935642104885244e-02
4.960000000000000142e+01 -1.316719104413371921e-02
4.964999999999999858e+01 -1.378196079843337779e-02
4.970000000000000284e+01 -1.420490122526369380e-02
4.975000000000000000e+01 -1.437201805557506741e-02
4.979999999999999716e+01 -1.311960712116191051e-02
4.985000000000000142e+01 -1.300082368515189692e-02
4.989999999999999858e+01 -1.413851341862935873e-02
4.995000000000000284e+01 -1.395378759187821359e-02
5.000000000000000000e+01 -1.408260802050068962e-02
5.004999999999999716e+01 -1.371767210569030913e-02
5.010000000000000142e+01 -1.410007975999518631e-02
5.014999999999999858e+01 -1.416814618761931717e-02
5.020000000000000284e+01 -1.439985713165896526e-02
5.025000000000000000e+01 -1.418626101554698073e-02
5.029999999999999716e+01 -1.411675529931542654e-02
5.035000000000000142e+01 -1.358629431329752731e-02
5.039999999999999858e+01 -1.422251680779151178e-02
5.045000000000000284e+01 -1.277535934948040644e-02
5.050000000000000000e+01 -1.134897991768245296e-02
5.054999999999999716e+01 -1.108175983927941165e-02
5.060000000000000142e+01 -1.055589519089482516e-02
5.064999999999999858e+01 -1.080574474625300464e-02
5.070000000000000284e+01 -8.625635071762473988e-03
5.075000000000000000e+01 -7.991399282812792007e-03
5.079999999999999716e+01 -3.325039457656707356e-03
5.085000000000000142e+01 -2.929766103478927131e-03
5.089999999999999858e+01 -1.588394929284460064e-03
5.095000000000000284e+01 5.502716828754217540e-04
5.100000000000000000e+01 3.695238407135461624e-04
5.104999999999999716e+01 1.481003201757115405e-03
5.110000000000000142e+01 1.878902584616164509e-03
5.114999999999999858e+01 2.783082259614774647e-03
5.120000000000000284e+01 2.856288738243684296e-03
5.125000000000000000e+01 3.077954469136397631e-03
5.129999999999999716e+01 2.945108876435468571e-03
5.135000000000000142e+01 3.488699899774853636e-03
5.139999999999999858e+01 3.781583146249966384e-03
5.145000000000000284e+01 3.901799600012414819e-03
5.150000000000000000e+01 4.383832765006744417e-03
5.154999999999999716e+01 5.087663996451924527e-03
5.160000000000000142e+01 6.546204896896755561e-03
5.164999999999999858e+01 6.296417123684775428e-03
5.170000000000000284e+01 6.577464107425557913e-03
5.175000000000000000e+01 6.941795889616689079e-03
5.179999999999999716e+01 7.876042165301810200e-03
5.185000000000000142e+01 8.155461474834138288e-03
5.189999999999999858e+01 8.615858629068801067e-03
5.195000000000000284e+01 8.797451575615662309e-03
5.200000000000000000e+01 8.720654455627873530e-03
5.204999999999999716e+01 8.873990591419205279e-03
5.210000000000000142e+01 1.019598243890260623e-02
5.214999999999999858e+01 1.015607916015809180e-02
5.220000000000000284e+01 1.047771118274792163e-02
5.225000000000000000e+01 1.043892557264861076e-02
5.229999999999999716e+01 1.017546335506601222e-02
5.235000000000000142e+01 9.663184979055123441e-03
5.239999999999999858e+01 9.923326095043507461e-03
5.245000000000000284e+01 9.843193378336050070e-03
5.250000000000000000e+01 1.299033207636981872e-02
5.254999999999999716e+01 1.272887644006343369e-02
5.260000000000000142e+01 1.283590778289013003e-02
5.264999999999999858e+01 1.434336835143320936e-02
5.270000000000000284e+01 1.450267447355110297e-02
5.275000000000000000e+01 1.521214097894353461e-02
5.279999999999999716e+01 1.851177268910560864e-02
5.285000000000000142e+01 1.824852122208154431e-02
5.289999999999999858e+01 1.846328490419991628e-02
5.295000000000000284e+01 1.876579162788850202e-02
5.300000000000000000e+01 1.889682272434580618e-02
5.304999999999999716e+01 1.913338098199260373e-02
5.310000000000000142e+01 1.964572358949117498e-02
5.314999999999999858e+01 1.980101380181271964e-02
5.320000000000000284e+01 2.036399868326731200e-02
5.325000000000000000e+01 2.059763406873185709e-02
5.329999999999999716e+01 2.048156308247026450e-02
5.335000000000000142e+01 2.049361578943865655e-02
5.339999999999999858e+01 2.022936103048591713e-02
5.345000000000000284e+01 2.074729796135702312e-02
5.350000000000000000e+01 2.085157933144148393e-02
5.354999999999999716e+01 2.105687222037182227e-02
5.360000000000000142e+01 2.140934703643259870e-02
5.364999999999999858e+01 2.153954651771995341e-02
5.370000000000000284e+01 2.159848100095651188e-02
5.375000000000000000e+01 2.133138595885919822e-02
5.379999999999999716e+01 2.141309168016931538e-02
5.385000000000000142e+01 2.111417653992418708e-02
5.389999999999999858e+01 2.090937345380478735e-02
5.395000000000000284e+01 2.033477241357364851e-02
5.400000000000000000e+01 1.997889545521684337e-02
5.404999999999999716e+01 2.087845938592241407e-02
5.410000000000000142e+01 2.026958084332406915e-02
5.414999999999999858e+01 2.013123735803029959e-02
5.420000000000000284e+01 2.254996151929162043e-02
5.425000000000000000e+01 2.218673043285488214e-02
5.429999999999999716e+01 2.128585852908268863e-02
5.435000000000000142e+01 2.322596722864934266e-02
5.439999999999999858e+01 2.309740451201241704e-02
5.445000000000000284e+01 2.423240780437799224e-02
5.450000000000000000e+01 2.427700026912904194e-02
5.454999999999999716e+01 2.438655270558790292e-02
5.460000000000000142e+01 2.389805374045373548e-02
5.464999999999999858e+01 2.423805528826323066e-02
5.470000000000000284e+01 2.434057113127187366e-02
5.475000000000000000e+01 2.419161176197260829e-02
5.479999999999999716e+01 2.443100221921819248e-02
5.485000000000000142e+01 2.362056952848944069e-02
5.489999999999999858e+01 2.155831719309915517e-02
5.495000000000000284e+01 2.149259118219758527e-02
5.500000000000000000e+01 2.200731671956041718e-02
5.504999999999999716e+01 2.214456714411700347e-02
5.510000000000000142e+01 2.238641450983308578e-02
5.514999999999999858e+01 2.341074122623492890e-02
5.520000000000000284e+01 2.348345710150765916e-02
5.525000000000000000e+01 2.383841721188209237e-02
5.529999999999999716e+01 2.367040170217119682e-02
5.535000000000000142e+01 2.341837225406510209e-02
5.539999999999999858e+01 2.359667401370930603e-02
5.545000000000000284e+01 2.443509416462725722e-02
5.550000000000000000e+01 2.491654738151450124e-02
5.554999999999999716e+01 2.536689760037047839e-02
5.560000000000000142e+01 2.537951579446308739e-02
5.564999999999999858e+01 2.512169482381564761e-02
5.570000000000000284e+01 2.505583281194701320e-02
5.575000000000000000e+01 2.486365326416288199e-02
5.579999999999999716e+01 2.485634543074342895e-02
5.585000000000000142e+01 2.510157088787122112e-02
5.589999999999999858e+01 2.721603483053318395e-02
5.595000000000000284e+01 3.292841578185711632e-02
5.600000000000000000e+01 3.304838616721923056e-02
5.604999999999999716e+01 3.295641904915178749e-02
5.610000000000000142e+01 3.321114775915917638e-02
5.614999999999999858e+01 3.343513277859732485e-02
5.620000000000000284e+01 3.330515419003726024e-02
5.625000000000000000e+01 3.285424408542848840e-02
5.629999999999999716e+01 3.290844793493596238e-02
5.635000000000000142e+01 3.203365497954427377e-02
5.639999999999999858e+01 3.183401258439772646e-02
5.645000000000000284e+01 3.016212420762289653e-02
5.650000000000000000e+01 3.274094193671542308e-02
5.654999999999999716e+01 3.640732970139846925e-02
5.660000000000000142e+01 3.550474299993496008e-02
5.664999999999999858e+01 3.325608175499897290e-02
5.670000000000000284e+01 3.347164839257243257e-02
5.675000000000000000e+01 3.341001233075112375e-02
5.679999999999999716e+01 3.302948218218616783e-02
5.685000000000000142e+01 3.369593914602808660e-02
5.689999999999999858e+01 3.000829934655740300e-02
5.695000000000000284e+01 3.072585626194499972e-02
5.700000000000000000e+01 2.907074291117186030e-02
5.704999999999999716e+01 3.000402464363877489e-02
5.710000000000000142e+01 2.741030345242626703e-02
5.714999999999999858e+01 3.123141182677897226e-02
5.720000000000000284e+01 3.152785104590900833e-02
5.725000000000000000e+01 3.258262285266189107e-02
5.729999999999999716e+01 3.322136612236190750e-02
5.735000000000000142e+01 3.394680687531882735e-02
5.739999999999999858e+01 3.435899128558295851e-02
5.745000000000000284e+01 3.396102082926615029e-02
5.750000000000000000e+01 3.104291691617384538e-02
5.754999999999999716e+01 2.850843364670405111e-02
5.760000000000000142e+01 2.877753940928555118e-02
5.764999999999999858e+01 2.858316520957713061e-02
5.770000000000000284e+01 2.763606997123625383e-02
5.775000000000000000e+01 2.797170245831698959e-02
5.779999999999999716e+01 2.828301508721525401e-02
5.785000000000000142e+01 2.820155253515852986e-02
5.789999999999999858e+01 2.800296769846252407e-02
5.795000000000000284e+01 2.836409959065742253e-02
5.800000000000000000e+01 2.845073564761095228e-02
5.804999999999999716e+01 3.559172204037422405e-02
5.810000000000000142e+01 3.591654674008174647e-02
5.814999999999999858e+01 3.562642563330179618e-02
5.820000000000000284e+01 3.785408642743021135e-02
5.825000000000000000e+01 3.606608885745593573e-02
5.829999999999999716e+01 4.267124685675916657e-02
5.835000000000000142e+01 4.182185934360021368e-02
5.839999999999999858e+01 4.195631291840486859e-02
5.845000000000000284e+01 4.311677218181766275e-02
5.850000000000000000e+01 4.315447392495448675e-02
5.854999999999999716e+01 4.603231077546443561e-02
5.860000000000000142e+01 4.316672505388969433e-02
5.864999999999999858e+01 4.291273547616774459e-02
5.870000000000000284e+01 4.360711204738827035e-02
5.875000000000000000e+01 4.737422640326775097e-02
5.879999999999999716e+01 4.738022754846166196e-02
5.885000000000000142e+01 5.448339521304648020e-02
5.889999999999999858e+01 5.639914021597172006e-02
5.895000000000000284e+01 5.089426621425665459e-02
5.900000000000000000e+01 4.934032679608369582e-02
5.904999999999999716e+01 4.969044349612879857e-02
5.910000000000000142e+01 5.254358592383973764e-02
5.914999999999999858e+01 5.117788184536278817e-02
5.920000000000000284e+01 4.971130132749157493e-02
5.925000000000000000e+01 5.091660039558500161e-02
5.929999999999999716e+01 4.817649988704365144e-02
5.935000000000000142e+01 4.922352340877651083e-02
5.939999999999999858e+01 4.592979073518392574e-02
5.945000000000000284e+01 4.749104775208072560e-02
5.950000000000000000e+01 4.513121668013223703e-02
5.954999999999999716e+01 4.646998458110081220e-02
5.960000000000000142e+01 4.049953006388896243e-02
5.964999999999999858e+01 4.048237854715487638e-02
5.970000000000000284e+01 3.738016327929357535e-02
5.975000000000000000e+01 4.110970074408008129e-02
5.979999999999999716e+01 4.231314175550402595e-02
5.985000000000000142e+01 4.440646091200080303e-02
5.989999999999999858e+01 4.521441907588411718e-02
5.995000000000000284e+01 4.689520010288667634e-02
6.000000000000000000e+01 4.451758844498016759e-02
6.004999999999999716e+01 4.633249303851023904e-02
6.010000000000000142e+01 4.932165750375383517e-02
6.014999999999999858e+01 5.066928151098516048e-02
6.020000000000000284e+01 5.258304689923080921e-02
6.025000000000000000e+01 5.639024561641079597e-02
6.029999999999999716e+01 5.980409895747437060e-02
6.035000000000000142e+01 6.242535288134051091e-02
6.039999999999999858e+01 6.240178051751759519e-02
6.045000000000000284e+01 6.370831651347003133e-02
6.050000000000000000e+01 6.361387075803065505e-02
6.054999999999999716e+01 6.119216127234598096e-02
6.060000000000000142e+01 6.519557261627972888e-02
6.064999999999999858e+01 6.425711562972780122e-02
6.070000000000000284e+01 6.221196532766207210e-02
6.075000000000000000e+01 6.589815396563757088e-02
6.079999999999999716e+01 6.330065906979139012e-02
6.085000000000000142e+01 5.223688591639983475e-02
6.089999999999999858e+01 5.285578140304304784e-02
6.095000000000000284e+01 5.745042395549314340e-02
6.100000000000000000e+01 6.675444273734590372e-02
6.104999999999999716e+01 6.424669291802087567e-02
6.110000000000000142e+01 7.026019876295445943e-02
6.114999999999999858e+01 7.762491415054577348e-02
6.120000000000000284e+01 7.517114354249725128e-02
6.125000000000000000e+01 7.589282865709202908e-02
6.129999999999999716e+01 9.468081195082593549e-02
6.135000000000000142e+01 9.089206146070488712e-02
6.139999999999999858e+01 9.301086742991018785e-02
6.145000000000000284e+01 9.484637591536082546e-02
6.150000000000000000e+01 1.016300017013149343e-01
6.154999999999999716e+01 1.043037418124558441e-01
6.160000000000000142e+01 1.034291520682325549e-01
6.164999999999999858e+01 1.027529791294604367e-01
6.170000000000000284e+01 1.045226606134676689e-01
6.175000000000000000e+01 1.048844409762305502e-01
6.179999999999999716e+01 1.020877912410309424e-01
6.185000000000000142e+01 1.012879245221340874e-01
6.189999999999999858e+01 1.018726468659700568e-01
6.195000000000000284e+01 1.016231691448850616e-01
6.200000000000000000e+01 9.914342345598869954e-02
6.204999999999999716e+01 1.013881125822766599e-01
6.210000000000000142e+01 1.031783932752204230e-01
6.214999999999999858e+01 1.028336339096488361e-01
6.220000000000000284e+01 9.767003397125731401e-02
6.225000000000000000e+01 9.769800606036138646e-02
6.229999999999999716e+01 9.529276938120073703e-02
6.235000000000000142e+01 9.593763744958058726e-02
6.239999999999999858e+01 9.563481823001361570e-02
6.245000000000000284e+01 9.680572526160149960e-02
6.250000000000000000e+01 9.628236250697323750e-02
6.254999999999999716e+01 9.515156813337642683e-02
6.260000000000000142e+01 9.567753394074648976e-02
6.264999999999999858e+01 9.604763772826228896e-02
6.270000000000000284e+01 9.734128618640784658e-02
6.275000000000000000e+01 9.789723498203940777e-02
6.279999999999999716e+01 9.655155631278081185e-02
6.285000000000000142e+01 9.735892029561771244e-02
6.289999999999999858e+01 9.692293256374585886e-02
6.295000000000000284e+01 9.630442542650562154e-02
6.300000000000000000e+01 9.823121792883901526e-02
6.304999999999999716e+01 9.814852629410818208e-02
6.310000000000000142e+01 9.793942112622243401e-02
6.314999999999999858e+01 9.741041248258290597e-02
6.320000000000000284e+01 9.725702039970435253e-02
6.325000000000000000e+01 9.891643895689251897e-02
6.329999999999999716e+01 1.031741508542227681e-01
6.335000000000000142e+01 1.038752424073161457e-01
6.339999999999999858e+01 1.014089794617613893e-01
6.345000000000000284e+01 1.015384247894660363e-01
6.350000000000000000e+01 1.005760496138029675e-01
6.354999999999999716e+01 1.031833621556861175e-01
6.360000000000000142e+01 1.033428792708279004e-01
6.364999999999999858e+01 1.075462527635954457e-01
6.370000000000000284e+01 1.066581791461107404e-01
6.375000000000000000e+01 1.061180867212569850e-01
6.379999999999999716e+01 1.060379303218722119e-01
6.385000000000000142e+01 1.063553332612297841e-01
6.389999999999999858e+01 1.055488074232506929e-01
6.395000000000000284e+01 1.063796858058179001e-01
6.400000000000000000e+01 1.060425102583323897e-01
6.404999999999999716e+01 1.065056873131661752e-01
6.409999999999999432e+01 1.082147106688723520e-01
6.415000000000000568e+01 1.086486527490289344e-01
6.420000000000000284e+01 1.099849961732060621e-01
6.425000000000000000e+01 1.082155544827944349e-01
6.429999999999999716e+01 1.089592089625246590e-01
6.434999999999999432e+01 1.085693821128543013e-01
6.440000000000000568e+01 1.713964450214407187e-01
6.445000000000000284e+01 1.718716479677293296e-01
6.450000000000000000e+01 1.764952627249539163e-01
6.454999999999999716e+01 1.766363644324447646e-01
6.459999999999999432e+01 1.773825349614788494e-01
6.465000000000000568e+01 1.785372972807839909e-01
6.470000000000000284e+01 1.770554612083816148e-01
6.475000000000000000e+01 1.754735643596800621e-01
6.479999999999999716e+01 1.746893616585157294e-01
6.484999999999999432e+01 1.739055417706434348e-01
6.490000000000000568e+01 1.712343176174062620e-01
6.495000000000000284e+01 1.702581242095062841e-01
6.500000000000000000e+01 1.660938103285599654e-01
6.504999999999999716e+01 1.669289201320256766e-01
6.509999999999999432e+01 1.664138783329912885e-01
6.515000000000000568e+01 1.673573880574289463e-01
6.520000000000000284e+01 1.683374709857562712e-01
6.525000000000000000e+01 1.646584296217570020e-01
6.529999999999999716e+01 1.641250279472293572e-01
6.534999999999999432e+01 1.632311844142230739e-01
6.540000000000000568e+01 1.648863240316220946e-01
6.545000000000000284e+01 1.613433712501356199e-01
6.550000000000000000e+01 1.633139589717367834e-01
6.554999999999999716e+01 1.632927031818381669e-01
6.559999999999999432e+01 1.623878797391622997e-01
6.565000000000000568e+01 1.628377509629540254e-01
6.570000000000000284e+01 1.645994593371586934e-01
6.575000000000000000e+01 1.667704017163805230e-01
6.579999999999999716e+01 1.672946869188573493e-01
6.584999999999999432e+01 1.655376766220391649e-01
6.590000000000000568e+01 1.664812590764313260e-01
6.595000000000000284e+01 1.684205667116588645e-01
6.600000000000000000e+01 1.698581071132642673e-01
6.604999999999999716e+01 1.703326149968924230e-01
6.609999999999999432e+01 1.672595347505749785e-01
6.615000000000000568e+01 1.620498560270855759e-01
6.620000000000000284e+01 1.573213295707451831e-01
6.625000000000000000e+01 1.576162312557066181e-01
6.629999999999999716e+01 1.588835976098326719e-01
6.634999999999999432e+01 1.571884302147732171e-01
6.640000000000000568e+01 1.589542924265486823e-01
6.645000000000000284e+01 1.661809092750831107e-01
6.650000000000000000e+01 1.642968590967269771e-01
6.654999999999999716e+01 1.648826332609358014e-01
6.659999999999999432e+01 1.654491446759487339e-01
6.665000000000000568e+01 1.653202962297142808e-01
6.670000000000000284e+01 1.715905418351909295e-01
6.675000000000000000e+01 1.702523101636997382e-01
6.679999999999999716e+01 1.709649855476040314e-01
6.684999999999999432e+01 1.700354684201571542e-01
6.690000000000000568e+01 1.683897401704761987e-01
6.695000000000000284e+01 1.678622268185227806e-01
6.700000000000000000e+01 1.742551124392246187e-01
6.704999999999999716e+01 1.771065785589744368e-01
6.709999999999999432e+01 1.710466867492237419e-01
6.715000000000000568e+01 1.715621350386558885e-01
6.720000000000000284e+01 1.715417184778639526e-01
6.725000000000000000e+01 1.706369901816777723e-01
6.729999999999999716e+01 1.706780978581827202e-01
6.734999999999999432e+01 1.714851611126200215e-01
6.740000000000000568e+01 1.737206076086672824e-01
6.745000000000000284e+01 1.733993010523658673e-01
6.750000000000000000e+01 1.728652770059593280e-01
6.754999999999999716e+01 1.733011027910585367e-01
6.759999999999999432e+01 1.734974769305220599e-01
6.765000000000000568e+01 1.743975710378777855e-01
6.770000000000000284e+01 1.823693583358525216e-01
6.775000000000000000e+01 1.833734064238548012e-01
6.779999999999999716e+01 1.834732519052569844e-01
6.784999999999999432e+01 1.823667083705688974e-01
6.790000000000000568e+01 1.824635026166874785e-01
6.795000000000000284e+01 1.811069593293081759e-01
6.800000000000000000e+01 1.817577345143905898e-01
6.804999999999999716e+01 1.806005362964021310e-01
6.809999999999999432e+01 1.832244482716003375e-01
6.815000000000000568e+01 1.833045665702920102e-01
6.820000000000000284e+01 1.828401259443647731e-01
6.825000000000000000e+01 1.831259599458656684e-01
6.829999999999999716e+01 1.836613364841475915e-01
6.834999999999999432e+01 1.815991582218515477e-01
6.840000000000000568e+01 1.802365089905072493e-01
6.845000000000000284e+01 1.788894067415148781e-01
6.850000000000000000e+01 1.790491305195407445e-01
6.854999999999999716e+01 1.805265860806924694e-01
6.859999999999999432e+01 1.810790589503052106e-01
6.865000000000000568e+01 1.821670495437045789e-01
6.870000000000000284e+01 1.808165578729616918e-01
6.875000000000000000e+01 1.805985328156927971e-01
6.879999999999999716e+01 1.798398004900518543e-01
6.884999999999999432e+01 1.786409021734119973e-01
6.890000000000000568e+01 1.772211471253186399e-01
6.895000000000000284e+01 1.774967165255701140e-01
6.900000000000000000e+01 1.773897812481562419e-01
6.904999999999999716e+01 1.773818376043626854e-01
6.909999999999999432e+01 1.758161923853630570e-01
6.915000000000000568e+01 1.748156271630781911e-01
6.920000000000000284e+01 1.761096168943316609e-01
6.925000000000000000e+01 1.734289318671431990e-01
6.929999999999999716e+01 1.749090041818001096e-01
6.934999999999999432e+01 1.737582552276244474e-01
6.940000000000000568e+01 1.721992419879928016e-01
6.945000000000000284e+01 1.709021349285738400e-01
6.950000000000000000e+01 1.689657674932052711e-01
6.954999999999999716e+01 1.643166358574168484e-01
6.959999999999999432e+01 1.636882416220762637e-01
6.965000000000000568e+01 1.614553434679982802e-01
6.970000000000000284e+01 1.607438622374484927e-01
6.975000000000000000e+01 1.618345045252767289e-01
6.979999999999999716e+01 1.573552078129496490e-01
6.984999999999999432e+01 1.559416218230000317e-01
6.990000000000000568e+01 1.547381490915289703e-01
6.995000000000000284e+01 1.537888961732740145e-01
7.000000000000000000e+01 1.548499886111854018e-01
7.004999999999999716e+01 1.582368081330481624e-01
7.009999999999999432e+01 1.555090241595348810e-01
7.015000000000000568e+01 1.550932701010081793e-01
7.020000000000000284e+01 1.559963997047458528e-01
7.025000000000000000e+01 1.571486043846303249e-01
7.029999999999999716e+01 1.567261863144308875e-01
7.034999999999999432e+01 1.541339726040271418e-01
7.040000000000000568e+01 1.524358768891058702e-01
7.045000000000000284e+01 1.514859423013703021e-01
7.050000000000000000e+01 1.504670699857761640e-01
7.054999999999999716e+01 1.674227637349468834e-01
7.059999999999999432e+01 1.672799860562665664e-01
7.065000000000000568e+01 1.728738373913418502e-01
7.070000000000000284e+01 1.729893183147757918e-01
7.075000000000000000e+01 1.733555127833084908e-01
7.079999999999999716e+01 1.726613463572257701e-01
7.084999999999999432e+01 1.730342511151177487e-01
7.090000000000000568e+01 1.678959768658893070e-01
7.095000000000000284e+01 1.685664231094906318e-01
7.100000000000000000e+01 1.690275491984897516e-01
7.104999999999999716e+01 1.685985901317708646e-01
7.109999999999999432e+01 1.793606980506731730e-01
7.115000000000000568e+01 1.808023236477603324e-01
7.120000000000000284e+01 1.820832794529932130e-01
7.125000000000000000e+01 1.815695187088101903e-01
7.129999999999999716e+01 1.841797480687246968e-01
7.134999999999999432e+01 1.867258790294452075e-01
7.140000000000000568e+01 1.861453962145564744e-01
7.145000000000000284e+01 1.863244786317005963e-01
7.150000000000000000e+01 1.855593189476366367e-01
7.154999999999999716e+01 1.847008390519772059e-01
7.159999999999999432e+01 1.870318043434555932e-01
7.165000000000000568e+01 1.870578704943753612e-01
7.170000000000000284e+01 1.892650244561158157e-01
7.175000000000000000e+01 1.903860308644160226e-01
7.179999999999999716e+01 1.903464000886432028e-01
7.184999999999999432e+01 1.880933000785867948e-01
7.190000000000000568e+01 1.921898092638349154e-01
7.195000000000000284e+01 1.929131671577216378e-01
7.200000000000000000e+01 1.936588331248736694e-01
7.204999999999999716e+01 1.933271210006973218e-01
7.209999999999999432e+01 1.930570036988376037e-01
7.215000000000000568e+01 1.908681344714227290e-01
7.220000000000000284e+01 1.873110725269206411e-01
7.225000000000000000e+01 1.866844366692714252e-01
7.229999999999999716e+01 1.861707357424131071e-01
7.234999999999999432e+01 1.842140371279573363e-01
7.240000000000000568e+01 1.857071163611266618e-01
7.245000000000000284e+01 1.861092650532871207e-01
7.250000000000000000e+01 1.846165462629485721e-01
7.254999999999999716e+01 1.853649262270434528e-01
7.259999999999999432e+01 1.825497055706427341e-01
7.265000000000000568e+01 1.807560513070864128e-01
7.270000000000000284e+01 1.808144919527621131e-01
7.275000000000000000e+01 1.810946214406868038e-01
7.279999999999999716e+01 1.792328230716271897e-01
7.284999999999999432e+01 1.779962521181196189e-01
7.290000000000000568e+01 1.759315496773536935e-01
7.295000000000000284e+01 1.750532265621984884e-01
7.300000000000000000e+01 1.731931465540084425e-01
7.304999999999999716e+01 1.709507845826314099e-01
7.309999999999999432e+01 1.716907092586445471e-01
7.315000000000000568e+01 1.713624158810408138e-01
7.320000000000000284e+01 1.695323442157634641e-01
7.325000000000000000e+01 1.735001051036161035e-01
7.329999999999999716e+01 1.736062727152024032e-01
7.334999999999999432e+01 1.729725596006748689e-01
7.340000000000000568e+01 1.724316762534516267e-01
7.345000000000000284e+01 1.722720653046620753e-01
7.350000000000000000e+01 1.708779611534681775e-01
7.354999999999999716e+01 1.747766004931155803e-01
7.359999999999999432e+01 1.752777723476221794e-01
7.365000000000000568e+01 1.757546440949971089e-01
7.370000000000000284e+01 1.755072051007509903e-01
7.375000000000000000e+01 1.754748725698668244e-01
7.379999999999999716e+01 1.759922406393443772e-01
7.384999999999999432e+01 1.760704569934030683e-01
7.390000000000000568e+01 1.758794018846380203e-01
7.395000000000000284e+01 1.740345318524180729e-01
7.400000000000000000e+01 1.719171715330607420e-01
7.404999999999999716e+01 1.712191040664389763e-01
7.409999999999999432e+01 1.715899991559791393e-01
7.415000000000000568e+01 1.720778192598268197e-01
7.420000000000000284e+01 1.712793567977501374e-01
7.425000000000000000e+01 1.718034683105109373e-01
7.429999999999999716e+01 1.690123568250440356e-01
7.434999999999999432e+01 1.699713450150694971e-01
7.440000000000000568e+01 1.695627736231255789e-01
7.445000000000000284e+01 1.687082440801116190e-01
7.450000000000000000e+01 1.674740955112056784e-01
7.454999999999999716e+01 1.678652713084330395e-01
7.459999999999999432e+01 1.640316675662641666e-01
7.465000000000000568e+01 1.633843032162060060e-01
7.470000000000000284e+01 1.629396446843754676e-01
7.475000000000000000e+01 1.626094422845785203e-01
7.479999999999999716e+01 1.589815443154314056e-01
7.484999999999999432e+01 1.537332772927016145e-01
7.490000000000000568e+01 1.606732917666300886e-01
7.495000000000000284e+01 1.587934907611776303e-01
7.500000000000000000e+01 1.605827087506135342e-01
7.504999999999999716e+01 1.576666944637674928e-01
7.509999999999999432e+01 1.579497995199955485e-01
7.515000000000000568e+01 1.573313074342477802e-01
7.520000000000000284e+01 1.567682126092435069e-01
7.525000000000000000e+01 1.563759386960564546e-01
7.529999999999999716e+01 1.575694189090098007e-01
7.534999999999999432e+01 1.574098872729274012e-01
7.540000000000000568e+01 1.599367649286295157e-01
7.545000000000000284e+01 1.616620562689667084e-01
7.550000000000000000e+01 1.591317455035951289e-01
7.554999999999999716e+01 1.630428959939263789e-01
7.559999999999999432e+01 1.498655695126458187e-01
7.565000000000000568e+01 1.445826680400435216e-01
7.570000000000000284e+01 1.429296106030331637e-01
7.575000000000000000e+01 1.372230153806209829e-01
7.579999999999999716e+01 1.360886757568596228e-01
7.584999999999999432e+01 1.374258239338274068e-01
7.590000000000000568e+01 1.345141144699566471e-01
7.595000000000000284e+01 1.321108561214783816e-01
7.600000000000000000e+01 1.325546755365177298e-01
7.604999999999999716e+01 1.331949669376855105e-01
7.609999999999999432e+01 1.341142445913398595e-01
7.615000000000000568e+01 1.312070088777127497e-01
7.620000000000000284e+01 1.318919135378280316e-01
7.625000000000000000e+01 1.309865974115879406e-01
7.629999999999999716e+01 1.307781433149806383e-01
7.634999999999999432e+01 1.254559379600816704e-01
7.640000000000000568e+01 1.223097413431420560e-01
7.645000000000000284e+01 1.226661361930296429e-01
7.650000000000000000e+01 1.206557505413974746e-01
7.654999999999999716e+01 1.181223421494303066e-01
7.659999999999999432e+01 1.185035833755625767e-01
7.665000000000000568e+01 1.179187341105075032e-01
7.670000000000000284e+01 1.160703359842765875e-01
7.675000000000000000e+01 1.138196083589875091e-01
7.679999999999999716e+01 1.131519442800387465e-01
7.684999999999999432e+01 1.118544194315758550e-01
7.690000000000000568e+01 1.108553116189207183e-01
7.695000000000000284e+01 1.093955635900509815e-01
7.700000000000000000e+01 1.104523879043611961e-01
7.704999999999999716e+01 1.100232129365195932e-01
7.709999999999999432e+01 1.051578470922158726e-01
7.715000000000000568e+01 1.034325959015246071e-01
7.720000000000000284e+01 1.007746337381610624e-01
7.725000000000000000e+01 1.017589295066430033e-01
7.729999999999999716e+01 1.022331335485619913e-01
7.734999999999999432e+01 1.032534637878708833e-01
7.740000000000000568e+01 1.044541723368631603e-01
7.745000000000000284e+01 1.040633448134717087e-01
7.750000000000000000e+01 1.029269522899956824e-01
7.754999999999999716e+01 1.036213861396703129e-01
7.759999999999999432e+01 1.015157511968098197e-01
7.765000000000000568e+01 9.996334603918574646e-02
7.770000000000000284e+01 9.889549064379087040e-02
7.775000000000000000e+01 9.725881530771000871e-02
7.779999999999999716e+01 9.913921367384952166e-02
7.784999999999999432e+01 9.902111476993935568e-02
7.790000000000000568e+01 9.846452674238476144e-02
7.795000000000000284e+01 9.345246015668227935e-02
7.800000000000000000e+01 8.051479026718846854e-02
7.804999999999999716e+01 7.341723920603035469e-02
7.809999999999999432e+01 7.131852778040131957e-02
7.815000000000000568e+01 6.983737102662905538e-02
7.820000000000000284e+01 5.500486160077531356e-02
7.825000000000000000e+01 5.310189892351605684e-02
7.829999999999999716e+01 1.342725753785007151e-02
7.834999999999999432e+01 1.258831309599253538e-02
7.840000000000000568e+01 9.968180303976786547e-03
7.845000000000000284e+01 -4.784771492077193045e-02
7.850000000000000000e+01 -4.780896610668929764e-02
7.854999999999999716e+01 -4.805164986943751687e-02
7.859999999999999432e+01 -4.827389318810233060e-02
7.865000000000000568e+01 -4.816350754152830260e-02
7.870000000000000284e+01 -4.830450562287546407e-02
7.875000000000000000e+01 -4.886518421072825330e-02
7.879999999999999716e+01 -4.884273461720539666e-02
7.884999999999999432e+01 -4.896670639576652245e-02
7.890000000000000568e+01 -4.901253689711903422e-02
7.895000000000000284e+01 -4.911359808934973037e-02
7.900000000000000000e+01 -4.940623568543542343e-02
7.904999999999999716e+01 -4.946672483762771383e-02
7.909999999999999432e+01 -4.940469238453201045e-02
7.915000000000000568e+01 -4.928461306603727082e-02
7.920000000000000284e+01 -4.939631838937819791e-02
7.925000000000000000e+01 -4.971026090320928431e-02
7.929999999999999716e+01 -4.970537150268020121e-02
7.934999999999999432e+01 -5.005641230321649510e-02
7.940000000000000568e+01 -5.016328288808367258e-02
7.945000000000000284e+01 -5.049760051919598841e-02
7.950000000000000000e+01 -5.044060455485389199e-02
7.954999999999999716e+01 -5.068542684475252358e-02
7.959999999999999432e+01 -5.054727239801676264e-02
7.965000000000000568e+01 -5.097169646756034150e-02
7.970000000000000284e+01 -5.083393826968379825e-02
7.975000000000000000e+01 -5.076879955502110187e-02
7.979999999999999716e+01 -5.063569011278039322e-02
7.984999999999999432e+01 -5.019326270262251116e-02
7.990000000000000568e+01 -5.016094702184539789e-02
7.995000000000000284e+01 -5.036180317780154098e-02
8.000000000000000000e+01 -5.049585182595073968e-02
8.004999999999999716e+01 -5.109888961180950040e-02
8.009999999999999432e+01 -5.124799538795810766e-02
8.015000000000000568e+01 -5.290820664349919072e-02
8.020000000000000284e+01 -5.338984709986404481e-02
8.025000000000000000e+01 -5.357977679591582193e-02
8.029999999999999716e+01 -5.344086800440165513e-02
8.034999999999999432e+01 -5.351337701661524476e-02
8.040000000000000568e+01 -5.354108920547533124e-02
8.045000000000000284e+01 -5.356412932169272306e-02
8.050000000000000000e+01 -5.709548258159201362e-02
8.054999999999999716e+01 -5.786647379154279819e-02
8.059999999999999432e+01 -5.788723298837780001e-02
8.065000000000000568e+01 -5.911162374899477795e-02
8.070000000000000284e+01 -5.921912198021006546e-02
8.075000000000000000e+01 -5.926161099275028404e-02
8.079999999999999716e+01 -6.088880917471888032e-02
8.084999999999999432e+01 -6.063670970964624846e-02
8.090000000000000568e+01 -6.076388838159634681e-02
8.095000000000000284e+01 -6.096917051301999069e-02
8.100000000000000000e+01 -6.085956951195230225e-02
8.104999999999999716e+01 -6.091532280150178946e-02
8.109999999999999432e+01 -6.128839314353366763e-02
8.115000000000000568e+01 -6.143112155956419185e-02
8.120000000000000284e+01 -6.170900439632198697e-02
8.125000000000000000e+01 -6.165930141934855557e-02
8.129999999999999716e+01 -6.166727817631138808e-02
8.134999999999999432e+01 -6.334444729346526415e-02
8.140000000000000568e+01 -6.296934714381131892e-02
8.145000000000000284e+01 -6.284467153087210101e-02
8.150000000000000000e+01 -6.263528425628078766e-02
8.154999999999999716e+01 -6.244359053961066885e-02
8.159999999999999432e+01 -6.214191856862793378e-02
8.165000000000000568e+01 -6.186853039220691769e-02
8.170000000000000284e+01 -6.150667991043928806e-02
8.175000000000000000e+01 -6.116732126993847801e-02
8.179999999999999716e+01 -6.086246099323808917e-02
8.184999999999999432e+01 -6.084866708336265917e-02
8.190000000000000568e+01 -6.087525654295709854e-02
8.195000000000000284e+01 -6.058370827988873719e-02
8.200000000000000000e+01 -6.030292579654047969e-02
8.204999999999999716e+01 -6.042826059151504281e-02
8.209999999999999432e+01 -6.007838490915119040e-02
8.215000000000000568e+01 -5.997526973564252378e-02
8.220000000000000284e+01 -5.998447657660279514e-02
8.225000000000000000e+01 -5.997000732512808296e-02
8.229999999999999716e+01 -5.978446976164260296e-02
8.234999999999999432e+01 -5.951257153227453717e-02
8.240000000000000568e+01 -6.035233105170526718e-02
8.245000000000000284e+01 -6.027783258175411357e-02
8.250000000000000000e+01 -5.999007194502264939e-02
8.254999999999999716e+01 -5.971948560401448697e-02
8.259999999999999432e+01 -5.982650060900696759e-02
8.265000000000000568e+01 -5.974575181632350157e-02
8.270000000000000284e+01 -5.934160424644763232e-02
8.275000000000000000e+01 -5.955099883073679962e-02
8.279999999999999716e+01 -5.941883445331355706e-02
8.284999999999999432e+01 -5.930020650941265903e-02
8.290000000000000568e+01 -5.919793823042694692e-02
8.295000000000000284e+01 -5.952565881829764011e-02
8.300000000000000000e+01 -5.978651400330040055e-02
8.304999999999999716e+01 -5.977060076481336554e-02
8.309999999999999432e+01 -5.979020153718968972e-02
8.315000000000000568e+01 -6.002315590960020236e-02
8.320000000000000284e+01 -5.972631966846548429e-02
8.325000000000000000e+01 -5.956914323545931672e-02
8.329999999999999716e+01 -5.962045260087121129e-02
8.334999999999999432e+01 -5.946430545973805520e-02
8.340000000000000568e+01 -5.936150448291028364e-02
8.345000000000000284e+01 -5.939667059024732881e-02
8.350000000000000000e+01 -5.954731395811353745e-02
8.354999999999999716e+01 -5.934227877575726923e-02
8.359999999999999432e+01 -5.901810775119687574e-02
8.365000000000000568e+01 -5.874680122998703763e-02
8.370000000000000284e+01 -5.887827980468741951e-02
8.375000000000000000e+01 -5.887839403082788942e-02
8.379999999999999716e+01 -5.876656918905747568e-02
8.384999999999999432e+01 -5.874688077523342739e-02
8.390000000000000568e+01 -5.867885865721767652e-02
8.395000000000000284e+01 -5.823723657826031241e-02
8.400000000000000000e+01 -5.794091841179319774e-02
8.404999999999999716e+01 -5.750230743960699220e-02
8.409999999999999432e+01 -5.728224500562516947e-02
8.415000000000000568e+01 -5.720909275354338352e-02
8.420000000000000284e+01 -5.690572499672155032e-02
8.425000000000000000e+01 -5.656983137443531706e-02
8.429999999999999716e+01 -5.614017046765887309e-02
8.434999999999999432e+01 -5.598321941932216800e-02
8.440000000000000568e+01 -5.544426212168315771e-02
8.445000000000000284e+01 -5.523590770296409047e-02
8.450000000000000000e+01 -5.484528323795910543e-02
8.454999999999999716e+01 -5.490374821360223534e-02
8.459999999999999432e+01 -5.457342145673860917e-02
8.465000000000000568e+01 -5.424697542373523029e-02
8.470000000000000284e+01 -5.386211787929987005e-02
8.475000000000000000e+01 -5.376540619054077236e-02
8.479999999999999716e+01 -5.362568003427291286e-02
8.484999999999999432e+01 -5.337131206661304555e-02
8.490000000000000568e+01 -5.317951307384907733e-02
8.495000000000000284e+01 -5.300761818964085798e-02
8.500000000000000000e+01 -5.262476270426262592e-02
8.504999999999999716e+01 -5.229850056943888964e-02
8.509999999999999432e+01 -5.242617908767154000e-02
8.515000000000000568e+01 -5.218776935391707117e-02
8.520000000000000284e+01 -5.211711375558507331e-02
8.525000000000000000e+01 -5.193202796839829077e-02
8.529999999999999716e+01 -5.142079676161301349e-02
8.534999999999999432e+01 -5.108361656167491327e-02
8.540000000000000568e+01 -5.088382683141896151e-02
8.545000000000000284e+01 -5.054669464010465990e-02
8.550000000000000000e+01 -5.050514254864162805e-02
8.554999999999999716e+01 -5.003319379692477281e-02
8.559999999999999432e+01 -5.003429852822180446e-02
8.565000000000000568e+01 -4.978293161040694970e-02
8.570000000000000284e+01 -4.943605656231709472e-02
8.575000000000000000e+01 -4.944049307865288484e-02
8.579999999999999716e+01 -4.872209138682043889e-02
8.584999999999999432e+01 -4.832890698694982529e-02
8.590000000000000568e+01 -4.909717205737858248e-02
8.595000000000000284e+01 -4.889637926479722951e-02
8.600000000000000000e+01 -4.860742971843264731e-02
8.604999999999999716e+01 -4.835912489909853507e-02
8.609999999999999432e+01 -4.817364975515506242e-02
8.615000000000000568e+01 -4.805970248776990361e-02
8.620000000000000284e+01 -4.785745298493432331e-02
8.625000000000000000e+01 -4.789435311893178865e-02
8.629999999999999716e+01 -4.912553738191922925e-02
8.634999999999999432e+01 -4.960855785483816310e-02
8.640000000000000568e+01 -4.924334653220677205e-02
8.645000000000000284e+01 -4.890642858679463550e-02
8.650000000000000000e+01 -4.864291537276105304e-02
8.654999999999999716e+01 -4.862863363479603962e-02
8.659999999999999432e+01 -4.830831232566210054e-02
8.665000000000000568e+01 -4.784060882190223352e-02
8.670000000000000284e+01 -4.770906233662668139e-02
8.675000000000000000e+01 -4.774973020492471326e-02
8.679999999999999716e+01 -4.722054410606870561e-02
8.684999999999999432e+01 -4.713540653257832641e-02
8.690000000000000568e+01 -4.711653474471796249e-02
8.695000000000000284e+01 -4.715379616417875869e-02
8.700000000000000000e+01 -4.687855114254475125e-02
8.704999999999999716e+01 -4.700578260364299960e-02
8.709999999999999432e+01 -4.717906276395681525e-02
8.715000000000000568e+01 -4.700115971772463042e-02
8.720000000000000284e+01 -4.625562151607467976e-02
8.725000000000000000e+01 -4.629482379627935379e-02
8.729999999999999716e+01 -4.604213597552769127e-02
8.734999999999999432e+01 -4.584016272127271197e-02
8.740000000000000568e+01 -4.620355942449448639e-02
8.745000000000000284e+01 -4.599194772243757334e-02
8.750000000000000000e+01 -4.566793949098178068e-02
8.754999999999999716e+01 -4.567664107761015141e-02
8.759999999999999432e+01 -4.578207099620325293e-02
8.765000000000000568e+01 -4.573717372476295007e-02
8.770000000000000284e+01 -4.579996365883581833e-02
8.775000000000000000e+01 -4.593213766587682378e-02
8.779999999999999716e+01 -4.591389229083172457e-02
8.784999999999999432e+01 -4.607817899695403757e-02
8.790000000000000568e+01 -4.600354936799405658e-02
8.795000000000000284e+01 -4.624284836156727918e-02
8.800000000000000000e+01 -4.611682172460956908e-02
8.804999999999999716e+01 -4.599108770335975926e-02
8.809999999999999432e+01 -4.643177363174951638e-02
8.815000000000000568e+01 -4.648710628026530428e-02
8.820000000000000284e+01 -4.613508370296087735e-02
8.825000000000000000e+01 -4.592242738766680321e-02
8.829999999999999716e+01 -4.611817376791725598e-02
8.834999999999999432e+01 -4.609854009678273495e-02
8.840000000000000568e+01 -4.579011890462008488e-02
8.845000000000000284e+01 -4.574957758855834056e-02
8.850000000000000000e+01 -4.593560893200333145e-02
8.854999999999999716e+01 -4.582601594129666334e-02
8.859999999999999432e+01 -4.591523338992105352e-02
8.865000000000000568e+01 -4.597151633919274033e-02
8.870000000000000284e+01 -4.613635781834975885e-02
8.875000000000000000e+01 -4.635680811370996440e-02
8.879999999999999716e+01 -4.634018247045314925e-02
8.884999999999999432e+01 -4.656923301992629133e-02
8.890000000000000568e+01 -4.666344805464713724e-02
8.895000000000000284e+01 -4.663857786001598255e-02
8.900000000000000000e+01 -4.660661241648444975e-02
8.904999999999999716e+01 -4.683592529727156201e-02
8.909999999999999432e+01 -4.701859422836937585e-02
8.915000000000000568e+01 -4.732983394772932728e-02
8.920000000000000284e+01 -4.729543510489533920e-02
8.925000000000000000e+01 -4.714175123239797843e-02
8.929999999999999716e+01 -4.748935885633077947e-02
8.934999999999999432e+01 -4.747152837171031425e-02
8.940000000000000568e+01 -4.749859514499728957e-02
8.945000000000000284e+01 -4.724364432875022279e-02
8.950000000000000000e+01 -4.726949674805934476e-02
8.954999999999999716e+01 -4.702084659530157695e-02
8.959999999999999432e+01 -4.680001493504420268e-02
8.965000000000000568e+01 -4.653503387364547189e-02
8.970000000000000284e+01 -4.624337819161475349e-02
8.975000000000000000e+01 -4.627301171326846096e-02
8.979999999999999716e+01 -4.593546501687551659e-02
8.984999999999999432e+01 -4.585603066436742120e-02
8.990000000000000568e+01 -4.570607385881040458e-02
8.995000000000000284e+01 -4.561180331685451422e-02
9.000000000000000000e+01 -4.515319037745265524e-02
9.004999999999999716e+01 -4.525503561882713438e-02
9.009999999999999432e+01 -4.523893117208397513e-02
9.015000000000000568e+01 -4.558590704950172406e-02
9.020000000000000284e+01 -4.534063576320538497e-02
9.025000000000000000e+01 -4.506379023554132890e-02
9.029999999999999716e+01 -4.481549603951697630e-02
9.034999999999999432e+01 -4.453949361174593113e-02
9.040000000000000568e+01 -4.451641291438317855e-02
9.045000000000000284e+01 -4.436126466924388001e-02
9.050000000000000000e+01 -4.407260981476544826e-02
9.054999999999999716e+01 -4.389188085590204486e-02
9.059999999999999432e+01 -4.405160717311210755e-02
9.065000000000000568e+01 -4.390218514241058662e-02
9.070000000000000284e+01 -4.366691163686717281e-02
9.075000000000000000e+01 -4.343978706260585854e-02
9.079999999999999716e+01 -4.326400474840593618e-02
9.084999999999999432e+01 -4.303314013087717466e-02
9.090000000000000568e+01 -4.297546918160274204e-02
9.095000000000000284e+01 -4.258244571858200295e-02
9.100000000000000000e+01 -4.225495607010622268e-02
9.104999999999999716e+01 -4.203737411964030002e-02
9.109999999999999432e+01 -4.159259636644955377e-02
9.115000000000000568e+01 -4.132216289609740023e-02
9.120000000000000284e+01 -4.134129186459513383e-02
9.125000000000000000e+01 -4.204645165021727443e-02
9.129999999999999716e+01 -4.185968057400656778e-02
9.134999999999999432e+01 -4.146182761815414564e-02
9.140000000000000568e+01 -4.135651298016278232e-02
9.145000000000000284e+01 -4.113076242314391007e-02
9.150000000000000000e+01 -4.114160438611921128e-02
9.154999999999999716e+01 -4.096583317198151247e-02
9.159999999999999432e+01 -4.064588753272770777e-02
9.165000000000000568e+01 -4.044500068391648773e-02
9.170000000000000284e+01 -4.077454092419694615e-02
9.175000000000000000e+01 -4.056860454015655260e-02
9.179999999999999716e+01 -4.062686507816166276e-02
9.184999999999999432e+01 -4.065842432884599761e-02
9.190000000000000568e+01 -4.061262137837232805e-02
9.195000000000000284e+01 -4.056597367113549957e-02
9.200000000000000000e+01 -4.099995838840198720e-02
9.204999999999999716e+01 -4.098899850343517420e-02
9.209999999999999432e+01 -4.067875673697909228e-02
9.215000000000000568e+01 -4.092826991524887298e-02
9.220000000000000284e+01 -4.094966633737458922e-02
9.225000000000000000e+01 -4.074338648919925004e-02
9.229999999999999716e+01 -4.046250612523436679e-02
9.234999999999999432e+01 -4.038978882374136964e-02
9.240000000000000568e+01 -4.028132296544673779e-02
9.245000000000000284e+01 -4.009881727876626195e-02
9.250000000000000000e+01 -3.993798659555899966e-02
9.254999999999999716e+01 -3.972662024628018096e-02
9.259999999999999432e+01 -3.946612514645606723e-02
9.265000000000000568e+01 -3.927816966647565411e-02
9.270000000000000284e+01 -3.965342073653747856e-02
9.275000000000000000e+01 -3.959075584344434046e-02
9.279999999999999716e+01 -3.932475957290008234e-02
9.284999999999999432e+01 -3.914419324141727580e-02
9.290000000000000568e+01 -3.901132856481592109e-02
9.295000000000000284e+01 -3.856152597389623377e-02
9.300000000000000000e+01 -3.837674430922669716e-02
9.304999999999999716e+01 -3.835525942754315631e-02
9.309999999999999432e+01 -3.812140114531860358e-02
9.315000000000000568e+01 -3.794157305348043463e-02
9.320000000000000284e+01 -3.787877365083135855e-02
9.325000000000000000e+01 -3.790045536565433970e-02
9.329999999999999716e+01 -3.764734868939118712e-02
9.334999999999999432e+01 -3.758530632174652414e-02
9.340000000000000568e+01 -3.726725893316054639e-02
9.345000000000000284e+01 -3.687801926107500683e-02
9.350000000000000000e+01 -3.684325517216049950e-02
9.354999999999999716e+01 -3.672273733255844441e-02
9.359999999999999432e+01 -3.655085204729422582e-02
9.365000000000000568e+01 -3.650094498603601023e-02
9.370000000000000284e+01 -3.630330527198315921e-02
9.375000000000000000e+01 -3.604933699438189060e-02
9.379999999999999716e+01 -3.611905699964669536e-02
9.384999999999999432e+01 -3.587470170691682558e-02
9.390000000000000568e+01 -3.594304581312826596e-02
9.395000000000000284e+01 -3.594540848526956572e-02
9.400000000000000000e+01 -3.587890148352047143e-02
9.404999999999999716e+01 -3.564574194874649965e-02
9.409999999999999432e+01 -3.558872586880266337e-02
9.415000000000000568e+01 -3.542532812547014714e-02
9.420000000000000284e+01 -3.504560217438432157e-02
9.425000000000000000e+01 -3.469929382858824574e-02
9.429999999999999716e+01 -3.479117252052540271e-02
9.434999999999999432e+01 -3.480450129921494606e-02
9.440000000000000568e+01 -3.481455813503538804e-02
9.445000000000000284e+01 -3.454086263443034016e-02
9.450000000000000000e+01 -3.439096923771362696e-02
9.454999999999999716e+01 -3.423601936014852160e-02
9.459999999999999432e+01 -3.424392885250989588e-02
9.465000000000000568e+01 -3.415029439521357485e-02
9.470000000000000284e+01 -3.392857632334252138e-02
9.475000000000000000e+01 -3.400689369300950032e-02
9.479999999999999716e+01 -3.348495552939304704e-02
9.484999999999999432e+01 -3.347923737021828855e-02
9.490000000000000568e+01 -3.329291390784353682e-02
9.495000000000000284e+01 -3.315213765969591414e-02
9.500000000000000000e+01 -3.310235173040774331e-02
9.504999999999999716e+01 -3.308384425120395461e-02
9.509999999999999432e+01 -3.309028455013463682e-02
9.515000000000000568e+01 -3.304695034462240555e-02
9.520000000000000284e+01 -3.306254852358028740e-02
9.525000000000000000e+01 -3.322507054687887096e-02
9.529999999999999716e+01 -3.299696656635914271e-02
9.534999999999999432e+01 -3.289161007079165894e-02
9.540000000000000568e+01 -3.250277189113608134e-02
9.545000000000000284e+01 -3.240265121297427470e-02
9.550000000000000000e+01 -3.213249753724338464e-02
9.554999999999999716e+01 -3.229256260546625734e-02
9.559999999999999432e+01 -3.213728535478083126e-02
9.565000000000000568e+01 -3.196840338637369633e-02
9.570000000000000284e+01 -3.171363303110265319e-02
9.575000000000000000e+01 -3.162288046306520328e-02
9.579999999999999716e+01 -3.143758437708743525e-02
9.584999999999999432e+01 -3.127749294575647709e-02
9.590000000000000568e+01 -3.066325344016687660e-02
9.595000000000000284e+01 -3.076371043681765116e-02
9.600000000000000000e+01 -3.067916091092906528e-02
9.604999999999999716e+01 -3.113536234856894777e-02
9.609999999999999432e+01 -3.111059689409747739e-02
9.615000000000000568e+01 -3.116510889730757933e-02
9.620000000000000284e+01 -3.156171358372692609e-02
9.625000000000000000e+01 -3.143661165834561039e-02
9.629999999999999716e+01 -3.162549831915853482e-02
9.634999999999999432e+01 -3.167037597279866862e-02
9.640000000000000568e+01 -3.160651956114118172e-02
9.645000000000000284e+01 -3.141606599706529834e-02
9.650000000000000000e+01 -3.118347873555205041e-02
9.654999999999999716e+01 -3.102202814919684595e-02
9.659999999999999432e+01 -3.107738820955659176e-02
9.665000000000000568e+01 -3.094703709948534720e-02
9.670000000000000284e+01 -3.050480200570723777e-02
9.675000000000000000e+01 -3.020010770778975770e-02
9.679999999999999716e+01 -3.024072419565684150e-02
9.684999999999999432e+01 -2.993224790606268879e-02
9.690000000000000568e+01 -3.027418185455774818e-02
9.695000000000000284e+01 -2.971509668480806776e-02
9.700000000000000000e+01 -2.958910175010900229e-02
9.704999999999999716e+01 -2.952560176124748720e-02
9.709999999999999432e+01 -2.929400787592202626e-02
9.715000000000000568e+01 -2.924645293803284848e-02
9.720000000000000284e+01 -2.911540333319593415e-02
9.725000000000000000e+01 -2.881424329575354992e-02
9.729999999999999716e+01 -2.884297531532745498e-02
9.734999999999999432e+01 -2.840133527393646357e-02
9.740000000000000568e+01 -2.891857629059860907e-02
9.745000000000000284e+01 -2.879762793586409728e-02
9.750000000000000000e+01 -2.870890946733690649e-02
9.754999999999999716e+01 -2.848447461968640210e-02
9.759999999999999432e+01 -2.844624449517558010e-02
9.765000000000000568e+01 -2.818039349682922162e-02
9.770000000000000284e+01 -2.794015690438419672e-02
9.775000000000000000e+01 -2.774715367726137208e-02
9.779999999999999716e+01 -2.768683776690505569e-02
9.784999999999999432e+01 -2.733996440919037735e-02
9.790000000000000568e+01 -2.722263253234624009e-02
9.795000000000000284e+01 -2.701908637267857322e-02
9.800000000000000000e+01 -2.690655290474428321e-02
9.804999999999999716e+01 -2.652750559077872786e-02
9.809999999999999432e+01 -2.677931338894155855e-02
9.815000000000000568e+01 -2.666689344612531432e-02
9.820000000000000284e+01 -2.641315861255402395e-02
9.825000000000000000e+01 -2.715432136437366181e-02
9.829999999999999716e+01 -2.727547977401330315e-02
9.834999999999999432e+01 -2.714578663175057013e-02
9.840000000000000568e+01 -2.747821384386671742e-02
9.845000000000000284e+01 -2.712716278391804833e-02
9.850000000000000000e+01 -2.682262136928026397e-02
9.854999999999999716e+01 -2.677032136232978393e-02
9.859999999999999432e+01 -2.695112833310161354e-02
9.865000000000000568e+01 -2.679313637554122524e-02
9.870000000000000284e+01 -2.664539382351332683e-02
9.875000000000000000e+01 -2.649946624702823744e-02
9.879999999999999716e+01 -2.650188725797677364e-02
9.884999999999999432e+01 -2.643065854190272332e-02
9.890000000000000568e+01 -2.669433532337950332e-02
9.895000000000000284e+01 -2.608032606423511118e-02
9.900000000000000000e+01 -2.589280623792742861e-02
9.904999999999999716e+01 -2.613295849227508655e-02
9.909999999999999432e+01 -2.612035137327339135e-02
9.915000000000000568e+01 -2.622764818347804450e-02
9.920000000000000284e+01 -2.661481420217599175e-02
9.925000000000000000e+01 -2.617841046475836986e-02
9.929999999999999716e+01 -2.634637389822348449e-02
9.934999999999999432e+01 -2.640348801954222474e-02
9.940000000000000568e+01 -2.616593534241001828e-02
9.945000000000000284e+01 -2.610355830817158787e-02
9.950000000000000000e+01 -2.563645031969091423e-02
9.954999999999999716e+01 -2.548698653787449808e-02
9.959999999999999432e+01 -2.487979545362852332e-02
9.965000000000000568e+01 -2.543246218686239304e-02
9.970000000000000284e+01 -2.538122047274079737e-02
9.975000000000000000e+01 -2.532122140317496703e-02
9.979999999999999716e+01 -2.515986984111147698e-02
9.984999999999999432e+01 -2.506132339816290883e-02
9.990000000000000568e+01 -2.495066552174499824e-02
9.995000000000000284e+01 -2.470453662518434443e-02
1.000000000000000000e+02 -2.475507776806690208e-02
1.000499999999999972e+02 -2.467872194564214861e-02
1.000999999999999943e+02 -2.435272185253220881e-02
1.001500000000000057e+02 -2.425787824314473359e-02
1.002000000000000028e+02 -2.409403562850209041e-02
1.002500000000000000e+02 -2.402503793647290178e-02
1.002999999999999972e+02 -2.398669383048635320e-02
1.003499999999999943e+02 -2.381485784730040522e-02
1.004000000000000057e+02 -2.379270007443072196e-02
1.004500000000000028e+02 -2.387855303546078736e-02
1.005000000000000000e+02 -2.461999314123609894e-02
1.005499999999999972e+02 -2.559411059141260270e-02
1.005999999999999943e+02 -2.526354780188020191e-02
1.006500000000000057e+02 -2.505925044041023078e-02
1.007000000000000028e+02 -2.481788406267255304e-02
1.007500000000000000e+02 -2.404446802564200528e-02
1.007999999999999972e+02 -2.399744553585622664e-02
1.008499999999999943e+02 -2.638905876473469220e-02
1.009000000000000057e+02 -2.588165317911356178e-02
1.009500000000000028e+02 -2.579419992160456032e-02
1.010000000000000000e+02 -2.581455489200183348e-02
1.010499999999999972e+02 -2.583672286585574421e-02
1.010999999999999943e+02 -2.591945765241638472e-02
1.011500000000000057e+02 -2.539528159857480302e-02
1.012000000000000028e+02 -2.518268826397230403e-02
1.012500000000000000e+02 -2.478098924431937009e-02
1.012999999999999972e+02 -2.475024678607526049e-02
1.013499999999999943e+02 -2.417782530080919007e-02
1.014000000000000057e+02 -2.352863313684286362e-02
1.014500000000000028e+02 -2.339700518059808013e-02
1.015000000000000000e+02 -2.304541081019053847e-02
1.015499999999999972e+02 -2.295402578051434009e-02
1.015999999999999943e+02 -2.287211341242861157e-02
1.016500000000000057e+02 -2.241491891494589925e-02
1.017000000000000028e+02 -2.224618246838989608e-02
1.017500000000000000e+02 -2.200378172631715923e-02
1.017999999999999972e+02 -2.204480925111673012e-02
1.018499999999999943e+02 -2.203035340308415885e-02
1.019000000000000057e+02 -2.202665909522288912e-02
1.019500000000000028e+02 -2.200421524575844542e-02
1.020000000000000000e+02 -2.196639790187448690e-02
1.020499999999999972e+02 -2.197194154292768722e-02
1.020999999999999943e+02 -2.189268464265732572e-02
1.021500000000000057e+02 -2.187516780252924189e-02
1.022000000000000028e+02 -2.184590801047561065e-02
1.022500000000000000e+02 -2.193811865248380608e-02
1.022999999999999972e+02 -2.192224611029461312e-02
1.023499999999999943e+02 -2.185974562303748953e-02
1.024000000000000057e+02 -2.188117829227229430e-02
1.024500000000000028e+02 -2.189467982871777865e-02
1.025000000000000000e+02 -2.189411743008573552e-02
1.025499999999999972e+02 -2.191623971838962959e-02
1.025999999999999943e+02 -2.182485377277837771e-02
1.026500000000000057e+02 -2.182835989206321006e-02
1.027000000000000028e+02 -2.178076565184866240e-02
1.027500000000000000e+02 -2.181083748456629640e-02
1.027999999999999972e+02 -2.179800925554710098e-02
1.028499999999999943e+02 -2.173297748471739524e-02
1.029000000000000057e+02 -2.167213542881123861e-02
1.029500000000000028e+02 -2.162685958518951318e-02
1.030000000000000000e+02 -2.137044141667216596e-02
1.030499999999999972e+02 -2.117748084914261586e-02
1.030999999999999943e+02 -2.115961976752675847e-02
1.031500000000000057e+02 -2.112035045568270639e-02
1.032000000000000028e+02 -2.073883586749378227e-02
1.032500000000000000e+02 -2.071524193689940410e-02
1.032999999999999972e+02 -1.961036651807539222e-02
1.033499999999999943e+02 -1.954669166582301276e-02
1.034000000000000057e+02 -1.948417739501711807e-02
1.034500000000000028e+02 -1.679020684951961981e-02
1.035000000000000000e+02 -1.674828776092659663e-02
1.035499999999999972e+02 -1.400070305622417959e-02
1.035999999999999943e+02 -1.143937170593358095e-02
1.036500000000000057e+02 -1.160138542122068211e-02
1.037000000000000028e+02 -1.133915183068050225e-02
1.037500000000000000e+02 -9.278421895695268193e-03
1.037999999999999972e+02 -1.097089706326503586e-02
1.038499999999999943e+02 -1.064514917995256979e-02
1.039000000000000057e+02 -1.046553075660147138e-02
1.039500000000000028e+02 -8.743618218607720344e-03
1.040000000000000000e+02 -7.503095060132049070e-03
1.040499999999999972e+02 -7.408640845807696641e-03
1.040999999999999943e+02 -8.180230903041367518e-03
1.041500000000000057e+02 -8.486494747290556501e-03
1.042000000000000028e+02 -8.428315939314787869e-03
1.042500000000000000e+02 -4.968105171367584623e-03
1.042999999999999972e+02 -6.573996641610815178e-03
1.043499999999999943e+02 -5.671884273553900319e-03
1.044000000000000057e+02 -8.190087493373004318e-03
1.044500000000000028e+02 -4.884640794535110436e-03
1.045000000000000000e+02 -5.168422951550446717e-03
1.045499999999999972e+02 -4.227398871646418504e-03
1.045999999999999943e+02 -5.233496940495217103e-03
1.046500000000000057e+02 -4.503730370400518476e-03
1.047000000000000028e+02 -5.123879267543341234e-03
1.047500000000000000e+02 -5.265555355322211646e-03
1.047999999999999972e+02 -5.525668235013969296e-03
1.048499999999999943e+02 -6.175455980512782779e-03
1.049000000000000057e+02 -9.336625916160287697e-03
1.049500000000000028e+02 -8.488653408911941284e-03
1.050000000000000000e+02 -8.592336203502689423e-03
1.050499999999999972e+02 -7.131345836785502740e-03
1.050999999999999943e+02 -6.576887372710885603e-03
1.051500000000000057e+02 -1.419375558435082962e-03
1.052000000000000028e+02 -1.798378965229092074e-04
1.052500000000000000e+02 3.226746221699137952e-04
1.052999999999999972e+02 7.066755378001623468e-05
1.053499999999999943e+02 -1.687779494783095202e-05
1.054000000000000057e+02 -6.620076860537788292e-04
1.054500000000000028e+02 -1.449478632702237962e-03
1.055000000000000000e+02 1.012198032483042562e-02
1.055499999999999972e+02 1.181570734672259156e-02
1.055999999999999943e+02 9.376555041167121754e-03
1.056500000000000057e+02 1.426189258647272799e-02
1.057000000000000028e+02 1.311269125512933183e-02
1.057500000000000000e+02 1.628232177757867397e-02
1.057999999999999972e+02 2.576022122923433966e-02
1.058499999999999943e+02 2.751097373541751615e-02
1.059000000000000057e+02 2.985780621252255226e-02
1.059500000000000028e+02 3.067612304695353787e-02
1.060000000000000000e+02 2.987091514187296265e-02
1.060499999999999972e+02 3.224359215088291875e-02
1.060999999999999943e+02 3.301347458275377678e-02
1.061500000000000057e+02 3.290897108222055195e-02
1.062000000000000028e+02 3.982620985865942265e-02
1.062500000000000000e+02 3.940788289691158491e-02
1.062999999999999972e+02 3.951292903004411522e-02
1.063499999999999943e+02 5.476723434760900205e-02
1.064000000000000057e+02 5.447058004160902633e-02
1.064500000000000028e+02 5.596978239334106375e-02
1.065000000000000000e+02 5.609923540180810492e-02
1.065499999999999972e+02 5.803832590362430904e-02
1.065999999999999943e+02 5.837458378236209944e-02
1.066500000000000057e+02 6.141102285064403699e-02
1.067000000000000028e+02 6.063945397186764480e-02
1.067500000000000000e+02 6.073248159890699133e-02
1.067999999999999972e+02 6.110165406553737244e-02
1.068499999999999943e+02 6.019477497493395945e-02
1.069000000000000057e+02 6.023192535102555450e-02
1.069500000000000028e+02 5.674002636578168862e-02
1.070000000000000000e+02 5.482731564901482946e-02
1.070499999999999972e+02 6.166275821681531377e-02
1.070999999999999943e+02 6.119745796151667555e-02
1.071500000000000057e+02 6.101776229724822920e-02
1.072000000000000028e+02 5.471450312769505359e-02
1.072500000000000000e+02 5.236259345033656559e-02
1.072999999999999972e+02 5.069600548263430984e-02
1.073499999999999943e+02 4.999519122503168211e-02
1.074000000000000057e+02 5.456716197145936725e-02
1.074500000000000028e+02 5.411721151724038781e-02
1.075000000000000000e+02 5.107088809336712831e-02
1.075499999999999972e+02 5.080109930616689279e-02
1.075999999999999943e+02 4.885849752465673546e-02
1.076500000000000057e+02 4.917691398642245332e-02
1.077000000000000028e+02 4.771227728612453117e-02
1.077500000000000000e+02 4.737252148563701748e-02
1.077999999999999972e+02 4.601487163691920373e-02
1.078499999999999943e+02 3.954014866749067797e-02
1.079000000000000057e+02 2.787317147084212091e-02
1.079500000000000028e+02 2.611819693009030316e-02
1.080000000000000000e+02 2.123164470366702833e-02
1.080499999999999972e+02 1.510256980858197019e-02
1.080999999999999943e+02 1.673911586170494584e-02
1.081500000000000057e+02 1.163507507395004741e-02
1.082000000000000028e+02 1.161971200344659103e-02
1.082500000000000000e+02 7.026098627756618975e-03
1.082999999999999972e+02 7.025199901445546881e-03
1.083499999999999943e+02 6.304581446696843651e-03
1.084000000000000057e+02 4.609100943931727576e-03
1.084500000000000028e+02 7.072738070532806447e-03
1.085000000000000000e+02 7.589627921741328061e-03
1.085499999999999972e+02 7.252755242398148047e-03
1.085999999999999943e+02 4.210457035980160606e-03
1.086500000000000057e+02 3.533309800437499804e-03
1.087000000000000028e+02 -9.344241121895425107e-05
1.087500000000000000e+02 -5.206566983268593211e-04
1.087999999999999972e+02 -1.525591533474795992e-03
1.088499999999999943e+02 4.902183046399268386e-04
1.089000000000000057e+02 1.009538097807168022e-02
1.089500000000000028e+02 1.666731127471722529e-02
1.090000000000000000e+02 1.919908542133715035e-02
1.090499999999999972e+02 2.507050841833331767e-02
1.090999999999999943e+02 1.220224114107961366e-03
1.091500000000000057e+02 -2.260632048340185420e-03
1.092000000000000028e+02 -3.120392959022270495e-03
1.092500000000000000e+02 5.769183877805557185e-03
1.092999999999999972e+02 1.439072605621321242e-02
1.093499999999999943e+02 1.551020970769369928e-02
1.094000000000000057e+02 1.511800655736538976e-02
1.094500000000000028e+02 1.864573600586288613e-02
1.095000000000000000e+02 2.183775198122468036e-02
1.095499999999999972e+02 2.137260495557444587e-02
1.095999999999999943e+02 2.054811195053895395e-02
1.096500000000000057e+02 2.218065001095332472e-02
1.097000000000000028e+02 2.287545928255464711e-02
1.097500000000000000e+02 2.307029187235519127e-02
1.097999999999999972e+02 2.368504884929972798e-02
1.098499999999999943e+02 2.369703156340525682e-02
1.099000000000000057e+02 2.447752752499229509e-02
1.099500000000000028e+02 2.508096901494159814e-02
1.100000000000000000e+02 2.506903584628131232e-02
1.100499999999999972e+02 1.248459461044208740e-02
1.100999999999999943e+02 1.450276155912923540e-02
1.101500000000000057e+02 1.545542921286288673e-02
1.102000000000000028e+02 1.638151138245000707e-02
1.102500000000000000e+02 1.633028574218462273e-02
1.102999999999999972e+02 1.521373423393271133e-02
1.103499999999999943e+02 1.407364301380309261e-02
1.104000000000000057e+02 1.499992440804650759e-02
1.104500000000000028e+02 1.351639336709366777e-02
1.105000000000000000e+02 1.505052330978033648e-02
1.105499999999999972e+02 1.412795668363501893e-02
1.105999999999999943e+02 1.420310086553219255e-02
1.106500000000000057e+02 1.175123656216686338e-02
1.107000000000000028e+02 1.031068494932938992e-02
1.107500000000000000e+02 9.856623491406984669e-03
1.107999999999999972e+02 9.011955681397872467e-03
1.108499999999999943e+02 9.660930216077702470e-03
1.109000000000000057e+02 1.790333874236936171e-02
1.109500000000000028e+02 1.732446846539774724e-02
1.110000000000000000e+02 1.651225935989102458e-02
1.110499999999999972e+02 1.727814729610042607e-02
1.110999999999999943e+02 1.700821760799764784e-02
1.111500000000000057e+02 1.762250975687418633e-02
1.112000000000000028e+02 1.811704368930112594e-02
1.112500000000000000e+02 1.944181965023241559e-02
1.112999999999999972e+02 1.583740601897444533e-02
1.113499999999999943e+02 2.382202362208274415e-02
1.114000000000000057e+02 2.310770051312605392e-02
1.114500000000000028e+02 2.155982142623527262e-02
1.115000000000000000e+02 2.140091594422528429e-02
1.115499999999999972e+02 2.176793016008436374e-02
1.115999999999999943e+02 2.381973279029196353e-02
1.116500000000000057e+02 2.145897892572780699e-02
1.117000000000000028e+02 2.135436915291953619e-02
1.117500000000000000e+02 2.422276682155537555e-02
1.117999999999999972e+02 2.094997907139450541e-02
1.118499999999999943e+02 2.074119630960266983e-02
1.119000000000000057e+02 2.321990529232597494e-02
1.119500000000000028e+02 2.800837834079378252e-02
1.120000000000000000e+02 2.832059998739411971e-02
1.120499999999999972e+02 2.981097384734436584e-02
1.120999999999999943e+02 3.041629080817282588e-02
1.121500000000000057e+02 3.043424915383494828e-02
1.122000000000000028e+02 2.948636026548903319e-02
1.122500000000000000e+02 3.893974721523265486e-02
1.122999999999999972e+02 3.937642818267861333e-02
1.123499999999999943e+02 3.572042982784293108e-02
1.124000000000000057e+02 3.569077409164161246e-02
1.124500000000000028e+02 3.423655353799598400e-02
1.125000000000000000e+02 3.259238061057339458e-02
1.125499999999999972e+02 3.688568423730801543e-02
1.125999999999999943e+02 3.541407220007448953e-02
1.126500000000000057e+02 3.500222355459747109e-02
1.127000000000000028e+02 3.319344239978224559e-02
1.127500000000000000e+02 2.916125655406469341e-02
1.127999999999999972e+02 3.028916477058376730e-02
1.128499999999999943e+02 3.248275004127049864e-02
1.129000000000000057e+02 2.502220754671471981e-02
1.129500000000000028e+02 2.797869470921475477e-02
1.130000000000000000e+02 3.037549440839061934e-02
1.130499999999999972e+02 2.891070390762230657e-02
1.130999999999999943e+02 3.318628115962729552e-02
1.131500000000000057e+02 3.418823036809164051e-02
1.132000000000000028e+02 3.433362615553947617e-02
1.132500000000000000e+02 3.420550125944659542e-02
1.132999999999999972e+02 3.547439217735542244e-02
1.133499999999999943e+02 3.274780812030445021e-02
1.134000000000000057e+02 3.475390811321180107e-02
1.134500000000000028e+02 3.505704946342588779e-02
1.135000000000000000e+02 4.176872338483687136e-02
1.135499999999999972e+02 4.322319488414770594e-02
1.135999999999999943e+02 4.362195544428512650e-02
1.136500000000000057e+02 4.891217604533184410e-02
1.137000000000000028e+02 6.188568464311833273e-02
1.137500000000000000e+02 5.840822778302114798e-02
1.137999999999999972e+02 5.876698495120918214e-02
1.138499999999999943e+02 5.639727411980071520e-02
1.139000000000000057e+02 6.290323424922110440e-02
1.139500000000000028e+02 6.729567878065437214e-02
1.140000000000000000e+02 6.685294230714121377e-02
1.140499999999999972e+02 5.945305630142173198e-02
1.140999999999999943e+02 6.006694200257952504e-02
1.141500000000000057e+02 5.557684948500792727e-02
1.142000000000000028e+02 5.131164611251503443e-02
1.142500000000000000e+02 5.071581502925481127e-02
1.142999999999999972e+02 4.977549931816421108e-02
1.143499999999999943e+02 5.148304648435226422e-02
1.144000000000000057e+02 5.280567254121629889e-02
1.144500000000000028e+02 5.133926113934412366e-02
1.145000000000000000e+02 5.268253800126603686e-02
1.145499999999999972e+02 5.233534244404954017e-02
1.145999999999999943e+02 5.208731112504298710e-02
1.146500000000000057e+02 4.875704071401627815e-02
1.147000000000000028e+02 4.771753292924797718e-02
1.147500000000000000e+02 4.743429457689053025e-02
1.147999999999999972e+02 4.322344961951386094e-02
1.148499999999999943e+02 3.732306011533592649e-02
1.149000000000000057e+02 3.523904522597593597e-02
1.149500000000000028e+02 3.174626746660502707e-02
1.150000000000000000e+02 3.511229839667785041e-02
1.150499999999999972e+02 3.731319323951535344e-02
1.150999999999999943e+02 3.604554909415393776e-02
1.151500000000000057e+02 3.563176370266617904e-02
1.152000000000000028e+02 3.639411086040538618e-02
1.152500000000000000e+02 4.170593474101021159e-02
1.152999999999999972e+02 4.083470418735183488e-02
1.153499999999999943e+02 3.940357489211842451e-02
1.154000000000000057e+02 4.299302434937231354e-02
1.154500000000000028e+02 4.723260479717102112e-02
1.155000000000000000e+02 4.986332467968260934e-02
1.155499999999999972e+02 5.084871651329252173e-02
1.155999999999999943e+02 5.223464760052656114e-02
1.156500000000000057e+02 5.491064233177437443e-02
1.157000000000000028e+02 5.992762396861755353e-02
1.157500000000000000e+02 5.732340598252209929e-02
1.157999999999999972e+02 5.693087855602949748e-02
1.158499999999999943e+02 5.135913336950773123e-02
1.159000000000000057e+02 4.814771096231162256e-02
1.159500000000000028e+02 4.427939464042852241e-02
1.160000000000000000e+02 3.685566287004766323e-02
1.160499999999999972e+02 3.801940653728137082e-02
1.160999999999999943e+02 3.537823648211117084e-02
1.161500000000000057e+02 3.179835779616507069e-02
1.162000000000000028e+02 3.061843889015216161e-02
1.162500000000000000e+02 3.277359435661627435e-02
1.162999999999999972e+02 2.799962856984730686e-02
1.163499999999999943e+02 2.875261487928001611e-02
1.164000000000000057e+02 2.865156657506601548e-02
1.164500000000000028e+02 2.798173316402237376e-02
1.165000000000000000e+02 2.844105159169140265e-02
1.165499999999999972e+02 2.208324280744368429e-02
1.165999999999999943e+02 2.098356016290051432e-02
1.166500000000000057e+02 2.126102033149524992e-02
1.167000000000000028e+02 2.254983723484741895e-02
1.167500000000000000e+02 2.203768024308335946e-02
1.167999999999999972e+02 2.053570519432611555e-02
1.168499999999999943e+02 1.881526126993580961e-02
1.169000000000000057e+02 1.536258577236256605e-02
1.169500000000000028e+02 1.947220267728951015e-02
1.170000000000000000e+02 1.955992353959677688e-02
1.170499999999999972e+02 1.661271655103668810e-02
1.170999999999999943e+02 1.092672583399928628e-02
1.171500000000000057e+02 9.106353848268125203e-03
1.172000000000000028e+02 8.286498647936249573e-03
1.172500000000000000e+02 5.453339653058331127e-03
1.172999999999999972e+02 4.480905155408995005e-03
1.173499999999999943e+02 -2.123687239357220646e-03
1.174000000000000057e+02 -4.441572148592917019e-03
1.174500000000000028e+02 -3.400484405469644030e-03
1.175000000000000000e+02 -3.787000421787559308e-03
1.175499999999999972e+02 3.097459962745295592e-04
1.175999999999999943e+02 -2.041627012666198671e-03
1.176500000000000057e+02 -2.626855701609550828e-03
1.177000000000000028e+02 -3.497148241113211264e-03
1.177500000000000000e+02 -1.699101459528765470e-03
1.177999999999999972e+02 -6.047892503396285618e-03
1.178499999999999943e+02 -7.484448266232943126e-03
1.179000000000000057e+02 -8.555122979993116245e-03
1.179500000000000028e+02 -8.340963529361042697e-03
1.180000000000000000e+02 -1.001950681655863241e-02
1.180499999999999972e+02 -1.094006120111162481e-02
1.180999999999999943e+02 -8.430434287446794336e-03
1.181500000000000057e+02 -1.073351718719268294e-02
1.182000000000000028e+02 -1.131854896847257937e-02
1.182500000000000000e+02 -1.312297638461791538e-02
1.182999999999999972e+02 -1.475890188194194097e-02
1.183499999999999943e+02 -1.895566087755369902e-02
1.184000000000000057e+02 -1.712411891002812991e-02
1.184500000000000028e+02 -2.460265689232193909e-02
1.185000000000000000e+02 -2.596907033267165793e-02
1.185499999999999972e+02 -2.502288098376310999e-02
1.185999999999999943e+02 -2.910056060122566401e-02
1.186500000000000057e+02 -3.446720837848695623e-02
1.187000000000000028e+02 -3.428120581135996048e-02
1.187500000000000000e+02 -3.688875484327949761e-02
1.187999999999999972e+02 -4.071179372832005317e-02
1.188499999999999943e+02 -3.284855738455777496e-02
1.189000000000000057e+02 -3.148862889034709234e-02
1.189500000000000028e+02 -3.541795063169799612e-02
1.190000000000000000e+02 -3.524415542231782578e-02
1.190499999999999972e+02 -3.328298326533676160e-02
1.190999999999999943e+02 -3.493672513871019097e-02
1.191500000000000057e+02 -3.249057989947150976e-02
1.192000000000000028e+02 -3.482172606646005697e-02
1.192500000000000000e+02 -3.858771598735998704e-02
1.192999999999999972e+02 -4.027033803365591413e-02
1.193499999999999943e+02 -4.041093758874630265e-02
1.194000000000000057e+02 -4.231508542948114737e-02
1.194500000000000028e+02 -4.366796316552952473e-02
1.195000000000000000e+02 -4.417436607662116044e-02
1.195499999999999972e+02 -4.426893358800718797e-02
1.195999999999999943e+02 -4.445557491385562082e-02
1.196500000000000057e+02 -4.542266268059609591e-02
1.197000000000000028e+02 -4.587571929546317012e-02
1.197500000000000000e+02 -4.577944587761331036e-02
1.197999999999999972e+02 -4.521573455506557732e-02
1.198499999999999943e+02 -4.569216415961814548e-02
1.199000000000000057e+02 -4.586690474721746152e-02
1.199500000000000028e+02 -4.622590489200013170e-02
1.200000000000000000e+02 -4.671271710308824016e-02
1.200499999999999972e+02 -4.608485570373149764e-02
1.200999999999999943e+02 -4.584782991053407836e-02
1.201500000000000057e+02 -4.411448662009882782e-02
1.202000000000000028e+02 -4.194005348170858072e-02
1.202500000000000000e+02 -4.319026736744167871e-02
1.202999999999999972e+02 -4.356032144207663825e-02
1.203499999999999943e+02 -4.337495567109733025e-02
1.204000000000000057e+02 -4.326289186054978197e-02
1.204500000000000028e+02 -4.440701919331389164e-02
1.205000000000000000e+02 -4.413857364667322924e-02
1.205499999999999972e+02 -4.418154652532524373e-02
1.205999999999999943e+02 -4.352336364760747700e-02
1.206500000000000057e+02 -4.339629062343840216e-02
1.207000000000000028e+02 -4.466353485594994760e-02
1.207500000000000000e+02 -4.392666901061759166e-02
1.207999999999999972e+02 -4.559480226447802653e-02
1.208499999999999943e+02 -4.708064868355905930e-02
1.209000000000000057e+02 -4.711460781909419110e-02
1.209500000000000028e+02 -4.526895250280104505e-02
1.210000000000000000e+02 -4.258951925763255347e-02
1.210499999999999972e+02 -4.187837971164096867e-02
1.210999999999999943e+02 -4.523248779036535827e-02
1.211500000000000057e+02 -4.604955767167024511e-02
1.212000000000000028e+02 -4.612270738303847484e-02
1.212500000000000000e+02 -4.577892540393391912e-02
1.212999999999999972e+02 -4.491188815739841078e-02
1.213499999999999943e+02 -4.600149804596317948e-02
1.214000000000000057e+02 -4.703982750598002111e-02
1.214500000000000028e+02 -4.664844634242153870e-02
1.215000000000000000e+02 -4.684508751013653771e-02
1.215499999999999972e+02 -4.604051156669316386e-02
1.215999999999999943e+02 -4.653853523811386783e-02
1.216500000000000057e+02 -4.755250345973482951e-02
1.217000000000000028e+02 -4.918829632194838403e-02
1.217500000000000000e+02 -5.255672285932629084e-02
1.217999999999999972e+02 -5.123296080457270807e-02
1.218499999999999943e+02 -5.167855394779282546e-02
1.219000000000000057e+02 -5.397156881778704396e-02
1.219500000000000028e+02 -5.553137076121303362e-02
1.220000000000000000e+02 -5.493724256815350759e-02
1.220499999999999972e+02 -5.545278682627606537e-02
1.220999999999999943e+02 -5.523779814115453018e-02
1.221500000000000057e+02 -5.584432086975431309e-02
1.222000000000000028e+02 -5.811294839728942813e-02
1.222500000000000000e+02 -5.929235682467025315e-02
1.222999999999999972e+02 -5.874037454310749445e-02
1.223499999999999943e+02 -5.703873756455576927e-02
1.224000000000000057e+02 -5.524531896284759491e-02
1.224500000000000028e+02 -5.683258677825565874e-02
1.225000000000000000e+02 -5.810139523848827092e-02
1.225499999999999972e+02 -5.842662796017934063e-02
1.225999999999999943e+02 -5.758736029586233179e-02
1.226500000000000057e+02 -5.745066076804403871e-02
1.227000000000000028e+02 -5.614131383044285856e-02
1.227500000000000000e+02 -5.945401237093576180e-02
1.227999999999999972e+02 -5.911120998150910105e-02
1.228499999999999943e+02 -6.059459241772465615e-02
1.229000000000000057e+02 -6.262243576449798288e-02
1.229500000000000028e+02 -6.522291975989059909e-02
1.230000000000000000e+02 -6.759254012783555421e-02
1.230499999999999972e+02 -6.900031613615471848e-02
1.230999999999999943e+02 -6.883414925608004331e-02
1.231500000000000057e+02 -7.041491812666132721e-02
1.232000000000000028e+02 -6.939484699821560354e-02
1.232500000000000000e+02 -6.753073421668327747e-02
1.232999999999999972e+02 -6.724612199208745977e-02
1.233499999999999943e+02 -6.983968947039813358e-02
1.234000000000000057e+02 -7.047526708654676397e-02
1.234500000000000028e+02 -7.074897735178825586e-02
1.235000000000000000e+02 -7.182707088328030287e-02
1.235499999999999972e+02 -7.252179552071782997e-02
1.235999999999999943e+02 -7.574735472967290828e-02
1.236500000000000057e+02 -7.683977470778460828e-02
1.237000000000000028e+02 -7.846514410912808213e-02
1.237500000000000000e+02 -7.981083607104359767e-02
1.237999999999999972e+02 -8.203879408704706222e-02
1.238499999999999943e+02 -8.211839716295517289e-02
1.239000000000000057e+02 -7.940456231499989914e-02
1.239500000000000028e+02 -7.959878557360243467e-02
1.240000000000000000e+02 -7.955170332590222326e-02
1.240499999999999972e+02 -7.952972823763650168e-02
1.240999999999999943e+02 -8.129836643933160967e-02
1.241500000000000057e+02 -7.711763917777308963e-02
1.242000000000000028e+02 -7.736169958371269528e-02
1.242500000000000000e+02 -7.915703121795442110e-02
1.242999999999999972e+02 -7.930889928004823675e-02
1.243499999999999943e+02 -8.040527725171968398e-02
1.244000000000000057e+02 -8.191144072806602616e-02
1.244500000000000028e+02 -8.416591617117415158e-02
1.245000000000000000e+02 -8.669483320888962674e-02
1.245499999999999972e+02 -8.718385150594955280e-02
1.245999999999999943e+02 -8.339765866242562775e-02
1.246500000000000057e+02 -8.350212577726055796e-02
1.247000000000000028e+02 -8.411056264138441763e-02
1.247500000000000000e+02 -8.364371996173844415e-02
1.247999999999999972e+02 -8.716921541175878807e-02
1.248499999999999943e+02 -8.726537197989728267e-02
1.249000000000000057e+02 -8.783507343934018885e-02
1.249500000000000028e+02 -9.053423462564957891e-02
1.250000000000000000e+02 -9.183831052403518269e-02
1.250499999999999972e+02 -9.503525477304479441e-02
1.250999999999999943e+02 -9.818577052152450968e-02
1.251500000000000057e+02 -9.803777598570007079e-02
1.252000000000000028e+02 -9.759363165373993731e-02
1.252500000000000000e+02 -9.865128452912522161e-02
1.252999999999999972e+02 -1.006163110895342411e-01
1.253499999999999943e+02 -9.980920677460969337e-02
1.254000000000000057e+02 -9.997446250234898191e-02
1.254500000000000028e+02 -9.945784880345559520e-02
1.255000000000000000e+02 -9.871950175924301685e-02
1.255499999999999972e+02 -9.888105786959738852e-02
1.255999999999999943e+02 -9.954052056264042769e-02
1.256500000000000057e+02 -1.000178520851282837e-01
1.257000000000000028e+02 -1.004015301415878553e-01
1.257500000000000000e+02 -9.781101111551653016e-02
1.257999999999999972e+02 -1.009496033194840214e-01
1.258499999999999943e+02 -1.020244926129920682e-01
1.259000000000000057e+02 -1.033423269904088782e-01
1.259500000000000028e+02 -1.044375562992944512e-01
1.260000000000000000e+02 -1.049860510922599882e-01
1.260499999999999972e+02 -1.052944198065044884e-01
1.260999999999999943e+02 -1.043963063784424938e-01
1.261500000000000057e+02 -1.005905209021073082e-01
1.262000000000000028e+02 -1.015054560007800227e-01
1.262500000000000000e+02 -1.042399589164927226e-01
1.262999999999999972e+02 -1.037238012470792503e-01
1.263499999999999943e+02 -1.042541646114074072e-01
1.264000000000000057e+02 -1.056293740747608484e-01
1.264500000000000028e+02 -1.045759362606962090e-01
1.265000000000000000e+02 -1.027994895358719935e-01
1.265499999999999972e+02 -1.001611411250212802e-01
1.265999999999999943e+02 -1.031717484826104869e-01
1.266500000000000057e+02 -1.035277086148156250e-01
1.267000000000000028e+02 -1.044474534593895221e-01
1.267500000000000000e+02 -1.042674667642973785e-01
1.267999999999999972e+02 -1.056706659488472200e-01
1.268499999999999943e+02 -1.070992840455013972e-01
1.269000000000000057e+02 -1.074695855638932024e-01
1.269500000000000028e+02 -1.073139049745044926e-01
1.270000000000000000e+02 -1.082047684086138023e-01
1.270499999999999972e+02 -1.074617565194152385e-01
1.270999999999999943e+02 -1.066912549010139016e-01
1.271500000000000057e+02 -1.059146184795794338e-01
1.272000000000000028e+02 -1.070665225203599608e-01
1.272500000000000000e+02 -1.054543298985779615e-01
1.272999999999999972e+02 -1.055640079934950654e-01
1.273499999999999943e+02 -1.073285842717149052e-01
1.274000000000000057e+02 -1.065729395781405409e-01
1.274500000000000028e+02 -1.075512948400027119e-01
1.275000000000000000e+02 -1.083707492630379826e-01
1.275499999999999972e+02 -1.069106035603197558e-01
1.275999999999999943e+02 -1.096897399939500417e-01
1.276500000000000057e+02 -1.103988532168458103e-01
1.277000000000000028e+02 -1.110503195297533191e-01
1.277500000000000000e+02 -1.107262992017144509e-01
1.277999999999999972e+02 -1.120629949500458050e-01
1.278499999999999943e+02 -1.136724717552435177e-01
1.279000000000000057e+02 -1.139240669856540072e-01
1.279500000000000028e+02 -1.134495779665865151e-01
1.280000000000000000e+02 -1.128724693745501995e-01
1.280500000000000114e+02 -1.142112358418775481e-01
1.280999999999999943e+02 -1.153371607608346811e-01
1.281500000000000057e+02 -1.155802002886830437e-01
1.281999999999999886e+02 -1.175885333080903677e-01
1.282500000000000000e+02 -1.181512060849107953e-01
1.283000000000000114e+02 -1.203577427359276003e-01
1.283499999999999943e+02 -1.228656281251010035e-01
1.284000000000000057e+02 -1.217766172327570812e-01
1.284499999999999886e+02 -1.196361978177196556e-01
1.285000000000000000e+02 -1.211507034314991405e-01
1.285500000000000114e+02 -1.215155003653786564e-01
1.285999999999999943e+02 -1.193606449316851614e-01
1.286500000000000057e+02 -1.184234727291170464e-01
1.286999999999999886e+02 -1.169062374574015017e-01
1.287500000000000000e+02 -1.193904325397502214e-01
1.288000000000000114e+02 -1.194116744835149457e-01
1.288499999999999943e+02 -1.196622464558913801e-01
1.289000000000000057e+02 -1.189934646248278632e-01
1.289499999999999886e+02 -1.200815394727044599e-01
1.290000000000000000e+02 -1.231733401031761543e-01
1.290500000000000114e+02 -1.253681834930720773e-01
1.290999999999999943e+02 -1.227841957620815216e-01
1.291500000000000057e+02 -1.210231371452519245e-01
1.291999999999999886e+02 -1.158893148254212524e-01
1.292500000000000000e+02 -1.122010622709396638e-01
1.293000000000000114e+02 -1.012083113522911221e-01
1.293499999999999943e+02 -1.052524942384955170e-01
1.294000000000000057e+02 -1.051213885809701848e-01
1.294499999999999886e+02 -1.030433567974138737e-01
1.295000000000000000e+02 -1.018891723843638464e-01
1.295500000000000114e+02 -1.056861722335239590e-01
1.295999999999999943e+02 -1.008001217492337509e-01
1.296500000000000057e+02 -1.004961635984378404e-01
1.296999999999999886e+02 -1.017141009143193026e-01
1.297500000000000000e+02 -1.012014898432642002e-01
1.298000000000000114e+02 -1.040864151921675057e-01
1.298499999999999943e+02 -1.046496288089722587e-01
1.299000000000000057e+02 -1.073148245219659180e-01
1.299499999999999886e+02 -1.065212350672378322e-01
1.300000000000000000e+02 -1.065318769368178153e-01
1.300500000000000114e+02 -1.035064337616055791e-01
1.300999999999999943e+02 -1.052325624006299892e-01
1.301500000000000057e+02 -1.047086309426428496e-01
1.301999999999999886e+02 -1.040914530212038308e-01
1.302500000000000000e+02 -1.069965117461976062e-01
1.303000000000000114e+02 -1.075751498781597065e-01
1.303499999999999943e+02 -1.064508993741440090e-01
1.304000000000000057e+02 -1.051686849544366670e-01
1.304499999999999886e+02 -1.027458352104057560e-01
1.305000000000000000e+02 -9.867414717867485641e-02
1.305500000000000114e+02 -9.666508162803125193e-02
1.305999999999999943e+02 -9.078939912441155724e-02
1.306500000000000057e+02 -9.044119268212946761e-02
1.306999999999999886e+02 -8.442322387963260844e-02
1.307500000000000000e+02 -8.564480150658919377e-02
1.308000000000000114e+02 -8.487922646953828532e-02
1.308499999999999943e+02 -8.592336109952562750e-02
1.309000000000000057e+02 -8.495591861699409997e-02
1.309499999999999886e+02 -8.626624786968566105e-02
1.310000000000000000e+02 -8.447739288360842091e-02
1.310500000000000114e+02 -8.383609484240717169e-02
1.310999999999999943e+02 -8.213817041432538990e-02
1.311500000000000057e+02 -8.031179145482129911e-02
1.311999999999999886e+02 -8.101792077400125913e-02
1.312500000000000000e+02 -8.050835684593114772e-02
1.313000000000000114e+02 -8.083975140430194051e-02
1.313499999999999943e+02 -8.064549631084839965e-02
1.314000000000000057e+02 -8.075600995136543447e-02
1.314499999999999886e+02 -8.278176740005641077e-02
1.315000000000000000e+02 -8.251016813627895519e-02
1.315500000000000114e+02 -8.243811638668821495e-02
1.315999999999999943e+02 -8.236511125309864401e-02
1.316500000000000057e+02 -8.187666819026713505e-02
1.316999999999999886e+02 -8.002478329675147273e-02
1.317500000000000000e+02 -7.894422248014107413e-02
1.318000000000000114e+02 -7.845073742079118617e-02
1.318499999999999943e+02 -7.766978401005168731e-02
1.319000000000000057e+02 -7.754913212064813710e-02
1.319499999999999886e+02 -7.848413162799533493e-02
1.320000000000000000e+02 -7.864449586370934886e-02
1.320500000000000114e+02 -7.706492895483439687e-02
1.320999999999999943e+02 -7.668836891004492118e-02
1.321500000000000057e+02 -7.668941497914238958e-02
1.321999999999999886e+02 -6.130144192907214379e-02
1.322500000000000000e+02 -5.352825418417805903e-02
1.323000000000000114e+02 -5.380213021950525087e-02
1.323499999999999943e+02 -5.128504377002351261e-02
1.324000000000000057e+02 -4.377825040049014571e-02
1.324499999999999886e+02 -4.207379024749856311e-02
1.325000000000000000e+02 -3.181457749355828812e-02
1.325500000000000114e+02 -2.995900004838867453e-02
1.325999999999999943e+02 -2.989496277173175551e-02
1.326500000000000057e+02 -3.493740455032263298e-02
1.326999999999999886e+02 -3.542926064263116764e-02
1.327500000000000000e+02 -3.221212285688595384e-02
1.328000000000000114e+02 -3.221014808716555350e-02
1.328499999999999943e+02 -3.135130072125928702e-02
1.329000000000000057e+02 -2.846683853099588393e-02
1.329499999999999886e+02 -2.808675563732717512e-02
1.330000000000000000e+02 -2.846960488713393481e-02
1.330500000000000114e+02 -2.999506786048234189e-02
1.330999999999999943e+02 -3.057691587864583629e-02
1.331500000000000057e+02 -3.009926354248761149e-02
1.331999999999999886e+02 -3.102837275803312783e-02
1.332500000000000000e+02 -2.988848542462747143e-02
1.333000000000000114e+02 -3.142003701128661536e-02
1.333499999999999943e+02 -3.173382147613573040e-02
1.334000000000000057e+02 -3.128552840547279418e-02
1.334499999999999886e+02 -3.408421228517562185e-02
1.335000000000000000e+02 -3.385381113082748528e-02
1.335500000000000114e+02 -3.395900247906808583e-02
1.335999999999999943e+02 -3.464705234017174257e-02
1.336500000000000057e+02 -3.482259907420380551e-02
1.336999999999999886e+02 -3.415134963444908106e-02
1.337500000000000000e+02 -3.445452715770125351e-02
1.338000000000000114e+02 -3.537998212748689336e-02
1.338499999999999943e+02 -3.547125286977430986e-02
1.339000000000000057e+02 -3.301050629087747684e-02
1.339499999999999886e+02 -3.102299780150929304e-02
1.340000000000000000e+02 -3.087110805758174967e-02
1.340500000000000114e+02 -2.894714179335286519e-02
1.340999999999999943e+02 -2.904426015417013035e-02
1.341500000000000057e+02 -2.862623630322822660e-02
1.341999999999999886e+02 -2.892467338562313903e-02
1.342500000000000000e+02 -2.596578172763525788e-02
1.343000000000000114e+02 -2.906163680661151896e-02
1.343499999999999943e+02 -2.765068392160408006e-02
1.344000000000000057e+02 -3.072553521195001136e-02
1.344499999999999886e+02 -2.996819574180673712e-02
1.345000000000000000e+02 -3.349824258416608802e-02
1.345500000000000114e+02 -3.303076917181166361e-02
1.345999999999999943e+02 -2.849362605586868921e-02
1.346500000000000057e+02 -2.744801282523779209e-02
1.346999999999999886e+02 -2.649629470126191669e-02
1.347500000000000000e+02 -2.842767551402426707e-02
1.348000000000000114e+02 -2.740398263241592205e-02
1.348499999999999943e+02 -2.849093486620967244e-02
1.349000000000000057e+02 -2.943438011568337218e-02
1.349499999999999886e+02 -2.874792163755748170e-02
1.350000000000000000e+02 -2.846564517262180002e-02
1.350500000000000114e+02 1.013773490635209475e-02
1.350999999999999943e+02 8.486342087209561638e-03
1.351500000000000057e+02 1.681564848891820094e-03
1.351999999999999886e+02 2.379366509046241737e-03
1.352500000000000000e+02 -1.054298602066015703e-03
1.353000000000000114e+02 4.172669072738201582e-04
1.353499999999999943e+02 1.119292653156304029e-03
1.354000000000000057e+02 -4.035494618615170087e-03
1.354499999999999886e+02 2.484734109393908915e-04
1.355000000000000000e+02 -9.063009078055270056e-04
1.355500000000000114e+02 -6.872711860583118103e-04
1.355999999999999943e+02 -3.572585659889049412e-04
1.356500000000000057e+02 -1.338877259877700125e-03
1.356999999999999886e+02 5.567356594356244210e-04
1.357500000000000000e+02 1.678103664944345479e-03
1.358000000000000114e+02 2.658735987677075829e-04
1.358499999999999943e+02 -1.334184551666560718e-03
1.359000000000000057e+02 -1.913904698090801708e-04
1.359499999999999886e+02 2.670528379566290862e-03
1.360000000000000000e+02 4.277627205494097425e-03
1.360500000000000114e+02 1.148315281963390800e-03
1.360999999999999943e+02 2.222143853729170466e-03
1.361500000000000057e+02 3.796588390283533836e-03
1.361999999999999886e+02 4.628846009876981006e-03
1.362500000000000000e+02 5.991276799689145872e-03
1.363000000000000114e+02 5.384700142440379013e-03
1.363499999999999943e+02 6.155535879032604692e-03
1.364000000000000057e+02 3.063785216047535190e-03
1.364499999999999886e+02 3.247773014460958712e-03
1.365000000000000000e+02 1.078778087280176648e-03
1.365500000000000114e+02 2.051508850150043743e-03
1.365999999999999943e+02 2.971400290744376834e-03
1.366500000000000057e+02 1.920958918858979092e-03
1.366999999999999886e+02 2.079196342999960201e-03
1.367500000000000000e+02 1.063819040561246772e-03
1.368000000000000114e+02 -1.001336347278814994e-05
1.368499999999999943e+02 5.473581814884206052e-04
1.369000000000000057e+02 2.330848914046837299e-03
1.369499999999999886e+02 5.412808159691984318e-03
1.370000000000000000e+02 4.069640233847139806e-03
1.370500000000000114e+02 6.838446091270560315e-03
1.370999999999999943e+02 8.737993424305900633e-03
1.371500000000000057e+02 8.993199139740172890e-03
1.371999999999999886e+02 1.261083207046534947e-02
1.372500000000000000e+02 1.904755098508565184e-02
1.373000000000000114e+02 1.929599327765071232e-02
1.373499999999999943e+02 2.052296548204817980e-02
1.374000000000000057e+02 2.017948896134034650e-02
1.374499999999999886e+02 1.971502212017421998e-02
1.375000000000000000e+02 1.651632735036692029e-02
1.375500000000000114e+02 1.834396591539600579e-02
1.375999999999999943e+02 1.806794029698115256e-02
1.376500000000000057e+02 1.591246288071642562e-02
1.376999999999999886e+02 1.327998673809899395e-02
1.377500000000000000e+02 1.554537689356067301e-02
1.378000000000000114e+02 1.593545665882137655e-02
1.378499999999999943e+02 1.202216998768496255e-02
1.379000000000000057e+02 8.903721409055622565e-03
1.379499999999999886e+02 6.510814139768746241e-03
1.380000000000000000e+02 5.112900490196203157e-03
1.380500000000000114e+02 4.981467157687363874e-03
1.380999999999999943e+02 6.465010470219076551e-03
1.381500000000000057e+02 5.098622060878846805e-03
1.381999999999999886e+02 5.148040722205497223e-03
1.382500000000000000e+02 4.511912254694229116e-03
1.383000000000000114e+02 3.665320000306718749e-03
1.383499999999999943e+02 2.778874127960368617e-03
1.384000000000000057e+02 3.606459056179372145e-03
1.384499999999999886e+02 3.851590265576486372e-03
1.385000000000000000e+02 -5.309716688402560565e-03
1.385500000000000114e+02 -4.185136764519778105e-03
1.385999999999999943e+02 -7.241423176686623102e-03
1.386500000000000057e+02 -9.724839934446956324e-03
1.386999999999999886e+02 -1.625516902270923367e-02
1.387500000000000000e+02 -1.609950113083788784e-02
1.388000000000000114e+02 -1.805477098044000472e-02
1.388499999999999943e+02 -1.546960137426275049e-02
1.389000000000000057e+02 -1.847908888529027974e-02
1.389499999999999886e+02 -2.186825982214588709e-02
1.390000000000000000e+02 -2.184052434002507412e-02
1.390500000000000114e+02 -1.925699065922619954e-02
1.390999999999999943e+02 -1.929167760499942569e-02
1.391500000000000057e+02 -1.707935328432502384e-02
1.391999999999999886e+02 -1.717591265054544541e-02
1.392500000000000000e+02 -1.726240942587472030e-02
1.393000000000000114e+02 -1.504487221779134826e-02
1.393499999999999943e+02 -1.778170765802054507e-02
1.394000000000000057e+02 -1.648782059874135536e-02
1.394499999999999886e+02 -1.882863010508224397e-02
1.395000000000000000e+02 -1.843059481690801499e-02
1.395500000000000114e+02 -1.751888389428053749e-02
1.395999999999999943e+02 -1.792751896703101769e-02
1.396500000000000057e+02 -1.815342146950892771e-02
1.396999999999999886e+02 -1.884978277218987350e-02
1.397500000000000000e+02 -1.928089772695531015e-02
1.398000000000000114e+02 -1.888956378016855980e-02
1.398499999999999943e+02 -1.732250550282765297e-02
1.399000000000000057e+02 -1.755957718533560433e-02
1.399499999999999886e+02 -1.606145646119691919e-02
1.400000000000000000e+02 -1.785082436894166666e-02
1.400500000000000114e+02 -2.076215809314191710e-02
1.400999999999999943e+02 -2.360990427891219989e-02
1.401500000000000057e+02 -2.937905086718659020e-02
1.401999999999999886e+02 -3.133293733040732471e-02
1.402500000000000000e+02 -3.747176447604727567e-02
1.403000000000000114e+02 -3.783206288608673140e-02
1.403499999999999943e+02 -3.859841840474721730e-02
1.404000000000000057e+02 -4.121744895614760235e-02
1.404499999999999886e+02 -4.564329193584520244e-02
1.405000000000000000e+02 -4.994101843945178421e-02
1.405500000000000114e+02 -5.191658622649277660e-02
1.405999999999999943e+02 -5.165606141671904433e-02
1.406500000000000057e+02 -5.428346971990598985e-02
1.406999999999999886e+02 -6.015669451740827262e-02
1.407500000000000000e+02 -6.085087096514946864e-02
1.408000000000000114e+02 -6.055183966339938717e-02
1.408499999999999943e+02 -5.710756422786140291e-02
1.409000000000000057e+02 -5.490147383436604772e-02
1.409499999999999886e+02 -5.345952697156645950e-02
1.410000000000000000e+02 -4.981746430033158479e-02
1.410500000000000114e+02 -5.184387677016791957e-02
1.410999999999999943e+02 -5.030999483712213921e-02
1.411500000000000057e+02 -4.715182381728780237e-02
1.411999999999999886e+02 -4.704551581451167641e-02
1.412500000000000000e+02 -4.967971980792023484e-02
1.413000000000000114e+02 -4.599056239269582597e-02
1.413499999999999943e+02 -4.653537240677798476e-02
1.414000000000000057e+02 -4.740698356154760679e-02
1.414499999999999886e+02 -4.758711240092611955e-02
1.415000000000000000e+02 -4.908780084343859068e-02
1.415500000000000114e+02 -4.344069709934281209e-02
1.415999999999999943e+02 -4.442275076632596492e-02
1.416500000000000057e+02 -4.604206590401514754e-02
1.416999999999999886e+02 -4.740639071788516762e-02
1.417500000000000000e+02 -4.665770627158834921e-02
1.418000000000000114e+02 -4.597948615172093439e-02
1.418499999999999943e+02 -4.561963968854582802e-02
1.419000000000000057e+02 -4.294377137360600588e-02
1.419499999999999886e+02 -4.969686724921536930e-02
1.420000000000000000e+02 -4.912767529279177259e-02
1.420500000000000114e+02 -4.855571116398550019e-02
1.420999999999999943e+02 -4.362997233996689789e-02
1.421500000000000057e+02 -4.213403796913344629e-02
1.421999999999999886e+02 -4.286542610072704290e-02
1.422500000000000000e+02 -4.068895925371419919e-02
1.423000000000000114e+02 -4.100969237887942126e-02
1.423499999999999943e+02 -3.422801931120002944e-02
1.424000000000000057e+02 -3.323809661091888662e-02
1.424499999999999886e+02 -3.782632566439420724e-02
1.425000000000000000e+02 -3.768949275421871331e-02
1.425500000000000114e+02 -4.387252061620312144e-02
1.425999999999999943e+02 -4.439324522163362596e-02
1.426500000000000057e+02 -4.495332913972580058e-02
1.426999999999999886e+02 -4.626889542317065562e-02
1.427500000000000000e+02 -4.924649309320810325e-02
1.428000000000000114e+02 -4.671583187413668597e-02
1.428499999999999943e+02 -4.511715963734877488e-02
1.429000000000000057e+02 -4.398737212215015485e-02
1.429499999999999886e+02 -4.575178797522685276e-02
1.430000000000000000e+02 -4.560407238183549622e-02
1.430500000000000114e+02 -4.686633515467644728e-02
1.430999999999999943e+02 -5.238509991125966242e-02
1.431500000000000057e+02 -5.054292587530111180e-02
1.431999999999999886e+02 -4.808069818081575630e-02
1.432500000000000000e+02 -5.047148466377444215e-02
1.433000000000000114e+02 -4.933229707791951524e-02
1.433499999999999943e+02 -4.710001158931319265e-02
1.434000000000000057e+02 -5.288556702144413951e-02
1.434499999999999886e+02 -4.680175824387904082e-02
1.435000000000000000e+02 -4.624448020623053018e-02
1.435500000000000114e+02 -4.738164010485952649e-02
1.435999999999999943e+02 -4.123921307379486284e-02
1.436500000000000057e+02 -3.544048014527861196e-02
1.436999999999999886e+02 -3.439373185246597658e-02
1.437500000000000000e+02 -3.417595527419839407e-02
1.438000000000000114e+02 -2.921579582416253956e-02
1.438499999999999943e+02 -4.249135978483745135e-02
1.439000000000000057e+02 -4.552880852643954868e-02
1.439499999999999886e+02 -4.195227041444833660e-02
1.440000000000000000e+02 -4.260207524670650558e-02
1.440500000000000114e+02 -4.677676257246039110e-02
1.440999999999999943e+02 -4.614277059523074626e-02
1.441500000000000057e+02 -5.432343823956508472e-02
1.441999999999999886e+02 -4.590759703295878985e-02
1.442500000000000000e+02 -4.072772930889730775e-02
1.443000000000000114e+02 -3.880257406238809409e-02
1.443499999999999943e+02 -3.841741136908750909e-02
1.444000000000000057e+02 -3.492379689917073787e-02
1.444499999999999886e+02 -3.183091561738106423e-02
1.445000000000000000e+02 -3.129722088684537551e-02
1.445500000000000114e+02 -3.220086703020406949e-02
1.445999999999999943e+02 -3.365934121232568021e-02
1.446500000000000057e+02 -3.158347456507158701e-02
1.446999999999999886e+02 -3.250693622468840693e-02
1.447500000000000000e+02 -3.142165181294302029e-02
1.448000000000000114e+02 -3.095168438153553594e-02
1.448499999999999943e+02 -3.099965322490083608e-02
1.449000000000000057e+02 -3.110240483939975126e-02
1.449499999999999886e+02 -3.134837151838475860e-02
1.450000000000000000e+02 -3.065922030207551136e-02
1.450500000000000114e+02 -2.956949485800953667e-02
1.450999999999999943e+02 -2.278343059838030399e-02
1.451500000000000057e+02 -2.344176090956267416e-02
1.451999999999999886e+02 -2.932941933622486980e-02
1.452500000000000000e+02 -2.684436502119499565e-02
1.453000000000000114e+02 -2.698295766145744970e-02
1.453499999999999943e+02 -2.752117446858080851e-02
1.454000000000000057e+02 -2.971439323365666213e-02
1.454499999999999886e+02 -2.641499463942902776e-02
1.455000000000000000e+02 -3.002062943315954302e-02
1.455500000000000114e+02 -2.967024784848571947e-02
1.455999999999999943e+02 -3.017689963109149165e-02
1.456500000000000057e+02 -2.409217764200122930e-02
1.456999999999999886e+02 -2.375782434676178972e-02
1.457500000000000000e+02 -2.316357519762484232e-02
1.458000000000000114e+02 -2.257280874767328763e-02
1.458499999999999943e+02 -2.276355105527912842e-02
1.459000000000000057e+02 -1.987165772041542613e-02
1.459499999999999886e+02 -2.189087240367827356e-02
1.460000000000000000e+02 -3.077695567465036156e-02
1.460500000000000114e+02 -3.624809636562674464e-02
1.460999999999999943e+02 -3.374109348291927379e-02
1.461500000000000057e+02 -3.432285212827004828e-02
1.461999999999999886e+02 -3.396186576758142978e-02
1.462500000000000000e+02 -3.245753942123905805e-02
1.463000000000000114e+02 -3.789447494651206061e-02
1.463499999999999943e+02 -3.796056882101001700e-02
1.464000000000000057e+02 -3.719313207621942341e-02
1.464499999999999886e+02 -3.669232013894740269e-02
1.465000000000000000e+02 -3.482269290173764520e-02
1.465500000000000114e+02 -3.533856405121017785e-02
1.465999999999999943e+02 -3.263764664232155638e-02
1.466500000000000057e+02 -3.376777702866762265e-02
1.466999999999999886e+02 -3.400673751895726821e-02
1.467500000000000000e+02 -3.133812341698177101e-02
1.468000000000000114e+02 -3.214987913600159120e-02
1.468499999999999943e+02 -3.205128654736041915e-02
1.469000000000000057e+02 -3.058295847747490373e-02
1.469499999999999886e+02 -2.928780860285113904e-02
1.470000000000000000e+02 -2.901000190381321231e-02
1.470500000000000114e+02 -3.029357973315458322e-02
1.470999999999999943e+02 -2.973334972015698879e-02
1.471500000000000057e+02 -2.865008737964658617e-02
1.471999999999999886e+02 -2.745615665908513955e-02
1.472500000000000000e+02 -2.345708118296537317e-02
1.473000000000000114e+02 -2.436715674348175625e-02
1.473499999999999943e+02 -2.867532858515516037e-02
1.474000000000000057e+02 -2.943204726045392169e-02
1.474499999999999886e+02 -2.939988746586445073e-02
1.475000000000000000e+02 -2.453364775428112932e-02
1.475500000000000114e+02 -2.439545352410777204e-02
1.475999999999999943e+02 -2.456452448246100595e-02
1.476500000000000057e+02 -2.603250689580179425e-02
1.476999999999999886e+02 -2.602447743558586671e-02
1.477500000000000000e+02 -2.836640843102840315e-02
1.478000000000000114e+02 -2.952587349045646820e-02
1.478499999999999943e+02 -2.896011646570909731e-02
1.479000000000000057e+02 -3.184384489376512056e-02
1.479499999999999886e+02 -2.561241709138305581e-02
1.480000000000000000e+02 -2.565623773802583676e-02
1.480500000000000114e+02 -3.002572321260815053e-02
1.480999999999999943e+02 -2.231243884720341547e-02
1.481500000000000057e+02 -2.326763257560468881e-02
1.481999999999999886e+02 -2.485603469706028704e-02
1.482500000000000000e+02 -2.823348412962645160e-02
1.483000000000000114e+02 -2.616893599440217599e-02
1.483499999999999943e+02 -2.612183299292651639e-02
1.484000000000000057e+02 -2.540305052956519372e-02
1.484499999999999886e+02 -2.707296372467962731e-02
1.485000000000000000e+02 -2.645032753624413507e-02
1.485500000000000114e+02 -2.304766564624101052e-02
1.485999999999999943e+02 -2.405046436156910855e-02
1.486500000000000057e+02 -2.022745014245812961e-02
1.486999999999999886e+02 -2.053165849728087397e-02
1.487500000000000000e+02 -1.853755168047036342e-02
1.488000000000000114e+02 -2.036828607265604371e-02
1.488499999999999943e+02 -2.016513119325256259e-02
1.489000000000000057e+02 -2.401990231680307258e-02
1.489499999999999886e+02 -2.489443042483597060e-02
1.490000000000000000e+02 -2.209397113626026393e-02
1.490500000000000114e+02 -1.816334683007363171e-02
1.490999999999999943e+02 -1.372764697487052245e-02
1.491500000000000057e+02 -1.150181986500716305e-02
1.491999999999999886e+02 -2.617633351636934700e-03
1.492500000000000000e+02 2.571210580050880580e-04
1.493000000000000114e+02 1.392483642607438747e-03
1.493499999999999943e+02 6.058976954315877395e-04
1.494000000000000057e+02 -4.873215134596794291e-04
1.494499999999999886e+02 1.819266816861288836e-03
1.495000000000000000e+02 2.107607354228389299e-03
1.495500000000000114e+02 2.064338855397562008e-03
1.495999999999999943e+02 -4.453279035297557503e-03
1.496500000000000057e+02 -2.900652915491886818e-03
1.496999999999999886e+02 -3.848381351886810599e-03
1.497500000000000000e+02 -4.140249097267174709e-03
1.498000000000000114e+02 -4.122710230838292841e-03
1.498499999999999943e+02 -4.346976533296969744e-03
1.499000000000000057e+02 -3.411661340099204302e-03
1.499499999999999886e+02 -2.030218856160388545e-03
1.500000000000000000e+02 -2.791730545636501339e-03
