# Supplementary material for: Elevated concentrations cause upright alpha-synuclein conformation at lipid interfaces
Source: Nat Commun. 2023 Sep 18;14:5731. doi: 10.1038/s41467-023-39843-1 (PMC10507035; doi:10.1038/s41467-023-39843-1)
Supplement: Supplementary file 3 — Source Data [file 41467_2023_39843_MOESM3_ESM.zip › Source Data file/FigureS12/figS12_highLPR_rss_s3_r1.txt]

0.000000000000000000e+00 1.164573000000000036e+01
5.000000000000000278e-02 3.359120000000000061e+01
1.000000000000000056e-01 4.342636000000000251e+01
1.499999999999999944e-01 1.666978999999999900e+01
2.000000000000000111e-01 5.052098000000000155e+01
2.500000000000000000e-01 2.907272999999999996e+01
2.999999999999999889e-01 4.768281999999999954e+01
3.499999999999999778e-01 2.063896000000000086e+01
4.000000000000000222e-01 1.873511999999999844e+01
4.500000000000000111e-01 2.866618000000000066e+01
5.000000000000000000e-01 3.047218000000000160e+01
5.500000000000000444e-01 2.803039000000000058e+01
5.999999999999999778e-01 3.221204000000000178e+01
6.500000000000000222e-01 1.521940000000000026e+01
6.999999999999999556e-01 1.731163000000000096e+01
7.500000000000000000e-01 1.466863000000000028e+01
8.000000000000000444e-01 6.726989999999999803e+00
8.499999999999999778e-01 4.166736000000000217e+01
9.000000000000000222e-01 5.491429999999999723e+01
9.499999999999999556e-01 6.813559999999999839e+00
1.000000000000000000e+00 5.744814999999999827e+01
1.050000000000000044e+00 1.453029000000000082e+01
1.100000000000000089e+00 3.918791000000000224e+01
1.149999999999999911e+00 3.429890000000000327e+01
1.199999999999999956e+00 3.475379999999999825e+01
1.250000000000000000e+00 2.264962999999999838e+01
1.300000000000000044e+00 1.449395999999999951e+01
1.350000000000000089e+00 1.979658999999999835e+01
1.399999999999999911e+00 1.728348000000000084e+01
1.449999999999999956e+00 3.312754000000000332e+01
1.500000000000000000e+00 1.965203999999999951e+01
1.550000000000000044e+00 1.155777300000000025e+02
1.600000000000000089e+00 4.059913999999999845e+01
1.649999999999999911e+00 2.201931000000000083e+01
1.699999999999999956e+00 5.439818999999999960e+01
1.750000000000000000e+00 1.684168999999999983e+01
1.800000000000000044e+00 2.315391999999999939e+01
1.850000000000000089e+00 1.113456000000000046e+01
1.899999999999999911e+00 2.959266999999999825e+01
1.949999999999999956e+00 1.478171999999999997e+01
2.000000000000000000e+00 4.490794000000000352e+01
2.049999999999999822e+00 2.103734999999999999e+01
2.100000000000000089e+00 3.864739000000000146e+01
2.149999999999999911e+00 3.677519999999999811e+01
2.200000000000000178e+00 1.761959999999999837e+01
2.250000000000000000e+00 1.373812999999999995e+01
2.299999999999999822e+00 9.631069999999999354e+00
2.350000000000000089e+00 8.935622999999999649e+01
2.399999999999999911e+00 3.282211999999999819e+01
2.450000000000000178e+00 4.148031000000000290e+01
2.500000000000000000e+00 5.614663999999999788e+01
2.549999999999999822e+00 1.221893999999999991e+01
2.600000000000000089e+00 7.822599999999999909e+01
2.649999999999999911e+00 1.371485900000000129e+02
2.700000000000000178e+00 4.325150000000000006e+01
2.750000000000000000e+00 2.632864999999999966e+01
2.799999999999999822e+00 2.456087000000000131e+01
2.850000000000000089e+00 9.049114000000000146e+01
2.899999999999999911e+00 1.531132999999999988e+01
2.950000000000000178e+00 3.086348999999999876e+01
3.000000000000000000e+00 4.103800999999999988e+01
3.049999999999999822e+00 1.220759999999999934e+01
3.100000000000000089e+00 1.369786000000000037e+01
3.149999999999999911e+00 1.061613000000000007e+01
3.200000000000000178e+00 4.373819999999999908e+01
3.250000000000000000e+00 3.609140000000000015e+01
3.299999999999999822e+00 4.703829999999999956e+01
3.350000000000000089e+00 1.517091499999999940e+02
3.399999999999999911e+00 2.032941999999999894e+01
3.450000000000000178e+00 1.350743300000000033e+02
3.500000000000000000e+00 6.939033999999999480e+01
3.549999999999999822e+00 5.387630999999999659e+01
3.600000000000000089e+00 4.532450000000000045e+01
3.649999999999999911e+00 5.994080000000000297e+01
3.700000000000000178e+00 2.943226999999999904e+01
3.750000000000000000e+00 5.332249000000000194e+01
3.799999999999999822e+00 1.789769000000000077e+01
3.850000000000000089e+00 1.874446999999999974e+01
3.899999999999999911e+00 2.420097000000000165e+01
3.950000000000000178e+00 2.295609999999999928e+01
4.000000000000000000e+00 4.360058999999999685e+01
4.049999999999999822e+00 4.618102999999999980e+01
4.099999999999999645e+00 4.111675000000000324e+01
4.150000000000000355e+00 6.825144000000000233e+01
4.200000000000000178e+00 1.708266000000000062e+01
4.250000000000000000e+00 1.962500000000000000e+01
4.299999999999999822e+00 1.308432799999999929e+02
4.349999999999999645e+00 7.167580000000000062e+00
4.400000000000000355e+00 2.262781999999999982e+01
4.450000000000000178e+00 5.528538000000000352e+01
4.500000000000000000e+00 4.629401000000000010e+01
4.549999999999999822e+00 5.670396000000000214e+01
4.599999999999999645e+00 2.508430999999999855e+01
4.650000000000000355e+00 2.330173999999999879e+01
4.700000000000000178e+00 2.094050000000000011e+01
4.750000000000000000e+00 2.320859000000000094e+01
4.799999999999999822e+00 3.331531999999999982e+01
4.849999999999999645e+00 3.661079000000000150e+01
4.900000000000000355e+00 1.375182000000000038e+01
4.950000000000000178e+00 4.354990000000000094e+01
5.000000000000000000e+00 8.674567999999999302e+01
5.049999999999999822e+00 1.988336999999999932e+01
5.099999999999999645e+00 1.394852000000000025e+01
5.150000000000000355e+00 2.992483999999999966e+01
5.200000000000000178e+00 6.301803999999999917e+01
5.250000000000000000e+00 4.213190000000000168e+01
5.299999999999999822e+00 3.241812999999999789e+01
5.349999999999999645e+00 7.773111000000000104e+01
5.400000000000000355e+00 1.119805700000000002e+02
5.450000000000000178e+00 4.849047000000000196e+01
5.500000000000000000e+00 8.056113000000000568e+01
5.549999999999999822e+00 1.969423000000000101e+01
5.599999999999999645e+00 9.815176999999999907e+01
5.650000000000000355e+00 2.007266999999999868e+01
5.700000000000000178e+00 4.221204000000000178e+01
5.750000000000000000e+00 1.952721999999999980e+01
5.799999999999999822e+00 5.026870999999999867e+01
5.849999999999999645e+00 4.040292000000000172e+01
5.900000000000000355e+00 5.955680000000000263e+01
5.950000000000000178e+00 4.504495000000000005e+01
6.000000000000000000e+00 2.350009999999999977e+01
6.049999999999999822e+00 2.261989000000000161e+01
6.099999999999999645e+00 1.737785999999999831e+01
6.150000000000000355e+00 5.523442000000000007e+01
6.200000000000000178e+00 2.687769000000000119e+01
6.250000000000000000e+00 1.227164999999999928e+01
6.299999999999999822e+00 1.910329000000000121e+01
6.349999999999999645e+00 1.598060000000000080e+01
6.400000000000000355e+00 4.431669999999999732e+01
6.450000000000000178e+00 1.545236000000000054e+01
6.500000000000000000e+00 8.444998999999999967e+01
6.549999999999999822e+00 3.634944999999999737e+01
6.599999999999999645e+00 3.892958000000000141e+01
6.650000000000000355e+00 1.583333000000000013e+01
6.700000000000000178e+00 3.419727000000000317e+01
6.750000000000000000e+00 3.188699000000000083e+01
6.799999999999999822e+00 1.014710400000000021e+02
6.849999999999999645e+00 3.540982000000000340e+01
6.900000000000000355e+00 3.932560999999999751e+01
6.950000000000000178e+00 4.580877999999999872e+01
7.000000000000000000e+00 3.266073999999999700e+01
7.049999999999999822e+00 9.639109000000000549e+01
7.099999999999999645e+00 9.816647000000000389e+01
7.150000000000000355e+00 4.809996999999999900e+01
7.200000000000000178e+00 4.264262000000000086e+01
7.250000000000000000e+00 4.140715000000000146e+01
7.299999999999999822e+00 1.618631999999999849e+01
7.349999999999999645e+00 1.992110999999999876e+01
7.400000000000000355e+00 3.428461999999999676e+01
7.450000000000000178e+00 3.472238000000000113e+01
7.500000000000000000e+00 2.671472999999999942e+01
7.549999999999999822e+00 2.290661000000000058e+01
7.599999999999999645e+00 3.703911000000000087e+01
7.650000000000000355e+00 2.913691999999999993e+01
7.700000000000000178e+00 8.917199999999999349e+00
7.750000000000000000e+00 1.968559000000000125e+01
7.799999999999999822e+00 2.479168999999999912e+01
7.849999999999999645e+00 3.356681999999999988e+01
7.900000000000000355e+00 9.497328000000000259e+01
7.950000000000000178e+00 4.236321000000000225e+01
8.000000000000000000e+00 1.588161000000000023e+01
8.050000000000000711e+00 3.229113000000000255e+01
8.099999999999999645e+00 3.139827000000000012e+01
8.150000000000000355e+00 2.218391000000000091e+01
8.199999999999999289e+00 4.259197999999999951e+01
8.250000000000000000e+00 2.598661999999999850e+01
8.300000000000000711e+00 4.776118000000000308e+01
8.349999999999999645e+00 2.099456999999999951e+01
8.400000000000000355e+00 4.853533999999999793e+01
8.449999999999999289e+00 2.886675999999999931e+01
8.500000000000000000e+00 2.089387999999999934e+01
8.550000000000000711e+00 6.440421999999999514e+01
8.599999999999999645e+00 2.387892000000000081e+01
8.650000000000000355e+00 1.253541000000000061e+01
8.699999999999999289e+00 3.113669000000000153e+01
8.750000000000000000e+00 1.037779100000000057e+02
8.800000000000000711e+00 3.271887000000000256e+01
8.849999999999999645e+00 2.890712999999999866e+01
8.900000000000000355e+00 1.000139000000000067e+01
8.949999999999999289e+00 1.735911099999999863e+02
9.000000000000000000e+00 5.119859799999999836e+02
9.050000000000000711e+00 2.363185999999999964e+01
9.099999999999999645e+00 1.904062000000000054e+01
9.150000000000000355e+00 2.141057999999999950e+01
9.199999999999999289e+00 2.865736000000000061e+01
9.250000000000000000e+00 3.839880000000000138e+01
9.300000000000000711e+00 1.017688000000000059e+01
9.349999999999999645e+00 4.370318000000000325e+01
9.400000000000000355e+00 2.313057999999999836e+01
9.449999999999999289e+00 2.095558000000000121e+01
9.500000000000000000e+00 8.945819999999999439e+00
9.550000000000000711e+00 2.369882000000000133e+01
9.599999999999999645e+00 6.321200000000000152e+00
9.650000000000000355e+00 1.940004000000000062e+01
9.699999999999999289e+00 3.218469999999999942e+00
9.750000000000000000e+00 3.579458000000000339e+01
9.800000000000000711e+00 4.802112999999999943e+01
9.849999999999999645e+00 4.062633000000000294e+01
9.900000000000000355e+00 3.896529000000000309e+01
9.949999999999999289e+00 1.123897999999999975e+01
1.000000000000000000e+01 2.741187000000000040e+01
1.005000000000000071e+01 2.928893000000000058e+01
1.009999999999999964e+01 2.176580999999999833e+01
1.015000000000000036e+01 1.704365999999999914e+01
1.019999999999999929e+01 1.004801999999999929e+01
1.025000000000000000e+01 5.459808999999999912e+01
1.030000000000000071e+01 1.656172000000000111e+01
1.034999999999999964e+01 1.441840999999999973e+01
1.040000000000000036e+01 3.399817999999999785e+01
1.044999999999999929e+01 1.602089000000000141e+01
1.050000000000000000e+01 1.020986000000000082e+01
1.055000000000000071e+01 2.504403999999999897e+01
1.059999999999999964e+01 3.452029000000000281e+01
1.065000000000000036e+01 7.747169999999999668e+00
1.069999999999999929e+01 1.429186999999999941e+01
1.075000000000000000e+01 2.231612000000000151e+01
1.080000000000000071e+01 1.988560000000000016e+01
1.084999999999999964e+01 2.076153000000000048e+01
1.090000000000000036e+01 2.281030000000000157e+01
1.094999999999999929e+01 3.711697000000000202e+01
1.100000000000000000e+01 1.659568000000000154e+01
1.105000000000000071e+01 1.543746999999999936e+01
1.109999999999999964e+01 9.818580000000000751e+00
1.115000000000000036e+01 4.811032999999999760e+01
1.119999999999999929e+01 1.991742999999999952e+01
1.125000000000000000e+01 3.063408000000000087e+01
1.130000000000000071e+01 1.232517999999999958e+01
1.134999999999999964e+01 1.537419000000000047e+01
1.140000000000000036e+01 5.461326999999999998e+01
1.144999999999999929e+01 4.439983799999999974e+02
1.150000000000000000e+01 1.461933999999999934e+01
1.155000000000000071e+01 1.496441599999999994e+02
1.159999999999999964e+01 2.251430999999999827e+01
1.165000000000000036e+01 6.615085000000000548e+01
1.169999999999999929e+01 2.013894000000000162e+01
1.175000000000000000e+01 2.707004999999999839e+01
1.180000000000000071e+01 3.028877999999999915e+01
1.184999999999999964e+01 1.228894999999999982e+01
1.190000000000000036e+01 1.537069999999999936e+01
1.194999999999999929e+01 3.235857000000000028e+01
1.200000000000000000e+01 5.502399999999999736e+00
1.205000000000000071e+01 4.077158000000000015e+01
1.209999999999999964e+01 3.808050999999999675e+01
1.215000000000000036e+01 3.135803999999999903e+01
1.219999999999999929e+01 2.548199999999999932e+01
1.225000000000000000e+01 1.461264000000000074e+01
1.230000000000000071e+01 3.797039000000000186e+01
1.234999999999999964e+01 2.686567000000000149e+01
1.240000000000000036e+01 1.436600999999999928e+01
1.244999999999999929e+01 2.763720999999999961e+01
1.250000000000000000e+01 5.409852999999999668e+01
1.255000000000000071e+01 6.887409999999999854e+01
1.259999999999999964e+01 3.206434000000000140e+01
1.265000000000000036e+01 1.211794600000000059e+02
1.269999999999999929e+01 2.675440000000000040e+01
1.275000000000000000e+01 4.281311000000000178e+01
1.280000000000000071e+01 3.028709999999999880e+01
1.284999999999999964e+01 4.231624000000000052e+01
1.290000000000000036e+01 3.064320000000000022e+01
1.294999999999999929e+01 4.921831000000000245e+01
1.300000000000000000e+01 3.173630999999999958e+01
1.305000000000000071e+01 1.193376899999999949e+02
1.309999999999999964e+01 5.065869000000000000e+01
1.315000000000000036e+01 2.012714699999999937e+02
1.319999999999999929e+01 4.967329999999999757e+01
1.325000000000000000e+01 5.274056000000000211e+01
1.330000000000000071e+01 1.946724000000000032e+01
1.334999999999999964e+01 3.010870999999999853e+01
1.340000000000000036e+01 3.942931000000000097e+01
1.344999999999999929e+01 4.050766999999999740e+01
1.350000000000000000e+01 3.692390000000000327e+01
1.355000000000000071e+01 5.363601200000000517e+02
1.359999999999999964e+01 3.576474000000000331e+01
1.365000000000000036e+01 1.714956000000000103e+01
1.369999999999999929e+01 3.061011999999999844e+01
1.375000000000000000e+01 6.399969999999999715e+00
1.380000000000000071e+01 3.945353999999999672e+01
1.384999999999999964e+01 2.837240999999999858e+01
1.390000000000000036e+01 3.016563000000000017e+01
1.394999999999999929e+01 7.639719999999999622e+00
1.400000000000000000e+01 6.582220000000000404e+00
1.405000000000000071e+01 4.036307000000000045e+01
1.409999999999999964e+01 1.367863999999999969e+01
1.415000000000000036e+01 4.063959999999999795e+00
1.419999999999999929e+01 8.062020000000000408e+00
1.425000000000000000e+01 2.162269999999999825e+01
1.430000000000000071e+01 3.750992999999999711e+01
1.434999999999999964e+01 1.703038000000000096e+01
1.440000000000000036e+01 2.830519999999999925e+00
1.444999999999999929e+01 2.539736300000000142e+02
1.450000000000000000e+01 2.098216999999999999e+01
1.455000000000000071e+01 2.133049000000000106e+01
1.459999999999999964e+01 2.765975999999999857e+01
1.465000000000000036e+01 3.000887000000000171e+01
1.469999999999999929e+01 6.977213000000000420e+01
1.475000000000000000e+01 3.166597000000000151e+01
1.480000000000000071e+01 2.647626999999999953e+01
1.484999999999999964e+01 5.246065999999999718e+01
1.490000000000000036e+01 1.578370999999999924e+01
1.494999999999999929e+01 4.638550999999999647e+01
1.500000000000000000e+01 3.108126999999999995e+01
1.505000000000000071e+01 4.098765999999999821e+01
1.509999999999999964e+01 3.813239999999999696e+01
1.515000000000000036e+01 4.109116999999999820e+01
1.519999999999999929e+01 3.376595999999999975e+01
1.525000000000000000e+01 4.846233000000000146e+01
1.530000000000000071e+01 4.298886999999999858e+01
1.534999999999999964e+01 1.357731000000000066e+01
1.540000000000000036e+01 9.418960000000000221e+00
1.544999999999999929e+01 4.890760999999999825e+01
1.550000000000000000e+01 3.047852999999999923e+01
1.555000000000000071e+01 4.324589999999999712e+00
1.559999999999999964e+01 2.824800000000000111e+01
1.565000000000000036e+01 6.939822999999999809e+01
1.569999999999999929e+01 1.180866699999999980e+02
1.575000000000000000e+01 2.238877000000000095e+01
1.580000000000000071e+01 1.589642000000000088e+01
1.584999999999999964e+01 3.013657999999999859e+01
1.590000000000000036e+01 1.337850099999999998e+02
1.594999999999999929e+01 1.721569999999999823e+01
1.600000000000000000e+01 2.230543000000000120e+01
1.605000000000000071e+01 1.584638199999999983e+02
1.610000000000000142e+01 1.836372000000000071e+01
1.614999999999999858e+01 7.793112000000000705e+01
1.619999999999999929e+01 2.908721999999999852e+01
1.625000000000000000e+01 3.129776000000000025e+01
1.630000000000000071e+01 4.718419999999999703e+01
1.635000000000000142e+01 1.933903000000000105e+01
1.639999999999999858e+01 2.211877000000000137e+01
1.644999999999999929e+01 3.370958000000000254e+01
1.650000000000000000e+01 3.197776999999999958e+01
1.655000000000000071e+01 1.751831999999999923e+01
1.660000000000000142e+01 1.099569999999999936e+01
1.664999999999999858e+01 2.478532999999999831e+01
1.669999999999999929e+01 3.112790999999999997e+01
1.675000000000000000e+01 3.266915000000000191e+01
1.680000000000000071e+01 2.071068999999999960e+01
1.685000000000000142e+01 3.885484999999999900e+01
1.689999999999999858e+01 2.730087999999999937e+01
1.694999999999999929e+01 5.336169000000000295e+01
1.700000000000000000e+01 1.933417999999999992e+01
1.705000000000000071e+01 1.520137000000000072e+01
1.710000000000000142e+01 5.237709999999999866e+00
1.714999999999999858e+01 2.110776999999999859e+01
1.719999999999999929e+01 9.816150000000000375e+00
1.725000000000000000e+01 9.123200000000000642e+00
1.730000000000000071e+01 1.046662000000000070e+01
1.735000000000000142e+01 2.612258999999999887e+01
1.739999999999999858e+01 2.836926000000000059e+01
1.744999999999999929e+01 1.581938000000000066e+01
1.750000000000000000e+01 3.990149999999999864e+01
1.755000000000000071e+01 4.335163000000000011e+01
1.760000000000000142e+01 2.169286999999999921e+01
1.764999999999999858e+01 2.438194000000000017e+01
1.769999999999999929e+01 2.973905999999999850e+01
1.775000000000000000e+01 1.933263000000000176e+01
1.780000000000000071e+01 2.250706999999999880e+01
1.785000000000000142e+01 6.044450000000000323e+00
1.789999999999999858e+01 1.476993899999999940e+02
1.794999999999999929e+01 1.362032999999999916e+01
1.800000000000000000e+01 3.000244999999999962e+01
1.805000000000000071e+01 2.786593999999999838e+01
1.810000000000000142e+01 8.850519999999999499e+00
1.814999999999999858e+01 3.928472000000000008e+01
1.819999999999999929e+01 2.124068000000000112e+01
1.825000000000000000e+01 2.890485999999999933e+01
1.830000000000000071e+01 6.287272000000000105e+01
1.835000000000000142e+01 1.122822999999999993e+01
1.839999999999999858e+01 2.303751000000000104e+01
1.844999999999999929e+01 1.474859000000000009e+01
1.850000000000000000e+01 1.435769999999999946e+01
1.855000000000000071e+01 3.835063000000000244e+01
1.860000000000000142e+01 8.672670000000000101e+00
1.864999999999999858e+01 9.937879999999999825e+00
1.869999999999999929e+01 9.823589999999999378e+00
1.875000000000000000e+01 5.004892999999999859e+01
1.880000000000000071e+01 1.185013999999999967e+01
1.885000000000000142e+01 2.590005000000000024e+01
1.889999999999999858e+01 2.971689999999999898e+01
1.894999999999999929e+01 2.491460999999999970e+01
1.900000000000000000e+01 1.872378099999999961e+02
1.905000000000000071e+01 1.002819000000000038e+01
1.910000000000000142e+01 3.736966999999999928e+01
1.914999999999999858e+01 2.291619999999999990e+01
1.919999999999999929e+01 2.131103999999999843e+01
1.925000000000000000e+01 1.861290999999999940e+01
1.930000000000000071e+01 2.209831000000000145e+01
1.935000000000000142e+01 2.436745000000000161e+01
1.939999999999999858e+01 2.717795999999999879e+01
1.944999999999999929e+01 1.034333999999999953e+01
1.950000000000000000e+01 2.029925000000000068e+01
1.955000000000000071e+01 1.411350000000000016e+01
1.960000000000000142e+01 1.317160999999999937e+01
1.964999999999999858e+01 1.917629000000000161e+01
1.969999999999999929e+01 3.335584999999999667e+01
1.975000000000000000e+01 1.595430999999999955e+01
1.980000000000000071e+01 1.015625999999999962e+01
1.985000000000000142e+01 5.705595999999999890e+01
1.989999999999999858e+01 1.431392999999999915e+01
1.994999999999999929e+01 1.309402000000000044e+01
2.000000000000000000e+01 1.698839999999999861e+01
2.005000000000000071e+01 2.607336000000000098e+01
2.010000000000000142e+01 2.283500000000000085e+01
2.014999999999999858e+01 3.386175000000000068e+01
2.019999999999999929e+01 1.210033999999999921e+01
2.025000000000000000e+01 1.890533999999999892e+01
2.030000000000000071e+01 3.299192000000000036e+01
2.035000000000000142e+01 1.378937999999999953e+01
2.039999999999999858e+01 2.234260000000000090e+01
2.044999999999999929e+01 7.287247999999999593e+01
2.050000000000000000e+01 5.874396000000000129e+01
2.055000000000000071e+01 2.786439000000000021e+01
2.060000000000000142e+01 1.786392000000000024e+01
2.064999999999999858e+01 2.779500000000000171e+01
2.069999999999999929e+01 1.089586000000000077e+01
2.075000000000000000e+01 2.463582999999999856e+01
2.080000000000000071e+01 2.504654000000000025e+01
2.085000000000000142e+01 2.700848999999999833e+01
2.089999999999999858e+01 1.345757000000000048e+01
2.094999999999999929e+01 8.474727000000000032e+01
2.100000000000000000e+01 8.561450000000000671e+00
2.105000000000000071e+01 2.187769000000000119e+01
2.110000000000000142e+01 1.589757999999999960e+01
2.114999999999999858e+01 3.830690000000000150e+00
2.119999999999999929e+01 2.037840999999999880e+01
2.125000000000000000e+01 1.905667000000000044e+01
2.130000000000000071e+01 1.379080000000000084e+01
2.135000000000000142e+01 1.401331000000000060e+01
2.139999999999999858e+01 1.440572000000000052e+01
2.144999999999999929e+01 2.133805999999999869e+01
2.150000000000000000e+01 1.704673000000000016e+01
2.155000000000000071e+01 2.873707999999999885e+01
2.160000000000000142e+01 6.378341000000000349e+01
2.164999999999999858e+01 1.073384000000000071e+01
2.169999999999999929e+01 2.899717000000000056e+01
2.175000000000000000e+01 3.325010000000000332e+01
2.180000000000000071e+01 3.441781000000000290e+01
2.185000000000000142e+01 8.989539999999999864e+00
2.189999999999999858e+01 1.287163999999999930e+01
2.194999999999999929e+01 2.949714000000000169e+01
2.200000000000000000e+01 1.938121999999999900e+01
2.205000000000000071e+01 1.530192000000000085e+01
2.210000000000000142e+01 3.537409999999999943e+00
2.214999999999999858e+01 2.517315999999999931e+01
2.219999999999999929e+01 1.888145000000000095e+01
2.225000000000000000e+01 1.337113000000000085e+01
2.230000000000000071e+01 3.378020000000000067e+01
2.235000000000000142e+01 2.949261999999999873e+01
2.239999999999999858e+01 7.597599999999999909e+00
2.244999999999999929e+01 3.058998000000000062e+01
2.250000000000000000e+01 2.891473999999999833e+01
2.255000000000000071e+01 2.332963000000000164e+01
2.260000000000000142e+01 1.919361999999999924e+01
2.264999999999999858e+01 3.260862999999999801e+01
2.269999999999999929e+01 2.747459999999999880e+01
2.275000000000000000e+01 1.322203999999999979e+01
2.280000000000000071e+01 3.281239999999999934e+00
2.285000000000000142e+01 2.362065000000000126e+01
2.289999999999999858e+01 2.529671000000000092e+01
2.294999999999999929e+01 2.218983000000000061e+01
2.300000000000000000e+01 2.977356999999999942e+01
2.305000000000000071e+01 6.753589999999999982e+00
2.310000000000000142e+01 2.167094000000000165e+01
2.314999999999999858e+01 1.935119999999999862e+01
2.319999999999999929e+01 6.849359999999999893e+00
2.325000000000000000e+01 1.650113999999999947e+01
2.330000000000000071e+01 9.899509999999999366e+00
2.335000000000000142e+01 2.131638999999999839e+01
2.339999999999999858e+01 1.416925999999999952e+01
2.344999999999999929e+01 2.106857000000000113e+01
2.350000000000000000e+01 1.371932999999999936e+01
2.355000000000000071e+01 2.630022999999999911e+01
2.360000000000000142e+01 1.382987999999999928e+01
2.364999999999999858e+01 6.382990000000000386e+00
2.369999999999999929e+01 2.387302000000000035e+01
2.375000000000000000e+01 6.817109999999999559e+00
2.380000000000000071e+01 1.894258999999999915e+01
2.385000000000000142e+01 5.368699999999999584e+00
2.389999999999999858e+01 1.974080999999999975e+01
2.394999999999999929e+01 2.076143000000000072e+01
2.400000000000000000e+01 1.193453000000000053e+01
2.405000000000000071e+01 1.007646000000000086e+01
2.410000000000000142e+01 3.537771999999999650e+01
2.414999999999999858e+01 4.029205000000000325e+01
2.419999999999999929e+01 3.176783999999999963e+01
2.425000000000000000e+01 1.586876100000000065e+02
2.430000000000000071e+01 1.686291999999999902e+01
2.435000000000000142e+01 4.387019999999999698e+00
2.439999999999999858e+01 5.759030000000000094e+00
2.444999999999999929e+01 2.408707000000000065e+01
2.450000000000000000e+01 6.442389999999999617e+00
2.455000000000000071e+01 1.021324000000000076e+01
2.460000000000000142e+01 9.894249999999999545e+00
2.464999999999999858e+01 2.887064000000000163e+01
2.469999999999999929e+01 1.572383999999999915e+01
2.475000000000000000e+01 1.704804000000000030e+01
2.480000000000000071e+01 1.559585000000000043e+01
2.485000000000000142e+01 5.623230000000000395e+00
2.489999999999999858e+01 6.800769999999999982e+00
2.494999999999999929e+01 1.900403000000000020e+01
2.500000000000000000e+01 1.970715999999999823e+01
2.505000000000000071e+01 1.586147000000000062e+01
2.510000000000000142e+01 2.454739999999999966e+01
2.514999999999999858e+01 1.296823000000000015e+01
2.519999999999999929e+01 1.163803000000000054e+01
2.525000000000000000e+01 1.097336999999999918e+01
2.530000000000000071e+01 1.457511000000000045e+01
2.535000000000000142e+01 7.625539999999999985e+00
2.539999999999999858e+01 3.699418000000000006e+01
2.544999999999999929e+01 3.011336999999999975e+01
2.550000000000000000e+01 2.292629000000000161e+01
2.555000000000000071e+01 4.174584999999999724e+01
2.560000000000000142e+01 2.019910000000000139e+01
2.564999999999999858e+01 6.586829999999999963e+00
2.569999999999999929e+01 1.966873000000000005e+01
2.575000000000000000e+01 2.699681999999999960e+01
2.580000000000000071e+01 1.431747999999999976e+01
2.585000000000000142e+01 2.594085000000000107e+01
2.589999999999999858e+01 2.110775999999999897e+01
2.594999999999999929e+01 1.735290000000000177e+01
2.600000000000000000e+01 1.869490800000000092e+02
2.605000000000000071e+01 4.720586000000000126e+01
2.610000000000000142e+01 1.313536999999999999e+01
2.614999999999999858e+01 1.194322000000000017e+01
2.619999999999999929e+01 7.432550000000000523e+01
2.625000000000000000e+01 3.855767000000000166e+01
2.630000000000000071e+01 2.190574000000000154e+01
2.635000000000000142e+01 1.664356000000000080e+01
2.639999999999999858e+01 5.404410000000000380e+00
2.644999999999999929e+01 1.437740999999999936e+01
2.650000000000000000e+01 1.886628999999999934e+01
2.655000000000000071e+01 1.164287999999999990e+01
2.660000000000000142e+01 4.438667000000000229e+01
2.664999999999999858e+01 8.888379999999999725e+00
2.669999999999999929e+01 3.534648700000000190e+02
2.675000000000000000e+01 3.667732000000000170e+01
2.680000000000000071e+01 1.863659100000000137e+02
2.685000000000000142e+01 3.934156999999999726e+01
2.689999999999999858e+01 5.048700000000000188e+00
2.694999999999999929e+01 3.324149300000000267e+02
2.700000000000000000e+01 2.053468000000000160e+01
2.705000000000000071e+01 2.228644999999999854e+01
2.710000000000000142e+01 1.341366999999999976e+01
2.714999999999999858e+01 3.657894000000000290e+01
2.719999999999999929e+01 8.550660000000000593e+00
2.725000000000000000e+01 3.250386000000000308e+01
2.730000000000000071e+01 2.556740999999999886e+01
2.735000000000000142e+01 1.856738000000000000e+01
2.739999999999999858e+01 2.780694000000000088e+01
2.744999999999999929e+01 3.455839999999999890e+01
2.750000000000000000e+01 3.864990000000000236e+01
2.755000000000000071e+01 2.799662999999999968e+01
2.760000000000000142e+01 2.005938000000000088e+01
2.764999999999999858e+01 3.177956000000000003e+01
2.769999999999999929e+01 2.947801000000000116e+01
2.775000000000000000e+01 2.112498000000000076e+01
2.780000000000000071e+01 2.578011000000000053e+01
2.785000000000000142e+01 2.660974999999999824e+01
2.789999999999999858e+01 1.707023999999999830e+01
2.794999999999999929e+01 3.296009000000000100e+01
2.800000000000000000e+01 3.421146999999999849e+01
2.805000000000000071e+01 3.681199999999999761e+01
2.810000000000000142e+01 2.908943999999999974e+01
2.814999999999999858e+01 2.743480999999999881e+01
2.819999999999999929e+01 3.280810999999999922e+01
2.825000000000000000e+01 4.611839999999999939e+00
2.830000000000000071e+01 3.416649000000000314e+01
2.835000000000000142e+01 3.098238999999999876e+01
2.839999999999999858e+01 6.933379999999999654e+00
2.844999999999999929e+01 1.861546999999999841e+01
2.850000000000000000e+01 2.959609000000000023e+01
2.855000000000000071e+01 1.588138399999999990e+02
2.860000000000000142e+01 3.476607700000000136e+02
2.864999999999999858e+01 3.661887000000000114e+01
2.869999999999999929e+01 2.380180000000000184e+00
2.875000000000000000e+01 2.528258999999999901e+01
2.880000000000000071e+01 2.504235999999999862e+01
2.885000000000000142e+01 4.344630000000000081e+01
2.889999999999999858e+01 1.449155000000000015e+01
2.894999999999999929e+01 3.361222999999999672e+01
2.900000000000000000e+01 1.979859000000000080e+01
2.905000000000000071e+01 3.747715000000000174e+01
2.910000000000000142e+01 3.245908000000000015e+01
2.914999999999999858e+01 4.433661000000000030e+01
2.919999999999999929e+01 5.946882000000000090e+01
2.925000000000000000e+01 3.013363999999999976e+01
2.930000000000000071e+01 5.936880000000000024e+01
2.935000000000000142e+01 8.005016999999999427e+01
2.939999999999999858e+01 4.089330999999999960e+01
2.944999999999999929e+01 5.338080000000000069e+01
2.950000000000000000e+01 1.672088000000000108e+01
2.955000000000000071e+01 2.490862099999999941e+02
2.960000000000000142e+01 2.381691999999999965e+01
2.964999999999999858e+01 5.530745000000000289e+01
2.969999999999999929e+01 1.875798999999999950e+01
2.975000000000000000e+01 1.389455000000000062e+01
2.980000000000000071e+01 1.702319999999999922e+01
2.985000000000000142e+01 1.792640000000000100e+01
2.989999999999999858e+01 3.119567999999999941e+01
2.994999999999999929e+01 3.782198000000000349e+01
3.000000000000000000e+01 1.346453999999999951e+01
3.005000000000000071e+01 3.151269999999999794e+00
3.010000000000000142e+01 1.088110999999999962e+01
3.014999999999999858e+01 3.293339999999999890e+01
3.019999999999999929e+01 1.014367999999999981e+01
3.025000000000000000e+01 6.316499999999999915e+01
3.030000000000000071e+01 1.919729999999999848e+01
3.035000000000000142e+01 2.406838000000000122e+01
3.039999999999999858e+01 1.370116999999999940e+01
3.044999999999999929e+01 1.202726000000000006e+01
3.050000000000000000e+01 2.506681000000000026e+01
3.055000000000000071e+01 3.689453000000000316e+01
3.060000000000000142e+01 3.281907999999999959e+01
3.064999999999999858e+01 1.756537000000000148e+01
3.069999999999999929e+01 3.074596999999999980e+01
3.075000000000000000e+01 2.937252000000000152e+01
3.080000000000000071e+01 2.335563000000000144e+01
3.085000000000000142e+01 3.974562999999999846e+01
3.089999999999999858e+01 3.264074000000000098e+01
3.094999999999999929e+01 1.183646000000000065e+01
3.100000000000000000e+01 3.079885000000000161e+01
3.105000000000000071e+01 8.582251999999999725e+01
3.110000000000000142e+01 3.222041000000000111e+01
3.114999999999999858e+01 7.439534999999999343e+01
3.119999999999999929e+01 4.451492999999999967e+01
3.125000000000000000e+01 4.761782000000000181e+01
3.130000000000000071e+01 3.763257000000000119e+01
3.135000000000000142e+01 5.223496999999999701e+01
3.139999999999999858e+01 3.063503000000000043e+01
3.144999999999999929e+01 1.112308199999999943e+02
3.150000000000000000e+01 2.653260999999999825e+01
3.155000000000000071e+01 1.848697999999999908e+01
3.160000000000000142e+01 3.427091999999999672e+01
3.164999999999999858e+01 3.601183000000000334e+01
3.169999999999999929e+01 2.338265000000000171e+01
3.175000000000000000e+01 3.880559999999999832e+01
3.180000000000000071e+01 2.198483999999999838e+01
3.185000000000000142e+01 4.877933999999999770e+01
3.189999999999999858e+01 5.658830999999999989e+01
3.194999999999999929e+01 3.199688000000000088e+01
3.200000000000000000e+01 1.436112200000000030e+02
3.204999999999999716e+01 3.213768000000000313e+01
3.210000000000000142e+01 4.308630000000000138e+01
3.214999999999999858e+01 3.691445999999999827e+01
3.220000000000000284e+01 2.530834000000000117e+01
3.225000000000000000e+01 1.801717999999999975e+01
3.229999999999999716e+01 1.977606000000000108e+01
3.235000000000000142e+01 4.609829999999999650e+00
3.239999999999999858e+01 9.797753000000000156e+01
3.245000000000000284e+01 2.662087000000000003e+01
3.250000000000000000e+01 1.847290999999999883e+01
3.254999999999999716e+01 3.622749999999999915e+00
3.260000000000000142e+01 3.672650000000000148e+01
3.264999999999999858e+01 5.804972000000000065e+01
3.270000000000000284e+01 3.263054000000000343e+01
3.275000000000000000e+01 1.351979000000000042e+01
3.279999999999999716e+01 5.574772999999999712e+01
3.285000000000000142e+01 1.449929000000000023e+01
3.289999999999999858e+01 5.522381000000000029e+01
3.295000000000000284e+01 3.273736999999999853e+01
3.300000000000000000e+01 1.681778999999999868e+01
3.304999999999999716e+01 3.583127999999999957e+01
3.310000000000000142e+01 2.033085000000000164e+01
3.314999999999999858e+01 1.792186999999999841e+01
3.320000000000000284e+01 2.587588799999999765e+02
3.325000000000000000e+01 1.952606000000000108e+01
3.329999999999999716e+01 1.387706000000000017e+01
3.335000000000000142e+01 1.427616000000000085e+01
3.339999999999999858e+01 1.745459999999999923e+01
3.345000000000000284e+01 8.699329999999999785e+00
3.350000000000000000e+01 1.967778399999999976e+02
3.354999999999999716e+01 3.643433000000000277e+01
3.360000000000000142e+01 4.027270000000000039e+01
3.364999999999999858e+01 4.542569000000000301e+01
3.370000000000000284e+01 4.078594999999999970e+01
3.375000000000000000e+01 5.867654000000000281e+01
3.379999999999999716e+01 2.644650000000000034e+01
3.385000000000000142e+01 5.903499000000000052e+01
3.389999999999999858e+01 2.057665000000000077e+01
3.395000000000000284e+01 6.762209000000000003e+01
3.400000000000000000e+01 2.285467999999999833e+01
3.404999999999999716e+01 9.725406999999999869e+01
3.410000000000000142e+01 2.179141999999999868e+01
3.414999999999999858e+01 2.031778999999999868e+01
3.420000000000000284e+01 2.342672999999999917e+01
3.425000000000000000e+01 2.973436999999999841e+01
3.429999999999999716e+01 4.241882999999999981e+01
3.435000000000000142e+01 9.911860000000000781e+00
3.439999999999999858e+01 2.483804999999999907e+01
3.445000000000000284e+01 4.406519999999999726e+01
3.450000000000000000e+01 2.393540000000000134e+01
3.454999999999999716e+01 2.285566000000000031e+01
3.460000000000000142e+01 1.896360999999999919e+01
3.464999999999999858e+01 3.206011999999999773e+01
3.470000000000000284e+01 1.129489000000000054e+01
3.475000000000000000e+01 1.102890000000000015e+01
3.479999999999999716e+01 2.594630000000000081e+01
3.485000000000000142e+01 2.980946000000000140e+01
3.489999999999999858e+01 5.542607000000000284e+01
3.495000000000000284e+01 2.944801000000000002e+01
3.500000000000000000e+01 3.710468999999999795e+01
3.504999999999999716e+01 1.908109999999999928e+01
3.510000000000000142e+01 8.061082000000000392e+01
3.514999999999999858e+01 5.241709000000000174e+01
3.520000000000000284e+01 2.011680000000000135e+01
3.525000000000000000e+01 3.294814999999999827e+01
3.529999999999999716e+01 6.948057000000000016e+01
3.535000000000000142e+01 2.575920999999999950e+01
3.539999999999999858e+01 4.031732000000000227e+01
3.545000000000000284e+01 3.279308999999999941e+01
3.550000000000000000e+01 1.963751999999999853e+01
3.554999999999999716e+01 1.997825999999999880e+01
3.560000000000000142e+01 2.160416700000000105e+02
3.564999999999999858e+01 7.357779999999999632e+01
3.570000000000000284e+01 2.761095999999999862e+01
3.575000000000000000e+01 3.544277999999999906e+01
3.579999999999999716e+01 3.301169000000000153e+01
3.585000000000000142e+01 1.737487000000000137e+01
3.589999999999999858e+01 2.118045000000000044e+01
3.595000000000000284e+01 1.795905000000000129e+01
3.600000000000000000e+01 3.299063000000000301e+01
3.604999999999999716e+01 1.332600000000000051e+01
3.610000000000000142e+01 1.018585999999999991e+01
3.614999999999999858e+01 5.526230999999999938e+01
3.620000000000000284e+01 1.702704999999999913e+01
3.625000000000000000e+01 4.031172999999999718e+01
3.629999999999999716e+01 4.997847999999999757e+01
3.635000000000000142e+01 2.818630999999999887e+01
3.639999999999999858e+01 4.166590999999999667e+01
3.645000000000000284e+01 4.929249000000000080e+01
3.650000000000000000e+01 1.852326000000000050e+01
3.654999999999999716e+01 3.109851000000000099e+01
3.660000000000000142e+01 7.869978000000000407e+01
3.664999999999999858e+01 4.662257000000000318e+01
3.670000000000000284e+01 4.651812999999999931e+01
3.675000000000000000e+01 1.884971000000000174e+01
3.679999999999999716e+01 3.915368000000000137e+01
3.685000000000000142e+01 4.972563999999999851e+01
3.689999999999999858e+01 1.082192900000000009e+02
3.695000000000000284e+01 6.731695999999999458e+01
3.700000000000000000e+01 3.232883000000000351e+01
3.704999999999999716e+01 7.353753000000000384e+01
3.710000000000000142e+01 3.919084999999999752e+01
3.714999999999999858e+01 2.593122999999999934e+01
3.720000000000000284e+01 4.302848999999999791e+01
3.725000000000000000e+01 4.036254999999999882e+01
3.729999999999999716e+01 3.866530000000000200e+01
3.735000000000000142e+01 3.844163999999999959e+01
3.739999999999999858e+01 5.437050000000000161e+00
3.745000000000000284e+01 2.112731000000000137e+01
3.750000000000000000e+01 4.079948000000000263e+01
3.754999999999999716e+01 3.436670999999999765e+01
3.760000000000000142e+01 2.750253000000000014e+01
3.764999999999999858e+01 3.047573999999999828e+01
3.770000000000000284e+01 4.150663999999999731e+01
3.775000000000000000e+01 3.734521999999999764e+01
3.779999999999999716e+01 1.303781000000000034e+01
3.785000000000000142e+01 1.959224000000000032e+01
3.789999999999999858e+01 2.575285999999999831e+01
3.795000000000000284e+01 2.329253999999999891e+01
3.800000000000000000e+01 2.555944999999999823e+01
3.804999999999999716e+01 1.103337999999999930e+01
3.810000000000000142e+01 8.112595000000000312e+01
3.814999999999999858e+01 3.521616999999999820e+01
3.820000000000000284e+01 3.877732999999999919e+01
3.825000000000000000e+01 3.523669000000000295e+01
3.829999999999999716e+01 3.708019000000000176e+01
3.835000000000000142e+01 7.764149999999999885e+00
3.839999999999999858e+01 3.271703999999999724e+01
3.845000000000000284e+01 4.169714999999999918e+02
3.850000000000000000e+01 4.375262000000000029e+01
3.854999999999999716e+01 4.699996999999999758e+01
3.860000000000000142e+01 2.840858000000000061e+01
3.864999999999999858e+01 3.872549999999999937e+00
3.870000000000000284e+01 3.761551000000000045e+01
3.875000000000000000e+01 4.536706000000000216e+01
3.879999999999999716e+01 3.326659000000000077e+01
3.885000000000000142e+01 2.080467000000000155e+01
3.889999999999999858e+01 2.362950299999999970e+02
3.895000000000000284e+01 4.037234999999999729e+01
3.900000000000000000e+01 8.948108000000000573e+01
3.904999999999999716e+01 4.526933999999999969e+01
3.910000000000000142e+01 8.287390000000000256e+00
3.914999999999999858e+01 3.887642000000000309e+01
3.920000000000000284e+01 3.236037999999999926e+01
3.925000000000000000e+01 5.842978999999999701e+01
3.929999999999999716e+01 2.363618999999999915e+01
3.935000000000000142e+01 4.847830999999999904e+02
3.939999999999999858e+01 4.252955000000000041e+01
3.945000000000000284e+01 3.586513000000000062e+01
3.950000000000000000e+01 2.511119000000000057e+01
3.954999999999999716e+01 3.887886999999999915e+01
3.960000000000000142e+01 2.468694999999999951e+01
3.964999999999999858e+01 2.337581000000000131e+01
3.970000000000000284e+01 2.237440000000000140e+01
3.975000000000000000e+01 1.978190000000000026e+01
3.979999999999999716e+01 9.255269999999999442e+00
3.985000000000000142e+01 5.863951999999999742e+01
3.989999999999999858e+01 2.095219000000000165e+01
3.995000000000000284e+01 5.709270999999999674e+01
4.000000000000000000e+01 3.530619999999999692e+01
4.004999999999999716e+01 2.268281999999999954e+01
4.010000000000000142e+01 1.693865999999999872e+01
4.014999999999999858e+01 2.208020000000000138e+01
4.020000000000000284e+01 2.413963999999999999e+01
4.025000000000000000e+01 2.421932999999999936e+01
4.029999999999999716e+01 3.531042000000000058e+01
4.035000000000000142e+01 1.381536000000000008e+01
4.039999999999999858e+01 1.526750000000000007e+01
4.045000000000000284e+01 3.484389999999999787e+01
4.050000000000000000e+01 1.642219000000000051e+01
4.054999999999999716e+01 8.722780000000000200e+00
4.060000000000000142e+01 3.424356999999999829e+01
4.064999999999999858e+01 1.476903000000000077e+01
4.070000000000000284e+01 4.082157999999999731e+01
4.075000000000000000e+01 3.987053999999999832e+01
4.079999999999999716e+01 2.667922000000000082e+01
4.085000000000000142e+01 3.540254999999999797e+01
4.089999999999999858e+01 4.077953000000000117e+01
4.095000000000000284e+01 4.147189000000000192e+01
4.100000000000000000e+01 4.070687999999999818e+01
4.104999999999999716e+01 3.918332000000000193e+01
4.110000000000000142e+01 2.197778999999999883e+01
4.114999999999999858e+01 3.160632999999999981e+01
4.120000000000000284e+01 1.423081999999999958e+01
4.125000000000000000e+01 3.069555000000000078e+01
4.129999999999999716e+01 3.052902999999999878e+01
4.135000000000000142e+01 3.445425999999999789e+01
4.139999999999999858e+01 3.212680000000000291e+01
4.145000000000000284e+01 2.702959999999999852e+01
4.150000000000000000e+01 3.895568999999999704e+01
4.154999999999999716e+01 2.818073000000000050e+01
4.160000000000000142e+01 3.227432999999999907e+01
4.164999999999999858e+01 3.906477999999999895e+01
4.170000000000000284e+01 1.930099999999999838e+01
4.175000000000000000e+01 2.339820999999999884e+01
4.179999999999999716e+01 2.641189999999999927e+01
4.185000000000000142e+01 3.524016000000000304e+01
4.189999999999999858e+01 3.540999999999999659e+01
4.195000000000000284e+01 2.045830000000000126e+01
4.200000000000000000e+01 4.205208999999999975e+01
4.204999999999999716e+01 2.040644999999999953e+01
4.210000000000000142e+01 2.781944999999999979e+01
4.214999999999999858e+01 3.438439000000000334e+01
4.220000000000000284e+01 3.015261999999999887e+01
4.225000000000000000e+01 3.823642999999999859e+01
4.229999999999999716e+01 4.209284000000000248e+01
4.235000000000000142e+01 3.418198000000000292e+01
4.239999999999999858e+01 3.139444999999999908e+01
4.245000000000000284e+01 3.834595000000000198e+01
4.250000000000000000e+01 2.937571000000000154e+01
4.254999999999999716e+01 3.446115000000000350e+01
4.260000000000000142e+01 5.776505000000000223e+01
4.264999999999999858e+01 4.183238999999999663e+01
4.270000000000000284e+01 3.746363000000000198e+01
4.275000000000000000e+01 3.306273000000000195e+01
4.279999999999999716e+01 3.892730000000000246e+01
4.285000000000000142e+01 3.606074000000000268e+01
4.289999999999999858e+01 2.900422999999999973e+01
4.295000000000000284e+01 3.891543000000000063e+01
4.300000000000000000e+01 3.407486999999999711e+01
4.304999999999999716e+01 3.204834000000000316e+01
4.310000000000000142e+01 3.393444000000000216e+01
4.314999999999999858e+01 3.289576000000000278e+01
4.320000000000000284e+01 3.069635999999999854e+01
4.325000000000000000e+01 2.197860000000000014e+01
4.329999999999999716e+01 3.829166000000000025e+01
4.335000000000000142e+01 4.345608000000000004e+01
4.339999999999999858e+01 2.254547000000000168e+01
4.345000000000000284e+01 4.831441999999999837e+01
4.350000000000000000e+01 4.140715000000000146e+01
4.354999999999999716e+01 4.926899999999999835e+01
4.360000000000000142e+01 4.326111000000000217e+01
4.364999999999999858e+01 3.168633000000000166e+01
4.370000000000000284e+01 3.594180000000000064e+01
4.375000000000000000e+01 3.038162000000000162e+01
4.379999999999999716e+01 6.833256000000000085e+01
4.385000000000000142e+01 3.639652999999999849e+01
4.389999999999999858e+01 4.138951999999999742e+01
4.395000000000000284e+01 3.040993999999999886e+01
4.400000000000000000e+01 4.562104000000000070e+01
4.404999999999999716e+01 3.530429999999999779e+01
4.410000000000000142e+01 1.392830000000000013e+01
4.414999999999999858e+01 4.082088999999999857e+01
4.420000000000000284e+01 2.180407999999999902e+01
4.425000000000000000e+01 1.397527999999999970e+01
4.429999999999999716e+01 1.782680999999999827e+01
4.435000000000000142e+01 2.539879000000000175e+01
4.439999999999999858e+01 1.184389000000000003e+01
4.445000000000000284e+01 3.986869999999999692e+01
4.450000000000000000e+01 4.072220000000000084e+01
4.454999999999999716e+01 2.532960999999999885e+01
4.460000000000000142e+01 2.504872999999999905e+01
4.464999999999999858e+01 3.821645000000000181e+01
4.470000000000000284e+01 3.191373000000000104e+01
4.475000000000000000e+01 2.702158999999999978e+01
4.479999999999999716e+01 2.460172999999999988e+01
4.485000000000000142e+01 2.730647000000000091e+01
4.489999999999999858e+01 3.852503000000000100e+01
4.495000000000000284e+01 3.970369000000000170e+01
4.500000000000000000e+01 3.116510999999999854e+01
4.504999999999999716e+01 3.291192000000000206e+01
4.510000000000000142e+01 3.367504000000000275e+01
4.514999999999999858e+01 2.388663000000000025e+01
4.520000000000000284e+01 2.167635999999999896e+01
4.525000000000000000e+01 3.175049999999999883e+01
4.529999999999999716e+01 3.538517000000000223e+01
4.535000000000000142e+01 8.191530000000000200e+00
4.539999999999999858e+01 4.481649999999999778e+01
4.545000000000000284e+01 2.450186000000000064e+01
4.550000000000000000e+01 3.487364999999999782e+01
4.554999999999999716e+01 2.517660000000000053e+01
4.560000000000000142e+01 6.774942000000000064e+01
4.564999999999999858e+01 2.249159999999999826e+01
4.570000000000000284e+01 3.705745999999999896e+01
4.575000000000000000e+01 3.874340000000000117e+01
4.579999999999999716e+01 3.099104000000000170e+01
4.585000000000000142e+01 1.187255000000000038e+01
4.589999999999999858e+01 3.303551999999999822e+01
4.595000000000000284e+01 3.502633999999999759e+01
4.600000000000000000e+01 2.573125999999999891e+01
4.604999999999999716e+01 7.020144000000000517e+01
4.610000000000000142e+01 4.659452000000000282e+01
4.614999999999999858e+01 1.904530000000000101e+01
4.620000000000000284e+01 3.023402000000000100e+01
4.625000000000000000e+01 2.004867000000000132e+01
4.629999999999999716e+01 3.294532999999999845e+01
4.635000000000000142e+01 1.905989999999999895e+01
4.639999999999999858e+01 2.096868999999999872e+01
4.645000000000000284e+01 2.640027999999999864e+01
4.650000000000000000e+01 1.039668999999999954e+01
4.654999999999999716e+01 2.173130000000000095e+01
4.660000000000000142e+01 1.178766000000000069e+01
4.664999999999999858e+01 4.219836999999999705e+01
4.670000000000000284e+01 3.011279000000000039e+01
4.675000000000000000e+01 1.957770999999999972e+01
4.679999999999999716e+01 2.077440999999999960e+01
4.685000000000000142e+01 1.619419999999999860e+01
4.689999999999999858e+01 3.242473999999999990e+01
4.695000000000000284e+01 2.478781000000000034e+01
4.700000000000000000e+01 3.047196999999999889e+01
4.704999999999999716e+01 2.088963000000000036e+01
4.710000000000000142e+01 2.242669000000000068e+01
4.714999999999999858e+01 2.194424000000000063e+01
4.720000000000000284e+01 2.329403999999999897e+01
4.725000000000000000e+01 2.146291000000000082e+01
4.729999999999999716e+01 9.275270000000000792e+00
4.735000000000000142e+01 1.918023000000000167e+01
4.739999999999999858e+01 5.290903000000000134e+01
4.745000000000000284e+01 4.537447000000000230e+01
4.750000000000000000e+01 2.508064999999999856e+01
4.754999999999999716e+01 4.368200000000000216e+01
4.760000000000000142e+01 3.252259999999999707e+01
4.764999999999999858e+01 2.776914000000000016e+01
4.770000000000000284e+01 4.090706999999999738e+01
4.775000000000000000e+01 4.435820999999999970e+01
4.779999999999999716e+01 4.198060999999999865e+01
4.785000000000000142e+01 3.688615000000000066e+01
4.789999999999999858e+01 8.515349999999999753e+00
4.795000000000000284e+01 3.407491999999999877e+01
4.800000000000000000e+01 1.338494000000000028e+01
4.804999999999999716e+01 4.200236000000000303e+01
4.810000000000000142e+01 3.124463000000000079e+01
4.814999999999999858e+01 3.815169999999999817e+01
4.820000000000000284e+01 2.256428999999999974e+01
4.825000000000000000e+01 1.395323999999999920e+01
4.829999999999999716e+01 4.450417999999999807e+01
4.835000000000000142e+01 2.964289000000000129e+01
4.839999999999999858e+01 3.976339999999999719e+01
4.845000000000000284e+01 1.979945000000000022e+01
4.850000000000000000e+01 3.084938000000000002e+01
4.854999999999999716e+01 3.708917999999999893e+01
4.860000000000000142e+01 3.241042000000000201e+01
4.864999999999999858e+01 2.352888000000000090e+01
4.870000000000000284e+01 2.401541999999999888e+01
4.875000000000000000e+01 2.557148000000000110e+01
4.879999999999999716e+01 2.267917999999999878e+01
4.885000000000000142e+01 3.356784999999999997e+01
4.889999999999999858e+01 3.800851999999999720e+01
4.895000000000000284e+01 4.766662000000000177e+01
4.900000000000000000e+01 2.680470000000000041e+01
4.904999999999999716e+01 2.978425000000000011e+01
4.910000000000000142e+01 2.314300000000000068e+01
4.914999999999999858e+01 3.839179999999999815e+00
4.920000000000000284e+01 2.995414999999999850e+01
4.925000000000000000e+01 3.572621999999999787e+01
4.929999999999999716e+01 2.292279999999999873e+01
4.935000000000000142e+01 3.469442000000000093e+01
4.939999999999999858e+01 2.403108999999999895e+01
4.945000000000000284e+01 2.283605000000000018e+01
4.950000000000000000e+01 2.396605999999999881e+01
4.954999999999999716e+01 2.605407999999999902e+01
4.960000000000000142e+01 3.458588999999999913e+01
4.964999999999999858e+01 2.505611999999999995e+01
4.970000000000000284e+01 4.044337999999999766e+01
4.975000000000000000e+01 1.848393000000000086e+01
4.979999999999999716e+01 2.554351000000000127e+01
4.985000000000000142e+01 1.651523999999999859e+01
4.989999999999999858e+01 1.361302000000000056e+01
4.995000000000000284e+01 3.178481999999999985e+01
5.000000000000000000e+01 2.670410000000000039e+01
5.004999999999999716e+01 3.289188000000000045e+01
5.010000000000000142e+01 2.231587000000000032e+01
5.014999999999999858e+01 2.367257999999999996e+01
5.020000000000000284e+01 8.841469999999999274e+00
5.025000000000000000e+01 2.016800999999999888e+01
5.029999999999999716e+01 3.453990000000000293e+01
5.035000000000000142e+01 1.886874999999999858e+01
5.039999999999999858e+01 2.988468999999999909e+01
5.045000000000000284e+01 1.698267999999999844e+01
5.050000000000000000e+01 1.372186999999999912e+01
5.054999999999999716e+01 2.954176999999999964e+01
5.060000000000000142e+01 1.571709000000000067e+01
5.064999999999999858e+01 1.030583000000000027e+01
5.070000000000000284e+01 1.232657000000000025e+01
5.075000000000000000e+01 2.331507999999999825e+01
5.079999999999999716e+01 6.884280000000000399e+00
5.085000000000000142e+01 1.515850999999999971e+01
5.089999999999999858e+01 3.590267999999999660e+01
5.095000000000000284e+01 1.175957999999999970e+01
5.100000000000000000e+01 2.052328999999999937e+01
5.104999999999999716e+01 1.414968999999999966e+01
5.110000000000000142e+01 2.435193999999999903e+01
5.114999999999999858e+01 1.104949000000000048e+01
5.120000000000000284e+01 3.080526000000000053e+01
5.125000000000000000e+01 3.132311999999999941e+01
5.129999999999999716e+01 7.121819999999999595e+00
5.135000000000000142e+01 1.604243999999999915e+01
5.139999999999999858e+01 2.737538999999999945e+01
5.145000000000000284e+01 2.276997000000000071e+01
5.150000000000000000e+01 3.247303000000000139e+01
5.154999999999999716e+01 3.231790000000000163e+01
5.160000000000000142e+01 2.541871000000000080e+01
5.164999999999999858e+01 1.559056999999999960e+01
5.170000000000000284e+01 2.172167999999999921e+01
5.175000000000000000e+01 2.537829999999999941e+01
5.179999999999999716e+01 2.825328000000000017e+01
5.185000000000000142e+01 3.105817000000000050e+01
5.189999999999999858e+01 3.189076000000000022e+01
5.195000000000000284e+01 4.046788000000000096e+01
5.200000000000000000e+01 2.926176999999999850e+01
5.204999999999999716e+01 2.657685000000000031e+01
5.210000000000000142e+01 3.204240999999999673e+01
5.214999999999999858e+01 4.053739999999999810e+01
5.220000000000000284e+01 9.127348999999999535e+01
5.225000000000000000e+01 2.559325000000000117e+01
5.229999999999999716e+01 3.590507000000000204e+01
5.235000000000000142e+01 3.463300000000000267e+01
5.239999999999999858e+01 4.584512999999999749e+01
5.245000000000000284e+01 3.503654000000000224e+01
5.250000000000000000e+01 3.894059000000000026e+01
5.254999999999999716e+01 3.388815000000000310e+01
5.260000000000000142e+01 3.185183999999999926e+01
5.264999999999999858e+01 1.152773000000000003e+01
5.270000000000000284e+01 1.973200999999999894e+01
5.275000000000000000e+01 2.937042999999999893e+01
5.279999999999999716e+01 2.761701000000000050e+01
5.285000000000000142e+01 3.960537999999999670e+01
5.289999999999999858e+01 4.559702000000000055e+01
5.295000000000000284e+01 3.930651999999999902e+01
5.300000000000000000e+01 3.060898999999999859e+01
5.304999999999999716e+01 2.703037000000000134e+01
5.310000000000000142e+01 3.763452999999999804e+01
5.314999999999999858e+01 2.870399000000000100e+01
5.320000000000000284e+01 1.897281999999999869e+01
5.325000000000000000e+01 2.771743000000000023e+01
5.329999999999999716e+01 2.746987999999999985e+01
5.335000000000000142e+01 2.568852000000000046e+01
5.339999999999999858e+01 2.125613999999999848e+01
5.345000000000000284e+01 2.671264000000000038e+01
5.350000000000000000e+01 3.617432999999999765e+01
5.354999999999999716e+01 3.115689000000000064e+01
5.360000000000000142e+01 3.697370999999999697e+01
5.364999999999999858e+01 2.292260999999999882e+01
5.370000000000000284e+01 3.789020000000000010e+01
5.375000000000000000e+01 4.081868999999999659e+01
5.379999999999999716e+01 3.091370999999999825e+01
5.385000000000000142e+01 4.244713999999999743e+01
5.389999999999999858e+01 4.107629000000000019e+01
5.395000000000000284e+01 3.374164999999999992e+01
5.400000000000000000e+01 3.901335999999999871e+01
5.404999999999999716e+01 2.785291000000000139e+01
5.410000000000000142e+01 5.634320000000000306e+01
5.414999999999999858e+01 3.257238999999999862e+01
5.420000000000000284e+01 4.646218999999999966e+01
5.425000000000000000e+01 4.326879000000000275e+01
5.429999999999999716e+01 5.134286999999999779e+01
5.435000000000000142e+01 7.042580999999999847e+01
5.439999999999999858e+01 6.543101000000000056e+01
5.445000000000000284e+01 1.556967999999999996e+01
5.450000000000000000e+01 3.069224000000000174e+01
5.454999999999999716e+01 3.700825999999999993e+01
5.460000000000000142e+01 4.989983999999999753e+01
5.464999999999999858e+01 4.090417000000000058e+01
5.470000000000000284e+01 3.548756000000000199e+01
5.475000000000000000e+01 4.169241000000000241e+01
5.479999999999999716e+01 4.973239999999999839e+01
5.485000000000000142e+01 2.730095999999999989e+01
5.489999999999999858e+01 3.348304000000000258e+01
5.495000000000000284e+01 3.069595999999999947e+01
5.500000000000000000e+01 4.957428999999999775e+01
5.504999999999999716e+01 3.016591000000000022e+01
5.510000000000000142e+01 3.147718000000000060e+01
5.514999999999999858e+01 2.513887000000000072e+01
5.520000000000000284e+01 2.350786000000000087e+01
5.525000000000000000e+01 1.863438000000000017e+01
5.529999999999999716e+01 2.148990999999999829e+01
5.535000000000000142e+01 3.065646999999999878e+01
5.539999999999999858e+01 3.160738999999999876e+01
5.545000000000000284e+01 3.233565000000000111e+01
5.550000000000000000e+01 1.101646999999999998e+01
5.554999999999999716e+01 1.718937999999999988e+01
5.560000000000000142e+01 2.450016000000000105e+01
5.564999999999999858e+01 2.297985999999999862e+01
5.570000000000000284e+01 1.477031000000000027e+01
5.575000000000000000e+01 1.920974000000000004e+01
5.579999999999999716e+01 3.025922999999999874e+01
5.585000000000000142e+01 4.239860999999999791e+01
5.589999999999999858e+01 2.569090999999999880e+01
5.595000000000000284e+01 4.071788000000000096e+01
5.600000000000000000e+01 5.411495000000000033e+01
5.604999999999999716e+01 3.060113000000000127e+01
5.610000000000000142e+01 3.058492000000000033e+01
5.614999999999999858e+01 3.129092999999999947e+01
5.620000000000000284e+01 2.947729999999999961e+01
5.625000000000000000e+01 2.752391000000000076e+01
5.629999999999999716e+01 2.566456000000000159e+01
5.635000000000000142e+01 2.989613999999999905e+01
5.639999999999999858e+01 1.791650999999999883e+01
5.645000000000000284e+01 3.450560999999999723e+01
5.650000000000000000e+01 3.074117000000000033e+01
5.654999999999999716e+01 2.474990000000000023e+01
5.660000000000000142e+01 2.559900999999999982e+01
5.664999999999999858e+01 2.577465000000000117e+01
5.670000000000000284e+01 3.404612999999999801e+01
5.675000000000000000e+01 2.706605000000000061e+01
5.679999999999999716e+01 1.991233000000000075e+01
5.685000000000000142e+01 6.308173000000000030e+01
5.689999999999999858e+01 4.500294999999999845e+01
5.695000000000000284e+01 2.411120999999999981e+01
5.700000000000000000e+01 1.655046000000000106e+01
5.704999999999999716e+01 2.518553999999999959e+01
5.710000000000000142e+01 1.673502999999999830e+01
5.714999999999999858e+01 2.773197000000000045e+01
5.720000000000000284e+01 2.410160000000000124e+01
5.725000000000000000e+01 1.710783999999999949e+01
5.729999999999999716e+01 3.183650000000000091e+01
5.735000000000000142e+01 2.699508000000000152e+01
5.739999999999999858e+01 1.589901000000000053e+01
5.745000000000000284e+01 3.582667000000000002e+01
5.750000000000000000e+01 3.739813999999999794e+01
5.754999999999999716e+01 2.024706000000000117e+01
5.760000000000000142e+01 3.361012000000000199e+01
5.764999999999999858e+01 2.945813000000000059e+01
5.770000000000000284e+01 2.079861000000000004e+01
5.775000000000000000e+01 2.821749000000000152e+01
5.779999999999999716e+01 3.436668000000000234e+01
5.785000000000000142e+01 2.463673999999999964e+01
5.789999999999999858e+01 2.385373999999999839e+01
5.795000000000000284e+01 3.210616999999999877e+01
5.800000000000000000e+01 1.197809999999999953e+01
5.804999999999999716e+01 2.968489999999999895e+01
5.810000000000000142e+01 2.575340999999999880e+01
5.814999999999999858e+01 3.848530999999999835e+01
5.820000000000000284e+01 2.571440000000000126e+01
5.825000000000000000e+01 2.492098999999999975e+01
5.829999999999999716e+01 1.209009999999999962e+01
5.835000000000000142e+01 3.917481000000000080e+01
5.839999999999999858e+01 3.127591999999999928e+01
5.845000000000000284e+01 3.243419000000000096e+01
5.850000000000000000e+01 2.822538000000000125e+01
5.854999999999999716e+01 1.644530999999999921e+01
5.860000000000000142e+01 4.571025000000000205e+01
5.864999999999999858e+01 2.460958000000000112e+01
5.870000000000000284e+01 1.770402999999999949e+01
5.875000000000000000e+01 2.497199000000000169e+01
5.879999999999999716e+01 1.382371000000000016e+01
5.885000000000000142e+01 3.532365000000000066e+01
5.889999999999999858e+01 2.433098999999999990e+01
5.895000000000000284e+01 2.669804999999999851e+01
5.900000000000000000e+01 1.438171999999999962e+01
5.904999999999999716e+01 2.618769999999999953e+01
5.910000000000000142e+01 2.415661000000000058e+01
5.914999999999999858e+01 1.491685999999999979e+01
5.920000000000000284e+01 2.291407999999999845e+01
5.925000000000000000e+01 3.767737999999999943e+01
5.929999999999999716e+01 1.142816999999999972e+01
5.935000000000000142e+01 1.473939999999999984e+01
5.939999999999999858e+01 4.155758999999999759e+01
5.945000000000000284e+01 6.438119000000000369e+01
5.950000000000000000e+01 2.001959000000000088e+01
5.954999999999999716e+01 1.439952000000000076e+01
5.960000000000000142e+01 1.988851000000000013e+01
5.964999999999999858e+01 1.560271999999999970e+01
5.970000000000000284e+01 2.160343999999999909e+01
5.975000000000000000e+01 3.206201999999999686e+01
5.979999999999999716e+01 9.297019999999999840e+00
5.985000000000000142e+01 1.393374999999999986e+01
5.989999999999999858e+01 1.711336000000000013e+01
5.995000000000000284e+01 1.011508000000000074e+01
6.000000000000000000e+01 2.295316000000000045e+01
6.004999999999999716e+01 1.317692000000000085e+01
6.010000000000000142e+01 2.845665999999999940e+01
6.014999999999999858e+01 2.284388999999999825e+01
6.020000000000000284e+01 3.421840000000000259e+01
6.025000000000000000e+01 3.789307000000000158e+01
6.029999999999999716e+01 2.648373000000000133e+01
6.035000000000000142e+01 1.850139000000000067e+01
6.039999999999999858e+01 2.945511000000000124e+01
6.045000000000000284e+01 1.888930999999999827e+01
6.050000000000000000e+01 3.062566999999999950e+01
6.054999999999999716e+01 1.661280000000000001e+01
6.060000000000000142e+01 2.895998000000000161e+01
6.064999999999999858e+01 2.698967000000000027e+01
6.070000000000000284e+01 3.635143999999999664e+01
6.075000000000000000e+01 1.700326000000000093e+01
6.079999999999999716e+01 3.657493999999999801e+01
6.085000000000000142e+01 1.043733799999999974e+02
6.089999999999999858e+01 1.793248000000000175e+01
6.095000000000000284e+01 2.956427000000000049e+01
6.100000000000000000e+01 2.323738000000000170e+01
6.104999999999999716e+01 2.509664000000000073e+01
6.110000000000000142e+01 2.384766000000000119e+01
6.114999999999999858e+01 2.768680000000000163e+01
6.120000000000000284e+01 5.853088000000000335e+01
6.125000000000000000e+01 2.092223999999999862e+01
6.129999999999999716e+01 2.097513000000000005e+01
6.135000000000000142e+01 3.146699999999999875e+01
6.139999999999999858e+01 1.291783000000000037e+01
6.145000000000000284e+01 3.054307000000000016e+01
6.150000000000000000e+01 3.031392999999999915e+01
6.154999999999999716e+01 2.806280999999999892e+01
6.160000000000000142e+01 3.120593999999999824e+01
6.164999999999999858e+01 2.322297999999999973e+01
6.170000000000000284e+01 3.542244999999999777e+01
6.175000000000000000e+01 3.024969000000000108e+01
6.179999999999999716e+01 3.382771999999999935e+01
6.185000000000000142e+01 1.103044000000000047e+01
6.189999999999999858e+01 1.976943999999999946e+01
6.195000000000000284e+01 2.482128000000000156e+01
6.200000000000000000e+01 3.219024000000000285e+01
6.204999999999999716e+01 3.683377000000000123e+01
6.210000000000000142e+01 4.082363000000000142e+01
6.214999999999999858e+01 1.103198000000000079e+01
6.220000000000000284e+01 3.746135999999999910e+01
6.225000000000000000e+01 3.732059999999999889e+01
6.229999999999999716e+01 2.481002000000000152e+01
6.235000000000000142e+01 1.724680000000000035e+01
6.239999999999999858e+01 3.243712000000000018e+01
6.245000000000000284e+01 2.256364999999999910e+01
6.250000000000000000e+01 1.922573999999999828e+01
6.254999999999999716e+01 2.601730999999999838e+01
6.260000000000000142e+01 2.940721999999999881e+01
6.264999999999999858e+01 3.022337999999999880e+01
6.270000000000000284e+01 1.752054000000000045e+01
6.275000000000000000e+01 3.862134999999999962e+01
6.279999999999999716e+01 3.991700000000000159e+01
6.285000000000000142e+01 2.505087999999999937e+01
6.289999999999999858e+01 2.407511999999999830e+01
6.295000000000000284e+01 4.143303999999999832e+01
6.300000000000000000e+01 2.331750999999999863e+01
6.304999999999999716e+01 2.989070999999999856e+01
6.310000000000000142e+01 2.429905000000000115e+01
6.314999999999999858e+01 1.632067999999999941e+01
6.320000000000000284e+01 2.798001000000000005e+01
6.325000000000000000e+01 3.367558999999999969e+01
6.329999999999999716e+01 4.712941000000000003e+01
6.335000000000000142e+01 1.591459000000000046e+01
6.339999999999999858e+01 2.326274000000000086e+01
6.345000000000000284e+01 2.619464999999999932e+01
6.350000000000000000e+01 1.732988999999999891e+01
6.354999999999999716e+01 1.541976999999999975e+01
6.360000000000000142e+01 1.489206000000000074e+01
6.364999999999999858e+01 2.767598999999999876e+01
6.370000000000000284e+01 4.064146000000000214e+01
6.375000000000000000e+01 2.078255000000000052e+01
6.379999999999999716e+01 1.103016000000000041e+01
6.385000000000000142e+01 1.610461000000000098e+01
6.389999999999999858e+01 3.963772000000000162e+01
6.395000000000000284e+01 4.095835000000000292e+01
6.400000000000000000e+01 3.658919999999999817e+01
6.404999999999999716e+01 2.977404999999999902e+01
6.409999999999999432e+01 3.747697000000000145e+01
6.415000000000000568e+01 3.904364999999999952e+01
6.420000000000000284e+01 6.767000000000000348e+00
6.425000000000000000e+01 1.561457000000000050e+01
6.429999999999999716e+01 3.054588000000000036e+01
6.434999999999999432e+01 2.093722999999999956e+01
6.440000000000000568e+01 1.569502999999999915e+01
6.445000000000000284e+01 1.291304000000000052e+01
6.450000000000000000e+01 1.687828999999999979e+01
6.454999999999999716e+01 2.616543000000000063e+01
6.459999999999999432e+01 1.165878999999999976e+01
6.465000000000000568e+01 3.721401000000000181e+01
6.470000000000000284e+01 3.047810000000000130e+01
6.475000000000000000e+01 2.032469999999999999e+01
6.479999999999999716e+01 3.825623000000000218e+01
6.484999999999999432e+01 1.622371000000000052e+01
6.490000000000000568e+01 1.567286999999999964e+01
6.495000000000000284e+01 1.402238999999999969e+01
6.500000000000000000e+01 2.873464999999999847e+01
6.504999999999999716e+01 2.948331999999999908e+01
6.509999999999999432e+01 2.962727999999999895e+01
6.515000000000000568e+01 1.630904999999999916e+01
6.520000000000000284e+01 8.752869999999999706e+00
6.525000000000000000e+01 3.271565999999999974e+01
6.529999999999999716e+01 1.163949000000000034e+01
6.534999999999999432e+01 1.050520999999999994e+01
6.540000000000000568e+01 4.489690000000000225e+01
6.545000000000000284e+01 2.008113000000000170e+01
6.550000000000000000e+01 3.548599999999999710e+01
6.554999999999999716e+01 7.281310000000000393e+00
6.559999999999999432e+01 2.177335000000000065e+01
6.565000000000000568e+01 9.163819999999999411e+00
6.570000000000000284e+01 2.475266999999999840e+01
6.575000000000000000e+01 1.827590000000000003e+01
6.579999999999999716e+01 2.415982999999999947e+01
6.584999999999999432e+01 2.786306000000000083e+01
6.590000000000000568e+01 1.471021000000000001e+01
6.595000000000000284e+01 4.238857000000000141e+01
6.600000000000000000e+01 1.088724799999999959e+02
6.604999999999999716e+01 2.826442000000000121e+01
6.609999999999999432e+01 7.579519999999999591e+00
6.615000000000000568e+01 5.739535000000000053e+01
6.620000000000000284e+01 2.639827999999999975e+01
6.625000000000000000e+01 2.564198999999999984e+01
6.629999999999999716e+01 4.343072000000000088e+01
6.634999999999999432e+01 2.004991000000000057e+01
6.640000000000000568e+01 2.995349999999999824e+01
6.645000000000000284e+01 3.647131000000000256e+01
6.650000000000000000e+01 2.450234000000000023e+01
6.654999999999999716e+01 3.909275999999999840e+01
6.659999999999999432e+01 6.117899999999999672e+00
6.665000000000000568e+01 2.031194999999999951e+01
6.670000000000000284e+01 3.837145000000000294e+01
6.675000000000000000e+01 3.953265999999999991e+01
6.679999999999999716e+01 4.880062999999999818e+01
6.684999999999999432e+01 1.303997999999999990e+01
6.690000000000000568e+01 8.812070000000000292e+00
6.695000000000000284e+01 4.907721000000000089e+01
6.700000000000000000e+01 1.142192999999999969e+01
6.704999999999999716e+01 2.992088000000000036e+01
6.709999999999999432e+01 1.261252999999999957e+01
6.715000000000000568e+01 2.405919000000000096e+01
6.720000000000000284e+01 1.057859999999999978e+01
6.725000000000000000e+01 2.060304999999999964e+01
6.729999999999999716e+01 5.379355000000000331e+01
6.734999999999999432e+01 3.345212999999999681e+01
6.740000000000000568e+01 2.362281000000000120e+01
6.745000000000000284e+01 2.808137999999999934e+01
6.750000000000000000e+01 1.770432999999999879e+01
6.754999999999999716e+01 2.444967000000000112e+01
6.759999999999999432e+01 2.990249000000000024e+01
6.765000000000000568e+01 3.117751000000000161e+01
6.770000000000000284e+01 2.760707999999999984e+01
6.775000000000000000e+01 4.120020000000000238e+01
6.779999999999999716e+01 4.436173000000000144e+01
6.784999999999999432e+01 1.756468999999999880e+01
6.790000000000000568e+01 3.058982999999999919e+01
6.795000000000000284e+01 3.642566000000000059e+01
6.800000000000000000e+01 1.131925999999999988e+01
6.804999999999999716e+01 1.451435999999999993e+01
6.809999999999999432e+01 3.172816999999999865e+01
6.815000000000000568e+01 1.029729999999999990e+01
6.820000000000000284e+01 1.309265000000000079e+01
6.825000000000000000e+01 6.749653000000000702e+01
6.829999999999999716e+01 1.337130699999999877e+02
6.834999999999999432e+01 2.213398000000000110e+01
6.840000000000000568e+01 1.637933999999999912e+01
6.845000000000000284e+01 6.090845999999999805e+01
6.850000000000000000e+01 2.695585000000000164e+01
6.854999999999999716e+01 4.236475000000000080e+01
6.859999999999999432e+01 8.812490000000000379e+00
6.865000000000000568e+01 1.768315000000000126e+01
6.870000000000000284e+01 1.275061999999999962e+01
6.875000000000000000e+01 3.588161000000000200e+01
6.879999999999999716e+01 2.360071999999999903e+01
6.884999999999999432e+01 2.218252999999999986e+01
6.890000000000000568e+01 6.479568000000000438e+01
6.895000000000000284e+01 1.852537999999999840e+01
6.900000000000000000e+01 8.235581000000000529e+01
6.904999999999999716e+01 1.242275000000000063e+01
6.909999999999999432e+01 2.620052000000000092e+01
6.915000000000000568e+01 4.718786999999999665e+01
6.920000000000000284e+01 1.032418999999999976e+01
6.925000000000000000e+01 5.175222999999999729e+01
6.929999999999999716e+01 2.632171999999999912e+01
6.934999999999999432e+01 3.874501000000000062e+01
6.940000000000000568e+01 8.597852000000000317e+01
6.945000000000000284e+01 8.694172000000000367e+01
6.950000000000000000e+01 3.570671000000000106e+01
6.954999999999999716e+01 2.012450000000000117e+01
6.959999999999999432e+01 4.392681000000000324e+01
6.965000000000000568e+01 3.295994000000000312e+01
6.970000000000000284e+01 1.158938000000000024e+01
6.975000000000000000e+01 1.990062999999999960e+01
6.979999999999999716e+01 2.781672000000000011e+01
6.984999999999999432e+01 3.919427000000000305e+01
6.990000000000000568e+01 4.492488999999999777e+01
6.995000000000000284e+01 2.053293000000000035e+01
7.000000000000000000e+01 4.544877000000000322e+01
7.004999999999999716e+01 1.836638999999999911e+01
7.009999999999999432e+01 4.215516999999999825e+01
7.015000000000000568e+01 1.157199999999999918e+01
7.020000000000000284e+01 3.779946000000000339e+01
7.025000000000000000e+01 2.101100999999999885e+01
7.029999999999999716e+01 4.674177000000000248e+01
7.034999999999999432e+01 1.808447999999999922e+01
7.040000000000000568e+01 3.812935999999999837e+01
7.045000000000000284e+01 2.293356999999999957e+01
7.050000000000000000e+01 1.571682999999999986e+01
7.054999999999999716e+01 1.906966999999999857e+01
7.059999999999999432e+01 9.786419999999999675e+00
7.065000000000000568e+01 2.687322999999999951e+01
7.070000000000000284e+01 1.054925000000000068e+01
7.075000000000000000e+01 5.812093000000000131e+01
7.079999999999999716e+01 4.285998000000000019e+01
7.084999999999999432e+01 3.996835999999999700e+01
7.090000000000000568e+01 8.299830000000000041e+00
7.095000000000000284e+01 1.910438999999999865e+01
7.100000000000000000e+01 1.187745999999999924e+01
7.104999999999999716e+01 1.611992000000000047e+01
7.109999999999999432e+01 2.670939999999999870e+01
7.115000000000000568e+01 2.012219999999999942e+01
7.120000000000000284e+01 2.415840000000000032e+01
7.125000000000000000e+01 1.114128900000000044e+02
7.129999999999999716e+01 2.690931000000000139e+01
7.134999999999999432e+01 3.340756999999999977e+01
7.140000000000000568e+01 2.525681000000000154e+01
7.145000000000000284e+01 9.600966999999999985e+01
7.150000000000000000e+01 1.951718999999999937e+01
7.154999999999999716e+01 1.322920000000000051e+01
7.159999999999999432e+01 3.890876000000000090e+01
7.165000000000000568e+01 1.251772000000000062e+01
7.170000000000000284e+01 3.993336999999999648e+01
7.175000000000000000e+01 2.698457000000000150e+01
7.179999999999999716e+01 7.240450000000000053e+00
7.184999999999999432e+01 3.024489000000000161e+01
7.190000000000000568e+01 3.318139000000000038e+01
7.195000000000000284e+01 2.184941999999999851e+01
7.200000000000000000e+01 2.199328999999999823e+01
7.204999999999999716e+01 3.172633000000000081e+01
7.209999999999999432e+01 1.360460999999999920e+01
7.215000000000000568e+01 3.479905000000000115e+01
7.220000000000000284e+01 2.954812000000000083e+01
7.225000000000000000e+01 1.119201999999999941e+01
7.229999999999999716e+01 5.399510000000000254e+00
7.234999999999999432e+01 2.394523999999999830e+01
7.240000000000000568e+01 2.443678999999999846e+01
7.245000000000000284e+01 7.014020000000000366e+00
7.250000000000000000e+01 6.899540000000000006e+00
7.254999999999999716e+01 1.651774999999999949e+01
7.259999999999999432e+01 2.415746000000000038e+01
7.265000000000000568e+01 9.749579999999999913e+00
7.270000000000000284e+01 2.370699000000000112e+01
7.275000000000000000e+01 2.760418999999999912e+01
7.279999999999999716e+01 7.697168000000000632e+01
7.284999999999999432e+01 1.618508999999999887e+01
7.290000000000000568e+01 7.231468999999999880e+01
7.295000000000000284e+01 3.116554000000000002e+01
7.300000000000000000e+01 4.145148999999999972e+01
7.304999999999999716e+01 3.581712000000000273e+01
7.309999999999999432e+01 3.401706999999999681e+01
7.315000000000000568e+01 1.770566000000000173e+01
7.320000000000000284e+01 2.134203000000000117e+01
7.325000000000000000e+01 1.930983000000000160e+01
7.329999999999999716e+01 2.162951999999999941e+01
7.334999999999999432e+01 1.736214000000000013e+01
7.340000000000000568e+01 2.734068999999999861e+01
7.345000000000000284e+01 1.922475000000000023e+01
7.350000000000000000e+01 7.063721999999999923e+01
7.354999999999999716e+01 2.290463000000000093e+01
7.359999999999999432e+01 3.628558999999999912e+01
7.365000000000000568e+01 3.480750000000000011e+00
7.370000000000000284e+01 2.445061000000000107e+01
7.375000000000000000e+01 3.741038000000000352e+01
7.379999999999999716e+01 3.524774000000000029e+01
7.384999999999999432e+01 4.355248999999999882e+01
7.390000000000000568e+01 2.844848999999999961e+01
7.395000000000000284e+01 3.698687000000000324e+01
7.400000000000000000e+01 3.150374000000000052e+01
7.404999999999999716e+01 3.854726999999999748e+01
7.409999999999999432e+01 4.201198000000000121e+01
7.415000000000000568e+01 8.699159999999999116e+00
7.420000000000000284e+01 3.550681999999999761e+01
7.425000000000000000e+01 4.918276999999999788e+01
7.429999999999999716e+01 2.803828000000000031e+01
7.434999999999999432e+01 1.618453999999999837e+01
7.440000000000000568e+01 4.405888999999999811e+01
7.445000000000000284e+01 3.327441000000000315e+01
7.450000000000000000e+01 2.797051000000000087e+01
7.454999999999999716e+01 3.982374999999999687e+01
7.459999999999999432e+01 1.805378999999999934e+01
7.465000000000000568e+01 1.491925999999999952e+01
7.470000000000000284e+01 2.635159000000000162e+01
7.475000000000000000e+01 2.917754000000000048e+01
7.479999999999999716e+01 1.616231000000000151e+01
7.484999999999999432e+01 4.283818000000000126e+01
7.490000000000000568e+01 3.014808999999999983e+01
7.495000000000000284e+01 4.290984000000000265e+01
7.500000000000000000e+01 1.519496000000000002e+01
7.504999999999999716e+01 3.517327000000000226e+01
7.509999999999999432e+01 2.878187000000000140e+01
7.515000000000000568e+01 9.966379999999999129e+00
7.520000000000000284e+01 8.241820000000000590e+00
7.525000000000000000e+01 1.917812999999999946e+01
7.529999999999999716e+01 1.663592999999999833e+01
7.534999999999999432e+01 6.430469999999999686e+00
7.540000000000000568e+01 2.612030999999999992e+01
7.545000000000000284e+01 2.141245999999999938e+01
7.550000000000000000e+01 2.085228999999999999e+01
7.554999999999999716e+01 1.973892000000000024e+01
7.559999999999999432e+01 2.702676999999999907e+01
7.565000000000000568e+01 7.116909999999999847e+00
7.570000000000000284e+01 2.130673000000000172e+01
7.575000000000000000e+01 1.820683000000000007e+01
7.579999999999999716e+01 3.170842000000000027e+01
7.584999999999999432e+01 2.984310999999999936e+01
7.590000000000000568e+01 2.572317999999999927e+01
7.595000000000000284e+01 1.036947999999999936e+01
7.600000000000000000e+01 1.084938000000000002e+01
7.604999999999999716e+01 3.081422999999999845e+01
7.609999999999999432e+01 1.665879999999999939e+01
7.615000000000000568e+01 5.357050999999999874e+01
7.620000000000000284e+01 4.277355000000000018e+01
7.625000000000000000e+01 2.181068000000000140e+01
7.629999999999999716e+01 3.245736000000000132e+01
7.634999999999999432e+01 3.505485000000000184e+01
7.640000000000000568e+01 1.585956999999999972e+01
7.645000000000000284e+01 2.191131000000000029e+01
7.650000000000000000e+01 2.318697999999999837e+01
7.654999999999999716e+01 2.022448999999999941e+01
7.659999999999999432e+01 3.631817000000000206e+01
7.665000000000000568e+01 4.623127000000000209e+01
7.670000000000000284e+01 1.307892999999999972e+01
7.675000000000000000e+01 7.078512000000000626e+01
7.679999999999999716e+01 4.572290000000000276e+01
7.684999999999999432e+01 3.413206000000000273e+01
7.690000000000000568e+01 5.963647000000000276e+01
7.695000000000000284e+01 3.370468000000000330e+01
7.700000000000000000e+01 5.360866999999999649e+01
7.704999999999999716e+01 2.584046000000000021e+01
7.709999999999999432e+01 2.850711000000000084e+01
7.715000000000000568e+01 4.009134000000000242e+01
7.720000000000000284e+01 3.872932999999999737e+01
7.725000000000000000e+01 2.336868000000000123e+01
7.729999999999999716e+01 2.385377000000000081e+01
7.734999999999999432e+01 2.356581999999999866e+01
7.740000000000000568e+01 3.505563999999999680e+01
7.745000000000000284e+01 2.535793999999999926e+01
7.750000000000000000e+01 3.898264999999999958e+01
7.754999999999999716e+01 5.789314000000000249e+01
7.759999999999999432e+01 1.207390000000000008e+01
7.765000000000000568e+01 4.142013000000000034e+01
7.770000000000000284e+01 1.970470999999999862e+01
7.775000000000000000e+01 2.078591000000000122e+01
7.779999999999999716e+01 1.188970999999999911e+01
7.784999999999999432e+01 2.585510999999999981e+01
7.790000000000000568e+01 9.038029999999999120e+00
7.795000000000000284e+01 9.127599999999999270e+00
7.800000000000000000e+01 1.058017000000000074e+01
7.804999999999999716e+01 2.754056999999999888e+01
7.809999999999999432e+01 2.224218000000000117e+01
7.815000000000000568e+01 3.416772000000000276e+01
7.820000000000000284e+01 8.499846999999999753e+01
7.825000000000000000e+01 5.558639999999999581e+00
7.829999999999999716e+01 2.595075999999999894e+01
7.834999999999999432e+01 1.177828000000000053e+01
7.840000000000000568e+01 2.211268000000000100e+01
7.845000000000000284e+01 3.525216000000000349e+01
7.850000000000000000e+01 2.677511000000000152e+01
7.854999999999999716e+01 3.704406000000000176e+01
7.859999999999999432e+01 3.503105999999999653e+01
7.865000000000000568e+01 4.795018999999999920e+01
7.870000000000000284e+01 9.469400000000000261e+00
7.875000000000000000e+01 2.510050000000000026e+01
7.879999999999999716e+01 2.729787999999999926e+01
7.884999999999999432e+01 8.215689000000000419e+01
7.890000000000000568e+01 4.290214999999999890e+01
7.895000000000000284e+01 3.242768000000000228e+01
7.900000000000000000e+01 2.903537000000000035e+01
7.904999999999999716e+01 3.943180000000000263e+01
7.909999999999999432e+01 3.472641000000000133e+01
7.915000000000000568e+01 3.816937999999999676e+01
7.920000000000000284e+01 4.476247999999999649e+01
7.925000000000000000e+01 3.781837000000000160e+01
7.929999999999999716e+01 2.771111000000000146e+01
7.934999999999999432e+01 7.005819999999999936e+01
7.940000000000000568e+01 5.958377999999999730e+01
7.945000000000000284e+01 3.623248000000000246e+01
7.950000000000000000e+01 1.054787999999999926e+01
7.954999999999999716e+01 2.172412999999999883e+01
7.959999999999999432e+01 4.618905000000000172e+01
7.965000000000000568e+01 3.007227999999999923e+01
7.970000000000000284e+01 3.312234000000000123e+01
7.975000000000000000e+01 4.539851999999999776e+01
7.979999999999999716e+01 2.881525999999999854e+01
7.984999999999999432e+01 1.463211000000000084e+01
7.990000000000000568e+01 4.026850999999999914e+01
7.995000000000000284e+01 3.745277000000000100e+01
8.000000000000000000e+01 1.881014000000000053e+01
8.004999999999999716e+01 2.801108999999999938e+01
8.009999999999999432e+01 7.935050000000000381e+00
8.015000000000000568e+01 4.416322000000000259e+01
8.020000000000000284e+01 3.232956000000000074e+01
8.025000000000000000e+01 2.993716999999999828e+01
8.029999999999999716e+01 6.257990000000000208e+01
8.034999999999999432e+01 2.418040999999999840e+01
8.040000000000000568e+01 1.423648999999999987e+01
8.045000000000000284e+01 3.765697999999999723e+01
8.050000000000000000e+01 1.450494999999999912e+01
8.054999999999999716e+01 2.177485000000000070e+01
8.059999999999999432e+01 3.759349000000000274e+01
8.065000000000000568e+01 1.953397000000000006e+01
8.070000000000000284e+01 9.444270000000000209e+01
8.075000000000000000e+01 1.927368999999999843e+01
8.079999999999999716e+01 2.770783000000000129e+01
8.084999999999999432e+01 1.946875999999999962e+01
8.090000000000000568e+01 3.189373000000000147e+01
8.095000000000000284e+01 1.576581999999999972e+01
8.100000000000000000e+01 3.695566999999999780e+01
8.104999999999999716e+01 3.275545999999999935e+01
8.109999999999999432e+01 2.228267999999999915e+01
8.115000000000000568e+01 1.442828000000000088e+01
8.120000000000000284e+01 3.085823999999999856e+01
8.125000000000000000e+01 4.806123999999999796e+01
8.129999999999999716e+01 2.741747000000000156e+01
8.134999999999999432e+01 2.581799000000000177e+01
8.140000000000000568e+01 2.771553000000000111e+01
8.145000000000000284e+01 3.141751999999999967e+01
8.150000000000000000e+01 4.056705999999999790e+01
8.154999999999999716e+01 3.575513999999999726e+01
8.159999999999999432e+01 3.693983000000000061e+01
8.165000000000000568e+01 2.304804999999999993e+01
8.170000000000000284e+01 4.051858000000000004e+01
8.175000000000000000e+01 1.387719000000000058e+01
8.179999999999999716e+01 3.870830999999999733e+01
8.184999999999999432e+01 3.745237999999999801e+01
8.190000000000000568e+01 3.793280000000000030e+01
8.195000000000000284e+01 2.990127999999999986e+01
8.200000000000000000e+01 3.049587999999999965e+01
8.204999999999999716e+01 2.700080000000000169e+01
8.209999999999999432e+01 2.420343000000000089e+01
8.215000000000000568e+01 1.643061000000000149e+01
8.220000000000000284e+01 1.904899999999999949e+01
8.225000000000000000e+01 3.544821999999999917e+01
8.229999999999999716e+01 4.212669999999999959e+01
8.234999999999999432e+01 1.751952999999999960e+01
8.240000000000000568e+01 2.422379000000000104e+01
8.245000000000000284e+01 3.985470999999999719e+01
8.250000000000000000e+01 1.209365000000000023e+01
8.254999999999999716e+01 2.237090999999999852e+01
8.259999999999999432e+01 4.191647999999999996e+01
8.265000000000000568e+01 2.733068000000000097e+01
8.270000000000000284e+01 3.790064000000000277e+01
8.275000000000000000e+01 3.480639999999999645e+01
8.279999999999999716e+01 3.637991999999999848e+01
8.284999999999999432e+01 3.588072999999999979e+01
8.290000000000000568e+01 2.218330999999999875e+01
8.295000000000000284e+01 1.539606000000000030e+01
8.300000000000000000e+01 4.878994999999999749e+01
8.304999999999999716e+01 2.575236999999999910e+01
8.309999999999999432e+01 2.675693000000000055e+01
8.315000000000000568e+01 3.929713999999999885e+01
8.320000000000000284e+01 1.613158999999999921e+01
8.325000000000000000e+01 1.103327999999999953e+01
8.329999999999999716e+01 5.413734000000000179e+01
8.334999999999999432e+01 4.419762999999999664e+01
8.340000000000000568e+01 3.346902000000000044e+01
8.345000000000000284e+01 1.306484000000000023e+01
8.350000000000000000e+01 3.786569000000000074e+01
8.354999999999999716e+01 2.976960000000000051e+01
8.359999999999999432e+01 1.181714000000000020e+01
8.365000000000000568e+01 1.709204670000000078e+03
8.370000000000000284e+01 3.518795000000000073e+01
8.375000000000000000e+01 5.228193999999999875e+01
8.379999999999999716e+01 8.239300000000000068e+00
8.384999999999999432e+01 1.101008999999999993e+01
8.390000000000000568e+01 6.168949999999999712e+00
8.395000000000000284e+01 3.416398999999999830e+01
8.400000000000000000e+01 9.501099999999999213e+00
8.404999999999999716e+01 1.896149000000000129e+01
8.409999999999999432e+01 2.975282999999999944e+01
8.415000000000000568e+01 6.352624999999999744e+01
8.420000000000000284e+01 3.779252999999999929e+01
8.425000000000000000e+01 5.399640000000000128e+01
8.429999999999999716e+01 1.316632000000000069e+01
8.434999999999999432e+01 2.093178999999999945e+01
8.440000000000000568e+01 1.684611999999999910e+01
8.445000000000000284e+01 2.891794000000000153e+01
8.450000000000000000e+01 1.522047000000000061e+01
8.454999999999999716e+01 2.212689999999999912e+01
8.459999999999999432e+01 1.600005000000000166e+01
8.465000000000000568e+01 2.606466999999999956e+01
8.470000000000000284e+01 1.390774000000000044e+01
8.475000000000000000e+01 4.079207000000000249e+01
8.479999999999999716e+01 4.017287000000000319e+01
8.484999999999999432e+01 3.096792999999999907e+01
8.490000000000000568e+01 1.562959999999999994e+01
8.495000000000000284e+01 1.074980000000000047e+01
8.500000000000000000e+01 7.799280000000000435e+00
8.504999999999999716e+01 1.194566999999999979e+01
8.509999999999999432e+01 1.430546000000000006e+01
8.515000000000000568e+01 1.605452999999999975e+01
8.520000000000000284e+01 2.558251999999999882e+01
8.525000000000000000e+01 5.394295999999999935e+01
8.529999999999999716e+01 3.694223999999999819e+01
8.534999999999999432e+01 4.741615000000000180e+01
8.540000000000000568e+01 2.538248000000000104e+01
8.545000000000000284e+01 1.548260999999999932e+01
8.550000000000000000e+01 3.673161000000000342e+01
8.554999999999999716e+01 3.491792000000000229e+01
8.559999999999999432e+01 1.249506000000000050e+01
8.565000000000000568e+01 2.774781000000000120e+01
8.570000000000000284e+01 3.319839000000000340e+01
8.575000000000000000e+01 2.788822000000000045e+01
8.579999999999999716e+01 1.856940000000000168e+01
8.584999999999999432e+01 1.677243999999999957e+01
8.590000000000000568e+01 1.909803000000000139e+01
8.595000000000000284e+01 1.607219999999999871e+01
8.600000000000000000e+01 2.977114999999999867e+01
8.604999999999999716e+01 4.960658999999999708e+01
8.609999999999999432e+01 1.966929000000000016e+01
8.615000000000000568e+01 3.732849999999999824e+01
8.620000000000000284e+01 2.709693000000000040e+01
8.625000000000000000e+01 2.875629999999999953e+01
8.629999999999999716e+01 1.352722999999999942e+01
8.634999999999999432e+01 2.031762799999999913e+02
8.640000000000000568e+01 6.136339999999999684e+00
8.645000000000000284e+01 3.170178999999999903e+01
8.650000000000000000e+01 2.876419999999999888e+01
8.654999999999999716e+01 2.648871000000000109e+01
8.659999999999999432e+01 2.286382000000000048e+01
8.665000000000000568e+01 3.974009000000000214e+01
8.670000000000000284e+01 1.932560000000000144e+01
8.675000000000000000e+01 3.337501999999999924e+01
8.679999999999999716e+01 3.868083000000000027e+01
8.684999999999999432e+01 2.092252999999999830e+01
8.690000000000000568e+01 9.495799999999999130e+00
8.695000000000000284e+01 2.564418999999999826e+01
8.700000000000000000e+01 3.000394000000000005e+01
8.704999999999999716e+01 1.467079000000000022e+01
8.709999999999999432e+01 4.454964999999999975e+01
8.715000000000000568e+01 1.480461000000000027e+01
8.720000000000000284e+01 1.196472999999999942e+01
8.725000000000000000e+01 3.143059999999999832e+01
8.729999999999999716e+01 1.859497999999999962e+01
8.734999999999999432e+01 3.526787000000000205e+01
8.740000000000000568e+01 2.996337000000000117e+01
8.745000000000000284e+01 3.363768000000000313e+01
8.750000000000000000e+01 2.747861999999999938e+01
8.754999999999999716e+01 2.284012999999999849e+01
8.759999999999999432e+01 3.845006999999999664e+01
8.765000000000000568e+01 4.263114000000000203e+01
8.770000000000000284e+01 1.712001000000000062e+01
8.775000000000000000e+01 3.156503000000000014e+01
8.779999999999999716e+01 3.013735000000000142e+01
8.784999999999999432e+01 1.264006000000000007e+01
8.790000000000000568e+01 1.808023000000000025e+01
8.795000000000000284e+01 2.936815999999999960e+01
8.800000000000000000e+01 2.343637000000000015e+01
8.804999999999999716e+01 1.669253000000000142e+01
8.809999999999999432e+01 3.529943000000000097e+01
8.815000000000000568e+01 4.175652999999999793e+01
8.820000000000000284e+01 3.318865999999999872e+01
8.825000000000000000e+01 3.342681000000000324e+01
8.829999999999999716e+01 3.092436000000000007e+01
8.834999999999999432e+01 3.523407000000000266e+01
8.840000000000000568e+01 3.494798000000000116e+01
8.845000000000000284e+01 2.781570999999999927e+01
8.850000000000000000e+01 2.663057999999999836e+01
8.854999999999999716e+01 5.094959999999999667e+01
8.859999999999999432e+01 2.782553000000000054e+01
8.865000000000000568e+01 2.753854000000000113e+01
8.870000000000000284e+01 2.175221000000000160e+01
8.875000000000000000e+01 1.821055000000000135e+01
8.879999999999999716e+01 2.348489999999999966e+01
8.884999999999999432e+01 3.336240000000000094e+01
8.890000000000000568e+01 3.219415000000000049e+01
8.895000000000000284e+01 1.796266999999999925e+01
8.900000000000000000e+01 4.053475999999999857e+01
8.904999999999999716e+01 4.335889000000000237e+01
8.909999999999999432e+01 3.335394999999999754e+01
8.915000000000000568e+01 2.316826000000000008e+01
8.920000000000000284e+01 2.838093999999999895e+01
8.925000000000000000e+01 2.841414999999999935e+01
8.929999999999999716e+01 2.491031999999999869e+01
8.934999999999999432e+01 1.843581000000000003e+01
8.940000000000000568e+01 3.901845999999999748e+01
8.945000000000000284e+01 5.641225000000000023e+01
8.950000000000000000e+01 2.450882999999999967e+01
8.954999999999999716e+01 3.316257000000000232e+01
8.959999999999999432e+01 2.780527000000000015e+01
8.965000000000000568e+01 3.744205000000000183e+01
8.970000000000000284e+01 3.382426999999999850e+01
8.975000000000000000e+01 3.242257000000000033e+01
8.979999999999999716e+01 3.936668999999999841e+01
8.984999999999999432e+01 1.482709000000000010e+01
8.990000000000000568e+01 3.903504000000000218e+01
8.995000000000000284e+01 4.043269000000000091e+01
9.000000000000000000e+01 2.346624999999999872e+01
9.004999999999999716e+01 5.181765000000000043e+01
9.009999999999999432e+01 2.601244000000000156e+01
9.015000000000000568e+01 3.092705000000000126e+01
9.020000000000000284e+01 3.114174999999999827e+01
9.025000000000000000e+01 4.428539999999999921e+00
9.029999999999999716e+01 3.108990999999999971e+01
9.034999999999999432e+01 2.747159999999999869e+01
9.040000000000000568e+01 2.660306999999999888e+01
9.045000000000000284e+01 3.588593000000000188e+01
9.050000000000000000e+01 2.992914999999999992e+01
9.054999999999999716e+01 4.005754000000000303e+01
9.059999999999999432e+01 4.256474999999999653e+01
9.065000000000000568e+01 3.116685999999999979e+01
9.070000000000000284e+01 3.177939999999999898e+01
9.075000000000000000e+01 4.277112000000000336e+01
9.079999999999999716e+01 2.963345999999999947e+01
9.084999999999999432e+01 2.021028000000000091e+01
9.090000000000000568e+01 1.045735999999999990e+02
9.095000000000000284e+01 2.580407999999999902e+01
9.100000000000000000e+01 4.367096000000000089e+01
9.104999999999999716e+01 2.357069999999999865e+01
9.109999999999999432e+01 1.942173999999999978e+01
9.115000000000000568e+01 3.606967000000000212e+01
9.120000000000000284e+01 7.516854999999999620e+01
9.125000000000000000e+01 1.465409999999999968e+01
9.129999999999999716e+01 1.112693999999999939e+01
9.134999999999999432e+01 3.801068999999999676e+01
9.140000000000000568e+01 1.952411000000000030e+01
9.145000000000000284e+01 2.776157999999999859e+01
9.150000000000000000e+01 5.766995000000000005e+01
9.154999999999999716e+01 2.452254999999999896e+01
9.159999999999999432e+01 3.724493999999999971e+01
9.165000000000000568e+01 8.707649000000000683e+01
9.170000000000000284e+01 4.037071999999999861e+01
9.175000000000000000e+01 2.375690000000000168e+01
9.179999999999999716e+01 7.632329999999999615e+00
9.184999999999999432e+01 6.890256999999999721e+01
9.190000000000000568e+01 3.525681999999999761e+01
9.195000000000000284e+01 4.205093000000000103e+01
9.200000000000000000e+01 3.468898000000000081e+01
9.204999999999999716e+01 3.981833000000000311e+01
9.209999999999999432e+01 4.171204000000000178e+01
9.215000000000000568e+01 3.523684000000000083e+01
9.220000000000000284e+01 3.942088999999999999e+01
9.225000000000000000e+01 2.860479000000000127e+01
9.229999999999999716e+01 1.656666099999999915e+02
9.234999999999999432e+01 3.856654000000000337e+01
9.240000000000000568e+01 3.202470999999999890e+01
9.245000000000000284e+01 5.034714000000000311e+01
9.250000000000000000e+01 3.563598000000000354e+01
9.254999999999999716e+01 5.129836999999999847e+01
9.259999999999999432e+01 2.571441000000000088e+01
9.265000000000000568e+01 1.826897999999999911e+01
9.270000000000000284e+01 4.065305000000000035e+01
9.275000000000000000e+01 4.437682000000000215e+01
9.279999999999999716e+01 1.094488400000000041e+02
9.284999999999999432e+01 2.909419999999999895e+00
9.290000000000000568e+01 5.767970000000000041e+00
9.295000000000000284e+01 7.431377999999999417e+01
9.300000000000000000e+01 1.765126000000000062e+01
9.304999999999999716e+01 3.859848999999999819e+01
9.309999999999999432e+01 2.168130999999999986e+01
9.315000000000000568e+01 3.673769000000000062e+01
9.320000000000000284e+01 1.120633499999999998e+02
9.325000000000000000e+01 2.517505999999999844e+01
9.329999999999999716e+01 2.714959999999999951e+01
9.334999999999999432e+01 5.235576999999999970e+01
9.340000000000000568e+01 1.511073999999999984e+01
9.345000000000000284e+01 3.128219999999999956e+01
9.350000000000000000e+01 5.750086000000000297e+01
9.354999999999999716e+01 2.899868999999999986e+01
9.359999999999999432e+01 1.668997999999999848e+01
9.365000000000000568e+01 2.839022999999999897e+01
9.370000000000000284e+01 2.039736999999999867e+01
9.375000000000000000e+01 2.459928999999999988e+01
9.379999999999999716e+01 2.947299999999999898e+01
9.384999999999999432e+01 7.067127999999999588e+01
9.390000000000000568e+01 6.914074999999999704e+01
9.395000000000000284e+01 4.836225999999999914e+01
9.400000000000000000e+01 2.404831000000000074e+01
9.404999999999999716e+01 2.778991999999999862e+01
9.409999999999999432e+01 2.361999000000000137e+01
9.415000000000000568e+01 5.254645000000000010e+01
9.420000000000000284e+01 2.724928999999999846e+01
9.425000000000000000e+01 3.605868999999999858e+01
9.429999999999999716e+01 3.617511999999999972e+01
9.434999999999999432e+01 1.957707999999999871e+01
9.440000000000000568e+01 1.496083999999999925e+01
9.445000000000000284e+01 2.754667999999999850e+01
9.450000000000000000e+01 2.341747000000000156e+01
9.454999999999999716e+01 5.638889999999999958e+00
9.459999999999999432e+01 1.997853999999999886e+01
9.465000000000000568e+01 3.151719999999999899e+01
9.470000000000000284e+01 2.151062999999999903e+01
9.475000000000000000e+01 1.421712999999999916e+01
9.479999999999999716e+01 1.675452999999999975e+02
9.484999999999999432e+01 1.131093000000000082e+01
9.490000000000000568e+01 3.292019999999999946e+00
9.495000000000000284e+01 3.067933999999999983e+01
9.500000000000000000e+01 2.374364999999999881e+01
9.504999999999999716e+01 1.568098999999999954e+01
9.509999999999999432e+01 1.560767000000000060e+01
9.515000000000000568e+01 3.927248700000000099e+02
9.520000000000000284e+01 6.550773999999999830e+01
9.525000000000000000e+01 2.361918000000000006e+01
9.529999999999999716e+01 7.828929999999999723e+00
9.534999999999999432e+01 3.493368999999999858e+01
9.540000000000000568e+01 9.476563000000000159e+01
9.545000000000000284e+01 4.475455000000000183e+01
9.550000000000000000e+01 1.938557000000000130e+01
9.554999999999999716e+01 4.139455999999999847e+01
9.559999999999999432e+01 2.541501060000000052e+03
9.565000000000000568e+01 4.730812000000000239e+01
9.570000000000000284e+01 3.562754000000000332e+01
9.575000000000000000e+01 4.562433999999999656e+01
9.579999999999999716e+01 2.022120999999999924e+01
9.584999999999999432e+01 1.950451999999999941e+01
9.590000000000000568e+01 2.373198000000000008e+01
9.595000000000000284e+01 3.178960000000000008e+01
9.600000000000000000e+01 3.974915000000000020e+01
9.604999999999999716e+01 1.774679000000000073e+01
9.609999999999999432e+01 3.268520999999999788e+01
9.615000000000000568e+01 2.102678999999999832e+01
9.620000000000000284e+01 4.479565000000000197e+01
9.625000000000000000e+01 2.768630999999999887e+01
9.629999999999999716e+01 2.362541999999999831e+01
9.634999999999999432e+01 3.279583999999999833e+01
9.640000000000000568e+01 1.532488999999999990e+01
9.645000000000000284e+01 2.299900999999999840e+01
9.650000000000000000e+01 2.359018999999999977e+01
9.654999999999999716e+01 2.380488000000000071e+01
9.659999999999999432e+01 1.180373999999999945e+01
9.665000000000000568e+01 4.026216000000000150e+01
9.670000000000000284e+01 2.864047000000000054e+01
9.675000000000000000e+01 2.404902999999999835e+01
9.679999999999999716e+01 3.148518999999999934e+01
9.684999999999999432e+01 2.138900999999999897e+01
9.690000000000000568e+01 3.581002000000000152e+01
9.695000000000000284e+01 9.024229999999999308e+00
9.700000000000000000e+01 3.205190999999999946e+01
9.704999999999999716e+01 2.075006000000000128e+01
9.709999999999999432e+01 2.340165999999999968e+01
9.715000000000000568e+01 7.016339999999999577e+00
9.720000000000000284e+01 2.589970999999999890e+01
9.725000000000000000e+01 1.066594000000000086e+01
9.729999999999999716e+01 1.791768000000000072e+01
9.734999999999999432e+01 2.528678999999999988e+01
9.740000000000000568e+01 3.848832000000000164e+01
9.745000000000000284e+01 1.718148000000000053e+01
9.750000000000000000e+01 1.036161000000000065e+01
9.754999999999999716e+01 2.790272999999999826e+01
9.759999999999999432e+01 5.368762000000000256e+01
9.765000000000000568e+01 1.396321000000000012e+01
9.770000000000000284e+01 6.981419999999999959e+00
9.775000000000000000e+01 1.540567000000000064e+01
9.779999999999999716e+01 1.750715999999999894e+01
9.784999999999999432e+01 2.942688000000000059e+01
9.790000000000000568e+01 2.210629000000000133e+01
9.795000000000000284e+01 4.138436000000000092e+01
9.800000000000000000e+01 1.311368000000000045e+01
9.804999999999999716e+01 1.571751000000000076e+01
9.809999999999999432e+01 1.061645000000000039e+01
9.815000000000000568e+01 2.665051000000000059e+01
9.820000000000000284e+01 2.810670999999999964e+01
9.825000000000000000e+01 2.565875000000000128e+01
9.829999999999999716e+01 3.343036000000000030e+01
9.834999999999999432e+01 2.486628999999999934e+01
9.840000000000000568e+01 2.860560999999999865e+01
9.845000000000000284e+01 1.899605999999999995e+01
9.850000000000000000e+01 4.010343999999999909e+01
9.854999999999999716e+01 2.416002999999999901e+01
9.859999999999999432e+01 1.258206000000000024e+01
9.865000000000000568e+01 2.148006000000000171e+01
9.870000000000000284e+01 4.756575000000000131e+01
9.875000000000000000e+01 6.644795999999999481e+01
9.879999999999999716e+01 2.280048999999999992e+01
9.884999999999999432e+01 3.700460000000000349e+01
9.890000000000000568e+01 3.414831999999999823e+01
9.895000000000000284e+01 4.426968000000000103e+01
9.900000000000000000e+01 5.598234000000000066e+01
9.904999999999999716e+01 4.346889000000000181e+01
9.909999999999999432e+01 2.090024999999999977e+01
9.915000000000000568e+01 4.185484999999999900e+01
9.920000000000000284e+01 3.245324000000000098e+01
9.925000000000000000e+01 3.065256000000000114e+01
9.929999999999999716e+01 2.218666999999999945e+01
9.934999999999999432e+01 1.051652999999999949e+01
9.940000000000000568e+01 5.149436000000000035e+01
9.945000000000000284e+01 5.531705999999999790e+01
9.950000000000000000e+01 3.412622000000000355e+01
9.954999999999999716e+01 5.248523999999999745e+01
9.959999999999999432e+01 3.361162999999999812e+01
9.965000000000000568e+01 4.418560999999999694e+01
9.970000000000000284e+01 3.261764999999999759e+01
9.975000000000000000e+01 2.040250999999999948e+01
9.979999999999999716e+01 1.789002099999999871e+02
9.984999999999999432e+01 3.001465999999999923e+01
9.990000000000000568e+01 5.829834000000000316e+01
9.995000000000000284e+01 4.154702000000000339e+01
1.000000000000000000e+02 2.649505999999999872e+01
1.000499999999999972e+02 3.681741000000000241e+01
1.000999999999999943e+02 1.984936000000000078e+01
1.001500000000000057e+02 3.060851999999999862e+01
1.002000000000000028e+02 2.415201000000000064e+01
1.002500000000000000e+02 2.025477000000000061e+01
1.002999999999999972e+02 6.612009000000000469e+01
1.003499999999999943e+02 4.537232999999999805e+01
1.004000000000000057e+02 5.762971999999999895e+01
1.004500000000000028e+02 1.141561399999999935e+02
1.005000000000000000e+02 3.593816999999999950e+01
1.005499999999999972e+02 3.066403000000000034e+01
1.005999999999999943e+02 1.299962999999999980e+01
1.006500000000000057e+02 4.427058999999999855e+01
1.007000000000000028e+02 3.831293000000000148e+01
1.007500000000000000e+02 1.261957999999999913e+01
1.007999999999999972e+02 2.699540000000000006e+01
1.008499999999999943e+02 1.045876499999999965e+02
1.009000000000000057e+02 1.664583000000000013e+01
1.009500000000000028e+02 5.144632000000000005e+01
1.010000000000000000e+02 1.651311000000000107e+01
1.010499999999999972e+02 3.304648999999999859e+01
1.010999999999999943e+02 3.048631999999999920e+01
1.011500000000000057e+02 4.451997999999999678e+01
1.012000000000000028e+02 9.199089999999999989e+00
1.012500000000000000e+02 3.247290000000000276e+01
1.012999999999999972e+02 4.623508999999999958e+01
1.013499999999999943e+02 4.412854999999999706e+01
1.014000000000000057e+02 8.531683999999999912e+01
1.014500000000000028e+02 5.041273000000000337e+01
1.015000000000000000e+02 5.667298000000000258e+01
1.015499999999999972e+02 2.601592000000000127e+01
1.015999999999999943e+02 3.657115000000000293e+01
1.016500000000000057e+02 9.647909999999999542e+00
1.017000000000000028e+02 3.134275999999999840e+01
1.017500000000000000e+02 2.280508999999999986e+01
1.017999999999999972e+02 2.562255000000000038e+01
1.018499999999999943e+02 1.148859000000000030e+01
1.019000000000000057e+02 1.158765999999999963e+01
1.019500000000000028e+02 2.977493000000000123e+01
1.020000000000000000e+02 3.776344999999999885e+01
1.020499999999999972e+02 1.539425999999999917e+01
1.020999999999999943e+02 4.416049999999999898e+01
1.021500000000000057e+02 1.382332299999999918e+02
1.022000000000000028e+02 1.771026000000000167e+01
1.022500000000000000e+02 3.910604000000000013e+01
1.022999999999999972e+02 3.403287999999999869e+01
1.023499999999999943e+02 2.530977000000000032e+01
1.024000000000000057e+02 2.931483000000000061e+01
1.024500000000000028e+02 3.038530000000000086e+01
1.025000000000000000e+02 3.902233999999999980e+01
1.025499999999999972e+02 3.514827999999999975e+01
1.025999999999999943e+02 3.429222000000000037e+01
1.026500000000000057e+02 4.553446000000000282e+01
1.027000000000000028e+02 3.822954000000000008e+01
1.027500000000000000e+02 2.066414999999999935e+01
1.027999999999999972e+02 2.876649000000000100e+01
1.028499999999999943e+02 1.661614000000000146e+01
1.029000000000000057e+02 3.391998600000000010e+02
1.029500000000000028e+02 4.483019999999999783e+01
1.030000000000000000e+02 1.912262000000000128e+01
1.030499999999999972e+02 8.769090000000000273e+00
1.030999999999999943e+02 2.344969999999999999e+01
1.031500000000000057e+02 2.059324000000000154e+01
1.032000000000000028e+02 1.466835999999999984e+01
1.032500000000000000e+02 3.398498000000000019e+01
1.032999999999999972e+02 1.330361000000000082e+01
1.033499999999999943e+02 5.268229999999999791e+01
1.034000000000000057e+02 3.578314000000000306e+01
1.034500000000000028e+02 3.584073999999999671e+01
1.035000000000000000e+02 5.764755999999999858e+01
1.035499999999999972e+02 1.511646000000000001e+01
1.035999999999999943e+02 6.925959999999999894e+00
1.036500000000000057e+02 5.322070000000000078e+00
1.037000000000000028e+02 2.126367000000000118e+01
1.037500000000000000e+02 1.782128000000000156e+01
1.037999999999999972e+02 4.395848000000000155e+01
1.038499999999999943e+02 7.714089999999999669e+00
1.039000000000000057e+02 1.889845000000000041e+01
1.039500000000000028e+02 1.147122000000000064e+01
1.040000000000000000e+02 1.961336999999999975e+01
1.040499999999999972e+02 2.454092999999999947e+01
1.040999999999999943e+02 8.094179999999999708e+00
1.041500000000000057e+02 1.233192999999999984e+01
1.042000000000000028e+02 7.959690000000000154e+00
1.042500000000000000e+02 2.326010000000000133e+01
1.042999999999999972e+02 1.803659000000000034e+01
1.043499999999999943e+02 2.517745999999999995e+01
1.044000000000000057e+02 1.782947000000000060e+01
1.044500000000000028e+02 3.139048999999999978e+01
1.045000000000000000e+02 1.065189999999999948e+01
1.045499999999999972e+02 1.723954000000000164e+01
1.045999999999999943e+02 1.237434999999999974e+01
1.046500000000000057e+02 1.295001000000000069e+01
1.047000000000000028e+02 1.245753000000000021e+01
1.047500000000000000e+02 1.308549999999999969e+01
1.047999999999999972e+02 5.149370000000000225e+00
1.048499999999999943e+02 1.008151999999999937e+01
1.049000000000000057e+02 9.195529999999999760e+00
1.049500000000000028e+02 1.407297999999999938e+01
1.050000000000000000e+02 1.191962000000000010e+01
1.050499999999999972e+02 8.926259999999999195e+00
1.050999999999999943e+02 2.502608000000000033e+01
1.051500000000000057e+02 2.472852999999999923e+01
1.052000000000000028e+02 8.321930000000000049e+00
1.052500000000000000e+02 9.538360000000000838e+00
1.052999999999999972e+02 5.258433000000000135e+01
1.053499999999999943e+02 1.626841999999999899e+01
1.054000000000000057e+02 1.245078999999999958e+01
1.054500000000000028e+02 2.369990999999999914e+01
1.055000000000000000e+02 1.781244999999999834e+01
1.055499999999999972e+02 2.869039000000000073e+01
1.055999999999999943e+02 1.360283000000000087e+01
1.056500000000000057e+02 2.671327000000000140e+01
1.057000000000000028e+02 3.234655000000000058e+01
1.057500000000000000e+02 1.740365999999999858e+01
1.057999999999999972e+02 1.757529999999999859e+01
1.058499999999999943e+02 1.723675000000000068e+01
1.059000000000000057e+02 1.627333000000000141e+01
1.059500000000000028e+02 1.705404000000000053e+01
1.060000000000000000e+02 9.586240000000000094e+00
1.060499999999999972e+02 1.634550000000000125e+01
1.060999999999999943e+02 2.353571000000000168e+01
1.061500000000000057e+02 8.983719999999999928e+00
1.062000000000000028e+02 1.392186000000000057e+01
1.062500000000000000e+02 2.648462999999999923e+01
1.062999999999999972e+02 2.744930000000000092e+01
1.063499999999999943e+02 2.586643000000000114e+01
1.064000000000000057e+02 4.971099999999999852e+00
1.064500000000000028e+02 8.101820000000000022e+00
1.065000000000000000e+02 1.931537000000000148e+01
1.065499999999999972e+02 1.526886999999999972e+01
1.065999999999999943e+02 4.949819999999999887e+00
1.066500000000000057e+02 2.982170999999999950e+01
1.067000000000000028e+02 9.227430000000000021e+00
1.067500000000000000e+02 1.206672000000000011e+01
1.067999999999999972e+02 8.707649999999999224e+00
1.068499999999999943e+02 3.311507999999999896e+01
1.069000000000000057e+02 1.419403999999999932e+01
1.069500000000000028e+02 1.594904999999999973e+01
1.070000000000000000e+02 1.944004999999999939e+01
1.070499999999999972e+02 1.875508999999999915e+01
1.070999999999999943e+02 1.620318999999999932e+01
1.071500000000000057e+02 5.448140000000000427e+00
1.072000000000000028e+02 6.946299999999999919e+00
1.072500000000000000e+02 1.065446999999999989e+01
1.072999999999999972e+02 5.357700000000000351e+00
1.073499999999999943e+02 1.205383999999999922e+01
1.074000000000000057e+02 7.987969999999999793e+00
1.074500000000000028e+02 5.809698000000000206e+01
1.075000000000000000e+02 2.166653000000000162e+01
1.075499999999999972e+02 1.489489999999999981e+01
1.075999999999999943e+02 8.414360000000000284e+00
1.076500000000000057e+02 2.166020999999999930e+01
1.077000000000000028e+02 1.614789999999999992e+01
1.077500000000000000e+02 3.390014000000000038e+01
1.077999999999999972e+02 6.588599999999999568e+00
1.078499999999999943e+02 1.650882999999999967e+01
1.079000000000000057e+02 7.800040000000000084e+00
1.079500000000000028e+02 1.814455999999999847e+01
1.080000000000000000e+02 5.126949999999999896e+00
1.080499999999999972e+02 9.378230000000000288e+00
1.080999999999999943e+02 1.995439999999999969e+01
1.081500000000000057e+02 3.711455999999999733e+01
1.082000000000000028e+02 1.502476000000000056e+01
1.082500000000000000e+02 1.879149999999999920e+01
1.082999999999999972e+02 1.676274000000000086e+01
1.083499999999999943e+02 9.063650000000000873e+00
1.084000000000000057e+02 8.798730000000000828e+00
1.084500000000000028e+02 6.093230000000000146e+00
1.085000000000000000e+02 1.846572000000000102e+01
1.085499999999999972e+02 8.208090000000000330e+00
1.085999999999999943e+02 2.355405999999999977e+01
1.086500000000000057e+02 6.821200000000000152e+00
1.087000000000000028e+02 1.481354999999999933e+01
1.087500000000000000e+02 6.403999999999999915e+00
1.087999999999999972e+02 3.359946000000000055e+01
1.088499999999999943e+02 6.322009999999999685e+00
1.089000000000000057e+02 1.757282999999999973e+01
1.089500000000000028e+02 1.564920000000000044e+01
1.090000000000000000e+02 2.130853000000000108e+01
1.090499999999999972e+02 2.216130000000000067e+01
1.090999999999999943e+02 4.149230000000000196e+00
1.091500000000000057e+02 1.448165000000000013e+01
1.092000000000000028e+02 5.509960000000000413e+00
1.092500000000000000e+02 5.009000000000000341e+00
1.092999999999999972e+02 1.056587000000000032e+01
1.093499999999999943e+02 5.741660000000000430e+00
1.094000000000000057e+02 2.027195999999999998e+01
1.094500000000000028e+02 9.595549999999999358e+00
1.095000000000000000e+02 4.313830000000000275e+00
1.095499999999999972e+02 6.914419999999999789e+00
1.095999999999999943e+02 2.329242999999999952e+01
1.096500000000000057e+02 1.396561999999999948e+01
1.097000000000000028e+02 6.661089999999999733e+00
1.097500000000000000e+02 3.364559999999999995e+00
1.097999999999999972e+02 1.464376999999999995e+01
1.098499999999999943e+02 3.587660000000000071e+00
1.099000000000000057e+02 1.510790000000000077e+01
1.099500000000000028e+02 4.844730000000000203e+00
1.100000000000000000e+02 1.294732999999999912e+01
1.100499999999999972e+02 1.321740999999999921e+01
1.100999999999999943e+02 1.047143999999999942e+01
1.101500000000000057e+02 8.273160000000000736e+00
1.102000000000000028e+02 9.682809999999999917e+00
1.102500000000000000e+02 9.430009999999999337e+00
1.102999999999999972e+02 1.364302999999999955e+01
1.103499999999999943e+02 4.642479999999999940e+00
1.104000000000000057e+02 1.225948999999999955e+01
1.104500000000000028e+02 2.201630000000000109e+01
1.105000000000000000e+02 7.632559999999999789e+00
1.105499999999999972e+02 1.910384000000000171e+01
1.105999999999999943e+02 3.120543999999999940e+01
1.106500000000000057e+02 4.645550000000000068e+00
1.107000000000000028e+02 5.522750000000000270e+00
1.107500000000000000e+02 1.236829999999999963e+01
1.107999999999999972e+02 1.443735000000000035e+01
1.108499999999999943e+02 8.493809999999999860e+00
1.109000000000000057e+02 1.063791999999999938e+01
1.109500000000000028e+02 1.564138999999999946e+01
1.110000000000000000e+02 1.129550000000000054e+01
1.110499999999999972e+02 5.386120000000000019e+00
1.110999999999999943e+02 6.985540000000000305e+00
1.111500000000000057e+02 8.193459999999999965e+00
1.112000000000000028e+02 7.503519999999999968e+00
1.112500000000000000e+02 9.114739999999999398e+00
1.112999999999999972e+02 1.070234999999999914e+01
1.113499999999999943e+02 1.090588999999999942e+01
1.114000000000000057e+02 7.429700000000000415e+00
1.114500000000000028e+02 3.377110000000000056e+00
1.115000000000000000e+02 9.247350000000000847e+00
1.115499999999999972e+02 6.506009999999999849e+00
1.115999999999999943e+02 6.551029999999999909e+00
1.116500000000000057e+02 5.129059999999999953e+00
1.117000000000000028e+02 4.735750000000000348e+00
1.117500000000000000e+02 1.827697999999999823e+01
1.117999999999999972e+02 8.307800000000000296e+00
1.118499999999999943e+02 8.173600000000000421e+00
1.119000000000000057e+02 5.627250000000000085e+00
1.119500000000000028e+02 2.166722999999999999e+01
1.120000000000000000e+02 1.013225000000000087e+01
1.120499999999999972e+02 3.475480000000000125e+00
1.120999999999999943e+02 1.276027000000000022e+01
1.121500000000000057e+02 1.641272000000000020e+01
1.122000000000000028e+02 1.016399000000000008e+01
1.122500000000000000e+02 9.694850000000000634e+00
1.122999999999999972e+02 5.397999999999999687e+00
1.123499999999999943e+02 7.661649999999999849e+00
1.124000000000000057e+02 1.702164000000000144e+01
1.124500000000000028e+02 1.367041000000000039e+01
1.125000000000000000e+02 1.361604999999999954e+01
1.125499999999999972e+02 9.358739999999999171e+00
1.125999999999999943e+02 6.673510000000000275e+00
1.126500000000000057e+02 8.992050000000000765e+00
1.127000000000000028e+02 1.326986999999999917e+01
1.127500000000000000e+02 1.611731999999999942e+01
1.127999999999999972e+02 5.619589999999999641e+00
1.128499999999999943e+02 9.218280000000000030e+00
1.129000000000000057e+02 3.971842999999999790e+01
1.129500000000000028e+02 3.048909999999999787e+00
1.130000000000000000e+02 1.165496000000000087e+01
1.130499999999999972e+02 1.402943999999999924e+01
1.130999999999999943e+02 1.789654000000000167e+01
1.131500000000000057e+02 2.165126000000000062e+01
1.132000000000000028e+02 1.631623000000000090e+01
1.132500000000000000e+02 3.427074999999999960e+01
1.132999999999999972e+02 2.409099000000000146e+01
1.133499999999999943e+02 2.855031999999999925e+01
1.134000000000000057e+02 1.678612000000000037e+01
1.134500000000000028e+02 8.660439999999999472e+00
1.135000000000000000e+02 2.952963000000000093e+01
1.135499999999999972e+02 9.793889999999999318e+00
1.135999999999999943e+02 1.820517999999999859e+01
1.136500000000000057e+02 1.715693999999999875e+01
1.137000000000000028e+02 2.530172999999999917e+01
1.137500000000000000e+02 2.147420999999999935e+01
1.137999999999999972e+02 1.038405000000000022e+01
1.138499999999999943e+02 6.825140000000000207e+00
1.139000000000000057e+02 7.020400000000000418e+00
1.139500000000000028e+02 1.497155000000000058e+01
1.140000000000000000e+02 2.420761999999999858e+01
1.140499999999999972e+02 1.042680999999999969e+01
1.140999999999999943e+02 1.724625999999999948e+01
1.141500000000000057e+02 9.094110000000000582e+00
1.142000000000000028e+02 2.679859000000000080e+01
1.142500000000000000e+02 7.550510000000000055e+00
1.142999999999999972e+02 5.304660000000000153e+00
1.143499999999999943e+02 1.614239999999999853e+01
1.144000000000000057e+02 1.720031000000000176e+01
1.144500000000000028e+02 2.580030999999999963e+01
1.145000000000000000e+02 5.114740000000000286e+00
1.145499999999999972e+02 1.058860999999999919e+01
1.145999999999999943e+02 1.305341999999999913e+01
1.146500000000000057e+02 2.391814000000000107e+01
1.147000000000000028e+02 2.092990999999999957e+01
1.147500000000000000e+02 2.963012000000000157e+01
1.147999999999999972e+02 1.479548999999999914e+01
1.148499999999999943e+02 2.526223999999999847e+01
1.149000000000000057e+02 2.799717000000000056e+01
1.149500000000000028e+02 5.243520000000000181e+00
1.150000000000000000e+02 1.032449000000000083e+01
1.150499999999999972e+02 1.546345999999999954e+01
1.150999999999999943e+02 1.747965999999999909e+01
1.151500000000000057e+02 3.759017000000000053e+01
1.152000000000000028e+02 1.616476000000000113e+01
1.152500000000000000e+02 1.739506000000000085e+01
1.152999999999999972e+02 3.047275000000000134e+01
1.153499999999999943e+02 2.144215000000000160e+01
1.154000000000000057e+02 8.217779999999999418e+00
1.154500000000000028e+02 3.882468999999999681e+01
1.155000000000000000e+02 1.802827999999999875e+01
1.155499999999999972e+02 1.312691000000000052e+01
1.155999999999999943e+02 1.025145999999999979e+01
1.156500000000000057e+02 2.759944000000000131e+01
1.157000000000000028e+02 8.604219999999999757e+00
1.157500000000000000e+02 1.204837999999999987e+01
1.157999999999999972e+02 5.002640000000000420e+00
1.158499999999999943e+02 1.445747000000000071e+01
1.159000000000000057e+02 5.258880000000000443e+00
1.159500000000000028e+02 7.366329999999999600e+00
1.160000000000000000e+02 2.019859999999999900e+01
1.160499999999999972e+02 5.817560000000000286e+00
1.160999999999999943e+02 8.663380000000000081e+00
1.161500000000000057e+02 7.878239999999999910e+00
1.162000000000000028e+02 5.889470000000000205e+00
1.162500000000000000e+02 8.592240000000000322e+00
1.162999999999999972e+02 2.063465000000000060e+01
1.163499999999999943e+02 9.678369999999999251e+00
1.164000000000000057e+02 9.388249999999999318e+00
1.164500000000000028e+02 1.241214000000000084e+01
1.165000000000000000e+02 2.106469999999999843e+01
1.165499999999999972e+02 1.381889999999999930e+01
1.165999999999999943e+02 1.747105000000000175e+01
1.166500000000000057e+02 1.916478000000000037e+01
1.167000000000000028e+02 9.701919999999999433e+00
1.167500000000000000e+02 1.550284000000000084e+01
1.167999999999999972e+02 7.801490000000000258e+00
1.168499999999999943e+02 2.528109999999999857e+00
1.169000000000000057e+02 2.278461000000000070e+01
1.169500000000000028e+02 1.788080000000000069e+01
1.170000000000000000e+02 6.227949999999999875e+00
1.170499999999999972e+02 9.859759999999999636e+00
1.170999999999999943e+02 1.109530999999999956e+01
1.171500000000000057e+02 7.713639999999999830e+00
1.172000000000000028e+02 3.234273000000000309e+01
1.172500000000000000e+02 1.652624000000000137e+01
1.172999999999999972e+02 1.063531000000000049e+01
1.173499999999999943e+02 7.140080000000000204e+00
1.174000000000000057e+02 4.396410000000000373e+00
1.174500000000000028e+02 1.023578999999999972e+01
1.175000000000000000e+02 2.545818999999999832e+01
1.175499999999999972e+02 1.238233999999999924e+01
1.175999999999999943e+02 7.327890000000000015e+00
1.176500000000000057e+02 8.026770000000000849e+00
1.177000000000000028e+02 7.889100000000000001e+00
1.177500000000000000e+02 7.848620000000000374e+00
1.177999999999999972e+02 5.609250000000000291e+00
1.178499999999999943e+02 1.068329999999999913e+01
1.179000000000000057e+02 3.119388999999999967e+01
1.179500000000000028e+02 6.388980000000000103e+00
1.180000000000000000e+02 2.742970000000000130e+00
1.180499999999999972e+02 1.014283999999999963e+01
1.180999999999999943e+02 1.028057000000000087e+01
1.181500000000000057e+02 1.853845000000000098e+01
1.182000000000000028e+02 7.191360000000000419e+00
1.182500000000000000e+02 6.353270000000000195e+00
1.182999999999999972e+02 5.246085699999999861e+02
1.183499999999999943e+02 3.937613000000000341e+01
1.184000000000000057e+02 9.089510000000000645e+00
1.184500000000000028e+02 1.572697999999999929e+01
1.185000000000000000e+02 9.495950000000000557e+00
1.185499999999999972e+02 4.946650999999999954e+01
1.185999999999999943e+02 1.932933999999999841e+01
1.186500000000000057e+02 2.763716000000000150e+01
1.187000000000000028e+02 3.741150000000000198e+00
1.187500000000000000e+02 4.293750000000000178e+00
1.187999999999999972e+02 2.858127999999999957e+01
1.188499999999999943e+02 3.615749999999999886e+01
1.189000000000000057e+02 1.309476000000000084e+01
1.189500000000000028e+02 3.028166999999999831e+01
1.190000000000000000e+02 8.919639999999999347e+00
1.190499999999999972e+02 9.456220000000000070e+00
1.190999999999999943e+02 1.220404000000000089e+01
1.191500000000000057e+02 2.401066000000000145e+01
1.192000000000000028e+02 5.751500000000000057e+00
1.192500000000000000e+02 1.692016999999999882e+01
1.192999999999999972e+02 9.484099999999999753e+00
1.193499999999999943e+02 1.199760000000000026e+01
1.194000000000000057e+02 6.619760000000000311e+00
1.194500000000000028e+02 1.219772000000000034e+01
1.195000000000000000e+02 1.167071999999999932e+01
1.195499999999999972e+02 6.574270000000000280e+00
1.195999999999999943e+02 1.966503000000000156e+01
1.196500000000000057e+02 1.152116999999999969e+01
1.197000000000000028e+02 1.181902999999999970e+01
1.197500000000000000e+02 1.139725999999999928e+01
1.197999999999999972e+02 1.125191000000000052e+01
1.198499999999999943e+02 1.082296999999999976e+01
1.199000000000000057e+02 2.184222000000000108e+01
1.199500000000000028e+02 4.031947000000000259e+01
1.200000000000000000e+02 7.229149999999999743e+00
1.200499999999999972e+02 1.093798999999999921e+01
1.200999999999999943e+02 3.893936999999999671e+01
1.201500000000000057e+02 3.459396999999999878e+01
1.202000000000000028e+02 1.522910000000000075e+01
1.202500000000000000e+02 1.992321000000000097e+01
1.202999999999999972e+02 5.659329999999999750e+00
1.203499999999999943e+02 1.217502999999999957e+01
1.204000000000000057e+02 9.183949999999999392e+00
1.204500000000000028e+02 2.898574999999999946e+01
1.205000000000000000e+02 6.025430000000000064e+00
1.205499999999999972e+02 1.158089000000000013e+01
1.205999999999999943e+02 1.929042000000000101e+01
1.206500000000000057e+02 3.844009999999999927e+00
1.207000000000000028e+02 1.789105999999999952e+01
1.207500000000000000e+02 7.488459999999999894e+00
1.207999999999999972e+02 9.580450000000000799e+00
1.208499999999999943e+02 6.048499999999999766e+00
1.209000000000000057e+02 3.251485999999999876e+01
1.209500000000000028e+02 1.995673999999999992e+01
1.210000000000000000e+02 1.914379900000000134e+02
1.210499999999999972e+02 4.701926000000000272e+01
1.210999999999999943e+02 8.653299999999999770e+00
1.211500000000000057e+02 1.808033999999999963e+01
1.212000000000000028e+02 2.551801000000000030e+01
1.212500000000000000e+02 1.964735999999999905e+01
1.212999999999999972e+02 1.149338000000000015e+01
1.213499999999999943e+02 4.409110000000000085e+00
1.214000000000000057e+02 1.058793000000000006e+01
1.214500000000000028e+02 7.414189999999999614e+00
1.215000000000000000e+02 2.178910000000000124e+01
1.215499999999999972e+02 1.323858000000000068e+01
1.215999999999999943e+02 1.473498999999999981e+01
1.216500000000000057e+02 1.525323000000000029e+01
1.217000000000000028e+02 2.809553999999999974e+01
1.217500000000000000e+02 6.883040000000000269e+00
1.217999999999999972e+02 1.407328000000000046e+01
1.218499999999999943e+02 3.294485000000000241e+01
1.219000000000000057e+02 1.508291000000000004e+01
1.219500000000000028e+02 2.854036999999999935e+01
1.220000000000000000e+02 2.249878999999999962e+01
1.220499999999999972e+02 8.573660000000000281e+00
1.220999999999999943e+02 2.427907000000000082e+01
1.221500000000000057e+02 1.459953999999999930e+01
1.222000000000000028e+02 1.831738999999999962e+01
1.222500000000000000e+02 2.341291999999999973e+01
1.222999999999999972e+02 6.248960000000000292e+00
1.223499999999999943e+02 7.182199999999999918e+00
1.224000000000000057e+02 1.121848999999999918e+01
1.224500000000000028e+02 1.402614999999999945e+01
1.225000000000000000e+02 1.306538199999999961e+02
1.225499999999999972e+02 9.029489999999999128e+00
1.225999999999999943e+02 1.320947999999999922e+01
1.226500000000000057e+02 6.403089999999999726e+00
1.227000000000000028e+02 1.170372000000000057e+01
1.227500000000000000e+02 6.678180000000000227e+00
1.227999999999999972e+02 3.848749999999999893e+00
1.228499999999999943e+02 1.198213999999999935e+01
1.229000000000000057e+02 1.242291999999999952e+01
1.229500000000000028e+02 5.138819999999999943e+00
1.230000000000000000e+02 1.038649999999999984e+01
1.230499999999999972e+02 2.254787999999999926e+01
1.230999999999999943e+02 9.923090000000000188e+00
1.231500000000000057e+02 4.843790000000000262e+00
1.232000000000000028e+02 1.185332000000000008e+01
1.232500000000000000e+02 1.839736999999999867e+01
1.232999999999999972e+02 8.124610000000000554e+00
1.233499999999999943e+02 2.071102000000000132e+01
1.234000000000000057e+02 2.349682999999999922e+01
1.234500000000000028e+02 2.797038999999999831e+01
1.235000000000000000e+02 2.115578999999999965e+01
1.235499999999999972e+02 2.153669999999999973e+01
1.235999999999999943e+02 2.571968000000000032e+01
1.236500000000000057e+02 1.306744999999999912e+01
1.237000000000000028e+02 4.572020000000000195e+00
1.237500000000000000e+02 2.389382000000000161e+01
1.237999999999999972e+02 1.252814000000000050e+01
1.238499999999999943e+02 1.313653000000000048e+01
1.239000000000000057e+02 3.142869999999999830e+00
1.239500000000000028e+02 9.417659999999999698e+00
1.240000000000000000e+02 8.816349999999999909e+00
1.240499999999999972e+02 1.340004000000000062e+01
1.240999999999999943e+02 9.830849999999999866e+00
1.241500000000000057e+02 3.098270000000000124e+01
1.242000000000000028e+02 9.468859999999999388e+00
1.242500000000000000e+02 2.704252999999999929e+01
1.242999999999999972e+02 2.057588000000000150e+01
1.243499999999999943e+02 4.863749999999999574e+00
1.244000000000000057e+02 1.004820999999999920e+01
1.244500000000000028e+02 1.521325000000000038e+01
1.245000000000000000e+02 3.083245000000000147e+01
1.245499999999999972e+02 1.133752999999999922e+01
1.245999999999999943e+02 4.026650000000000063e+00
1.246500000000000057e+02 1.804635000000000034e+01
1.247000000000000028e+02 6.201939999999999564e+00
1.247500000000000000e+02 1.632513000000000147e+01
1.247999999999999972e+02 8.173130000000000450e+00
1.248499999999999943e+02 6.413660000000000139e+00
1.249000000000000057e+02 1.657798000000000016e+01
1.249500000000000028e+02 9.808130000000000237e+00
1.250000000000000000e+02 1.470701999999999998e+01
1.250499999999999972e+02 8.632929999999999993e+00
1.250999999999999943e+02 2.152637000000000000e+01
1.251500000000000057e+02 1.005072999999999972e+01
1.252000000000000028e+02 5.732929999999999637e+00
1.252500000000000000e+02 1.918402999999999992e+01
1.252999999999999972e+02 1.417763000000000062e+01
1.253499999999999943e+02 1.755362999999999829e+01
1.254000000000000057e+02 8.381259999999999266e+00
1.254500000000000028e+02 1.795729000000000042e+01
1.255000000000000000e+02 1.535271999999999970e+01
1.255499999999999972e+02 1.002683000000000035e+01
1.255999999999999943e+02 1.768862999999999985e+01
1.256500000000000057e+02 1.806168999999999869e+01
1.257000000000000028e+02 3.521829000000000320e+01
1.257500000000000000e+02 9.484669999999999490e+00
1.257999999999999972e+02 3.151982999999999890e+01
1.258499999999999943e+02 7.811139999999999972e+00
1.259000000000000057e+02 3.123035000000000139e+01
1.259500000000000028e+02 1.630235000000000056e+01
1.260000000000000000e+02 8.320570000000000022e+00
1.260499999999999972e+02 2.869484999999999886e+01
1.260999999999999943e+02 2.780308000000000135e+01
1.261500000000000057e+02 2.838566000000000145e+01
1.262000000000000028e+02 3.305078000000000316e+01
1.262500000000000000e+02 1.234610999999999947e+01
1.262999999999999972e+02 8.951710000000000278e+00
1.263499999999999943e+02 1.843685999999999936e+01
1.264000000000000057e+02 1.256193999999999988e+01
1.264500000000000028e+02 3.396388999999999925e+01
1.265000000000000000e+02 1.186006000000000071e+01
1.265499999999999972e+02 7.087579999999999991e+00
1.265999999999999943e+02 1.730544000000000082e+01
1.266500000000000057e+02 2.695268000000000086e+01
1.267000000000000028e+02 1.946403000000000105e+01
1.267500000000000000e+02 1.708371999999999957e+01
1.267999999999999972e+02 2.323235000000000028e+01
1.268499999999999943e+02 1.230120999999999931e+01
1.269000000000000057e+02 1.106610000000000049e+01
1.269500000000000028e+02 5.472080000000000055e+00
1.270000000000000000e+02 3.074149999999999938e+00
1.270499999999999972e+02 3.453570000000000029e+00
1.270999999999999943e+02 2.289617000000000147e+01
1.271500000000000057e+02 7.414589999999999570e+00
1.272000000000000028e+02 5.853919999999999568e+00
1.272500000000000000e+02 1.016785999999999923e+01
1.272999999999999972e+02 4.323279999999999568e+00
1.273499999999999943e+02 6.102280000000000371e+00
1.274000000000000057e+02 2.183748999999999896e+01
1.274500000000000028e+02 6.577849999999999753e+00
1.275000000000000000e+02 5.610629999999999562e+00
1.275499999999999972e+02 2.243760999999999939e+01
1.275999999999999943e+02 2.279429000000000016e+01
1.276500000000000057e+02 2.870025000000000048e+01
1.277000000000000028e+02 1.688569999999999993e+01
1.277500000000000000e+02 1.037262999999999913e+01
1.277999999999999972e+02 1.251045000000000051e+01
1.278499999999999943e+02 2.943252000000000024e+01
1.279000000000000057e+02 1.364281000000000077e+01
1.279500000000000028e+02 3.641669999999999963e+00
1.280000000000000000e+02 1.532789999999999964e+01
1.280500000000000114e+02 4.679009999999999891e+00
1.280999999999999943e+02 3.316685999999999979e+01
1.281500000000000057e+02 7.150459999999999816e+00
1.281999999999999886e+02 1.031850999999999985e+01
1.282500000000000000e+02 5.890970000000000262e+00
1.283000000000000114e+02 2.715467999999999904e+01
1.283499999999999943e+02 4.250910000000000188e+00
1.284000000000000057e+02 1.044017000000000017e+01
1.284499999999999886e+02 1.838122999999999863e+01
1.285000000000000000e+02 1.844958000000000098e+01
1.285500000000000114e+02 6.332539999999999836e+00
1.285999999999999943e+02 7.299739999999999895e+00
1.286500000000000057e+02 9.228830000000000311e+00
1.286999999999999886e+02 9.211729999999999308e+00
1.287500000000000000e+02 6.927469999999999573e+00
1.288000000000000114e+02 8.538970000000000837e+00
1.288499999999999943e+02 3.087104000000000070e+01
1.289000000000000057e+02 1.492600000000000016e+01
1.289499999999999886e+02 6.113050000000000317e+00
1.290000000000000000e+02 2.827858000000000160e+01
1.290500000000000114e+02 1.430369999999999919e+01
1.290999999999999943e+02 9.551399999999999224e+00
1.291500000000000057e+02 1.906400000000000006e+01
1.291999999999999886e+02 2.801350000000000051e+01
1.292500000000000000e+02 7.196810000000000151e+00
1.293000000000000114e+02 2.546618000000000137e+01
1.293499999999999943e+02 3.080355000000000132e+01
1.294000000000000057e+02 2.556962000000000046e+01
1.294499999999999886e+02 2.100083000000000055e+01
1.295000000000000000e+02 2.688094999999999857e+01
1.295500000000000114e+02 1.451545999999999914e+01
1.295999999999999943e+02 6.896770000000000067e+00
1.296500000000000057e+02 3.218055999999999983e+01
1.296999999999999886e+02 1.863436000000000092e+01
1.297500000000000000e+02 2.306471000000000160e+01
1.298000000000000114e+02 1.222272000000000070e+01
1.298499999999999943e+02 1.760206000000000159e+01
1.299000000000000057e+02 1.916901999999999973e+01
1.299499999999999886e+02 4.690260000000000318e+00
1.300000000000000000e+02 1.714029000000000025e+01
1.300500000000000114e+02 7.301849999999999952e+00
1.300999999999999943e+02 7.999649999999999928e+00
1.301500000000000057e+02 6.296649999999999636e+00
1.301999999999999886e+02 1.095252999999999943e+01
1.302500000000000000e+02 4.620709999999999873e+00
1.303000000000000114e+02 5.209030000000000271e+00
1.303499999999999943e+02 1.105758999999999936e+01
1.304000000000000057e+02 2.406887000000000043e+01
1.304499999999999886e+02 6.760609999999999786e+00
1.305000000000000000e+02 1.964046000000000092e+01
1.305500000000000114e+02 1.951582000000000150e+01
1.305999999999999943e+02 5.411059000000000196e+01
1.306500000000000057e+02 1.503470000000000084e+01
1.306999999999999886e+02 1.302590999999999966e+01
1.307500000000000000e+02 1.919283000000000072e+01
1.308000000000000114e+02 1.249471999999999916e+01
1.308499999999999943e+02 1.588967000000000063e+01
1.309000000000000057e+02 5.691320000000000157e+00
1.309499999999999886e+02 8.106299999999999173e+00
1.310000000000000000e+02 1.297644000000000020e+01
1.310500000000000114e+02 3.520188000000000272e+01
1.310999999999999943e+02 1.988951000000000136e+01
1.311500000000000057e+02 1.758868000000000009e+01
1.311999999999999886e+02 7.374249999999999972e+00
1.312500000000000000e+02 4.059650000000000425e+00
1.313000000000000114e+02 8.218149999999999622e+00
1.313499999999999943e+02 9.516450000000000742e+00
1.314000000000000057e+02 1.132412000000000063e+01
1.314499999999999886e+02 2.531275000000000119e+01
1.315000000000000000e+02 1.481038999999999994e+01
1.315500000000000114e+02 1.756637999999999877e+01
1.315999999999999943e+02 3.073942999999999870e+01
1.316500000000000057e+02 1.189964999999999939e+01
1.316999999999999886e+02 1.406270999999999916e+01
1.317500000000000000e+02 5.514560000000000350e+00
1.318000000000000114e+02 2.724597999999999942e+01
1.318499999999999943e+02 1.776940000000000097e+01
1.319000000000000057e+02 1.739252000000000109e+01
1.319499999999999886e+02 1.999955999999999889e+01
1.320000000000000000e+02 9.115919999999999135e+00
1.320500000000000114e+02 1.464809999999999945e+01
1.320999999999999943e+02 7.987919999999999909e+00
1.321500000000000057e+02 7.876509999999999678e+00
1.321999999999999886e+02 1.385528000000000048e+01
1.322500000000000000e+02 2.403678000000000026e+01
1.323000000000000114e+02 1.237434000000000012e+01
1.323499999999999943e+02 1.189311000000000007e+01
1.324000000000000057e+02 2.731284000000000134e+01
1.324499999999999886e+02 1.600054000000000087e+01
1.325000000000000000e+02 1.548930999999999969e+01
1.325500000000000114e+02 8.414720000000000866e+00
1.325999999999999943e+02 7.809720000000000439e+00
1.326500000000000057e+02 2.453348000000000084e+01
1.326999999999999886e+02 5.761560000000000237e+00
1.327500000000000000e+02 1.918864999999999910e+01
1.328000000000000114e+02 3.283015000000000327e+01
1.328499999999999943e+02 2.365140999999999849e+01
1.329000000000000057e+02 1.003885300000000029e+02
1.329499999999999886e+02 2.446953999999999851e+01
1.330000000000000000e+02 2.063422999999999874e+01
1.330500000000000114e+02 2.239941999999999922e+01
1.330999999999999943e+02 2.702383000000000024e+01
1.331500000000000057e+02 2.796903000000000006e+01
1.331999999999999886e+02 4.364224999999999710e+01
1.332500000000000000e+02 8.913090000000000401e+00
1.333000000000000114e+02 1.114217999999999975e+01
1.333499999999999943e+02 1.598761000000000010e+01
1.334000000000000057e+02 3.266295999999999822e+01
1.334499999999999886e+02 1.777766000000000091e+01
1.335000000000000000e+02 7.128980000000000317e+00
1.335500000000000114e+02 2.217061999999999955e+01
1.335999999999999943e+02 1.297479000000000049e+01
1.336500000000000057e+02 1.312310000000000088e+01
1.336999999999999886e+02 3.753721999999999781e+01
1.337500000000000000e+02 6.094010000000000105e+01
1.338000000000000114e+02 7.857639999999999958e+00
1.338499999999999943e+02 9.170109999999999317e+00
1.339000000000000057e+02 1.281677000000000000e+01
1.339499999999999886e+02 7.168858000000000175e+01
1.340000000000000000e+02 1.547132000000000041e+01
1.340500000000000114e+02 3.280926000000000187e+01
1.340999999999999943e+02 1.543295999999999957e+01
1.341500000000000057e+02 2.421941999999999950e+01
1.341999999999999886e+02 9.073814000000000135e+01
1.342500000000000000e+02 2.360846000000000089e+01
1.343000000000000114e+02 8.051479999999999393e+01
1.343499999999999943e+02 6.499066000000000543e+01
1.344000000000000057e+02 7.255285999999999547e+01
1.344499999999999886e+02 1.174004199999999969e+02
1.345000000000000000e+02 7.059790999999999883e+01
1.345500000000000114e+02 1.488067000000000029e+01
1.345999999999999943e+02 7.241173000000000570e+01
1.346500000000000057e+02 6.384438000000000102e+01
1.346999999999999886e+02 9.998224800000000414e+02
1.347500000000000000e+02 3.987463000000000335e+01
1.348000000000000114e+02 6.458089999999999975e+01
1.348499999999999943e+02 6.822983999999999583e+01
1.349000000000000057e+02 1.187189000000000050e+01
1.349499999999999886e+02 1.543979000000000035e+01
1.350000000000000000e+02 5.363839999999999719e+00
1.350500000000000114e+02 4.926169999999999938e+00
1.350999999999999943e+02 1.185040000000000049e+01
1.351500000000000057e+02 3.605004999999999882e+01
1.351999999999999886e+02 3.476536000000000115e+01
1.352500000000000000e+02 1.407136999999999993e+01
1.353000000000000114e+02 1.806680000000000064e+01
1.353499999999999943e+02 8.712400000000000588e+00
1.354000000000000057e+02 4.293770000000000309e+00
1.354499999999999886e+02 5.960379999999999789e+00
1.355000000000000000e+02 1.627750999999999948e+01
1.355500000000000114e+02 6.234950000000000436e+00
1.355999999999999943e+02 2.124440999999999846e+01
1.356500000000000057e+02 4.894219999999999793e+00
1.356999999999999886e+02 2.129373999999999967e+01
1.357500000000000000e+02 3.862375999999999721e+01
1.358000000000000114e+02 6.005973999999999791e+01
1.358499999999999943e+02 1.222054999999999936e+01
1.359000000000000057e+02 2.395666999999999902e+01
1.359499999999999886e+02 1.693338999999999928e+01
1.360000000000000000e+02 4.161245200000000182e+02
1.360500000000000114e+02 2.698766000000000176e+01
1.360999999999999943e+02 5.006295999999999680e+01
1.361500000000000057e+02 4.708048999999999751e+01
1.361999999999999886e+02 4.485070999999999941e+01
1.362500000000000000e+02 1.088269999999999982e+01
1.363000000000000114e+02 1.980636000000000152e+01
1.363499999999999943e+02 1.394411000000000023e+01
1.364000000000000057e+02 1.166557000000000066e+01
1.364499999999999886e+02 2.339476000000000155e+01
1.365000000000000000e+02 2.894498000000000104e+01
1.365500000000000114e+02 2.427527999999999864e+01
1.365999999999999943e+02 2.932426999999999850e+01
1.366500000000000057e+02 4.967609999999999637e+00
1.366999999999999886e+02 3.847319999999999851e+00
1.367500000000000000e+02 2.555401200000000017e+02
1.368000000000000114e+02 1.213424999999999976e+01
1.368499999999999943e+02 5.043916000000000111e+01
1.369000000000000057e+02 1.101674000000000042e+01
1.369499999999999886e+02 3.228303999999999974e+01
1.370000000000000000e+02 2.400096999999999881e+01
1.370500000000000114e+02 1.987134999999999962e+01
1.370999999999999943e+02 2.642454999999999998e+01
1.371500000000000057e+02 2.318140000000000001e+01
1.371999999999999886e+02 9.286749999999999616e+00
1.372500000000000000e+02 1.221898999999999980e+01
1.373000000000000114e+02 2.830828999999999951e+01
1.373499999999999943e+02 9.028169999999999362e+00
1.374000000000000057e+02 2.021281000000000105e+01
1.374499999999999886e+02 9.835166999999999859e+01
1.375000000000000000e+02 1.520968000000000053e+01
1.375500000000000114e+02 4.632903000000000304e+01
1.375999999999999943e+02 1.077813000000000088e+01
1.376500000000000057e+02 9.013379999999999725e+00
1.376999999999999886e+02 1.776791000000000054e+01
1.377500000000000000e+02 5.237080000000000268e+01
1.378000000000000114e+02 1.994039000000000073e+01
1.378499999999999943e+02 1.199679000000000073e+01
1.379000000000000057e+02 4.787364000000000175e+01
1.379499999999999886e+02 2.360616999999999877e+01
1.380000000000000000e+02 4.654368999999999801e+01
1.380500000000000114e+02 2.869790000000000063e+01
1.380999999999999943e+02 3.519351000000000340e+01
1.381500000000000057e+02 5.663456999999999653e+01
1.381999999999999886e+02 4.820638000000000289e+01
1.382500000000000000e+02 4.512158000000000158e+01
1.383000000000000114e+02 7.255131000000000085e+01
1.383499999999999943e+02 4.279786000000000001e+01
1.384000000000000057e+02 4.930346999999999724e+01
1.384499999999999886e+02 2.657710000000000150e+01
1.385000000000000000e+02 3.731293999999999755e+01
1.385500000000000114e+02 4.408196999999999832e+01
1.385999999999999943e+02 6.208802000000000021e+01
1.386500000000000057e+02 4.531945000000000334e+01
1.386999999999999886e+02 2.937794999999999845e+01
1.387500000000000000e+02 4.061466999999999672e+01
1.388000000000000114e+02 2.477994999999999948e+01
1.388499999999999943e+02 2.592524999999999835e+01
1.389000000000000057e+02 2.768427000000000149e+01
1.389499999999999886e+02 7.899103999999999814e+01
1.390000000000000000e+02 4.340726000000000084e+01
1.390500000000000114e+02 5.657218999999999909e+01
1.390999999999999943e+02 2.910797000000000168e+01
1.391500000000000057e+02 1.195181500000000057e+02
1.391999999999999886e+02 3.929605999999999710e+01
1.392500000000000000e+02 7.331144999999999357e+01
1.393000000000000114e+02 3.380619000000000085e+01
1.393499999999999943e+02 5.188705999999999818e+01
1.394000000000000057e+02 3.672583999999999804e+01
1.394499999999999886e+02 4.275793999999999784e+01
1.395000000000000000e+02 1.002309300000000007e+02
1.395500000000000114e+02 3.566875999999999891e+01
1.395999999999999943e+02 1.646691999999999823e+01
1.396500000000000057e+02 2.865935999999999950e+01
1.396999999999999886e+02 2.641281999999999925e+02
1.397500000000000000e+02 4.558921000000000134e+01
1.398000000000000114e+02 4.875983999999999696e+01
1.398499999999999943e+02 2.881002500000000168e+02
1.399000000000000057e+02 7.507192999999999472e+01
1.399499999999999886e+02 3.605767999999999773e+01
1.400000000000000000e+02 5.494881999999999778e+01
1.400500000000000114e+02 1.110699299999999994e+02
1.400999999999999943e+02 5.385287000000000290e+01
1.401500000000000057e+02 5.014643999999999835e+01
1.401999999999999886e+02 8.538760999999999513e+01
1.402500000000000000e+02 6.206958000000000197e+01
1.403000000000000114e+02 6.101986999999999739e+01
1.403499999999999943e+02 6.501878999999999564e+01
1.404000000000000057e+02 3.888931000000000182e+01
1.404499999999999886e+02 8.387527000000000044e+01
1.405000000000000000e+02 5.905308000000000135e+01
1.405500000000000114e+02 3.028847999999999985e+01
1.405999999999999943e+02 2.449370000000000047e+01
1.406500000000000057e+02 7.654728000000000065e+01
1.406999999999999886e+02 4.648075000000000045e+01
1.407500000000000000e+02 4.550388999999999839e+01
1.408000000000000114e+02 3.130692000000000164e+01
1.408499999999999943e+02 3.370371999999999701e+01
1.409000000000000057e+02 4.862680000000000291e+01
1.409499999999999886e+02 4.120541999999999661e+01
1.410000000000000000e+02 7.847182999999999709e+01
1.410500000000000114e+02 1.599180399999999906e+02
1.410999999999999943e+02 1.104987999999999992e+01
1.411500000000000057e+02 2.073180999999999941e+01
1.411999999999999886e+02 8.245088100000000395e+02
1.412500000000000000e+02 3.535110999999999848e+01
1.413000000000000114e+02 6.508616000000000668e+01
1.413499999999999943e+02 1.919398899999999912e+02
1.414000000000000057e+02 3.463094000000000250e+01
1.414499999999999886e+02 6.750110999999999706e+01
1.415000000000000000e+02 1.892582999999999913e+02
1.415500000000000114e+02 2.550467000000000084e+01
1.415999999999999943e+02 2.102924000000000149e+01
1.416500000000000057e+02 1.508712000000000053e+01
1.416999999999999886e+02 7.364669999999999561e+01
1.417500000000000000e+02 1.022481099999999969e+02
1.418000000000000114e+02 3.810607000000000255e+01
1.418499999999999943e+02 1.553780000000000072e+01
1.419000000000000057e+02 1.155452999999999975e+01
1.419499999999999886e+02 1.180666300000000035e+02
1.420000000000000000e+02 2.317155999999999949e+01
1.420500000000000114e+02 1.559070999999999962e+01
1.420999999999999943e+02 3.852840000000000042e+00
1.421500000000000057e+02 5.361769000000000318e+01
1.421999999999999886e+02 4.289907000000000181e+01
1.422500000000000000e+02 3.859000999999999948e+01
1.423000000000000114e+02 1.524932000000000087e+01
1.423499999999999943e+02 1.293247999999999998e+01
1.424000000000000057e+02 1.417384999999999984e+01
1.424499999999999886e+02 4.412590999999999752e+01
1.425000000000000000e+02 7.163210000000000299e+00
1.425500000000000114e+02 2.638918999999999926e+01
1.425999999999999943e+02 2.870982000000000056e+01
1.426500000000000057e+02 3.038297999999999988e+01
1.426999999999999886e+02 5.379560000000000031e+01
1.427500000000000000e+02 2.117470000000000141e+01
1.428000000000000114e+02 1.264954000000000001e+01
1.428499999999999943e+02 5.413714000000000226e+01
1.429000000000000057e+02 1.589972000000000030e+01
1.429499999999999886e+02 2.490146999999999977e+01
1.430000000000000000e+02 1.685508000000000095e+01
1.430500000000000114e+02 2.376381999999999906e+01
1.430999999999999943e+02 2.083879999999999910e+01
1.431500000000000057e+02 1.092957000000000001e+01
1.431999999999999886e+02 8.987931000000000381e+01
1.432500000000000000e+02 4.811108000000000118e+01
1.433000000000000114e+02 4.649110000000000298e+00
1.433499999999999943e+02 4.242515999999999821e+01
1.434000000000000057e+02 8.048569999999999780e+00
1.434499999999999886e+02 2.000231000000000137e+01
1.435000000000000000e+02 1.961224999999999952e+01
1.435500000000000114e+02 2.425141999999999953e+01
1.435999999999999943e+02 1.848946000000000112e+01
1.436500000000000057e+02 7.794772000000000389e+01
1.436999999999999886e+02 4.677927999999999997e+01
1.437500000000000000e+02 8.800861999999999341e+01
1.438000000000000114e+02 4.504113000000000255e+01
1.438499999999999943e+02 2.353410999999999831e+01
1.439000000000000057e+02 9.071559999999999846e+00
1.439499999999999886e+02 1.765965999999999880e+01
1.440000000000000000e+02 1.500170999999999921e+01
1.440500000000000114e+02 5.974380000000000024e+00
1.440999999999999943e+02 3.717620999999999754e+01
1.441500000000000057e+02 2.706520000000000081e+01
1.441999999999999886e+02 2.274458999999999875e+01
1.442500000000000000e+02 1.117938999999999972e+01
1.443000000000000114e+02 1.084928999999999988e+01
1.443499999999999943e+02 5.504769999999999719e+00
1.444000000000000057e+02 1.931782000000000110e+01
1.444499999999999886e+02 2.509094999999999942e+01
1.445000000000000000e+02 2.612267999999999901e+01
1.445500000000000114e+02 3.869886999999999944e+01
1.445999999999999943e+02 1.995673000000000030e+01
1.446500000000000057e+02 1.406992999999999938e+01
1.446999999999999886e+02 1.449095999999999940e+01
1.447500000000000000e+02 2.130721000000000132e+01
1.448000000000000114e+02 4.389802999999999855e+01
1.448499999999999943e+02 1.922843999999999909e+01
1.449000000000000057e+02 2.827465000000000117e+01
1.449499999999999886e+02 9.794100000000000250e+00
1.450000000000000000e+02 4.245253999999999905e+01
1.450500000000000114e+02 6.150780000000000136e+00
1.450999999999999943e+02 3.814526999999999646e+01
1.451500000000000057e+02 5.514509999999999579e+00
1.451999999999999886e+02 2.805712000000000117e+01
1.452500000000000000e+02 1.041112000000000037e+01
1.453000000000000114e+02 2.926066000000000145e+01
1.453499999999999943e+02 8.906240000000000379e+00
1.454000000000000057e+02 1.537993999999999950e+01
1.454499999999999886e+02 6.830698999999999899e+01
1.455000000000000000e+02 1.465802000000000049e+01
1.455500000000000114e+02 3.913920000000000066e+00
1.455999999999999943e+02 1.052760899999999964e+02
1.456500000000000057e+02 2.923498000000000019e+01
1.456999999999999886e+02 1.838632000000000133e+01
1.457500000000000000e+02 1.764485000000000170e+01
1.458000000000000114e+02 4.773013999999999868e+01
1.458499999999999943e+02 1.915869999999999962e+01
1.459000000000000057e+02 1.369133000000000067e+01
1.459499999999999886e+02 7.520509999999999806e+00
1.460000000000000000e+02 1.696109999999999829e+01
1.460500000000000114e+02 1.606776800000000094e+02
1.460999999999999943e+02 5.834220000000000184e+00
1.461500000000000057e+02 1.280507599999999968e+02
1.461999999999999886e+02 1.084788999999999959e+01
1.462500000000000000e+02 2.856194999999999951e+01
1.463000000000000114e+02 9.237249999999999517e+00
1.463499999999999943e+02 3.346981000000000250e+01
1.464000000000000057e+02 2.878273000000000081e+01
1.464499999999999886e+02 1.752207999999999899e+01
1.465000000000000000e+02 4.923439599999999814e+02
1.465500000000000114e+02 1.478199000000000041e+01
1.465999999999999943e+02 1.465663399999999967e+02
1.466500000000000057e+02 1.665275000000000105e+01
1.466999999999999886e+02 1.503212000000000081e+01
1.467500000000000000e+02 1.930001999999999995e+01
1.468000000000000114e+02 3.864464000000000254e+01
1.468499999999999943e+02 3.703913000000000011e+01
1.469000000000000057e+02 4.351816000000000173e+01
1.469499999999999886e+02 7.430034000000000560e+01
1.470000000000000000e+02 1.471222999999999992e+01
1.470500000000000114e+02 1.418247999999999998e+01
1.470999999999999943e+02 2.572581999999999880e+01
1.471500000000000057e+02 1.064261659999999893e+03
1.471999999999999886e+02 2.157441999999999993e+01
1.472500000000000000e+02 4.752349999999999852e+00
1.473000000000000114e+02 1.321851000000000020e+01
1.473499999999999943e+02 2.398416999999999888e+01
1.474000000000000057e+02 3.578076999999999686e+01
1.474499999999999886e+02 1.491356999999999999e+01
1.475000000000000000e+02 1.582109999999999950e+01
1.475500000000000114e+02 6.017401999999999873e+01
1.475999999999999943e+02 6.805541999999999803e+01
1.476500000000000057e+02 1.455619000000000085e+01
1.476999999999999886e+02 4.356736000000000075e+01
1.477500000000000000e+02 4.989354000000000156e+01
1.478000000000000114e+02 3.582370999999999839e+01
1.478499999999999943e+02 1.312806999999999924e+01
1.479000000000000057e+02 2.256496999999999886e+01
1.479499999999999886e+02 4.187140000000000128e+01
1.480000000000000000e+02 1.629364999999999952e+01
1.480500000000000114e+02 1.300201900000000137e+02
1.480999999999999943e+02 1.857832000000000150e+01
1.481500000000000057e+02 2.293393999999999977e+01
1.481999999999999886e+02 2.343409000000000120e+01
1.482500000000000000e+02 3.428394000000000119e+01
1.483000000000000114e+02 1.523584999999999923e+01
1.483499999999999943e+02 3.073350999999999900e+01
1.484000000000000057e+02 6.531125000000000114e+01
1.484499999999999886e+02 3.450200000000000156e+00
1.485000000000000000e+02 3.066170999999999935e+01
1.485500000000000114e+02 7.524406999999999357e+01
1.485999999999999943e+02 9.441288000000000125e+01
1.486500000000000057e+02 2.890152000000000143e+01
1.486999999999999886e+02 4.984801999999999822e+01
1.487500000000000000e+02 5.020517999999999859e+01
1.488000000000000114e+02 6.073520000000000252e+00
1.488499999999999943e+02 1.805077999999999960e+01
1.489000000000000057e+02 9.162879999999999470e+00
1.489499999999999886e+02 7.136110000000000397e+00
1.490000000000000000e+02 7.335799999999999876e+00
1.490500000000000114e+02 2.285057000000000116e+01
1.490999999999999943e+02 2.277607000000000070e+01
1.491500000000000057e+02 2.880920000000000059e+01
1.491999999999999886e+02 2.627920999999999907e+01
1.492500000000000000e+02 2.069970999999999961e+01
1.493000000000000114e+02 1.730389999999999873e+01
1.493499999999999943e+02 2.382618000000000080e+01
1.494000000000000057e+02 6.661940000000000417e+00
1.494499999999999886e+02 1.289579999999999949e+01
1.495000000000000000e+02 2.280120000000000147e+00
1.495500000000000114e+02 5.257819999999999716e+00
1.495999999999999943e+02 1.093054000000000059e+01
1.496500000000000057e+02 1.498365000000000080e+01
1.496999999999999886e+02 1.416865999999999914e+01
1.497500000000000000e+02 1.634003999999999834e+01
1.498000000000000114e+02 1.856412999999999869e+01
1.498499999999999943e+02 1.974361999999999995e+01
1.499000000000000057e+02 1.412393999999999927e+01
1.499499999999999886e+02 3.043364000000000047e+01
1.500000000000000000e+02 4.105489000000000033e+01
