# Supplementary material for: Elevated concentrations cause upright alpha-synuclein conformation at lipid interfaces
Source: Nat Commun. 2023 Sep 18;14:5731. doi: 10.1038/s41467-023-39843-1 (PMC10507035; doi:10.1038/s41467-023-39843-1)
Supplement: Supplementary file 3 — Source Data [file 41467_2023_39843_MOESM3_ESM.zip › Source Data file/FigureS12/figS12_lowLPR_corr_s6_r2.txt]

0.000000000000000000e+00 nan
5.000000000000000278e-02 nan
1.000000000000000056e-01 nan
1.499999999999999944e-01 nan
2.000000000000000111e-01 nan
2.500000000000000000e-01 nan
2.999999999999999889e-01 nan
3.499999999999999778e-01 nan
4.000000000000000222e-01 nan
4.500000000000000111e-01 nan
5.000000000000000000e-01 nan
5.500000000000000444e-01 nan
5.999999999999999778e-01 nan
6.500000000000000222e-01 nan
6.999999999999999556e-01 nan
7.500000000000000000e-01 nan
8.000000000000000444e-01 nan
8.499999999999999778e-01 nan
9.000000000000000222e-01 nan
9.499999999999999556e-01 nan
1.000000000000000000e+00 nan
1.050000000000000044e+00 nan
1.100000000000000089e+00 nan
1.149999999999999911e+00 nan
1.199999999999999956e+00 nan
1.250000000000000000e+00 nan
1.300000000000000044e+00 nan
1.350000000000000089e+00 nan
1.399999999999999911e+00 nan
1.449999999999999956e+00 nan
1.500000000000000000e+00 nan
1.550000000000000044e+00 nan
1.600000000000000089e+00 nan
1.649999999999999911e+00 nan
1.699999999999999956e+00 nan
1.750000000000000000e+00 nan
1.800000000000000044e+00 nan
1.850000000000000089e+00 nan
1.899999999999999911e+00 nan
1.949999999999999956e+00 nan
2.000000000000000000e+00 nan
2.049999999999999822e+00 nan
2.100000000000000089e+00 nan
2.149999999999999911e+00 nan
2.200000000000000178e+00 nan
2.250000000000000000e+00 nan
2.299999999999999822e+00 nan
2.350000000000000089e+00 nan
2.399999999999999911e+00 nan
2.450000000000000178e+00 nan
2.500000000000000000e+00 nan
2.549999999999999822e+00 nan
2.600000000000000089e+00 nan
2.649999999999999911e+00 nan
2.700000000000000178e+00 nan
2.750000000000000000e+00 nan
2.799999999999999822e+00 nan
2.850000000000000089e+00 nan
2.899999999999999911e+00 nan
2.950000000000000178e+00 nan
3.000000000000000000e+00 nan
3.049999999999999822e+00 nan
3.100000000000000089e+00 nan
3.149999999999999911e+00 nan
3.200000000000000178e+00 nan
3.250000000000000000e+00 nan
3.299999999999999822e+00 nan
3.350000000000000089e+00 nan
3.399999999999999911e+00 nan
3.450000000000000178e+00 nan
3.500000000000000000e+00 nan
3.549999999999999822e+00 nan
3.600000000000000089e+00 nan
3.649999999999999911e+00 nan
3.700000000000000178e+00 nan
3.750000000000000000e+00 nan
3.799999999999999822e+00 nan
3.850000000000000089e+00 nan
3.899999999999999911e+00 nan
3.950000000000000178e+00 nan
4.000000000000000000e+00 nan
4.049999999999999822e+00 nan
4.099999999999999645e+00 nan
4.150000000000000355e+00 nan
4.200000000000000178e+00 nan
4.250000000000000000e+00 nan
4.299999999999999822e+00 nan
4.349999999999999645e+00 nan
4.400000000000000355e+00 nan
4.450000000000000178e+00 nan
4.500000000000000000e+00 nan
4.549999999999999822e+00 nan
4.599999999999999645e+00 nan
4.650000000000000355e+00 nan
4.700000000000000178e+00 nan
4.750000000000000000e+00 nan
4.799999999999999822e+00 nan
4.849999999999999645e+00 nan
4.900000000000000355e+00 nan
4.950000000000000178e+00 nan
5.000000000000000000e+00 nan
5.049999999999999822e+00 nan
5.099999999999999645e+00 nan
5.150000000000000355e+00 nan
5.200000000000000178e+00 nan
5.250000000000000000e+00 nan
5.299999999999999822e+00 nan
5.349999999999999645e+00 nan
5.400000000000000355e+00 nan
5.450000000000000178e+00 nan
5.500000000000000000e+00 nan
5.549999999999999822e+00 nan
5.599999999999999645e+00 nan
5.650000000000000355e+00 nan
5.700000000000000178e+00 nan
5.750000000000000000e+00 nan
5.799999999999999822e+00 nan
5.849999999999999645e+00 nan
5.900000000000000355e+00 nan
5.950000000000000178e+00 nan
6.000000000000000000e+00 nan
6.049999999999999822e+00 nan
6.099999999999999645e+00 nan
6.150000000000000355e+00 nan
6.200000000000000178e+00 nan
6.250000000000000000e+00 nan
6.299999999999999822e+00 nan
6.349999999999999645e+00 nan
6.400000000000000355e+00 nan
6.450000000000000178e+00 nan
6.500000000000000000e+00 nan
6.549999999999999822e+00 nan
6.599999999999999645e+00 nan
6.650000000000000355e+00 nan
6.700000000000000178e+00 nan
6.750000000000000000e+00 nan
6.799999999999999822e+00 nan
6.849999999999999645e+00 nan
6.900000000000000355e+00 nan
6.950000000000000178e+00 nan
7.000000000000000000e+00 nan
7.049999999999999822e+00 nan
7.099999999999999645e+00 nan
7.150000000000000355e+00 nan
7.200000000000000178e+00 nan
7.250000000000000000e+00 nan
7.299999999999999822e+00 nan
7.349999999999999645e+00 nan
7.400000000000000355e+00 nan
7.450000000000000178e+00 nan
7.500000000000000000e+00 nan
7.549999999999999822e+00 nan
7.599999999999999645e+00 nan
7.650000000000000355e+00 nan
7.700000000000000178e+00 nan
7.750000000000000000e+00 nan
7.799999999999999822e+00 nan
7.849999999999999645e+00 nan
7.900000000000000355e+00 nan
7.950000000000000178e+00 nan
8.000000000000000000e+00 nan
8.050000000000000711e+00 nan
8.099999999999999645e+00 nan
8.150000000000000355e+00 nan
8.199999999999999289e+00 nan
8.250000000000000000e+00 nan
8.300000000000000711e+00 nan
8.349999999999999645e+00 nan
8.400000000000000355e+00 nan
8.449999999999999289e+00 nan
8.500000000000000000e+00 nan
8.550000000000000711e+00 nan
8.599999999999999645e+00 nan
8.650000000000000355e+00 nan
8.699999999999999289e+00 nan
8.750000000000000000e+00 nan
8.800000000000000711e+00 nan
8.849999999999999645e+00 nan
8.900000000000000355e+00 nan
8.949999999999999289e+00 nan
9.000000000000000000e+00 nan
9.050000000000000711e+00 nan
9.099999999999999645e+00 nan
9.150000000000000355e+00 nan
9.199999999999999289e+00 nan
9.250000000000000000e+00 nan
9.300000000000000711e+00 nan
9.349999999999999645e+00 nan
9.400000000000000355e+00 nan
9.449999999999999289e+00 nan
9.500000000000000000e+00 nan
9.550000000000000711e+00 nan
9.599999999999999645e+00 nan
9.650000000000000355e+00 nan
9.699999999999999289e+00 nan
9.750000000000000000e+00 nan
9.800000000000000711e+00 nan
9.849999999999999645e+00 nan
9.900000000000000355e+00 nan
9.949999999999999289e+00 nan
1.000000000000000000e+01 nan
1.005000000000000071e+01 nan
1.009999999999999964e+01 nan
1.015000000000000036e+01 nan
1.019999999999999929e+01 nan
1.025000000000000000e+01 nan
1.030000000000000071e+01 nan
1.034999999999999964e+01 nan
1.040000000000000036e+01 nan
1.044999999999999929e+01 nan
1.050000000000000000e+01 nan
1.055000000000000071e+01 nan
1.059999999999999964e+01 nan
1.065000000000000036e+01 nan
1.069999999999999929e+01 nan
1.075000000000000000e+01 nan
1.080000000000000071e+01 nan
1.084999999999999964e+01 nan
1.090000000000000036e+01 nan
1.094999999999999929e+01 nan
1.100000000000000000e+01 nan
1.105000000000000071e+01 nan
1.109999999999999964e+01 nan
1.115000000000000036e+01 nan
1.119999999999999929e+01 nan
1.125000000000000000e+01 nan
1.130000000000000071e+01 nan
1.134999999999999964e+01 nan
1.140000000000000036e+01 nan
1.144999999999999929e+01 nan
1.150000000000000000e+01 nan
1.155000000000000071e+01 nan
1.159999999999999964e+01 nan
1.165000000000000036e+01 nan
1.169999999999999929e+01 nan
1.175000000000000000e+01 nan
1.180000000000000071e+01 nan
1.184999999999999964e+01 nan
1.190000000000000036e+01 nan
1.194999999999999929e+01 nan
1.200000000000000000e+01 nan
1.205000000000000071e+01 nan
1.209999999999999964e+01 nan
1.215000000000000036e+01 nan
1.219999999999999929e+01 nan
1.225000000000000000e+01 nan
1.230000000000000071e+01 nan
1.234999999999999964e+01 nan
1.240000000000000036e+01 nan
1.244999999999999929e+01 nan
1.250000000000000000e+01 nan
1.255000000000000071e+01 nan
1.259999999999999964e+01 nan
1.265000000000000036e+01 nan
1.269999999999999929e+01 nan
1.275000000000000000e+01 nan
1.280000000000000071e+01 nan
1.284999999999999964e+01 nan
1.290000000000000036e+01 nan
1.294999999999999929e+01 nan
1.300000000000000000e+01 nan
1.305000000000000071e+01 nan
1.309999999999999964e+01 nan
1.315000000000000036e+01 nan
1.319999999999999929e+01 nan
1.325000000000000000e+01 nan
1.330000000000000071e+01 nan
1.334999999999999964e+01 nan
1.340000000000000036e+01 nan
1.344999999999999929e+01 nan
1.350000000000000000e+01 nan
1.355000000000000071e+01 nan
1.359999999999999964e+01 nan
1.365000000000000036e+01 nan
1.369999999999999929e+01 nan
1.375000000000000000e+01 nan
1.380000000000000071e+01 nan
1.384999999999999964e+01 nan
1.390000000000000036e+01 nan
1.394999999999999929e+01 nan
1.400000000000000000e+01 nan
1.405000000000000071e+01 nan
1.409999999999999964e+01 nan
1.415000000000000036e+01 nan
1.419999999999999929e+01 nan
1.425000000000000000e+01 nan
1.430000000000000071e+01 nan
1.434999999999999964e+01 nan
1.440000000000000036e+01 nan
1.444999999999999929e+01 nan
1.450000000000000000e+01 nan
1.455000000000000071e+01 nan
1.459999999999999964e+01 nan
1.465000000000000036e+01 nan
1.469999999999999929e+01 nan
1.475000000000000000e+01 nan
1.480000000000000071e+01 nan
1.484999999999999964e+01 nan
1.490000000000000036e+01 nan
1.494999999999999929e+01 nan
1.500000000000000000e+01 nan
1.505000000000000071e+01 nan
1.509999999999999964e+01 nan
1.515000000000000036e+01 nan
1.519999999999999929e+01 nan
1.525000000000000000e+01 nan
1.530000000000000071e+01 nan
1.534999999999999964e+01 nan
1.540000000000000036e+01 nan
1.544999999999999929e+01 nan
1.550000000000000000e+01 nan
1.555000000000000071e+01 nan
1.559999999999999964e+01 nan
1.565000000000000036e+01 nan
1.569999999999999929e+01 nan
1.575000000000000000e+01 nan
1.580000000000000071e+01 nan
1.584999999999999964e+01 nan
1.590000000000000036e+01 nan
1.594999999999999929e+01 nan
1.600000000000000000e+01 nan
1.605000000000000071e+01 nan
1.610000000000000142e+01 nan
1.614999999999999858e+01 nan
1.619999999999999929e+01 nan
1.625000000000000000e+01 nan
1.630000000000000071e+01 nan
1.635000000000000142e+01 nan
1.639999999999999858e+01 nan
1.644999999999999929e+01 nan
1.650000000000000000e+01 nan
1.655000000000000071e+01 nan
1.660000000000000142e+01 nan
1.664999999999999858e+01 nan
1.669999999999999929e+01 nan
1.675000000000000000e+01 nan
1.680000000000000071e+01 nan
1.685000000000000142e+01 nan
1.689999999999999858e+01 nan
1.694999999999999929e+01 nan
1.700000000000000000e+01 nan
1.705000000000000071e+01 nan
1.710000000000000142e+01 nan
1.714999999999999858e+01 nan
1.719999999999999929e+01 nan
1.725000000000000000e+01 nan
1.730000000000000071e+01 nan
1.735000000000000142e+01 nan
1.739999999999999858e+01 nan
1.744999999999999929e+01 nan
1.750000000000000000e+01 nan
1.755000000000000071e+01 nan
1.760000000000000142e+01 nan
1.764999999999999858e+01 nan
1.769999999999999929e+01 nan
1.775000000000000000e+01 nan
1.780000000000000071e+01 nan
1.785000000000000142e+01 nan
1.789999999999999858e+01 nan
1.794999999999999929e+01 nan
1.800000000000000000e+01 nan
1.805000000000000071e+01 nan
1.810000000000000142e+01 nan
1.814999999999999858e+01 nan
1.819999999999999929e+01 nan
1.825000000000000000e+01 nan
1.830000000000000071e+01 nan
1.835000000000000142e+01 nan
1.839999999999999858e+01 nan
1.844999999999999929e+01 nan
1.850000000000000000e+01 nan
1.855000000000000071e+01 nan
1.860000000000000142e+01 nan
1.864999999999999858e+01 nan
1.869999999999999929e+01 nan
1.875000000000000000e+01 nan
1.880000000000000071e+01 nan
1.885000000000000142e+01 nan
1.889999999999999858e+01 nan
1.894999999999999929e+01 nan
1.900000000000000000e+01 nan
1.905000000000000071e+01 nan
1.910000000000000142e+01 nan
1.914999999999999858e+01 nan
1.919999999999999929e+01 nan
1.925000000000000000e+01 nan
1.930000000000000071e+01 nan
1.935000000000000142e+01 nan
1.939999999999999858e+01 nan
1.944999999999999929e+01 nan
1.950000000000000000e+01 nan
1.955000000000000071e+01 nan
1.960000000000000142e+01 nan
1.964999999999999858e+01 nan
1.969999999999999929e+01 nan
1.975000000000000000e+01 nan
1.980000000000000071e+01 nan
1.985000000000000142e+01 nan
1.989999999999999858e+01 nan
1.994999999999999929e+01 nan
2.000000000000000000e+01 nan
2.005000000000000071e+01 nan
2.010000000000000142e+01 nan
2.014999999999999858e+01 nan
2.019999999999999929e+01 nan
2.025000000000000000e+01 nan
2.030000000000000071e+01 nan
2.035000000000000142e+01 nan
2.039999999999999858e+01 nan
2.044999999999999929e+01 nan
2.050000000000000000e+01 nan
2.055000000000000071e+01 nan
2.060000000000000142e+01 nan
2.064999999999999858e+01 nan
2.069999999999999929e+01 nan
2.075000000000000000e+01 nan
2.080000000000000071e+01 nan
2.085000000000000142e+01 nan
2.089999999999999858e+01 nan
2.094999999999999929e+01 nan
2.100000000000000000e+01 nan
2.105000000000000071e+01 nan
2.110000000000000142e+01 nan
2.114999999999999858e+01 nan
2.119999999999999929e+01 nan
2.125000000000000000e+01 nan
2.130000000000000071e+01 nan
2.135000000000000142e+01 nan
2.139999999999999858e+01 nan
2.144999999999999929e+01 nan
2.150000000000000000e+01 nan
2.155000000000000071e+01 nan
2.160000000000000142e+01 nan
2.164999999999999858e+01 nan
2.169999999999999929e+01 nan
2.175000000000000000e+01 nan
2.180000000000000071e+01 nan
2.185000000000000142e+01 nan
2.189999999999999858e+01 nan
2.194999999999999929e+01 nan
2.200000000000000000e+01 nan
2.205000000000000071e+01 nan
2.210000000000000142e+01 nan
2.214999999999999858e+01 nan
2.219999999999999929e+01 nan
2.225000000000000000e+01 nan
2.230000000000000071e+01 nan
2.235000000000000142e+01 nan
2.239999999999999858e+01 nan
2.244999999999999929e+01 nan
2.250000000000000000e+01 nan
2.255000000000000071e+01 nan
2.260000000000000142e+01 nan
2.264999999999999858e+01 nan
2.269999999999999929e+01 nan
2.275000000000000000e+01 nan
2.280000000000000071e+01 nan
2.285000000000000142e+01 nan
2.289999999999999858e+01 nan
2.294999999999999929e+01 nan
2.300000000000000000e+01 nan
2.305000000000000071e+01 nan
2.310000000000000142e+01 nan
2.314999999999999858e+01 nan
2.319999999999999929e+01 nan
2.325000000000000000e+01 nan
2.330000000000000071e+01 nan
2.335000000000000142e+01 nan
2.339999999999999858e+01 nan
2.344999999999999929e+01 nan
2.350000000000000000e+01 nan
2.355000000000000071e+01 nan
2.360000000000000142e+01 nan
2.364999999999999858e+01 nan
2.369999999999999929e+01 nan
2.375000000000000000e+01 nan
2.380000000000000071e+01 nan
2.385000000000000142e+01 nan
2.389999999999999858e+01 nan
2.394999999999999929e+01 nan
2.400000000000000000e+01 nan
2.405000000000000071e+01 nan
2.410000000000000142e+01 nan
2.414999999999999858e+01 nan
2.419999999999999929e+01 nan
2.425000000000000000e+01 nan
2.430000000000000071e+01 nan
2.435000000000000142e+01 nan
2.439999999999999858e+01 nan
2.444999999999999929e+01 nan
2.450000000000000000e+01 nan
2.455000000000000071e+01 nan
2.460000000000000142e+01 nan
2.464999999999999858e+01 nan
2.469999999999999929e+01 nan
2.475000000000000000e+01 nan
2.480000000000000071e+01 nan
2.485000000000000142e+01 nan
2.489999999999999858e+01 nan
2.494999999999999929e+01 -8.155731179499292605e-02
2.500000000000000000e+01 -7.703850267220484216e-02
2.505000000000000071e+01 -7.528125918815020690e-02
2.510000000000000142e+01 -7.167688184867017365e-02
2.514999999999999858e+01 -7.006849047256770435e-02
2.519999999999999929e+01 -7.746296877213364185e-02
2.525000000000000000e+01 -7.553269353533327568e-02
2.530000000000000071e+01 -7.530542336826193117e-02
2.535000000000000142e+01 -7.311251981722119431e-02
2.539999999999999858e+01 -7.101654475740774852e-02
2.544999999999999929e+01 -6.992859972205046903e-02
2.550000000000000000e+01 -6.382947829433703590e-02
2.555000000000000071e+01 -5.972382107686409480e-02
2.560000000000000142e+01 -5.899659134992291804e-02
2.564999999999999858e+01 -6.025856774978019526e-02
2.569999999999999929e+01 -5.692926247084838937e-02
2.575000000000000000e+01 -5.611536661135446691e-02
2.580000000000000071e+01 -5.253605759856709578e-02
2.585000000000000142e+01 -5.037987752711138578e-02
2.589999999999999858e+01 -5.587472437702838829e-02
2.594999999999999929e+01 -5.378123266640257721e-02
2.600000000000000000e+01 -5.339670517515529569e-02
2.605000000000000071e+01 -4.971811362507706777e-02
2.610000000000000142e+01 -6.189225844945893396e-02
2.614999999999999858e+01 -6.307124787519960418e-02
2.619999999999999929e+01 -5.806558750991294704e-02
2.625000000000000000e+01 -5.422930791647093129e-02
2.630000000000000071e+01 -5.961154668212626656e-02
2.635000000000000142e+01 -5.588642283350740703e-02
2.639999999999999858e+01 -5.221906246096029436e-02
2.644999999999999929e+01 -4.977911438566774011e-02
2.650000000000000000e+01 -4.718470007337356720e-02
2.655000000000000071e+01 -5.181740204850429632e-02
2.660000000000000142e+01 -5.884193613835626141e-02
2.664999999999999858e+01 -5.958944821095953776e-02
2.669999999999999929e+01 -5.806442720832433180e-02
2.675000000000000000e+01 -6.222265447352420126e-02
2.680000000000000071e+01 -8.466731261558205213e-02
2.685000000000000142e+01 -9.069566863328866468e-02
2.689999999999999858e+01 -8.823493836855036965e-02
2.694999999999999929e+01 -8.529019951621717721e-02
2.700000000000000000e+01 -9.226701696119431195e-02
2.705000000000000071e+01 -8.788437741136709280e-02
2.710000000000000142e+01 -8.812990167929177221e-02
2.714999999999999858e+01 -8.823972467079667370e-02
2.719999999999999929e+01 -8.769372206677461534e-02
2.725000000000000000e+01 -9.620213446168636440e-02
2.730000000000000071e+01 -9.962238612007282001e-02
2.735000000000000142e+01 -1.103740433480596833e-01
2.739999999999999858e+01 -1.119398608738653988e-01
2.744999999999999929e+01 -1.086351917257353805e-01
2.750000000000000000e+01 -1.064010044356993867e-01
2.755000000000000071e+01 -1.008576980678701079e-01
2.760000000000000142e+01 -1.034185175761987291e-01
2.764999999999999858e+01 -1.029911308964583522e-01
2.769999999999999929e+01 -9.904461388604146599e-02
2.775000000000000000e+01 -9.805341416529354814e-02
2.780000000000000071e+01 -9.592021930821949260e-02
2.785000000000000142e+01 -9.384014001816891326e-02
2.789999999999999858e+01 -9.669548063072062882e-02
2.794999999999999929e+01 -9.892430346461141000e-02
2.800000000000000000e+01 -9.647918522328598201e-02
2.805000000000000071e+01 -1.049952779663456681e-01
2.810000000000000142e+01 -1.032799813561296465e-01
2.814999999999999858e+01 -1.015186852547870638e-01
2.819999999999999929e+01 -9.412108539121284700e-02
2.825000000000000000e+01 -9.927992323775371164e-02
2.830000000000000071e+01 -9.421019198344648959e-02
2.835000000000000142e+01 -9.017754146434518725e-02
2.839999999999999858e+01 -8.750283236408504250e-02
2.844999999999999929e+01 -8.252236433192322584e-02
2.850000000000000000e+01 -7.809944762403946139e-02
2.855000000000000071e+01 -7.468900507588678572e-02
2.860000000000000142e+01 -7.038841882449520249e-02
2.864999999999999858e+01 -6.426532634251651277e-02
2.869999999999999929e+01 -6.200861818486581162e-02
2.875000000000000000e+01 -5.960267143679703200e-02
2.880000000000000071e+01 -5.430014960552884129e-02
2.885000000000000142e+01 -4.915851842321210252e-02
2.889999999999999858e+01 -4.482012397733477899e-02
2.894999999999999929e+01 -4.116438981064519942e-02
2.900000000000000000e+01 -4.082271701716459755e-02
2.905000000000000071e+01 -3.541520190330869899e-02
2.910000000000000142e+01 -3.060915656920337041e-02
2.914999999999999858e+01 -2.852861114939546361e-02
2.919999999999999929e+01 -2.532122100980757282e-02
2.925000000000000000e+01 -2.586478602937106533e-02
2.930000000000000071e+01 -2.047053773921671260e-02
2.935000000000000142e+01 -2.513203493260222215e-02
2.939999999999999858e+01 -2.081364150371206936e-02
2.944999999999999929e+01 -1.824529426496337287e-02
2.950000000000000000e+01 -2.027670873100144086e-02
2.955000000000000071e+01 -1.555544035390478419e-02
2.960000000000000142e+01 -1.144995689750201960e-02
2.964999999999999858e+01 -9.434445470926398208e-03
2.969999999999999929e+01 -6.185254898168332516e-03
2.975000000000000000e+01 -3.179772219527833826e-03
2.980000000000000071e+01 1.484608177445160019e-03
2.985000000000000142e+01 6.385558204981160897e-03
2.989999999999999858e+01 1.125952151307020414e-02
2.994999999999999929e+01 1.232426423576060172e-02
3.000000000000000000e+01 1.612201176809004502e-02
3.005000000000000071e+01 1.953240532871709442e-02
3.010000000000000142e+01 2.255451685275913429e-02
3.014999999999999858e+01 2.713455454147139026e-02
3.019999999999999929e+01 3.239449873310501493e-02
3.025000000000000000e+01 3.696345614787116540e-02
3.030000000000000071e+01 3.893301927708080201e-02
3.035000000000000142e+01 4.192006124646378840e-02
3.039999999999999858e+01 4.763666608370895755e-02
3.044999999999999929e+01 5.012905240984000949e-02
3.050000000000000000e+01 5.490678852889812472e-02
3.055000000000000071e+01 5.654643231955906041e-02
3.060000000000000142e+01 5.831277324615304070e-02
3.064999999999999858e+01 5.976875423138133803e-02
3.069999999999999929e+01 6.378702200695711422e-02
3.075000000000000000e+01 6.705935765586618080e-02
3.080000000000000071e+01 6.632355829621157384e-02
3.085000000000000142e+01 6.953055871190041981e-02
3.089999999999999858e+01 7.143703965658008970e-02
3.094999999999999929e+01 7.362403287230230575e-02
3.100000000000000000e+01 7.532211912369322915e-02
3.105000000000000071e+01 7.746390366084690560e-02
3.110000000000000142e+01 7.960769582900760477e-02
3.114999999999999858e+01 8.299010685004983012e-02
3.119999999999999929e+01 8.414576459234089645e-02
3.125000000000000000e+01 7.536330899492306445e-02
3.130000000000000071e+01 7.637958835887317943e-02
3.135000000000000142e+01 7.937235685354700199e-02
3.139999999999999858e+01 8.128456146654586267e-02
3.144999999999999929e+01 7.628546515014492102e-02
3.150000000000000000e+01 7.899006806626207577e-02
3.155000000000000071e+01 7.949841191601911272e-02
3.160000000000000142e+01 8.313971429835705085e-02
3.164999999999999858e+01 8.695222181578055043e-02
3.169999999999999929e+01 9.067492412741624819e-02
3.175000000000000000e+01 9.363417658202527472e-02
3.180000000000000071e+01 9.748392063695300591e-02
3.185000000000000142e+01 1.001593094773487458e-01
3.189999999999999858e+01 9.732476341369157569e-02
3.194999999999999929e+01 1.021543247943615534e-01
3.200000000000000000e+01 9.962127461638883852e-02
3.204999999999999716e+01 1.066556316887797146e-01
3.210000000000000142e+01 1.099258198197688163e-01
3.214999999999999858e+01 1.080939696755370688e-01
3.220000000000000284e+01 1.104422226977374577e-01
3.225000000000000000e+01 1.162845261744261394e-01
3.229999999999999716e+01 1.202981222508756054e-01
3.235000000000000142e+01 1.226052343892253815e-01
3.239999999999999858e+01 1.246854612069365903e-01
3.245000000000000284e+01 1.235302446913774249e-01
3.250000000000000000e+01 1.252661997167517915e-01
3.254999999999999716e+01 1.226172334488633553e-01
3.260000000000000142e+01 1.255365468810622220e-01
3.264999999999999858e+01 1.280730837884282991e-01
3.270000000000000284e+01 1.321322950858505596e-01
3.275000000000000000e+01 1.330440583720418901e-01
3.279999999999999716e+01 1.254095757146395929e-01
3.285000000000000142e+01 1.295062006089803819e-01
3.289999999999999858e+01 1.322322360724809964e-01
3.295000000000000284e+01 1.359890909165822614e-01
3.300000000000000000e+01 1.377564949012037021e-01
3.304999999999999716e+01 1.385432243870488578e-01
3.310000000000000142e+01 1.419800363419680689e-01
3.314999999999999858e+01 1.443119717667198931e-01
3.320000000000000284e+01 1.487788240136584395e-01
3.325000000000000000e+01 1.533958426134344744e-01
3.329999999999999716e+01 1.545329624416315051e-01
3.335000000000000142e+01 1.575355591637314090e-01
3.339999999999999858e+01 1.621349576374441215e-01
3.345000000000000284e+01 1.649555277677038356e-01
3.350000000000000000e+01 1.662840829117464836e-01
3.354999999999999716e+01 1.697077517631499777e-01
3.360000000000000142e+01 1.729601042631831731e-01
3.364999999999999858e+01 1.734927627997243649e-01
3.370000000000000284e+01 1.743379905197411373e-01
3.375000000000000000e+01 1.776262337420287107e-01
3.379999999999999716e+01 1.830844489579487866e-01
3.385000000000000142e+01 1.840906032846292839e-01
3.389999999999999858e+01 1.848651281395358725e-01
3.395000000000000284e+01 1.882956665248068373e-01
3.400000000000000000e+01 1.910891349626402669e-01
3.404999999999999716e+01 1.932941486996977154e-01
3.410000000000000142e+01 1.954227858469498591e-01
3.414999999999999858e+01 1.971887461981484957e-01
3.420000000000000284e+01 1.990812797755494856e-01
3.425000000000000000e+01 2.021265487013409745e-01
3.429999999999999716e+01 2.054073658911566846e-01
3.435000000000000142e+01 2.084131612761342955e-01
3.439999999999999858e+01 2.109376835741106626e-01
3.445000000000000284e+01 2.135937197192679660e-01
3.450000000000000000e+01 2.153343901228398360e-01
3.454999999999999716e+01 2.171075252525318244e-01
3.460000000000000142e+01 2.205426110556392427e-01
3.464999999999999858e+01 2.231019547496653488e-01
3.470000000000000284e+01 2.232872429444838769e-01
3.475000000000000000e+01 2.242136965700013418e-01
3.479999999999999716e+01 2.257094915168847138e-01
3.485000000000000142e+01 2.276354038840655014e-01
3.489999999999999858e+01 2.282625017846577065e-01
3.495000000000000284e+01 2.296989617869574507e-01
3.500000000000000000e+01 2.326845267955664764e-01
3.504999999999999716e+01 2.333828035728196248e-01
3.510000000000000142e+01 2.366061198221080242e-01
3.514999999999999858e+01 2.387452286122910272e-01
3.520000000000000284e+01 2.400333593867370607e-01
3.525000000000000000e+01 2.425540424533158823e-01
3.529999999999999716e+01 2.422743567555512012e-01
3.535000000000000142e+01 2.417889655372644775e-01
3.539999999999999858e+01 2.425082628006070551e-01
3.545000000000000284e+01 2.426063849109253989e-01
3.550000000000000000e+01 2.394286611409732757e-01
3.554999999999999716e+01 2.427220305700095448e-01
3.560000000000000142e+01 2.409846833748492401e-01
3.564999999999999858e+01 2.426140230554428845e-01
3.570000000000000284e+01 2.430928941756031469e-01
3.575000000000000000e+01 2.407333541835594837e-01
3.579999999999999716e+01 2.429722887349433369e-01
3.585000000000000142e+01 2.441084977012314972e-01
3.589999999999999858e+01 2.477979298183127788e-01
3.595000000000000284e+01 2.464225460275372426e-01
3.600000000000000000e+01 2.478768364932852908e-01
3.604999999999999716e+01 2.376070414277876297e-01
3.610000000000000142e+01 2.332987706529648375e-01
3.614999999999999858e+01 2.323026332875046118e-01
3.620000000000000284e+01 2.337044541368138995e-01
3.625000000000000000e+01 2.366633471358539631e-01
3.629999999999999716e+01 2.397018072045896675e-01
3.635000000000000142e+01 2.403486020369671461e-01
3.639999999999999858e+01 2.410086204316716496e-01
3.645000000000000284e+01 2.436018231314700244e-01
3.650000000000000000e+01 2.424724592081487495e-01
3.654999999999999716e+01 2.406649304156339431e-01
3.660000000000000142e+01 2.411699865184774028e-01
3.664999999999999858e+01 2.417734133321693124e-01
3.670000000000000284e+01 2.241536620097216714e-01
3.675000000000000000e+01 2.249025656538760076e-01
3.679999999999999716e+01 2.246811195971627484e-01
3.685000000000000142e+01 2.150868114628103900e-01
3.689999999999999858e+01 2.073052491286376808e-01
3.695000000000000284e+01 1.955319435109959536e-01
3.700000000000000000e+01 1.780886400396687053e-01
3.704999999999999716e+01 1.710587111362740775e-01
3.710000000000000142e+01 1.675219896824797494e-01
3.714999999999999858e+01 1.628835673629817349e-01
3.720000000000000284e+01 1.622313338502223701e-01
3.725000000000000000e+01 1.637500638353076854e-01
3.729999999999999716e+01 1.596571269817654848e-01
3.735000000000000142e+01 1.619619276084470483e-01
3.739999999999999858e+01 1.615501253300941076e-01
3.745000000000000284e+01 1.579003103477512882e-01
3.750000000000000000e+01 1.565612694010217187e-01
3.754999999999999716e+01 1.563982363903150263e-01
3.760000000000000142e+01 1.580929077492989610e-01
3.764999999999999858e+01 1.599223930197471721e-01
3.770000000000000284e+01 1.526360286147916689e-01
3.775000000000000000e+01 1.537686944446192416e-01
3.779999999999999716e+01 1.533308049808678186e-01
3.785000000000000142e+01 1.539608190890087158e-01
3.789999999999999858e+01 1.573678363702014082e-01
3.795000000000000284e+01 1.527527784299624325e-01
3.800000000000000000e+01 1.555579985227222573e-01
3.804999999999999716e+01 1.516228144685753121e-01
3.810000000000000142e+01 1.513668930367582377e-01
3.814999999999999858e+01 1.498584787762310966e-01
3.820000000000000284e+01 1.456130373370128350e-01
3.825000000000000000e+01 1.401304641215539437e-01
3.829999999999999716e+01 1.365242351934087828e-01
3.835000000000000142e+01 1.350175330234406057e-01
3.839999999999999858e+01 1.353592540875472316e-01
3.845000000000000284e+01 1.337173551051730747e-01
3.850000000000000000e+01 1.299714483944682253e-01
3.854999999999999716e+01 1.295684243551878390e-01
3.860000000000000142e+01 1.308174702485181973e-01
3.864999999999999858e+01 1.331558326136156600e-01
3.870000000000000284e+01 1.271550848760479024e-01
3.875000000000000000e+01 1.259082518147531249e-01
3.879999999999999716e+01 1.249879829963298494e-01
3.885000000000000142e+01 1.207456740568638304e-01
3.889999999999999858e+01 1.207839702888731798e-01
3.895000000000000284e+01 1.202417361830530051e-01
3.900000000000000000e+01 1.186238536150023976e-01
3.904999999999999716e+01 1.192228074572473789e-01
3.910000000000000142e+01 1.189567567854929592e-01
3.914999999999999858e+01 1.183060756966046873e-01
3.920000000000000284e+01 1.193115418130854394e-01
3.925000000000000000e+01 1.185628075040600915e-01
3.929999999999999716e+01 1.149257885830660131e-01
3.935000000000000142e+01 1.153339090467589700e-01
3.939999999999999858e+01 1.143190366379236156e-01
3.945000000000000284e+01 9.343946654587878542e-02
3.950000000000000000e+01 9.049589414022243816e-02
3.954999999999999716e+01 8.973808531448580761e-02
3.960000000000000142e+01 8.800425087050546546e-02
3.964999999999999858e+01 8.894865166636310716e-02
3.970000000000000284e+01 8.910443832450834489e-02
3.975000000000000000e+01 8.946545108239589705e-02
3.979999999999999716e+01 9.206972377932069740e-02
3.985000000000000142e+01 8.571642604947857236e-02
3.989999999999999858e+01 7.278046174694226267e-02
3.995000000000000284e+01 7.404636637966220680e-02
4.000000000000000000e+01 7.731290856529164646e-02
4.004999999999999716e+01 7.901248714285853680e-02
4.010000000000000142e+01 7.986582377465109572e-02
4.014999999999999858e+01 8.036994782750836452e-02
4.020000000000000284e+01 8.021946514974973019e-02
4.025000000000000000e+01 7.950576154422872577e-02
4.029999999999999716e+01 8.054752143968565981e-02
4.035000000000000142e+01 8.027982736148901732e-02
4.039999999999999858e+01 8.120594415676347932e-02
4.045000000000000284e+01 8.243518012350009583e-02
4.050000000000000000e+01 8.307644484180820577e-02
4.054999999999999716e+01 8.238111100575044865e-02
4.060000000000000142e+01 8.617721432160044270e-02
4.064999999999999858e+01 8.768114316683255083e-02
4.070000000000000284e+01 8.910481677447767979e-02
4.075000000000000000e+01 8.106564160030939326e-02
4.079999999999999716e+01 8.319837939658966675e-02
4.085000000000000142e+01 8.553259291699846778e-02
4.089999999999999858e+01 8.791194441082819666e-02
4.095000000000000284e+01 8.614664224447129981e-02
4.100000000000000000e+01 8.865343756837698597e-02
4.104999999999999716e+01 8.948286080766829076e-02
4.110000000000000142e+01 8.722965326234262406e-02
4.114999999999999858e+01 8.850132575356113585e-02
4.120000000000000284e+01 9.137223148169086595e-02
4.125000000000000000e+01 9.455913176191098335e-02
4.129999999999999716e+01 9.579811964256759738e-02
4.135000000000000142e+01 9.925987601420943607e-02
4.139999999999999858e+01 8.783094739236359250e-02
4.145000000000000284e+01 8.921888614447565091e-02
4.150000000000000000e+01 8.784318032884672056e-02
4.154999999999999716e+01 8.806473581017873475e-02
4.160000000000000142e+01 8.562030091763574158e-02
4.164999999999999858e+01 8.921740830857374793e-02
4.170000000000000284e+01 9.113235020636448191e-02
4.175000000000000000e+01 9.194772585530830433e-02
4.179999999999999716e+01 9.149053076745673752e-02
4.185000000000000142e+01 8.478448037510266655e-02
4.189999999999999858e+01 8.650886437069535417e-02
4.195000000000000284e+01 8.792312893383742722e-02
4.200000000000000000e+01 9.124653955762966617e-02
4.204999999999999716e+01 9.177661652128263348e-02
4.210000000000000142e+01 9.418539871869101299e-02
4.214999999999999858e+01 9.209442649713439621e-02
4.220000000000000284e+01 9.427107843500891204e-02
4.225000000000000000e+01 9.522972983722664819e-02
4.229999999999999716e+01 9.309639481064041489e-02
4.235000000000000142e+01 9.260112023780329993e-02
4.239999999999999858e+01 9.418622032780471498e-02
4.245000000000000284e+01 9.595750259757747369e-02
4.250000000000000000e+01 9.353855414393458245e-02
4.254999999999999716e+01 9.289070411275476835e-02
4.260000000000000142e+01 9.256029885213304387e-02
4.264999999999999858e+01 9.748913384451524111e-02
4.270000000000000284e+01 9.605824833843816524e-02
4.275000000000000000e+01 9.644917810976035011e-02
4.279999999999999716e+01 9.835059143610476451e-02
4.285000000000000142e+01 1.021072736006417431e-01
4.289999999999999858e+01 1.047985985224216821e-01
4.295000000000000284e+01 1.075704780944503891e-01
4.300000000000000000e+01 1.046406414263780643e-01
4.304999999999999716e+01 1.030289388545822943e-01
4.310000000000000142e+01 1.049723412432903707e-01
4.314999999999999858e+01 1.053829372473948645e-01
4.320000000000000284e+01 1.072369711369811213e-01
4.325000000000000000e+01 1.102037992284684992e-01
4.329999999999999716e+01 1.113820888324875552e-01
4.335000000000000142e+01 1.143891774634620273e-01
4.339999999999999858e+01 1.179130640156931947e-01
4.345000000000000284e+01 1.135200674318553177e-01
4.350000000000000000e+01 1.158709156057765588e-01
4.354999999999999716e+01 1.164616579242466893e-01
4.360000000000000142e+01 1.186062760580019332e-01
4.364999999999999858e+01 1.203991913394593938e-01
4.370000000000000284e+01 1.219398973090253940e-01
4.375000000000000000e+01 1.249505484318685078e-01
4.379999999999999716e+01 1.256292483917980374e-01
4.385000000000000142e+01 1.239038538298472963e-01
4.389999999999999858e+01 1.262099579678265249e-01
4.395000000000000284e+01 1.271647003452944236e-01
4.400000000000000000e+01 1.270949510959534512e-01
4.404999999999999716e+01 1.296073414978128613e-01
4.410000000000000142e+01 1.306219287966397524e-01
4.414999999999999858e+01 1.336809788505588514e-01
4.420000000000000284e+01 1.295795997852271231e-01
4.425000000000000000e+01 1.317129794810830701e-01
4.429999999999999716e+01 1.274922805817486071e-01
4.435000000000000142e+01 1.272625696637671999e-01
4.439999999999999858e+01 1.262885670567401031e-01
4.445000000000000284e+01 1.244932515819700131e-01
4.450000000000000000e+01 1.221126489157637607e-01
4.454999999999999716e+01 1.245862981782280832e-01
4.460000000000000142e+01 1.286722665094843510e-01
4.464999999999999858e+01 1.285142078270402888e-01
4.470000000000000284e+01 1.272425279860377734e-01
4.475000000000000000e+01 1.246476419493871141e-01
4.479999999999999716e+01 1.255996803336462131e-01
4.485000000000000142e+01 1.223952595758195927e-01
4.489999999999999858e+01 1.132294057876477439e-01
4.495000000000000284e+01 1.088709873865414540e-01
4.500000000000000000e+01 1.085259591541135327e-01
4.504999999999999716e+01 1.100312802309500737e-01
4.510000000000000142e+01 1.062615892564117842e-01
4.514999999999999858e+01 1.089455132978641994e-01
4.520000000000000284e+01 1.110865209251736541e-01
4.525000000000000000e+01 1.133618980093596962e-01
4.529999999999999716e+01 1.052060875764304626e-01
4.535000000000000142e+01 1.096946103017664292e-01
4.539999999999999858e+01 1.110589290694621450e-01
4.545000000000000284e+01 1.128872305685574978e-01
4.550000000000000000e+01 1.168244344460083878e-01
4.554999999999999716e+01 1.164734104475595028e-01
4.560000000000000142e+01 1.212512940729841004e-01
4.564999999999999858e+01 1.184114228037131678e-01
4.570000000000000284e+01 1.229656252721741394e-01
4.575000000000000000e+01 1.234805948017272531e-01
4.579999999999999716e+01 1.222031358469927859e-01
4.585000000000000142e+01 1.221288810861037438e-01
4.589999999999999858e+01 1.221181610678271634e-01
4.595000000000000284e+01 1.170810276625965790e-01
4.600000000000000000e+01 1.187029056194347371e-01
4.604999999999999716e+01 1.190194385949476935e-01
4.610000000000000142e+01 1.211255409756065021e-01
4.614999999999999858e+01 1.200832319755752026e-01
4.620000000000000284e+01 1.240376614755100138e-01
4.625000000000000000e+01 1.310564261679229847e-01
4.629999999999999716e+01 1.324961655338418587e-01
4.635000000000000142e+01 1.291579234447755853e-01
4.639999999999999858e+01 1.260491857374347324e-01
4.645000000000000284e+01 1.132171768854306898e-01
4.650000000000000000e+01 1.144715164505567817e-01
4.654999999999999716e+01 1.150783452533949563e-01
4.660000000000000142e+01 1.087514082023611495e-01
4.664999999999999858e+01 1.015477825589831962e-01
4.670000000000000284e+01 9.807191603870329955e-02
4.675000000000000000e+01 9.197447122551800913e-02
4.679999999999999716e+01 9.496061990585580315e-02
4.685000000000000142e+01 9.646533369916300560e-02
4.689999999999999858e+01 9.855464152467502403e-02
4.695000000000000284e+01 9.442573077479486654e-02
4.700000000000000000e+01 9.221439241071813231e-02
4.704999999999999716e+01 9.173786626841402836e-02
4.710000000000000142e+01 9.157386700081188158e-02
4.714999999999999858e+01 7.530015660492049567e-02
4.720000000000000284e+01 7.377585370103523221e-02
4.725000000000000000e+01 7.581432132227203247e-02
4.729999999999999716e+01 7.246854113038173062e-02
4.735000000000000142e+01 6.923285120687587557e-02
4.739999999999999858e+01 6.823732707103380424e-02
4.745000000000000284e+01 6.702322260593601699e-02
4.750000000000000000e+01 6.691893582621817604e-02
4.754999999999999716e+01 7.059609540308510456e-02
4.760000000000000142e+01 6.897255480772439273e-02
4.764999999999999858e+01 7.168919830988658426e-02
4.770000000000000284e+01 6.534495353141386853e-02
4.775000000000000000e+01 6.479854943749183138e-02
4.779999999999999716e+01 5.926369580676947579e-02
4.785000000000000142e+01 6.391634687140512749e-02
4.789999999999999858e+01 6.559469487687653866e-02
4.795000000000000284e+01 6.699647468830892405e-02
4.800000000000000000e+01 6.167328274851455183e-02
4.804999999999999716e+01 6.270645027207304156e-02
4.810000000000000142e+01 6.689134446354362551e-02
4.814999999999999858e+01 7.083657866223476429e-02
4.820000000000000284e+01 7.477295586989368692e-02
4.825000000000000000e+01 7.770363087659096224e-02
4.829999999999999716e+01 8.309676479442551500e-02
4.835000000000000142e+01 8.305449900471101321e-02
4.839999999999999858e+01 8.158829459813758678e-02
4.845000000000000284e+01 8.402225437453521295e-02
4.850000000000000000e+01 8.288662162145613022e-02
4.854999999999999716e+01 8.762949756458941752e-02
4.860000000000000142e+01 9.200138226079519754e-02
4.864999999999999858e+01 8.822072254683417658e-02
4.870000000000000284e+01 9.178470758483016356e-02
4.875000000000000000e+01 9.269606106880891316e-02
4.879999999999999716e+01 9.367228631501899050e-02
4.885000000000000142e+01 9.731665474394665671e-02
4.889999999999999858e+01 1.083168862372745067e-01
4.895000000000000284e+01 1.117020183242805470e-01
4.900000000000000000e+01 1.155935201595619799e-01
4.904999999999999716e+01 1.198000585347912123e-01
4.910000000000000142e+01 1.209156309271062074e-01
4.914999999999999858e+01 1.226026490362345095e-01
4.920000000000000284e+01 1.234610457853439341e-01
4.925000000000000000e+01 1.222914109291800139e-01
4.929999999999999716e+01 1.215588537337752573e-01
4.935000000000000142e+01 1.246198845180472720e-01
4.939999999999999858e+01 1.267489979419857415e-01
4.945000000000000284e+01 1.149672592938899979e-01
4.950000000000000000e+01 1.148339151212075249e-01
4.954999999999999716e+01 1.162097224031998638e-01
4.960000000000000142e+01 1.138723325997877678e-01
4.964999999999999858e+01 1.149569916880253118e-01
4.970000000000000284e+01 1.168482488992588775e-01
4.975000000000000000e+01 1.174320894587800035e-01
4.979999999999999716e+01 1.155311906309815506e-01
4.985000000000000142e+01 1.168151685661118488e-01
4.989999999999999858e+01 1.155122042836619484e-01
4.995000000000000284e+01 1.125130774425003727e-01
5.000000000000000000e+01 1.130597580749533454e-01
5.004999999999999716e+01 1.153928286381267626e-01
5.010000000000000142e+01 1.189177716917901168e-01
5.014999999999999858e+01 1.207491635392405199e-01
5.020000000000000284e+01 1.204805795092328824e-01
5.025000000000000000e+01 1.249928926186038153e-01
5.029999999999999716e+01 1.254396505046182220e-01
5.035000000000000142e+01 1.282492487456684260e-01
5.039999999999999858e+01 1.293678888363132828e-01
5.045000000000000284e+01 1.323297525610874215e-01
5.050000000000000000e+01 1.324332175086349872e-01
5.054999999999999716e+01 1.358029772345051012e-01
5.060000000000000142e+01 1.374407139217320717e-01
5.064999999999999858e+01 1.372130804297357620e-01
5.070000000000000284e+01 1.383950766003288757e-01
5.075000000000000000e+01 1.396501130506519195e-01
5.079999999999999716e+01 1.409487367356138388e-01
5.085000000000000142e+01 1.452642286988081732e-01
5.089999999999999858e+01 1.453106491093271446e-01
5.095000000000000284e+01 1.461540174832765271e-01
5.100000000000000000e+01 1.428416516872372255e-01
5.104999999999999716e+01 1.465764572501250529e-01
5.110000000000000142e+01 1.460584710909886008e-01
5.114999999999999858e+01 1.460326536269663800e-01
5.120000000000000284e+01 1.471283263393427798e-01
5.125000000000000000e+01 1.495821344979548218e-01
5.129999999999999716e+01 1.481602185408308625e-01
5.135000000000000142e+01 1.489887950828213681e-01
5.139999999999999858e+01 1.506707445257353395e-01
5.145000000000000284e+01 1.479456522134179330e-01
5.150000000000000000e+01 1.513627407366978095e-01
5.154999999999999716e+01 1.470404625913981633e-01
5.160000000000000142e+01 1.474879771790134353e-01
5.164999999999999858e+01 1.476629098745005364e-01
5.170000000000000284e+01 1.499308859140304206e-01
5.175000000000000000e+01 1.497761366406023253e-01
5.179999999999999716e+01 1.529660127219402976e-01
5.185000000000000142e+01 1.517447457601201755e-01
5.189999999999999858e+01 1.523557496595396299e-01
5.195000000000000284e+01 1.525545803059275007e-01
5.200000000000000000e+01 1.521034520551023395e-01
5.204999999999999716e+01 1.529897700095652624e-01
5.210000000000000142e+01 1.526102540798491003e-01
5.214999999999999858e+01 1.550539223576500036e-01
5.220000000000000284e+01 1.558034703168074686e-01
5.225000000000000000e+01 1.358960586912479618e-01
5.229999999999999716e+01 1.361553350239452786e-01
5.235000000000000142e+01 1.368751784353230139e-01
5.239999999999999858e+01 1.368035162211109490e-01
5.245000000000000284e+01 1.357880761639495837e-01
5.250000000000000000e+01 1.378517990671308813e-01
5.254999999999999716e+01 1.376048885787868881e-01
5.260000000000000142e+01 1.372771863137993431e-01
5.264999999999999858e+01 1.374372005963687415e-01
5.270000000000000284e+01 1.317456569905343378e-01
5.275000000000000000e+01 1.326523066217085989e-01
5.279999999999999716e+01 1.331424944732966797e-01
5.285000000000000142e+01 1.358389418972262008e-01
5.289999999999999858e+01 1.351819297557189103e-01
5.295000000000000284e+01 1.282531497478870963e-01
5.300000000000000000e+01 1.283123732549364127e-01
5.304999999999999716e+01 1.296197565629989001e-01
5.310000000000000142e+01 1.287913745516038044e-01
5.314999999999999858e+01 1.312190708696869823e-01
5.320000000000000284e+01 1.285582691664784727e-01
5.325000000000000000e+01 1.289241812370301998e-01
5.329999999999999716e+01 1.283213704592304494e-01
5.335000000000000142e+01 1.292075254480719027e-01
5.339999999999999858e+01 1.298450305723330422e-01
5.345000000000000284e+01 1.287803425087601095e-01
5.350000000000000000e+01 1.267281142366479818e-01
5.354999999999999716e+01 1.289864935537716750e-01
5.360000000000000142e+01 1.287695780128677581e-01
5.364999999999999858e+01 1.277132864284886704e-01
5.370000000000000284e+01 1.298313877622826185e-01
5.375000000000000000e+01 1.310736186768946543e-01
5.379999999999999716e+01 1.300306081940057479e-01
5.385000000000000142e+01 1.304057185020819909e-01
5.389999999999999858e+01 1.303298766345218629e-01
5.395000000000000284e+01 1.295642962237414653e-01
5.400000000000000000e+01 1.303647475403026668e-01
5.404999999999999716e+01 1.289231719260522102e-01
5.410000000000000142e+01 1.265344338258267698e-01
5.414999999999999858e+01 1.254461136976992575e-01
5.420000000000000284e+01 1.268964698362182730e-01
5.425000000000000000e+01 1.270486601003364135e-01
5.429999999999999716e+01 1.270447698082026455e-01
5.435000000000000142e+01 1.303450533991986349e-01
5.439999999999999858e+01 1.290903807408952664e-01
5.445000000000000284e+01 1.297598297683163759e-01
5.450000000000000000e+01 1.302125154736399615e-01
5.454999999999999716e+01 1.288575929688109689e-01
5.460000000000000142e+01 1.291163253600138283e-01
5.464999999999999858e+01 1.272876481238735258e-01
5.470000000000000284e+01 1.271644944426651158e-01
5.475000000000000000e+01 1.253092136957324187e-01
5.479999999999999716e+01 1.242982286815532134e-01
5.485000000000000142e+01 1.211123602103936492e-01
5.489999999999999858e+01 1.185233371717418632e-01
5.495000000000000284e+01 1.163849551050832598e-01
5.500000000000000000e+01 1.154851996585244678e-01
5.504999999999999716e+01 1.142856825348806810e-01
5.510000000000000142e+01 1.140802448137795688e-01
5.514999999999999858e+01 1.104687870377433351e-01
5.520000000000000284e+01 1.076768989005483651e-01
5.525000000000000000e+01 1.034800181040241712e-01
5.529999999999999716e+01 1.028676181410926316e-01
5.535000000000000142e+01 1.034831522928132269e-01
5.539999999999999858e+01 9.990004750130239419e-02
5.545000000000000284e+01 1.012026008840451602e-01
5.550000000000000000e+01 9.649985357105063388e-02
5.554999999999999716e+01 9.523516156394783161e-02
5.560000000000000142e+01 9.432158838232343467e-02
5.564999999999999858e+01 9.660831983682986734e-02
5.570000000000000284e+01 9.446456831370181328e-02
5.575000000000000000e+01 9.228064441817918073e-02
5.579999999999999716e+01 9.156374066250577703e-02
5.585000000000000142e+01 8.882348579065227345e-02
5.589999999999999858e+01 8.876239897712061289e-02
5.595000000000000284e+01 8.743808630056250364e-02
5.600000000000000000e+01 8.691769926704953630e-02
5.604999999999999716e+01 8.840897048951897041e-02
5.610000000000000142e+01 8.707010609953928781e-02
5.614999999999999858e+01 8.638833699271804278e-02
5.620000000000000284e+01 8.683570184285602234e-02
5.625000000000000000e+01 8.517205555424722796e-02
5.629999999999999716e+01 8.170507772866095197e-02
5.635000000000000142e+01 8.032941104802791832e-02
5.639999999999999858e+01 7.957017750585128335e-02
5.645000000000000284e+01 8.072305005243550491e-02
5.650000000000000000e+01 7.911456872605673873e-02
5.654999999999999716e+01 7.747224418949240354e-02
5.660000000000000142e+01 7.197154292310416202e-02
5.664999999999999858e+01 6.600772918400296674e-02
5.670000000000000284e+01 5.929098733723024012e-02
5.675000000000000000e+01 5.893915893272146100e-02
5.679999999999999716e+01 5.639872497214264840e-02
5.685000000000000142e+01 5.932308915616125305e-02
5.689999999999999858e+01 6.068491247746903017e-02
5.695000000000000284e+01 5.455832684945710609e-02
5.700000000000000000e+01 5.219134700331548582e-02
5.704999999999999716e+01 4.735361147955574612e-02
5.710000000000000142e+01 4.852993993153222052e-02
5.714999999999999858e+01 4.824816396451884343e-02
5.720000000000000284e+01 4.652769249262341672e-02
5.725000000000000000e+01 4.020259562848814416e-02
5.729999999999999716e+01 3.693795299173824320e-02
5.735000000000000142e+01 3.341517260333291134e-02
5.739999999999999858e+01 3.117032914963542567e-02
5.745000000000000284e+01 2.742519314892406801e-02
5.750000000000000000e+01 2.837331386751468579e-02
5.754999999999999716e+01 2.922270612855289856e-02
5.760000000000000142e+01 2.880469598365241815e-02
5.764999999999999858e+01 3.119064644548929024e-02
5.770000000000000284e+01 2.774388253594557013e-02
5.775000000000000000e+01 2.612523173719757258e-02
5.779999999999999716e+01 2.604278692381326726e-02
5.785000000000000142e+01 2.466481085045002172e-02
5.789999999999999858e+01 1.972143281686577695e-02
5.795000000000000284e+01 2.155771377355013979e-02
5.800000000000000000e+01 1.361755594953027726e-02
5.804999999999999716e+01 1.281068234089045507e-02
5.810000000000000142e+01 1.137962635548785822e-02
5.814999999999999858e+01 1.150930049579820119e-02
5.820000000000000284e+01 7.254916117304568979e-03
5.825000000000000000e+01 5.055089306025820593e-03
5.829999999999999716e+01 5.473081173440113266e-03
5.835000000000000142e+01 6.193420718122566448e-03
5.839999999999999858e+01 5.846035396527092705e-03
5.845000000000000284e+01 4.424496023847992142e-03
5.850000000000000000e+01 5.224579136984848840e-03
5.854999999999999716e+01 4.624674206653992155e-03
5.860000000000000142e+01 7.938270045751464124e-03
5.864999999999999858e+01 1.011990480572970072e-02
5.870000000000000284e+01 1.113665386641543055e-02
5.875000000000000000e+01 1.239090451937928036e-02
5.879999999999999716e+01 1.102247999231664201e-02
5.885000000000000142e+01 7.490818009735319104e-03
5.889999999999999858e+01 8.154288830043326594e-03
5.895000000000000284e+01 3.284119663589437146e-03
5.900000000000000000e+01 1.244158401874249573e-03
5.904999999999999716e+01 -2.990481327468757968e-03
5.910000000000000142e+01 -8.720209042079271958e-03
5.914999999999999858e+01 -1.183621853246295645e-02
5.920000000000000284e+01 -1.039468106601465491e-02
5.925000000000000000e+01 -9.574901785162593174e-03
5.929999999999999716e+01 -1.249818720007187141e-02
5.935000000000000142e+01 -1.321112661690227591e-02
5.939999999999999858e+01 -1.102854861548249396e-02
5.945000000000000284e+01 -1.057375839546875924e-02
5.950000000000000000e+01 -9.702516239312689028e-03
5.954999999999999716e+01 -8.446844429591647205e-03
5.960000000000000142e+01 -1.144490635628579028e-02
5.964999999999999858e+01 -1.288315875771419393e-02
5.970000000000000284e+01 -1.114259361740772315e-02
5.975000000000000000e+01 -1.081982690473467720e-02
5.979999999999999716e+01 -1.035187055749457914e-02
5.985000000000000142e+01 -7.664866313324155030e-03
5.989999999999999858e+01 -8.017462857485406838e-03
5.995000000000000284e+01 -6.789550986206986834e-03
6.000000000000000000e+01 -6.932102767118919484e-03
6.004999999999999716e+01 -7.046979625777338024e-03
6.010000000000000142e+01 -7.270127045800903361e-03
6.014999999999999858e+01 -6.837123617590537376e-03
6.020000000000000284e+01 -3.203786079719211401e-03
6.025000000000000000e+01 -2.718176781044026429e-03
6.029999999999999716e+01 8.205143162542053847e-04
6.035000000000000142e+01 -4.863345484362953212e-03
6.039999999999999858e+01 -5.181244469062054603e-03
6.045000000000000284e+01 -6.076827873712694998e-03
6.050000000000000000e+01 -5.617975750748683585e-03
6.054999999999999716e+01 -5.452269543670791585e-03
6.060000000000000142e+01 -4.072616696048337280e-03
6.064999999999999858e+01 -3.474624357949993372e-03
6.070000000000000284e+01 -1.022501605940693984e-03
6.075000000000000000e+01 -3.632960266146239344e-03
6.079999999999999716e+01 -2.646220468895412424e-03
6.085000000000000142e+01 -1.544195643597147958e-03
6.089999999999999858e+01 -5.234493379350531675e-03
6.095000000000000284e+01 -5.955253167274571560e-03
6.100000000000000000e+01 -8.246503271496358894e-03
6.104999999999999716e+01 -7.545016452226650100e-03
6.110000000000000142e+01 -7.795311777158389806e-03
6.114999999999999858e+01 -8.103798769834975879e-03
6.120000000000000284e+01 -7.286288694396399028e-03
6.125000000000000000e+01 -5.007305401522711870e-03
6.129999999999999716e+01 -4.190177183474637183e-03
6.135000000000000142e+01 -4.113452248987715075e-03
6.139999999999999858e+01 -4.819500925948920836e-03
6.145000000000000284e+01 -5.408021220991859196e-03
6.150000000000000000e+01 -6.438458760872353172e-03
6.154999999999999716e+01 -1.110124851983951277e-02
6.160000000000000142e+01 -1.326994239297031586e-02
6.164999999999999858e+01 -1.641319881996994648e-02
6.170000000000000284e+01 -8.303119232589152229e-03
6.175000000000000000e+01 -9.161142251846316961e-03
6.179999999999999716e+01 -6.927844524317726231e-03
6.185000000000000142e+01 -1.089785901199440826e-03
6.189999999999999858e+01 7.193385756404514601e-03
6.195000000000000284e+01 1.020954200681563687e-02
6.200000000000000000e+01 2.549554213721305640e-02
6.204999999999999716e+01 3.820015472756134456e-02
6.210000000000000142e+01 3.915524857563146971e-02
6.214999999999999858e+01 3.717889667906528611e-02
6.220000000000000284e+01 4.038062939970800402e-02
6.225000000000000000e+01 4.429323268016086695e-02
6.229999999999999716e+01 4.797231392495730079e-02
6.235000000000000142e+01 4.960962358394703509e-02
6.239999999999999858e+01 5.109679742164307398e-02
6.245000000000000284e+01 5.163712626593633392e-02
6.250000000000000000e+01 5.208124245651952339e-02
6.254999999999999716e+01 5.418723526198124946e-02
6.260000000000000142e+01 5.644596425459403460e-02
6.264999999999999858e+01 5.660351509542497356e-02
6.270000000000000284e+01 5.690077079452204867e-02
6.275000000000000000e+01 6.122292586275560056e-02
6.279999999999999716e+01 6.118576493504665481e-02
6.285000000000000142e+01 6.086813594203695915e-02
6.289999999999999858e+01 6.113672389234474369e-02
6.295000000000000284e+01 5.979525915462582941e-02
6.300000000000000000e+01 6.427737128168194147e-02
6.304999999999999716e+01 6.424654905623923551e-02
6.310000000000000142e+01 6.465333008709028828e-02
6.314999999999999858e+01 6.542925660140118393e-02
6.320000000000000284e+01 6.758377625379771714e-02
6.325000000000000000e+01 6.759960699125404371e-02
6.329999999999999716e+01 7.006611109922271374e-02
6.335000000000000142e+01 7.390146972762576261e-02
6.339999999999999858e+01 7.295792689372601614e-02
6.345000000000000284e+01 7.487768463491459303e-02
6.350000000000000000e+01 7.814573666030087684e-02
6.354999999999999716e+01 8.362662016001856657e-02
6.360000000000000142e+01 8.841342913879671195e-02
6.364999999999999858e+01 8.836457826147890715e-02
6.370000000000000284e+01 9.026671685200675366e-02
6.375000000000000000e+01 9.188481640481348245e-02
6.379999999999999716e+01 8.985578048641501558e-02
6.385000000000000142e+01 9.066993043123161566e-02
6.389999999999999858e+01 9.073136416978776209e-02
6.395000000000000284e+01 8.831868424389345551e-02
6.400000000000000000e+01 8.895343562315213837e-02
6.404999999999999716e+01 9.023072690886080327e-02
6.409999999999999432e+01 9.077475172091971356e-02
6.415000000000000568e+01 8.947372375467751993e-02
6.420000000000000284e+01 9.054534198916808219e-02
6.425000000000000000e+01 9.017465523099763014e-02
6.429999999999999716e+01 9.259694579996942398e-02
6.434999999999999432e+01 9.432758479701829069e-02
6.440000000000000568e+01 8.909184154344139406e-02
6.445000000000000284e+01 8.419653341137178781e-02
6.450000000000000000e+01 8.064882920500282548e-02
6.454999999999999716e+01 8.051885232160725658e-02
6.459999999999999432e+01 8.231689153686048976e-02
6.465000000000000568e+01 8.160654527776541045e-02
6.470000000000000284e+01 8.126529993559961085e-02
6.475000000000000000e+01 8.011385812622580371e-02
6.479999999999999716e+01 7.851455414474918515e-02
6.484999999999999432e+01 7.911778340409915400e-02
6.490000000000000568e+01 7.744877122171019146e-02
6.495000000000000284e+01 7.644554763464557479e-02
6.500000000000000000e+01 7.567243560847972117e-02
6.504999999999999716e+01 7.484794850350387496e-02
6.509999999999999432e+01 5.538500675265461970e-02
6.515000000000000568e+01 5.484099841061101932e-02
6.520000000000000284e+01 5.610126108198255912e-02
6.525000000000000000e+01 5.485104217540859306e-02
6.529999999999999716e+01 5.694516084617982227e-02
6.534999999999999432e+01 5.504657942654897496e-02
6.540000000000000568e+01 5.769628459027197759e-02
6.545000000000000284e+01 5.643632822400401761e-02
6.550000000000000000e+01 5.593269904814988924e-02
6.554999999999999716e+01 5.460036544099502315e-02
6.559999999999999432e+01 5.444545365885605087e-02
6.565000000000000568e+01 5.501849182805950561e-02
6.570000000000000284e+01 5.501725092372210246e-02
6.575000000000000000e+01 5.500102480661249460e-02
6.579999999999999716e+01 5.807649168336510848e-02
6.584999999999999432e+01 5.961073611604265216e-02
6.590000000000000568e+01 6.034879083386864018e-02
6.595000000000000284e+01 6.005642642399640352e-02
6.600000000000000000e+01 6.155171563172841254e-02
6.604999999999999716e+01 6.092828052734755584e-02
6.609999999999999432e+01 6.278975359673913403e-02
6.615000000000000568e+01 6.230907290732386888e-02
6.620000000000000284e+01 6.246334522616887874e-02
6.625000000000000000e+01 6.259074358546007355e-02
6.629999999999999716e+01 6.280867526192733530e-02
6.634999999999999432e+01 6.129737386236189939e-02
6.640000000000000568e+01 6.739712828697048963e-02
6.645000000000000284e+01 6.823914417591629700e-02
6.650000000000000000e+01 6.970618350851354172e-02
6.654999999999999716e+01 7.113015178579026876e-02
6.659999999999999432e+01 6.979459589420448917e-02
6.665000000000000568e+01 6.813724527755994631e-02
6.670000000000000284e+01 6.848060927470910053e-02
6.675000000000000000e+01 6.966327565693752888e-02
6.679999999999999716e+01 6.993469412081791681e-02
6.684999999999999432e+01 7.879518331521834229e-02
6.690000000000000568e+01 8.079885822979708532e-02
6.695000000000000284e+01 8.068203623940188585e-02
6.700000000000000000e+01 7.955355494737166577e-02
6.704999999999999716e+01 7.956411870892812765e-02
6.709999999999999432e+01 8.106039355933956914e-02
6.715000000000000568e+01 8.055306609531172335e-02
6.720000000000000284e+01 7.954183763303751542e-02
6.725000000000000000e+01 8.045445945376013264e-02
6.729999999999999716e+01 8.093272618060302903e-02
6.734999999999999432e+01 8.251345748695614046e-02
6.740000000000000568e+01 8.338468521712676107e-02
6.745000000000000284e+01 8.393073928855813992e-02
6.750000000000000000e+01 8.361301651176232530e-02
6.754999999999999716e+01 8.135776573218483909e-02
6.759999999999999432e+01 8.010706246812272779e-02
6.765000000000000568e+01 8.014075800747087752e-02
6.770000000000000284e+01 8.278139094604543280e-02
6.775000000000000000e+01 8.207636666087993194e-02
6.779999999999999716e+01 8.216126406816721961e-02
6.784999999999999432e+01 8.259573099004506591e-02
6.790000000000000568e+01 8.194448356778856468e-02
6.795000000000000284e+01 8.045689152103917274e-02
6.800000000000000000e+01 8.111593267841248067e-02
6.804999999999999716e+01 8.284548592107206233e-02
6.809999999999999432e+01 8.187815199655887333e-02
6.815000000000000568e+01 8.427286280511045446e-02
6.820000000000000284e+01 8.497944924100904462e-02
6.825000000000000000e+01 8.532585424829135234e-02
6.829999999999999716e+01 8.473915148745304882e-02
6.834999999999999432e+01 8.633886424348953537e-02
6.840000000000000568e+01 8.835205324516488823e-02
6.845000000000000284e+01 9.236433363743051794e-02
6.850000000000000000e+01 9.441555368758357270e-02
6.854999999999999716e+01 9.606225824096989441e-02
6.859999999999999432e+01 9.830850703627831699e-02
6.865000000000000568e+01 1.030962089896116651e-01
6.870000000000000284e+01 1.057612783629318376e-01
6.875000000000000000e+01 1.091606662239806014e-01
6.879999999999999716e+01 1.119813465654490442e-01
6.884999999999999432e+01 1.166804103304589085e-01
6.890000000000000568e+01 1.197687252409762315e-01
6.895000000000000284e+01 1.225309708461512631e-01
6.900000000000000000e+01 1.230139024702778250e-01
6.904999999999999716e+01 1.231359633736923004e-01
6.909999999999999432e+01 1.223158131845419050e-01
6.915000000000000568e+01 1.192130814743366379e-01
6.920000000000000284e+01 1.191073610678599487e-01
6.925000000000000000e+01 1.214028968695533978e-01
6.929999999999999716e+01 1.200731412980311358e-01
6.934999999999999432e+01 1.212270318328013408e-01
6.940000000000000568e+01 1.253967857708772893e-01
6.945000000000000284e+01 1.268788324196088724e-01
6.950000000000000000e+01 1.271268010289196282e-01
6.954999999999999716e+01 1.304042246804154037e-01
6.959999999999999432e+01 1.326189808785416258e-01
6.965000000000000568e+01 1.336423694597335676e-01
6.970000000000000284e+01 1.345367076840110476e-01
6.975000000000000000e+01 1.359315704020315763e-01
6.979999999999999716e+01 1.378063513267369367e-01
6.984999999999999432e+01 1.400324447442876097e-01
6.990000000000000568e+01 1.436483917763468066e-01
6.995000000000000284e+01 1.469516440845319849e-01
7.000000000000000000e+01 1.469396758523266733e-01
7.004999999999999716e+01 1.513370988928547101e-01
7.009999999999999432e+01 1.570666507247045485e-01
7.015000000000000568e+01 1.556717663222981773e-01
7.020000000000000284e+01 1.571887432513494331e-01
7.025000000000000000e+01 1.568880186282231581e-01
7.029999999999999716e+01 1.600743934489117226e-01
7.034999999999999432e+01 1.556485857680957596e-01
7.040000000000000568e+01 1.561543625396657753e-01
7.045000000000000284e+01 1.611505721153372872e-01
7.050000000000000000e+01 1.634510556582572105e-01
7.054999999999999716e+01 1.657418986032635488e-01
7.059999999999999432e+01 1.592434531859170110e-01
7.065000000000000568e+01 1.638765746043374938e-01
7.070000000000000284e+01 1.644890157456775359e-01
7.075000000000000000e+01 1.643046457443157471e-01
7.079999999999999716e+01 1.658393925123229085e-01
7.084999999999999432e+01 1.679575316882030711e-01
7.090000000000000568e+01 1.672336809795426926e-01
7.095000000000000284e+01 1.673686599682703835e-01
7.100000000000000000e+01 1.689196141845175914e-01
7.104999999999999716e+01 1.688693292429993553e-01
7.109999999999999432e+01 1.716823374255378176e-01
7.115000000000000568e+01 1.715077304473602848e-01
7.120000000000000284e+01 1.715675310767251771e-01
7.125000000000000000e+01 1.668228630620023079e-01
7.129999999999999716e+01 1.679764055330540962e-01
7.134999999999999432e+01 1.665213276173233004e-01
7.140000000000000568e+01 1.656263068838532693e-01
7.145000000000000284e+01 1.659083984655802813e-01
7.150000000000000000e+01 1.651072509970223090e-01
7.154999999999999716e+01 1.646166127958940684e-01
7.159999999999999432e+01 1.700995962577272202e-01
7.165000000000000568e+01 1.712598305599711268e-01
7.170000000000000284e+01 1.699535952234239311e-01
7.175000000000000000e+01 1.687572057960981808e-01
7.179999999999999716e+01 1.703389790286430894e-01
7.184999999999999432e+01 1.721821102911890722e-01
7.190000000000000568e+01 1.732441324546191708e-01
7.195000000000000284e+01 1.746706512245022047e-01
7.200000000000000000e+01 1.776855476587799743e-01
7.204999999999999716e+01 1.785208357831301884e-01
7.209999999999999432e+01 1.783063394333052887e-01
7.215000000000000568e+01 1.899217589100699877e-01
7.220000000000000284e+01 1.894394199671440848e-01
7.225000000000000000e+01 1.897443780047506079e-01
7.229999999999999716e+01 1.904006779975486174e-01
7.234999999999999432e+01 1.903046692124132355e-01
7.240000000000000568e+01 1.908331125126395411e-01
7.245000000000000284e+01 1.886973932185962433e-01
7.250000000000000000e+01 1.890700895789656222e-01
7.254999999999999716e+01 1.900932062086516661e-01
7.259999999999999432e+01 1.888468502842940433e-01
7.265000000000000568e+01 1.882330606237029025e-01
7.270000000000000284e+01 1.889294280448905183e-01
7.275000000000000000e+01 1.907204750335980137e-01
7.279999999999999716e+01 1.937124659756200296e-01
7.284999999999999432e+01 1.899684794383015018e-01
7.290000000000000568e+01 1.908363746526252902e-01
7.295000000000000284e+01 1.909822426445892118e-01
7.300000000000000000e+01 1.908375012933113957e-01
7.304999999999999716e+01 1.920297103348504175e-01
7.309999999999999432e+01 1.932597171550088644e-01
7.315000000000000568e+01 1.931689495976654514e-01
7.320000000000000284e+01 1.932498192337711862e-01
7.325000000000000000e+01 1.912682643029285923e-01
7.329999999999999716e+01 1.857496808548317613e-01
7.334999999999999432e+01 1.870158189424802886e-01
7.340000000000000568e+01 1.914111803577061011e-01
7.345000000000000284e+01 1.932463887829489468e-01
7.350000000000000000e+01 1.943101092885395342e-01
7.354999999999999716e+01 1.919958082149360867e-01
7.359999999999999432e+01 1.909549365350770023e-01
7.365000000000000568e+01 1.919330531061198830e-01
7.370000000000000284e+01 1.868104542223079367e-01
7.375000000000000000e+01 1.863622655266357619e-01
7.379999999999999716e+01 1.888061086371583819e-01
7.384999999999999432e+01 1.932280377873844268e-01
7.390000000000000568e+01 1.802565320181379049e-01
7.395000000000000284e+01 1.817717595076293879e-01
7.400000000000000000e+01 1.826386701493197540e-01
7.404999999999999716e+01 1.755896484463912166e-01
7.409999999999999432e+01 1.761521913843785148e-01
7.415000000000000568e+01 1.788895455895561371e-01
7.420000000000000284e+01 1.796587695591575218e-01
7.425000000000000000e+01 1.813773718768529886e-01
7.429999999999999716e+01 1.809101341828762421e-01
7.434999999999999432e+01 1.794745798678942239e-01
7.440000000000000568e+01 1.786554292245576825e-01
7.445000000000000284e+01 1.820209920196560749e-01
7.450000000000000000e+01 1.841218321998928653e-01
7.454999999999999716e+01 1.834692008003465102e-01
7.459999999999999432e+01 1.865039401701147626e-01
7.465000000000000568e+01 1.849509480745683832e-01
7.470000000000000284e+01 1.849399032369067886e-01
7.475000000000000000e+01 1.831929724110055169e-01
7.479999999999999716e+01 1.855221875012139643e-01
7.484999999999999432e+01 1.862520313051325982e-01
7.490000000000000568e+01 1.864419310559965182e-01
7.495000000000000284e+01 1.864601733045604670e-01
7.500000000000000000e+01 1.835842813888648173e-01
7.504999999999999716e+01 1.820127237166186129e-01
7.509999999999999432e+01 1.817417686159629175e-01
7.515000000000000568e+01 1.790921598396414682e-01
7.520000000000000284e+01 1.783162628173483033e-01
7.525000000000000000e+01 1.756939545120882462e-01
7.529999999999999716e+01 1.750250394298103473e-01
7.534999999999999432e+01 1.752324587638408038e-01
7.540000000000000568e+01 1.805547772946559104e-01
7.545000000000000284e+01 1.805447648309985997e-01
7.550000000000000000e+01 1.807722500810470811e-01
7.554999999999999716e+01 1.767574662222292925e-01
7.559999999999999432e+01 1.714777287789389371e-01
7.565000000000000568e+01 1.699555473013618367e-01
7.570000000000000284e+01 1.717207385239227779e-01
7.575000000000000000e+01 1.715939214214327324e-01
7.579999999999999716e+01 1.714226198196344975e-01
7.584999999999999432e+01 1.686408560223149611e-01
7.590000000000000568e+01 1.674025023958202463e-01
7.595000000000000284e+01 1.666542081713539014e-01
7.600000000000000000e+01 1.712746553981611408e-01
7.604999999999999716e+01 1.662337718082251559e-01
7.609999999999999432e+01 1.662263823124053574e-01
7.615000000000000568e+01 1.657879121891432661e-01
7.620000000000000284e+01 1.675463571272622632e-01
7.625000000000000000e+01 1.663923623930573803e-01
7.629999999999999716e+01 1.658971785493574547e-01
7.634999999999999432e+01 1.670094755883379245e-01
7.640000000000000568e+01 1.662483224396243409e-01
7.645000000000000284e+01 1.668447152069084949e-01
7.650000000000000000e+01 1.619198341876482705e-01
7.654999999999999716e+01 1.616608530471104199e-01
7.659999999999999432e+01 1.593312373592187803e-01
7.665000000000000568e+01 1.567341092728782026e-01
7.670000000000000284e+01 1.545863704310930231e-01
7.675000000000000000e+01 1.555909389835901380e-01
7.679999999999999716e+01 1.543741230978462886e-01
7.684999999999999432e+01 1.522581664638147925e-01
7.690000000000000568e+01 1.514103922663740387e-01
7.695000000000000284e+01 1.511857161797764693e-01
7.700000000000000000e+01 1.506551505475172137e-01
7.704999999999999716e+01 1.463209350178437951e-01
7.709999999999999432e+01 1.465360844190080891e-01
7.715000000000000568e+01 1.400402124143897142e-01
7.720000000000000284e+01 1.368501448858467084e-01
7.725000000000000000e+01 1.342131744013649874e-01
7.729999999999999716e+01 1.314469515027788526e-01
7.734999999999999432e+01 1.286782348724038461e-01
7.740000000000000568e+01 1.279836074732577100e-01
7.745000000000000284e+01 1.298635835859217880e-01
7.750000000000000000e+01 1.252274985488654180e-01
7.754999999999999716e+01 1.225902515440090990e-01
7.759999999999999432e+01 1.214555774769061069e-01
7.765000000000000568e+01 1.204477395575151294e-01
7.770000000000000284e+01 1.246028509065673362e-01
7.775000000000000000e+01 1.228266413757107961e-01
7.779999999999999716e+01 1.209414600096054421e-01
7.784999999999999432e+01 1.123178965885485020e-01
7.790000000000000568e+01 1.118545100515416085e-01
7.795000000000000284e+01 1.196310808116867047e-01
7.800000000000000000e+01 1.180561706254016213e-01
7.804999999999999716e+01 1.144014269411735979e-01
7.809999999999999432e+01 1.148669529686460328e-01
7.815000000000000568e+01 1.085665378010383791e-01
7.820000000000000284e+01 1.086927109887356885e-01
7.825000000000000000e+01 1.074460350847546430e-01
7.829999999999999716e+01 1.040602881659147411e-01
7.834999999999999432e+01 1.028466422790043633e-01
7.840000000000000568e+01 1.020979329184496243e-01
7.845000000000000284e+01 1.008807841212357448e-01
7.850000000000000000e+01 1.014195122245545588e-01
7.854999999999999716e+01 1.005849619850378851e-01
7.859999999999999432e+01 1.008114831883065582e-01
7.865000000000000568e+01 1.007318484445135637e-01
7.870000000000000284e+01 1.003631496631883779e-01
7.875000000000000000e+01 9.949143349023148453e-02
7.879999999999999716e+01 9.903397064335500710e-02
7.884999999999999432e+01 9.306212343405283194e-02
7.890000000000000568e+01 9.296650570284449577e-02
7.895000000000000284e+01 8.546112233802428959e-02
7.900000000000000000e+01 8.306354990063931354e-02
7.904999999999999716e+01 8.273509876904502902e-02
7.909999999999999432e+01 8.462884100078862937e-02
7.915000000000000568e+01 8.562009252050777064e-02
7.920000000000000284e+01 8.586163520010135775e-02
7.925000000000000000e+01 8.686748728642613993e-02
7.929999999999999716e+01 8.643185665220783076e-02
7.934999999999999432e+01 8.371179272250772740e-02
7.940000000000000568e+01 8.301685623783872092e-02
7.945000000000000284e+01 8.372721799833790501e-02
7.950000000000000000e+01 8.482471624939001698e-02
7.954999999999999716e+01 8.486963342265017862e-02
7.959999999999999432e+01 8.031648521309478483e-02
7.965000000000000568e+01 8.013534579972160510e-02
7.970000000000000284e+01 7.953778826349394704e-02
7.975000000000000000e+01 7.998207635820359096e-02
7.979999999999999716e+01 7.959648526086973708e-02
7.984999999999999432e+01 8.024251337162206787e-02
7.990000000000000568e+01 8.313937041250994697e-02
7.995000000000000284e+01 8.236157565765211963e-02
8.000000000000000000e+01 8.375543346361466468e-02
8.004999999999999716e+01 8.286279107432255320e-02
8.009999999999999432e+01 8.032639233202464035e-02
8.015000000000000568e+01 7.882761990780559613e-02
8.020000000000000284e+01 7.817010227260186295e-02
8.025000000000000000e+01 7.782852383172250699e-02
8.029999999999999716e+01 7.916491966673591674e-02
8.034999999999999432e+01 7.147474968822727093e-02
8.040000000000000568e+01 7.144313544583613673e-02
8.045000000000000284e+01 7.036397828737259164e-02
8.050000000000000000e+01 7.081041118735678652e-02
8.054999999999999716e+01 6.851934076241182614e-02
8.059999999999999432e+01 6.668487461581076858e-02
8.065000000000000568e+01 6.494441358857015734e-02
8.070000000000000284e+01 6.552123814039746696e-02
8.075000000000000000e+01 6.387035822600659052e-02
8.079999999999999716e+01 6.291396533424338522e-02
8.084999999999999432e+01 6.164781463667478451e-02
8.090000000000000568e+01 5.864820142946839537e-02
8.095000000000000284e+01 5.686494153964249260e-02
8.100000000000000000e+01 5.728202340577381868e-02
8.104999999999999716e+01 5.564793439167148997e-02
8.109999999999999432e+01 5.638693642178183030e-02
8.115000000000000568e+01 5.596055466905046349e-02
8.120000000000000284e+01 5.605261394355487425e-02
8.125000000000000000e+01 5.281864806782811395e-02
8.129999999999999716e+01 5.236433103289596380e-02
8.134999999999999432e+01 5.277497180692336531e-02
8.140000000000000568e+01 5.074472432962623403e-02
8.145000000000000284e+01 4.957141608974596769e-02
8.150000000000000000e+01 5.290902754504676203e-02
8.154999999999999716e+01 5.599939505583064608e-02
8.159999999999999432e+01 5.839242631305598813e-02
8.165000000000000568e+01 6.404371973520207872e-02
8.170000000000000284e+01 6.551820758164113301e-02
8.175000000000000000e+01 6.629042105775484472e-02
8.179999999999999716e+01 6.800640187432248351e-02
8.184999999999999432e+01 6.768635568355298171e-02
8.190000000000000568e+01 6.813785953502297932e-02
8.195000000000000284e+01 6.943623622176188503e-02
8.200000000000000000e+01 6.930618170370450581e-02
8.204999999999999716e+01 7.035638167266616838e-02
8.209999999999999432e+01 7.268161350336536930e-02
8.215000000000000568e+01 7.300543040642283599e-02
8.220000000000000284e+01 7.110968184241249490e-02
8.225000000000000000e+01 6.683377763729624055e-02
8.229999999999999716e+01 6.902523192886854397e-02
8.234999999999999432e+01 7.014057953089428143e-02
8.240000000000000568e+01 6.552197365207632074e-02
8.245000000000000284e+01 6.455421428996797883e-02
8.250000000000000000e+01 6.436486021525358869e-02
8.254999999999999716e+01 6.390067523622838808e-02
8.259999999999999432e+01 6.515444087656323269e-02
8.265000000000000568e+01 5.971075264940600008e-02
8.270000000000000284e+01 6.021493497839798537e-02
8.275000000000000000e+01 6.100893718354378353e-02
8.279999999999999716e+01 6.186850009974527442e-02
8.284999999999999432e+01 6.144209418210019868e-02
8.290000000000000568e+01 6.923472023117661911e-02
8.295000000000000284e+01 6.822625505346874286e-02
8.300000000000000000e+01 7.738821969553714986e-02
8.304999999999999716e+01 7.386385317809597562e-02
8.309999999999999432e+01 7.561667086364640133e-02
8.315000000000000568e+01 7.774804291770308351e-02
8.320000000000000284e+01 8.378171917153535986e-02
8.325000000000000000e+01 8.356636472274620031e-02
8.329999999999999716e+01 8.148633709859268159e-02
8.334999999999999432e+01 8.202602533528585704e-02
8.340000000000000568e+01 8.256252826254661947e-02
8.345000000000000284e+01 8.142833111402653090e-02
8.350000000000000000e+01 8.168511071171132010e-02
8.354999999999999716e+01 8.068750086849790781e-02
8.359999999999999432e+01 8.151056378764859334e-02
8.365000000000000568e+01 7.591172075272521746e-02
8.370000000000000284e+01 7.598382487063853885e-02
8.375000000000000000e+01 7.549534886574796322e-02
8.379999999999999716e+01 7.475469450283832307e-02
8.384999999999999432e+01 7.071842724940032021e-02
8.390000000000000568e+01 7.035681425388908006e-02
8.395000000000000284e+01 6.869370679086478360e-02
8.400000000000000000e+01 6.396943613297913223e-02
8.404999999999999716e+01 6.356855792543682215e-02
8.409999999999999432e+01 6.369471561064631027e-02
8.415000000000000568e+01 6.028945641488604734e-02
8.420000000000000284e+01 6.179823835954174199e-02
8.425000000000000000e+01 6.209797883810209973e-02
8.429999999999999716e+01 6.151333965295457951e-02
8.434999999999999432e+01 6.101769631459653259e-02
8.440000000000000568e+01 5.765264348098286806e-02
8.445000000000000284e+01 5.488364521116268629e-02
8.450000000000000000e+01 5.125987542000047525e-02
8.454999999999999716e+01 5.133133335969899957e-02
8.459999999999999432e+01 5.128608942351102484e-02
8.465000000000000568e+01 4.995940335194547222e-02
8.470000000000000284e+01 4.619277209930255229e-02
8.475000000000000000e+01 4.212861691267673347e-02
8.479999999999999716e+01 3.960578054929509567e-02
8.484999999999999432e+01 3.892263932422331679e-02
8.490000000000000568e+01 3.933266720499664637e-02
8.495000000000000284e+01 4.185234477966484623e-02
8.500000000000000000e+01 4.087724166851931795e-02
8.504999999999999716e+01 4.123755076166209926e-02
8.509999999999999432e+01 3.931861447113054603e-02
8.515000000000000568e+01 3.965346664852676534e-02
8.520000000000000284e+01 3.757294423785242227e-02
8.525000000000000000e+01 3.899022509609326864e-02
8.529999999999999716e+01 3.742319971531956474e-02
8.534999999999999432e+01 3.823407400410162860e-02
8.540000000000000568e+01 4.089678243869314389e-02
8.545000000000000284e+01 4.047408509805941468e-02
8.550000000000000000e+01 3.176410808487027670e-02
8.554999999999999716e+01 3.266979659272001291e-02
8.559999999999999432e+01 3.203381355118152529e-02
8.565000000000000568e+01 2.787246414350141172e-02
8.570000000000000284e+01 2.568933229182900069e-02
8.575000000000000000e+01 2.775206678773035202e-02
8.579999999999999716e+01 2.603413693906932169e-02
8.584999999999999432e+01 2.276896555835560693e-02
8.590000000000000568e+01 1.797812261467504613e-02
8.595000000000000284e+01 1.874413750579367530e-02
8.600000000000000000e+01 1.921770635846103970e-02
8.604999999999999716e+01 1.919043763340856634e-02
8.609999999999999432e+01 1.884974977842045554e-02
8.615000000000000568e+01 2.269382073193042942e-02
8.620000000000000284e+01 2.475137148346476246e-02
8.625000000000000000e+01 2.244786680566857387e-02
8.629999999999999716e+01 2.051084894916039084e-02
8.634999999999999432e+01 2.153776403958249444e-02
8.640000000000000568e+01 2.261569215248417780e-02
8.645000000000000284e+01 2.313968791624610929e-02
8.650000000000000000e+01 2.405593314081815384e-02
8.654999999999999716e+01 2.483551426167961498e-02
8.659999999999999432e+01 2.545212211692141763e-02
8.665000000000000568e+01 2.516378774253462056e-02
8.670000000000000284e+01 2.678057475594037423e-02
8.675000000000000000e+01 2.705349697957687427e-02
8.679999999999999716e+01 2.738006568935998086e-02
8.684999999999999432e+01 2.564014336274929654e-02
8.690000000000000568e+01 2.263894562170442118e-02
8.695000000000000284e+01 2.428665380121570669e-02
8.700000000000000000e+01 2.355290098547744432e-02
8.704999999999999716e+01 1.726380193763025692e-02
8.709999999999999432e+01 2.499290756806010760e-02
8.715000000000000568e+01 3.688961829603266962e-02
8.720000000000000284e+01 3.617074596817389937e-02
8.725000000000000000e+01 3.420214947290432794e-02
8.729999999999999716e+01 3.409969306924275773e-02
8.734999999999999432e+01 3.430348396717399634e-02
8.740000000000000568e+01 3.407768088669358569e-02
8.745000000000000284e+01 3.870382692950238845e-02
8.750000000000000000e+01 3.782802529173308337e-02
8.754999999999999716e+01 4.057833014846778941e-02
8.759999999999999432e+01 4.114482207038121925e-02
8.765000000000000568e+01 4.200042917036460322e-02
8.770000000000000284e+01 4.227536823765689483e-02
8.775000000000000000e+01 3.993682158488926631e-02
8.779999999999999716e+01 4.054315813060672957e-02
8.784999999999999432e+01 4.180942601484868848e-02
8.790000000000000568e+01 4.271640750062007802e-02
8.795000000000000284e+01 4.955072038152714964e-02
8.800000000000000000e+01 4.912934677055957877e-02
8.804999999999999716e+01 4.977255806343017230e-02
8.809999999999999432e+01 4.860293374401619682e-02
8.815000000000000568e+01 4.537575536487659100e-02
8.820000000000000284e+01 4.631414488644669536e-02
8.825000000000000000e+01 4.740545233007473908e-02
8.829999999999999716e+01 4.548748333890977047e-02
8.834999999999999432e+01 4.428100141404674173e-02
8.840000000000000568e+01 4.628328584447336663e-02
8.845000000000000284e+01 5.029238733711871578e-02
8.850000000000000000e+01 5.035064533024970201e-02
8.854999999999999716e+01 4.914142549677726762e-02
8.859999999999999432e+01 5.298804094380248769e-02
8.865000000000000568e+01 5.614435871847206494e-02
8.870000000000000284e+01 5.571326311018692107e-02
8.875000000000000000e+01 5.463751189452827756e-02
8.879999999999999716e+01 5.595518355884564893e-02
8.884999999999999432e+01 5.370628252046064088e-02
8.890000000000000568e+01 5.434297855741439254e-02
8.895000000000000284e+01 5.641261265983942702e-02
8.900000000000000000e+01 5.619459852877460582e-02
8.904999999999999716e+01 5.545318792454136808e-02
8.909999999999999432e+01 5.562862782778549980e-02
8.915000000000000568e+01 5.499547296715562306e-02
8.920000000000000284e+01 5.535520188481344445e-02
8.925000000000000000e+01 5.527265972525380322e-02
8.929999999999999716e+01 5.518544075495655093e-02
8.934999999999999432e+01 5.431878023175273212e-02
8.940000000000000568e+01 5.550648839518688288e-02
8.945000000000000284e+01 5.941434023260009495e-02
8.950000000000000000e+01 5.845387465836980601e-02
8.954999999999999716e+01 5.815704640036534201e-02
8.959999999999999432e+01 5.815630044082519684e-02
8.965000000000000568e+01 5.806928250767225130e-02
8.970000000000000284e+01 5.860145448321339712e-02
8.975000000000000000e+01 5.964519891817549047e-02
8.979999999999999716e+01 6.016080010984511256e-02
8.984999999999999432e+01 5.769447583421907083e-02
8.990000000000000568e+01 5.601133641913298017e-02
8.995000000000000284e+01 5.678953314484076753e-02
9.000000000000000000e+01 5.632148340828498079e-02
9.004999999999999716e+01 6.082821726529973050e-02
9.009999999999999432e+01 9.876555303708646483e-02
9.015000000000000568e+01 9.691745146989541593e-02
9.020000000000000284e+01 5.135522542021229986e-02
9.025000000000000000e+01 5.295930554593394901e-02
9.029999999999999716e+01 5.357839445616264379e-02
9.034999999999999432e+01 5.267483832924376580e-02
9.040000000000000568e+01 5.252452484225797469e-02
9.045000000000000284e+01 5.166286836495682239e-02
9.050000000000000000e+01 5.678452379943240563e-02
9.054999999999999716e+01 6.178708698234498115e-02
9.059999999999999432e+01 6.249970626437478805e-02
9.065000000000000568e+01 6.192775816743518319e-02
9.070000000000000284e+01 6.165479857500055089e-02
9.075000000000000000e+01 6.222800905964057105e-02
9.079999999999999716e+01 6.163797082094216867e-02
9.084999999999999432e+01 6.161301380515479126e-02
9.090000000000000568e+01 5.122880807134484737e-02
9.095000000000000284e+01 5.040604474054243000e-02
9.100000000000000000e+01 5.072505100542289147e-02
9.104999999999999716e+01 5.225838830297476617e-02
9.109999999999999432e+01 1.874292393519577660e-02
9.115000000000000568e+01 1.607428703674908255e-02
9.120000000000000284e+01 1.641144376808584618e-02
9.125000000000000000e+01 1.845382475117871013e-02
9.129999999999999716e+01 1.751167313858401423e-02
9.134999999999999432e+01 1.887160861243895524e-02
9.140000000000000568e+01 1.646615960102509879e-02
9.145000000000000284e+01 1.712243529981579554e-02
9.150000000000000000e+01 1.805340904270667790e-02
9.154999999999999716e+01 1.927239958086332527e-02
9.159999999999999432e+01 2.524638035251448170e-02
9.165000000000000568e+01 2.596268603879282877e-02
9.170000000000000284e+01 2.541482835752430225e-02
9.175000000000000000e+01 2.601013742771313836e-02
9.179999999999999716e+01 2.651670451210915574e-02
9.184999999999999432e+01 2.428930895263610446e-02
9.190000000000000568e+01 2.341173268648715985e-02
9.195000000000000284e+01 2.365481713917394133e-02
9.200000000000000000e+01 2.410316924529239124e-02
9.204999999999999716e+01 2.422257916381208645e-02
9.209999999999999432e+01 2.617818711498678258e-02
9.215000000000000568e+01 2.684070328528773836e-02
9.220000000000000284e+01 2.481049286176645677e-02
9.225000000000000000e+01 2.394914880754985681e-02
9.229999999999999716e+01 2.365734541796711901e-02
9.234999999999999432e+01 2.205735534049244398e-02
9.240000000000000568e+01 2.554112442719672083e-02
9.245000000000000284e+01 2.724869740716718072e-02
9.250000000000000000e+01 2.683622655928898440e-02
9.254999999999999716e+01 2.739918021850923716e-02
9.259999999999999432e+01 2.777579773103621905e-02
9.265000000000000568e+01 2.560402898655063375e-02
9.270000000000000284e+01 2.566994115742946003e-02
9.275000000000000000e+01 2.558790183111172428e-02
9.279999999999999716e+01 2.727024603332908748e-02
9.284999999999999432e+01 2.651310960813293982e-02
9.290000000000000568e+01 2.690745848480267238e-02
9.295000000000000284e+01 2.825311001787020326e-02
9.300000000000000000e+01 2.999329671701121344e-02
9.304999999999999716e+01 2.273961247514543621e-02
9.309999999999999432e+01 2.044469254630618474e-02
9.315000000000000568e+01 1.903236490297197797e-02
9.320000000000000284e+01 1.920893690855903641e-02
9.325000000000000000e+01 1.867084775803429242e-02
9.329999999999999716e+01 1.519857585573331990e-02
9.334999999999999432e+01 1.543085457807281784e-02
9.340000000000000568e+01 1.423143095116139595e-02
9.345000000000000284e+01 1.358319181006745896e-02
9.350000000000000000e+01 9.920567604441554027e-03
9.354999999999999716e+01 7.404436656081180186e-03
9.359999999999999432e+01 3.523022907974353475e-03
9.365000000000000568e+01 -1.205330640827438540e-03
9.370000000000000284e+01 -3.785112525653504863e-03
9.375000000000000000e+01 -6.437007609997646811e-03
9.379999999999999716e+01 -8.703019095029535662e-03
9.384999999999999432e+01 -1.070407849923795535e-02
9.390000000000000568e+01 -1.147282922005584370e-02
9.395000000000000284e+01 -1.098661157808404273e-02
9.400000000000000000e+01 -1.057458589574111936e-02
9.404999999999999716e+01 -1.034655454381488288e-02
9.409999999999999432e+01 -9.787428485427834141e-03
9.415000000000000568e+01 -1.857837086493601200e-02
9.420000000000000284e+01 -1.688828734102722912e-02
9.425000000000000000e+01 -3.105081381321025263e-02
9.429999999999999716e+01 -3.006238949343983946e-02
9.434999999999999432e+01 -3.265341158418572087e-02
9.440000000000000568e+01 -3.803321680493724349e-02
9.445000000000000284e+01 -4.477902987900914816e-02
9.450000000000000000e+01 -4.460719130525643561e-02
9.454999999999999716e+01 -4.854963475828475566e-02
9.459999999999999432e+01 -5.169860942653980995e-02
9.465000000000000568e+01 -6.052147684069604516e-02
9.470000000000000284e+01 -6.107781305605737565e-02
9.475000000000000000e+01 -6.453501962661427338e-02
9.479999999999999716e+01 -6.653090355949513313e-02
9.484999999999999432e+01 -6.871986369317080456e-02
9.490000000000000568e+01 -7.692576350008963060e-02
9.495000000000000284e+01 -8.226717802652924738e-02
9.500000000000000000e+01 -8.289094916603598207e-02
9.504999999999999716e+01 -8.642566488308110750e-02
9.509999999999999432e+01 -8.948880508879031304e-02
9.515000000000000568e+01 -8.959930096587413739e-02
9.520000000000000284e+01 -9.397972270092204428e-02
9.525000000000000000e+01 -9.664146595700873199e-02
9.529999999999999716e+01 -1.025248443946609467e-01
9.534999999999999432e+01 -1.020511706284956688e-01
9.540000000000000568e+01 -1.053642888057360477e-01
9.545000000000000284e+01 -1.112187169753199867e-01
9.550000000000000000e+01 -1.125232767918354915e-01
9.554999999999999716e+01 -1.161284727413144091e-01
9.559999999999999432e+01 -1.222133596641141462e-01
9.565000000000000568e+01 -1.255798080156575458e-01
9.570000000000000284e+01 -1.362441782888608455e-01
9.575000000000000000e+01 -1.373813026866933240e-01
9.579999999999999716e+01 -1.443728498475925215e-01
9.584999999999999432e+01 -1.450240110271602545e-01
9.590000000000000568e+01 -1.435566265721067991e-01
9.595000000000000284e+01 -1.430042156218631066e-01
9.600000000000000000e+01 -1.368224142264214405e-01
9.604999999999999716e+01 -1.444844802964975750e-01
9.609999999999999432e+01 -1.491133311340157031e-01
9.615000000000000568e+01 -1.474788545396362172e-01
9.620000000000000284e+01 -1.478275612565648489e-01
9.625000000000000000e+01 -1.458857291031471770e-01
9.629999999999999716e+01 -1.467678108271798509e-01
9.634999999999999432e+01 -1.482210048784493861e-01
9.640000000000000568e+01 -1.481297995669033918e-01
9.645000000000000284e+01 -1.476265218955935266e-01
9.650000000000000000e+01 -1.542705481266091472e-01
9.654999999999999716e+01 -1.552525396402562319e-01
9.659999999999999432e+01 -1.596762029474653177e-01
9.665000000000000568e+01 -1.612496866443741683e-01
9.670000000000000284e+01 -1.567804266761090304e-01
9.675000000000000000e+01 -1.571224299047651041e-01
9.679999999999999716e+01 -1.596348789920976619e-01
9.684999999999999432e+01 -1.603409709017444285e-01
9.690000000000000568e+01 -1.658917338411240450e-01
9.695000000000000284e+01 -1.671207566480064355e-01
9.700000000000000000e+01 -1.704217743024030729e-01
9.704999999999999716e+01 -1.704854602447636591e-01
9.709999999999999432e+01 -1.687977212227144141e-01
9.715000000000000568e+01 -1.701752317393966929e-01
9.720000000000000284e+01 -1.670075439682745522e-01
9.725000000000000000e+01 -1.674042841558040784e-01
9.729999999999999716e+01 -1.682451801771512601e-01
9.734999999999999432e+01 -1.688639009651990708e-01
9.740000000000000568e+01 -1.690774398104071541e-01
9.745000000000000284e+01 -1.676123612336382629e-01
9.750000000000000000e+01 -1.668996343360217571e-01
9.754999999999999716e+01 -1.693046876850101412e-01
9.759999999999999432e+01 -1.684742134300931116e-01
9.765000000000000568e+01 -1.683040066881475172e-01
9.770000000000000284e+01 -1.675135829425120904e-01
9.775000000000000000e+01 -1.686004701833542507e-01
9.779999999999999716e+01 -1.686413329603349553e-01
9.784999999999999432e+01 -1.693347350779194904e-01
9.790000000000000568e+01 -1.701505521264987664e-01
9.795000000000000284e+01 -1.693720498378593065e-01
9.800000000000000000e+01 -1.691918094531717209e-01
9.804999999999999716e+01 -1.720321235536577398e-01
9.809999999999999432e+01 -1.736523674050852728e-01
9.815000000000000568e+01 -1.800740576801494464e-01
9.820000000000000284e+01 -1.781623761854889687e-01
9.825000000000000000e+01 -1.825772732538222254e-01
9.829999999999999716e+01 -1.830662761715422526e-01
9.834999999999999432e+01 -1.850175104380636648e-01
9.840000000000000568e+01 -1.880818615378882508e-01
9.845000000000000284e+01 -1.918996612078595065e-01
9.850000000000000000e+01 -1.935232094281742199e-01
9.854999999999999716e+01 -1.942515560719392798e-01
9.859999999999999432e+01 -1.947990511106528488e-01
9.865000000000000568e+01 -1.990067570846944522e-01
9.870000000000000284e+01 -2.027660090497136747e-01
9.875000000000000000e+01 -2.013245041645050915e-01
9.879999999999999716e+01 -2.083959150424353202e-01
9.884999999999999432e+01 -2.134321393988909132e-01
9.890000000000000568e+01 -2.138791854789799107e-01
9.895000000000000284e+01 -2.172520539719741683e-01
9.900000000000000000e+01 -2.235636160951513240e-01
9.904999999999999716e+01 -2.251023661415010590e-01
9.909999999999999432e+01 -2.216711984256558576e-01
9.915000000000000568e+01 -2.295588547193559148e-01
9.920000000000000284e+01 -2.304165676794010520e-01
9.925000000000000000e+01 -2.312942771563347710e-01
9.929999999999999716e+01 -2.327133355686914762e-01
9.934999999999999432e+01 -2.312656103781235983e-01
9.940000000000000568e+01 -2.346846546338783313e-01
9.945000000000000284e+01 -2.375453037645677834e-01
9.950000000000000000e+01 -2.378041777292104753e-01
9.954999999999999716e+01 -2.362766475382745701e-01
9.959999999999999432e+01 -2.363895706681445330e-01
9.965000000000000568e+01 -2.365076074143586948e-01
9.970000000000000284e+01 -2.386796422523108363e-01
9.975000000000000000e+01 -2.390958388627819620e-01
9.979999999999999716e+01 -2.413952088823309861e-01
9.984999999999999432e+01 -2.437523782059381472e-01
9.990000000000000568e+01 -2.432956255175628135e-01
9.995000000000000284e+01 -2.463538102966380539e-01
1.000000000000000000e+02 -2.453003781876680889e-01
1.000499999999999972e+02 -2.467528597352895148e-01
1.000999999999999943e+02 -2.507998519975574991e-01
1.001500000000000057e+02 -2.541398780956786174e-01
1.002000000000000028e+02 -2.580211012617148469e-01
1.002500000000000000e+02 -2.656117615533771792e-01
1.002999999999999972e+02 -2.679315255488817771e-01
1.003499999999999943e+02 -2.702120791027132207e-01
1.004000000000000057e+02 -2.756336174611666578e-01
1.004500000000000028e+02 -2.771133416347035805e-01
1.005000000000000000e+02 -2.767589315808817174e-01
1.005499999999999972e+02 -2.763918900577773674e-01
1.005999999999999943e+02 -2.732978685508120620e-01
1.006500000000000057e+02 -2.684384284471682536e-01
1.007000000000000028e+02 -2.738393091826921144e-01
1.007500000000000000e+02 -2.760814603655778465e-01
1.007999999999999972e+02 -2.798586016008166033e-01
1.008499999999999943e+02 -2.843975462942952559e-01
1.009000000000000057e+02 -2.864000586745760746e-01
1.009500000000000028e+02 -2.848410845318873341e-01
1.010000000000000000e+02 -2.866966805355377623e-01
1.010499999999999972e+02 -2.798645489359820049e-01
1.010999999999999943e+02 -2.849978012823983220e-01
1.011500000000000057e+02 -2.869446681288259637e-01
1.012000000000000028e+02 -2.858834579158731071e-01
1.012500000000000000e+02 -2.930925809261412107e-01
1.012999999999999972e+02 -2.863682685055692900e-01
1.013499999999999943e+02 -2.862806468807471139e-01
1.014000000000000057e+02 -2.864495981738585106e-01
1.014500000000000028e+02 -2.837047138996386386e-01
1.015000000000000000e+02 -2.841908888832677116e-01
1.015499999999999972e+02 -2.445530290809734553e-01
1.015999999999999943e+02 -2.480127204460967349e-01
1.016500000000000057e+02 -2.509565879297984137e-01
1.017000000000000028e+02 -2.462764617426451697e-01
1.017500000000000000e+02 -2.433695847970682447e-01
1.017999999999999972e+02 -2.428598110610580840e-01
1.018499999999999943e+02 -2.398667208521538252e-01
1.019000000000000057e+02 -2.396656654856730018e-01
1.019500000000000028e+02 -2.397362461456370997e-01
1.020000000000000000e+02 -2.409510142216756134e-01
1.020499999999999972e+02 -2.407528378851507833e-01
1.020999999999999943e+02 -2.395137735719050920e-01
1.021500000000000057e+02 -2.439056283560825378e-01
1.022000000000000028e+02 -2.427820596714986567e-01
1.022500000000000000e+02 -2.423115908605373292e-01
1.022999999999999972e+02 -2.425284892587647179e-01
1.023499999999999943e+02 -2.421022096112683542e-01
1.024000000000000057e+02 -2.355579863282619701e-01
1.024500000000000028e+02 -2.353453135734302204e-01
1.025000000000000000e+02 -2.362270715003895183e-01
1.025499999999999972e+02 -2.337285173068271993e-01
1.025999999999999943e+02 -2.309056142509481879e-01
1.026500000000000057e+02 -2.341962512890910508e-01
1.027000000000000028e+02 -2.317367187668867290e-01
1.027500000000000000e+02 -2.329807932042476382e-01
1.027999999999999972e+02 -2.320929653540482474e-01
1.028499999999999943e+02 -2.325277889564685840e-01
1.029000000000000057e+02 -2.312276918771893897e-01
1.029500000000000028e+02 -2.311093712179601578e-01
1.030000000000000000e+02 -2.312468702636535645e-01
1.030499999999999972e+02 -2.308012377692855444e-01
1.030999999999999943e+02 -2.306549382421920202e-01
1.031500000000000057e+02 -2.304858013458691568e-01
1.032000000000000028e+02 -2.295986440542269746e-01
1.032500000000000000e+02 -2.297791325091261272e-01
1.032999999999999972e+02 -2.311109045935826056e-01
1.033499999999999943e+02 -2.313841264114606666e-01
1.034000000000000057e+02 -2.303491531428550343e-01
1.034500000000000028e+02 -2.290175496097396068e-01
1.035000000000000000e+02 -2.281908427068426448e-01
1.035499999999999972e+02 -2.280638173332699414e-01
1.035999999999999943e+02 -2.280559924554373119e-01
1.036500000000000057e+02 -2.277010450239790873e-01
1.037000000000000028e+02 -2.278241469648666639e-01
1.037500000000000000e+02 -2.266981058047573550e-01
1.037999999999999972e+02 -2.260754927436629258e-01
1.038499999999999943e+02 -2.256972252484422958e-01
1.039000000000000057e+02 -2.247653161314499826e-01
1.039500000000000028e+02 -2.217805488496909228e-01
1.040000000000000000e+02 -2.210229662632370307e-01
1.040499999999999972e+02 -2.204293518790945150e-01
1.040999999999999943e+02 -2.215342237083906818e-01
1.041500000000000057e+02 -2.209759193097917407e-01
1.042000000000000028e+02 -2.170519781526834002e-01
1.042500000000000000e+02 -2.194025820677495409e-01
1.042999999999999972e+02 -2.176103027759608843e-01
1.043499999999999943e+02 -2.195518086853120443e-01
1.044000000000000057e+02 -2.214241545776478859e-01
1.044500000000000028e+02 -2.200885640698044265e-01
1.045000000000000000e+02 -2.207229166119402675e-01
1.045499999999999972e+02 -2.201289021365188669e-01
1.045999999999999943e+02 -2.170015665774597258e-01
1.046500000000000057e+02 -2.170850186955439465e-01
1.047000000000000028e+02 -2.160407836496577028e-01
1.047500000000000000e+02 -2.158505091950519428e-01
1.047999999999999972e+02 -2.101761814134940343e-01
1.048499999999999943e+02 -2.114448138532591115e-01
1.049000000000000057e+02 -2.119218259990617026e-01
1.049500000000000028e+02 -2.115451510090879672e-01
1.050000000000000000e+02 -2.091858619074591363e-01
1.050499999999999972e+02 -2.091233593984169747e-01
1.050999999999999943e+02 -2.103378024596201934e-01
1.051500000000000057e+02 -2.057074812373792527e-01
1.052000000000000028e+02 -2.063845822268507990e-01
1.052500000000000000e+02 -2.032608052475513016e-01
1.052999999999999972e+02 -2.010647067725251091e-01
1.053499999999999943e+02 -2.004378428300121751e-01
1.054000000000000057e+02 -2.013715618817172315e-01
1.054500000000000028e+02 -2.012153447946190554e-01
1.055000000000000000e+02 -2.015619933729801694e-01
1.055499999999999972e+02 -2.021112177881415339e-01
1.055999999999999943e+02 -2.011490939957231994e-01
1.056500000000000057e+02 -2.003373718921391822e-01
1.057000000000000028e+02 -2.031541793409692709e-01
1.057500000000000000e+02 -2.020782000084574148e-01
1.057999999999999972e+02 -2.007238106590857885e-01
1.058499999999999943e+02 -2.006223357242685745e-01
1.059000000000000057e+02 -2.034556310455797601e-01
1.059500000000000028e+02 -2.006160016744943653e-01
1.060000000000000000e+02 -2.015521192130888817e-01
1.060499999999999972e+02 -2.007091835222057363e-01
1.060999999999999943e+02 -2.027012103672100052e-01
1.061500000000000057e+02 -2.003379895258083077e-01
1.062000000000000028e+02 -1.987273784516465358e-01
1.062500000000000000e+02 -2.093962326814256814e-01
1.062999999999999972e+02 -2.106646546575925150e-01
1.063499999999999943e+02 -2.106851736483644766e-01
1.064000000000000057e+02 -2.091343729976612997e-01
1.064500000000000028e+02 -2.089342832064735311e-01
1.065000000000000000e+02 -2.104857654988091797e-01
1.065499999999999972e+02 -2.120646619831644542e-01
1.065999999999999943e+02 -2.118390017960907756e-01
1.066500000000000057e+02 -2.117681189900612881e-01
1.067000000000000028e+02 -2.134887191397490114e-01
1.067500000000000000e+02 -2.138803591095977397e-01
1.067999999999999972e+02 -2.147960369484246401e-01
1.068499999999999943e+02 -2.133558906460331639e-01
1.069000000000000057e+02 -2.135308075455675525e-01
1.069500000000000028e+02 -2.168648669509465610e-01
1.070000000000000000e+02 -2.184988513694605394e-01
1.070499999999999972e+02 -2.192183603042766604e-01
1.070999999999999943e+02 -2.179841348787699140e-01
1.071500000000000057e+02 -2.179431131938766864e-01
1.072000000000000028e+02 -2.197514361603736255e-01
1.072500000000000000e+02 -2.190098069246578238e-01
1.072999999999999972e+02 -2.182887320007658449e-01
1.073499999999999943e+02 -2.206839607503319756e-01
1.074000000000000057e+02 -2.203495218850008153e-01
1.074500000000000028e+02 -2.194315669989164441e-01
1.075000000000000000e+02 -2.169502600425323446e-01
1.075499999999999972e+02 -2.181378999849783451e-01
1.075999999999999943e+02 -2.175101573176459191e-01
1.076500000000000057e+02 -2.176682600712909477e-01
1.077000000000000028e+02 -2.182295129597343619e-01
1.077500000000000000e+02 -2.186226748881381909e-01
1.077999999999999972e+02 -2.186801961396181437e-01
1.078499999999999943e+02 -2.175755145469606133e-01
1.079000000000000057e+02 -2.166461572911869415e-01
1.079500000000000028e+02 -2.142454563425246483e-01
1.080000000000000000e+02 -2.137701807711586688e-01
1.080499999999999972e+02 -2.135081214328476140e-01
1.080999999999999943e+02 -2.127427763711518538e-01
1.081500000000000057e+02 -2.133958577487495845e-01
1.082000000000000028e+02 -2.122078073174629431e-01
1.082500000000000000e+02 -2.110465463498061023e-01
1.082999999999999972e+02 -2.061134605026964106e-01
1.083499999999999943e+02 -2.050168868009906720e-01
1.084000000000000057e+02 -2.044560354180100514e-01
1.084500000000000028e+02 -2.038139035824504675e-01
1.085000000000000000e+02 -2.014111860583865932e-01
1.085499999999999972e+02 -2.002755268524633869e-01
1.085999999999999943e+02 -1.967316643998391623e-01
1.086500000000000057e+02 -1.959812819000258943e-01
1.087000000000000028e+02 -1.957947779110139896e-01
1.087500000000000000e+02 -1.949006488310764673e-01
1.087999999999999972e+02 -1.929553150753111068e-01
1.088499999999999943e+02 -1.912694061829200709e-01
1.089000000000000057e+02 -1.911714260110387031e-01
1.089500000000000028e+02 -1.904924888155931917e-01
1.090000000000000000e+02 -1.895339439302421158e-01
1.090499999999999972e+02 -1.913018776058481585e-01
1.090999999999999943e+02 -1.903731435199502442e-01
1.091500000000000057e+02 -1.898147862631196781e-01
1.092000000000000028e+02 -1.892337016795807014e-01
1.092500000000000000e+02 -1.872207314327292149e-01
1.092999999999999972e+02 -1.862002062770761746e-01
1.093499999999999943e+02 -1.860021768068470804e-01
1.094000000000000057e+02 -1.847706404119648649e-01
1.094500000000000028e+02 -1.826078273480284953e-01
1.095000000000000000e+02 -1.849008643919203554e-01
1.095499999999999972e+02 -1.836568588033127003e-01
1.095999999999999943e+02 -1.833706034113896377e-01
1.096500000000000057e+02 -1.727314325333801082e-01
1.097000000000000028e+02 -1.730300123704510140e-01
1.097500000000000000e+02 -1.702490755592659943e-01
1.097999999999999972e+02 -1.727177237753360628e-01
1.098499999999999943e+02 -1.708252212213512145e-01
1.099000000000000057e+02 -1.686954383885391484e-01
1.099500000000000028e+02 -1.706288931848543577e-01
1.100000000000000000e+02 -1.698822462023300006e-01
1.100499999999999972e+02 -1.683588424373845260e-01
1.100999999999999943e+02 -1.674407588672560676e-01
1.101500000000000057e+02 -1.664308336030304869e-01
1.102000000000000028e+02 -1.668540240000628838e-01
1.102500000000000000e+02 -1.655265335627724155e-01
1.102999999999999972e+02 -1.639209371596504483e-01
1.103499999999999943e+02 -1.632115967707138682e-01
1.104000000000000057e+02 -1.628271527805189856e-01
1.104500000000000028e+02 -1.587012819719859635e-01
1.105000000000000000e+02 -1.572624546228767461e-01
1.105499999999999972e+02 -1.476908460945010881e-01
1.105999999999999943e+02 -1.455958424964039211e-01
1.106500000000000057e+02 -1.426195291655483477e-01
1.107000000000000028e+02 -1.402649211745590763e-01
1.107500000000000000e+02 -1.405308601644977284e-01
1.107999999999999972e+02 -1.386452452502785759e-01
1.108499999999999943e+02 -1.373231321480005707e-01
1.109000000000000057e+02 -1.359272770792189500e-01
1.109500000000000028e+02 -1.354555559753808647e-01
1.110000000000000000e+02 -1.351789884327787017e-01
1.110499999999999972e+02 -1.347324119673174447e-01
1.110999999999999943e+02 -1.326197308653738749e-01
1.111500000000000057e+02 -1.328800586986639554e-01
1.112000000000000028e+02 -1.314880000279033123e-01
1.112500000000000000e+02 -1.287734407909285617e-01
1.112999999999999972e+02 -1.285620311261505833e-01
1.113499999999999943e+02 -1.290243080866904646e-01
1.114000000000000057e+02 -1.296167781746604686e-01
1.114500000000000028e+02 -1.273059135327367641e-01
1.115000000000000000e+02 -1.257357441121767783e-01
1.115499999999999972e+02 -1.256611316091476305e-01
1.115999999999999943e+02 -1.256303247409154278e-01
1.116500000000000057e+02 -1.252266379263666518e-01
1.117000000000000028e+02 -1.231252723644357117e-01
1.117500000000000000e+02 -1.209891791756554924e-01
1.117999999999999972e+02 -1.191628691533410944e-01
1.118499999999999943e+02 -1.118480464664329960e-01
1.119000000000000057e+02 -1.091857736261189482e-01
1.119500000000000028e+02 -1.112240216478251886e-01
1.120000000000000000e+02 -1.101065153406411284e-01
1.120499999999999972e+02 -1.099977881347093678e-01
1.120999999999999943e+02 -1.094436694295707752e-01
1.121500000000000057e+02 -1.085551305556573948e-01
1.122000000000000028e+02 -1.071309725869846879e-01
1.122500000000000000e+02 -1.078980888435476793e-01
1.122999999999999972e+02 -1.085378596709341698e-01
1.123499999999999943e+02 -1.065682895134660718e-01
1.124000000000000057e+02 -1.042675619152100414e-01
1.124500000000000028e+02 -1.005456895492697345e-01
1.125000000000000000e+02 -1.005203742910898007e-01
1.125499999999999972e+02 -9.979708187564070854e-02
1.125999999999999943e+02 -9.757081808811345069e-02
1.126500000000000057e+02 -9.644436182076514263e-02
1.127000000000000028e+02 -9.384453668786577052e-02
1.127500000000000000e+02 -9.127870349466410405e-02
1.127999999999999972e+02 -8.981251028793950375e-02
1.128499999999999943e+02 -8.768680941008689944e-02
1.129000000000000057e+02 -8.555272103500535796e-02
1.129500000000000028e+02 -8.301756870480905826e-02
1.130000000000000000e+02 -8.263809267791834279e-02
1.130499999999999972e+02 -8.022502461692994358e-02
1.130999999999999943e+02 -7.798443808758966089e-02
1.131500000000000057e+02 -7.466135931172580842e-02
1.132000000000000028e+02 -7.755007831656397788e-02
1.132500000000000000e+02 -7.847804170524606826e-02
1.132999999999999972e+02 -7.770927719834391789e-02
1.133499999999999943e+02 -7.447722980546656046e-02
1.134000000000000057e+02 -7.229425161856548043e-02
1.134500000000000028e+02 -7.219655271721109324e-02
1.135000000000000000e+02 -6.985098209130086166e-02
1.135499999999999972e+02 -6.687119648908727843e-02
1.135999999999999943e+02 -6.495160577121945888e-02
1.136500000000000057e+02 -6.211621603882142711e-02
1.137000000000000028e+02 -5.847505594871540285e-02
1.137500000000000000e+02 -5.498316598188926485e-02
1.137999999999999972e+02 -5.183727346414052778e-02
1.138499999999999943e+02 -4.801052318072356051e-02
1.139000000000000057e+02 -4.537921259683309200e-02
1.139500000000000028e+02 -5.431219341748570739e-02
1.140000000000000000e+02 -5.117428462591321753e-02
1.140499999999999972e+02 -5.307384203187798244e-02
1.140999999999999943e+02 -5.353001792669058456e-02
1.141500000000000057e+02 -5.003785944273800995e-02
1.142000000000000028e+02 -4.901061466827628249e-02
1.142500000000000000e+02 -4.911950582262201992e-02
1.142999999999999972e+02 -4.942753384054639904e-02
1.143499999999999943e+02 -4.812824660146322597e-02
1.144000000000000057e+02 -4.330205554032788562e-02
1.144500000000000028e+02 -4.212122997028731886e-02
1.145000000000000000e+02 -4.065003487773858476e-02
1.145499999999999972e+02 -3.830380022458187289e-02
1.145999999999999943e+02 -3.580371918043893237e-02
1.146500000000000057e+02 -3.397667883772288733e-02
1.147000000000000028e+02 -3.022779845593900200e-02
1.147500000000000000e+02 -2.921001127910280784e-02
1.147999999999999972e+02 -2.380797006681294528e-02
1.148499999999999943e+02 -2.222215736698274213e-02
1.149000000000000057e+02 -2.219921261463395773e-02
1.149500000000000028e+02 -2.159503714236116201e-02
1.150000000000000000e+02 -1.931137444777263068e-02
1.150499999999999972e+02 -1.995670039969488913e-02
1.150999999999999943e+02 -1.979889849709181443e-02
1.151500000000000057e+02 -1.541133094833463564e-02
1.152000000000000028e+02 -2.724774096928691408e-02
1.152500000000000000e+02 -2.447322070769706454e-02
1.152999999999999972e+02 -2.257825985533453220e-02
1.153499999999999943e+02 -2.006693647281431250e-02
1.154000000000000057e+02 -1.633972577046621452e-02
1.154500000000000028e+02 -1.378172125617711102e-02
1.155000000000000000e+02 -1.577948822192484779e-02
1.155499999999999972e+02 -1.437874039840997091e-02
1.155999999999999943e+02 -1.199618733682096539e-02
1.156500000000000057e+02 -1.087922367187722089e-02
1.157000000000000028e+02 -1.001937805292987815e-02
1.157500000000000000e+02 -8.605831288950906155e-03
1.157999999999999972e+02 -5.771289342757794129e-03
1.158499999999999943e+02 -3.523811998246740435e-03
1.159000000000000057e+02 -3.088212888908847039e-03
1.159500000000000028e+02 -4.165726238705387725e-03
1.160000000000000000e+02 -7.101503098420703340e-03
1.160499999999999972e+02 -1.180783838989135637e-02
1.160999999999999943e+02 -6.810139269342587939e-03
1.161500000000000057e+02 -6.248097578098402681e-03
1.162000000000000028e+02 -7.981613563957009813e-03
1.162500000000000000e+02 -7.602864157937491187e-03
1.162999999999999972e+02 -4.891970129762402038e-03
1.163499999999999943e+02 -4.371134127414219410e-03
1.164000000000000057e+02 -4.615972003288996116e-03
1.164500000000000028e+02 -7.862234970873217821e-03
1.165000000000000000e+02 -8.205361981432783558e-03
1.165499999999999972e+02 -8.577437102999385318e-03
1.165999999999999943e+02 -8.312512626887487432e-03
1.166500000000000057e+02 -8.495503798078720900e-03
1.167000000000000028e+02 -4.925841913410737918e-03
1.167500000000000000e+02 -4.311845451271884358e-03
1.167999999999999972e+02 -2.516303468675800976e-03
1.168499999999999943e+02 1.244132374217305154e-03
1.169000000000000057e+02 2.424525078967796569e-03
1.169500000000000028e+02 2.911542563244599435e-03
1.170000000000000000e+02 2.730168211814895315e-03
1.170499999999999972e+02 2.586221325055897222e-03
1.170999999999999943e+02 4.040647359643003388e-03
1.171500000000000057e+02 6.392424225434053218e-03
1.172000000000000028e+02 1.174024843727172057e-02
1.172500000000000000e+02 1.377824295220149431e-02
1.172999999999999972e+02 1.623901023739529603e-02
1.173499999999999943e+02 1.670297449493452629e-02
1.174000000000000057e+02 1.207927424622585316e-02
1.174500000000000028e+02 1.365094964804028366e-02
1.175000000000000000e+02 1.557400618616399703e-02
1.175499999999999972e+02 1.948545504706564874e-02
1.175999999999999943e+02 1.955129928828934494e-02
1.176500000000000057e+02 2.307838623022882493e-02
1.177000000000000028e+02 2.516662362009542200e-02
1.177500000000000000e+02 2.610542897127754100e-02
1.177999999999999972e+02 2.673488058523408595e-02
1.178499999999999943e+02 2.695451131790402993e-02
1.179000000000000057e+02 2.811599138850955082e-02
1.179500000000000028e+02 3.006270372299257171e-02
1.180000000000000000e+02 2.923737173917058049e-02
1.180499999999999972e+02 2.980049040125297075e-02
1.180999999999999943e+02 2.951673132991858295e-02
1.181500000000000057e+02 2.846073360777410730e-02
1.182000000000000028e+02 2.812854147948813319e-02
1.182500000000000000e+02 2.864286553810136207e-02
1.182999999999999972e+02 2.875713846021946477e-02
1.183499999999999943e+02 2.682183499916758126e-02
1.184000000000000057e+02 2.782600835929596381e-02
1.184500000000000028e+02 2.831059165425373406e-02
1.185000000000000000e+02 2.837748047486989694e-02
1.185499999999999972e+02 2.808883211416529635e-02
1.185999999999999943e+02 2.675726739382099789e-02
1.186500000000000057e+02 2.677755537672104821e-02
1.187000000000000028e+02 2.719893732801861516e-02
1.187500000000000000e+02 2.720503091285540395e-02
1.187999999999999972e+02 2.714905843302689234e-02
1.188499999999999943e+02 2.664434113484987973e-02
1.189000000000000057e+02 2.662511814221806689e-02
1.189500000000000028e+02 2.698401752417694047e-02
1.190000000000000000e+02 2.754899435952555889e-02
1.190499999999999972e+02 3.483553259746036829e-02
1.190999999999999943e+02 3.568379964961228973e-02
1.191500000000000057e+02 3.656432510715387080e-02
1.192000000000000028e+02 4.145606811685110388e-02
1.192500000000000000e+02 4.119513749629696159e-02
1.192999999999999972e+02 4.207178011377057936e-02
1.193499999999999943e+02 4.273472654398056264e-02
1.194000000000000057e+02 4.131416626057310415e-02
1.194500000000000028e+02 4.176359740376985735e-02
1.195000000000000000e+02 4.373012536162580038e-02
1.195499999999999972e+02 4.461270638994978971e-02
1.195999999999999943e+02 4.448348578873125708e-02
1.196500000000000057e+02 4.444634423778207749e-02
1.197000000000000028e+02 4.584856278871002333e-02
1.197500000000000000e+02 4.605775816154494828e-02
1.197999999999999972e+02 4.509735143254300915e-02
1.198499999999999943e+02 4.538967498849022508e-02
1.199000000000000057e+02 4.460048033572364123e-02
1.199500000000000028e+02 4.340893133434581275e-02
1.200000000000000000e+02 4.470096046921821775e-02
1.200499999999999972e+02 4.433407569106584400e-02
1.200999999999999943e+02 4.745618558440183044e-02
1.201500000000000057e+02 4.749476891101359760e-02
1.202000000000000028e+02 4.956311877656390669e-02
1.202500000000000000e+02 5.899823132207757809e-02
1.202999999999999972e+02 6.096052690842453103e-02
1.203499999999999943e+02 6.285821095671136061e-02
1.204000000000000057e+02 6.246966459750603190e-02
1.204500000000000028e+02 6.334663499531768827e-02
1.205000000000000000e+02 6.433322086868666079e-02
1.205499999999999972e+02 6.555778481551907677e-02
1.205999999999999943e+02 6.456493442520651327e-02
1.206500000000000057e+02 6.420903677209699456e-02
1.207000000000000028e+02 6.446990241342313854e-02
1.207500000000000000e+02 6.614937653755609270e-02
1.207999999999999972e+02 6.573222871223570463e-02
1.208499999999999943e+02 6.654420679817696360e-02
1.209000000000000057e+02 6.770596423579063050e-02
1.209500000000000028e+02 6.534695468189788414e-02
1.210000000000000000e+02 5.850994082187917916e-02
1.210499999999999972e+02 5.773186357868387297e-02
1.210999999999999943e+02 5.732239172130568217e-02
1.211500000000000057e+02 5.487856228956657090e-02
1.212000000000000028e+02 6.061106761941496140e-02
1.212500000000000000e+02 5.960310785933850553e-02
1.212999999999999972e+02 6.129370281946016491e-02
1.213499999999999943e+02 6.071154572107569786e-02
1.214000000000000057e+02 5.858020934960442294e-02
1.214500000000000028e+02 5.828257683960606783e-02
1.215000000000000000e+02 5.804139999495176727e-02
1.215499999999999972e+02 5.920628961661084794e-02
1.215999999999999943e+02 5.946363123547538515e-02
1.216500000000000057e+02 5.983142605822033139e-02
1.217000000000000028e+02 6.066150463381886349e-02
1.217500000000000000e+02 6.251366453862559902e-02
1.217999999999999972e+02 6.314486400124796894e-02
1.218499999999999943e+02 6.398956631977884002e-02
1.219000000000000057e+02 6.650269662758456768e-02
1.219500000000000028e+02 7.091842401538214768e-02
1.220000000000000000e+02 6.986377674059669751e-02
1.220499999999999972e+02 6.858048723329820962e-02
1.220999999999999943e+02 6.695926405963260886e-02
1.221500000000000057e+02 6.772613453297758601e-02
1.222000000000000028e+02 7.289271530134668053e-02
1.222500000000000000e+02 7.360040226473227309e-02
1.222999999999999972e+02 7.293398533113862325e-02
1.223499999999999943e+02 7.327466291814459243e-02
1.224000000000000057e+02 7.170846151542804858e-02
1.224500000000000028e+02 7.240917897179903473e-02
1.225000000000000000e+02 7.430938904195534545e-02
1.225499999999999972e+02 7.710489889822752518e-02
1.225999999999999943e+02 7.584776311110144609e-02
1.226500000000000057e+02 7.333336776425186665e-02
1.227000000000000028e+02 7.244200849780534079e-02
1.227500000000000000e+02 7.373721457134342627e-02
1.227999999999999972e+02 7.719836413410852138e-02
1.228499999999999943e+02 7.786160348851163537e-02
1.229000000000000057e+02 7.975283685267202383e-02
1.229500000000000028e+02 8.013388630361276133e-02
1.230000000000000000e+02 8.177865555909198669e-02
1.230499999999999972e+02 8.077581198915670391e-02
1.230999999999999943e+02 7.973378695661895166e-02
1.231500000000000057e+02 8.063987835875216503e-02
1.232000000000000028e+02 7.882329189826337013e-02
1.232500000000000000e+02 8.056050049818716530e-02
1.232999999999999972e+02 8.706664557517262981e-02
1.233499999999999943e+02 8.687981730720374662e-02
1.234000000000000057e+02 8.572184147604088034e-02
1.234500000000000028e+02 8.774419042314572648e-02
1.235000000000000000e+02 8.843561649841412409e-02
1.235499999999999972e+02 8.831756488436927344e-02
1.235999999999999943e+02 9.016267481225505309e-02
1.236500000000000057e+02 8.823363784409375687e-02
1.237000000000000028e+02 8.672339740834254795e-02
1.237500000000000000e+02 8.686008644125094158e-02
1.237999999999999972e+02 8.515664463342341450e-02
1.238499999999999943e+02 8.373942049824768807e-02
1.239000000000000057e+02 8.382347057298496218e-02
1.239500000000000028e+02 8.399801039687219972e-02
1.240000000000000000e+02 8.565684195630154929e-02
1.240499999999999972e+02 8.671783143228813107e-02
1.240999999999999943e+02 8.468833347055607086e-02
1.241500000000000057e+02 8.524526283215783096e-02
1.242000000000000028e+02 8.539030715277691475e-02
1.242500000000000000e+02 8.595508189268241672e-02
1.242999999999999972e+02 8.609428154043757830e-02
1.243499999999999943e+02 8.663678776396438463e-02
1.244000000000000057e+02 8.566031951411003098e-02
1.244500000000000028e+02 8.506346591274643876e-02
1.245000000000000000e+02 8.564677693844677253e-02
1.245499999999999972e+02 8.493095123428061333e-02
1.245999999999999943e+02 7.753396927803143934e-02
1.246500000000000057e+02 7.531962881845209734e-02
1.247000000000000028e+02 7.505079713799084340e-02
1.247500000000000000e+02 7.651440661984229563e-02
1.247999999999999972e+02 7.640668940666087150e-02
1.248499999999999943e+02 7.680850164011623904e-02
1.249000000000000057e+02 7.971897615719485131e-02
1.249500000000000028e+02 8.083821430779482287e-02
1.250000000000000000e+02 7.759361231212676124e-02
1.250499999999999972e+02 7.887382877328245889e-02
1.250999999999999943e+02 8.011873772868841059e-02
1.251500000000000057e+02 8.005565093866913451e-02
1.252000000000000028e+02 8.111986634441144262e-02
1.252500000000000000e+02 8.434689095883948773e-02
1.252999999999999972e+02 8.437433346523869060e-02
1.253499999999999943e+02 8.603237245655576126e-02
1.254000000000000057e+02 8.670340692666052285e-02
1.254500000000000028e+02 8.623789040231430447e-02
1.255000000000000000e+02 8.740177791544267993e-02
1.255499999999999972e+02 8.996885891552372505e-02
1.255999999999999943e+02 8.922166008804399695e-02
1.256500000000000057e+02 9.010714270775731227e-02
1.257000000000000028e+02 9.251799240950887848e-02
1.257500000000000000e+02 9.413474699134298518e-02
1.257999999999999972e+02 9.529413423058967492e-02
1.258499999999999943e+02 9.601385966700842767e-02
1.259000000000000057e+02 9.626642799934657935e-02
1.259500000000000028e+02 9.642314842233867811e-02
1.260000000000000000e+02 9.672698213830548120e-02
1.260499999999999972e+02 9.566250061237906166e-02
1.260999999999999943e+02 9.693601517882739771e-02
1.261500000000000057e+02 9.853311255035397676e-02
1.262000000000000028e+02 9.731257622063226032e-02
1.262500000000000000e+02 1.000146445708458842e-01
1.262999999999999972e+02 9.826891531875138475e-02
1.263499999999999943e+02 9.781338261377611754e-02
1.264000000000000057e+02 9.812561151433367435e-02
1.264500000000000028e+02 9.822057867054387326e-02
1.265000000000000000e+02 1.005858362764516650e-01
1.265499999999999972e+02 8.023485230774397847e-02
1.265999999999999943e+02 8.039529379934579056e-02
1.266500000000000057e+02 8.528137475097119502e-02
1.267000000000000028e+02 8.363512441203051206e-02
1.267500000000000000e+02 8.138712968417752269e-02
1.267999999999999972e+02 8.150738980120991739e-02
1.268499999999999943e+02 8.263187633793515896e-02
1.269000000000000057e+02 8.307346786228929358e-02
1.269500000000000028e+02 8.412470577153860485e-02
1.270000000000000000e+02 8.380277309814353204e-02
1.270499999999999972e+02 8.182584498455200417e-02
1.270999999999999943e+02 8.140432654256518630e-02
1.271500000000000057e+02 8.551142060559475955e-02
1.272000000000000028e+02 8.668864369275865178e-02
1.272500000000000000e+02 8.500641802171451933e-02
1.272999999999999972e+02 8.425319435077620323e-02
1.273499999999999943e+02 8.482703502912147808e-02
1.274000000000000057e+02 8.253527934573991198e-02
1.274500000000000028e+02 8.264755947943770720e-02
1.275000000000000000e+02 8.210337287064529976e-02
1.275499999999999972e+02 8.135771552865929401e-02
1.275999999999999943e+02 8.027761354928551751e-02
1.276500000000000057e+02 8.120324234438830446e-02
1.277000000000000028e+02 8.187594409795151407e-02
1.277500000000000000e+02 8.422670937465608076e-02
1.277999999999999972e+02 8.392218668505400936e-02
1.278499999999999943e+02 8.434371859762559986e-02
1.279000000000000057e+02 8.378496802926498066e-02
1.279500000000000028e+02 8.354416090469901635e-02
1.280000000000000000e+02 8.342412860029285726e-02
1.280500000000000114e+02 8.273957039645879474e-02
1.280999999999999943e+02 7.976413149978979489e-02
1.281500000000000057e+02 8.066260040140497967e-02
1.281999999999999886e+02 7.970691440392725646e-02
1.282500000000000000e+02 7.812457397542285631e-02
1.283000000000000114e+02 7.656615020202424404e-02
1.283499999999999943e+02 7.399970135115135905e-02
1.284000000000000057e+02 7.303163490009874359e-02
1.284499999999999886e+02 7.198220338795226214e-02
1.285000000000000000e+02 6.875502875890641963e-02
1.285500000000000114e+02 6.921033543382906772e-02
1.285999999999999943e+02 6.604382870159727914e-02
1.286500000000000057e+02 6.252179684885024458e-02
1.286999999999999886e+02 6.131640667068678774e-02
1.287500000000000000e+02 6.168488413235874435e-02
1.288000000000000114e+02 6.352695465603734604e-02
1.288499999999999943e+02 6.387511379202663597e-02
1.289000000000000057e+02 6.703748012783011800e-02
1.289499999999999886e+02 6.624849944430694082e-02
1.290000000000000000e+02 6.600576529083723720e-02
1.290500000000000114e+02 6.584279096376706442e-02
1.290999999999999943e+02 6.706771271587226579e-02
1.291500000000000057e+02 6.650994315995097106e-02
1.291999999999999886e+02 6.522865095374949518e-02
1.292500000000000000e+02 6.590616246002564682e-02
1.293000000000000114e+02 6.603928865811804771e-02
1.293499999999999943e+02 6.973353164761333933e-02
1.294000000000000057e+02 6.827574288410689918e-02
1.294499999999999886e+02 6.848950381873901427e-02
1.295000000000000000e+02 6.678257456399107339e-02
1.295500000000000114e+02 6.659593085429324488e-02
1.295999999999999943e+02 6.760890055909371532e-02
1.296500000000000057e+02 6.571156225051587307e-02
1.296999999999999886e+02 6.488620932257786744e-02
1.297500000000000000e+02 6.292583532975308536e-02
1.298000000000000114e+02 5.772032353483042000e-02
1.298499999999999943e+02 5.820834298750014041e-02
1.299000000000000057e+02 5.861656472572318588e-02
1.299499999999999886e+02 5.988338385740972492e-02
1.300000000000000000e+02 5.721692128495468876e-02
1.300500000000000114e+02 5.694501851046484403e-02
1.300999999999999943e+02 5.778971396345945061e-02
1.301500000000000057e+02 5.700143804927935987e-02
1.301999999999999886e+02 5.903171021636973576e-02
1.302500000000000000e+02 5.385954701116114907e-02
1.303000000000000114e+02 5.265700838392797095e-02
1.303499999999999943e+02 5.292298806758687774e-02
1.304000000000000057e+02 5.211751121488532312e-02
1.304499999999999886e+02 5.115505744564105561e-02
1.305000000000000000e+02 5.151386061628405316e-02
1.305500000000000114e+02 5.122347371394740667e-02
1.305999999999999943e+02 5.058013292227177965e-02
1.306500000000000057e+02 5.092850708627502665e-02
1.306999999999999886e+02 5.189733650325168562e-02
1.307500000000000000e+02 5.413662675184251205e-02
1.308000000000000114e+02 5.566548691462722132e-02
1.308499999999999943e+02 5.529511050768784464e-02
1.309000000000000057e+02 5.860407587236175081e-02
1.309499999999999886e+02 5.587455562938203196e-02
1.310000000000000000e+02 5.574012834720678405e-02
1.310500000000000114e+02 5.620223551976304133e-02
1.310999999999999943e+02 5.713412495463192353e-02
1.311500000000000057e+02 5.663170656475920162e-02
1.311999999999999886e+02 5.700526136678977368e-02
1.312500000000000000e+02 6.371632783641939524e-02
1.313000000000000114e+02 6.372102415360227090e-02
1.313499999999999943e+02 6.427652284188628551e-02
1.314000000000000057e+02 6.568044655466069581e-02
1.314499999999999886e+02 6.882688489121843722e-02
1.315000000000000000e+02 6.775884365462897518e-02
1.315500000000000114e+02 6.916545635127993585e-02
1.315999999999999943e+02 6.996842975951568511e-02
1.316500000000000057e+02 6.858087635106277502e-02
1.316999999999999886e+02 7.027816595438172997e-02
1.317500000000000000e+02 7.115167052131708691e-02
1.318000000000000114e+02 7.544996300487760710e-02
1.318499999999999943e+02 7.602802144832654374e-02
1.319000000000000057e+02 7.832796639615249856e-02
1.319499999999999886e+02 8.012074566290405819e-02
1.320000000000000000e+02 8.055758511011876233e-02
1.320500000000000114e+02 8.244087561412007104e-02
1.320999999999999943e+02 8.182979067458587275e-02
1.321500000000000057e+02 8.340975433691869001e-02
1.321999999999999886e+02 8.676933469391055753e-02
1.322500000000000000e+02 8.953180304164001790e-02
1.323000000000000114e+02 8.820532352231799655e-02
1.323499999999999943e+02 8.977603473934549216e-02
1.324000000000000057e+02 9.216881265277562796e-02
1.324499999999999886e+02 9.440356180887997384e-02
1.325000000000000000e+02 9.186503109836782754e-02
1.325500000000000114e+02 9.533933267982193371e-02
1.325999999999999943e+02 9.726483102028302130e-02
1.326500000000000057e+02 9.754302740000422856e-02
1.326999999999999886e+02 1.013330541726332884e-01
1.327500000000000000e+02 1.017680179359589931e-01
1.328000000000000114e+02 1.003628663544238880e-01
1.328499999999999943e+02 1.006457721454516868e-01
1.329000000000000057e+02 9.943186329910019827e-02
1.329499999999999886e+02 9.518543071225156471e-02
1.330000000000000000e+02 9.515275510105308809e-02
1.330500000000000114e+02 9.490356832793217512e-02
1.330999999999999943e+02 9.667785581394257310e-02
1.331500000000000057e+02 9.812447951729433293e-02
1.331999999999999886e+02 9.942916447408656211e-02
1.332500000000000000e+02 9.730903255000744601e-02
1.333000000000000114e+02 9.538202730564949994e-02
1.333499999999999943e+02 9.427566445278205698e-02
1.334000000000000057e+02 9.532804681109929845e-02
1.334499999999999886e+02 9.664030510293789011e-02
1.335000000000000000e+02 9.310238840779674896e-02
1.335500000000000114e+02 9.488840564433588531e-02
1.335999999999999943e+02 8.596941217043189976e-02
1.336500000000000057e+02 8.842537584702649112e-02
1.336999999999999886e+02 9.098080942271317972e-02
1.337500000000000000e+02 9.692717339842997493e-02
1.338000000000000114e+02 9.840840937683252576e-02
1.338499999999999943e+02 9.903441900678872090e-02
1.339000000000000057e+02 1.018241774942714312e-01
1.339499999999999886e+02 1.064626920200495430e-01
1.340000000000000000e+02 1.062122384250381163e-01
1.340500000000000114e+02 1.074166553612037334e-01
1.340999999999999943e+02 1.071971029834863087e-01
1.341500000000000057e+02 1.074687924486825152e-01
1.341999999999999886e+02 1.096489971984813266e-01
1.342500000000000000e+02 1.119710335070744495e-01
1.343000000000000114e+02 1.133493898118912158e-01
1.343499999999999943e+02 1.160882924031752111e-01
1.344000000000000057e+02 1.165678868766955589e-01
1.344499999999999886e+02 1.178058535123228112e-01
1.345000000000000000e+02 1.208485003407288039e-01
1.345500000000000114e+02 1.204316753048583766e-01
1.345999999999999943e+02 1.217890136203181872e-01
1.346500000000000057e+02 1.107370375484086206e-01
1.346999999999999886e+02 1.097256755457567678e-01
1.347500000000000000e+02 1.075893619538341450e-01
1.348000000000000114e+02 1.098589492944289092e-01
1.348499999999999943e+02 1.103726455560708891e-01
1.349000000000000057e+02 1.130053410792353080e-01
1.349499999999999886e+02 1.140072990227875144e-01
1.350000000000000000e+02 1.141118170757943612e-01
1.350500000000000114e+02 1.164420814290029471e-01
1.350999999999999943e+02 1.190056869399310630e-01
1.351500000000000057e+02 1.195246333356940471e-01
1.351999999999999886e+02 1.201025327596956099e-01
1.352500000000000000e+02 1.178919989333610113e-01
1.353000000000000114e+02 1.220791492434905312e-01
1.353499999999999943e+02 1.231584373089639195e-01
1.354000000000000057e+02 1.212450159265919813e-01
1.354499999999999886e+02 1.174474349885941682e-01
1.355000000000000000e+02 1.190543600133605745e-01
1.355500000000000114e+02 1.055218655774326497e-01
1.355999999999999943e+02 1.028962089600269081e-01
1.356500000000000057e+02 1.009714491904355749e-01
1.356999999999999886e+02 1.007994029262478525e-01
1.357500000000000000e+02 1.019171213858100222e-01
1.358000000000000114e+02 1.011437873389116338e-01
1.358499999999999943e+02 9.974077834549223420e-02
1.359000000000000057e+02 1.012954254757017780e-01
1.359499999999999886e+02 1.020042208792834443e-01
1.360000000000000000e+02 1.022416748671776815e-01
1.360500000000000114e+02 1.045644657775049724e-01
1.360999999999999943e+02 1.057509243234127927e-01
1.361500000000000057e+02 1.083116539137189416e-01
1.361999999999999886e+02 1.058688407731208647e-01
1.362500000000000000e+02 1.073977381787409868e-01
1.363000000000000114e+02 1.072406962347447479e-01
1.363499999999999943e+02 1.073015056427913116e-01
1.364000000000000057e+02 1.072373630378626458e-01
1.364499999999999886e+02 1.092329265788782172e-01
1.365000000000000000e+02 1.092615626162457554e-01
1.365500000000000114e+02 1.103813492151055342e-01
1.365999999999999943e+02 1.103736425151838202e-01
1.366500000000000057e+02 1.103689420697030327e-01
1.366999999999999886e+02 1.122211192744529962e-01
1.367500000000000000e+02 1.133584199910494944e-01
1.368000000000000114e+02 1.137080338371242588e-01
1.368499999999999943e+02 1.105347528888651620e-01
1.369000000000000057e+02 1.104155073663119213e-01
1.369499999999999886e+02 1.103059300091200345e-01
1.370000000000000000e+02 1.108478083595046404e-01
1.370500000000000114e+02 1.113373240868023306e-01
1.370999999999999943e+02 1.121463727596237608e-01
1.371500000000000057e+02 1.116234854710149160e-01
1.371999999999999886e+02 1.102870736360628684e-01
1.372500000000000000e+02 1.103168160436647782e-01
1.373000000000000114e+02 1.119977128170601965e-01
1.373499999999999943e+02 1.124341901166683172e-01
1.374000000000000057e+02 1.125270875351287170e-01
1.374499999999999886e+02 1.119092264292041311e-01
1.375000000000000000e+02 1.143762986154805983e-01
1.375500000000000114e+02 1.167129892808958791e-01
1.375999999999999943e+02 1.165470005522742380e-01
1.376500000000000057e+02 1.147184112750971319e-01
1.376999999999999886e+02 1.125181126933845893e-01
1.377500000000000000e+02 1.135506304437607361e-01
1.378000000000000114e+02 1.127190589270211513e-01
1.378499999999999943e+02 1.132295895129641072e-01
1.379000000000000057e+02 1.125004708021653949e-01
1.379499999999999886e+02 1.118273889238447921e-01
1.380000000000000000e+02 1.125569467394901269e-01
1.380500000000000114e+02 1.124390333070634657e-01
1.380999999999999943e+02 1.120851650478949940e-01
1.381500000000000057e+02 1.122209669497000184e-01
1.381999999999999886e+02 1.129481636355190027e-01
1.382500000000000000e+02 1.139228446277220086e-01
1.383000000000000114e+02 1.179182046583422822e-01
1.383499999999999943e+02 1.173501198122878925e-01
1.384000000000000057e+02 1.177587747881611163e-01
1.384499999999999886e+02 1.179304031492453136e-01
1.385000000000000000e+02 1.175840642729390345e-01
1.385500000000000114e+02 1.213406891624808082e-01
1.385999999999999943e+02 1.250635064053699230e-01
1.386500000000000057e+02 1.246370130961626244e-01
1.386999999999999886e+02 1.251974244138376324e-01
1.387500000000000000e+02 1.247883699644456584e-01
1.388000000000000114e+02 1.249220879487468461e-01
1.388499999999999943e+02 1.245620935923575229e-01
1.389000000000000057e+02 1.246056968246847946e-01
1.389499999999999886e+02 1.408579773261969259e-01
1.390000000000000000e+02 1.426667601181156875e-01
1.390500000000000114e+02 1.453382679935631971e-01
1.390999999999999943e+02 1.476358030552363254e-01
1.391500000000000057e+02 1.502631107541255728e-01
1.391999999999999886e+02 1.507649785648308149e-01
1.392500000000000000e+02 1.529678101824512582e-01
1.393000000000000114e+02 1.535735757274119540e-01
1.393499999999999943e+02 1.525671252366045116e-01
1.394000000000000057e+02 1.520084967288708455e-01
1.394499999999999886e+02 1.560149842967701317e-01
1.395000000000000000e+02 1.592983664242380304e-01
1.395500000000000114e+02 1.600532161780587048e-01
1.395999999999999943e+02 1.613487752255153007e-01
1.396500000000000057e+02 1.649215631313299124e-01
1.396999999999999886e+02 1.643168677632532715e-01
1.397500000000000000e+02 1.644623301196451726e-01
1.398000000000000114e+02 1.638143442516302728e-01
1.398499999999999943e+02 1.647885927937959571e-01
1.399000000000000057e+02 1.672212064235923945e-01
1.399499999999999886e+02 1.695051231945534087e-01
1.400000000000000000e+02 1.718200011540604311e-01
1.400500000000000114e+02 1.734465730275926432e-01
1.400999999999999943e+02 1.779271061838618995e-01
1.401500000000000057e+02 1.754939784364482336e-01
1.401999999999999886e+02 1.805475104067785497e-01
1.402500000000000000e+02 1.812557801545249536e-01
1.403000000000000114e+02 1.826685206081963553e-01
1.403499999999999943e+02 1.839395160014176411e-01
1.404000000000000057e+02 1.834945551615033699e-01
1.404499999999999886e+02 1.850569853097196737e-01
1.405000000000000000e+02 1.927757063796365355e-01
1.405500000000000114e+02 1.939893714498087396e-01
1.405999999999999943e+02 1.945555224096497948e-01
1.406500000000000057e+02 2.007151031655776963e-01
1.406999999999999886e+02 2.013913091526596810e-01
1.407500000000000000e+02 2.006693673827028568e-01
1.408000000000000114e+02 2.016362595535605151e-01
1.408499999999999943e+02 2.018402126975172850e-01
1.409000000000000057e+02 2.023277857186422668e-01
1.409499999999999886e+02 2.033878782143500874e-01
1.410000000000000000e+02 2.085657843833012282e-01
1.410500000000000114e+02 2.079814163527252402e-01
1.410999999999999943e+02 2.133863448579366440e-01
1.411500000000000057e+02 2.123560904675834693e-01
1.411999999999999886e+02 2.137131075249990297e-01
1.412500000000000000e+02 2.148596989041673955e-01
1.413000000000000114e+02 2.127009794659064368e-01
1.413499999999999943e+02 2.141362907119447045e-01
1.414000000000000057e+02 2.156480906119131735e-01
1.414499999999999886e+02 2.178868026022194870e-01
1.415000000000000000e+02 2.179317742908802036e-01
1.415500000000000114e+02 2.193557998435953782e-01
1.415999999999999943e+02 2.200856737219795689e-01
1.416500000000000057e+02 2.212316526546466988e-01
1.416999999999999886e+02 2.220911098450645826e-01
1.417500000000000000e+02 2.243685259228049289e-01
1.418000000000000114e+02 2.240470378083448399e-01
1.418499999999999943e+02 2.244318986041497210e-01
1.419000000000000057e+02 2.252027031580978444e-01
1.419499999999999886e+02 2.254639739105969432e-01
1.420000000000000000e+02 2.266110456235731208e-01
1.420500000000000114e+02 2.292398440284688643e-01
1.420999999999999943e+02 2.314396108015875086e-01
1.421500000000000057e+02 2.320661936741404696e-01
1.421999999999999886e+02 2.346079037584350158e-01
1.422500000000000000e+02 2.396838337948556941e-01
1.423000000000000114e+02 2.398081949202920948e-01
1.423499999999999943e+02 2.383943433897539044e-01
1.424000000000000057e+02 2.402045352359402364e-01
1.424499999999999886e+02 2.387412819856026269e-01
1.425000000000000000e+02 2.393848981144808818e-01
1.425500000000000114e+02 2.384363957947699397e-01
1.425999999999999943e+02 2.376669152909717253e-01
1.426500000000000057e+02 2.370680536058084042e-01
1.426999999999999886e+02 2.366118467355616262e-01
1.427500000000000000e+02 2.364645911253860922e-01
1.428000000000000114e+02 2.369825671650116761e-01
1.428499999999999943e+02 2.372987824701833226e-01
1.429000000000000057e+02 2.388629786273681055e-01
1.429499999999999886e+02 2.381643324122361405e-01
1.430000000000000000e+02 2.410604934870993477e-01
1.430500000000000114e+02 2.381233459390549589e-01
1.430999999999999943e+02 2.346411341841850018e-01
1.431500000000000057e+02 2.390632634634381470e-01
1.431999999999999886e+02 2.404182394475824769e-01
1.432500000000000000e+02 2.389840441446103581e-01
1.433000000000000114e+02 2.412404627885633424e-01
1.433499999999999943e+02 2.444746311245363513e-01
1.434000000000000057e+02 2.462677876512339714e-01
1.434499999999999886e+02 2.464143892534438884e-01
1.435000000000000000e+02 2.450171084831525847e-01
1.435500000000000114e+02 2.444851139193390532e-01
1.435999999999999943e+02 2.451017632962136650e-01
1.436500000000000057e+02 2.459408919024636264e-01
1.436999999999999886e+02 2.466068703479413204e-01
1.437500000000000000e+02 2.476902502199239131e-01
1.438000000000000114e+02 2.459188411705066080e-01
1.438499999999999943e+02 2.480423296301657032e-01
1.439000000000000057e+02 2.476136896906581397e-01
1.439499999999999886e+02 2.473730850389392333e-01
1.440000000000000000e+02 2.484612217210329932e-01
1.440500000000000114e+02 2.371694339131397988e-01
1.440999999999999943e+02 2.371489305159134309e-01
1.441500000000000057e+02 2.380633695676845629e-01
1.441999999999999886e+02 2.377802540107509521e-01
1.442500000000000000e+02 2.397950069558877351e-01
1.443000000000000114e+02 2.418951470683625427e-01
1.443499999999999943e+02 2.394558045722184336e-01
1.444000000000000057e+02 2.389208557868443827e-01
1.444499999999999886e+02 2.388421658633119171e-01
1.445000000000000000e+02 2.395531727996776106e-01
1.445500000000000114e+02 2.421798269890091115e-01
1.445999999999999943e+02 2.404101669018123277e-01
1.446500000000000057e+02 2.397434081185324806e-01
1.446999999999999886e+02 2.395773943853957422e-01
1.447500000000000000e+02 2.396866197545552968e-01
1.448000000000000114e+02 2.410943262710742718e-01
1.448499999999999943e+02 2.404564396954909922e-01
1.449000000000000057e+02 2.388709733131300916e-01
1.449499999999999886e+02 2.399080127465386403e-01
1.450000000000000000e+02 2.362229828226954931e-01
1.450500000000000114e+02 2.350235349976748100e-01
1.450999999999999943e+02 2.259025477344439314e-01
1.451500000000000057e+02 2.272639262848661634e-01
1.451999999999999886e+02 2.217670966348749551e-01
1.452500000000000000e+02 2.092543214238278826e-01
1.453000000000000114e+02 2.040883836024668663e-01
1.453499999999999943e+02 1.957963452987923347e-01
1.454000000000000057e+02 1.932938106423038316e-01
1.454499999999999886e+02 1.862974410875643527e-01
1.455000000000000000e+02 1.818885112927683956e-01
1.455500000000000114e+02 1.808586898949493815e-01
1.455999999999999943e+02 1.786383545214879354e-01
1.456500000000000057e+02 1.739138414216771233e-01
1.456999999999999886e+02 1.747498145882907250e-01
1.457500000000000000e+02 1.747019829268664781e-01
1.458000000000000114e+02 1.712161359813134109e-01
1.458499999999999943e+02 1.667793717515523855e-01
1.459000000000000057e+02 1.562072306276253431e-01
1.459499999999999886e+02 1.561264560692447179e-01
1.460000000000000000e+02 1.569490706277658354e-01
1.460500000000000114e+02 1.616629930524837166e-01
1.460999999999999943e+02 1.633693475777499848e-01
1.461500000000000057e+02 1.649169444579409449e-01
1.461999999999999886e+02 1.526407970468079967e-01
1.462500000000000000e+02 1.502846073734444565e-01
1.463000000000000114e+02 1.433429502366513619e-01
1.463499999999999943e+02 1.406705217351924553e-01
1.464000000000000057e+02 1.436965849749428925e-01
1.464499999999999886e+02 1.388511667444301267e-01
1.465000000000000000e+02 1.324136646338248402e-01
1.465500000000000114e+02 1.249607005160352918e-01
1.465999999999999943e+02 1.193452749903777810e-01
1.466500000000000057e+02 1.188352922314924731e-01
1.466999999999999886e+02 1.170422056518637677e-01
1.467500000000000000e+02 1.193244784469069120e-01
1.468000000000000114e+02 1.157776559357803076e-01
1.468499999999999943e+02 1.092499939455923996e-01
1.469000000000000057e+02 1.014955913162301215e-01
1.469499999999999886e+02 9.584179945225146380e-02
1.470000000000000000e+02 9.299911390540417655e-02
1.470500000000000114e+02 9.406170957137416355e-02
1.470999999999999943e+02 8.958018218764263185e-02
1.471500000000000057e+02 8.983773618747036005e-02
1.471999999999999886e+02 7.243821680985941536e-02
1.472500000000000000e+02 7.088190847535025263e-02
1.473000000000000114e+02 7.091858353377837598e-02
1.473499999999999943e+02 7.174158171293905373e-02
1.474000000000000057e+02 7.400833085803838751e-02
1.474499999999999886e+02 7.306855503310016875e-02
1.475000000000000000e+02 5.926206015038284342e-02
1.475500000000000114e+02 4.473384665573226088e-02
1.475999999999999943e+02 4.684108130245105694e-02
1.476500000000000057e+02 4.222436482628928733e-02
1.476999999999999886e+02 4.372948411647797212e-02
1.477500000000000000e+02 4.542316902788048200e-02
1.478000000000000114e+02 3.195993102797319713e-02
1.478499999999999943e+02 3.320974643198325305e-02
1.479000000000000057e+02 2.901058493867775950e-02
1.479499999999999886e+02 2.516202173653093316e-02
1.480000000000000000e+02 2.779987923887487083e-02
1.480500000000000114e+02 2.745922063679893249e-02
1.480999999999999943e+02 2.794749118039258073e-02
1.481500000000000057e+02 1.912455206470743338e-02
1.481999999999999886e+02 1.974305918862999734e-02
1.482500000000000000e+02 1.752495464324175384e-02
1.483000000000000114e+02 -3.735057838009463865e-03
1.483499999999999943e+02 -7.816465691723116158e-03
1.484000000000000057e+02 -1.161808714824876486e-02
1.484499999999999886e+02 -2.472868221806994934e-02
1.485000000000000000e+02 -2.763927433667544981e-02
1.485500000000000114e+02 -2.732002592200205582e-02
1.485999999999999943e+02 -2.911900422739537378e-02
1.486500000000000057e+02 -2.618005654327327375e-02
1.486999999999999886e+02 -2.741785871826401405e-02
1.487500000000000000e+02 -2.996483041342816456e-02
1.488000000000000114e+02 -2.875521001468045110e-02
1.488499999999999943e+02 -2.852956875976096068e-02
1.489000000000000057e+02 -2.938802469185122432e-02
1.489499999999999886e+02 -3.518259709355117670e-02
1.490000000000000000e+02 -4.436367320626839750e-02
1.490500000000000114e+02 -4.002953372956181283e-02
1.490999999999999943e+02 -4.024187002261685880e-02
1.491500000000000057e+02 -3.926877212016813973e-02
1.491999999999999886e+02 -4.274654389509000008e-02
1.492500000000000000e+02 -4.319637362683342169e-02
1.493000000000000114e+02 -4.594582568174793852e-02
1.493499999999999943e+02 -4.254456553031843447e-02
1.494000000000000057e+02 -4.719422709304654101e-02
1.494499999999999886e+02 -5.290495833842667750e-02
1.495000000000000000e+02 -4.981565913757127206e-02
1.495500000000000114e+02 -5.376692696884204092e-02
1.495999999999999943e+02 -5.975254598821923280e-02
1.496500000000000057e+02 -5.626986701633805016e-02
1.496999999999999886e+02 -5.861621434709243100e-02
1.497500000000000000e+02 -5.894265116924696929e-02
1.498000000000000114e+02 -6.826004650293958365e-02
1.498499999999999943e+02 -6.775609492671262613e-02
1.499000000000000057e+02 -6.968201851918412459e-02
1.499499999999999886e+02 -7.197921217751292178e-02
1.500000000000000000e+02 -7.441471367325738773e-02
