# Supplementary material for: Elevated concentrations cause upright alpha-synuclein conformation at lipid interfaces
Source: Nat Commun. 2023 Sep 18;14:5731. doi: 10.1038/s41467-023-39843-1 (PMC10507035; doi:10.1038/s41467-023-39843-1)
Supplement: Supplementary file 3 — Source Data [file 41467_2023_39843_MOESM3_ESM.zip › Source Data file/FigureS12/figS12_highLPR_corr_s1_r2.txt]

0.000000000000000000e+00 nan
5.000000000000000278e-02 nan
1.000000000000000056e-01 nan
1.499999999999999944e-01 nan
2.000000000000000111e-01 nan
2.500000000000000000e-01 nan
2.999999999999999889e-01 nan
3.499999999999999778e-01 nan
4.000000000000000222e-01 nan
4.500000000000000111e-01 nan
5.000000000000000000e-01 nan
5.500000000000000444e-01 nan
5.999999999999999778e-01 nan
6.500000000000000222e-01 nan
6.999999999999999556e-01 nan
7.500000000000000000e-01 nan
8.000000000000000444e-01 nan
8.499999999999999778e-01 nan
9.000000000000000222e-01 nan
9.499999999999999556e-01 nan
1.000000000000000000e+00 nan
1.050000000000000044e+00 nan
1.100000000000000089e+00 nan
1.149999999999999911e+00 nan
1.199999999999999956e+00 nan
1.250000000000000000e+00 nan
1.300000000000000044e+00 nan
1.350000000000000089e+00 nan
1.399999999999999911e+00 nan
1.449999999999999956e+00 nan
1.500000000000000000e+00 nan
1.550000000000000044e+00 nan
1.600000000000000089e+00 nan
1.649999999999999911e+00 nan
1.699999999999999956e+00 nan
1.750000000000000000e+00 nan
1.800000000000000044e+00 nan
1.850000000000000089e+00 nan
1.899999999999999911e+00 nan
1.949999999999999956e+00 nan
2.000000000000000000e+00 nan
2.049999999999999822e+00 nan
2.100000000000000089e+00 nan
2.149999999999999911e+00 nan
2.200000000000000178e+00 nan
2.250000000000000000e+00 nan
2.299999999999999822e+00 nan
2.350000000000000089e+00 nan
2.399999999999999911e+00 nan
2.450000000000000178e+00 nan
2.500000000000000000e+00 nan
2.549999999999999822e+00 nan
2.600000000000000089e+00 nan
2.649999999999999911e+00 nan
2.700000000000000178e+00 nan
2.750000000000000000e+00 nan
2.799999999999999822e+00 nan
2.850000000000000089e+00 nan
2.899999999999999911e+00 nan
2.950000000000000178e+00 nan
3.000000000000000000e+00 nan
3.049999999999999822e+00 nan
3.100000000000000089e+00 nan
3.149999999999999911e+00 nan
3.200000000000000178e+00 nan
3.250000000000000000e+00 nan
3.299999999999999822e+00 nan
3.350000000000000089e+00 nan
3.399999999999999911e+00 nan
3.450000000000000178e+00 nan
3.500000000000000000e+00 nan
3.549999999999999822e+00 nan
3.600000000000000089e+00 nan
3.649999999999999911e+00 nan
3.700000000000000178e+00 nan
3.750000000000000000e+00 nan
3.799999999999999822e+00 nan
3.850000000000000089e+00 nan
3.899999999999999911e+00 nan
3.950000000000000178e+00 nan
4.000000000000000000e+00 nan
4.049999999999999822e+00 nan
4.099999999999999645e+00 nan
4.150000000000000355e+00 nan
4.200000000000000178e+00 nan
4.250000000000000000e+00 nan
4.299999999999999822e+00 nan
4.349999999999999645e+00 nan
4.400000000000000355e+00 nan
4.450000000000000178e+00 nan
4.500000000000000000e+00 nan
4.549999999999999822e+00 nan
4.599999999999999645e+00 nan
4.650000000000000355e+00 nan
4.700000000000000178e+00 nan
4.750000000000000000e+00 nan
4.799999999999999822e+00 nan
4.849999999999999645e+00 nan
4.900000000000000355e+00 nan
4.950000000000000178e+00 nan
5.000000000000000000e+00 nan
5.049999999999999822e+00 nan
5.099999999999999645e+00 nan
5.150000000000000355e+00 nan
5.200000000000000178e+00 nan
5.250000000000000000e+00 nan
5.299999999999999822e+00 nan
5.349999999999999645e+00 nan
5.400000000000000355e+00 nan
5.450000000000000178e+00 nan
5.500000000000000000e+00 nan
5.549999999999999822e+00 nan
5.599999999999999645e+00 nan
5.650000000000000355e+00 nan
5.700000000000000178e+00 nan
5.750000000000000000e+00 nan
5.799999999999999822e+00 nan
5.849999999999999645e+00 nan
5.900000000000000355e+00 nan
5.950000000000000178e+00 nan
6.000000000000000000e+00 nan
6.049999999999999822e+00 nan
6.099999999999999645e+00 nan
6.150000000000000355e+00 nan
6.200000000000000178e+00 nan
6.250000000000000000e+00 nan
6.299999999999999822e+00 nan
6.349999999999999645e+00 nan
6.400000000000000355e+00 nan
6.450000000000000178e+00 nan
6.500000000000000000e+00 nan
6.549999999999999822e+00 nan
6.599999999999999645e+00 nan
6.650000000000000355e+00 nan
6.700000000000000178e+00 nan
6.750000000000000000e+00 nan
6.799999999999999822e+00 nan
6.849999999999999645e+00 nan
6.900000000000000355e+00 nan
6.950000000000000178e+00 nan
7.000000000000000000e+00 nan
7.049999999999999822e+00 nan
7.099999999999999645e+00 nan
7.150000000000000355e+00 nan
7.200000000000000178e+00 nan
7.250000000000000000e+00 nan
7.299999999999999822e+00 nan
7.349999999999999645e+00 nan
7.400000000000000355e+00 nan
7.450000000000000178e+00 nan
7.500000000000000000e+00 nan
7.549999999999999822e+00 nan
7.599999999999999645e+00 nan
7.650000000000000355e+00 nan
7.700000000000000178e+00 nan
7.750000000000000000e+00 nan
7.799999999999999822e+00 nan
7.849999999999999645e+00 nan
7.900000000000000355e+00 nan
7.950000000000000178e+00 nan
8.000000000000000000e+00 nan
8.050000000000000711e+00 nan
8.099999999999999645e+00 nan
8.150000000000000355e+00 nan
8.199999999999999289e+00 nan
8.250000000000000000e+00 nan
8.300000000000000711e+00 nan
8.349999999999999645e+00 nan
8.400000000000000355e+00 nan
8.449999999999999289e+00 nan
8.500000000000000000e+00 nan
8.550000000000000711e+00 nan
8.599999999999999645e+00 nan
8.650000000000000355e+00 nan
8.699999999999999289e+00 nan
8.750000000000000000e+00 nan
8.800000000000000711e+00 nan
8.849999999999999645e+00 nan
8.900000000000000355e+00 nan
8.949999999999999289e+00 nan
9.000000000000000000e+00 nan
9.050000000000000711e+00 nan
9.099999999999999645e+00 nan
9.150000000000000355e+00 nan
9.199999999999999289e+00 nan
9.250000000000000000e+00 nan
9.300000000000000711e+00 nan
9.349999999999999645e+00 nan
9.400000000000000355e+00 nan
9.449999999999999289e+00 nan
9.500000000000000000e+00 nan
9.550000000000000711e+00 nan
9.599999999999999645e+00 nan
9.650000000000000355e+00 nan
9.699999999999999289e+00 nan
9.750000000000000000e+00 nan
9.800000000000000711e+00 nan
9.849999999999999645e+00 nan
9.900000000000000355e+00 nan
9.949999999999999289e+00 nan
1.000000000000000000e+01 nan
1.005000000000000071e+01 nan
1.009999999999999964e+01 nan
1.015000000000000036e+01 nan
1.019999999999999929e+01 nan
1.025000000000000000e+01 nan
1.030000000000000071e+01 nan
1.034999999999999964e+01 nan
1.040000000000000036e+01 nan
1.044999999999999929e+01 nan
1.050000000000000000e+01 nan
1.055000000000000071e+01 nan
1.059999999999999964e+01 nan
1.065000000000000036e+01 nan
1.069999999999999929e+01 nan
1.075000000000000000e+01 nan
1.080000000000000071e+01 nan
1.084999999999999964e+01 nan
1.090000000000000036e+01 nan
1.094999999999999929e+01 nan
1.100000000000000000e+01 nan
1.105000000000000071e+01 nan
1.109999999999999964e+01 nan
1.115000000000000036e+01 nan
1.119999999999999929e+01 nan
1.125000000000000000e+01 nan
1.130000000000000071e+01 nan
1.134999999999999964e+01 nan
1.140000000000000036e+01 nan
1.144999999999999929e+01 nan
1.150000000000000000e+01 nan
1.155000000000000071e+01 nan
1.159999999999999964e+01 nan
1.165000000000000036e+01 nan
1.169999999999999929e+01 nan
1.175000000000000000e+01 nan
1.180000000000000071e+01 nan
1.184999999999999964e+01 nan
1.190000000000000036e+01 nan
1.194999999999999929e+01 nan
1.200000000000000000e+01 nan
1.205000000000000071e+01 nan
1.209999999999999964e+01 nan
1.215000000000000036e+01 nan
1.219999999999999929e+01 nan
1.225000000000000000e+01 nan
1.230000000000000071e+01 nan
1.234999999999999964e+01 nan
1.240000000000000036e+01 nan
1.244999999999999929e+01 nan
1.250000000000000000e+01 nan
1.255000000000000071e+01 nan
1.259999999999999964e+01 nan
1.265000000000000036e+01 nan
1.269999999999999929e+01 nan
1.275000000000000000e+01 nan
1.280000000000000071e+01 nan
1.284999999999999964e+01 nan
1.290000000000000036e+01 nan
1.294999999999999929e+01 nan
1.300000000000000000e+01 nan
1.305000000000000071e+01 nan
1.309999999999999964e+01 nan
1.315000000000000036e+01 nan
1.319999999999999929e+01 nan
1.325000000000000000e+01 nan
1.330000000000000071e+01 nan
1.334999999999999964e+01 nan
1.340000000000000036e+01 nan
1.344999999999999929e+01 nan
1.350000000000000000e+01 nan
1.355000000000000071e+01 nan
1.359999999999999964e+01 nan
1.365000000000000036e+01 nan
1.369999999999999929e+01 nan
1.375000000000000000e+01 nan
1.380000000000000071e+01 nan
1.384999999999999964e+01 nan
1.390000000000000036e+01 nan
1.394999999999999929e+01 nan
1.400000000000000000e+01 nan
1.405000000000000071e+01 nan
1.409999999999999964e+01 nan
1.415000000000000036e+01 nan
1.419999999999999929e+01 nan
1.425000000000000000e+01 nan
1.430000000000000071e+01 nan
1.434999999999999964e+01 nan
1.440000000000000036e+01 nan
1.444999999999999929e+01 nan
1.450000000000000000e+01 nan
1.455000000000000071e+01 nan
1.459999999999999964e+01 nan
1.465000000000000036e+01 nan
1.469999999999999929e+01 nan
1.475000000000000000e+01 nan
1.480000000000000071e+01 nan
1.484999999999999964e+01 nan
1.490000000000000036e+01 nan
1.494999999999999929e+01 nan
1.500000000000000000e+01 nan
1.505000000000000071e+01 nan
1.509999999999999964e+01 nan
1.515000000000000036e+01 nan
1.519999999999999929e+01 nan
1.525000000000000000e+01 nan
1.530000000000000071e+01 nan
1.534999999999999964e+01 nan
1.540000000000000036e+01 nan
1.544999999999999929e+01 nan
1.550000000000000000e+01 nan
1.555000000000000071e+01 nan
1.559999999999999964e+01 nan
1.565000000000000036e+01 nan
1.569999999999999929e+01 nan
1.575000000000000000e+01 nan
1.580000000000000071e+01 nan
1.584999999999999964e+01 nan
1.590000000000000036e+01 nan
1.594999999999999929e+01 nan
1.600000000000000000e+01 nan
1.605000000000000071e+01 nan
1.610000000000000142e+01 nan
1.614999999999999858e+01 nan
1.619999999999999929e+01 nan
1.625000000000000000e+01 nan
1.630000000000000071e+01 nan
1.635000000000000142e+01 nan
1.639999999999999858e+01 nan
1.644999999999999929e+01 nan
1.650000000000000000e+01 nan
1.655000000000000071e+01 nan
1.660000000000000142e+01 nan
1.664999999999999858e+01 nan
1.669999999999999929e+01 nan
1.675000000000000000e+01 nan
1.680000000000000071e+01 nan
1.685000000000000142e+01 nan
1.689999999999999858e+01 nan
1.694999999999999929e+01 nan
1.700000000000000000e+01 nan
1.705000000000000071e+01 nan
1.710000000000000142e+01 nan
1.714999999999999858e+01 nan
1.719999999999999929e+01 nan
1.725000000000000000e+01 nan
1.730000000000000071e+01 nan
1.735000000000000142e+01 nan
1.739999999999999858e+01 nan
1.744999999999999929e+01 nan
1.750000000000000000e+01 nan
1.755000000000000071e+01 nan
1.760000000000000142e+01 nan
1.764999999999999858e+01 nan
1.769999999999999929e+01 nan
1.775000000000000000e+01 nan
1.780000000000000071e+01 nan
1.785000000000000142e+01 nan
1.789999999999999858e+01 nan
1.794999999999999929e+01 nan
1.800000000000000000e+01 nan
1.805000000000000071e+01 nan
1.810000000000000142e+01 nan
1.814999999999999858e+01 nan
1.819999999999999929e+01 nan
1.825000000000000000e+01 nan
1.830000000000000071e+01 nan
1.835000000000000142e+01 nan
1.839999999999999858e+01 nan
1.844999999999999929e+01 nan
1.850000000000000000e+01 nan
1.855000000000000071e+01 nan
1.860000000000000142e+01 nan
1.864999999999999858e+01 nan
1.869999999999999929e+01 nan
1.875000000000000000e+01 nan
1.880000000000000071e+01 nan
1.885000000000000142e+01 nan
1.889999999999999858e+01 nan
1.894999999999999929e+01 nan
1.900000000000000000e+01 nan
1.905000000000000071e+01 nan
1.910000000000000142e+01 nan
1.914999999999999858e+01 nan
1.919999999999999929e+01 nan
1.925000000000000000e+01 nan
1.930000000000000071e+01 nan
1.935000000000000142e+01 nan
1.939999999999999858e+01 nan
1.944999999999999929e+01 nan
1.950000000000000000e+01 nan
1.955000000000000071e+01 nan
1.960000000000000142e+01 nan
1.964999999999999858e+01 nan
1.969999999999999929e+01 nan
1.975000000000000000e+01 nan
1.980000000000000071e+01 nan
1.985000000000000142e+01 nan
1.989999999999999858e+01 nan
1.994999999999999929e+01 nan
2.000000000000000000e+01 nan
2.005000000000000071e+01 nan
2.010000000000000142e+01 nan
2.014999999999999858e+01 nan
2.019999999999999929e+01 nan
2.025000000000000000e+01 nan
2.030000000000000071e+01 nan
2.035000000000000142e+01 nan
2.039999999999999858e+01 nan
2.044999999999999929e+01 nan
2.050000000000000000e+01 nan
2.055000000000000071e+01 nan
2.060000000000000142e+01 nan
2.064999999999999858e+01 nan
2.069999999999999929e+01 nan
2.075000000000000000e+01 nan
2.080000000000000071e+01 nan
2.085000000000000142e+01 nan
2.089999999999999858e+01 nan
2.094999999999999929e+01 nan
2.100000000000000000e+01 nan
2.105000000000000071e+01 nan
2.110000000000000142e+01 nan
2.114999999999999858e+01 nan
2.119999999999999929e+01 nan
2.125000000000000000e+01 nan
2.130000000000000071e+01 nan
2.135000000000000142e+01 nan
2.139999999999999858e+01 nan
2.144999999999999929e+01 nan
2.150000000000000000e+01 nan
2.155000000000000071e+01 nan
2.160000000000000142e+01 nan
2.164999999999999858e+01 nan
2.169999999999999929e+01 nan
2.175000000000000000e+01 nan
2.180000000000000071e+01 nan
2.185000000000000142e+01 nan
2.189999999999999858e+01 nan
2.194999999999999929e+01 nan
2.200000000000000000e+01 nan
2.205000000000000071e+01 nan
2.210000000000000142e+01 nan
2.214999999999999858e+01 nan
2.219999999999999929e+01 nan
2.225000000000000000e+01 nan
2.230000000000000071e+01 nan
2.235000000000000142e+01 nan
2.239999999999999858e+01 nan
2.244999999999999929e+01 nan
2.250000000000000000e+01 nan
2.255000000000000071e+01 nan
2.260000000000000142e+01 nan
2.264999999999999858e+01 nan
2.269999999999999929e+01 nan
2.275000000000000000e+01 nan
2.280000000000000071e+01 nan
2.285000000000000142e+01 nan
2.289999999999999858e+01 nan
2.294999999999999929e+01 nan
2.300000000000000000e+01 nan
2.305000000000000071e+01 nan
2.310000000000000142e+01 nan
2.314999999999999858e+01 nan
2.319999999999999929e+01 nan
2.325000000000000000e+01 nan
2.330000000000000071e+01 nan
2.335000000000000142e+01 nan
2.339999999999999858e+01 nan
2.344999999999999929e+01 nan
2.350000000000000000e+01 nan
2.355000000000000071e+01 nan
2.360000000000000142e+01 nan
2.364999999999999858e+01 nan
2.369999999999999929e+01 nan
2.375000000000000000e+01 nan
2.380000000000000071e+01 nan
2.385000000000000142e+01 nan
2.389999999999999858e+01 nan
2.394999999999999929e+01 nan
2.400000000000000000e+01 nan
2.405000000000000071e+01 nan
2.410000000000000142e+01 nan
2.414999999999999858e+01 nan
2.419999999999999929e+01 nan
2.425000000000000000e+01 nan
2.430000000000000071e+01 nan
2.435000000000000142e+01 nan
2.439999999999999858e+01 nan
2.444999999999999929e+01 nan
2.450000000000000000e+01 nan
2.455000000000000071e+01 nan
2.460000000000000142e+01 nan
2.464999999999999858e+01 nan
2.469999999999999929e+01 nan
2.475000000000000000e+01 nan
2.480000000000000071e+01 nan
2.485000000000000142e+01 nan
2.489999999999999858e+01 nan
2.494999999999999929e+01 6.648135233446074432e-02
2.500000000000000000e+01 6.712839331734750392e-02
2.505000000000000071e+01 6.786683364794698914e-02
2.510000000000000142e+01 6.794466727945681905e-02
2.514999999999999858e+01 6.470893990476567215e-02
2.519999999999999929e+01 6.487033557971361164e-02
2.525000000000000000e+01 6.515202810301877479e-02
2.530000000000000071e+01 6.536197365943931248e-02
2.535000000000000142e+01 6.488830992156212341e-02
2.539999999999999858e+01 6.615833491618287876e-02
2.544999999999999929e+01 6.654697919742141865e-02
2.550000000000000000e+01 6.703250777269405269e-02
2.555000000000000071e+01 6.671728366823623246e-02
2.560000000000000142e+01 6.677062395943782203e-02
2.564999999999999858e+01 6.792909080373703279e-02
2.569999999999999929e+01 6.818284084928592781e-02
2.575000000000000000e+01 6.854030951166213692e-02
2.580000000000000071e+01 6.790737560549636731e-02
2.585000000000000142e+01 6.873508956781905488e-02
2.589999999999999858e+01 6.898339193905730915e-02
2.594999999999999929e+01 6.938302182771373394e-02
2.600000000000000000e+01 6.941660105238563194e-02
2.605000000000000071e+01 6.931507164538218413e-02
2.610000000000000142e+01 6.943057125161884724e-02
2.614999999999999858e+01 6.985421779689449107e-02
2.619999999999999929e+01 7.068338519511431495e-02
2.625000000000000000e+01 7.036172643226266954e-02
2.630000000000000071e+01 6.946560924814351723e-02
2.635000000000000142e+01 6.935033052338239468e-02
2.639999999999999858e+01 6.905406050295798126e-02
2.644999999999999929e+01 7.083463855182921265e-02
2.650000000000000000e+01 7.567482234049695278e-02
2.655000000000000071e+01 7.736782896044344660e-02
2.660000000000000142e+01 7.731448103436956709e-02
2.664999999999999858e+01 7.733843377796897900e-02
2.669999999999999929e+01 7.829653683070743331e-02
2.675000000000000000e+01 7.906022927429273706e-02
2.680000000000000071e+01 7.964552911836374205e-02
2.685000000000000142e+01 7.963824126422119898e-02
2.689999999999999858e+01 7.906999775066178571e-02
2.694999999999999929e+01 7.865436847650116026e-02
2.700000000000000000e+01 7.942693030525932452e-02
2.705000000000000071e+01 7.936053725212659227e-02
2.710000000000000142e+01 7.997478763178737793e-02
2.714999999999999858e+01 7.996015490868932374e-02
2.719999999999999929e+01 8.063962397004602323e-02
2.725000000000000000e+01 8.180322669299222582e-02
2.730000000000000071e+01 8.204535155970178739e-02
2.735000000000000142e+01 8.285402174884659576e-02
2.739999999999999858e+01 8.204087501392537396e-02
2.744999999999999929e+01 8.235802111106464707e-02
2.750000000000000000e+01 8.197161877417784293e-02
2.755000000000000071e+01 8.099119140926833160e-02
2.760000000000000142e+01 8.133917407584959069e-02
2.764999999999999858e+01 8.133109827302180406e-02
2.769999999999999929e+01 8.101638034319594284e-02
2.775000000000000000e+01 8.117163186891951376e-02
2.780000000000000071e+01 8.173596567993456075e-02
2.785000000000000142e+01 8.164032803549677031e-02
2.789999999999999858e+01 8.168606231391782602e-02
2.794999999999999929e+01 8.046393712849600477e-02
2.800000000000000000e+01 7.958088610855157397e-02
2.805000000000000071e+01 7.895821476813807971e-02
2.810000000000000142e+01 7.905757090042922486e-02
2.814999999999999858e+01 7.905902998948489968e-02
2.819999999999999929e+01 7.841649310603807099e-02
2.825000000000000000e+01 7.723920452728562369e-02
2.830000000000000071e+01 7.700673611235744898e-02
2.835000000000000142e+01 7.709888685456790791e-02
2.839999999999999858e+01 7.692836335598010611e-02
2.844999999999999929e+01 7.748862509852133540e-02
2.850000000000000000e+01 7.793143651382915260e-02
2.855000000000000071e+01 7.941378736207606315e-02
2.860000000000000142e+01 7.893538656141745047e-02
2.864999999999999858e+01 7.841814742077334033e-02
2.869999999999999929e+01 7.866706005309580252e-02
2.875000000000000000e+01 7.802105994436005221e-02
2.880000000000000071e+01 7.715873979098723801e-02
2.885000000000000142e+01 7.475094290605312219e-02
2.889999999999999858e+01 7.573741734258082614e-02
2.894999999999999929e+01 7.559119618799658991e-02
2.900000000000000000e+01 7.539458522781085359e-02
2.905000000000000071e+01 7.536346600545276719e-02
2.910000000000000142e+01 7.475860946529233608e-02
2.914999999999999858e+01 7.522625199482541047e-02
2.919999999999999929e+01 7.572709548132533497e-02
2.925000000000000000e+01 7.595238608957613491e-02
2.930000000000000071e+01 7.539196003448311867e-02
2.935000000000000142e+01 7.447607021546878703e-02
2.939999999999999858e+01 7.319189180407759121e-02
2.944999999999999929e+01 7.387049176691493080e-02
2.950000000000000000e+01 7.494577816126184178e-02
2.955000000000000071e+01 7.453563260955356484e-02
2.960000000000000142e+01 7.427979590330635595e-02
2.964999999999999858e+01 7.591444891820366137e-02
2.969999999999999929e+01 7.580771333062021056e-02
2.975000000000000000e+01 7.399802765186098974e-02
2.980000000000000071e+01 7.389593573575138630e-02
2.985000000000000142e+01 7.085679905231830056e-02
2.989999999999999858e+01 7.031193435682128734e-02
2.994999999999999929e+01 7.001786439968571418e-02
3.000000000000000000e+01 6.908688210628279036e-02
3.005000000000000071e+01 6.759998072498334121e-02
3.010000000000000142e+01 6.735310992681403652e-02
3.014999999999999858e+01 6.886907423207110079e-02
3.019999999999999929e+01 6.927933490577185827e-02
3.025000000000000000e+01 7.793120925448997205e-02
3.030000000000000071e+01 7.642791313322216951e-02
3.035000000000000142e+01 7.611616095675710625e-02
3.039999999999999858e+01 7.608495592788346029e-02
3.044999999999999929e+01 7.457448526187231141e-02
3.050000000000000000e+01 7.469397436731162188e-02
3.055000000000000071e+01 7.590986821700566878e-02
3.060000000000000142e+01 7.573291524667949415e-02
3.064999999999999858e+01 7.586855079601069474e-02
3.069999999999999929e+01 7.668335246117760629e-02
3.075000000000000000e+01 7.697029906138272426e-02
3.080000000000000071e+01 7.732825666267148512e-02
3.085000000000000142e+01 7.529470643972541177e-02
3.089999999999999858e+01 7.615314023680203048e-02
3.094999999999999929e+01 7.601183982952129659e-02
3.100000000000000000e+01 7.565730279532907609e-02
3.105000000000000071e+01 7.460390858604498687e-02
3.110000000000000142e+01 7.414606126687758869e-02
3.114999999999999858e+01 7.432300417043530283e-02
3.119999999999999929e+01 7.413036884361343115e-02
3.125000000000000000e+01 7.400530589250442492e-02
3.130000000000000071e+01 7.334154924356017791e-02
3.135000000000000142e+01 7.335025145755603992e-02
3.139999999999999858e+01 7.303790264520575171e-02
3.144999999999999929e+01 7.067593412840166012e-02
3.150000000000000000e+01 7.158009850851304590e-02
3.155000000000000071e+01 7.147490950312043734e-02
3.160000000000000142e+01 7.315789895557851807e-02
3.164999999999999858e+01 7.208779907816516286e-02
3.169999999999999929e+01 7.236442041897431232e-02
3.175000000000000000e+01 7.269848867502226586e-02
3.180000000000000071e+01 7.300945598125740954e-02
3.185000000000000142e+01 7.376460305055547451e-02
3.189999999999999858e+01 7.419155232014749968e-02
3.194999999999999929e+01 7.515883165615537542e-02
3.200000000000000000e+01 7.321282619043746609e-02
3.204999999999999716e+01 7.276915781658216398e-02
3.210000000000000142e+01 7.334744046723440380e-02
3.214999999999999858e+01 7.238104845748823124e-02
3.220000000000000284e+01 7.223091203532562565e-02
3.225000000000000000e+01 7.261484450618926889e-02
3.229999999999999716e+01 7.233701045616638958e-02
3.235000000000000142e+01 7.262850500671748366e-02
3.239999999999999858e+01 7.308950973349478963e-02
3.245000000000000284e+01 7.325620067443239236e-02
3.250000000000000000e+01 7.333946245915883011e-02
3.254999999999999716e+01 7.354293386581399472e-02
3.260000000000000142e+01 7.322217432563726813e-02
3.264999999999999858e+01 7.339122199517696121e-02
3.270000000000000284e+01 7.251028472860365781e-02
3.275000000000000000e+01 7.100624551518548710e-02
3.279999999999999716e+01 7.157723417823746992e-02
3.285000000000000142e+01 7.184798349416707253e-02
3.289999999999999858e+01 7.162836903792339782e-02
3.295000000000000284e+01 7.218301529972996622e-02
3.300000000000000000e+01 7.318989354365261490e-02
3.304999999999999716e+01 7.281690769224234694e-02
3.310000000000000142e+01 7.417961748125426191e-02
3.314999999999999858e+01 7.245783086858897937e-02
3.320000000000000284e+01 7.184883684231768708e-02
3.325000000000000000e+01 7.169318163360149931e-02
3.329999999999999716e+01 7.247366750359635068e-02
3.335000000000000142e+01 6.979298509011894192e-02
3.339999999999999858e+01 6.838251459455876868e-02
3.345000000000000284e+01 6.768533259830085413e-02
3.350000000000000000e+01 6.740378635195551360e-02
3.354999999999999716e+01 6.758368855343549475e-02
3.360000000000000142e+01 6.831829906243391815e-02
3.364999999999999858e+01 6.782905175396168607e-02
3.370000000000000284e+01 6.918274935160567685e-02
3.375000000000000000e+01 6.999027152721455647e-02
3.379999999999999716e+01 6.914448140311901803e-02
3.385000000000000142e+01 6.969639375761170486e-02
3.389999999999999858e+01 7.010611516109083174e-02
3.395000000000000284e+01 7.070053520337489517e-02
3.400000000000000000e+01 7.012483935348827468e-02
3.404999999999999716e+01 5.395893455249864412e-03
3.410000000000000142e+01 5.390457334077243708e-03
3.414999999999999858e+01 1.147078808863253446e-02
3.420000000000000284e+01 1.188872397372348413e-02
3.425000000000000000e+01 1.100031251238905300e-02
3.429999999999999716e+01 3.317676356928811465e-03
3.435000000000000142e+01 4.310788996729091917e-03
3.439999999999999858e+01 5.714819158913876304e-03
3.445000000000000284e+01 7.010741908620926784e-03
3.450000000000000000e+01 4.843630131358932223e-03
3.454999999999999716e+01 -2.087432846759304343e-03
3.460000000000000142e+01 8.989493628754250906e-05
3.464999999999999858e+01 -7.324831498091387109e-03
3.470000000000000284e+01 -7.559998556288974152e-03
3.475000000000000000e+01 -5.871617226306215069e-03
3.479999999999999716e+01 -4.772555153699042582e-03
3.485000000000000142e+01 -2.813424812508969093e-03
3.489999999999999858e+01 -3.427058560765940381e-03
3.495000000000000284e+01 -3.643190276808529367e-03
3.500000000000000000e+01 -4.528572414183528426e-03
3.504999999999999716e+01 -3.302048074953950300e-03
3.510000000000000142e+01 -3.463880251486913236e-03
3.514999999999999858e+01 -2.027463145207093927e-03
3.520000000000000284e+01 -1.766538281156602780e-03
3.525000000000000000e+01 -5.736852960359179951e-03
3.529999999999999716e+01 -2.712143189897749194e-03
3.535000000000000142e+01 -1.310542541111189103e-03
3.539999999999999858e+01 -3.432035694621447981e-04
3.545000000000000284e+01 4.687421549697823493e-03
3.550000000000000000e+01 4.027383894438687009e-03
3.554999999999999716e+01 7.982559530574341589e-03
3.560000000000000142e+01 8.848076644360819767e-03
3.564999999999999858e+01 9.771325883097602832e-03
3.570000000000000284e+01 1.214977982149559668e-02
3.575000000000000000e+01 1.246730635982098122e-02
3.579999999999999716e+01 1.203398892008744787e-02
3.585000000000000142e+01 1.308672181658307107e-02
3.589999999999999858e+01 1.681581109249564998e-02
3.595000000000000284e+01 2.096225905575740261e-02
3.600000000000000000e+01 2.456586098192504314e-02
3.604999999999999716e+01 2.710424165983019509e-02
3.610000000000000142e+01 2.897469401523542973e-02
3.614999999999999858e+01 3.047908600977478413e-02
3.620000000000000284e+01 3.582340214306083126e-02
3.625000000000000000e+01 3.864103226473929870e-02
3.629999999999999716e+01 4.132166905431702147e-02
3.635000000000000142e+01 3.801263036700883863e-02
3.639999999999999858e+01 3.695130807272677814e-02
3.645000000000000284e+01 4.517609521214598078e-02
3.650000000000000000e+01 4.897751143648764599e-02
3.654999999999999716e+01 3.806325628431462410e-02
3.660000000000000142e+01 3.490306759898092331e-02
3.664999999999999858e+01 3.636233466618789961e-02
3.670000000000000284e+01 3.688463970517235485e-02
3.675000000000000000e+01 3.155483082392037536e-02
3.679999999999999716e+01 3.123903763806316555e-02
3.685000000000000142e+01 3.314551800580155250e-02
3.689999999999999858e+01 3.367571738254419161e-02
3.695000000000000284e+01 3.074462899539824601e-02
3.700000000000000000e+01 3.198370954851339348e-02
3.704999999999999716e+01 3.318293393255858370e-02
3.710000000000000142e+01 3.727911921390218014e-02
3.714999999999999858e+01 3.995903769549479650e-02
3.720000000000000284e+01 4.296451163553690472e-02
3.725000000000000000e+01 4.277596358840654589e-02
3.729999999999999716e+01 4.668254981581915208e-02
3.735000000000000142e+01 4.302098331931413638e-02
3.739999999999999858e+01 4.425353121714666049e-02
3.745000000000000284e+01 4.137312415764859280e-02
3.750000000000000000e+01 2.395456656972466680e-02
3.754999999999999716e+01 2.342228960697887580e-02
3.760000000000000142e+01 2.329204752319671140e-02
3.764999999999999858e+01 1.413671043724392534e-02
3.770000000000000284e+01 1.463405249695171745e-02
3.775000000000000000e+01 1.203721981549093177e-02
3.779999999999999716e+01 1.297836440365198428e-02
3.785000000000000142e+01 1.742223773405615281e-02
3.789999999999999858e+01 1.890036999663545145e-02
3.795000000000000284e+01 1.498803329128759430e-02
3.800000000000000000e+01 1.792382097695551998e-02
3.804999999999999716e+01 2.111631366999044968e-02
3.810000000000000142e+01 -8.482150613328579697e-03
3.814999999999999858e+01 -4.012285423899719997e-03
3.820000000000000284e+01 -2.473086909090339673e-03
3.825000000000000000e+01 -1.479746528323982102e-03
3.829999999999999716e+01 3.020126637774979677e-03
3.835000000000000142e+01 4.055361078145356020e-03
3.839999999999999858e+01 5.831226555009155071e-03
3.845000000000000284e+01 6.013951902312069699e-03
3.850000000000000000e+01 8.092407534325652546e-03
3.854999999999999716e+01 5.423394310449298865e-03
3.860000000000000142e+01 5.670020899542707257e-03
3.864999999999999858e+01 8.716461079098231438e-03
3.870000000000000284e+01 7.603353709244411660e-03
3.875000000000000000e+01 5.686378763886677616e-03
3.879999999999999716e+01 9.579275652945034789e-03
3.885000000000000142e+01 8.373837678466961726e-03
3.889999999999999858e+01 1.039248971008088079e-02
3.895000000000000284e+01 1.478216913367039545e-02
3.900000000000000000e+01 1.330941361448981231e-02
3.904999999999999716e+01 7.693128300548134589e-03
3.910000000000000142e+01 4.420701805807499690e-03
3.914999999999999858e+01 5.481109469703928164e-03
3.920000000000000284e+01 3.366623367838228204e-03
3.925000000000000000e+01 3.759275082544863596e-03
3.929999999999999716e+01 3.624828036891862473e-03
3.935000000000000142e+01 1.071269788041325464e-02
3.939999999999999858e+01 1.189078789867116341e-02
3.945000000000000284e+01 1.620710454118739346e-02
3.950000000000000000e+01 1.927613781373472071e-02
3.954999999999999716e+01 2.199675035226746414e-02
3.960000000000000142e+01 1.869400027644302353e-02
3.964999999999999858e+01 1.900600767405990002e-02
3.970000000000000284e+01 1.811506721180968990e-02
3.975000000000000000e+01 2.199694984969570097e-02
3.979999999999999716e+01 2.485547098742394226e-02
3.985000000000000142e+01 2.808092821237894929e-02
3.989999999999999858e+01 2.981953126339705051e-02
3.995000000000000284e+01 3.149770921147005548e-02
4.000000000000000000e+01 3.247544587853831016e-02
4.004999999999999716e+01 3.116777267681872937e-02
4.010000000000000142e+01 3.166283681529270810e-02
4.014999999999999858e+01 3.221210614047324144e-02
4.020000000000000284e+01 3.589876134439980854e-02
4.025000000000000000e+01 3.816453490926058345e-02
4.029999999999999716e+01 4.002964884691480318e-02
4.035000000000000142e+01 4.277693364671267262e-02
4.039999999999999858e+01 4.229810766156219537e-02
4.045000000000000284e+01 3.663531956331531059e-02
4.050000000000000000e+01 3.923439288565994110e-02
4.054999999999999716e+01 4.212298573614884495e-02
4.060000000000000142e+01 3.977180036636356747e-02
4.064999999999999858e+01 3.919862668573981940e-02
4.070000000000000284e+01 3.495275576475200680e-02
4.075000000000000000e+01 3.271366539614156688e-02
4.079999999999999716e+01 3.119002791198744948e-02
4.085000000000000142e+01 3.234832482726016090e-02
4.089999999999999858e+01 2.537439904758922657e-02
4.095000000000000284e+01 2.479231241503971478e-02
4.100000000000000000e+01 2.530936043194400437e-02
4.104999999999999716e+01 2.674613241473741340e-02
4.110000000000000142e+01 2.804505315819045760e-02
4.114999999999999858e+01 2.942594669368724103e-02
4.120000000000000284e+01 3.043831059469045627e-02
4.125000000000000000e+01 2.238526473985361434e-02
4.129999999999999716e+01 2.585640441771396014e-02
4.135000000000000142e+01 2.832690955586133694e-02
4.139999999999999858e+01 3.046933074456799340e-02
4.145000000000000284e+01 3.249543440355610185e-02
4.150000000000000000e+01 3.359313569888169176e-02
4.154999999999999716e+01 3.649632554707876037e-02
4.160000000000000142e+01 3.862257003989449239e-02
4.164999999999999858e+01 3.976285356235181173e-02
4.170000000000000284e+01 4.035598444291205872e-02
4.175000000000000000e+01 4.123180621787697619e-02
4.179999999999999716e+01 4.124794641801007855e-02
4.185000000000000142e+01 4.175395209501819860e-02
4.189999999999999858e+01 4.395741850003955647e-02
4.195000000000000284e+01 4.506536835817773201e-02
4.200000000000000000e+01 4.738063570627270432e-02
4.204999999999999716e+01 4.978721160348905522e-02
4.210000000000000142e+01 4.712096940080481161e-02
4.214999999999999858e+01 4.864983136006360842e-02
4.220000000000000284e+01 5.057573022233364385e-02
4.225000000000000000e+01 4.959643147747328645e-02
4.229999999999999716e+01 5.157055555459555407e-02
4.235000000000000142e+01 5.359366181269912405e-02
4.239999999999999858e+01 5.397100463318028896e-02
4.245000000000000284e+01 5.755778773014316035e-02
4.250000000000000000e+01 5.805192571036822680e-02
4.254999999999999716e+01 5.698513284430037351e-02
4.260000000000000142e+01 5.688246190213137182e-02
4.264999999999999858e+01 5.884873012457307595e-02
4.270000000000000284e+01 6.165014346291644576e-02
4.275000000000000000e+01 6.138105792852879133e-02
4.279999999999999716e+01 6.375335893646927321e-02
4.285000000000000142e+01 6.457626388830089992e-02
4.289999999999999858e+01 6.541157771608649418e-02
4.295000000000000284e+01 6.843487121412636376e-02
4.300000000000000000e+01 6.812064626090258423e-02
4.304999999999999716e+01 6.776017737504937133e-02
4.310000000000000142e+01 7.079980029582245982e-02
4.314999999999999858e+01 7.068375623452602396e-02
4.320000000000000284e+01 7.145393866411384187e-02
4.325000000000000000e+01 7.255220343157023355e-02
4.329999999999999716e+01 7.344069208869494214e-02
4.335000000000000142e+01 7.510313260117260081e-02
4.339999999999999858e+01 7.485988381382913115e-02
4.345000000000000284e+01 7.330065956603179500e-02
4.350000000000000000e+01 7.285590646908700341e-02
4.354999999999999716e+01 7.295131069396494639e-02
4.360000000000000142e+01 7.336486363047740877e-02
4.364999999999999858e+01 7.309488543684489192e-02
4.370000000000000284e+01 7.355155433159980827e-02
4.375000000000000000e+01 7.446366028804983495e-02
4.379999999999999716e+01 7.384717589949028882e-02
4.385000000000000142e+01 7.277437300010868027e-02
4.389999999999999858e+01 6.870196514929151343e-02
4.395000000000000284e+01 6.947546618397508478e-02
4.400000000000000000e+01 6.845540504974521878e-02
4.404999999999999716e+01 6.662114054476939162e-02
4.410000000000000142e+01 6.680318215093412892e-02
4.414999999999999858e+01 6.409534859590287903e-02
4.420000000000000284e+01 6.127608550847411795e-02
4.425000000000000000e+01 5.768079699178563918e-02
4.429999999999999716e+01 5.655137486511469663e-02
4.435000000000000142e+01 5.594750712082553756e-02
4.439999999999999858e+01 5.397846205640078471e-02
4.445000000000000284e+01 5.529447411662977152e-02
4.450000000000000000e+01 5.134051615486451281e-02
4.454999999999999716e+01 5.171790336693408985e-02
4.460000000000000142e+01 5.164978587572574553e-02
4.464999999999999858e+01 5.052199937951989267e-02
4.470000000000000284e+01 5.141284340737525826e-02
4.475000000000000000e+01 5.194056965397741976e-02
4.479999999999999716e+01 5.129960553033187376e-02
4.485000000000000142e+01 5.097798628470840560e-02
4.489999999999999858e+01 5.159218188434682578e-02
4.495000000000000284e+01 5.226717376538946025e-02
4.500000000000000000e+01 5.153743959557648135e-02
4.504999999999999716e+01 5.173194359262656833e-02
4.510000000000000142e+01 5.190816362209376561e-02
4.514999999999999858e+01 5.166926993831157805e-02
4.520000000000000284e+01 5.118151677665371685e-02
4.525000000000000000e+01 5.148749707485935495e-02
4.529999999999999716e+01 5.181393754995326090e-02
4.535000000000000142e+01 5.422350842097734686e-02
4.539999999999999858e+01 5.586649435048890444e-02
4.545000000000000284e+01 5.505212793893225071e-02
4.550000000000000000e+01 5.671762161092589599e-02
4.554999999999999716e+01 5.683836663133064182e-02
4.560000000000000142e+01 5.703649211095242894e-02
4.564999999999999858e+01 5.735536685823020703e-02
4.570000000000000284e+01 5.803557568476232220e-02
4.575000000000000000e+01 6.022024726449259208e-02
4.579999999999999716e+01 6.103753705405337571e-02
4.585000000000000142e+01 6.116416843424125893e-02
4.589999999999999858e+01 6.174576018209313594e-02
4.595000000000000284e+01 6.269106070467836411e-02
4.600000000000000000e+01 6.335282731185634675e-02
4.604999999999999716e+01 6.295717086661516138e-02
4.610000000000000142e+01 6.338551166152603389e-02
4.614999999999999858e+01 6.311228497310382435e-02
4.620000000000000284e+01 6.478433508741987534e-02
4.625000000000000000e+01 6.557098568876301714e-02
4.629999999999999716e+01 6.629467184752688147e-02
4.635000000000000142e+01 6.793739030572118476e-02
4.639999999999999858e+01 6.869241856871473317e-02
4.645000000000000284e+01 6.951365984213504767e-02
4.650000000000000000e+01 6.970136859550565833e-02
4.654999999999999716e+01 6.565064667750201977e-02
4.660000000000000142e+01 6.637364376481449946e-02
4.664999999999999858e+01 6.306640497248386379e-02
4.670000000000000284e+01 6.150627593620129618e-02
4.675000000000000000e+01 6.245822957173536444e-02
4.679999999999999716e+01 6.340940650198967354e-02
4.685000000000000142e+01 6.328539941648368694e-02
4.689999999999999858e+01 6.326280819898490171e-02
4.695000000000000284e+01 6.298265687792647949e-02
4.700000000000000000e+01 6.403897450673688707e-02
4.704999999999999716e+01 6.683611966347105526e-02
4.710000000000000142e+01 6.726549197776403310e-02
4.714999999999999858e+01 7.003400967058144577e-02
4.720000000000000284e+01 7.410027967436554064e-02
4.725000000000000000e+01 7.515476255069122868e-02
4.729999999999999716e+01 7.601687815234031698e-02
4.735000000000000142e+01 7.897824320388223407e-02
4.739999999999999858e+01 7.984317892185965881e-02
4.745000000000000284e+01 8.167930521775638997e-02
4.750000000000000000e+01 7.926090266493641956e-02
4.754999999999999716e+01 8.068943632988798131e-02
4.760000000000000142e+01 8.049804876038292589e-02
4.764999999999999858e+01 8.293466369285892870e-02
4.770000000000000284e+01 8.404157281379365241e-02
4.775000000000000000e+01 8.673154436472491069e-02
4.779999999999999716e+01 8.661909940711047529e-02
4.785000000000000142e+01 8.437921518215471539e-02
4.789999999999999858e+01 8.150803367245541831e-02
4.795000000000000284e+01 8.279282962491538167e-02
4.800000000000000000e+01 8.343427735171063397e-02
4.804999999999999716e+01 8.532604466154340705e-02
4.810000000000000142e+01 8.733847640591294037e-02
4.814999999999999858e+01 8.811247070191499664e-02
4.820000000000000284e+01 9.065588792870274415e-02
4.825000000000000000e+01 9.171139745204084925e-02
4.829999999999999716e+01 9.271203294294845521e-02
4.835000000000000142e+01 9.380124056227659435e-02
4.839999999999999858e+01 9.448623800489264202e-02
4.845000000000000284e+01 9.561194978786938248e-02
4.850000000000000000e+01 9.757920938304370795e-02
4.854999999999999716e+01 1.006394198799596268e-01
4.860000000000000142e+01 1.030358782318094579e-01
4.864999999999999858e+01 1.014985607105667598e-01
4.870000000000000284e+01 1.035930313350249821e-01
4.875000000000000000e+01 1.011133077992694140e-01
4.879999999999999716e+01 9.922683255443541517e-02
4.885000000000000142e+01 9.978070730968105484e-02
4.889999999999999858e+01 1.020411303094296979e-01
4.895000000000000284e+01 9.662195899747551275e-02
4.900000000000000000e+01 9.836794860217738801e-02
4.904999999999999716e+01 9.993393098399420971e-02
4.910000000000000142e+01 9.996732514206763121e-02
4.914999999999999858e+01 1.004136818016322930e-01
4.920000000000000284e+01 1.017391502225125227e-01
4.925000000000000000e+01 1.018721894996040406e-01
4.929999999999999716e+01 1.042534425171333379e-01
4.935000000000000142e+01 1.053976959168268362e-01
4.939999999999999858e+01 1.090748440942352904e-01
4.945000000000000284e+01 1.121060164988027102e-01
4.950000000000000000e+01 1.137178479817545218e-01
4.954999999999999716e+01 1.150195275061982880e-01
4.960000000000000142e+01 1.043787008425775265e-01
4.964999999999999858e+01 1.053597025823969080e-01
4.970000000000000284e+01 1.049512706634880138e-01
4.975000000000000000e+01 1.047324906352092438e-01
4.979999999999999716e+01 1.055735335927952129e-01
4.985000000000000142e+01 1.059295658688549913e-01
4.989999999999999858e+01 1.076647277141161152e-01
4.995000000000000284e+01 1.078707822133355282e-01
5.000000000000000000e+01 1.072740251588986948e-01
5.004999999999999716e+01 1.083751125817770250e-01
5.010000000000000142e+01 1.127292820243735172e-01
5.014999999999999858e+01 1.144221156261173156e-01
5.020000000000000284e+01 1.137281133113825227e-01
5.025000000000000000e+01 1.108143031470017192e-01
5.029999999999999716e+01 1.136263226290943201e-01
5.035000000000000142e+01 1.140731906155832837e-01
5.039999999999999858e+01 9.198515150313356370e-02
5.045000000000000284e+01 8.915808720985111957e-02
5.050000000000000000e+01 9.014488674570669824e-02
5.054999999999999716e+01 9.039800565008106192e-02
5.060000000000000142e+01 8.648480997421054139e-02
5.064999999999999858e+01 8.602211624223285447e-02
5.070000000000000284e+01 8.390034917012169358e-02
5.075000000000000000e+01 7.732956991664423352e-02
5.079999999999999716e+01 7.819157198731861713e-02
5.085000000000000142e+01 7.929190991810247668e-02
5.089999999999999858e+01 8.112299998368127651e-02
5.095000000000000284e+01 8.204755343521751010e-02
5.100000000000000000e+01 8.188628269334953524e-02
5.104999999999999716e+01 8.659668837062092783e-02
5.110000000000000142e+01 8.678213000295456614e-02
5.114999999999999858e+01 8.896943164837405049e-02
5.120000000000000284e+01 8.513421021091156782e-02
5.125000000000000000e+01 8.759997982653761062e-02
5.129999999999999716e+01 9.040349598889715899e-02
5.135000000000000142e+01 8.843968298747299783e-02
5.139999999999999858e+01 8.954921494848251673e-02
5.145000000000000284e+01 7.937850083237608934e-02
5.150000000000000000e+01 7.355256493399832396e-02
5.154999999999999716e+01 6.133880807580550237e-02
5.160000000000000142e+01 6.066875056170181052e-02
5.164999999999999858e+01 6.568360896054677156e-02
5.170000000000000284e+01 6.398565157927103841e-02
5.175000000000000000e+01 6.005246499941022109e-02
5.179999999999999716e+01 6.151703122908411953e-02
5.185000000000000142e+01 5.959253712140743370e-02
5.189999999999999858e+01 6.198289899431599914e-02
5.195000000000000284e+01 6.549117711223860494e-02
5.200000000000000000e+01 6.865168150439693306e-02
5.204999999999999716e+01 6.701466301703833117e-02
5.210000000000000142e+01 6.676408901696063991e-02
5.214999999999999858e+01 6.263636638213535002e-02
5.220000000000000284e+01 6.417838023271453529e-02
5.225000000000000000e+01 6.263460411030910557e-02
5.229999999999999716e+01 6.586594909182680313e-02
5.235000000000000142e+01 6.297337642801474622e-02
5.239999999999999858e+01 6.500073939751947749e-02
5.245000000000000284e+01 6.604790933909118755e-02
5.250000000000000000e+01 7.023007532982886159e-02
5.254999999999999716e+01 6.909988493286031708e-02
5.260000000000000142e+01 7.175393267650236051e-02
5.264999999999999858e+01 7.283399959110456456e-02
5.270000000000000284e+01 7.347888792339177244e-02
5.275000000000000000e+01 6.895988001840071269e-02
5.279999999999999716e+01 6.008326635308045005e-02
5.285000000000000142e+01 6.536120737664513625e-02
5.289999999999999858e+01 6.258351229231276514e-02
5.295000000000000284e+01 6.850078246182519925e-02
5.300000000000000000e+01 7.125689687593828037e-02
5.304999999999999716e+01 6.891076094835180132e-02
5.310000000000000142e+01 6.608603514809120727e-02
5.314999999999999858e+01 6.719311539076192052e-02
5.320000000000000284e+01 7.072131694104172306e-02
5.325000000000000000e+01 6.636156994182806912e-02
5.329999999999999716e+01 6.824861106927122834e-02
5.335000000000000142e+01 6.998396828116125457e-02
5.339999999999999858e+01 7.262112615476154498e-02
5.345000000000000284e+01 7.457669805937910956e-02
5.350000000000000000e+01 7.702946381492659089e-02
5.354999999999999716e+01 7.812216009263851790e-02
5.360000000000000142e+01 7.746527064568385634e-02
5.364999999999999858e+01 7.775593220843364517e-02
5.370000000000000284e+01 7.978030712347874975e-02
5.375000000000000000e+01 8.463067884122300877e-02
5.379999999999999716e+01 8.533689137278924197e-02
5.385000000000000142e+01 8.488842999061475825e-02
5.389999999999999858e+01 8.636598289194699629e-02
5.395000000000000284e+01 7.943400963961817773e-02
5.400000000000000000e+01 8.277625286939135907e-02
5.404999999999999716e+01 8.693329575154350175e-02
5.410000000000000142e+01 1.814355702180886487e-02
5.414999999999999858e+01 1.761972620156272359e-02
5.420000000000000284e+01 1.912893739295530929e-02
5.425000000000000000e+01 2.040265035155186188e-02
5.429999999999999716e+01 1.986644262854957155e-02
5.435000000000000142e+01 2.147691226522227895e-02
5.439999999999999858e+01 2.511909787992728724e-02
5.445000000000000284e+01 2.573500880963566426e-02
5.450000000000000000e+01 2.579464534901741365e-02
5.454999999999999716e+01 2.816984294092273952e-02
5.460000000000000142e+01 2.931251491426492550e-02
5.464999999999999858e+01 2.891062496237733342e-02
5.470000000000000284e+01 3.065215802479532778e-02
5.475000000000000000e+01 3.335794900320703665e-02
5.479999999999999716e+01 3.458063802171128936e-02
5.485000000000000142e+01 3.145612999480776328e-02
5.489999999999999858e+01 3.350738879659315855e-02
5.495000000000000284e+01 3.434352780162255175e-02
5.500000000000000000e+01 3.382516138687336610e-02
5.504999999999999716e+01 3.595489812523297579e-02
5.510000000000000142e+01 3.831518012310797250e-02
5.514999999999999858e+01 3.785409433247682170e-02
5.520000000000000284e+01 3.650434832618847797e-02
5.525000000000000000e+01 3.754648429366778256e-02
5.529999999999999716e+01 3.679063565697126420e-02
5.535000000000000142e+01 3.489827549405671164e-02
5.539999999999999858e+01 3.411174625125633353e-02
5.545000000000000284e+01 3.144945357900138377e-02
5.550000000000000000e+01 3.138205470207543896e-02
5.554999999999999716e+01 3.184251390398448733e-02
5.560000000000000142e+01 3.341141346752338204e-02
5.564999999999999858e+01 3.543771602872834714e-02
5.570000000000000284e+01 3.623465870071485018e-02
5.575000000000000000e+01 3.783241004672077690e-02
5.579999999999999716e+01 4.087235963525320814e-02
5.585000000000000142e+01 4.054162993079431232e-02
5.589999999999999858e+01 4.065515476130211747e-02
5.595000000000000284e+01 4.061744062533020894e-02
5.600000000000000000e+01 4.402938820431703121e-02
5.604999999999999716e+01 4.405211817121784668e-02
5.610000000000000142e+01 4.273980231469216157e-02
5.614999999999999858e+01 4.549945492654101226e-02
5.620000000000000284e+01 4.531841387310767827e-02
5.625000000000000000e+01 4.671776129481040180e-02
5.629999999999999716e+01 4.359360917523135565e-02
5.635000000000000142e+01 3.648075500169776358e-02
5.639999999999999858e+01 3.435027272052096348e-02
5.645000000000000284e+01 2.564179238930744745e-02
5.650000000000000000e+01 2.623230272469702015e-02
5.654999999999999716e+01 2.696062350964963800e-02
5.660000000000000142e+01 2.738332487986060854e-02
5.664999999999999858e+01 2.676134034586208701e-02
5.670000000000000284e+01 2.822460357708821491e-02
5.675000000000000000e+01 3.059342003115845046e-02
5.679999999999999716e+01 3.153489606660435374e-02
5.685000000000000142e+01 3.139913781952840405e-02
5.689999999999999858e+01 3.232014091701405217e-02
5.695000000000000284e+01 3.349133184096381166e-02
5.700000000000000000e+01 3.308223309297228520e-02
5.704999999999999716e+01 3.172264335653791206e-02
5.710000000000000142e+01 3.254321146370397350e-02
5.714999999999999858e+01 3.253904087066221418e-02
5.720000000000000284e+01 3.255277982853515412e-02
5.725000000000000000e+01 3.415281829964963295e-02
5.729999999999999716e+01 3.440648937136037838e-02
5.735000000000000142e+01 3.431696272895740085e-02
5.739999999999999858e+01 3.584341983197061182e-02
5.745000000000000284e+01 3.814737151043105096e-02
5.750000000000000000e+01 3.705739197329774304e-02
5.754999999999999716e+01 3.527616019870959824e-02
5.760000000000000142e+01 3.498610521988820832e-02
5.764999999999999858e+01 3.422236667828030404e-02
5.770000000000000284e+01 3.236351414346497202e-02
5.775000000000000000e+01 3.172804563226745700e-02
5.779999999999999716e+01 3.274900896392615723e-02
5.785000000000000142e+01 3.544842641546603473e-02
5.789999999999999858e+01 3.691883144215236945e-02
5.795000000000000284e+01 3.777196568997472081e-02
5.800000000000000000e+01 3.832222064505197423e-02
5.804999999999999716e+01 4.358115937151262748e-02
5.810000000000000142e+01 4.534625482221126686e-02
5.814999999999999858e+01 4.446820434824845514e-02
5.820000000000000284e+01 4.732019766120235810e-02
5.825000000000000000e+01 3.928149777470266862e-02
5.829999999999999716e+01 3.033474212844586640e-02
5.835000000000000142e+01 1.791584843420779977e-02
5.839999999999999858e+01 1.543631780106839539e-02
5.845000000000000284e+01 6.657816172674475841e-03
5.850000000000000000e+01 7.076348095289139092e-03
5.854999999999999716e+01 7.078875701649191103e-03
5.860000000000000142e+01 -3.551181633880636825e-04
5.864999999999999858e+01 -4.795371593473219990e-04
5.870000000000000284e+01 -2.580760968879617680e-03
5.875000000000000000e+01 -1.871477266277234500e-03
5.879999999999999716e+01 -1.157811031296336743e-03
5.885000000000000142e+01 -1.025950345870534986e-03
5.889999999999999858e+01 -6.241626992134076402e-03
5.895000000000000284e+01 -1.242758984273069356e-02
5.900000000000000000e+01 -1.263583446110323055e-02
5.904999999999999716e+01 -1.536608753206453008e-02
5.910000000000000142e+01 -1.442245157809552737e-02
5.914999999999999858e+01 -3.204706529236367452e-02
5.920000000000000284e+01 -3.281709837834488608e-02
5.925000000000000000e+01 -3.362028731400352327e-02
5.929999999999999716e+01 -3.525796691776973690e-02
5.935000000000000142e+01 -3.371483267070506107e-02
5.939999999999999858e+01 -3.323500505389838378e-02
5.945000000000000284e+01 -3.260377861837233937e-02
5.950000000000000000e+01 -3.295543749553117574e-02
5.954999999999999716e+01 -3.513666401727882221e-02
5.960000000000000142e+01 -3.456751952737602968e-02
5.964999999999999858e+01 -3.667652598803584907e-02
5.970000000000000284e+01 -3.460992444008513524e-02
5.975000000000000000e+01 -3.440711022250995260e-02
5.979999999999999716e+01 -3.348686966567396284e-02
5.985000000000000142e+01 -3.173106160917723434e-02
5.989999999999999858e+01 -3.010356759519434988e-02
5.995000000000000284e+01 -2.910802049696628938e-02
6.000000000000000000e+01 -3.039527944851890331e-02
6.004999999999999716e+01 -2.992969899806691494e-02
6.010000000000000142e+01 -2.963008125358176925e-02
6.014999999999999858e+01 -2.891600543548010493e-02
6.020000000000000284e+01 -2.914430616301723689e-02
6.025000000000000000e+01 -2.873313879771233897e-02
6.029999999999999716e+01 -2.775099508952987362e-02
6.035000000000000142e+01 -2.806664065798475036e-02
6.039999999999999858e+01 -2.938967074111606403e-02
6.045000000000000284e+01 -2.752196866948287621e-02
6.050000000000000000e+01 -2.757967126957379736e-02
6.054999999999999716e+01 -2.570531715043457288e-02
6.060000000000000142e+01 -2.657857567748025604e-02
6.064999999999999858e+01 -2.689944810455674809e-02
6.070000000000000284e+01 -2.681198543301079387e-02
6.075000000000000000e+01 -2.609249180135898502e-02
6.079999999999999716e+01 -2.646070212556568893e-02
6.085000000000000142e+01 -2.334117752096947010e-02
6.089999999999999858e+01 -2.195811309317755727e-02
6.095000000000000284e+01 -2.089244217955668614e-02
6.100000000000000000e+01 -1.882255580284654395e-02
6.104999999999999716e+01 -1.812648149709252324e-02
6.110000000000000142e+01 -1.770479342034732284e-02
6.114999999999999858e+01 -1.738781602611036078e-02
6.120000000000000284e+01 -1.469611213185394519e-02
6.125000000000000000e+01 -1.412433044398871823e-02
6.129999999999999716e+01 -1.220904432531715392e-02
6.135000000000000142e+01 -1.641783767860276189e-02
6.139999999999999858e+01 -1.684922700805250792e-02
6.145000000000000284e+01 -1.814722477853296725e-02
6.150000000000000000e+01 -1.514543642128895681e-02
6.154999999999999716e+01 -1.188730706718134876e-02
6.160000000000000142e+01 -1.372812553614945717e-02
6.164999999999999858e+01 -1.324110642643103880e-02
6.170000000000000284e+01 -1.437761225958137691e-02
6.175000000000000000e+01 -1.391255481716998504e-02
6.179999999999999716e+01 -1.348699815500766994e-02
6.185000000000000142e+01 -1.306075636136841411e-02
6.189999999999999858e+01 -1.466984772148019131e-02
6.195000000000000284e+01 -1.503286478821411372e-02
6.200000000000000000e+01 -1.269814774772961945e-02
6.204999999999999716e+01 -1.316714830258395620e-02
6.210000000000000142e+01 -1.435801395050833804e-02
6.214999999999999858e+01 -1.455242850662825591e-02
6.220000000000000284e+01 -1.399967371882383273e-02
6.225000000000000000e+01 -1.327889691183486987e-02
6.229999999999999716e+01 -1.272306391752457862e-02
6.235000000000000142e+01 -1.205355437058881415e-02
6.239999999999999858e+01 -1.327998697365377449e-02
6.245000000000000284e+01 -1.130951325754609403e-02
6.250000000000000000e+01 -9.014035143732345573e-03
6.254999999999999716e+01 -1.045360310090254728e-02
6.260000000000000142e+01 -1.212582345277425470e-02
6.264999999999999858e+01 -1.120010444678752430e-02
6.270000000000000284e+01 -1.150942987608528922e-02
6.275000000000000000e+01 -1.192223977840113115e-02
6.279999999999999716e+01 -1.236214549972276984e-02
6.285000000000000142e+01 -1.449336378267894639e-02
6.289999999999999858e+01 -1.412363869103953028e-02
6.295000000000000284e+01 -1.151426664678899606e-02
6.300000000000000000e+01 -1.303088025374446457e-02
6.304999999999999716e+01 -1.426472511525427034e-02
6.310000000000000142e+01 -1.357053723894813095e-02
6.314999999999999858e+01 -1.498937217281267470e-02
6.320000000000000284e+01 -1.467898658295592809e-02
6.325000000000000000e+01 -1.591265997331100038e-02
6.329999999999999716e+01 -1.661286039908326656e-02
6.335000000000000142e+01 -1.644523429959260374e-02
6.339999999999999858e+01 -1.629082883215510202e-02
6.345000000000000284e+01 -1.609851298533128416e-02
6.350000000000000000e+01 -1.646924602403633531e-02
6.354999999999999716e+01 -1.713939592002181392e-02
6.360000000000000142e+01 -1.708014141787315629e-02
6.364999999999999858e+01 -1.810751364642112712e-02
6.370000000000000284e+01 -1.728667853865274370e-02
6.375000000000000000e+01 -1.759523949923780251e-02
6.379999999999999716e+01 -1.933528210715597731e-02
6.385000000000000142e+01 -1.994250762592469223e-02
6.389999999999999858e+01 -2.079729354773546951e-02
6.395000000000000284e+01 -2.177920638622327099e-02
6.400000000000000000e+01 -2.085992050027779543e-02
6.404999999999999716e+01 -2.201211765088888564e-02
6.409999999999999432e+01 -2.188211091095507155e-02
6.415000000000000568e+01 -2.242038099070771742e-02
6.420000000000000284e+01 -2.213604206383976494e-02
6.425000000000000000e+01 -2.261554732267216303e-02
6.429999999999999716e+01 -2.301168887980875946e-02
6.434999999999999432e+01 -2.454906230347880455e-02
6.440000000000000568e+01 -2.459999467517349353e-02
6.445000000000000284e+01 -2.614473520324207476e-02
6.450000000000000000e+01 -2.542692162541806619e-02
6.454999999999999716e+01 -2.651904447575724466e-02
6.459999999999999432e+01 -2.647425348094403774e-02
6.465000000000000568e+01 -2.625053585498737449e-02
6.470000000000000284e+01 -2.670530285724984076e-02
6.475000000000000000e+01 -2.816915608610658095e-02
6.479999999999999716e+01 -3.037055566723916716e-02
6.484999999999999432e+01 -3.085003254766913172e-02
6.490000000000000568e+01 -2.935287312308876642e-02
6.495000000000000284e+01 -2.934908567916011055e-02
6.500000000000000000e+01 -2.791837453220140028e-02
6.504999999999999716e+01 -2.794204849337088986e-02
6.509999999999999432e+01 -2.794165613435842938e-02
6.515000000000000568e+01 -2.794527394975764717e-02
6.520000000000000284e+01 -2.878177834676910740e-02
6.525000000000000000e+01 -2.920810306428350475e-02
6.529999999999999716e+01 -3.086807055474887276e-02
6.534999999999999432e+01 -3.045772498081644741e-02
6.540000000000000568e+01 -3.020046960133644653e-02
6.545000000000000284e+01 -2.787394311414305437e-02
6.550000000000000000e+01 -2.892821615353241560e-02
6.554999999999999716e+01 -3.096710903793824937e-02
6.559999999999999432e+01 -3.096189744089142964e-02
6.565000000000000568e+01 -3.119890492996293604e-02
6.570000000000000284e+01 -3.164616163386049091e-02
6.575000000000000000e+01 -3.112465365528553629e-02
6.579999999999999716e+01 -3.115929062300934818e-02
6.584999999999999432e+01 -3.182493150905513907e-02
6.590000000000000568e+01 -2.901632545395088983e-02
6.595000000000000284e+01 -2.877916884025756225e-02
6.600000000000000000e+01 -2.678285865382647873e-02
6.604999999999999716e+01 -2.641935343136200473e-02
6.609999999999999432e+01 -2.579324054665006055e-02
6.615000000000000568e+01 -2.635998111911393854e-02
6.620000000000000284e+01 -2.801838544559037344e-02
6.625000000000000000e+01 -2.582760480870030517e-02
6.629999999999999716e+01 -2.607547743027535322e-02
6.634999999999999432e+01 -2.696382281456322083e-02
6.640000000000000568e+01 -2.624512623068853481e-02
6.645000000000000284e+01 -2.678706992038013338e-02
6.650000000000000000e+01 -2.711652467107900089e-02
6.654999999999999716e+01 -2.819716545050940035e-02
6.659999999999999432e+01 -3.035459414881227017e-02
6.665000000000000568e+01 -3.114812466644002048e-02
6.670000000000000284e+01 -3.118226224022081425e-02
6.675000000000000000e+01 -2.946125259650249004e-02
6.679999999999999716e+01 -3.060511711026890624e-02
6.684999999999999432e+01 -3.047738029684431832e-02
6.690000000000000568e+01 -3.130345171423785933e-02
6.695000000000000284e+01 -3.051967799027863887e-02
6.700000000000000000e+01 -3.087523353295714215e-02
6.704999999999999716e+01 -3.048385647309154178e-02
6.709999999999999432e+01 -2.971893022734679868e-02
6.715000000000000568e+01 -3.035379583449559354e-02
6.720000000000000284e+01 -3.111767812000613628e-02
6.725000000000000000e+01 -3.030656743973072012e-02
6.729999999999999716e+01 -3.113015041827891377e-02
6.734999999999999432e+01 -3.176482844244161996e-02
6.740000000000000568e+01 -3.097879999208306631e-02
6.745000000000000284e+01 -3.396208705158300367e-02
6.750000000000000000e+01 -3.254941448236943480e-02
6.754999999999999716e+01 -3.224325149559988113e-02
6.759999999999999432e+01 -3.241680069662894459e-02
6.765000000000000568e+01 -3.118789349794521062e-02
6.770000000000000284e+01 -3.189829139054243395e-02
6.775000000000000000e+01 -3.156112219149954240e-02
6.779999999999999716e+01 -3.328659163793874776e-02
6.784999999999999432e+01 -3.239694982998649053e-02
6.790000000000000568e+01 -3.193154191306472878e-02
6.795000000000000284e+01 -3.419059949250097957e-02
6.800000000000000000e+01 -3.427557485819656552e-02
6.804999999999999716e+01 -3.220736209585815107e-02
6.809999999999999432e+01 -3.438955978991343337e-02
6.815000000000000568e+01 -3.379166843262141479e-02
6.820000000000000284e+01 -3.475260023597647602e-02
6.825000000000000000e+01 -3.683336267977968537e-02
6.829999999999999716e+01 -3.733013170368765926e-02
6.834999999999999432e+01 -4.238944777212062115e-02
6.840000000000000568e+01 -4.129325048055062369e-02
6.845000000000000284e+01 -3.914605458190494741e-02
6.850000000000000000e+01 -3.759990668735466862e-02
6.854999999999999716e+01 -3.720574114529617837e-02
6.859999999999999432e+01 -3.581115691774273274e-02
6.865000000000000568e+01 -3.581475711171565324e-02
6.870000000000000284e+01 -3.633177219163628846e-02
6.875000000000000000e+01 -3.653156856938109820e-02
6.879999999999999716e+01 -3.647924195005730619e-02
6.884999999999999432e+01 -3.741806390101726221e-02
6.890000000000000568e+01 -4.674952897377938205e-02
6.895000000000000284e+01 -4.690144945447485142e-02
6.900000000000000000e+01 -4.693539947043073868e-02
6.904999999999999716e+01 -4.650718533632300367e-02
6.909999999999999432e+01 -4.444664161792071660e-02
6.915000000000000568e+01 -4.366394807857698623e-02
6.920000000000000284e+01 -4.247459910041409548e-02
6.925000000000000000e+01 -4.302248879605524712e-02
6.929999999999999716e+01 -4.273807644556375934e-02
6.934999999999999432e+01 -4.182968504899757523e-02
6.940000000000000568e+01 -4.108740412627100158e-02
6.945000000000000284e+01 -4.164639543648284564e-02
6.950000000000000000e+01 -4.188724205467902334e-02
6.954999999999999716e+01 -4.237284122066382192e-02
6.959999999999999432e+01 -4.269664692779903681e-02
6.965000000000000568e+01 -4.300226442035621349e-02
6.970000000000000284e+01 -4.253462148809917381e-02
6.975000000000000000e+01 -4.282017976498377759e-02
6.979999999999999716e+01 -4.128288292485024491e-02
6.984999999999999432e+01 -4.186292969725673163e-02
6.990000000000000568e+01 -4.136128402074421007e-02
6.995000000000000284e+01 -4.128006246274713159e-02
7.000000000000000000e+01 -4.124509769140528165e-02
7.004999999999999716e+01 -4.159323998663441713e-02
7.009999999999999432e+01 -4.265270396339093661e-02
7.015000000000000568e+01 -4.210144676935866775e-02
7.020000000000000284e+01 -4.346232612437815612e-02
7.025000000000000000e+01 -4.381022639185392503e-02
7.029999999999999716e+01 -4.315034323570332564e-02
7.034999999999999432e+01 -4.294239159902026037e-02
7.040000000000000568e+01 -4.355928054232603014e-02
7.045000000000000284e+01 -4.358505407428776846e-02
7.050000000000000000e+01 -4.357389747527278673e-02
7.054999999999999716e+01 -4.467301067483477744e-02
7.059999999999999432e+01 -4.450005873371393889e-02
7.065000000000000568e+01 -3.894898668176807049e-02
7.070000000000000284e+01 -3.875522895193057871e-02
7.075000000000000000e+01 -3.894007715193040231e-02
7.079999999999999716e+01 -3.966474248366524263e-02
7.084999999999999432e+01 -4.080364823324596907e-02
7.090000000000000568e+01 -3.875588638208409681e-02
7.095000000000000284e+01 -3.782149544543704500e-02
7.100000000000000000e+01 -3.773931614766344589e-02
7.104999999999999716e+01 -3.774430424380568333e-02
7.109999999999999432e+01 -3.604272377056053078e-02
7.115000000000000568e+01 -3.481730159008001452e-02
7.120000000000000284e+01 -3.472141487628884610e-02
7.125000000000000000e+01 -3.421408200448099873e-02
7.129999999999999716e+01 -3.407749678443527941e-02
7.134999999999999432e+01 -3.374308936635525558e-02
7.140000000000000568e+01 -3.254346587053130735e-02
7.145000000000000284e+01 -3.130942254354591309e-02
7.150000000000000000e+01 -3.011574876960656719e-02
7.154999999999999716e+01 -3.185811868663000063e-02
7.159999999999999432e+01 -3.087357279995691511e-02
7.165000000000000568e+01 -3.202305561306361542e-02
7.170000000000000284e+01 -3.297884184896080623e-02
7.175000000000000000e+01 -3.444754795137508485e-02
7.179999999999999716e+01 -3.460057620954081620e-02
7.184999999999999432e+01 -3.438289583170305724e-02
7.190000000000000568e+01 -3.557435712827463486e-02
7.195000000000000284e+01 -3.698874494500554999e-02
7.200000000000000000e+01 -3.694313928011089265e-02
7.204999999999999716e+01 -3.796123955375521608e-02
7.209999999999999432e+01 -3.804934883525244033e-02
7.215000000000000568e+01 -3.860128603678909809e-02
7.220000000000000284e+01 -3.879200907581115826e-02
7.225000000000000000e+01 -3.436157832822449298e-02
7.229999999999999716e+01 -3.338238625514374641e-02
7.234999999999999432e+01 -3.629449554719237081e-02
7.240000000000000568e+01 -3.660881441053086272e-02
7.245000000000000284e+01 -3.899769627596944011e-02
7.250000000000000000e+01 -3.887669903472467520e-02
7.254999999999999716e+01 -3.898160180327821245e-02
7.259999999999999432e+01 -3.923152623849981979e-02
7.265000000000000568e+01 -4.011560085123519470e-02
7.270000000000000284e+01 -3.918234834920938936e-02
7.275000000000000000e+01 -3.939012686187000345e-02
7.279999999999999716e+01 -3.917078223818409866e-02
7.284999999999999432e+01 -3.811072790885564054e-02
7.290000000000000568e+01 -3.797261771434174565e-02
7.295000000000000284e+01 -3.808806309354224179e-02
7.300000000000000000e+01 -3.932527099059612841e-02
7.304999999999999716e+01 -3.915790735213832419e-02
7.309999999999999432e+01 -3.824248906213778554e-02
7.315000000000000568e+01 -3.766268502120780071e-02
7.320000000000000284e+01 -3.936067668072382869e-02
7.325000000000000000e+01 -3.827221040314082723e-02
7.329999999999999716e+01 -3.799688321563703119e-02
7.334999999999999432e+01 -3.870931114032154230e-02
7.340000000000000568e+01 -3.881145769028853526e-02
7.345000000000000284e+01 -3.905676391933908531e-02
7.350000000000000000e+01 -4.314061836286192664e-02
7.354999999999999716e+01 -4.445066189399713569e-02
7.359999999999999432e+01 -4.628486081873023350e-02
7.365000000000000568e+01 -4.617296571245219083e-02
7.370000000000000284e+01 -4.621148686165860164e-02
7.375000000000000000e+01 -4.645915636796885129e-02
7.379999999999999716e+01 -4.613777852374014582e-02
7.384999999999999432e+01 -4.653684823474601301e-02
7.390000000000000568e+01 -4.727002083582238640e-02
7.395000000000000284e+01 -4.985058058280130572e-02
7.400000000000000000e+01 -5.024203424813158264e-02
7.404999999999999716e+01 -4.956422767344861868e-02
7.409999999999999432e+01 -4.847635275165645269e-02
7.415000000000000568e+01 -5.117747161191803229e-02
7.420000000000000284e+01 -5.092800188197944139e-02
7.425000000000000000e+01 -5.178534507956000094e-02
7.429999999999999716e+01 -5.264123257979741455e-02
7.434999999999999432e+01 -5.367863682636644235e-02
7.440000000000000568e+01 -5.452749991331932305e-02
7.445000000000000284e+01 -5.468993016663419721e-02
7.450000000000000000e+01 -5.454674547763146281e-02
7.454999999999999716e+01 -5.611302844286551045e-02
7.459999999999999432e+01 -5.569982046823322708e-02
7.465000000000000568e+01 -5.651778599291856775e-02
7.470000000000000284e+01 -5.497842553456750575e-02
7.475000000000000000e+01 -5.465789388883229155e-02
7.479999999999999716e+01 -5.423378381778189844e-02
7.484999999999999432e+01 -5.500749250518661287e-02
7.490000000000000568e+01 -5.504190811043979670e-02
7.495000000000000284e+01 -5.387965284351282219e-02
7.500000000000000000e+01 -5.340879087452872487e-02
7.504999999999999716e+01 -5.304144008836886304e-02
7.509999999999999432e+01 -5.323121931198544765e-02
7.515000000000000568e+01 -5.302647486875147059e-02
7.520000000000000284e+01 -5.886549772769219396e-02
7.525000000000000000e+01 -5.943184460457558160e-02
7.529999999999999716e+01 -6.016899514618620493e-02
7.534999999999999432e+01 -5.962157331412653444e-02
7.540000000000000568e+01 -6.144409775862606088e-02
7.545000000000000284e+01 -6.039164640923472965e-02
7.550000000000000000e+01 -5.903587566638528877e-02
7.554999999999999716e+01 -5.991545005175342303e-02
7.559999999999999432e+01 -5.980138665818778010e-02
7.565000000000000568e+01 -6.111567593932578507e-02
7.570000000000000284e+01 -6.213380995222448494e-02
7.575000000000000000e+01 -6.078162628318614646e-02
7.579999999999999716e+01 -6.109712476581981300e-02
7.584999999999999432e+01 -6.308030650088077007e-02
7.590000000000000568e+01 -6.300264350998505125e-02
7.595000000000000284e+01 -6.281042489774957271e-02
7.600000000000000000e+01 -6.262291000703074095e-02
7.604999999999999716e+01 -6.567812958115293309e-02
7.609999999999999432e+01 -6.421304650549786164e-02
7.615000000000000568e+01 -6.870464896462348536e-02
7.620000000000000284e+01 -6.867378781257899023e-02
7.625000000000000000e+01 -6.847639871259783573e-02
7.629999999999999716e+01 -6.846193203672312766e-02
7.634999999999999432e+01 -6.821639801931900227e-02
7.640000000000000568e+01 -6.837965519585215146e-02
7.645000000000000284e+01 -6.929784126854089676e-02
7.650000000000000000e+01 -6.926492834199785009e-02
7.654999999999999716e+01 -7.018493572282229198e-02
7.659999999999999432e+01 -7.027650432091740729e-02
7.665000000000000568e+01 -7.086976261830799095e-02
7.670000000000000284e+01 -7.079598074365867078e-02
7.675000000000000000e+01 -7.156679440473263931e-02
7.679999999999999716e+01 -7.123203665765814874e-02
7.684999999999999432e+01 -7.006934865784900102e-02
7.690000000000000568e+01 -6.819119559952228904e-02
7.695000000000000284e+01 -6.736983858266321068e-02
7.700000000000000000e+01 -6.722779388560587432e-02
7.704999999999999716e+01 -6.672032293355788235e-02
7.709999999999999432e+01 -6.660162756099274883e-02
7.715000000000000568e+01 -6.557288908185000820e-02
7.720000000000000284e+01 -6.563218464488193571e-02
7.725000000000000000e+01 -6.521057604137320274e-02
7.729999999999999716e+01 -6.506935109640026027e-02
7.734999999999999432e+01 -6.325593156424499930e-02
7.740000000000000568e+01 -6.316182081581279972e-02
7.745000000000000284e+01 -6.277055600922548662e-02
7.750000000000000000e+01 -6.327698251008850860e-02
7.754999999999999716e+01 -6.153865794436645664e-02
7.759999999999999432e+01 -6.047251544304605569e-02
7.765000000000000568e+01 -6.048924791400184936e-02
7.770000000000000284e+01 -6.008148272515215216e-02
7.775000000000000000e+01 -5.982958682673454598e-02
7.779999999999999716e+01 -5.933172020977756089e-02
7.784999999999999432e+01 -5.837759402340784304e-02
7.790000000000000568e+01 -5.795272497635683973e-02
7.795000000000000284e+01 -5.806513189402603276e-02
7.800000000000000000e+01 -5.720508106082046462e-02
7.804999999999999716e+01 -5.772869758242753224e-02
7.809999999999999432e+01 -5.689077971711541809e-02
7.815000000000000568e+01 -5.692310720908822647e-02
7.820000000000000284e+01 -5.676320172811182008e-02
7.825000000000000000e+01 -5.480426827956863534e-02
7.829999999999999716e+01 -5.433263061728660359e-02
7.834999999999999432e+01 -5.460738828437152609e-02
7.840000000000000568e+01 -5.361577216087603376e-02
7.845000000000000284e+01 -5.336690588197910007e-02
7.850000000000000000e+01 -5.287824571799728396e-02
7.854999999999999716e+01 -5.260655605414022579e-02
7.859999999999999432e+01 -5.170652274125430575e-02
7.865000000000000568e+01 -5.246162177529480053e-02
7.870000000000000284e+01 -5.229162295312359682e-02
7.875000000000000000e+01 -5.418417745243732375e-02
7.879999999999999716e+01 -5.372419936001983365e-02
7.884999999999999432e+01 -5.341969789486963188e-02
7.890000000000000568e+01 -5.374664074740820308e-02
7.895000000000000284e+01 -5.381010367183790277e-02
7.900000000000000000e+01 -5.278146540414293403e-02
7.904999999999999716e+01 -5.263077063137830414e-02
7.909999999999999432e+01 -6.699398694963959455e-02
7.915000000000000568e+01 -6.659764186734526414e-02
7.920000000000000284e+01 -6.931781324733141125e-02
7.925000000000000000e+01 -6.775868550026344084e-02
7.929999999999999716e+01 -6.666277844737263092e-02
7.934999999999999432e+01 -6.730244626038318911e-02
7.940000000000000568e+01 -6.883358151410072512e-02
7.945000000000000284e+01 -6.940284987127175176e-02
7.950000000000000000e+01 -7.038335047737165340e-02
7.954999999999999716e+01 -7.024482116106785246e-02
7.959999999999999432e+01 -7.014033189322330109e-02
7.965000000000000568e+01 -6.818353841123095394e-02
7.970000000000000284e+01 -6.678355529661751666e-02
7.975000000000000000e+01 -6.587168188340294939e-02
7.979999999999999716e+01 -6.404702404338491473e-02
7.984999999999999432e+01 -6.462467513977203371e-02
7.990000000000000568e+01 -6.748163059701264843e-02
7.995000000000000284e+01 -6.739465590053948796e-02
8.000000000000000000e+01 -6.624797887721088629e-02
8.004999999999999716e+01 -6.624608738429718646e-02
8.009999999999999432e+01 -6.670063109737005280e-02
8.015000000000000568e+01 -6.232526847643038437e-02
8.020000000000000284e+01 -6.449053397905507579e-02
8.025000000000000000e+01 -6.200516583860064129e-02
8.029999999999999716e+01 -6.149527516080778577e-02
8.034999999999999432e+01 -6.205348929176254108e-02
8.040000000000000568e+01 -6.168379298585924264e-02
8.045000000000000284e+01 -6.081720677272179493e-02
8.050000000000000000e+01 -5.956491833943897141e-02
8.054999999999999716e+01 -5.922456180717294849e-02
8.059999999999999432e+01 -5.871976202770794184e-02
8.065000000000000568e+01 -5.932701553204863115e-02
8.070000000000000284e+01 -5.919466848478535659e-02
8.075000000000000000e+01 -5.837912915382158924e-02
8.079999999999999716e+01 -6.044462991897975312e-02
8.084999999999999432e+01 -6.069705047727073921e-02
8.090000000000000568e+01 -5.962463237364224594e-02
8.095000000000000284e+01 -5.968010695509074620e-02
8.100000000000000000e+01 -5.731524831647721169e-02
8.104999999999999716e+01 -6.164773440587483638e-02
8.109999999999999432e+01 -6.216434000363229434e-02
8.115000000000000568e+01 -6.497746272917108434e-02
8.120000000000000284e+01 -6.472735569107293530e-02
8.125000000000000000e+01 -6.386094247744726615e-02
8.129999999999999716e+01 -6.175170291480475832e-02
8.134999999999999432e+01 -6.182446903982054265e-02
8.140000000000000568e+01 -6.222422048387617893e-02
8.145000000000000284e+01 -6.005566318372519696e-02
8.150000000000000000e+01 -6.220354636272965726e-02
8.154999999999999716e+01 -6.029286791066088003e-02
8.159999999999999432e+01 -6.020662963657652522e-02
8.165000000000000568e+01 -5.863205989181817512e-02
8.170000000000000284e+01 -6.037598532665541112e-02
8.175000000000000000e+01 -5.977661087363143194e-02
8.179999999999999716e+01 -6.047393786096532525e-02
8.184999999999999432e+01 -5.785958793291904462e-02
8.190000000000000568e+01 -5.710601710691120408e-02
8.195000000000000284e+01 -5.763065675213793759e-02
8.200000000000000000e+01 -5.004307219932067896e-02
8.204999999999999716e+01 -4.563560859738787640e-02
8.209999999999999432e+01 -4.912500537920774790e-02
8.215000000000000568e+01 -5.200666724023680909e-02
8.220000000000000284e+01 -5.373305238585177057e-02
8.225000000000000000e+01 -5.318350185472475733e-02
8.229999999999999716e+01 -5.307833075520050625e-02
8.234999999999999432e+01 -5.179765824122701395e-02
8.240000000000000568e+01 -5.109145896176200269e-02
8.245000000000000284e+01 -5.626244116104143350e-02
8.250000000000000000e+01 -5.613227772006387090e-02
8.254999999999999716e+01 -5.417944544021660591e-02
8.259999999999999432e+01 -5.053160718322277645e-02
8.265000000000000568e+01 -5.001361806474285965e-02
8.270000000000000284e+01 -4.741383946441116159e-02
8.275000000000000000e+01 -4.549958388700137135e-02
8.279999999999999716e+01 -4.675944761183891546e-02
8.284999999999999432e+01 -5.437076943376682736e-02
8.290000000000000568e+01 -5.613598968016766250e-02
8.295000000000000284e+01 -5.634837295403500451e-02
8.300000000000000000e+01 -5.553395430319305048e-02
8.304999999999999716e+01 -4.674449003262734492e-02
8.309999999999999432e+01 -4.639577624390979482e-02
8.315000000000000568e+01 -4.526414430868279382e-02
8.320000000000000284e+01 -4.546354111342152532e-02
8.325000000000000000e+01 -4.261921635087372040e-02
8.329999999999999716e+01 -4.148738597856290594e-02
8.334999999999999432e+01 -3.652007347597561321e-02
8.340000000000000568e+01 -3.182456915294848421e-02
8.345000000000000284e+01 -2.929200153646424609e-02
8.350000000000000000e+01 -2.890363751914429985e-02
8.354999999999999716e+01 -2.937653357483471783e-02
8.359999999999999432e+01 -3.149120965229448843e-02
8.365000000000000568e+01 -3.195936650859401706e-02
8.370000000000000284e+01 -2.836035292569532434e-02
8.375000000000000000e+01 -2.899435766044075949e-02
8.379999999999999716e+01 -3.158447861827436143e-02
8.384999999999999432e+01 -3.372855698840011851e-02
8.390000000000000568e+01 -3.394194710121727077e-02
8.395000000000000284e+01 -3.475038780523482390e-02
8.400000000000000000e+01 -3.555467205572260952e-02
8.404999999999999716e+01 -3.460611969015178063e-02
8.409999999999999432e+01 -3.360192405983056935e-02
8.415000000000000568e+01 -3.392375508160353631e-02
8.420000000000000284e+01 -3.396273133535396282e-02
8.425000000000000000e+01 -3.595329481547471229e-02
8.429999999999999716e+01 -3.560280446640039925e-02
8.434999999999999432e+01 -3.599250596501168964e-02
8.440000000000000568e+01 -3.603740874540768691e-02
8.445000000000000284e+01 -3.683644889180000270e-02
8.450000000000000000e+01 -3.702871109726085797e-02
8.454999999999999716e+01 -3.753560593633085973e-02
8.459999999999999432e+01 -3.801723594055218119e-02
8.465000000000000568e+01 -3.950708649348710216e-02
8.470000000000000284e+01 -3.969373967594654051e-02
8.475000000000000000e+01 -4.072297269563720373e-02
8.479999999999999716e+01 -4.208859384265766640e-02
8.484999999999999432e+01 -4.290903760490790558e-02
8.490000000000000568e+01 -4.470290409552157146e-02
8.495000000000000284e+01 -4.649301056945977229e-02
8.500000000000000000e+01 -5.742684827835148331e-02
8.504999999999999716e+01 -5.836278189109678216e-02
8.509999999999999432e+01 -5.663618153740690442e-02
8.515000000000000568e+01 -5.776726149388783371e-02
8.520000000000000284e+01 -5.754032437297451619e-02
8.525000000000000000e+01 -5.865326280009824228e-02
8.529999999999999716e+01 -5.924368344788250723e-02
8.534999999999999432e+01 -5.876900971971057985e-02
8.540000000000000568e+01 -5.701767420289620414e-02
8.545000000000000284e+01 -5.738868152770670861e-02
8.550000000000000000e+01 -5.765622627015010160e-02
8.554999999999999716e+01 -5.739781311897962368e-02
8.559999999999999432e+01 -5.734042911272572984e-02
8.565000000000000568e+01 -5.679900117591431957e-02
8.570000000000000284e+01 -5.722885343060650498e-02
8.575000000000000000e+01 -5.787707507410372321e-02
8.579999999999999716e+01 -5.893868248796373110e-02
8.584999999999999432e+01 -6.019543594428936745e-02
8.590000000000000568e+01 -6.146868614170906270e-02
8.595000000000000284e+01 -6.060794595455957362e-02
8.600000000000000000e+01 -6.122797256459532045e-02
8.604999999999999716e+01 -6.237147641652216606e-02
8.609999999999999432e+01 -6.369360357268935569e-02
8.615000000000000568e+01 -6.491782337420080873e-02
8.620000000000000284e+01 -6.651004934037069161e-02
8.625000000000000000e+01 -6.739059161388430419e-02
8.629999999999999716e+01 -6.671380109750957299e-02
8.634999999999999432e+01 -6.364445305000185349e-02
8.640000000000000568e+01 -6.383830489921082929e-02
8.645000000000000284e+01 -6.351277092821533410e-02
8.650000000000000000e+01 -6.558277592751961260e-02
8.654999999999999716e+01 -6.536015700355139735e-02
8.659999999999999432e+01 -6.725068674173748096e-02
8.665000000000000568e+01 -6.910786204414186285e-02
8.670000000000000284e+01 -6.716784291838670540e-02
8.675000000000000000e+01 -6.679022620052159354e-02
8.679999999999999716e+01 -6.898720369495464633e-02
8.684999999999999432e+01 -6.962973996973921553e-02
8.690000000000000568e+01 -6.991683784516251887e-02
8.695000000000000284e+01 -6.996264999694087883e-02
8.700000000000000000e+01 -6.938409054427631395e-02
8.704999999999999716e+01 -6.838400304942844621e-02
8.709999999999999432e+01 -6.433750139935472123e-02
8.715000000000000568e+01 -6.519418000095696109e-02
8.720000000000000284e+01 -6.419335855564253790e-02
8.725000000000000000e+01 -6.585936370145710483e-02
8.729999999999999716e+01 -6.627178415409311352e-02
8.734999999999999432e+01 -6.461043899149244985e-02
8.740000000000000568e+01 -6.275088837217762672e-02
8.745000000000000284e+01 -6.371868619001631873e-02
8.750000000000000000e+01 -6.190500132014938733e-02
8.754999999999999716e+01 -6.153843979553918347e-02
8.759999999999999432e+01 -5.901674721853054223e-02
8.765000000000000568e+01 -5.711158446652057907e-02
8.770000000000000284e+01 -5.762818234792416866e-02
8.775000000000000000e+01 -5.621874584436884620e-02
8.779999999999999716e+01 -5.456548580689623423e-02
8.784999999999999432e+01 -5.287610599820783547e-02
8.790000000000000568e+01 -5.018076594543692537e-02
8.795000000000000284e+01 -5.342474093936797064e-02
8.800000000000000000e+01 -5.469698124744350881e-02
8.804999999999999716e+01 -5.793485013886483237e-02
8.809999999999999432e+01 -5.865300380784623652e-02
8.815000000000000568e+01 -5.859595854859665776e-02
8.820000000000000284e+01 -6.049198488239793114e-02
8.825000000000000000e+01 -6.063728785590564302e-02
8.829999999999999716e+01 -6.011737818483097601e-02
8.834999999999999432e+01 -6.133506530107770555e-02
8.840000000000000568e+01 -5.898938106125097003e-02
8.845000000000000284e+01 -5.932769666878039139e-02
8.850000000000000000e+01 -5.948006614004162917e-02
8.854999999999999716e+01 -5.026801541708014048e-02
8.859999999999999432e+01 -4.996074889695532179e-02
8.865000000000000568e+01 -4.983785648682972913e-02
8.870000000000000284e+01 -3.976818877500893495e-02
8.875000000000000000e+01 -4.038851797244927960e-02
8.879999999999999716e+01 -3.610476135888126409e-02
8.884999999999999432e+01 -3.576673562966355829e-02
8.890000000000000568e+01 -3.520914825372412071e-02
8.895000000000000284e+01 -3.461654727733311926e-02
8.900000000000000000e+01 -3.152875273274229062e-02
8.904999999999999716e+01 -2.900938145661374756e-02
8.909999999999999432e+01 -2.950870326808075275e-02
8.915000000000000568e+01 -3.010965242925939950e-02
8.920000000000000284e+01 -2.991324484785428187e-02
8.925000000000000000e+01 -7.225345109885461525e-02
8.929999999999999716e+01 -7.232158868648290440e-02
8.934999999999999432e+01 -7.179598917219791321e-02
8.940000000000000568e+01 -7.227679978215556522e-02
8.945000000000000284e+01 -8.040474672521613630e-02
8.950000000000000000e+01 -8.103575756472475300e-02
8.954999999999999716e+01 -8.117087341611473050e-02
8.959999999999999432e+01 -8.074336531548480245e-02
8.965000000000000568e+01 -8.099998346887964107e-02
8.970000000000000284e+01 -8.116023350999254649e-02
8.975000000000000000e+01 -8.968651890071031862e-02
8.979999999999999716e+01 -9.328651512588202743e-02
8.984999999999999432e+01 -9.184123526349319278e-02
8.990000000000000568e+01 -8.967036715838175298e-02
8.995000000000000284e+01 -8.480202421936409996e-02
9.000000000000000000e+01 -7.960848143837938318e-02
9.004999999999999716e+01 -7.966001744843238808e-02
9.009999999999999432e+01 -7.947272953010189878e-02
9.015000000000000568e+01 -7.958423009438350681e-02
9.020000000000000284e+01 -7.954174640547818920e-02
9.025000000000000000e+01 -7.683446187149414741e-02
9.029999999999999716e+01 -7.672496340709529516e-02
9.034999999999999432e+01 -7.649063537578053296e-02
9.040000000000000568e+01 -7.819918491941896255e-02
9.045000000000000284e+01 -7.740599810557084737e-02
9.050000000000000000e+01 -7.636544547765931890e-02
9.054999999999999716e+01 -7.435644759033106788e-02
9.059999999999999432e+01 -7.298298794814882251e-02
9.065000000000000568e+01 -7.231240052388003547e-02
9.070000000000000284e+01 -7.148410241659698683e-02
9.075000000000000000e+01 -7.126936421980810399e-02
9.079999999999999716e+01 -7.176431512853710670e-02
9.084999999999999432e+01 -7.097377320280359725e-02
9.090000000000000568e+01 -7.217351123704993099e-02
9.095000000000000284e+01 -7.228867536761320045e-02
9.100000000000000000e+01 -7.522712646923344904e-02
9.104999999999999716e+01 -7.503930453765834951e-02
9.109999999999999432e+01 -7.223425789790835494e-02
9.115000000000000568e+01 -7.119643727084240536e-02
9.120000000000000284e+01 -7.012246839296791545e-02
9.125000000000000000e+01 -6.903588181960317038e-02
9.129999999999999716e+01 -7.010364713202488218e-02
9.134999999999999432e+01 -7.138096528597567825e-02
9.140000000000000568e+01 -7.142630944353088596e-02
9.145000000000000284e+01 -7.307683221477694058e-02
9.150000000000000000e+01 -7.314780450309919801e-02
9.154999999999999716e+01 -7.321321477651267229e-02
9.159999999999999432e+01 -7.443377951763371914e-02
9.165000000000000568e+01 -7.240535578095257108e-02
9.170000000000000284e+01 -6.967943959991156067e-02
9.175000000000000000e+01 -6.862355349999536835e-02
9.179999999999999716e+01 -6.754896772735420607e-02
9.184999999999999432e+01 -1.000619895443579516e-01
9.190000000000000568e+01 -1.004073128713599272e-01
9.195000000000000284e+01 -1.003760909114278371e-01
9.200000000000000000e+01 -1.004509479483127465e-01
9.204999999999999716e+01 -1.000350328400101407e-01
9.209999999999999432e+01 -9.817794760626502582e-02
9.215000000000000568e+01 -1.011840767322371715e-01
9.220000000000000284e+01 -1.012698584919709266e-01
9.225000000000000000e+01 -1.015809773601993871e-01
9.229999999999999716e+01 -8.646938062201633968e-02
9.234999999999999432e+01 -8.252019634263496606e-02
9.240000000000000568e+01 -8.133228626361449498e-02
9.245000000000000284e+01 -8.113978937733878904e-02
9.250000000000000000e+01 -7.927252795272993202e-02
9.254999999999999716e+01 -8.106429831173427025e-02
9.259999999999999432e+01 -8.213030928306336298e-02
9.265000000000000568e+01 -8.418019359257467027e-02
9.270000000000000284e+01 -8.453034550091961807e-02
9.275000000000000000e+01 -8.573125226252503728e-02
9.279999999999999716e+01 -8.696546656158977984e-02
9.284999999999999432e+01 -8.802875913239747996e-02
9.290000000000000568e+01 -7.921012265331524305e-02
9.295000000000000284e+01 -7.851018617093638574e-02
9.300000000000000000e+01 -7.976009738470078714e-02
9.304999999999999716e+01 -8.214039937565527361e-02
9.309999999999999432e+01 -8.395991959812844352e-02
9.315000000000000568e+01 -8.497756903215751556e-02
9.320000000000000284e+01 -8.565013874835615548e-02
9.325000000000000000e+01 -8.563617710086619816e-02
9.329999999999999716e+01 -8.581016371463542902e-02
9.334999999999999432e+01 -8.495418041510162388e-02
9.340000000000000568e+01 -8.611036531934596061e-02
9.345000000000000284e+01 -8.944684112456514902e-02
9.350000000000000000e+01 -9.266034856425893473e-02
9.354999999999999716e+01 -9.481446903615517452e-02
9.359999999999999432e+01 -9.633734755967970909e-02
9.365000000000000568e+01 -9.802818164822463265e-02
9.370000000000000284e+01 -9.605023193262116066e-02
9.375000000000000000e+01 -9.608450669816340217e-02
9.379999999999999716e+01 -9.811538519202712971e-02
9.384999999999999432e+01 -9.624581320761313452e-02
9.390000000000000568e+01 -9.373371999452108361e-02
9.395000000000000284e+01 -9.184938258264854771e-02
9.400000000000000000e+01 -9.260014957985714112e-02
9.404999999999999716e+01 -9.265274154629817016e-02
9.409999999999999432e+01 -9.195563351444377420e-02
9.415000000000000568e+01 -9.126263636190229400e-02
9.420000000000000284e+01 -9.244956363001018140e-02
9.425000000000000000e+01 -9.149118766292639593e-02
9.429999999999999716e+01 -9.237318411024460219e-02
9.434999999999999432e+01 -9.416969592047064186e-02
9.440000000000000568e+01 -9.423212715346197810e-02
9.445000000000000284e+01 -9.355042074827869814e-02
9.450000000000000000e+01 -9.246147082516069371e-02
9.454999999999999716e+01 -9.225009767583376707e-02
9.459999999999999432e+01 -9.301549895593166917e-02
9.465000000000000568e+01 -9.285590899805847009e-02
9.470000000000000284e+01 -9.406126275114592983e-02
9.475000000000000000e+01 -9.424785465350182800e-02
9.479999999999999716e+01 -9.426424295444542356e-02
9.484999999999999432e+01 -9.300200452524290395e-02
9.490000000000000568e+01 -9.191140182178177132e-02
9.495000000000000284e+01 -9.091714150980517717e-02
9.500000000000000000e+01 -9.249539001775355929e-02
9.504999999999999716e+01 -9.198739902071771668e-02
9.509999999999999432e+01 -9.174276788023527640e-02
9.515000000000000568e+01 -9.226439818718594477e-02
9.520000000000000284e+01 -9.223622961066207937e-02
9.525000000000000000e+01 -9.175377872616338748e-02
9.529999999999999716e+01 -9.207596531886939883e-02
9.534999999999999432e+01 -9.140532719475338852e-02
9.540000000000000568e+01 -9.295985828225894476e-02
9.545000000000000284e+01 -9.305309614755416514e-02
9.550000000000000000e+01 -8.364411987003035620e-02
9.554999999999999716e+01 -7.759760431030633676e-02
9.559999999999999432e+01 -7.765190102940644490e-02
9.565000000000000568e+01 -8.192275888801672790e-02
9.570000000000000284e+01 -8.300958367580052455e-02
9.575000000000000000e+01 -8.339133642968205029e-02
9.579999999999999716e+01 -8.461729854064470313e-02
9.584999999999999432e+01 -8.522624102409689928e-02
9.590000000000000568e+01 -8.703027931311808907e-02
9.595000000000000284e+01 -8.707792888088669581e-02
9.600000000000000000e+01 -8.896242158915465548e-02
9.604999999999999716e+01 -8.877920447341074162e-02
9.609999999999999432e+01 -9.003066120850772291e-02
9.615000000000000568e+01 -9.199821730781497509e-02
9.620000000000000284e+01 -9.270444117476583923e-02
9.625000000000000000e+01 -9.447178443649810464e-02
9.629999999999999716e+01 -9.485368795308543599e-02
9.634999999999999432e+01 -9.561734809012321923e-02
9.640000000000000568e+01 -9.751730095244891261e-02
9.645000000000000284e+01 -9.958553042826980006e-02
9.650000000000000000e+01 -1.025836255550350157e-01
9.654999999999999716e+01 -1.013581669033542937e-01
9.659999999999999432e+01 -1.022756788836586134e-01
9.665000000000000568e+01 -1.031805528083257623e-01
9.670000000000000284e+01 -1.034448048937926662e-01
9.675000000000000000e+01 -1.038280931361094395e-01
9.679999999999999716e+01 -1.022857407412518377e-01
9.684999999999999432e+01 -1.038171519160309975e-01
9.690000000000000568e+01 -1.056998428619543434e-01
9.695000000000000284e+01 -1.043073352170898194e-01
9.700000000000000000e+01 -1.049333004940711384e-01
9.704999999999999716e+01 -1.051958503634464748e-01
9.709999999999999432e+01 -1.056772674831028269e-01
9.715000000000000568e+01 -1.061048478689100710e-01
9.720000000000000284e+01 -1.064156904187132241e-01
9.725000000000000000e+01 -1.103250115920265950e-01
9.729999999999999716e+01 -1.099264283299747208e-01
9.734999999999999432e+01 -1.097700324472250105e-01
9.740000000000000568e+01 -1.095109138933100246e-01
9.745000000000000284e+01 -1.084454020262921869e-01
9.750000000000000000e+01 -1.067769453995485035e-01
9.754999999999999716e+01 -1.063713644521698948e-01
9.759999999999999432e+01 -1.072699361280295416e-01
9.765000000000000568e+01 -1.082459115199734534e-01
9.770000000000000284e+01 -1.097075476321605347e-01
9.775000000000000000e+01 -1.111218898670053162e-01
9.779999999999999716e+01 -1.138821687688254675e-01
9.784999999999999432e+01 -1.147049819698952033e-01
9.790000000000000568e+01 -1.159896178469675687e-01
9.795000000000000284e+01 -1.167199497212257353e-01
9.800000000000000000e+01 -1.163157691032657842e-01
9.804999999999999716e+01 -1.146072180563557225e-01
9.809999999999999432e+01 -1.167616198295200886e-01
9.815000000000000568e+01 -1.168754072351100570e-01
9.820000000000000284e+01 -1.166244762702912663e-01
9.825000000000000000e+01 -1.172789738268263660e-01
9.829999999999999716e+01 -1.161847802466763474e-01
9.834999999999999432e+01 -1.161414734958486211e-01
9.840000000000000568e+01 -1.158154746814080566e-01
9.845000000000000284e+01 -1.157332224500724066e-01
9.850000000000000000e+01 -1.151757289225028569e-01
9.854999999999999716e+01 -1.142566478189115386e-01
9.859999999999999432e+01 -1.101333361502464941e-01
9.865000000000000568e+01 -1.095328451604061920e-01
9.870000000000000284e+01 -1.105642230061218007e-01
9.875000000000000000e+01 -1.104801293807658458e-01
9.879999999999999716e+01 -1.115724982532928788e-01
9.884999999999999432e+01 -1.095432385876262960e-01
9.890000000000000568e+01 -1.082673419212772103e-01
9.895000000000000284e+01 -1.080486319665417555e-01
9.900000000000000000e+01 -1.084000778166371581e-01
9.904999999999999716e+01 -1.085876768269423837e-01
9.909999999999999432e+01 -1.122055222423420651e-01
9.915000000000000568e+01 -1.102251734566309510e-01
9.920000000000000284e+01 -1.108475792166992435e-01
9.925000000000000000e+01 -1.102148431665904982e-01
9.929999999999999716e+01 -1.087854608652288196e-01
9.934999999999999432e+01 -1.082601687505408972e-01
9.940000000000000568e+01 -1.035997130112408793e-01
9.945000000000000284e+01 -1.026796645847140865e-01
9.950000000000000000e+01 -1.031540220057495100e-01
9.954999999999999716e+01 -1.006354514718209997e-01
9.959999999999999432e+01 -1.014588125864402113e-01
9.965000000000000568e+01 -1.024638801931955501e-01
9.970000000000000284e+01 -1.051626036007235615e-01
9.975000000000000000e+01 -1.060269875866472894e-01
9.979999999999999716e+01 -1.048620634121751466e-01
9.984999999999999432e+01 -1.051842647063626762e-01
9.990000000000000568e+01 -1.044687267349654058e-01
9.995000000000000284e+01 -1.052535054527040520e-01
1.000000000000000000e+02 -1.064241502184715277e-01
1.000499999999999972e+02 -1.070523065833704629e-01
1.000999999999999943e+02 -1.064702605198964147e-01
1.001500000000000057e+02 -1.071161623240941274e-01
1.002000000000000028e+02 -1.025219416122691157e-01
1.002500000000000000e+02 -1.019242858712105515e-01
1.002999999999999972e+02 -1.017361202721075303e-01
1.003499999999999943e+02 -1.025805211586681143e-01
1.004000000000000057e+02 -1.016119066696224149e-01
1.004500000000000028e+02 -9.974427320823862908e-02
1.005000000000000000e+02 -1.006301219151596593e-01
1.005499999999999972e+02 -1.005079031550505236e-01
1.005999999999999943e+02 -1.028027493955911142e-01
1.006500000000000057e+02 -1.043448523854855203e-01
1.007000000000000028e+02 -1.049407937233688276e-01
1.007500000000000000e+02 -1.079054954101396208e-01
1.007999999999999972e+02 -1.083732114058786750e-01
1.008499999999999943e+02 -1.025735873438652912e-01
1.009000000000000057e+02 -1.024530272321225177e-01
1.009500000000000028e+02 -1.026156067227893404e-01
1.010000000000000000e+02 -1.053397745432324978e-01
1.010499999999999972e+02 -1.041411850889418927e-01
1.010999999999999943e+02 -1.050478811884934388e-01
1.011500000000000057e+02 -1.006201464018202096e-01
1.012000000000000028e+02 -1.019204878284659110e-01
1.012500000000000000e+02 -1.037701548890403724e-01
1.012999999999999972e+02 -1.035043760897187137e-01
1.013499999999999943e+02 -1.061382188450594038e-01
1.014000000000000057e+02 -1.064917466747931918e-01
1.014500000000000028e+02 -1.050800980006760393e-01
1.015000000000000000e+02 -1.063828034344593693e-01
1.015499999999999972e+02 -1.063149722375270612e-01
1.015999999999999943e+02 -1.053935198656548861e-01
1.016500000000000057e+02 -1.048556995183686086e-01
1.017000000000000028e+02 -1.031157141685194040e-01
1.017500000000000000e+02 -1.019928758417637249e-01
1.017999999999999972e+02 -1.008353831321105176e-01
1.018499999999999943e+02 -1.007505777860286528e-01
1.019000000000000057e+02 -1.059918056300325623e-01
1.019500000000000028e+02 -1.059018407457684441e-01
1.020000000000000000e+02 -1.077160336330263424e-01
1.020499999999999972e+02 -1.126765362039928303e-01
1.020999999999999943e+02 -1.132977695284924369e-01
1.021500000000000057e+02 -1.129152627242615420e-01
1.022000000000000028e+02 -1.134204243913609356e-01
1.022500000000000000e+02 -1.135594035470195301e-01
1.022999999999999972e+02 -1.200039154067455704e-01
1.023499999999999943e+02 -1.199532899714050860e-01
1.024000000000000057e+02 -1.180602509004011480e-01
1.024500000000000028e+02 -1.158374423492463390e-01
1.025000000000000000e+02 -1.153123780314669888e-01
1.025499999999999972e+02 -1.161443913242840853e-01
1.025999999999999943e+02 -1.182777825999068166e-01
1.026500000000000057e+02 -1.174768231995214351e-01
1.027000000000000028e+02 -1.175157446709489684e-01
1.027500000000000000e+02 -1.182650913397781389e-01
1.027999999999999972e+02 -1.183573774998759182e-01
1.028499999999999943e+02 -1.155096921218868311e-01
1.029000000000000057e+02 -1.155352875683315350e-01
1.029500000000000028e+02 -1.155340251312942657e-01
1.030000000000000000e+02 -1.143969292953202488e-01
1.030499999999999972e+02 -1.130811665689619994e-01
1.030999999999999943e+02 -1.142172129730760488e-01
1.031500000000000057e+02 -1.129369155210716846e-01
1.032000000000000028e+02 -1.131568831406776082e-01
1.032500000000000000e+02 -1.130334797708551220e-01
1.032999999999999972e+02 -1.140940463799583193e-01
1.033499999999999943e+02 -1.149478903899879834e-01
1.034000000000000057e+02 -1.160362690046706918e-01
1.034500000000000028e+02 -1.157539766549364330e-01
1.035000000000000000e+02 -1.163659019042963400e-01
1.035499999999999972e+02 -1.164060599720147665e-01
1.035999999999999943e+02 -1.166193879911106568e-01
1.036500000000000057e+02 -1.164886782940309229e-01
1.037000000000000028e+02 -1.168551478997066767e-01
1.037500000000000000e+02 -1.164447401617808436e-01
1.037999999999999972e+02 -1.169883698133765415e-01
1.038499999999999943e+02 -1.170993504287984183e-01
1.039000000000000057e+02 -1.157797783144376286e-01
1.039500000000000028e+02 -1.157366418614288045e-01
1.040000000000000000e+02 -1.166423681856518235e-01
1.040499999999999972e+02 -1.173649927579039631e-01
1.040999999999999943e+02 -1.170961611561899679e-01
1.041500000000000057e+02 -1.170338357959278125e-01
1.042000000000000028e+02 -1.162694234920578634e-01
1.042500000000000000e+02 -1.166881022626864717e-01
1.042999999999999972e+02 -1.169224914146311384e-01
1.043499999999999943e+02 -1.167841070451146740e-01
1.044000000000000057e+02 -1.188393341014294391e-01
1.044500000000000028e+02 -1.169662891009165123e-01
1.045000000000000000e+02 -1.129648799467127124e-01
1.045499999999999972e+02 -1.127681889351904304e-01
1.045999999999999943e+02 -1.108235857163899774e-01
1.046500000000000057e+02 -1.105363838617993838e-01
1.047000000000000028e+02 -1.097877231662880565e-01
1.047500000000000000e+02 -1.088843841803940893e-01
1.047999999999999972e+02 -1.072817544480840768e-01
1.048499999999999943e+02 -1.067284243998350285e-01
1.049000000000000057e+02 -1.052566421556935389e-01
1.049500000000000028e+02 -1.047626582884298163e-01
1.050000000000000000e+02 -1.020900366203680576e-01
1.050499999999999972e+02 -1.021290542509624283e-01
1.050999999999999943e+02 -1.016206264037297635e-01
1.051500000000000057e+02 -1.035432858962030134e-01
1.052000000000000028e+02 -1.024567763380154345e-01
1.052500000000000000e+02 -1.013639526629859372e-01
1.052999999999999972e+02 -1.005241650917587520e-01
1.053499999999999943e+02 -9.974079625816628658e-02
1.054000000000000057e+02 -9.942726938884395571e-02
1.054500000000000028e+02 -9.905171898825144983e-02
1.055000000000000000e+02 -9.878413369345366568e-02
1.055499999999999972e+02 -9.782977619675360670e-02
1.055999999999999943e+02 -9.684981917687007780e-02
1.056500000000000057e+02 -9.578086082137389490e-02
1.057000000000000028e+02 -9.398149144888137685e-02
1.057500000000000000e+02 -9.407527459175575590e-02
1.057999999999999972e+02 -9.261323637014343135e-02
1.058499999999999943e+02 -8.795703367224327884e-02
1.059000000000000057e+02 -8.825523465124486544e-02
1.059500000000000028e+02 -8.806503821614131144e-02
1.060000000000000000e+02 -8.768469841656768848e-02
1.060499999999999972e+02 -8.557911803072398849e-02
1.060999999999999943e+02 -8.399528117543510197e-02
1.061500000000000057e+02 -8.345712452839347539e-02
1.062000000000000028e+02 -8.375780415236545873e-02
1.062500000000000000e+02 -8.280693024601254448e-02
1.062999999999999972e+02 -8.169636335510611913e-02
1.063499999999999943e+02 -8.052748988762914450e-02
1.064000000000000057e+02 -7.978652843581755805e-02
1.064500000000000028e+02 -8.015578199304412843e-02
1.065000000000000000e+02 -8.124415403600107610e-02
1.065499999999999972e+02 -8.048728713196449946e-02
1.065999999999999943e+02 -7.997620807918054409e-02
1.066500000000000057e+02 -7.925768418202652765e-02
1.067000000000000028e+02 -7.656646260232259638e-02
1.067500000000000000e+02 -7.435481495085055625e-02
1.067999999999999972e+02 -6.887189683594459322e-02
1.068499999999999943e+02 -6.483076760608708078e-02
1.069000000000000057e+02 -6.502139227514282249e-02
1.069500000000000028e+02 -6.414411230300144651e-02
1.070000000000000000e+02 -6.469715539988298014e-02
1.070499999999999972e+02 -6.522837850169478646e-02
1.070999999999999943e+02 -6.041736764581138314e-02
1.071500000000000057e+02 -5.784423536797617116e-02
1.072000000000000028e+02 -5.488554802867118276e-02
1.072500000000000000e+02 -5.702435428226197006e-02
1.072999999999999972e+02 -5.605442649247150549e-02
1.073499999999999943e+02 -5.557953530400071285e-02
1.074000000000000057e+02 -5.440725015952527222e-02
1.074500000000000028e+02 -5.418893659938687352e-02
1.075000000000000000e+02 -5.382926127871437427e-02
1.075499999999999972e+02 -5.716614853265964552e-02
1.075999999999999943e+02 -5.503527528005954655e-02
1.076500000000000057e+02 -5.388884321641181779e-02
1.077000000000000028e+02 -5.409384142565474424e-02
1.077500000000000000e+02 -5.470490653379347229e-02
1.077999999999999972e+02 -5.339695127254869000e-02
1.078499999999999943e+02 -5.013819601415065580e-02
1.079000000000000057e+02 -4.769674640733952836e-02
1.079500000000000028e+02 -4.762811575604523895e-02
1.080000000000000000e+02 -4.430947362600289041e-02
1.080499999999999972e+02 -5.107697956220703245e-02
1.080999999999999943e+02 -5.071262354580818171e-02
1.081500000000000057e+02 -5.122230001431849616e-02
1.082000000000000028e+02 -5.135565287804219614e-02
1.082500000000000000e+02 -5.291311652655598941e-02
1.082999999999999972e+02 -5.322910149273680364e-02
1.083499999999999943e+02 -5.600529711287430962e-02
1.084000000000000057e+02 -5.796689139176228883e-02
1.084500000000000028e+02 -5.943378062897083230e-02
1.085000000000000000e+02 -5.950973296750115132e-02
1.085499999999999972e+02 -5.931367136544869745e-02
1.085999999999999943e+02 -5.767453804703612935e-02
1.086500000000000057e+02 -7.260888582822863646e-02
1.087000000000000028e+02 -7.267163969169965210e-02
1.087500000000000000e+02 -7.252312788293702184e-02
1.087999999999999972e+02 -7.031137083819784250e-02
1.088499999999999943e+02 -7.001491715261860815e-02
1.089000000000000057e+02 -6.930297160971010673e-02
1.089500000000000028e+02 -6.939800298873892437e-02
1.090000000000000000e+02 -7.000242739201252562e-02
1.090499999999999972e+02 -6.870206588521830804e-02
1.090999999999999943e+02 -6.905360254324470481e-02
1.091500000000000057e+02 -6.760244263516546059e-02
1.092000000000000028e+02 -6.762695519751921180e-02
1.092500000000000000e+02 -6.678153254216376289e-02
1.092999999999999972e+02 -6.672844325678155275e-02
1.093499999999999943e+02 -6.673303817507499069e-02
1.094000000000000057e+02 -6.623561542518910383e-02
1.094500000000000028e+02 -8.280465838165072812e-02
1.095000000000000000e+02 -8.238806768307747885e-02
1.095499999999999972e+02 -8.234730878361812278e-02
1.095999999999999943e+02 -8.062743222431939527e-02
1.096500000000000057e+02 -8.049422992193407123e-02
1.097000000000000028e+02 -8.344698402373761092e-02
1.097500000000000000e+02 -8.324612960935981465e-02
1.097999999999999972e+02 -8.211444168505258046e-02
1.098499999999999943e+02 -8.007756630182037705e-02
1.099000000000000057e+02 -7.951154979771517251e-02
1.099500000000000028e+02 -7.844426849796649892e-02
1.100000000000000000e+02 -7.447472482121268722e-02
1.100499999999999972e+02 -7.365318435330675539e-02
1.100999999999999943e+02 -7.442953061419209371e-02
1.101500000000000057e+02 -7.313591596760127267e-02
1.102000000000000028e+02 -7.182919941667373354e-02
1.102500000000000000e+02 -7.096838029751824373e-02
1.102999999999999972e+02 -7.083531301227699584e-02
1.103499999999999943e+02 -7.129466414531089591e-02
1.104000000000000057e+02 -7.108065534062653346e-02
1.104500000000000028e+02 -7.124666574392678198e-02
1.105000000000000000e+02 -7.096693712513602037e-02
1.105499999999999972e+02 -7.115002092589241267e-02
1.105999999999999943e+02 -7.089240871313905179e-02
1.106500000000000057e+02 -7.087927531335999620e-02
1.107000000000000028e+02 -5.651935716860083392e-02
1.107500000000000000e+02 -5.591930546359724641e-02
1.107999999999999972e+02 -5.523160568503774487e-02
1.108499999999999943e+02 -5.435249211740576097e-02
1.109000000000000057e+02 -5.339585647400701268e-02
1.109500000000000028e+02 -5.309413647304544320e-02
1.110000000000000000e+02 -5.264777822197527768e-02
1.110499999999999972e+02 -5.272504808904086848e-02
1.110999999999999943e+02 -5.226576029338802359e-02
1.111500000000000057e+02 -5.154788165260453664e-02
1.112000000000000028e+02 -5.091937659951959599e-02
1.112500000000000000e+02 -5.043311663126414518e-02
1.112999999999999972e+02 -4.951441883237166219e-02
1.113499999999999943e+02 -4.942461520790923657e-02
1.114000000000000057e+02 -4.895836413773827639e-02
1.114500000000000028e+02 -4.891731831719646484e-02
1.115000000000000000e+02 -4.826159473288459123e-02
1.115499999999999972e+02 -4.738605433397920924e-02
1.115999999999999943e+02 -4.556900688971746161e-02
1.116500000000000057e+02 -4.445882366436329503e-02
1.117000000000000028e+02 -4.429994509304427397e-02
1.117500000000000000e+02 -4.466111282694033846e-02
1.117999999999999972e+02 -4.348438147558316563e-02
1.118499999999999943e+02 -4.353224583104725598e-02
1.119000000000000057e+02 -4.274809424194429830e-02
1.119500000000000028e+02 -4.230713683800078201e-02
1.120000000000000000e+02 -4.217510149678210807e-02
1.120499999999999972e+02 -4.240947695938415002e-02
1.120999999999999943e+02 -4.388714135977649783e-02
1.121500000000000057e+02 -4.290793136665554952e-02
1.122000000000000028e+02 -4.320414181106510543e-02
1.122500000000000000e+02 -4.287455786027678795e-02
1.122999999999999972e+02 -4.279715792735056673e-02
1.123499999999999943e+02 -4.338986648019704101e-02
1.124000000000000057e+02 -4.330860583347505982e-02
1.124500000000000028e+02 -4.293494805669876430e-02
1.125000000000000000e+02 -4.331275696723499435e-02
1.125499999999999972e+02 -4.243136811295172839e-02
1.125999999999999943e+02 -4.203485453076340195e-02
1.126500000000000057e+02 -4.196868327449730651e-02
1.127000000000000028e+02 -4.258147437439240707e-02
1.127500000000000000e+02 -4.242733117501473056e-02
1.127999999999999972e+02 -4.242821738587865960e-02
1.128499999999999943e+02 -4.156580599995699649e-02
1.129000000000000057e+02 -4.260049959211133219e-02
1.129500000000000028e+02 -4.287404760358095451e-02
1.130000000000000000e+02 -4.149642722691849334e-02
1.130499999999999972e+02 -3.973650535562409797e-02
1.130999999999999943e+02 -3.908266149474304979e-02
1.131500000000000057e+02 -3.900229514186440150e-02
1.132000000000000028e+02 -3.725035023826461789e-02
1.132500000000000000e+02 -3.637873167462093299e-02
1.132999999999999972e+02 -3.653439780673037318e-02
1.133499999999999943e+02 -3.538907113839143137e-02
1.134000000000000057e+02 -3.749781759361129480e-02
1.134500000000000028e+02 -3.756958094789605157e-02
1.135000000000000000e+02 -3.692868825026227736e-02
1.135499999999999972e+02 -4.063616478398517085e-02
1.135999999999999943e+02 -3.976128974948210659e-02
1.136500000000000057e+02 -3.945573726299343026e-02
1.137000000000000028e+02 -4.434092063957060376e-02
1.137500000000000000e+02 -4.515329208172429859e-02
1.137999999999999972e+02 -4.739933498314376215e-02
1.138499999999999943e+02 -4.738871819926862572e-02
1.139000000000000057e+02 -4.750067759887820207e-02
1.139500000000000028e+02 -4.767844772122983160e-02
1.140000000000000000e+02 -5.017239204415397530e-02
1.140499999999999972e+02 -5.046181673026428616e-02
1.140999999999999943e+02 -5.092042621338407904e-02
1.141500000000000057e+02 -5.032237578791258492e-02
1.142000000000000028e+02 -5.051501682658237485e-02
1.142500000000000000e+02 -3.638697660156326591e-02
1.142999999999999972e+02 -3.629381857015902962e-02
1.143499999999999943e+02 -3.676499683308064731e-02
1.144000000000000057e+02 -3.711784274241348991e-02
1.144500000000000028e+02 -3.486203667189829297e-02
1.145000000000000000e+02 -3.510405258874735313e-02
1.145499999999999972e+02 -3.515072721849546444e-02
1.145999999999999943e+02 -3.516186770494027225e-02
1.146500000000000057e+02 -3.554332953312289850e-02
1.147000000000000028e+02 -3.507014885872931920e-02
1.147500000000000000e+02 -3.158643431609144819e-02
1.147999999999999972e+02 -3.031862409174961373e-02
1.148499999999999943e+02 -3.009913667397553366e-02
1.149000000000000057e+02 -3.085568401473189754e-02
1.149500000000000028e+02 -3.274570558934651598e-02
1.150000000000000000e+02 -3.453695315561843004e-02
1.150499999999999972e+02 -3.472610254920752149e-02
1.150999999999999943e+02 -3.365283010454264701e-02
1.151500000000000057e+02 -3.385926870637185476e-02
1.152000000000000028e+02 -3.316739549481442784e-02
1.152500000000000000e+02 -3.480771202782109025e-02
1.152999999999999972e+02 -3.491697452156810461e-02
1.153499999999999943e+02 -3.559533422313197748e-02
1.154000000000000057e+02 -3.536747639929403719e-02
1.154500000000000028e+02 -3.627981837568137330e-02
1.155000000000000000e+02 -3.669104039234646897e-02
1.155499999999999972e+02 -3.676202003672472685e-02
1.155999999999999943e+02 -3.657811702116183644e-02
1.156500000000000057e+02 -3.706584423033706943e-02
1.157000000000000028e+02 -3.740079156202553295e-02
1.157500000000000000e+02 -3.770831186342210595e-02
1.157999999999999972e+02 -3.730381261469568194e-02
1.158499999999999943e+02 -3.828013756866412848e-02
1.159000000000000057e+02 -3.886894344277890684e-02
1.159500000000000028e+02 -3.915338761294858555e-02
1.160000000000000000e+02 -3.848425841634819239e-02
1.160499999999999972e+02 -3.832177102630495574e-02
1.160999999999999943e+02 -3.990249944047184055e-02
1.161500000000000057e+02 -4.043226848381531457e-02
1.162000000000000028e+02 -4.056924286961020171e-02
1.162500000000000000e+02 -4.078101093900518559e-02
1.162999999999999972e+02 -4.084903315955681208e-02
1.163499999999999943e+02 -3.988393392518546632e-02
1.164000000000000057e+02 -4.034508081755065062e-02
1.164500000000000028e+02 -3.934600594639178772e-02
1.165000000000000000e+02 -3.914714485889832229e-02
1.165499999999999972e+02 -3.936506434158749262e-02
1.165999999999999943e+02 -3.911102371718942067e-02
1.166500000000000057e+02 -4.010196572518768404e-02
1.167000000000000028e+02 -4.089610871653026614e-02
1.167500000000000000e+02 -4.156889834744924989e-02
1.167999999999999972e+02 -4.124496598849614754e-02
1.168499999999999943e+02 -2.378026249854641935e-02
1.169000000000000057e+02 -2.278592978989684922e-02
1.169500000000000028e+02 -2.270707939552464583e-02
1.170000000000000000e+02 -2.220101412155772724e-02
1.170499999999999972e+02 -2.207631328681858296e-02
1.170999999999999943e+02 -2.271023421272759524e-02
1.171500000000000057e+02 -2.122433673828525227e-02
1.172000000000000028e+02 -2.106612034151168419e-02
1.172500000000000000e+02 -2.113077825591712366e-02
1.172999999999999972e+02 -4.577528257221029351e-02
1.173499999999999943e+02 -4.791869357147946623e-02
1.174000000000000057e+02 -5.005496516576857929e-02
1.174500000000000028e+02 -4.956087417203441925e-02
1.175000000000000000e+02 -5.200785976461215487e-02
1.175499999999999972e+02 -5.148188249344457651e-02
1.175999999999999943e+02 -5.087764474827433103e-02
1.176500000000000057e+02 -4.968905106996614890e-02
1.177000000000000028e+02 -4.976270365990922984e-02
1.177500000000000000e+02 -4.946095895931754832e-02
1.177999999999999972e+02 -4.851995067191502281e-02
1.178499999999999943e+02 -4.803064274622452501e-02
1.179000000000000057e+02 -5.546045658701994480e-02
1.179500000000000028e+02 -5.562360527386984305e-02
1.180000000000000000e+02 -5.539305542481259143e-02
1.180499999999999972e+02 -5.542126760142383063e-02
1.180999999999999943e+02 -5.603386442546164775e-02
1.181500000000000057e+02 -5.558415796262410752e-02
1.182000000000000028e+02 -5.577330081198977885e-02
1.182500000000000000e+02 -5.557189157968758092e-02
1.182999999999999972e+02 -5.558587287340665400e-02
1.183499999999999943e+02 -5.489523103511987495e-02
1.184000000000000057e+02 -5.496531016380932361e-02
1.184500000000000028e+02 -5.398562724544978680e-02
1.185000000000000000e+02 -5.293063761255206029e-02
1.185499999999999972e+02 -5.091270365017291910e-02
1.185999999999999943e+02 -5.087180540593917027e-02
1.186500000000000057e+02 -4.989380451055037968e-02
1.187000000000000028e+02 -5.073012403818942528e-02
1.187500000000000000e+02 -5.048884023961598688e-02
1.187999999999999972e+02 -4.981611334465425173e-02
1.188499999999999943e+02 -5.099062633078851187e-02
1.189000000000000057e+02 -5.210569465549601265e-02
1.189500000000000028e+02 -5.248541322008049015e-02
1.190000000000000000e+02 -5.301826943872911535e-02
1.190499999999999972e+02 -5.279677410076432514e-02
1.190999999999999943e+02 -5.253854097571297732e-02
1.191500000000000057e+02 -5.305070570703080551e-02
1.192000000000000028e+02 -5.301329949633558358e-02
1.192500000000000000e+02 -5.294968194130707934e-02
1.192999999999999972e+02 -5.258619172228730376e-02
1.193499999999999943e+02 -5.259280862723722527e-02
1.194000000000000057e+02 -5.264563838293906395e-02
1.194500000000000028e+02 -5.272659253292616421e-02
1.195000000000000000e+02 -5.315244921078286083e-02
1.195499999999999972e+02 -5.315205419225864369e-02
1.195999999999999943e+02 -5.217896664558777792e-02
1.196500000000000057e+02 -5.184687757073557640e-02
1.197000000000000028e+02 -5.085563550445706960e-02
1.197500000000000000e+02 -4.993925150451371947e-02
1.197999999999999972e+02 -5.014952051141062517e-02
1.198499999999999943e+02 -5.043758463762326033e-02
1.199000000000000057e+02 -4.914258792821358385e-02
1.199500000000000028e+02 -5.041109665681255125e-02
1.200000000000000000e+02 -4.924243830485806883e-02
1.200499999999999972e+02 -4.912209193006797370e-02
1.200999999999999943e+02 -4.925588683998317896e-02
1.201500000000000057e+02 -4.919802432185452906e-02
1.202000000000000028e+02 -4.860364331666112286e-02
1.202500000000000000e+02 -4.881807260181979941e-02
1.202999999999999972e+02 -4.833552575338332519e-02
1.203499999999999943e+02 -4.756640803981714016e-02
1.204000000000000057e+02 -4.723777657815474151e-02
1.204500000000000028e+02 -4.732082746260967560e-02
1.205000000000000000e+02 -5.620977892208799814e-02
1.205499999999999972e+02 -6.126422154459661845e-02
1.205999999999999943e+02 -6.197212079051091227e-02
1.206500000000000057e+02 -6.115428050000387694e-02
1.207000000000000028e+02 -6.058633167935902064e-02
1.207500000000000000e+02 -6.004385784460017361e-02
1.207999999999999972e+02 -6.004280575401797770e-02
1.208499999999999943e+02 -5.994911884353278791e-02
1.209000000000000057e+02 -5.948521968962408590e-02
1.209500000000000028e+02 -5.935867674227398444e-02
1.210000000000000000e+02 -5.676110340651224079e-02
1.210499999999999972e+02 -5.733158607807344737e-02
1.210999999999999943e+02 -5.699704717010152522e-02
1.211500000000000057e+02 -5.675587774144285474e-02
1.212000000000000028e+02 -5.492462242409966444e-02
1.212500000000000000e+02 -5.390241389666840938e-02
1.212999999999999972e+02 -5.352759413965033075e-02
1.213499999999999943e+02 -5.261227769801466586e-02
1.214000000000000057e+02 -5.222895350620120752e-02
1.214500000000000028e+02 -4.955123661441753619e-02
1.215000000000000000e+02 -4.884990930216116106e-02
1.215499999999999972e+02 -4.934654729889972197e-02
1.215999999999999943e+02 -5.006918707959222281e-02
1.216500000000000057e+02 -4.937515510036183386e-02
1.217000000000000028e+02 -4.809098499642232294e-02
1.217500000000000000e+02 -4.684491968590493577e-02
1.217999999999999972e+02 -4.721948206715747415e-02
1.218499999999999943e+02 -4.349203184951024037e-02
1.219000000000000057e+02 -4.117791781657446915e-02
1.219500000000000028e+02 -4.140772540801326146e-02
1.220000000000000000e+02 -4.037055107215193478e-02
1.220499999999999972e+02 -4.022216769042909201e-02
1.220999999999999943e+02 -3.941212841863604710e-02
1.221500000000000057e+02 -3.878306230618776967e-02
1.222000000000000028e+02 -3.761089200450459108e-02
1.222500000000000000e+02 -3.656566422537110145e-02
1.222999999999999972e+02 -3.326349180046262594e-02
1.223499999999999943e+02 -3.254136952883927847e-02
1.224000000000000057e+02 -3.197735914800568097e-02
1.224500000000000028e+02 -3.198166120213756514e-02
1.225000000000000000e+02 -3.228050394490541292e-02
1.225499999999999972e+02 -3.204141828523801583e-02
1.225999999999999943e+02 -3.194386113761715773e-02
1.226500000000000057e+02 -2.957585749022596106e-02
1.227000000000000028e+02 -3.002319097284203778e-02
1.227500000000000000e+02 -2.754094440949055034e-02
1.227999999999999972e+02 -2.506664731492642267e-02
1.228499999999999943e+02 -2.373744428421306965e-02
1.229000000000000057e+02 -2.272044706975791598e-02
1.229500000000000028e+02 -2.014764061692086994e-02
1.230000000000000000e+02 -2.005231206523369961e-02
1.230499999999999972e+02 -2.203721000004966665e-02
1.230999999999999943e+02 -2.157512780342994707e-02
1.231500000000000057e+02 -2.110728495572017707e-02
1.232000000000000028e+02 -2.043341148418001754e-02
1.232500000000000000e+02 -2.052573836974947927e-02
1.232999999999999972e+02 -1.912737208934234268e-02
1.233499999999999943e+02 -1.877622258968697153e-02
1.234000000000000057e+02 -1.848865621058047234e-02
1.234500000000000028e+02 -1.665310805959552276e-02
1.235000000000000000e+02 -1.458618406857266001e-02
1.235499999999999972e+02 -1.324597109037303766e-02
1.235999999999999943e+02 -1.323442054073605163e-02
1.236500000000000057e+02 -1.341695349269775815e-02
1.237000000000000028e+02 -1.254343934763665555e-02
1.237500000000000000e+02 -1.203042198096024133e-02
1.237999999999999972e+02 -1.206400110609700399e-02
1.238499999999999943e+02 -1.206327714579113683e-02
1.239000000000000057e+02 -1.146331917387777462e-02
1.239500000000000028e+02 -1.213028219463049839e-02
1.240000000000000000e+02 -1.269808925498186469e-02
1.240499999999999972e+02 -1.329885568001643384e-02
1.240999999999999943e+02 -1.440479951461183170e-02
1.241500000000000057e+02 -1.391109757507644033e-02
1.242000000000000028e+02 -1.340245690588586294e-02
1.242500000000000000e+02 -1.309426239954903856e-02
1.242999999999999972e+02 -2.105460440928527341e-02
1.243499999999999943e+02 -1.957648730815424870e-02
1.244000000000000057e+02 -1.975486923133351266e-02
1.244500000000000028e+02 -1.872333932781232446e-02
1.245000000000000000e+02 -1.800061439376325276e-02
1.245499999999999972e+02 -1.743579406059557468e-02
1.245999999999999943e+02 -1.658095808275227706e-02
1.246500000000000057e+02 -1.634106642839931386e-02
1.247000000000000028e+02 -1.558478542846315588e-02
1.247500000000000000e+02 -1.438682169031549850e-02
1.247999999999999972e+02 -1.376383820251065107e-02
1.248499999999999943e+02 -1.324545855005223802e-02
1.249000000000000057e+02 -1.229178317855066961e-02
1.249500000000000028e+02 -1.237201484199315117e-02
1.250000000000000000e+02 -1.247557307116378515e-02
1.250499999999999972e+02 -1.028319761711346189e-02
1.250999999999999943e+02 -9.069738010698122008e-03
1.251500000000000057e+02 -9.287771112124915476e-03
1.252000000000000028e+02 -9.770021819574431152e-03
1.252500000000000000e+02 -1.048000385320077901e-02
1.252999999999999972e+02 -1.056801224203366904e-02
1.253499999999999943e+02 -9.450932435992402333e-03
1.254000000000000057e+02 -8.449222966654379094e-03
1.254500000000000028e+02 -1.376489143807717308e-02
1.255000000000000000e+02 -1.362607841069447129e-02
1.255499999999999972e+02 -1.256856878206179598e-02
1.255999999999999943e+02 -9.477610005287722544e-03
1.256500000000000057e+02 -8.048657050368885138e-03
1.257000000000000028e+02 -8.607319180410206300e-03
1.257500000000000000e+02 -7.551940312189697746e-03
1.257999999999999972e+02 -7.089572541062189558e-03
1.258499999999999943e+02 -1.159604509897795704e-02
1.259000000000000057e+02 -1.037175682356511301e-02
1.259500000000000028e+02 -9.905218718008170636e-03
1.260000000000000000e+02 -1.115529400601091188e-02
1.260499999999999972e+02 -1.071615573582202809e-02
1.260999999999999943e+02 -1.008489500317608784e-02
1.261500000000000057e+02 -1.032714474818939576e-02
1.262000000000000028e+02 -1.056533179456476887e-02
1.262500000000000000e+02 -9.915697894513422761e-03
1.262999999999999972e+02 -1.124817551259484939e-02
1.263499999999999943e+02 -1.229401199415129306e-02
1.264000000000000057e+02 -1.214767999671068945e-02
1.264500000000000028e+02 -1.165714864347643792e-02
1.265000000000000000e+02 -1.051551289243089077e-02
1.265499999999999972e+02 -1.096897987291823098e-02
1.265999999999999943e+02 -1.035759525246084632e-02
1.266500000000000057e+02 -9.987435343092548531e-03
1.267000000000000028e+02 -9.724025590460160656e-03
1.267500000000000000e+02 -9.146225889163224834e-03
1.267999999999999972e+02 -8.650845541793827573e-03
1.268499999999999943e+02 -8.695563012458008487e-03
1.269000000000000057e+02 -7.281582364482117216e-03
1.269500000000000028e+02 -7.731674817174208521e-03
1.270000000000000000e+02 -8.459862497196017281e-03
1.270499999999999972e+02 -8.384479098604694092e-03
1.270999999999999943e+02 -8.184446087620225047e-03
1.271500000000000057e+02 -7.891676278409439846e-03
1.272000000000000028e+02 -7.609849579546480378e-03
1.272500000000000000e+02 -7.496053599608891102e-03
1.272999999999999972e+02 -7.578814899853745027e-03
1.273499999999999943e+02 -7.801855657893348207e-03
1.274000000000000057e+02 -7.452174984008914059e-03
1.274500000000000028e+02 -8.795919099405451885e-03
1.275000000000000000e+02 -9.209394489068389172e-03
1.275499999999999972e+02 -9.571481101583978815e-03
1.275999999999999943e+02 -1.015167111249551737e-02
1.276500000000000057e+02 -1.077124380191721992e-02
1.277000000000000028e+02 -1.073110871727279633e-02
1.277500000000000000e+02 -1.129809127860716307e-02
1.277999999999999972e+02 -1.135461400102232184e-02
1.278499999999999943e+02 -1.251000222784067438e-02
1.279000000000000057e+02 -1.281079666574475549e-02
1.279500000000000028e+02 -1.269793913115756755e-02
1.280000000000000000e+02 -1.277919850966916307e-02
1.280500000000000114e+02 -1.225659910960738043e-02
1.280999999999999943e+02 -1.199692135210466033e-02
1.281500000000000057e+02 -1.224413654171160361e-02
1.281999999999999886e+02 -1.238239639194647738e-02
1.282500000000000000e+02 -1.235525887830552817e-02
1.283000000000000114e+02 -1.294439165672774637e-02
1.283499999999999943e+02 -1.258978190733067888e-02
1.284000000000000057e+02 -1.176077247895677275e-02
1.284499999999999886e+02 -1.359132689718833831e-02
1.285000000000000000e+02 -1.282729229870646116e-02
1.285500000000000114e+02 -1.283008310297189050e-02
1.285999999999999943e+02 -1.348583567595551015e-02
1.286500000000000057e+02 -1.352093882430674236e-02
1.286999999999999886e+02 -1.297712820417121389e-02
1.287500000000000000e+02 -1.321982812453919610e-02
1.288000000000000114e+02 -1.398192241701399184e-02
1.288499999999999943e+02 -1.450696650066162809e-02
1.289000000000000057e+02 -1.490661312557619612e-02
1.289499999999999886e+02 -1.365012268955313399e-02
1.290000000000000000e+02 -1.308626013945152211e-02
1.290500000000000114e+02 -1.219556440044966203e-02
1.290999999999999943e+02 -1.182766879357555374e-02
1.291500000000000057e+02 -1.127751616954947474e-02
1.291999999999999886e+02 -1.209121588987868701e-02
1.292500000000000000e+02 -1.209052716235016652e-02
1.293000000000000114e+02 -1.240303604901789487e-02
1.293499999999999943e+02 -1.225057855689976050e-02
1.294000000000000057e+02 -1.182224983304354556e-02
1.294499999999999886e+02 -1.193376268738504352e-02
1.295000000000000000e+02 -1.352789920104907791e-02
1.295500000000000114e+02 -1.395810538705101814e-02
1.295999999999999943e+02 -1.450782603683679374e-02
1.296500000000000057e+02 -1.503878899345098726e-02
1.296999999999999886e+02 -1.544597792244400795e-02
1.297500000000000000e+02 -1.567261275459162426e-02
1.298000000000000114e+02 -1.593805090335297103e-02
1.298499999999999943e+02 -1.582342080767034850e-02
1.299000000000000057e+02 -1.648783638885003427e-02
1.299499999999999886e+02 -1.697477298792305495e-02
1.300000000000000000e+02 -1.833693022140760881e-02
1.300500000000000114e+02 -1.925724129367790971e-02
1.300999999999999943e+02 -1.943455466601077056e-02
1.301500000000000057e+02 -1.982803330472271419e-02
1.301999999999999886e+02 -1.961421639500774208e-02
1.302500000000000000e+02 -2.027886429565909851e-02
1.303000000000000114e+02 -2.031399879213319562e-02
1.303499999999999943e+02 -2.018547129970781409e-02
1.304000000000000057e+02 -2.103635923267099805e-02
1.304499999999999886e+02 -2.105692474429034927e-02
1.305000000000000000e+02 -2.133509223319288509e-02
1.305500000000000114e+02 -2.140926654505867846e-02
1.305999999999999943e+02 -2.247760582512802266e-02
1.306500000000000057e+02 -2.315099079586990793e-02
1.306999999999999886e+02 -2.449917851733588586e-02
1.307500000000000000e+02 -2.520361605168928987e-02
1.308000000000000114e+02 -2.552463222004977550e-02
1.308499999999999943e+02 -2.726849915128350121e-02
1.309000000000000057e+02 -2.727102335497052707e-02
1.309499999999999886e+02 -2.676623658709413600e-02
1.310000000000000000e+02 -2.709521838877353497e-02
1.310500000000000114e+02 -2.721005865518973804e-02
1.310999999999999943e+02 -2.734206932053073399e-02
1.311500000000000057e+02 -2.741871049413332345e-02
1.311999999999999886e+02 -2.748523494538348405e-02
1.312500000000000000e+02 -2.753701861963399333e-02
1.313000000000000114e+02 -2.824115065947103986e-02
1.313499999999999943e+02 -2.908564347144332318e-02
1.314000000000000057e+02 -2.927432842559216097e-02
1.314499999999999886e+02 -2.900404571157406269e-02
1.315000000000000000e+02 -2.901617134434823775e-02
1.315500000000000114e+02 -2.955723839628574684e-02
1.315999999999999943e+02 -2.967661041794841109e-02
1.316500000000000057e+02 -2.986537463647575066e-02
1.316999999999999886e+02 -3.023611916927773646e-02
1.317500000000000000e+02 -3.074493749700196038e-02
1.318000000000000114e+02 -3.309864132545906751e-02
1.318499999999999943e+02 -3.456065087240222516e-02
1.319000000000000057e+02 -3.508001331299244463e-02
1.319499999999999886e+02 -3.467828579511065407e-02
1.320000000000000000e+02 -3.679287334518402397e-02
1.320500000000000114e+02 -3.715901595905797550e-02
1.320999999999999943e+02 -3.871056576087729406e-02
1.321500000000000057e+02 -4.095226853268394557e-02
1.321999999999999886e+02 -4.141247280910630157e-02
1.322500000000000000e+02 -4.006759130391247120e-02
1.323000000000000114e+02 -4.043788187057832662e-02
1.323499999999999943e+02 -4.044064808768981639e-02
1.324000000000000057e+02 -4.134533698225979076e-02
1.324499999999999886e+02 -4.125691303858309428e-02
1.325000000000000000e+02 -4.129677475884478005e-02
1.325500000000000114e+02 -3.941583726636663232e-02
1.325999999999999943e+02 -4.171957306482732691e-02
1.326500000000000057e+02 -4.286696974687369960e-02
1.326999999999999886e+02 -4.272829839914780298e-02
1.327500000000000000e+02 -4.314627098608640049e-02
1.328000000000000114e+02 -4.391206984168304073e-02
1.328499999999999943e+02 -4.358797142638028838e-02
1.329000000000000057e+02 -4.347205645211930924e-02
1.329499999999999886e+02 -4.315599407355159844e-02
1.330000000000000000e+02 -4.488407730403707468e-02
1.330500000000000114e+02 -4.497161597356501977e-02
1.330999999999999943e+02 -4.483013871537867151e-02
1.331500000000000057e+02 -4.530665700616955116e-02
1.331999999999999886e+02 -4.593032883394011084e-02
1.332500000000000000e+02 -4.605090341130088638e-02
1.333000000000000114e+02 -4.579167388095325975e-02
1.333499999999999943e+02 -4.514899952985401699e-02
1.334000000000000057e+02 -4.571404757190595386e-02
1.334499999999999886e+02 -4.594414374686883046e-02
1.335000000000000000e+02 -4.625922251531722207e-02
1.335500000000000114e+02 -4.634891400520197574e-02
1.335999999999999943e+02 -4.592539202848332919e-02
1.336500000000000057e+02 -3.464472322242882762e-02
1.336999999999999886e+02 -3.442533174475765484e-02
1.337500000000000000e+02 -3.534048986711466750e-02
1.338000000000000114e+02 -3.580826780229542233e-02
1.338499999999999943e+02 -3.569936080623065805e-02
1.339000000000000057e+02 -3.544436662553876460e-02
1.339499999999999886e+02 -3.537567800632803600e-02
1.340000000000000000e+02 -3.478958168242200777e-02
1.340500000000000114e+02 -3.541134772612500314e-02
1.340999999999999943e+02 -3.527673826124746309e-02
1.341500000000000057e+02 -3.637641437976864983e-02
1.341999999999999886e+02 -3.659468302063265815e-02
1.342500000000000000e+02 -3.772929550016917294e-02
1.343000000000000114e+02 -3.865935282138330265e-02
1.343499999999999943e+02 -3.844262486166617060e-02
1.344000000000000057e+02 -4.001842772498766243e-02
1.344499999999999886e+02 -2.025748658048953654e-02
1.345000000000000000e+02 -1.997672113272826178e-02
1.345500000000000114e+02 -2.022902226729947350e-02
1.345999999999999943e+02 -2.093190619397434019e-02
1.346500000000000057e+02 -2.039439068717095738e-02
1.346999999999999886e+02 -1.767554758560328093e-02
1.347500000000000000e+02 -1.770216893172760209e-02
1.348000000000000114e+02 -1.833048572273869234e-02
1.348499999999999943e+02 -1.883612718344180106e-02
1.349000000000000057e+02 -1.884290370297060993e-02
1.349499999999999886e+02 -1.898651747039596313e-02
1.350000000000000000e+02 -1.976541814167153549e-02
1.350500000000000114e+02 -1.966991148067550113e-02
1.350999999999999943e+02 -1.970308201813851176e-02
1.351500000000000057e+02 -1.969278887742485079e-02
1.351999999999999886e+02 -2.050909056098433603e-02
1.352500000000000000e+02 -2.061696796441559593e-02
1.353000000000000114e+02 -2.056261423035576213e-02
1.353499999999999943e+02 -2.060216044711375011e-02
1.354000000000000057e+02 -1.985280737410080945e-02
1.354499999999999886e+02 -1.972017184064719583e-02
1.355000000000000000e+02 -1.966997568664307500e-02
1.355500000000000114e+02 -1.946623402334567154e-02
1.355999999999999943e+02 -1.975855342829626118e-02
1.356500000000000057e+02 -2.014523804880708618e-02
1.356999999999999886e+02 -5.236810906076990596e-02
1.357500000000000000e+02 -5.252230081057359529e-02
1.358000000000000114e+02 -5.305486394091646352e-02
1.358499999999999943e+02 -5.626283522375901541e-02
1.359000000000000057e+02 -5.630093216794548189e-02
1.359499999999999886e+02 -5.583700783716746829e-02
1.360000000000000000e+02 -5.634689308080355341e-02
1.360500000000000114e+02 -5.676420582393183756e-02
1.360999999999999943e+02 -5.501730718891535005e-02
1.361500000000000057e+02 -5.492671417571151626e-02
1.361999999999999886e+02 -5.438913411702588074e-02
1.362500000000000000e+02 -5.445486217722996652e-02
1.363000000000000114e+02 -5.965208402347586814e-02
1.363499999999999943e+02 -6.071979169910721869e-02
1.364000000000000057e+02 -6.128995835862904168e-02
1.364499999999999886e+02 -6.085740879871922443e-02
1.365000000000000000e+02 -6.174922606744044640e-02
1.365500000000000114e+02 -6.783466158114928590e-02
1.365999999999999943e+02 -6.804134531763672555e-02
1.366500000000000057e+02 -7.027834710656884198e-02
1.366999999999999886e+02 -6.963041924091788182e-02
1.367500000000000000e+02 -6.849305171811959081e-02
1.368000000000000114e+02 -6.844373468397611793e-02
1.368499999999999943e+02 -6.965055997099516005e-02
1.369000000000000057e+02 -6.921609522872686215e-02
1.369499999999999886e+02 -6.919992258044212197e-02
1.370000000000000000e+02 -6.398845869399311104e-02
1.370500000000000114e+02 -5.328884786159303333e-02
1.370999999999999943e+02 -5.374298189310728474e-02
1.371500000000000057e+02 -5.528749913693350310e-02
1.371999999999999886e+02 -5.556980959889504940e-02
1.372500000000000000e+02 -5.454541250922408102e-02
1.373000000000000114e+02 -5.470004572349551619e-02
1.373499999999999943e+02 -5.545132824676970301e-02
1.374000000000000057e+02 -5.491497614812600181e-02
1.374499999999999886e+02 -5.448472622637924589e-02
1.375000000000000000e+02 -5.406087615348698777e-02
1.375500000000000114e+02 -5.466290953091878374e-02
1.375999999999999943e+02 -5.554764451523539620e-02
1.376500000000000057e+02 -5.852342837532446135e-02
1.376999999999999886e+02 -6.085607030108073495e-02
1.377500000000000000e+02 -5.943365275244032186e-02
1.378000000000000114e+02 -6.006782236895912008e-02
1.378499999999999943e+02 -5.846777690986370429e-02
1.379000000000000057e+02 -5.911235756101111682e-02
1.379499999999999886e+02 -5.982367708853292276e-02
1.380000000000000000e+02 -6.347261120077826724e-02
1.380500000000000114e+02 -6.297103783438252889e-02
1.380999999999999943e+02 -6.372577178669684705e-02
1.381500000000000057e+02 -6.245837198415302854e-02
1.381999999999999886e+02 -6.649785212616937669e-02
1.382500000000000000e+02 -6.713009408052643401e-02
1.383000000000000114e+02 -6.744009833447767166e-02
1.383499999999999943e+02 -6.924325574435746811e-02
1.384000000000000057e+02 -6.965892530651930648e-02
1.384499999999999886e+02 -6.930661233361021245e-02
1.385000000000000000e+02 -7.125272397563729709e-02
1.385500000000000114e+02 -7.304104492560629935e-02
1.385999999999999943e+02 -7.384868404412600618e-02
1.386500000000000057e+02 -7.503663236277290094e-02
1.386999999999999886e+02 -7.717253431388595986e-02
1.387500000000000000e+02 -7.841747412883198765e-02
1.388000000000000114e+02 -7.926151336887889143e-02
1.388499999999999943e+02 -8.033004845968859386e-02
1.389000000000000057e+02 -8.181914917589862279e-02
1.389499999999999886e+02 -7.818524182919005250e-02
1.390000000000000000e+02 -7.945322979006039232e-02
1.390500000000000114e+02 -7.774337160671612734e-02
1.390999999999999943e+02 -7.654511525194679367e-02
1.391500000000000057e+02 -8.268095669399357084e-02
1.391999999999999886e+02 -8.177030315037624175e-02
1.392500000000000000e+02 -7.749449252343375283e-02
1.393000000000000114e+02 -9.459974982050209369e-02
1.393499999999999943e+02 -9.668279608538575542e-02
1.394000000000000057e+02 -9.623564094122985524e-02
1.394499999999999886e+02 -9.544857672110393376e-02
1.395000000000000000e+02 -9.499000066256059471e-02
1.395500000000000114e+02 -9.410639429947707801e-02
1.395999999999999943e+02 -9.211668002989889525e-02
1.396500000000000057e+02 -9.000066371998237391e-02
1.396999999999999886e+02 -9.758654657433041280e-02
1.397500000000000000e+02 -9.685467159911452517e-02
1.398000000000000114e+02 -9.405241807368860951e-02
1.398499999999999943e+02 -9.439861863817801402e-02
1.399000000000000057e+02 -9.460916237875918733e-02
1.399499999999999886e+02 -9.205817214486299027e-02
1.400000000000000000e+02 -9.217710806061124584e-02
1.400500000000000114e+02 -9.132663119981994371e-02
1.400999999999999943e+02 -9.606688256298169526e-02
1.401500000000000057e+02 -9.618784161847507286e-02
1.401999999999999886e+02 -9.644803132658504030e-02
1.402500000000000000e+02 -9.538815571967199092e-02
1.403000000000000114e+02 -9.716377292924210929e-02
1.403499999999999943e+02 -9.562883561487976747e-02
1.404000000000000057e+02 -9.602620203036611735e-02
1.404499999999999886e+02 -9.558245403945067609e-02
1.405000000000000000e+02 -9.457121356309343418e-02
1.405500000000000114e+02 -9.564562815378790939e-02
1.405999999999999943e+02 -9.742514543844427166e-02
1.406500000000000057e+02 -9.689288135836232607e-02
1.406999999999999886e+02 -9.710438198818419075e-02
1.407500000000000000e+02 -9.598794155038074816e-02
1.408000000000000114e+02 -9.583129096618166198e-02
1.408499999999999943e+02 -9.526732922224052935e-02
1.409000000000000057e+02 -9.374310004129446372e-02
1.409499999999999886e+02 -9.361738037579306337e-02
1.410000000000000000e+02 -9.479415205555656587e-02
1.410500000000000114e+02 -9.557337531958248755e-02
1.410999999999999943e+02 -9.490777934412318595e-02
1.411500000000000057e+02 -9.483487734065997043e-02
1.411999999999999886e+02 -9.498727501330232748e-02
1.412500000000000000e+02 -9.396682509852073706e-02
1.413000000000000114e+02 -9.441522026429553793e-02
1.413499999999999943e+02 -9.461800154496477488e-02
1.414000000000000057e+02 -9.545098103966785652e-02
1.414499999999999886e+02 -9.668392055526672801e-02
1.415000000000000000e+02 -9.699821905773521602e-02
1.415500000000000114e+02 -9.627736047041531020e-02
1.415999999999999943e+02 -9.552603806869831848e-02
1.416500000000000057e+02 -9.407702689877794899e-02
1.416999999999999886e+02 -9.444536948524313857e-02
1.417500000000000000e+02 -9.414491275398471914e-02
1.418000000000000114e+02 -9.434665434420366759e-02
1.418499999999999943e+02 -9.474769350284216463e-02
1.419000000000000057e+02 -9.583426226110658419e-02
1.419499999999999886e+02 -9.596984378260811632e-02
1.420000000000000000e+02 -9.618541674166491973e-02
1.420500000000000114e+02 -9.763239804813347855e-02
1.420999999999999943e+02 -9.259920079616772159e-02
1.421500000000000057e+02 -9.222700958316730480e-02
1.421999999999999886e+02 -9.212533332432973343e-02
1.422500000000000000e+02 -9.067778139622763300e-02
1.423000000000000114e+02 -6.403128463765295209e-02
1.423499999999999943e+02 -6.451961307752636376e-02
1.424000000000000057e+02 -6.362615216558521747e-02
1.424499999999999886e+02 -6.338302491299811769e-02
1.425000000000000000e+02 -6.267372333419253538e-02
1.425500000000000114e+02 -6.227970253628285074e-02
1.425999999999999943e+02 -6.811517299513271395e-02
1.426500000000000057e+02 -6.875784982370358733e-02
1.426999999999999886e+02 -6.906864004416087000e-02
1.427500000000000000e+02 -6.907330879802379975e-02
1.428000000000000114e+02 -6.875227232739172800e-02
1.428499999999999943e+02 -6.598549149640403622e-02
1.429000000000000057e+02 -6.506355915929501466e-02
1.429499999999999886e+02 -6.497295287888475712e-02
1.430000000000000000e+02 -6.409658793335604177e-02
1.430500000000000114e+02 -6.372719055163035551e-02
1.430999999999999943e+02 -6.300176341960930793e-02
1.431500000000000057e+02 -6.353496176398874817e-02
1.431999999999999886e+02 -6.512099178848984593e-02
1.432500000000000000e+02 -6.542651875212074364e-02
1.433000000000000114e+02 -6.524643708322050428e-02
1.433499999999999943e+02 -6.414891401986116959e-02
1.434000000000000057e+02 -6.454796746623406301e-02
1.434499999999999886e+02 -6.389819364931403900e-02
1.435000000000000000e+02 -6.478249873702508765e-02
1.435500000000000114e+02 -6.759857200073901562e-02
1.435999999999999943e+02 -6.752898764092463146e-02
1.436500000000000057e+02 -6.663067015102117074e-02
1.436999999999999886e+02 -6.761839471308164762e-02
1.437500000000000000e+02 -6.742195890060490027e-02
1.438000000000000114e+02 -6.715057333245065541e-02
1.438499999999999943e+02 -6.766937120314485410e-02
1.439000000000000057e+02 -6.622613884188902067e-02
1.439499999999999886e+02 -6.504475442663661122e-02
1.440000000000000000e+02 -6.547839626287096926e-02
1.440500000000000114e+02 -6.874166632752630457e-02
1.440999999999999943e+02 -6.785863176804012020e-02
1.441500000000000057e+02 -6.778053719012096245e-02
1.441999999999999886e+02 -6.769114008274854100e-02
1.442500000000000000e+02 -6.937333763160304090e-02
1.443000000000000114e+02 -6.923673909413068095e-02
1.443499999999999943e+02 -6.944785284123400348e-02
1.444000000000000057e+02 -7.013179102881481053e-02
1.444499999999999886e+02 -7.026758642347870343e-02
1.445000000000000000e+02 -7.045955646361500013e-02
1.445500000000000114e+02 -7.033926642187871003e-02
1.445999999999999943e+02 -7.029818372287244266e-02
1.446500000000000057e+02 -7.145790828648844462e-02
1.446999999999999886e+02 -7.121716818944501259e-02
1.447500000000000000e+02 -7.011984922669198261e-02
1.448000000000000114e+02 -6.965685769862657584e-02
1.448499999999999943e+02 -6.831212398939248698e-02
1.449000000000000057e+02 -7.086743892076036166e-02
1.449499999999999886e+02 -6.750746922543339468e-02
1.450000000000000000e+02 -6.634702135056473604e-02
1.450500000000000114e+02 -6.659005441057205821e-02
1.450999999999999943e+02 -6.701025209885115574e-02
1.451500000000000057e+02 -6.620941442790601039e-02
1.451999999999999886e+02 -6.626001075103010729e-02
1.452500000000000000e+02 -6.638272383074879379e-02
1.453000000000000114e+02 -6.637994019819697111e-02
1.453499999999999943e+02 -6.765184929703696448e-02
1.454000000000000057e+02 -6.724492729372358313e-02
1.454499999999999886e+02 -6.689887718450679421e-02
1.455000000000000000e+02 -6.659354687055249467e-02
1.455500000000000114e+02 -6.655681729227150289e-02
1.455999999999999943e+02 -6.671283848364586988e-02
1.456500000000000057e+02 -6.810871107231764032e-02
1.456999999999999886e+02 -6.844383634935366501e-02
1.457500000000000000e+02 -6.926029373520901922e-02
1.458000000000000114e+02 -6.981499667695598155e-02
1.458499999999999943e+02 -6.990370888038953401e-02
1.459000000000000057e+02 -6.999756351450893421e-02
1.459499999999999886e+02 -7.156249990179672227e-02
1.460000000000000000e+02 -7.377110559580241089e-02
1.460500000000000114e+02 -7.376098577737758011e-02
1.460999999999999943e+02 -7.278069462734253203e-02
1.461500000000000057e+02 -7.243114074861795038e-02
1.461999999999999886e+02 -7.752437423561475693e-02
1.462500000000000000e+02 -7.684359277324846749e-02
1.463000000000000114e+02 -7.688995522533538518e-02
1.463499999999999943e+02 -7.692474484998999829e-02
1.464000000000000057e+02 -7.738269864139746268e-02
1.464499999999999886e+02 -8.217804419305783925e-02
1.465000000000000000e+02 -8.140727321290051888e-02
1.465500000000000114e+02 -8.109552657668833708e-02
1.465999999999999943e+02 -8.027168968895630197e-02
1.466500000000000057e+02 -8.075666762859921854e-02
1.466999999999999886e+02 -8.193452490559320622e-02
1.467500000000000000e+02 -8.180998138764862537e-02
1.468000000000000114e+02 -8.096372373209304030e-02
1.468499999999999943e+02 -8.487805318149233003e-02
1.469000000000000057e+02 -8.510104726986748858e-02
1.469499999999999886e+02 -8.502741080347443747e-02
1.470000000000000000e+02 -8.448475318874781870e-02
1.470500000000000114e+02 -8.456119584317123294e-02
1.470999999999999943e+02 -8.507803265156552164e-02
1.471500000000000057e+02 -8.214158295363353790e-02
1.471999999999999886e+02 -8.437828926969681564e-02
1.472500000000000000e+02 -8.596457614619039400e-02
1.473000000000000114e+02 -9.184455070621427852e-02
1.473499999999999943e+02 -9.080578639861636159e-02
1.474000000000000057e+02 -8.978669547550270635e-02
1.474499999999999886e+02 -9.014958889466104242e-02
1.475000000000000000e+02 -8.934351730230911948e-02
1.475500000000000114e+02 -8.893178149618496953e-02
1.475999999999999943e+02 -8.836652234502827274e-02
1.476500000000000057e+02 -9.048839785618557896e-02
1.476999999999999886e+02 -8.575368687903417442e-02
1.477500000000000000e+02 -8.340954294273732195e-02
1.478000000000000114e+02 -8.295390323052871662e-02
1.478499999999999943e+02 -8.264763524530223393e-02
1.479000000000000057e+02 -8.027781169713520126e-02
1.479499999999999886e+02 -8.161377129474178815e-02
1.480000000000000000e+02 -8.253861910558257797e-02
1.480500000000000114e+02 -8.261245338676058425e-02
1.480999999999999943e+02 -8.375171556406053874e-02
1.481500000000000057e+02 -8.316937232636874289e-02
1.481999999999999886e+02 -8.409132687553765029e-02
1.482500000000000000e+02 -8.289914175737336799e-02
1.483000000000000114e+02 -8.558323349293261995e-02
1.483499999999999943e+02 -8.473575351358372809e-02
1.484000000000000057e+02 -8.465176549210780277e-02
1.484499999999999886e+02 -8.787634228548463211e-02
1.485000000000000000e+02 -8.675090211183388023e-02
1.485500000000000114e+02 -8.831095722293622052e-02
1.485999999999999943e+02 -9.008053256720578716e-02
1.486500000000000057e+02 -8.948515756625015360e-02
1.486999999999999886e+02 -8.998019249277192100e-02
1.487500000000000000e+02 -8.648948861725888615e-02
1.488000000000000114e+02 -8.647423556725461480e-02
1.488499999999999943e+02 -8.663353052287617317e-02
1.489000000000000057e+02 -8.756356093522640882e-02
1.489499999999999886e+02 -8.408503247307387574e-02
1.490000000000000000e+02 -8.505589578114861049e-02
1.490500000000000114e+02 -8.551893128692564239e-02
1.490999999999999943e+02 -8.064117002163362358e-02
1.491500000000000057e+02 -8.185737018014430100e-02
1.491999999999999886e+02 -8.265811863019707773e-02
1.492500000000000000e+02 -8.326349170700811375e-02
1.493000000000000114e+02 -6.223590683709127186e-02
1.493499999999999943e+02 -6.570246916651251157e-02
1.494000000000000057e+02 -6.804408128157987679e-02
1.494499999999999886e+02 -7.067103276880107310e-02
1.495000000000000000e+02 -7.219193406489507470e-02
1.495500000000000114e+02 -7.402501542090142439e-02
1.495999999999999943e+02 -7.674885932502586994e-02
1.496500000000000057e+02 -7.676215416203606423e-02
1.496999999999999886e+02 -7.740505434528097140e-02
1.497500000000000000e+02 -8.038389708559798286e-02
1.498000000000000114e+02 -8.045204481133541585e-02
1.498499999999999943e+02 -8.455517981611937461e-02
1.499000000000000057e+02 -8.791054075003126855e-02
1.499499999999999886e+02 -8.788183451437971139e-02
1.500000000000000000e+02 -8.803060236483296885e-02
