# Supplementary material for: Elevated concentrations cause upright alpha-synuclein conformation at lipid interfaces
Source: Nat Commun. 2023 Sep 18;14:5731. doi: 10.1038/s41467-023-39843-1 (PMC10507035; doi:10.1038/s41467-023-39843-1)
Supplement: Supplementary file 3 — Source Data [file 41467_2023_39843_MOESM3_ESM.zip › Source Data file/FigureS12/figS12_lowLPR_rss_s1_r2.txt]

0.000000000000000000e+00 2.632119000000000142e+01
5.000000000000000278e-02 1.915210000000000079e+01
1.000000000000000056e-01 3.263551999999999964e+01
1.499999999999999944e-01 9.307281999999999300e+01
2.000000000000000111e-01 2.863176999999999950e+01
2.500000000000000000e-01 4.767716999999999672e+01
2.999999999999999889e-01 2.847769999999999868e+01
3.499999999999999778e-01 3.131196999999999875e+01
4.000000000000000222e-01 4.420237000000000194e+01
4.500000000000000111e-01 2.368027999999999977e+01
5.000000000000000000e-01 2.775929999999999964e+01
5.500000000000000444e-01 2.368775000000000119e+01
5.999999999999999778e-01 1.334756999999999927e+01
6.500000000000000222e-01 2.858821000000000012e+01
6.999999999999999556e-01 4.868576999999999799e+01
7.500000000000000000e-01 3.075950999999999880e+01
8.000000000000000444e-01 5.286012000000000199e+01
8.499999999999999778e-01 1.762388999999999939e+01
9.000000000000000222e-01 4.317618999999999829e+01
9.499999999999999556e-01 1.917539999999999978e+01
1.000000000000000000e+00 4.590652000000000044e+01
1.050000000000000044e+00 4.049772999999999712e+01
1.100000000000000089e+00 1.407511000000000045e+01
1.149999999999999911e+00 1.613785999999999987e+01
1.199999999999999956e+00 1.830240999999999829e+01
1.250000000000000000e+00 1.357823999999999920e+01
1.300000000000000044e+00 2.598637000000000086e+01
1.350000000000000089e+00 1.758660000000000068e+01
1.399999999999999911e+00 2.566788999999999987e+01
1.449999999999999956e+00 1.270453000000000010e+01
1.500000000000000000e+00 1.541282799999999895e+02
1.550000000000000044e+00 4.341924000000000206e+01
1.600000000000000089e+00 1.844281000000000148e+01
1.649999999999999911e+00 2.238116000000000128e+01
1.699999999999999956e+00 1.007072999999999929e+01
1.750000000000000000e+00 7.613410000000000011e+00
1.800000000000000044e+00 1.037992999999999988e+01
1.850000000000000089e+00 3.593148000000000053e+01
1.899999999999999911e+00 3.629106000000000165e+01
1.949999999999999956e+00 8.919560000000000599e+00
2.000000000000000000e+00 2.243994000000000000e+01
2.049999999999999822e+00 1.503743000000000052e+01
2.100000000000000089e+00 1.008175999999999917e+01
2.149999999999999911e+00 4.372569000000000017e+01
2.200000000000000178e+00 1.444788900000000069e+02
2.250000000000000000e+00 2.279861000000000004e+01
2.299999999999999822e+00 1.159422999999999959e+01
2.350000000000000089e+00 4.515935999999999950e+01
2.399999999999999911e+00 6.716424000000000660e+01
2.450000000000000178e+00 4.556208999999999776e+01
2.500000000000000000e+00 4.841013999999999839e+01
2.549999999999999822e+00 4.824074000000000240e+01
2.600000000000000089e+00 2.084542000000000073e+01
2.649999999999999911e+00 4.469566999999999979e+01
2.700000000000000178e+00 3.446547999999999945e+01
2.750000000000000000e+00 2.346216000000000079e+01
2.799999999999999822e+00 1.992689000000000021e+01
2.850000000000000089e+00 7.254332999999999743e+01
2.899999999999999911e+00 2.722590999999999894e+01
2.950000000000000178e+00 1.611238000000000170e+01
3.000000000000000000e+00 1.071357000000000070e+01
3.049999999999999822e+00 2.381659000000000148e+01
3.100000000000000089e+00 3.022999000000000080e+01
3.149999999999999911e+00 2.866242000000000090e+01
3.200000000000000178e+00 5.728417000000000314e+01
3.250000000000000000e+00 7.500029999999999752e+00
3.299999999999999822e+00 1.168591999999999942e+01
3.350000000000000089e+00 6.267249000000000336e+01
3.399999999999999911e+00 2.636358999999999853e+01
3.450000000000000178e+00 1.528030000000000044e+01
3.500000000000000000e+00 9.713939999999999131e+00
3.549999999999999822e+00 3.071544000000000096e+01
3.600000000000000089e+00 3.517020999999999731e+01
3.649999999999999911e+00 4.031930000000000014e+00
3.700000000000000178e+00 7.361959999999999837e+00
3.750000000000000000e+00 1.676851999999999876e+01
3.799999999999999822e+00 8.880649999999999267e+00
3.850000000000000089e+00 4.879100000000000215e+00
3.899999999999999911e+00 1.037714000000000070e+01
3.950000000000000178e+00 1.880882000000000076e+01
4.000000000000000000e+00 2.769256000000000029e+01
4.049999999999999822e+00 8.375540000000000873e+00
4.099999999999999645e+00 4.802699999999999747e+00
4.150000000000000355e+00 1.509243000000000023e+01
4.200000000000000178e+00 1.684638999999999953e+01
4.250000000000000000e+00 2.726401999999999859e+01
4.299999999999999822e+00 1.584310999999999936e+01
4.349999999999999645e+00 5.864069999999999894e+00
4.400000000000000355e+00 9.500609999999999999e+00
4.450000000000000178e+00 6.043199999999999683e+00
4.500000000000000000e+00 5.308086000000000126e+01
4.549999999999999822e+00 6.773727999999999838e+01
4.599999999999999645e+00 1.373953999999999986e+01
4.650000000000000355e+00 5.246703000000000117e+01
4.700000000000000178e+00 3.817546000000000106e+01
4.750000000000000000e+00 1.527449999999999974e+01
4.799999999999999822e+00 2.849392999999999887e+01
4.849999999999999645e+00 4.009600999999999971e+01
4.900000000000000355e+00 2.187575000000000003e+01
4.950000000000000178e+00 3.039872000000000085e+01
5.000000000000000000e+00 9.542799999999999727e+00
5.049999999999999822e+00 1.747128000000000014e+01
5.099999999999999645e+00 1.396458999999999939e+01
5.150000000000000355e+00 5.535018000000000171e+01
5.200000000000000178e+00 2.821846999999999994e+01
5.250000000000000000e+00 9.572666999999999859e+01
5.299999999999999822e+00 1.039234000000000080e+01
5.349999999999999645e+00 3.706170999999999793e+01
5.400000000000000355e+00 3.675207000000000335e+01
5.450000000000000178e+00 2.934919999999999973e+01
5.500000000000000000e+00 3.076783999999999963e+01
5.549999999999999822e+00 1.124169999999999980e+01
5.599999999999999645e+00 2.523813000000000173e+01
5.650000000000000355e+00 1.867813999999999908e+01
5.700000000000000178e+00 2.208454000000000050e+01
5.750000000000000000e+00 3.579525000000000290e+01
5.799999999999999822e+00 2.189674000000000120e+01
5.849999999999999645e+00 3.903128999999999849e+01
5.900000000000000355e+00 9.722929999999999851e+00
5.950000000000000178e+00 3.005063000000000173e+01
6.000000000000000000e+00 2.960594000000000037e+01
6.049999999999999822e+00 2.195514000000000010e+01
6.099999999999999645e+00 3.285893000000000086e+01
6.150000000000000355e+00 1.726025999999999883e+01
6.200000000000000178e+00 2.804602999999999824e+01
6.250000000000000000e+00 9.370969999999999800e+00
6.299999999999999822e+00 2.054309999999999903e+01
6.349999999999999645e+00 3.060021000000000058e+01
6.400000000000000355e+00 2.148490999999999929e+01
6.450000000000000178e+00 3.899864000000000175e+01
6.500000000000000000e+00 1.615039000000000158e+01
6.549999999999999822e+00 5.524663000000000324e+01
6.599999999999999645e+00 1.265765000000000029e+01
6.650000000000000355e+00 5.681020000000000181e+00
6.700000000000000178e+00 3.961968000000000245e+01
6.750000000000000000e+00 8.188610000000000610e+00
6.799999999999999822e+00 1.753125000000000000e+01
6.849999999999999645e+00 8.585969999999999658e+00
6.900000000000000355e+00 2.432676000000000016e+01
6.950000000000000178e+00 2.584203000000000117e+01
7.000000000000000000e+00 5.079341000000000150e+01
7.049999999999999822e+00 1.798208999999999946e+01
7.099999999999999645e+00 2.527301999999999893e+01
7.150000000000000355e+00 4.352120000000000033e+01
7.200000000000000178e+00 3.772041999999999717e+01
7.250000000000000000e+00 1.701680999999999955e+01
7.299999999999999822e+00 4.809273000000000309e+01
7.349999999999999645e+00 2.568326000000000064e+01
7.400000000000000355e+00 2.547773000000000110e+01
7.450000000000000178e+00 5.595114000000000232e+01
7.500000000000000000e+00 2.159350999999999843e+01
7.549999999999999822e+00 3.618097000000000207e+01
7.599999999999999645e+00 2.175574999999999903e+01
7.650000000000000355e+00 4.550039000000000300e+01
7.700000000000000178e+00 2.020123999999999853e+01
7.750000000000000000e+00 2.914072000000000173e+01
7.799999999999999822e+00 4.112133999999999645e+01
7.849999999999999645e+00 4.173745000000000260e+01
7.900000000000000355e+00 7.057830000000000048e+00
7.950000000000000178e+00 4.425533999999999679e+01
8.000000000000000000e+00 3.538396999999999792e+01
8.050000000000000711e+00 9.705239999999999867e+00
8.099999999999999645e+00 8.058158000000000243e+01
8.150000000000000355e+00 3.193879000000000090e+01
8.199999999999999289e+00 3.212236000000000047e+01
8.250000000000000000e+00 2.561848000000000170e+01
8.300000000000000711e+00 4.858258000000000010e+01
8.349999999999999645e+00 4.387628000000000128e+01
8.400000000000000355e+00 4.416700999999999766e+01
8.449999999999999289e+00 3.779979000000000156e+01
8.500000000000000000e+00 5.182800000000000296e+01
8.550000000000000711e+00 1.030899999999999928e+01
8.599999999999999645e+00 2.762494999999999834e+01
8.650000000000000355e+00 1.131376000000000026e+01
8.699999999999999289e+00 2.358761000000000152e+01
8.750000000000000000e+00 3.111762999999999835e+01
8.800000000000000711e+00 4.331009999999999849e+01
8.849999999999999645e+00 7.422469999999999679e+00
8.900000000000000355e+00 3.114732000000000056e+01
8.949999999999999289e+00 1.246076000000000050e+01
9.000000000000000000e+00 5.175829000000000235e+01
9.050000000000000711e+00 9.811998800000000074e+02
9.099999999999999645e+00 2.084659999999999869e+01
9.150000000000000355e+00 8.286028000000000304e+01
9.199999999999999289e+00 3.435880999999999830e+01
9.250000000000000000e+00 4.234973999999999705e+01
9.300000000000000711e+00 3.321744999999999948e+01
9.349999999999999645e+00 3.126748999999999867e+01
9.400000000000000355e+00 4.269709999999999894e+01
9.449999999999999289e+00 2.200453999999999866e+01
9.500000000000000000e+00 4.637078000000000344e+01
9.550000000000000711e+00 2.861283999999999850e+01
9.599999999999999645e+00 2.474839000000000055e+01
9.650000000000000355e+00 3.842251000000000261e+01
9.699999999999999289e+00 3.998362999999999801e+01
9.750000000000000000e+00 5.978959999999999830e+00
9.800000000000000711e+00 1.300004999999999988e+01
9.849999999999999645e+00 6.152519999999999989e+00
9.900000000000000355e+00 3.107206000000000046e+01
9.949999999999999289e+00 3.552398000000000167e+01
1.000000000000000000e+01 5.555913999999999930e+01
1.005000000000000071e+01 3.524365999999999843e+01
1.009999999999999964e+01 5.205002999999999957e+01
1.015000000000000036e+01 1.606895000000000095e+01
1.019999999999999929e+01 1.759159999999999968e+01
1.025000000000000000e+01 6.283075999999999794e+01
1.030000000000000071e+01 2.661098000000000141e+01
1.034999999999999964e+01 2.150176000000000087e+01
1.040000000000000036e+01 1.068074000000000012e+01
1.044999999999999929e+01 2.346557999999999922e+01
1.050000000000000000e+01 4.483270999999999873e+01
1.055000000000000071e+01 1.145702999999999960e+01
1.059999999999999964e+01 3.253670999999999935e+01
1.065000000000000036e+01 1.396210999999999913e+01
1.069999999999999929e+01 1.563677999999999990e+01
1.075000000000000000e+01 4.035708999999999946e+01
1.080000000000000071e+01 1.239382999999999946e+01
1.084999999999999964e+01 4.833169999999999966e+00
1.090000000000000036e+01 2.751489000000000118e+01
1.094999999999999929e+01 2.598067999999999955e+01
1.100000000000000000e+01 1.472958999999999996e+01
1.105000000000000071e+01 2.936319999999999819e+00
1.109999999999999964e+01 6.458700000000000330e+00
1.115000000000000036e+01 2.780628000000000100e+01
1.119999999999999929e+01 1.543263999999999925e+01
1.125000000000000000e+01 7.610350000000000392e+00
1.130000000000000071e+01 1.813502000000000081e+01
1.134999999999999964e+01 3.591407000000000238e+01
1.140000000000000036e+01 3.324604000000000070e+01
1.144999999999999929e+01 1.266371999999999964e+01
1.150000000000000000e+01 1.867448999999999870e+01
1.155000000000000071e+01 1.365079000000000065e+01
1.159999999999999964e+01 1.306864999999999988e+01
1.165000000000000036e+01 8.180799999999999628e+00
1.169999999999999929e+01 2.341426999999999836e+01
1.175000000000000000e+01 2.427086999999999861e+01
1.180000000000000071e+01 8.265330000000000510e+00
1.184999999999999964e+01 4.800974999999999682e+01
1.190000000000000036e+01 1.401567999999999969e+01
1.194999999999999929e+01 8.625643999999999778e+01
1.200000000000000000e+01 2.855465999999999838e+01
1.205000000000000071e+01 6.659341999999999473e+01
1.209999999999999964e+01 3.365131000000000228e+01
1.215000000000000036e+01 9.351219999999999644e+00
1.219999999999999929e+01 2.702987999999999857e+01
1.225000000000000000e+01 4.181550000000000011e+01
1.230000000000000071e+01 2.360031000000000034e+01
1.234999999999999964e+01 6.615895000000000437e+01
1.240000000000000036e+01 2.560953999999999908e+01
1.244999999999999929e+01 6.531077000000000510e+01
1.250000000000000000e+01 4.028477999999999781e+01
1.255000000000000071e+01 3.952089999999999748e+01
1.259999999999999964e+01 1.969201999999999941e+01
1.265000000000000036e+01 3.876059000000000054e+01
1.269999999999999929e+01 1.872994999999999877e+01
1.275000000000000000e+01 5.309293000000000262e+01
1.280000000000000071e+01 1.172202000000000055e+01
1.284999999999999964e+01 3.134311999999999898e+01
1.290000000000000036e+01 2.694744000000000028e+01
1.294999999999999929e+01 1.522926000000000002e+01
1.300000000000000000e+01 2.403772999999999982e+01
1.305000000000000071e+01 8.372669999999999391e+00
1.309999999999999964e+01 3.400231899999999996e+02
1.315000000000000036e+01 3.848617000000000132e+01
1.319999999999999929e+01 6.837950000000000195e+00
1.325000000000000000e+01 7.192340000000000089e+01
1.330000000000000071e+01 2.189958000000000027e+01
1.334999999999999964e+01 2.865588999999999942e+01
1.340000000000000036e+01 2.819688999999999979e+01
1.344999999999999929e+01 1.222194999999999965e+01
1.350000000000000000e+01 3.110882000000000147e+01
1.355000000000000071e+01 2.896834000000000131e+01
1.359999999999999964e+01 3.450005000000000166e+01
1.365000000000000036e+01 4.960721000000000203e+01
1.369999999999999929e+01 1.501238999999999990e+01
1.375000000000000000e+01 1.861273999999999873e+01
1.380000000000000071e+01 3.995042000000000115e+01
1.384999999999999964e+01 2.922742999999999824e+01
1.390000000000000036e+01 5.203967000000000098e+01
1.394999999999999929e+01 2.039243000000000094e+01
1.400000000000000000e+01 2.810263000000000133e+01
1.405000000000000071e+01 4.104390000000000072e+01
1.409999999999999964e+01 4.311507999999999896e+01
1.415000000000000036e+01 4.191102999999999668e+01
1.419999999999999929e+01 3.366013000000000233e+01
1.425000000000000000e+01 2.161876000000000175e+01
1.430000000000000071e+01 6.957175999999999760e+01
1.434999999999999964e+01 1.081502000000000052e+01
1.440000000000000036e+01 5.269234999999999758e+01
1.444999999999999929e+01 1.922524999999999906e+01
1.450000000000000000e+01 1.040478000000000058e+01
1.455000000000000071e+01 5.407652000000000214e+01
1.459999999999999964e+01 2.337939000000000078e+01
1.465000000000000036e+01 7.078990000000000116e+00
1.469999999999999929e+01 6.402137000000000455e+01
1.475000000000000000e+01 1.079290999999999912e+01
1.480000000000000071e+01 2.169210999999999956e+01
1.484999999999999964e+01 2.808963999999999928e+01
1.490000000000000036e+01 2.088021000000000171e+01
1.494999999999999929e+01 2.870213000000000036e+01
1.500000000000000000e+01 3.230742999999999654e+01
1.505000000000000071e+01 4.249985000000000213e+01
1.509999999999999964e+01 4.992998000000000047e+01
1.515000000000000036e+01 3.355812000000000239e+01
1.519999999999999929e+01 1.955611000000000033e+01
1.525000000000000000e+01 3.297505999999999915e+01
1.530000000000000071e+01 4.644626000000000232e+01
1.534999999999999964e+01 4.215545000000000186e+01
1.540000000000000036e+01 4.351013999999999982e+01
1.544999999999999929e+01 2.603828999999999994e+01
1.550000000000000000e+01 4.096412999999999727e+01
1.555000000000000071e+01 4.196979000000000326e+01
1.559999999999999964e+01 3.264771999999999963e+01
1.565000000000000036e+01 1.634741000000000000e+01
1.569999999999999929e+01 4.600755000000000194e+01
1.575000000000000000e+01 1.850018000000000029e+01
1.580000000000000071e+01 4.142251999999999867e+01
1.584999999999999964e+01 2.974381999999999948e+01
1.590000000000000036e+01 4.930060000000000286e+01
1.594999999999999929e+01 3.958639999999999759e+01
1.600000000000000000e+01 1.444834999999999958e+01
1.605000000000000071e+01 3.002653000000000105e+01
1.610000000000000142e+01 2.733665999999999840e+01
1.614999999999999858e+01 2.689057999999999993e+01
1.619999999999999929e+01 2.544316999999999851e+01
1.625000000000000000e+01 4.400708000000000197e+01
1.630000000000000071e+01 2.063550000000000040e+01
1.635000000000000142e+01 3.797243999999999886e+01
1.639999999999999858e+01 1.348257000000000083e+01
1.644999999999999929e+01 2.854732999999999876e+01
1.650000000000000000e+01 3.832741999999999649e+01
1.655000000000000071e+01 2.451699999999999946e+01
1.660000000000000142e+01 3.654742000000000246e+01
1.664999999999999858e+01 4.326232000000000255e+01
1.669999999999999929e+01 2.023636000000000124e+01
1.675000000000000000e+01 2.709043000000000134e+01
1.680000000000000071e+01 2.796584999999999965e+01
1.685000000000000142e+01 3.346038999999999675e+01
1.689999999999999858e+01 4.370116999999999763e+01
1.694999999999999929e+01 1.390914000000000073e+01
1.700000000000000000e+01 4.957797999999999661e+01
1.705000000000000071e+01 3.302700000000000102e+01
1.710000000000000142e+01 5.018757000000000090e+01
1.714999999999999858e+01 3.213282999999999845e+01
1.719999999999999929e+01 1.276368000000000080e+01
1.725000000000000000e+01 2.909503000000000128e+01
1.730000000000000071e+01 3.263851999999999975e+01
1.735000000000000142e+01 2.714875999999999934e+01
1.739999999999999858e+01 1.636901999999999902e+01
1.744999999999999929e+01 6.738649999999999807e+00
1.750000000000000000e+01 3.967611999999999739e+01
1.755000000000000071e+01 8.010085999999999729e+01
1.760000000000000142e+01 2.781925999999999988e+01
1.764999999999999858e+01 6.686119999999999841e+00
1.769999999999999929e+01 1.215781999999999918e+01
1.775000000000000000e+01 4.840144999999999698e+01
1.780000000000000071e+01 3.553298999999999808e+01
1.785000000000000142e+01 3.309235999999999933e+01
1.789999999999999858e+01 2.006597000000000008e+01
1.794999999999999929e+01 3.723548999999999864e+01
1.800000000000000000e+01 1.367586999999999975e+01
1.805000000000000071e+01 1.267406000000000077e+01
1.810000000000000142e+01 1.788403999999999883e+01
1.814999999999999858e+01 1.892278999999999911e+01
1.819999999999999929e+01 2.615666999999999831e+01
1.825000000000000000e+01 1.061042999999999914e+01
1.830000000000000071e+01 6.126009999999999955e+00
1.835000000000000142e+01 7.144540000000000113e+00
1.839999999999999858e+01 7.160929999999999573e+00
1.844999999999999929e+01 1.064127000000000045e+01
1.850000000000000000e+01 2.230258999999999858e+01
1.855000000000000071e+01 9.167859999999999232e+00
1.860000000000000142e+01 9.270770000000000621e+00
1.864999999999999858e+01 1.308183999999999969e+01
1.869999999999999929e+01 5.903660000000000352e+00
1.875000000000000000e+01 9.765219999999999345e+00
1.880000000000000071e+01 1.616929000000000016e+01
1.885000000000000142e+01 3.298760000000000048e+01
1.889999999999999858e+01 1.422419999999999973e+01
1.894999999999999929e+01 1.627929999999999922e+01
1.900000000000000000e+01 6.235019999999999563e+00
1.905000000000000071e+01 3.933816000000000201e+01
1.910000000000000142e+01 5.332766000000000162e+01
1.914999999999999858e+01 5.921887000000000256e+01
1.919999999999999929e+01 4.605174999999999841e+01
1.925000000000000000e+01 1.072220000000000084e+01
1.930000000000000071e+01 1.939439000000000135e+01
1.935000000000000142e+01 6.275500000000000078e+00
1.939999999999999858e+01 1.316594000000000086e+01
1.944999999999999929e+01 3.424370000000000136e+00
1.950000000000000000e+01 1.586107999999999940e+01
1.955000000000000071e+01 7.962469999999999715e+00
1.960000000000000142e+01 1.316234000000000037e+01
1.964999999999999858e+01 1.531475999999999971e+01
1.969999999999999929e+01 1.911908000000000030e+01
1.975000000000000000e+01 1.952487999999999957e+01
1.980000000000000071e+01 2.094631000000000043e+01
1.985000000000000142e+01 1.995151999999999859e+01
1.989999999999999858e+01 1.161467999999999989e+01
1.994999999999999929e+01 5.399130000000000429e+00
2.000000000000000000e+01 1.336936999999999998e+01
2.005000000000000071e+01 1.269965000000000011e+01
2.010000000000000142e+01 2.677766000000000091e+01
2.014999999999999858e+01 5.042349999999999888e+00
2.019999999999999929e+01 8.652580000000000382e+00
2.025000000000000000e+01 5.342719999999999914e+00
2.030000000000000071e+01 1.819697999999999993e+01
2.035000000000000142e+01 4.242939999999999934e+00
2.039999999999999858e+01 1.819917999999999836e+01
2.044999999999999929e+01 3.583955999999999875e+01
2.050000000000000000e+01 1.777796999999999983e+01
2.055000000000000071e+01 2.433800000000000185e+00
2.060000000000000142e+01 9.573819999999999553e+00
2.064999999999999858e+01 1.385191999999999979e+01
2.069999999999999929e+01 1.813729000000000013e+01
2.075000000000000000e+01 4.237429999999999808e+00
2.080000000000000071e+01 5.158229999999999649e+00
2.085000000000000142e+01 4.466280000000000250e+00
2.089999999999999858e+01 6.009689999999999976e+00
2.094999999999999929e+01 8.897050000000000125e+00
2.100000000000000000e+01 4.935489999999999711e+00
2.105000000000000071e+01 5.164959999999999773e+00
2.110000000000000142e+01 9.108739999999999171e+00
2.114999999999999858e+01 2.800487000000000037e+01
2.119999999999999929e+01 7.747320000000000206e+00
2.125000000000000000e+01 6.533500000000000085e+00
2.130000000000000071e+01 1.445271999999999935e+01
2.135000000000000142e+01 4.471040000000000347e+00
2.139999999999999858e+01 4.585329999999999906e+00
2.144999999999999929e+01 8.655129999999999768e+00
2.150000000000000000e+01 1.136777999999999977e+01
2.155000000000000071e+01 1.597270699999999977e+02
2.160000000000000142e+01 1.787541999999999831e+01
2.164999999999999858e+01 6.618986999999999910e+01
2.169999999999999929e+01 5.207074999999999676e+01
2.175000000000000000e+01 1.561843999999999966e+01
2.180000000000000071e+01 2.875549000000000177e+01
2.185000000000000142e+01 3.910376999999999725e+01
2.189999999999999858e+01 8.782270000000000465e+00
2.194999999999999929e+01 3.663944999999999652e+01
2.200000000000000000e+01 4.344289999999999985e+00
2.205000000000000071e+01 4.491200000000000081e+00
2.210000000000000142e+01 3.208556000000000097e+01
2.214999999999999858e+01 7.035079999999999778e+00
2.219999999999999929e+01 2.784539999999999793e+00
2.225000000000000000e+01 9.772209999999999397e+00
2.230000000000000071e+01 1.330016999999999960e+01
2.235000000000000142e+01 6.532659999999999911e+00
2.239999999999999858e+01 4.056206999999999852e+01
2.244999999999999929e+01 7.848900000000000432e+00
2.250000000000000000e+01 3.776153999999999655e+01
2.255000000000000071e+01 4.004640000000000200e+00
2.260000000000000142e+01 3.266248000000000218e+01
2.264999999999999858e+01 5.335720000000000240e+00
2.269999999999999929e+01 2.897985999999999862e+01
2.275000000000000000e+01 3.163399000000000072e+01
2.280000000000000071e+01 8.440929999999999822e+00
2.285000000000000142e+01 5.219863000000000142e+01
2.289999999999999858e+01 4.045302999999999827e+01
2.294999999999999929e+01 2.226231999999999900e+01
2.300000000000000000e+01 1.406584999999999930e+01
2.305000000000000071e+01 1.132737999999999978e+01
2.310000000000000142e+01 4.825599999999999667e+00
2.314999999999999858e+01 2.253041999999999945e+01
2.319999999999999929e+01 2.030359999999999943e+01
2.325000000000000000e+01 2.723430000000000106e+01
2.330000000000000071e+01 1.940578999999999965e+01
2.335000000000000142e+01 1.841580000000000084e+01
2.339999999999999858e+01 4.550941999999999865e+01
2.344999999999999929e+01 1.731064999999999898e+01
2.350000000000000000e+01 1.007300000000000040e+01
2.355000000000000071e+01 1.121931999999999974e+01
2.360000000000000142e+01 1.280225000000000080e+01
2.364999999999999858e+01 8.792073999999999501e+01
2.369999999999999929e+01 5.768720000000000070e+00
2.375000000000000000e+01 1.350558999999999976e+01
2.380000000000000071e+01 5.946054999999999779e+01
2.385000000000000142e+01 3.821542999999999779e+01
2.389999999999999858e+01 1.126936000000000071e+01
2.394999999999999929e+01 1.068839999999999968e+01
2.400000000000000000e+01 1.049047999999999981e+01
2.405000000000000071e+01 2.182669999999999888e+01
2.410000000000000142e+01 4.775399999999999778e+01
2.414999999999999858e+01 2.344764999999999944e+01
2.419999999999999929e+01 9.931609999999999161e+00
2.425000000000000000e+01 3.674591000000000207e+01
2.430000000000000071e+01 1.813314000000000092e+01
2.435000000000000142e+01 2.300290999999999997e+01
2.439999999999999858e+01 9.859939999999999927e+00
2.444999999999999929e+01 1.852265999999999835e+01
2.450000000000000000e+01 1.245988999999999969e+01
2.455000000000000071e+01 2.148311999999999955e+01
2.460000000000000142e+01 9.939234000000000435e+01
2.464999999999999858e+01 4.571117000000000274e+01
2.469999999999999929e+01 1.048703000000000074e+01
2.475000000000000000e+01 3.663555999999999813e+01
2.480000000000000071e+01 1.693373000000000062e+01
2.485000000000000142e+01 5.492140000000000022e+00
2.489999999999999858e+01 1.727764000000000166e+01
2.494999999999999929e+01 3.937507999999999697e+01
2.500000000000000000e+01 2.108592000000000155e+01
2.505000000000000071e+01 1.060856000000000066e+01
2.510000000000000142e+01 1.849332000000000065e+01
2.514999999999999858e+01 1.247489999999999988e+01
2.519999999999999929e+01 1.400742999999999938e+01
2.525000000000000000e+01 4.699990999999999985e+01
2.530000000000000071e+01 9.119970000000000354e+00
2.535000000000000142e+01 2.084331999999999852e+01
2.539999999999999858e+01 2.499189900000000080e+02
2.544999999999999929e+01 9.234830000000000538e+00
2.550000000000000000e+01 2.867539000000000016e+01
2.555000000000000071e+01 3.026360000000000028e+01
2.560000000000000142e+01 2.744490000000000052e+01
2.564999999999999858e+01 1.582535999999999987e+01
2.569999999999999929e+01 2.710830999999999946e+01
2.575000000000000000e+01 6.001000000000000334e+00
2.580000000000000071e+01 9.174099999999999255e+00
2.585000000000000142e+01 7.912829999999999586e+00
2.589999999999999858e+01 6.215150000000000396e+00
2.594999999999999929e+01 7.622049999999999770e+00
2.600000000000000000e+01 1.126387000000000072e+01
2.605000000000000071e+01 6.634050000000000225e+00
2.610000000000000142e+01 2.104421999999999926e+01
2.614999999999999858e+01 2.715720000000000134e+00
2.619999999999999929e+01 5.274860999999999933e+01
2.625000000000000000e+01 1.117165999999999926e+01
2.630000000000000071e+01 1.151167000000000051e+01
2.635000000000000142e+01 4.804193999999999676e+01
2.639999999999999858e+01 9.602600000000000691e+00
2.644999999999999929e+01 9.810357999999999379e+01
2.650000000000000000e+01 6.666581999999999653e+01
2.655000000000000071e+01 1.047000900000000030e+02
2.660000000000000142e+01 2.973830999999999847e+01
2.664999999999999858e+01 1.322359999999999935e+01
2.669999999999999929e+01 3.229784999999999684e+01
2.675000000000000000e+01 4.836646999999999963e+01
2.680000000000000071e+01 9.680500000000000327e+00
2.685000000000000142e+01 2.780452000000000012e+01
2.689999999999999858e+01 1.385980999999999952e+01
2.694999999999999929e+01 2.251891000000000176e+01
2.700000000000000000e+01 4.338099999999999845e+00
2.705000000000000071e+01 3.315747000000000355e+01
2.710000000000000142e+01 4.198351999999999862e+01
2.714999999999999858e+01 3.336411999999999978e+01
2.719999999999999929e+01 2.951632000000000033e+01
2.725000000000000000e+01 4.433194999999999908e+01
2.730000000000000071e+01 1.726183999999999941e+01
2.735000000000000142e+01 5.060508999999999702e+01
2.739999999999999858e+01 2.708267000000000024e+01
2.744999999999999929e+01 3.055875999999999948e+01
2.750000000000000000e+01 2.622006999999999977e+01
2.755000000000000071e+01 5.207999000000000223e+01
2.760000000000000142e+01 3.071914999999999907e+01
2.764999999999999858e+01 3.305031999999999925e+01
2.769999999999999929e+01 2.446786000000000172e+01
2.775000000000000000e+01 5.471437999999999846e+01
2.780000000000000071e+01 6.913438999999999623e+01
2.785000000000000142e+01 1.105062999999999995e+01
2.789999999999999858e+01 4.273879000000000161e+01
2.794999999999999929e+01 1.810964999999999847e+01
2.800000000000000000e+01 5.530339999999999812e+00
2.805000000000000071e+01 2.735173999999999950e+01
2.810000000000000142e+01 3.805205000000000126e+01
2.814999999999999858e+01 2.263453000000000159e+01
2.819999999999999929e+01 3.908119999999999816e+00
2.825000000000000000e+01 3.108783000000000030e+01
2.830000000000000071e+01 3.753150000000000208e+00
2.835000000000000142e+01 8.239530000000000243e+00
2.839999999999999858e+01 9.132120000000000459e+00
2.844999999999999929e+01 2.974450000000000038e+00
2.850000000000000000e+01 4.815839999999999677e+00
2.855000000000000071e+01 5.828269999999999840e+00
2.860000000000000142e+01 5.221990000000000265e+01
2.864999999999999858e+01 4.242714000000000141e+01
2.869999999999999929e+01 1.576894000000000062e+01
2.875000000000000000e+01 2.561915000000000120e+01
2.880000000000000071e+01 9.963290000000000646e+00
2.885000000000000142e+01 4.895790999999999826e+01
2.889999999999999858e+01 3.023151999999999973e+01
2.894999999999999929e+01 5.988833999999999946e+01
2.900000000000000000e+01 9.642810000000000770e+00
2.905000000000000071e+01 6.966109999999999580e+00
2.910000000000000142e+01 2.220168999999999926e+01
2.914999999999999858e+01 3.243290999999999968e+01
2.919999999999999929e+01 3.142510000000000048e+01
2.925000000000000000e+01 1.572913999999999923e+01
2.930000000000000071e+01 2.235392999999999830e+01
2.935000000000000142e+01 3.737649999999999917e+00
2.939999999999999858e+01 3.235459999999999781e+00
2.944999999999999929e+01 1.899611000000000161e+01
2.950000000000000000e+01 6.364480000000000359e+00
2.955000000000000071e+01 7.184829999999999828e+00
2.960000000000000142e+01 6.221650000000000347e+00
2.964999999999999858e+01 3.175549000000000177e+01
2.969999999999999929e+01 3.524249999999999883e+00
2.975000000000000000e+01 1.611786000000000030e+01
2.980000000000000071e+01 2.090405000000000157e+01
2.985000000000000142e+01 9.069198000000000093e+01
2.989999999999999858e+01 1.668743999999999872e+01
2.994999999999999929e+01 1.156747000000000014e+01
3.000000000000000000e+01 4.441846999999999923e+01
3.005000000000000071e+01 1.482305999999999990e+01
3.010000000000000142e+01 2.113554999999999851e+01
3.014999999999999858e+01 4.672896000000000072e+01
3.019999999999999929e+01 5.025131999999999977e+01
3.025000000000000000e+01 2.071355000000000146e+01
3.030000000000000071e+01 2.705340999999999951e+01
3.035000000000000142e+01 6.562958000000000425e+01
3.039999999999999858e+01 1.917974999999999852e+01
3.044999999999999929e+01 6.747805999999999926e+01
3.050000000000000000e+01 4.032202999999999804e+01
3.055000000000000071e+01 3.317918999999999841e+01
3.060000000000000142e+01 1.618892999999999915e+01
3.064999999999999858e+01 1.907697999999999894e+01
3.069999999999999929e+01 9.914600000000000080e+00
3.075000000000000000e+01 1.805198000000000036e+01
3.080000000000000071e+01 4.606900000000000439e+00
3.085000000000000142e+01 3.473713000000000051e+01
3.089999999999999858e+01 3.454108000000000089e+01
3.094999999999999929e+01 4.061153000000000191e+01
3.100000000000000000e+01 1.788400999999999996e+01
3.105000000000000071e+01 5.806851999999999947e+01
3.110000000000000142e+01 4.357822999999999780e+01
3.114999999999999858e+01 2.266298000000000101e+01
3.119999999999999929e+01 4.520761000000000251e+01
3.125000000000000000e+01 2.484767000000000081e+01
3.130000000000000071e+01 4.900945000000000107e+01
3.135000000000000142e+01 8.739539999999999509e+01
3.139999999999999858e+01 5.695709000000000088e+01
3.144999999999999929e+01 1.159552300000000002e+02
3.150000000000000000e+01 1.295405000000000051e+01
3.155000000000000071e+01 3.298221000000000203e+01
3.160000000000000142e+01 2.808539000000000030e+01
3.164999999999999858e+01 3.101869999999999905e+01
3.169999999999999929e+01 3.159823000000000093e+01
3.175000000000000000e+01 5.548630000000000173e+00
3.180000000000000071e+01 9.522769999999999513e+00
3.185000000000000142e+01 4.693310000000000315e+00
3.189999999999999858e+01 1.833913000000000082e+01
3.194999999999999929e+01 7.475220000000000198e+00
3.200000000000000000e+01 5.377163999999999788e+01
3.204999999999999716e+01 5.003884999999999650e+01
3.210000000000000142e+01 3.540449000000000268e+01
3.214999999999999858e+01 4.710902999999999707e+01
3.220000000000000284e+01 3.189462999999999937e+01
3.225000000000000000e+01 1.369218000000000046e+01
3.229999999999999716e+01 2.845844999999999914e+01
3.235000000000000142e+01 1.579646999999999935e+01
3.239999999999999858e+01 1.086505000000000010e+01
3.245000000000000284e+01 1.033807000000000009e+01
3.250000000000000000e+01 4.578041999999999945e+01
3.254999999999999716e+01 4.707981999999999800e+01
3.260000000000000142e+01 2.927874999999999872e+01
3.264999999999999858e+01 4.854279999999999973e+01
3.270000000000000284e+01 3.654433999999999827e+01
3.275000000000000000e+01 4.110925000000000296e+01
3.279999999999999716e+01 1.339611000000000018e+01
3.285000000000000142e+01 1.538527000000000022e+01
3.289999999999999858e+01 1.671444999999999936e+01
3.295000000000000284e+01 6.515290000000000248e+00
3.300000000000000000e+01 5.390810000000000102e+00
3.304999999999999716e+01 8.611499999999999488e+00
3.310000000000000142e+01 1.695561000000000007e+01
3.314999999999999858e+01 4.889945999999999771e+01
3.320000000000000284e+01 1.538297000000000025e+01
3.325000000000000000e+01 8.417828000000000088e+01
3.329999999999999716e+01 9.292726000000000397e+01
3.335000000000000142e+01 1.225986300000000000e+02
3.339999999999999858e+01 4.360501000000000005e+01
3.345000000000000284e+01 9.798838999999999544e+01
3.350000000000000000e+01 1.840045999999999893e+01
3.354999999999999716e+01 3.525083000000000055e+01
3.360000000000000142e+01 6.594593000000000416e+01
3.364999999999999858e+01 4.770172999999999774e+01
3.370000000000000284e+01 2.516041999999999845e+01
3.375000000000000000e+01 4.552209999999999646e+00
3.379999999999999716e+01 3.857849000000000217e+01
3.385000000000000142e+01 3.603164999999999907e+01
3.389999999999999858e+01 4.754706999999999795e+01
3.395000000000000284e+01 7.202384000000000697e+01
3.400000000000000000e+01 3.951022999999999996e+01
3.404999999999999716e+01 4.365384999999999849e+01
3.410000000000000142e+01 1.168976999999999933e+01
3.414999999999999858e+01 1.009367600000000067e+02
3.420000000000000284e+01 1.903406999999999982e+01
3.425000000000000000e+01 2.572983999999999938e+01
3.429999999999999716e+01 7.479668999999999812e+01
3.435000000000000142e+01 3.241309999999999913e+00
3.439999999999999858e+01 4.725010000000000154e+00
3.445000000000000284e+01 1.576745999999999981e+01
3.450000000000000000e+01 4.628488000000000113e+01
3.454999999999999716e+01 7.303037999999999386e+01
3.460000000000000142e+01 3.123524000000000100e+01
3.464999999999999858e+01 6.788206999999999880e+01
3.470000000000000284e+01 1.422377000000000002e+01
3.475000000000000000e+01 3.519057999999999709e+01
3.479999999999999716e+01 2.916082000000000107e+01
3.485000000000000142e+01 1.113255000000000017e+01
3.489999999999999858e+01 1.576732999999999940e+01
3.495000000000000284e+01 2.650819999999999865e+01
3.500000000000000000e+01 3.586878999999999706e+01
3.504999999999999716e+01 3.203170000000000073e+01
3.510000000000000142e+01 3.948118999999999801e+01
3.514999999999999858e+01 3.126240999999999914e+01
3.520000000000000284e+01 3.602736000000000161e+01
3.525000000000000000e+01 3.026616999999999891e+01
3.529999999999999716e+01 2.455476000000000170e+01
3.535000000000000142e+01 4.307970000000000255e+01
3.539999999999999858e+01 3.068329999999999913e+01
3.545000000000000284e+01 1.281042000000000058e+01
3.550000000000000000e+01 4.655785999999999802e+01
3.554999999999999716e+01 1.980524000000000129e+01
3.560000000000000142e+01 5.218028999999999940e+01
3.564999999999999858e+01 4.411569000000000074e+01
3.570000000000000284e+01 3.297959000000000174e+01
3.575000000000000000e+01 2.789792999999999878e+01
3.579999999999999716e+01 4.845143999999999807e+01
3.585000000000000142e+01 1.179692999999999969e+01
3.589999999999999858e+01 1.253628999999999927e+01
3.595000000000000284e+01 1.550488999999999962e+01
3.600000000000000000e+01 1.236456000000000088e+01
3.604999999999999716e+01 1.993794000000000111e+01
3.610000000000000142e+01 4.433330999999999733e+01
3.614999999999999858e+01 3.211800999999999817e+01
3.620000000000000284e+01 1.027285999999999966e+01
3.625000000000000000e+01 2.006787999999999883e+01
3.629999999999999716e+01 1.032268999999999970e+01
3.635000000000000142e+01 4.532956999999999681e+01
3.639999999999999858e+01 5.010155000000000314e+01
3.645000000000000284e+01 1.448729999999999940e+01
3.650000000000000000e+01 2.283924999999999983e+01
3.654999999999999716e+01 5.156989000000000090e+01
3.660000000000000142e+01 4.508885000000000076e+01
3.664999999999999858e+01 3.008601000000000170e+01
3.670000000000000284e+01 2.925421000000000049e+01
3.675000000000000000e+01 6.297305999999999671e+01
3.679999999999999716e+01 1.401299000000000028e+01
3.685000000000000142e+01 1.348794999999999966e+01
3.689999999999999858e+01 4.299531999999999954e+01
3.695000000000000284e+01 3.216098000000000212e+01
3.700000000000000000e+01 1.176445999999999970e+01
3.704999999999999716e+01 6.459459999999999980e+00
3.710000000000000142e+01 1.142728999999999928e+01
3.714999999999999858e+01 2.165574000000000154e+01
3.720000000000000284e+01 1.188250999999999991e+01
3.725000000000000000e+01 3.109007000000000076e+01
3.729999999999999716e+01 9.305720000000000880e+00
3.735000000000000142e+01 4.693162000000000234e+01
3.739999999999999858e+01 4.700092999999999677e+01
3.745000000000000284e+01 1.880415999999999954e+01
3.750000000000000000e+01 1.008186800000000005e+02
3.754999999999999716e+01 3.990596000000000032e+01
3.760000000000000142e+01 2.233228000000000080e+01
3.764999999999999858e+01 7.725230999999999426e+01
3.770000000000000284e+01 4.375601999999999947e+01
3.775000000000000000e+01 4.076664000000000243e+01
3.779999999999999716e+01 3.232039000000000328e+01
3.785000000000000142e+01 1.406761000000000017e+01
3.789999999999999858e+01 2.263120999999999938e+01
3.795000000000000284e+01 5.879578000000000060e+01
3.800000000000000000e+01 1.186379999999999946e+01
3.804999999999999716e+01 9.148849999999999483e+00
3.810000000000000142e+01 2.766326000000000107e+01
3.814999999999999858e+01 2.602724999999999866e+01
3.820000000000000284e+01 3.520331000000000188e+01
3.825000000000000000e+01 1.391949999999999932e+01
3.829999999999999716e+01 1.427962999999999916e+01
3.835000000000000142e+01 2.646702000000000155e+01
3.839999999999999858e+01 3.695842999999999989e+01
3.845000000000000284e+01 3.100005000000000166e+01
3.850000000000000000e+01 2.268303999999999832e+01
3.854999999999999716e+01 5.983097000000000065e+01
3.860000000000000142e+01 2.361430999999999969e+01
3.864999999999999858e+01 2.634657999999999944e+01
3.870000000000000284e+01 3.957412999999999670e+01
3.875000000000000000e+01 4.318149999999999977e+01
3.879999999999999716e+01 2.043836999999999904e+01
3.885000000000000142e+01 4.556295000000000073e+01
3.889999999999999858e+01 2.406519999999999992e+00
3.895000000000000284e+01 7.087650000000000006e+00
3.900000000000000000e+01 4.143419000000000096e+01
3.904999999999999716e+01 3.870291999999999888e+01
3.910000000000000142e+01 4.370895000000000152e+01
3.914999999999999858e+01 2.916503000000000156e+01
3.920000000000000284e+01 4.388969000000000165e+01
3.925000000000000000e+01 2.584500999999999848e+01
3.929999999999999716e+01 3.088169999999999860e+00
3.935000000000000142e+01 6.898019999999999818e+00
3.939999999999999858e+01 1.319583000000000084e+01
3.945000000000000284e+01 7.200050000000000061e+00
3.950000000000000000e+01 1.402613999999999983e+01
3.954999999999999716e+01 1.753729999999999833e+01
3.960000000000000142e+01 4.291098000000000212e+01
3.964999999999999858e+01 1.652974999999999994e+01
3.970000000000000284e+01 1.513934000000000069e+01
3.975000000000000000e+01 3.870389999999999997e+00
3.979999999999999716e+01 5.565839999999999677e+00
3.985000000000000142e+01 5.956419999999999604e+00
3.989999999999999858e+01 4.493310000000000137e+00
3.995000000000000284e+01 2.405882000000000076e+01
4.000000000000000000e+01 2.362649000000000044e+01
4.004999999999999716e+01 2.017107999999999990e+01
4.010000000000000142e+01 2.218169999999999931e+01
4.014999999999999858e+01 2.466105999999999909e+01
4.020000000000000284e+01 1.304885999999999946e+01
4.025000000000000000e+01 1.949148999999999887e+01
4.029999999999999716e+01 1.608736999999999995e+01
4.035000000000000142e+01 4.970939999999999692e+00
4.039999999999999858e+01 2.610978000000000065e+01
4.045000000000000284e+01 4.598868999999999829e+01
4.050000000000000000e+01 7.940050000000000274e+00
4.054999999999999716e+01 6.839080000000000048e+00
4.060000000000000142e+01 3.346050000000000324e+01
4.064999999999999858e+01 4.132444999999999879e+01
4.070000000000000284e+01 4.150551999999999708e+01
4.075000000000000000e+01 2.891563999999999979e+01
4.079999999999999716e+01 4.342313000000000045e+01
4.085000000000000142e+01 2.609160999999999930e+01
4.089999999999999858e+01 6.412242999999999427e+01
4.095000000000000284e+01 3.742858999999999980e+01
4.100000000000000000e+01 3.905984000000000123e+01
4.104999999999999716e+01 3.453247000000000355e+01
4.110000000000000142e+01 2.221321999999999974e+01
4.114999999999999858e+01 4.371314999999999884e+01
4.120000000000000284e+01 2.611658999999999864e+01
4.125000000000000000e+01 4.933539999999999992e+01
4.129999999999999716e+01 1.430315000000000047e+01
4.135000000000000142e+01 7.428250000000000242e+00
4.139999999999999858e+01 1.249954999999999927e+01
4.145000000000000284e+01 2.863343000000000060e+01
4.150000000000000000e+01 2.950495000000000090e+01
4.154999999999999716e+01 1.722745000000000104e+01
4.160000000000000142e+01 1.871311000000000035e+01
4.164999999999999858e+01 1.700622999999999863e+01
4.170000000000000284e+01 3.419335000000000235e+01
4.175000000000000000e+01 1.689138000000000162e+01
4.179999999999999716e+01 3.546432999999999680e+01
4.185000000000000142e+01 3.944577999999999918e+01
4.189999999999999858e+01 2.668477000000000032e+01
4.195000000000000284e+01 2.010671999999999926e+01
4.200000000000000000e+01 1.302274000000000065e+01
4.204999999999999716e+01 1.822831000000000046e+01
4.210000000000000142e+01 4.600880000000000081e+01
4.214999999999999858e+01 2.868146000000000129e+01
4.220000000000000284e+01 2.630202999999999847e+01
4.225000000000000000e+01 4.427855000000000274e+01
4.229999999999999716e+01 2.458511999999999986e+01
4.235000000000000142e+01 3.970279999999999809e+00
4.239999999999999858e+01 2.380760000000000076e+01
4.245000000000000284e+01 2.411271999999999949e+01
4.250000000000000000e+01 1.539325999999999972e+01
4.254999999999999716e+01 4.271457999999999799e+01
4.260000000000000142e+01 4.101865000000000094e+01
4.264999999999999858e+01 3.255430000000000046e+00
4.270000000000000284e+01 1.752140999999999948e+01
4.275000000000000000e+01 2.908949000000000140e+01
4.279999999999999716e+01 2.209798999999999936e+01
4.285000000000000142e+01 1.465157999999999916e+01
4.289999999999999858e+01 2.710482999999999976e+01
4.295000000000000284e+01 1.904278000000000048e+01
4.300000000000000000e+01 3.926948999999999756e+01
4.304999999999999716e+01 4.217255999999999716e+01
4.310000000000000142e+01 1.829994999999999905e+01
4.314999999999999858e+01 4.225025999999999726e+01
4.320000000000000284e+01 3.323046000000000078e+01
4.325000000000000000e+01 3.277772999999999826e+01
4.329999999999999716e+01 1.777006000000000085e+01
4.335000000000000142e+01 1.018290999999999968e+01
4.339999999999999858e+01 4.495087000000000188e+01
4.345000000000000284e+01 4.097753999999999763e+01
4.350000000000000000e+01 4.102183999999999742e+01
4.354999999999999716e+01 3.024924000000000035e+01
4.360000000000000142e+01 1.442845999999999940e+01
4.364999999999999858e+01 2.604009999999999891e+01
4.370000000000000284e+01 4.417558999999999969e+01
4.375000000000000000e+01 2.435118999999999900e+01
4.379999999999999716e+01 5.196710999999999814e+01
4.385000000000000142e+01 4.697359000000000151e+01
4.389999999999999858e+01 1.248664399999999972e+02
4.395000000000000284e+01 2.250763999999999854e+01
4.400000000000000000e+01 4.607721000000000089e+01
4.404999999999999716e+01 5.403294000000000352e+01
4.410000000000000142e+01 1.898873000000000033e+01
4.414999999999999858e+01 6.857456999999999425e+01
4.420000000000000284e+01 5.890527999999999764e+01
4.425000000000000000e+01 7.040349999999999397e+01
4.429999999999999716e+01 5.530778999999999712e+01
4.435000000000000142e+01 5.134107999999999805e+01
4.439999999999999858e+01 5.152761999999999887e+01
4.445000000000000284e+01 4.409203999999999724e+01
4.450000000000000000e+01 6.655235999999999308e+01
4.454999999999999716e+01 4.401263000000000147e+01
4.460000000000000142e+01 4.586325999999999681e+01
4.464999999999999858e+01 5.295239000000000118e+01
4.470000000000000284e+01 2.530699999999999861e+01
4.475000000000000000e+01 2.795262999999999920e+01
4.479999999999999716e+01 4.383379999999999654e+01
4.485000000000000142e+01 4.268912000000000262e+01
4.489999999999999858e+01 3.623819000000000301e+01
4.495000000000000284e+01 5.030360000000000298e+01
4.500000000000000000e+01 5.362335999999999814e+01
4.504999999999999716e+01 3.885441000000000145e+01
4.510000000000000142e+01 3.597883000000000209e+01
4.514999999999999858e+01 5.125211999999999790e+01
4.520000000000000284e+01 2.951452000000000098e+01
4.525000000000000000e+01 4.732690999999999804e+01
4.529999999999999716e+01 2.303935999999999851e+01
4.535000000000000142e+01 2.367436999999999969e+01
4.539999999999999858e+01 1.596646999999999927e+01
4.545000000000000284e+01 5.391855000000000331e+01
4.550000000000000000e+01 2.547465000000000046e+01
4.554999999999999716e+01 3.674360999999999677e+01
4.560000000000000142e+01 3.600195999999999685e+01
4.564999999999999858e+01 1.197382999999999953e+01
4.570000000000000284e+01 4.165178999999999832e+01
4.575000000000000000e+01 4.848982999999999777e+01
4.579999999999999716e+01 4.540408999999999651e+01
4.585000000000000142e+01 7.482685999999999638e+01
4.589999999999999858e+01 1.652794000000000096e+01
4.595000000000000284e+01 4.625988999999999862e+01
4.600000000000000000e+01 3.106869000000000014e+01
4.604999999999999716e+01 4.232788999999999646e+01
4.610000000000000142e+01 2.156866000000000128e+01
4.614999999999999858e+01 3.848351000000000255e+01
4.620000000000000284e+01 2.687243000000000137e+01
4.625000000000000000e+01 3.168504000000000076e+01
4.629999999999999716e+01 3.266967000000000354e+01
4.635000000000000142e+01 2.757637000000000072e+01
4.639999999999999858e+01 4.714850000000000207e+00
4.645000000000000284e+01 3.398731999999999687e+01
4.650000000000000000e+01 5.504010999999999854e+01
4.654999999999999716e+01 2.056959000000000160e+01
4.660000000000000142e+01 3.935645000000000238e+01
4.664999999999999858e+01 5.658339999999999748e+01
4.670000000000000284e+01 5.103425000000000011e+01
4.675000000000000000e+01 4.960108999999999924e+01
4.679999999999999716e+01 9.691470000000000695e+00
4.685000000000000142e+01 1.483801000000000059e+01
4.689999999999999858e+01 6.180319999999999681e+01
4.695000000000000284e+01 4.525269000000000119e+01
4.700000000000000000e+01 3.379419000000000040e+01
4.704999999999999716e+01 2.640289999999999893e+01
4.710000000000000142e+01 3.965999999999999659e+01
4.714999999999999858e+01 3.890415000000000134e+01
4.720000000000000284e+01 1.942349000000000103e+01
4.725000000000000000e+01 3.337527999999999651e+01
4.729999999999999716e+01 2.390399000000000029e+01
4.735000000000000142e+01 9.286149999999999238e+00
4.739999999999999858e+01 1.336374999999999957e+01
4.745000000000000284e+01 7.177322999999999809e+01
4.750000000000000000e+01 4.933480999999999739e+01
4.754999999999999716e+01 3.911563999999999908e+01
4.760000000000000142e+01 4.688490999999999786e+01
4.764999999999999858e+01 8.553160000000000096e+00
4.770000000000000284e+01 2.496868999999999872e+01
4.775000000000000000e+01 2.002233000000000018e+01
4.779999999999999716e+01 4.255320999999999998e+01
4.785000000000000142e+01 1.225914999999999999e+01
4.789999999999999858e+01 4.450455999999999790e+01
4.795000000000000284e+01 3.694771000000000072e+01
4.800000000000000000e+01 4.146256999999999948e+01
4.804999999999999716e+01 3.130436999999999870e+01
4.810000000000000142e+01 2.588101999999999947e+01
4.814999999999999858e+01 2.520478999999999914e+01
4.820000000000000284e+01 3.299239000000000033e+01
4.825000000000000000e+01 1.633590999999999838e+01
4.829999999999999716e+01 3.918054999999999666e+01
4.835000000000000142e+01 3.993008999999999986e+01
4.839999999999999858e+01 2.237550999999999846e+01
4.845000000000000284e+01 1.440179000000000009e+01
4.850000000000000000e+01 2.953982999999999848e+01
4.854999999999999716e+01 2.493164000000000158e+01
4.860000000000000142e+01 1.207309000000000054e+01
4.864999999999999858e+01 1.231498999999999988e+01
4.870000000000000284e+01 3.267766000000000304e+01
4.875000000000000000e+01 5.130651000000000295e+01
4.879999999999999716e+01 2.900684000000000040e+01
4.885000000000000142e+01 4.807661999999999836e+01
4.889999999999999858e+01 3.276941999999999666e+01
4.895000000000000284e+01 9.679751000000000261e+01
4.900000000000000000e+01 2.148781999999999925e+01
4.904999999999999716e+01 9.105909999999999727e+00
4.910000000000000142e+01 2.082740000000000080e+01
4.914999999999999858e+01 5.564753000000000327e+01
4.920000000000000284e+01 3.608561999999999870e+01
4.925000000000000000e+01 3.482018999999999664e+01
4.929999999999999716e+01 2.353828000000000031e+01
4.935000000000000142e+01 2.324288999999999916e+01
4.939999999999999858e+01 1.383586000000000027e+01
4.945000000000000284e+01 1.013162999999999947e+01
4.950000000000000000e+01 3.740653999999999968e+01
4.954999999999999716e+01 4.018202999999999747e+01
4.960000000000000142e+01 1.861814999999999998e+01
4.964999999999999858e+01 1.883192000000000021e+01
4.970000000000000284e+01 4.649141999999999797e+01
4.975000000000000000e+01 4.751173000000000002e+01
4.979999999999999716e+01 1.858667000000000158e+01
4.985000000000000142e+01 1.708861999999999881e+01
4.989999999999999858e+01 2.690464000000000055e+01
4.995000000000000284e+01 2.503637000000000157e+01
5.000000000000000000e+01 4.775084999999999980e+01
5.004999999999999716e+01 3.548749000000000109e+01
5.010000000000000142e+01 2.456520000000000081e+01
5.014999999999999858e+01 1.051305999999999941e+01
5.020000000000000284e+01 4.495512000000000086e+01
5.025000000000000000e+01 5.025856000000000279e+01
5.029999999999999716e+01 4.082802000000000220e+01
5.035000000000000142e+01 2.912292000000000058e+01
5.039999999999999858e+01 4.436455999999999733e+01
5.045000000000000284e+01 4.565142000000000166e+01
5.050000000000000000e+01 2.282119000000000142e+01
5.054999999999999716e+01 2.266171999999999898e+01
5.060000000000000142e+01 4.564907000000000181e+01
5.064999999999999858e+01 8.465335000000000321e+01
5.070000000000000284e+01 4.419274999999999665e+01
5.075000000000000000e+01 9.178307999999999822e+01
5.079999999999999716e+01 3.483079000000000036e+01
5.085000000000000142e+01 6.258110000000000284e+00
5.089999999999999858e+01 4.448042999999999836e+01
5.095000000000000284e+01 4.341431000000000040e+01
5.100000000000000000e+01 3.290977999999999781e+01
5.104999999999999716e+01 2.487533000000000172e+01
5.110000000000000142e+01 1.138823000000000008e+01
5.114999999999999858e+01 9.555189999999999628e+00
5.120000000000000284e+01 4.199094999999999800e+01
5.125000000000000000e+01 1.389785999999999966e+01
5.129999999999999716e+01 4.429865000000000208e+01
5.135000000000000142e+01 5.149105000000000132e+01
5.139999999999999858e+01 4.654943999999999704e+01
5.145000000000000284e+01 3.291803000000000168e+01
5.150000000000000000e+01 5.180892999999999660e+01
5.154999999999999716e+01 1.121535000000000082e+01
5.160000000000000142e+01 4.835219000000000023e+01
5.164999999999999858e+01 2.904651000000000138e+01
5.170000000000000284e+01 5.246721000000000146e+01
5.175000000000000000e+01 3.241747999999999763e+01
5.179999999999999716e+01 2.407149000000000072e+01
5.185000000000000142e+01 8.370509999999999451e+00
5.189999999999999858e+01 2.856362000000000023e+01
5.195000000000000284e+01 1.776739999999999853e+01
5.200000000000000000e+01 2.456022000000000105e+01
5.204999999999999716e+01 4.685726999999999975e+01
5.210000000000000142e+01 1.609208999999999889e+01
5.214999999999999858e+01 5.277389000000000152e+01
5.220000000000000284e+01 3.198101000000000127e+01
5.225000000000000000e+01 4.680644999999999811e+01
5.229999999999999716e+01 4.402689999999999770e+01
5.235000000000000142e+01 4.400356000000000023e+01
5.239999999999999858e+01 3.572288000000000352e+01
5.245000000000000284e+01 2.706690000000000040e+01
5.250000000000000000e+01 9.279740000000000322e+00
5.254999999999999716e+01 3.056569999999999965e+01
5.260000000000000142e+01 3.169481000000000037e+01
5.264999999999999858e+01 4.749907000000000323e+01
5.270000000000000284e+01 2.661345999999999989e+01
5.275000000000000000e+01 4.102450000000000330e+01
5.279999999999999716e+01 2.078547999999999973e+01
5.285000000000000142e+01 2.867997000000000085e+01
5.289999999999999858e+01 4.417416999999999661e+01
5.295000000000000284e+01 3.011917000000000044e+01
5.300000000000000000e+01 5.039049999999999585e+00
5.304999999999999716e+01 7.399269999999999570e+00
5.310000000000000142e+01 1.127575000000000038e+01
5.314999999999999858e+01 1.682139000000000095e+01
5.320000000000000284e+01 1.113006000000000029e+01
5.325000000000000000e+01 5.685979999999999812e+00
5.329999999999999716e+01 2.403620000000000090e+01
5.335000000000000142e+01 3.801460999999999757e+01
5.339999999999999858e+01 1.007643000000000022e+01
5.345000000000000284e+01 3.441886999999999830e+01
5.350000000000000000e+01 3.947077999999999776e+01
5.354999999999999716e+01 3.019926999999999850e+01
5.360000000000000142e+01 2.384665000000000035e+01
5.364999999999999858e+01 2.615170000000000172e+01
5.370000000000000284e+01 2.999099000000000004e+01
5.375000000000000000e+01 3.613233999999999924e+01
5.379999999999999716e+01 4.070279000000000025e+01
5.385000000000000142e+01 9.120760000000000645e+00
5.389999999999999858e+01 2.389696999999999960e+01
5.395000000000000284e+01 1.771869999999999834e+01
5.400000000000000000e+01 3.516819999999999879e+01
5.404999999999999716e+01 1.833365999999999829e+01
5.410000000000000142e+01 7.259515599999999722e+02
5.414999999999999858e+01 4.772211000000000070e+01
5.420000000000000284e+01 1.251538000000000039e+01
5.425000000000000000e+01 4.799949999999999939e+00
5.429999999999999716e+01 4.513759000000000299e+01
5.435000000000000142e+01 5.367703000000000202e+01
5.439999999999999858e+01 2.588877000000000095e+01
5.445000000000000284e+01 2.172515999999999892e+01
5.450000000000000000e+01 7.957625000000000171e+01
5.454999999999999716e+01 3.206871999999999900e+01
5.460000000000000142e+01 4.435840000000000316e+01
5.464999999999999858e+01 2.071640000000000015e+01
5.470000000000000284e+01 2.774534999999999840e+01
5.475000000000000000e+01 2.359505000000000052e+01
5.479999999999999716e+01 1.687115000000000009e+01
5.485000000000000142e+01 4.411710999999999672e+01
5.489999999999999858e+01 4.297878000000000043e+01
5.495000000000000284e+01 2.097307999999999950e+01
5.500000000000000000e+01 1.864292999999999978e+01
5.504999999999999716e+01 4.010242999999999824e+01
5.510000000000000142e+01 4.127362999999999715e+01
5.514999999999999858e+01 4.160280000000000200e+00
5.520000000000000284e+01 4.984152999999999878e+01
5.525000000000000000e+01 9.042600000000000193e+00
5.529999999999999716e+01 3.178882000000000119e+01
5.535000000000000142e+01 3.863734000000000179e+01
5.539999999999999858e+01 3.225759000000000043e+01
5.545000000000000284e+01 7.368479999999999919e+00
5.550000000000000000e+01 4.279312999999999789e+01
5.554999999999999716e+01 1.455953000000000053e+01
5.560000000000000142e+01 3.594926999999999850e+01
5.564999999999999858e+01 5.557430000000000092e+01
5.570000000000000284e+01 3.991707999999999856e+01
5.575000000000000000e+01 3.796647000000000105e+01
5.579999999999999716e+01 3.445602999999999838e+01
5.585000000000000142e+01 3.954162000000000177e+01
5.589999999999999858e+01 3.203067000000000064e+01
5.595000000000000284e+01 5.246927999999999770e+01
5.600000000000000000e+01 1.949859999999999971e+01
5.604999999999999716e+01 5.390552999999999884e+01
5.610000000000000142e+01 4.289529000000000281e+01
5.614999999999999858e+01 5.049322000000000088e+01
5.620000000000000284e+01 3.634544999999999959e+01
5.625000000000000000e+01 1.152569000000000088e+01
5.629999999999999716e+01 9.365199999999999747e+00
5.635000000000000142e+01 4.126852000000000231e+01
5.639999999999999858e+01 1.200319000000000003e+01
5.645000000000000284e+01 8.451340000000000074e+00
5.650000000000000000e+01 1.420138200000000097e+02
5.654999999999999716e+01 3.792472000000000065e+01
5.660000000000000142e+01 1.639444999999999908e+01
5.664999999999999858e+01 9.355240000000000222e+00
5.670000000000000284e+01 3.303500999999999976e+01
5.675000000000000000e+01 3.458802000000000021e+01
5.679999999999999716e+01 1.194651999999999958e+01
5.685000000000000142e+01 9.413690000000000779e+00
5.689999999999999858e+01 3.359642000000000195e+01
5.695000000000000284e+01 3.585255000000000081e+01
5.700000000000000000e+01 1.287715000000000032e+01
5.704999999999999716e+01 1.532445000000000057e+01
5.710000000000000142e+01 5.244174999999999898e+01
5.714999999999999858e+01 6.351604999999999990e+01
5.720000000000000284e+01 9.695439999999999614e+00
5.725000000000000000e+01 2.830834000000000117e+01
5.729999999999999716e+01 2.475534999999999997e+01
5.735000000000000142e+01 1.796939000000000064e+01
5.739999999999999858e+01 3.184054000000000073e+01
5.745000000000000284e+01 8.010262000000000171e+01
5.750000000000000000e+01 2.339271000000000100e+01
5.754999999999999716e+01 2.125188999999999950e+01
5.760000000000000142e+01 5.929030000000000022e+00
5.764999999999999858e+01 3.463266000000000133e+01
5.770000000000000284e+01 8.250189999999999912e+00
5.775000000000000000e+01 2.976344999999999885e+01
5.779999999999999716e+01 3.647093000000000274e+01
5.785000000000000142e+01 2.668939999999999912e+01
5.789999999999999858e+01 4.044612999999999658e+01
5.795000000000000284e+01 4.560708000000000339e+01
5.800000000000000000e+01 5.892016000000000275e+01
5.804999999999999716e+01 4.348901999999999646e+01
5.810000000000000142e+01 5.213349999999999795e+01
5.814999999999999858e+01 4.511254999999999882e+01
5.820000000000000284e+01 5.296923999999999921e+01
5.825000000000000000e+01 5.285692000000000235e+01
5.829999999999999716e+01 2.561371000000000109e+01
5.835000000000000142e+01 2.998770999999999987e+01
5.839999999999999858e+01 1.190916999999999959e+01
5.845000000000000284e+01 4.438671000000000078e+01
5.850000000000000000e+01 1.193133000000000088e+01
5.854999999999999716e+01 3.068440999999999974e+01
5.860000000000000142e+01 4.639470000000000027e+01
5.864999999999999858e+01 1.707969999999999899e+01
5.870000000000000284e+01 6.893381999999999721e+01
5.875000000000000000e+01 1.921933999999999898e+01
5.879999999999999716e+01 3.082580000000000098e+01
5.885000000000000142e+01 2.614583999999999975e+01
5.889999999999999858e+01 4.385793999999999926e+01
5.895000000000000284e+01 1.801113000000000142e+01
5.900000000000000000e+01 6.710539999999999949e+00
5.904999999999999716e+01 2.621184999999999832e+01
5.910000000000000142e+01 6.206566000000000116e+01
5.914999999999999858e+01 1.272696999999999967e+01
5.920000000000000284e+01 4.712418999999999869e+01
5.925000000000000000e+01 9.433690000000000353e+00
5.929999999999999716e+01 4.524155999999999977e+01
5.935000000000000142e+01 4.938803999999999661e+01
5.939999999999999858e+01 1.735394000000000148e+01
5.945000000000000284e+01 3.289990000000000236e+01
5.950000000000000000e+01 3.936986000000000274e+01
5.954999999999999716e+01 6.614930000000000199e+00
5.960000000000000142e+01 3.178989999999999938e+01
5.964999999999999858e+01 1.577430999999999983e+01
5.970000000000000284e+01 1.933115000000000094e+01
5.975000000000000000e+01 3.006342000000000070e+01
5.979999999999999716e+01 1.353810999999999964e+01
5.985000000000000142e+01 3.839941999999999922e+01
5.989999999999999858e+01 2.703559999999999963e+00
5.995000000000000284e+01 2.111363000000000056e+01
6.000000000000000000e+01 2.085913000000000039e+01
6.004999999999999716e+01 1.276486000000000054e+01
6.010000000000000142e+01 4.338718000000000075e+01
6.014999999999999858e+01 3.367873999999999768e+01
6.020000000000000284e+01 1.433684000000000047e+01
6.025000000000000000e+01 4.483908000000000271e+01
6.029999999999999716e+01 9.489060000000000272e+00
6.035000000000000142e+01 4.009000000000000341e+01
6.039999999999999858e+01 6.262847000000000008e+01
6.045000000000000284e+01 1.079771999999999998e+01
6.050000000000000000e+01 1.422722000000000087e+01
6.054999999999999716e+01 8.316879999999999384e+00
6.060000000000000142e+01 9.169660000000000366e+00
6.064999999999999858e+01 6.728349999999999831e+00
6.070000000000000284e+01 6.351615000000000322e+01
6.075000000000000000e+01 1.120842999999999989e+01
6.079999999999999716e+01 3.695136999999999716e+01
6.085000000000000142e+01 1.333295000000000030e+01
6.089999999999999858e+01 3.799049000000000120e+01
6.095000000000000284e+01 5.123713999999999658e+01
6.100000000000000000e+01 8.528010000000000090e+00
6.104999999999999716e+01 4.516799999999999926e+00
6.110000000000000142e+01 8.722099999999999298e+00
6.114999999999999858e+01 3.755912000000000006e+01
6.120000000000000284e+01 3.313683999999999941e+01
6.125000000000000000e+01 1.955900000000000105e+01
6.129999999999999716e+01 5.851572999999999780e+01
6.135000000000000142e+01 1.017280300000000040e+02
6.139999999999999858e+01 4.869241000000000241e+01
6.145000000000000284e+01 1.626690999999999931e+01
6.150000000000000000e+01 2.481861999999999924e+01
6.154999999999999716e+01 2.688832999999999984e+01
6.160000000000000142e+01 3.908306000000000324e+01
6.164999999999999858e+01 4.120929999999999893e+01
6.170000000000000284e+01 1.648473999999999862e+01
6.175000000000000000e+01 5.400120000000000253e+00
6.179999999999999716e+01 4.443560999999999694e+01
6.185000000000000142e+01 1.624796999999999869e+01
6.189999999999999858e+01 5.104040000000000354e+00
6.195000000000000284e+01 6.072689999999999699e+00
6.200000000000000000e+01 1.894344999999999857e+01
6.204999999999999716e+01 1.646572000000000102e+01
6.210000000000000142e+01 1.343703000000000003e+01
6.214999999999999858e+01 2.111458000000000013e+01
6.220000000000000284e+01 7.101679999999999993e+00
6.225000000000000000e+01 4.076970000000000205e+00
6.229999999999999716e+01 2.828426999999999936e+01
6.235000000000000142e+01 3.780353000000000208e+01
6.239999999999999858e+01 1.405087999999999937e+01
6.245000000000000284e+01 1.975872999999999990e+01
6.250000000000000000e+01 1.369234999999999935e+01
6.254999999999999716e+01 5.944653000000000276e+01
6.260000000000000142e+01 5.780680000000000263e+00
6.264999999999999858e+01 1.185627999999999993e+01
6.270000000000000284e+01 2.010518000000000072e+01
6.275000000000000000e+01 8.697499999999999787e+00
6.279999999999999716e+01 1.810818000000000083e+01
6.285000000000000142e+01 8.230909999999999727e+00
6.289999999999999858e+01 2.274962999999999980e+01
6.295000000000000284e+01 5.096406000000000347e+01
6.300000000000000000e+01 9.224859999999999616e+00
6.304999999999999716e+01 4.335551999999999850e+01
6.310000000000000142e+01 4.059967000000000326e+01
6.314999999999999858e+01 4.442318000000000211e+01
6.320000000000000284e+01 4.598487000000000080e+01
6.325000000000000000e+01 2.462170000000000059e+01
6.329999999999999716e+01 1.594848999999999961e+01
6.335000000000000142e+01 1.506534000000000084e+01
6.339999999999999858e+01 4.544476000000000226e+01
6.345000000000000284e+01 2.426544000000000167e+01
6.350000000000000000e+01 2.644661999999999935e+01
6.354999999999999716e+01 3.971773000000000309e+01
6.360000000000000142e+01 2.337627000000000166e+01
6.364999999999999858e+01 5.038120000000000154e+00
6.370000000000000284e+01 1.778991999999999862e+01
6.375000000000000000e+01 2.684439999999999937e+00
6.379999999999999716e+01 5.635857000000000028e+01
6.385000000000000142e+01 4.761070000000000135e+01
6.389999999999999858e+01 5.920665000000000333e+01
6.395000000000000284e+01 1.046948000000000079e+01
6.400000000000000000e+01 9.110360000000000014e+00
6.404999999999999716e+01 6.134194999999999709e+01
6.409999999999999432e+01 1.890561999999999898e+01
6.415000000000000568e+01 1.657715999999999923e+01
6.420000000000000284e+01 1.742674999999999841e+01
6.425000000000000000e+01 1.448208999999999946e+01
6.429999999999999716e+01 5.365541000000000338e+01
6.434999999999999432e+01 9.592269999999999186e+00
6.440000000000000568e+01 5.308500000000000441e+00
6.445000000000000284e+01 9.492010000000000502e+00
6.450000000000000000e+01 1.001729899999999986e+02
6.454999999999999716e+01 4.643480999999999881e+01
6.459999999999999432e+01 4.201330000000000098e+01
6.465000000000000568e+01 1.922271999999999892e+01
6.470000000000000284e+01 2.292971000000000004e+01
6.475000000000000000e+01 2.095959999999999823e+00
6.479999999999999716e+01 1.405865999999999971e+01
6.484999999999999432e+01 5.627119999999999678e+00
6.490000000000000568e+01 2.160293000000000063e+01
6.495000000000000284e+01 4.601110000000000255e+00
6.500000000000000000e+01 6.586780000000000079e+00
6.504999999999999716e+01 1.533486000000000082e+01
6.509999999999999432e+01 1.774881999999999849e+01
6.515000000000000568e+01 4.236039000000000243e+01
6.520000000000000284e+01 4.160919999999999952e+00
6.525000000000000000e+01 3.199099000000000004e+01
6.529999999999999716e+01 1.583690000000000042e+00
6.534999999999999432e+01 4.904840000000000089e+00
6.540000000000000568e+01 1.068917000000000073e+01
6.545000000000000284e+01 2.190896000000000043e+01
6.550000000000000000e+01 2.532939000000000007e+01
6.554999999999999716e+01 2.186958999999999875e+01
6.559999999999999432e+01 1.758962999999999965e+01
6.565000000000000568e+01 3.204140999999999906e+01
6.570000000000000284e+01 1.639489000000000019e+01
6.575000000000000000e+01 4.829530000000000101e+00
6.579999999999999716e+01 1.902004000000000161e+01
6.584999999999999432e+01 1.593548999999999971e+01
6.590000000000000568e+01 1.515802000000000049e+01
6.595000000000000284e+01 4.895994000000000312e+01
6.600000000000000000e+01 1.826751000000000147e+01
6.604999999999999716e+01 1.354785000000000039e+01
6.609999999999999432e+01 1.096204999999999963e+01
6.615000000000000568e+01 3.524201000000000050e+01
6.620000000000000284e+01 1.499818999999999924e+01
6.625000000000000000e+01 7.390369999999999884e+00
6.629999999999999716e+01 2.761249000000000109e+01
6.634999999999999432e+01 7.679899999999999949e+00
6.640000000000000568e+01 1.755348000000000042e+01
6.645000000000000284e+01 3.570857999999999777e+01
6.650000000000000000e+01 3.988951999999999742e+01
6.654999999999999716e+01 2.777844999999999942e+01
6.659999999999999432e+01 4.022062999999999988e+01
6.665000000000000568e+01 4.133630000000000138e+00
6.670000000000000284e+01 2.239054000000000144e+01
6.675000000000000000e+01 3.265400000000000080e+00
6.679999999999999716e+01 8.235039999999999694e+00
6.684999999999999432e+01 2.171324999999999861e+01
6.690000000000000568e+01 4.377100000000000435e+00
6.695000000000000284e+01 1.540760000000000041e+01
6.700000000000000000e+01 2.795470999999999862e+01
6.704999999999999716e+01 1.794641000000000020e+01
6.709999999999999432e+01 6.399530000000000385e+00
6.715000000000000568e+01 2.569568999999999903e+01
6.720000000000000284e+01 1.608505999999999858e+01
6.725000000000000000e+01 3.891030000000000211e+00
6.729999999999999716e+01 3.684259000000000128e+01
6.734999999999999432e+01 3.837442999999999671e+01
6.740000000000000568e+01 3.309510999999999825e+01
6.745000000000000284e+01 5.516485000000000127e+01
6.750000000000000000e+01 1.969648000000000110e+01
6.754999999999999716e+01 2.893890999999999991e+01
6.759999999999999432e+01 8.341760999999999626e+01
6.765000000000000568e+01 1.689339999999999975e+01
6.770000000000000284e+01 2.336754000000000175e+01
6.775000000000000000e+01 1.852737000000000123e+01
6.779999999999999716e+01 2.283742000000000161e+01
6.784999999999999432e+01 1.810405000000000086e+01
6.790000000000000568e+01 8.858290000000000219e+00
6.795000000000000284e+01 3.753457000000000221e+01
6.800000000000000000e+01 1.704110000000000014e+01
6.804999999999999716e+01 1.116220999999999997e+01
6.809999999999999432e+01 2.322875000000000156e+01
6.815000000000000568e+01 8.414479999999999293e+00
6.820000000000000284e+01 2.116720000000000113e+01
6.825000000000000000e+01 5.955367999999999995e+01
6.829999999999999716e+01 2.156081000000000003e+01
6.834999999999999432e+01 5.019635000000000247e+01
6.840000000000000568e+01 1.159135000000000026e+01
6.845000000000000284e+01 2.169591000000000136e+01
6.850000000000000000e+01 1.853106000000000009e+01
6.854999999999999716e+01 2.514810999999999908e+01
6.859999999999999432e+01 2.067508000000000123e+01
6.865000000000000568e+01 3.559177999999999997e+01
6.870000000000000284e+01 3.408820999999999657e+01
6.875000000000000000e+01 1.666630999999999929e+01
6.879999999999999716e+01 1.731757999999999953e+01
6.884999999999999432e+01 5.008729999999999905e+00
6.890000000000000568e+01 4.472867000000000104e+01
6.895000000000000284e+01 5.985394999999999754e+01
6.900000000000000000e+01 6.528360000000000696e+01
6.904999999999999716e+01 2.389088999999999885e+01
6.909999999999999432e+01 2.656928999999999874e+01
6.915000000000000568e+01 4.308810000000000251e+00
6.920000000000000284e+01 4.552756000000000114e+01
6.925000000000000000e+01 1.680499000000000009e+01
6.929999999999999716e+01 2.309440000000000026e+01
6.934999999999999432e+01 2.497597000000000023e+01
6.940000000000000568e+01 2.433201000000000036e+01
6.945000000000000284e+01 2.939303999999999917e+01
6.950000000000000000e+01 3.321959999999999980e+01
6.954999999999999716e+01 3.857347000000000037e+01
6.959999999999999432e+01 4.434505000000000052e+01
6.965000000000000568e+01 4.392016000000000275e+01
6.970000000000000284e+01 4.734526000000000323e+01
6.975000000000000000e+01 3.888819999999999766e+01
6.979999999999999716e+01 4.250522000000000133e+01
6.984999999999999432e+01 3.348449999999999704e+01
6.990000000000000568e+01 4.010188000000000130e+01
6.995000000000000284e+01 7.878829999999999778e+00
7.000000000000000000e+01 2.388994999999999891e+01
7.004999999999999716e+01 1.206466999999999956e+01
7.009999999999999432e+01 5.812917000000000201e+01
7.015000000000000568e+01 1.620384999999999920e+01
7.020000000000000284e+01 4.195561000000000007e+01
7.025000000000000000e+01 2.335839999999999961e+01
7.029999999999999716e+01 4.629926999999999992e+01
7.034999999999999432e+01 8.450450000000000017e+00
7.040000000000000568e+01 1.270996300000000048e+02
7.045000000000000284e+01 3.264157000000000153e+01
7.050000000000000000e+01 3.558115999999999701e+01
7.054999999999999716e+01 2.241066999999999965e+01
7.059999999999999432e+01 2.094735000000000014e+01
7.065000000000000568e+01 9.784682999999999709e+01
7.070000000000000284e+01 9.828860000000000596e+00
7.075000000000000000e+01 1.992541999999999902e+01
7.079999999999999716e+01 2.836235999999999891e+01
7.084999999999999432e+01 1.086993000000000009e+01
7.090000000000000568e+01 9.380440000000000111e+00
7.095000000000000284e+01 4.236249000000000109e+01
7.100000000000000000e+01 2.037866000000000000e+01
7.104999999999999716e+01 1.286720000000000041e+01
7.109999999999999432e+01 1.717349999999999932e+00
7.115000000000000568e+01 2.687309000000000125e+01
7.120000000000000284e+01 3.509145999999999788e+01
7.125000000000000000e+01 4.263210000000000122e+01
7.129999999999999716e+01 3.203826999999999714e+01
7.134999999999999432e+01 3.389923000000000286e+01
7.140000000000000568e+01 2.489326000000000150e+01
7.145000000000000284e+01 6.607579999999999565e+00
7.150000000000000000e+01 2.292283000000000115e+01
7.154999999999999716e+01 2.632583999999999946e+01
7.159999999999999432e+01 5.434459999999999624e+00
7.165000000000000568e+01 7.130720000000000169e+00
7.170000000000000284e+01 5.521726000000000312e+01
7.175000000000000000e+01 6.052727999999999753e+01
7.179999999999999716e+01 2.955602000000000018e+01
7.184999999999999432e+01 5.659519999999999662e+00
7.190000000000000568e+01 2.560816000000000159e+01
7.195000000000000284e+01 4.605259000000000214e+01
7.200000000000000000e+01 5.475596999999999781e+01
7.204999999999999716e+01 5.709485999999999706e+01
7.209999999999999432e+01 1.794089999999999918e+01
7.215000000000000568e+01 3.249849999999999994e+01
7.220000000000000284e+01 7.825890000000000235e+00
7.225000000000000000e+01 1.080818100000000044e+02
7.229999999999999716e+01 3.292282999999999760e+01
7.234999999999999432e+01 3.607836999999999961e+01
7.240000000000000568e+01 6.061771000000000242e+01
7.245000000000000284e+01 4.634427000000000163e+01
7.250000000000000000e+01 4.200318999999999647e+01
7.254999999999999716e+01 3.637409000000000248e+01
7.259999999999999432e+01 3.621305999999999869e+01
7.265000000000000568e+01 3.504404000000000252e+01
7.270000000000000284e+01 2.164042999999999850e+01
7.275000000000000000e+01 5.505658999999999992e+01
7.279999999999999716e+01 1.828972999999999871e+01
7.284999999999999432e+01 4.633554000000000173e+01
7.290000000000000568e+01 2.442466999999999899e+01
7.295000000000000284e+01 2.294657000000000124e+01
7.300000000000000000e+01 3.507309999999999661e+01
7.304999999999999716e+01 1.451215000000000011e+01
7.309999999999999432e+01 2.981709999999999994e+01
7.315000000000000568e+01 9.172470000000000567e+00
7.320000000000000284e+01 4.795311999999999841e+01
7.325000000000000000e+01 1.309858000000000011e+01
7.329999999999999716e+01 3.442112000000000194e+01
7.334999999999999432e+01 3.219930000000000092e+01
7.340000000000000568e+01 4.716243000000000052e+01
7.345000000000000284e+01 1.545561999999999969e+01
7.350000000000000000e+01 3.955474000000000245e+01
7.354999999999999716e+01 6.705531999999999471e+01
7.359999999999999432e+01 4.124049999999999727e+01
7.365000000000000568e+01 2.025290999999999997e+01
7.370000000000000284e+01 1.521636999999999951e+01
7.375000000000000000e+01 4.900872999999999990e+01
7.379999999999999716e+01 1.485228999999999999e+01
7.384999999999999432e+01 2.588646999999999920e+01
7.390000000000000568e+01 8.419539999999999580e+00
7.395000000000000284e+01 4.967524999999999835e+01
7.400000000000000000e+01 2.306859999999999999e+01
7.404999999999999716e+01 6.732269999999999754e+00
7.409999999999999432e+01 3.076043999999999912e+01
7.415000000000000568e+01 4.956889999999999930e+01
7.420000000000000284e+01 1.572007999999999939e+01
7.425000000000000000e+01 7.403189999999999316e+01
7.429999999999999716e+01 3.537386000000000053e+01
7.434999999999999432e+01 2.529179999999999851e+01
7.440000000000000568e+01 1.031560800000000029e+02
7.445000000000000284e+01 7.806930000000000369e+00
7.450000000000000000e+01 2.336542999999999992e+01
7.454999999999999716e+01 1.970971600000000024e+02
7.459999999999999432e+01 8.502860000000000085e+00
7.465000000000000568e+01 3.340603000000000122e+01
7.470000000000000284e+01 5.425559999999999938e+00
7.475000000000000000e+01 2.610938000000000159e+01
7.479999999999999716e+01 3.084681000000000139e+01
7.484999999999999432e+01 5.847312999999999761e+01
7.490000000000000568e+01 2.010839999999999961e+01
7.495000000000000284e+01 3.993171999999999855e+01
7.500000000000000000e+01 1.098778000000000077e+01
7.504999999999999716e+01 3.967799000000000120e+01
7.509999999999999432e+01 3.919496999999999787e+01
7.515000000000000568e+01 3.365525000000000233e+01
7.520000000000000284e+01 2.413744700000000023e+02
7.525000000000000000e+01 3.520936999999999983e+01
7.529999999999999716e+01 5.146710999999999814e+01
7.534999999999999432e+01 2.076848999999999990e+01
7.540000000000000568e+01 8.565891999999999484e+01
7.545000000000000284e+01 4.954187999999999903e+01
7.550000000000000000e+01 1.837462000000000018e+01
7.554999999999999716e+01 6.036836999999999875e+01
7.559999999999999432e+01 4.988884999999999792e+01
7.565000000000000568e+01 2.549968000000000146e+01
7.570000000000000284e+01 5.119102999999999781e+01
7.575000000000000000e+01 6.382153999999999883e+01
7.579999999999999716e+01 5.572442000000000206e+01
7.584999999999999432e+01 1.364765700000000095e+02
7.590000000000000568e+01 2.920637999999999934e+01
7.595000000000000284e+01 3.793932999999999822e+01
7.600000000000000000e+01 2.356393999999999878e+01
7.604999999999999716e+01 8.939453000000000316e+01
7.609999999999999432e+01 4.730075999999999681e+01
7.615000000000000568e+01 1.136046800000000019e+02
7.620000000000000284e+01 4.187340999999999980e+01
7.625000000000000000e+01 3.810879899999999907e+02
7.629999999999999716e+01 5.801330000000000098e+01
7.634999999999999432e+01 3.040949000000000169e+01
7.640000000000000568e+01 5.232509000000000299e+01
7.645000000000000284e+01 8.174978000000000122e+01
7.650000000000000000e+01 4.336234000000000322e+01
7.654999999999999716e+01 6.687094000000000449e+01
7.659999999999999432e+01 5.168769000000000347e+01
7.665000000000000568e+01 3.171968999999999994e+01
7.670000000000000284e+01 1.298123999999999967e+01
7.675000000000000000e+01 4.687548999999999921e+01
7.679999999999999716e+01 1.374303800000000138e+02
7.684999999999999432e+01 3.880727000000000260e+01
7.690000000000000568e+01 5.207117000000000218e+01
7.695000000000000284e+01 4.291161000000000314e+01
7.700000000000000000e+01 3.374515999999999849e+01
7.704999999999999716e+01 5.073644000000000176e+01
7.709999999999999432e+01 5.333991999999999933e+01
7.715000000000000568e+01 6.340735999999999706e+01
7.720000000000000284e+01 1.111139000000000010e+01
7.725000000000000000e+01 6.114647000000000077e+01
7.729999999999999716e+01 5.898322000000000287e+01
7.734999999999999432e+01 7.062958999999999321e+01
7.740000000000000568e+01 3.962286999999999892e+01
7.745000000000000284e+01 4.103394999999999726e+01
7.750000000000000000e+01 4.177705999999999875e+01
7.754999999999999716e+01 6.116246999999999900e+01
7.759999999999999432e+01 5.789016000000000162e+01
7.765000000000000568e+01 1.714802999999999855e+01
7.770000000000000284e+01 2.711233000000000004e+01
7.775000000000000000e+01 4.631689999999999685e+01
7.779999999999999716e+01 2.983963999999999928e+01
7.784999999999999432e+01 2.792503999999999920e+01
7.790000000000000568e+01 3.057400000000000162e+01
7.795000000000000284e+01 3.072149999999999892e+01
7.800000000000000000e+01 1.186044000000000054e+01
7.804999999999999716e+01 8.612550000000000239e+01
7.809999999999999432e+01 3.828978000000000037e+01
7.815000000000000568e+01 8.790346999999999866e+01
7.820000000000000284e+01 1.920642000000000138e+01
7.825000000000000000e+01 2.521573000000000064e+01
7.829999999999999716e+01 4.128519999999999968e+00
7.834999999999999432e+01 2.195531000000000077e+01
7.840000000000000568e+01 3.387001000000000062e+01
7.845000000000000284e+01 3.008754000000000062e+01
7.850000000000000000e+01 3.660481000000000051e+01
7.854999999999999716e+01 1.454617000000000004e+01
7.859999999999999432e+01 2.509262999999999977e+01
7.865000000000000568e+01 2.878409999999999869e+01
7.870000000000000284e+01 1.933481000000000094e+01
7.875000000000000000e+01 5.607936999999999728e+01
7.879999999999999716e+01 1.565326999999999913e+01
7.884999999999999432e+01 2.950195000000000078e+01
7.890000000000000568e+01 5.675943000000000183e+01
7.895000000000000284e+01 2.470808999999999855e+01
7.900000000000000000e+01 2.868851000000000084e+01
7.904999999999999716e+01 4.901444999999999652e+01
7.909999999999999432e+01 5.840095999999999776e+01
7.915000000000000568e+01 3.162623999999999924e+01
7.920000000000000284e+01 6.905789000000000044e+01
7.925000000000000000e+01 3.104421999999999926e+01
7.929999999999999716e+01 1.274477000000000082e+01
7.934999999999999432e+01 4.547321999999999775e+01
7.940000000000000568e+01 4.890964999999999918e+01
7.945000000000000284e+01 5.867613999999999663e+01
7.950000000000000000e+01 3.667455999999999960e+01
7.954999999999999716e+01 2.924449999999999861e+01
7.959999999999999432e+01 5.851205000000000211e+01
7.965000000000000568e+01 5.879419999999999646e+01
7.970000000000000284e+01 3.551948999999999756e+01
7.975000000000000000e+01 3.588461999999999819e+01
7.979999999999999716e+01 2.294535000000000124e+01
7.984999999999999432e+01 3.246759000000000128e+01
7.990000000000000568e+01 3.167345999999999862e+01
7.995000000000000284e+01 4.577521999999999736e+01
8.000000000000000000e+01 3.652915000000000134e+01
8.004999999999999716e+01 1.951090999999999909e+01
8.009999999999999432e+01 3.538899999999999935e+00
8.015000000000000568e+01 1.616886999999999830e+01
8.020000000000000284e+01 1.390155999999999992e+01
8.025000000000000000e+01 4.019465000000000288e+01
8.029999999999999716e+01 3.718245000000000289e+01
8.034999999999999432e+01 5.477112000000000336e+01
8.040000000000000568e+01 1.041769999999999996e+01
8.045000000000000284e+01 4.098919999999999675e+01
8.050000000000000000e+01 6.148763999999999896e+01
8.054999999999999716e+01 4.953356999999999744e+01
8.059999999999999432e+01 4.445580999999999960e+01
8.065000000000000568e+01 8.931079999999999686e+00
8.070000000000000284e+01 4.015751999999999811e+01
8.075000000000000000e+01 1.552248999999999945e+01
8.079999999999999716e+01 2.125575999999999866e+01
8.084999999999999432e+01 6.339264000000000010e+01
8.090000000000000568e+01 4.131221000000000032e+01
8.095000000000000284e+01 3.145422999999999902e+01
8.100000000000000000e+01 4.711959000000000231e+01
8.104999999999999716e+01 7.133213000000000648e+01
8.109999999999999432e+01 8.050724999999999909e+01
8.115000000000000568e+01 5.533789999999999765e+01
8.120000000000000284e+01 2.100128000000000128e+01
8.125000000000000000e+01 7.431456000000000017e+01
8.129999999999999716e+01 7.545119999999999827e+00
8.134999999999999432e+01 2.634779999999999944e+01
8.140000000000000568e+01 1.377647999999999939e+01
8.145000000000000284e+01 2.117988000000000071e+01
8.150000000000000000e+01 5.526395999999999731e+01
8.154999999999999716e+01 3.494185000000000230e+01
8.159999999999999432e+01 2.754288999999999987e+01
8.165000000000000568e+01 2.185120999999999825e+01
8.170000000000000284e+01 1.573551999999999929e+01
8.175000000000000000e+01 5.042016000000000275e+01
8.179999999999999716e+01 9.163629999999999498e+00
8.184999999999999432e+01 1.692504999999999882e+01
8.190000000000000568e+01 4.348727000000000231e+01
8.195000000000000284e+01 1.926542999999999850e+01
8.200000000000000000e+01 1.025258699999999976e+02
8.204999999999999716e+01 6.645295000000000130e+01
8.209999999999999432e+01 8.172079999999999345e+00
8.215000000000000568e+01 2.667060999999999993e+01
8.220000000000000284e+01 8.866369999999999862e+00
8.225000000000000000e+01 4.659344000000000108e+01
8.229999999999999716e+01 4.867678999999999689e+01
8.234999999999999432e+01 6.042956999999999823e+01
8.240000000000000568e+01 6.267448999999999870e+01
8.245000000000000284e+01 4.049361999999999995e+01
8.250000000000000000e+01 2.704645999999999972e+01
8.254999999999999716e+01 4.012713999999999714e+01
8.259999999999999432e+01 5.594991999999999877e+01
8.265000000000000568e+01 3.407766000000000162e+01
8.270000000000000284e+01 4.146316999999999808e+01
8.275000000000000000e+01 6.445471999999999468e+01
8.279999999999999716e+01 2.848527999999999949e+01
8.284999999999999432e+01 1.302003000000000021e+01
8.290000000000000568e+01 2.259029999999999916e+01
8.295000000000000284e+01 1.940377000000000152e+01
8.300000000000000000e+01 2.737058999999999997e+01
8.304999999999999716e+01 1.656701799999999878e+02
8.309999999999999432e+01 3.467951999999999657e+01
8.315000000000000568e+01 1.880881000000000114e+01
8.320000000000000284e+01 4.634870000000000090e+01
8.325000000000000000e+01 7.656189999999999607e+00
8.329999999999999716e+01 6.098586999999999847e+01
8.334999999999999432e+01 1.532109999999999950e+01
8.340000000000000568e+01 2.257998999999999867e+01
8.345000000000000284e+01 8.964489999999999625e+00
8.350000000000000000e+01 2.421629000000000076e+01
8.354999999999999716e+01 3.802841999999999700e+01
8.359999999999999432e+01 1.159009999999999962e+01
8.365000000000000568e+01 4.856649000000000171e+01
8.370000000000000284e+01 5.590223999999999904e+01
8.375000000000000000e+01 4.773310000000000031e+01
8.379999999999999716e+01 3.019594999999999985e+01
8.384999999999999432e+01 4.934398999999999802e+01
8.390000000000000568e+01 8.122439999999999216e+00
8.395000000000000284e+01 4.954420999999999964e+01
8.400000000000000000e+01 1.765324000000000026e+01
8.404999999999999716e+01 4.993569999999999709e+01
8.409999999999999432e+01 4.810267000000000337e+01
8.415000000000000568e+01 2.958705000000000140e+01
8.420000000000000284e+01 4.068726000000000198e+01
8.425000000000000000e+01 1.773846999999999952e+01
8.429999999999999716e+01 2.672554999999999836e+01
8.434999999999999432e+01 4.455154999999999887e+01
8.440000000000000568e+01 2.097494000000000014e+01
8.445000000000000284e+01 3.820452999999999832e+01
8.450000000000000000e+01 4.720951000000000164e+01
8.454999999999999716e+01 1.332709999999999972e+01
8.459999999999999432e+01 3.938392000000000337e+01
8.465000000000000568e+01 3.761003000000000185e+01
8.470000000000000284e+01 3.977165000000000106e+01
8.475000000000000000e+01 2.407598000000000127e+01
8.479999999999999716e+01 2.785893000000000086e+01
8.484999999999999432e+01 4.677055000000000007e+01
8.490000000000000568e+01 2.982992000000000132e+01
8.495000000000000284e+01 3.373051999999999850e+01
8.500000000000000000e+01 2.019674799999999948e+02
8.504999999999999716e+01 2.944924999999999926e+01
8.509999999999999432e+01 5.436907999999999674e+01
8.515000000000000568e+01 3.426693999999999818e+01
8.520000000000000284e+01 4.703748999999999825e+01
8.525000000000000000e+01 3.223172000000000281e+01
8.529999999999999716e+01 4.827590000000000003e+01
8.534999999999999432e+01 4.084566999999999837e+01
8.540000000000000568e+01 4.628847999999999985e+01
8.545000000000000284e+01 4.478358000000000061e+01
8.550000000000000000e+01 4.732439999999999714e+01
8.554999999999999716e+01 5.587024000000000257e+01
8.559999999999999432e+01 3.496602000000000032e+01
8.565000000000000568e+01 4.361446000000000112e+01
8.570000000000000284e+01 3.924763999999999697e+01
8.575000000000000000e+01 3.485135999999999967e+01
8.579999999999999716e+01 3.727533999999999992e+01
8.584999999999999432e+01 2.704251999999999967e+01
8.590000000000000568e+01 2.958295999999999992e+01
8.595000000000000284e+01 5.394982999999999862e+01
8.600000000000000000e+01 1.493976999999999933e+01
8.604999999999999716e+01 3.825665000000000049e+01
8.609999999999999432e+01 4.045956000000000330e+01
8.615000000000000568e+01 3.126198000000000121e+01
8.620000000000000284e+01 3.503779999999999717e+01
8.625000000000000000e+01 2.444775999999999883e+01
8.629999999999999716e+01 1.519392000000000031e+01
8.634999999999999432e+01 3.019024999999999892e+01
8.640000000000000568e+01 4.596878000000000242e+01
8.645000000000000284e+01 4.298696999999999946e+01
8.650000000000000000e+01 4.163701999999999970e+01
8.654999999999999716e+01 4.661578999999999695e+01
8.659999999999999432e+01 1.463665999999999912e+01
8.665000000000000568e+01 3.161486000000000018e+01
8.670000000000000284e+01 5.369413999999999731e+01
8.675000000000000000e+01 4.576080999999999932e+01
8.679999999999999716e+01 1.980760000000000076e+01
8.684999999999999432e+01 4.075891000000000020e+01
8.690000000000000568e+01 1.272508000000000017e+01
8.695000000000000284e+01 1.972888000000000019e+01
8.700000000000000000e+01 4.069427000000000305e+01
8.704999999999999716e+01 5.285070000000000334e+01
8.709999999999999432e+01 1.072182399999999944e+02
8.715000000000000568e+01 1.393973000000000084e+01
8.720000000000000284e+01 5.548649999999999949e+01
8.725000000000000000e+01 4.337713999999999714e+01
8.729999999999999716e+01 4.501151000000000124e+01
8.734999999999999432e+01 8.375839000000000567e+01
8.740000000000000568e+01 2.918073000000000050e+01
8.745000000000000284e+01 1.831058000000000163e+01
8.750000000000000000e+01 3.794575999999999993e+01
8.754999999999999716e+01 3.790892000000000195e+01
8.759999999999999432e+01 5.068970000000000198e+01
8.765000000000000568e+01 4.300717000000000212e+01
8.770000000000000284e+01 1.917381900000000030e+02
8.775000000000000000e+01 3.415521999999999991e+01
8.779999999999999716e+01 6.013541000000000025e+01
8.784999999999999432e+01 6.817960000000000242e+00
8.790000000000000568e+01 4.571401999999999788e+01
8.795000000000000284e+01 7.347296000000000049e+01
8.800000000000000000e+01 1.655377000000000010e+01
8.804999999999999716e+01 1.366735000000000078e+01
8.809999999999999432e+01 3.483603000000000094e+01
8.815000000000000568e+01 4.730413999999999675e+01
8.820000000000000284e+01 1.569862000000000002e+01
8.825000000000000000e+01 1.076329999999999920e+01
8.829999999999999716e+01 4.824168000000000234e+01
8.834999999999999432e+01 7.082370000000000054e+00
8.840000000000000568e+01 1.599353600000000029e+02
8.845000000000000284e+01 5.509026000000000067e+01
8.850000000000000000e+01 1.563979999999999926e+01
8.854999999999999716e+01 1.706000099999999975e+02
8.859999999999999432e+01 9.540029999999999788e+00
8.865000000000000568e+01 4.139513999999999783e+01
8.870000000000000284e+01 1.264958199999999948e+02
8.875000000000000000e+01 5.685345000000000226e+01
8.879999999999999716e+01 1.020498900000000049e+02
8.884999999999999432e+01 4.933187000000000211e+01
8.890000000000000568e+01 5.681703000000000259e+01
8.895000000000000284e+01 1.181065000000000076e+01
8.900000000000000000e+01 1.178316599999999994e+02
8.904999999999999716e+01 4.657448000000000121e+01
8.909999999999999432e+01 5.648107999999999862e+01
8.915000000000000568e+01 1.765327999999999875e+01
8.920000000000000284e+01 4.365901999999999816e+01
8.925000000000000000e+01 4.057456900000000246e+02
8.929999999999999716e+01 4.376158000000000214e+01
8.934999999999999432e+01 4.455644999999999811e+01
8.940000000000000568e+01 5.633756000000000341e+01
8.945000000000000284e+01 1.266721100000000035e+02
8.950000000000000000e+01 2.852963000000000093e+01
8.954999999999999716e+01 2.070619999999999905e+01
8.959999999999999432e+01 3.047744000000000142e+01
8.965000000000000568e+01 4.347363000000000000e+01
8.970000000000000284e+01 2.598833000000000126e+01
8.975000000000000000e+01 9.916661000000000570e+01
8.979999999999999716e+01 7.806275999999999726e+01
8.984999999999999432e+01 2.464142999999999972e+01
8.990000000000000568e+01 7.968560000000000088e+00
8.995000000000000284e+01 8.450179999999999580e+00
9.000000000000000000e+01 1.846499000000000024e+01
9.004999999999999716e+01 3.209971000000000174e+01
9.009999999999999432e+01 1.165856999999999921e+01
9.015000000000000568e+01 4.997070999999999685e+01
9.020000000000000284e+01 3.329813000000000045e+01
9.025000000000000000e+01 2.807542000000000115e+01
9.029999999999999716e+01 4.511769999999999925e+01
9.034999999999999432e+01 5.463439999999999941e+01
9.040000000000000568e+01 5.551429000000000258e+01
9.045000000000000284e+01 6.665058999999999401e+01
9.050000000000000000e+01 3.810175999999999874e+01
9.054999999999999716e+01 2.409005000000000152e+01
9.059999999999999432e+01 4.927797000000000338e+01
9.065000000000000568e+01 3.657376000000000005e+01
9.070000000000000284e+01 6.155040000000000333e+01
9.075000000000000000e+01 4.455478999999999701e+01
9.079999999999999716e+01 2.611483000000000132e+01
9.084999999999999432e+01 5.699694999999999823e+01
9.090000000000000568e+01 5.138962999999999681e+01
9.095000000000000284e+01 2.183100999999999914e+01
9.100000000000000000e+01 4.450016000000000105e+01
9.104999999999999716e+01 2.201473999999999975e+01
9.109999999999999432e+01 3.431918000000000291e+01
9.115000000000000568e+01 4.870508999999999844e+01
9.120000000000000284e+01 6.703027000000000157e+01
9.125000000000000000e+01 3.753231999999999857e+01
9.129999999999999716e+01 3.664627999999999730e+01
9.134999999999999432e+01 1.663817999999999842e+01
9.140000000000000568e+01 1.671522999999999826e+01
9.145000000000000284e+01 3.267633000000000010e+01
9.150000000000000000e+01 1.501113999999999926e+01
9.154999999999999716e+01 4.794944999999999879e+01
9.159999999999999432e+01 8.085076999999999714e+01
9.165000000000000568e+01 6.621456999999999482e+01
9.170000000000000284e+01 1.365052999999999983e+01
9.175000000000000000e+01 3.337004000000000303e+01
9.179999999999999716e+01 5.814054999999999751e+01
9.184999999999999432e+01 4.040842400000000225e+02
9.190000000000000568e+01 3.418346999999999980e+01
9.195000000000000284e+01 3.250854999999999961e+01
9.200000000000000000e+01 5.160403000000000162e+01
9.204999999999999716e+01 3.926035000000000252e+01
9.209999999999999432e+01 3.355895999999999901e+01
9.215000000000000568e+01 9.294489000000000090e+01
9.220000000000000284e+01 3.267421000000000220e+01
9.225000000000000000e+01 4.302544999999999931e+01
9.229999999999999716e+01 2.857752100000000155e+02
9.234999999999999432e+01 7.601085000000000491e+01
9.240000000000000568e+01 6.249692000000000291e+01
9.245000000000000284e+01 9.780419999999999447e+00
9.250000000000000000e+01 6.241573999999999955e+01
9.254999999999999716e+01 3.718757999999999697e+01
9.259999999999999432e+01 3.566116999999999848e+01
9.265000000000000568e+01 1.751961999999999975e+01
9.270000000000000284e+01 5.180872000000000099e+01
9.275000000000000000e+01 1.539917999999999942e+01
9.279999999999999716e+01 1.655000000000000071e+01
9.284999999999999432e+01 2.163431999999999888e+01
9.290000000000000568e+01 1.392618200000000002e+02
9.295000000000000284e+01 3.954878000000000071e+01
9.300000000000000000e+01 1.186187999999999931e+01
9.304999999999999716e+01 5.329077000000000197e+01
9.309999999999999432e+01 3.210139000000000209e+01
9.315000000000000568e+01 2.951379999999999981e+01
9.320000000000000284e+01 4.193424999999999869e+01
9.325000000000000000e+01 3.652537000000000234e+01
9.329999999999999716e+01 2.519764999999999944e+01
9.334999999999999432e+01 8.353999999999999204e+00
9.340000000000000568e+01 9.546200000000000685e+00
9.345000000000000284e+01 8.799210000000000420e+00
9.350000000000000000e+01 2.758250999999999920e+01
9.354999999999999716e+01 1.635649000000000086e+01
9.359999999999999432e+01 6.041170000000000151e+00
9.365000000000000568e+01 2.603115999999999985e+01
9.370000000000000284e+01 1.909516999999999953e+01
9.375000000000000000e+01 9.633449999999999847e+00
9.379999999999999716e+01 2.208604000000000056e+01
9.384999999999999432e+01 1.229604400000000055e+02
9.390000000000000568e+01 9.748070000000000235e+00
9.395000000000000284e+01 3.064140000000000086e+00
9.400000000000000000e+01 8.023071000000000197e+01
9.404999999999999716e+01 4.701953999999999922e+01
9.409999999999999432e+01 9.988739999999999952e+00
9.415000000000000568e+01 2.544501999999999953e+01
9.420000000000000284e+01 9.996733999999999298e+01
9.425000000000000000e+01 3.994877999999999929e+01
9.429999999999999716e+01 5.007670000000000243e+01
9.434999999999999432e+01 5.109389000000000181e+01
9.440000000000000568e+01 4.436473999999999762e+01
9.445000000000000284e+01 5.578349999999999653e+01
9.450000000000000000e+01 1.288327999999999918e+01
9.454999999999999716e+01 4.103094999999999715e+01
9.459999999999999432e+01 7.176529999999999632e+00
9.465000000000000568e+01 3.758066999999999780e+01
9.470000000000000284e+01 1.398957000000000050e+01
9.475000000000000000e+01 2.963345999999999947e+01
9.479999999999999716e+01 1.967590999999999823e+01
9.484999999999999432e+01 8.810069999999999624e+00
9.490000000000000568e+01 1.068596999999999930e+01
9.495000000000000284e+01 6.882305999999999813e+01
9.500000000000000000e+01 7.651839999999999975e+00
9.504999999999999716e+01 4.532929000000000030e+01
9.509999999999999432e+01 5.476091000000000264e+01
9.515000000000000568e+01 5.165921999999999770e+01
9.520000000000000284e+01 1.509697000000000067e+01
9.525000000000000000e+01 3.139117999999999853e+01
9.529999999999999716e+01 1.228562999999999938e+01
9.534999999999999432e+01 3.122833999999999932e+01
9.540000000000000568e+01 3.179266000000000147e+01
9.545000000000000284e+01 5.172760000000000247e+01
9.550000000000000000e+01 2.302901200000000017e+02
9.554999999999999716e+01 1.303597900000000038e+02
9.559999999999999432e+01 9.659235999999999933e+01
9.565000000000000568e+01 2.337150000000000105e+01
9.570000000000000284e+01 1.209167000000000058e+01
9.575000000000000000e+01 3.017623000000000033e+01
9.579999999999999716e+01 9.761177999999999599e+01
9.584999999999999432e+01 4.469344999999999857e+01
9.590000000000000568e+01 3.952302999999999855e+01
9.595000000000000284e+01 6.861093999999999937e+01
9.600000000000000000e+01 7.484070000000000000e+00
9.604999999999999716e+01 3.943166999999999689e+01
9.609999999999999432e+01 3.693590999999999980e+01
9.615000000000000568e+01 4.520024000000000086e+01
9.620000000000000284e+01 4.544827000000000083e+01
9.625000000000000000e+01 1.814033999999999835e+01
9.629999999999999716e+01 4.277382000000000062e+01
9.634999999999999432e+01 2.648701000000000150e+01
9.640000000000000568e+01 2.890351000000000070e+01
9.645000000000000284e+01 2.779933000000000121e+01
9.650000000000000000e+01 1.496283000000000030e+01
9.654999999999999716e+01 9.427279999999999660e+00
9.659999999999999432e+01 3.372211000000000070e+01
9.665000000000000568e+01 2.784673000000000087e+01
9.670000000000000284e+01 1.460823000000000071e+01
9.675000000000000000e+01 1.800172999999999845e+01
9.679999999999999716e+01 1.437146000000000079e+01
9.684999999999999432e+01 1.008899000000000079e+01
9.690000000000000568e+01 1.196001000000000047e+01
9.695000000000000284e+01 3.095923000000000158e+01
9.700000000000000000e+01 1.007967000000000013e+01
9.704999999999999716e+01 3.592871000000000237e+01
9.709999999999999432e+01 3.718601000000000312e+01
9.715000000000000568e+01 2.953334999999999866e+01
9.720000000000000284e+01 4.513495000000000346e+01
9.725000000000000000e+01 4.124340999999999724e+01
9.729999999999999716e+01 4.415664999999999907e+01
9.734999999999999432e+01 3.580875000000000341e+01
9.740000000000000568e+01 3.059440999999999988e+01
9.745000000000000284e+01 1.482864000000000004e+01
9.750000000000000000e+01 7.778279999999999639e+00
9.754999999999999716e+01 2.727549000000000134e+01
9.759999999999999432e+01 4.347019000000000233e+01
9.765000000000000568e+01 9.683439999999999159e+00
9.770000000000000284e+01 8.817790000000000461e+00
9.775000000000000000e+01 2.163475999999999999e+01
9.779999999999999716e+01 2.089130000000000109e+01
9.784999999999999432e+01 2.224812999999999974e+01
9.790000000000000568e+01 3.247274000000000171e+01
9.795000000000000284e+01 2.435007999999999839e+01
9.800000000000000000e+01 4.754238000000000142e+01
9.804999999999999716e+01 5.770096000000000203e+01
9.809999999999999432e+01 3.679919999999999902e+01
9.815000000000000568e+01 6.590930000000000177e+00
9.820000000000000284e+01 3.493298000000000059e+01
9.825000000000000000e+01 1.297176999999999936e+01
9.829999999999999716e+01 1.846086000000000027e+01
9.834999999999999432e+01 3.731193999999999988e+01
9.840000000000000568e+01 3.583084000000000202e+01
9.845000000000000284e+01 1.696499000000000024e+01
9.850000000000000000e+01 7.400960000000000427e+00
9.854999999999999716e+01 1.366930999999999941e+01
9.859999999999999432e+01 2.583095000000000141e+01
9.865000000000000568e+01 1.623686999999999969e+01
9.870000000000000284e+01 9.556089999999999307e+00
9.875000000000000000e+01 4.218827000000000282e+01
9.879999999999999716e+01 1.277145999999999937e+01
9.884999999999999432e+01 7.634689999999999976e+00
9.890000000000000568e+01 2.851943999999999946e+01
9.895000000000000284e+01 1.433258999999999972e+01
9.900000000000000000e+01 5.217616999999999905e+01
9.904999999999999716e+01 2.614507000000000048e+01
9.909999999999999432e+01 6.883686000000000149e+01
9.915000000000000568e+01 1.290032000000000068e+01
9.920000000000000284e+01 3.204616999999999649e+01
9.925000000000000000e+01 1.276900999999999975e+01
9.929999999999999716e+01 1.507297999999999938e+01
9.934999999999999432e+01 3.809994999999999976e+01
9.940000000000000568e+01 1.080965999999999916e+01
9.945000000000000284e+01 2.546919000000000111e+01
9.950000000000000000e+01 4.405987999999999971e+01
9.954999999999999716e+01 1.032067999999999941e+01
9.959999999999999432e+01 5.019073000000000206e+01
9.965000000000000568e+01 6.834064999999999657e+01
9.970000000000000284e+01 5.380228999999999928e+01
9.975000000000000000e+01 5.199161999999999750e+01
9.979999999999999716e+01 5.547320000000000029e+00
9.984999999999999432e+01 9.924442999999999415e+01
9.990000000000000568e+01 4.650513999999999726e+01
9.995000000000000284e+01 5.650003000000000242e+01
1.000000000000000000e+02 3.073751000000000033e+01
1.000499999999999972e+02 3.245830000000000215e+00
1.000999999999999943e+02 7.060100000000000264e+00
1.001500000000000057e+02 1.144630999999999972e+02
1.002000000000000028e+02 4.904583999999999833e+01
1.002500000000000000e+02 4.998593000000000330e+01
1.002999999999999972e+02 2.222653999999999996e+01
1.003499999999999943e+02 2.011644000000000077e+01
1.004000000000000057e+02 9.157389999999999475e+00
1.004500000000000028e+02 9.204238999999999749e+01
1.005000000000000000e+02 3.037177000000000149e+01
1.005499999999999972e+02 1.841375000000000028e+01
1.005999999999999943e+02 9.323999999999999844e+00
1.006500000000000057e+02 2.219129999999999825e+01
1.007000000000000028e+02 8.866071999999999775e+01
1.007500000000000000e+02 1.206842099999999931e+02
1.007999999999999972e+02 6.586374000000000706e+01
1.008499999999999943e+02 1.262215199999999982e+02
1.009000000000000057e+02 1.908203999999999922e+01
1.009500000000000028e+02 3.200419000000000125e+01
1.010000000000000000e+02 8.994341000000000008e+01
1.010499999999999972e+02 5.784360000000000213e+01
1.010999999999999943e+02 4.051841000000000292e+01
1.011500000000000057e+02 1.681819000000000131e+01
1.012000000000000028e+02 6.890315999999999974e+01
1.012500000000000000e+02 4.718757999999999697e+01
1.012999999999999972e+02 7.726698000000000377e+01
1.013499999999999943e+02 9.597623000000000104e+01
1.014000000000000057e+02 3.277597999999999701e+01
1.014500000000000028e+02 3.219382000000000232e+01
1.015000000000000000e+02 3.340344000000000335e+01
1.015499999999999972e+02 5.688880000000000337e+01
1.015999999999999943e+02 1.571496999999999922e+01
1.016500000000000057e+02 1.487393999999999927e+01
1.017000000000000028e+02 4.304513000000000034e+01
1.017500000000000000e+02 3.752358999999999867e+01
1.017999999999999972e+02 3.425547000000000253e+01
1.018499999999999943e+02 2.329160999999999859e+01
1.019000000000000057e+02 6.933704000000000178e+01
1.019500000000000028e+02 2.247187999999999874e+01
1.020000000000000000e+02 8.290672000000000708e+01
1.020499999999999972e+02 1.293899499999999989e+02
1.020999999999999943e+02 4.793739000000000061e+01
1.021500000000000057e+02 1.523873999999999995e+01
1.022000000000000028e+02 4.043399000000000143e+01
1.022500000000000000e+02 2.774731999999999843e+01
1.022999999999999972e+02 1.775289999999999964e+02
1.023499999999999943e+02 8.867079999999999629e+00
1.024000000000000057e+02 1.308492999999999995e+01
1.024500000000000028e+02 2.160942999999999969e+01
1.025000000000000000e+02 1.929147999999999996e+01
1.025499999999999972e+02 4.951113000000000142e+01
1.025999999999999943e+02 4.679952999999999719e+01
1.026500000000000057e+02 3.515867000000000075e+01
1.027000000000000028e+02 7.412919999999999732e+00
1.027500000000000000e+02 4.868245000000000289e+01
1.027999999999999972e+02 5.224293999999999727e+01
1.028499999999999943e+02 9.985699999999999577e+00
1.029000000000000057e+02 2.984052000000000149e+01
1.029500000000000028e+02 4.261303999999999803e+01
1.030000000000000000e+02 1.788899999999999935e+00
1.030499999999999972e+02 1.138594999999999935e+01
1.030999999999999943e+02 3.775721000000000060e+01
1.031500000000000057e+02 1.936542999999999992e+01
1.032000000000000028e+02 3.707408000000000214e+01
1.032500000000000000e+02 3.978500999999999976e+01
1.032999999999999972e+02 4.667031000000000063e+01
1.033499999999999943e+02 2.768761999999999901e+01
1.034000000000000057e+02 9.951629999999999754e+00
1.034500000000000028e+02 4.422473999999999705e+01
1.035000000000000000e+02 1.009872999999999976e+01
1.035499999999999972e+02 1.465991000000000000e+01
1.035999999999999943e+02 1.824879999999999924e+01
1.036500000000000057e+02 2.273058999999999941e+01
1.037000000000000028e+02 5.012393999999999750e+01
1.037500000000000000e+02 3.738403999999999883e+01
1.037999999999999972e+02 3.119201999999999941e+01
1.038499999999999943e+02 3.036498999999999882e+01
1.039000000000000057e+02 7.867359999999999687e+00
1.039500000000000028e+02 3.102980000000000071e+00
1.040000000000000000e+02 3.241783000000000214e+01
1.040499999999999972e+02 1.771780000000000044e+01
1.040999999999999943e+02 8.471009999999999707e+00
1.041500000000000057e+02 3.720904000000000167e+01
1.042000000000000028e+02 5.099598000000000297e+01
1.042500000000000000e+02 4.695848999999999762e+01
1.042999999999999972e+02 2.939997999999999934e+01
1.043499999999999943e+02 1.141000000000000014e+01
1.044000000000000057e+02 5.037122000000000099e+01
1.044500000000000028e+02 1.817982999999999905e+01
1.045000000000000000e+02 4.355780000000000207e+00
1.045499999999999972e+02 5.042275999999999669e+01
1.045999999999999943e+02 7.967010000000000147e+00
1.046500000000000057e+02 3.464526999999999646e+01
1.047000000000000028e+02 1.782818999999999932e+01
1.047500000000000000e+02 9.332079999999999487e+00
1.047999999999999972e+02 1.843697999999999837e+01
1.048499999999999943e+02 3.613494000000000028e+01
1.049000000000000057e+02 6.142870000000000275e+00
1.049500000000000028e+02 3.477848000000000184e+01
1.050000000000000000e+02 3.198109999999999786e+00
1.050499999999999972e+02 2.849645999999999901e+01
1.050999999999999943e+02 1.422353000000000023e+01
1.051500000000000057e+02 2.323158000000000101e+01
1.052000000000000028e+02 2.551551999999999865e+01
1.052500000000000000e+02 1.036514000000000024e+01
1.052999999999999972e+02 1.409266000000000041e+01
1.053499999999999943e+02 8.697979999999999379e+00
1.054000000000000057e+02 3.196322999999999936e+01
1.054500000000000028e+02 9.461970000000000880e+00
1.055000000000000000e+02 2.907771999999999935e+01
1.055499999999999972e+02 2.877807999999999922e+01
1.055999999999999943e+02 3.891738000000000142e+01
1.056500000000000057e+02 2.075161999999999907e+01
1.057000000000000028e+02 3.940688999999999709e+01
1.057500000000000000e+02 1.677652000000000143e+01
1.057999999999999972e+02 8.795479999999999521e+00
1.058499999999999943e+02 4.926700000000000301e+00
1.059000000000000057e+02 1.959667999999999921e+01
1.059500000000000028e+02 1.099410999999999916e+01
1.060000000000000000e+02 1.185061999999999927e+01
1.060499999999999972e+02 1.725609999999999999e+01
1.060999999999999943e+02 4.622309999999999697e+00
1.061500000000000057e+02 2.719303999999999988e+01
1.062000000000000028e+02 2.617790000000000106e+01
1.062500000000000000e+02 2.960773000000000010e+01
1.062999999999999972e+02 4.301776999999999873e+01
1.063499999999999943e+02 3.847417999999999694e+01
1.064000000000000057e+02 1.999243999999999843e+01
1.064500000000000028e+02 4.908798999999999779e+01
1.065000000000000000e+02 1.320661999999999914e+01
1.065499999999999972e+02 2.528735999999999962e+01
1.065999999999999943e+02 4.127116999999999791e+01
1.066500000000000057e+02 1.537467999999999968e+01
1.067000000000000028e+02 2.192736999999999981e+01
1.067500000000000000e+02 5.541439999999999699e+00
1.067999999999999972e+02 1.637868999999999886e+01
1.068499999999999943e+02 2.958190000000000097e+00
1.069000000000000057e+02 4.846423999999999666e+01
1.069500000000000028e+02 5.072890999999999906e+01
1.070000000000000000e+02 9.783319999999999794e+00
1.070499999999999972e+02 4.674465000000000003e+01
1.070999999999999943e+02 1.078030000000000044e+01
1.071500000000000057e+02 1.628228000000000009e+01
1.072000000000000028e+02 3.828576000000000334e+01
1.072500000000000000e+02 5.580651000000000295e+01
1.072999999999999972e+02 8.538830000000000808e+00
1.073499999999999943e+02 4.861451999999999884e+01
1.074000000000000057e+02 2.285849999999999937e+01
1.074500000000000028e+02 3.078000000000000114e+01
1.075000000000000000e+02 3.094867999999999952e+01
1.075499999999999972e+02 9.128820000000000334e+01
1.075999999999999943e+02 1.428187999999999924e+01
1.076500000000000057e+02 3.318703000000000003e+01
1.077000000000000028e+02 3.424036999999999864e+01
1.077500000000000000e+02 3.757198999999999955e+01
1.077999999999999972e+02 4.056924999999999670e+01
1.078499999999999943e+02 3.250768000000000058e+01
1.079000000000000057e+02 3.726247000000000043e+01
1.079500000000000028e+02 5.235378999999999650e+01
1.080000000000000000e+02 2.189550000000000107e+00
1.080499999999999972e+02 1.935614999999999952e+01
1.080999999999999943e+02 1.345003999999999955e+01
1.081500000000000057e+02 2.386409000000000091e+01
1.082000000000000028e+02 2.825672000000000139e+01
1.082500000000000000e+02 1.402927000000000035e+01
1.082999999999999972e+02 2.146647000000000105e+01
1.083499999999999943e+02 3.570186999999999955e+01
1.084000000000000057e+02 3.707571999999999690e+01
1.084500000000000028e+02 8.786609999999999587e+00
1.085000000000000000e+02 5.022149000000000285e+01
1.085499999999999972e+02 2.032789000000000001e+01
1.085999999999999943e+02 2.583880999999999872e+01
1.086500000000000057e+02 5.899738200000000461e+02
1.087000000000000028e+02 5.311560000000000059e+01
1.087500000000000000e+02 2.763554999999999851e+01
1.087999999999999972e+02 1.723463999999999885e+01
1.088499999999999943e+02 4.774103999999999814e+01
1.089000000000000057e+02 4.016015000000000157e+01
1.089500000000000028e+02 3.709201999999999799e+01
1.090000000000000000e+02 6.505679999999999552e+01
1.090499999999999972e+02 2.089057000000000031e+01
1.090999999999999943e+02 6.664311999999999614e+01
1.091500000000000057e+02 6.997530000000000250e+00
1.092000000000000028e+02 5.165023999999999660e+01
1.092500000000000000e+02 8.413550999999999647e+01
1.092999999999999972e+02 5.515961999999999676e+01
1.093499999999999943e+02 1.080819999999999936e+01
1.094000000000000057e+02 8.802943999999999392e+01
1.094500000000000028e+02 4.948157400000000052e+02
1.095000000000000000e+02 6.651510000000000034e+00
1.095499999999999972e+02 5.853220999999999918e+01
1.095999999999999943e+02 2.592181000000000068e+01
1.096500000000000057e+02 3.167120999999999853e+01
1.097000000000000028e+02 1.242719500000000039e+02
1.097500000000000000e+02 7.857205999999999335e+01
1.097999999999999972e+02 7.121747999999999479e+01
1.098499999999999943e+02 2.335369000000000028e+01
1.099000000000000057e+02 2.791242000000000090e+01
1.099500000000000028e+02 3.943625000000000114e+01
1.100000000000000000e+02 4.541107999999999834e+01
1.100499999999999972e+02 1.871097999999999928e+01
1.100999999999999943e+02 4.271097999999999928e+01
1.101500000000000057e+02 2.724615999999999971e+01
1.102000000000000028e+02 3.746399999999999952e+00
1.102500000000000000e+02 2.698533000000000115e+01
1.102999999999999972e+02 4.006286999999999665e+01
1.103499999999999943e+02 1.351750000000000007e+01
1.104000000000000057e+02 3.029654000000000025e+01
1.104500000000000028e+02 4.274305999999999983e+01
1.105000000000000000e+02 1.347957000000000072e+01
1.105499999999999972e+02 3.007386999999999944e+01
1.105999999999999943e+02 5.367423000000000144e+01
1.106500000000000057e+02 5.607925999999999789e+01
1.107000000000000028e+02 1.250250189999999975e+03
1.107500000000000000e+02 9.165309999999999846e+00
1.107999999999999972e+02 3.053774999999999906e+01
1.108499999999999943e+02 1.015418099999999981e+02
1.109000000000000057e+02 3.981425999999999732e+01
1.109500000000000028e+02 4.918984999999999985e+01
1.110000000000000000e+02 2.453659000000000034e+01
1.110499999999999972e+02 3.720568000000000097e+01
1.110999999999999943e+02 5.139676999999999651e+01
1.111500000000000057e+02 3.359346000000000032e+01
1.112000000000000028e+02 2.408721999999999852e+01
1.112500000000000000e+02 3.537964000000000198e+01
1.112999999999999972e+02 6.156969999999999743e+01
1.113499999999999943e+02 6.396294999999999931e+01
1.114000000000000057e+02 3.043750000000000000e+01
1.114500000000000028e+02 4.058118999999999943e+01
1.115000000000000000e+02 5.559387000000000256e+01
1.115499999999999972e+02 9.293702000000000396e+01
1.115999999999999943e+02 7.463029999999999831e+00
1.116500000000000057e+02 9.093509000000000242e+01
1.117000000000000028e+02 5.502694999999999936e+01
1.117500000000000000e+02 4.261945999999999657e+01
1.117999999999999972e+02 1.478415999999999997e+01
1.118499999999999943e+02 4.290151999999999788e+01
1.119000000000000057e+02 4.188595000000000113e+01
1.119500000000000028e+02 3.841190000000000282e+01
1.120000000000000000e+02 3.300012999999999863e+01
1.120499999999999972e+02 6.469459999999999766e+00
1.120999999999999943e+02 1.891228999999999871e+01
1.121500000000000057e+02 4.101807999999999765e+01
1.122000000000000028e+02 2.257329999999999970e+01
1.122500000000000000e+02 7.084627999999999304e+01
1.122999999999999972e+02 3.048338000000000036e+01
1.123499999999999943e+02 1.645719000000000065e+01
1.124000000000000057e+02 4.791129999999999711e+01
1.124500000000000028e+02 1.184568999999999939e+01
1.125000000000000000e+02 1.654423999999999850e+01
1.125499999999999972e+02 5.584915999999999769e+01
1.125999999999999943e+02 6.085748999999999853e+01
1.126500000000000057e+02 3.106586000000000070e+01
1.127000000000000028e+02 7.054067999999999472e+01
1.127500000000000000e+02 5.282149999999999679e+00
1.127999999999999972e+02 4.973425999999999902e+01
1.128499999999999943e+02 4.401971000000000345e+01
1.129000000000000057e+02 1.261686000000000085e+01
1.129500000000000028e+02 3.604527999999999821e+01
1.130000000000000000e+02 3.200088999999999828e+01
1.130499999999999972e+02 3.852360000000000184e+01
1.130999999999999943e+02 2.003687000000000040e+01
1.131500000000000057e+02 8.798230000000000217e+00
1.132000000000000028e+02 8.993809000000000253e+01
1.132500000000000000e+02 3.571009999999999707e+01
1.132999999999999972e+02 2.112584000000000017e+01
1.133499999999999943e+02 4.880617000000000161e+01
1.134000000000000057e+02 2.743917000000000073e+01
1.134500000000000028e+02 3.144904000000000011e+01
1.135000000000000000e+02 8.200110999999999706e+01
1.135499999999999972e+02 3.035547000000000040e+01
1.135999999999999943e+02 2.085404000000000124e+01
1.136500000000000057e+02 1.986390000000000100e+01
1.137000000000000028e+02 6.076717000000000013e+01
1.137500000000000000e+02 5.063098999999999705e+01
1.137999999999999972e+02 2.320035999999999987e+01
1.138499999999999943e+02 3.680747999999999820e+01
1.139000000000000057e+02 3.782439000000000107e+01
1.139500000000000028e+02 2.603149000000000157e+01
1.140000000000000000e+02 5.140012999999999721e+01
1.140499999999999972e+02 1.791203000000000145e+01
1.140999999999999943e+02 2.618062000000000111e+01
1.141500000000000057e+02 1.997744000000000142e+01
1.142000000000000028e+02 1.312392999999999965e+01
1.142500000000000000e+02 2.516338999999999970e+01
1.142999999999999972e+02 3.857522000000000162e+01
1.143499999999999943e+02 5.317510000000000048e+01
1.144000000000000057e+02 4.065977999999999781e+01
1.144500000000000028e+02 7.670279999999999987e+00
1.145000000000000000e+02 9.021290000000000475e+00
1.145499999999999972e+02 1.428212000000000081e+01
1.145999999999999943e+02 1.527370999999999945e+01
1.146500000000000057e+02 1.018298000000000059e+01
1.147000000000000028e+02 3.900883999999999929e+01
1.147500000000000000e+02 4.074808000000000163e+01
1.147999999999999972e+02 2.334856999999999871e+01
1.148499999999999943e+02 3.584772000000000247e+01
1.149000000000000057e+02 1.089813000000000009e+01
1.149500000000000028e+02 4.566682999999999737e+01
1.150000000000000000e+02 8.109140000000000015e+00
1.150499999999999972e+02 9.428850000000000620e+00
1.150999999999999943e+02 1.077223000000000042e+02
1.151500000000000057e+02 2.959141999999999939e+01
1.152000000000000028e+02 2.550110000000000099e+01
1.152500000000000000e+02 2.296716999999999942e+01
1.152999999999999972e+02 6.727673000000000059e+01
1.153499999999999943e+02 1.247267000000000081e+01
1.154000000000000057e+02 4.588665999999999912e+01
1.154500000000000028e+02 1.677696999999999861e+01
1.155000000000000000e+02 2.880448000000000164e+01
1.155499999999999972e+02 3.386825000000000330e+01
1.155999999999999943e+02 5.123111999999999711e+01
1.156500000000000057e+02 2.121452999999999989e+01
1.157000000000000028e+02 3.984418999999999755e+01
1.157500000000000000e+02 3.010823999999999856e+01
1.157999999999999972e+02 8.024540000000000006e+00
1.158499999999999943e+02 7.572669999999999568e+00
1.159000000000000057e+02 1.188818999999999981e+01
1.159500000000000028e+02 3.765603000000000122e+01
1.160000000000000000e+02 2.666629000000000005e+01
1.160499999999999972e+02 4.411749999999999616e+00
1.160999999999999943e+02 1.986903999999999826e+01
1.161500000000000057e+02 4.293643999999999750e+01
1.162000000000000028e+02 4.042199999999999704e+01
1.162500000000000000e+02 1.702413999999999916e+01
1.162999999999999972e+02 3.497820000000000107e+01
1.163499999999999943e+02 1.937309000000000125e+01
1.164000000000000057e+02 1.058448400000000049e+02
1.164500000000000028e+02 3.901923000000000030e+01
1.165000000000000000e+02 3.857148999999999717e+01
1.165499999999999972e+02 2.236831000000000103e+01
1.165999999999999943e+02 1.367060999999999993e+01
1.166500000000000057e+02 6.414489999999999803e+00
1.167000000000000028e+02 2.104514999999999958e+01
1.167500000000000000e+02 2.872644999999999982e+01
1.167999999999999972e+02 2.567079999999999984e+01
1.168499999999999943e+02 3.035720999999999847e+01
1.169000000000000057e+02 1.824240999999999957e+01
1.169500000000000028e+02 4.058340000000000281e+00
1.170000000000000000e+02 8.422409999999999286e+00
1.170499999999999972e+02 4.344637999999999778e+01
1.170999999999999943e+02 3.114876999999999896e+01
1.171500000000000057e+02 5.093759999999999621e+00
1.172000000000000028e+02 3.767079999999999984e+00
1.172500000000000000e+02 1.088946999999999932e+01
1.172999999999999972e+02 3.383382500000000164e+02
1.173499999999999943e+02 2.354421999999999926e+01
1.174000000000000057e+02 4.612613999999999947e+01
1.174500000000000028e+02 3.016878000000000171e+01
1.175000000000000000e+02 1.125455000000000005e+01
1.175499999999999972e+02 4.797937999999999903e+01
1.175999999999999943e+02 2.199594000000000094e+01
1.176500000000000057e+02 4.410611000000000104e+01
1.177000000000000028e+02 5.473554000000000030e+01
1.177500000000000000e+02 6.474719999999999587e+00
1.177999999999999972e+02 3.741727000000000203e+01
1.178499999999999943e+02 6.154404999999999859e+01
1.179000000000000057e+02 3.665039999999999765e+01
1.179500000000000028e+02 9.871940000000000381e+00
1.180000000000000000e+02 4.843175999999999704e+01
1.180499999999999972e+02 3.717490000000000094e+01
1.180999999999999943e+02 1.052274199999999951e+02
1.181500000000000057e+02 5.212165000000000248e+01
1.182000000000000028e+02 4.548669000000000295e+01
1.182500000000000000e+02 4.568731999999999971e+01
1.182999999999999972e+02 1.460051999999999950e+01
1.183499999999999943e+02 4.102797999999999945e+01
1.184000000000000057e+02 4.648543999999999699e+01
1.184500000000000028e+02 2.086978999999999829e+01
1.185000000000000000e+02 3.248467000000000127e+01
1.185499999999999972e+02 2.731871999999999900e+01
1.185999999999999943e+02 4.083438000000000301e+01
1.186500000000000057e+02 8.587509999999999977e+00
1.187000000000000028e+02 3.797489999999999810e+01
1.187500000000000000e+02 3.515726000000000084e+01
1.187999999999999972e+02 3.011796999999999969e+01
1.188499999999999943e+02 2.231829000000000107e+01
1.189000000000000057e+02 4.378405000000000058e+01
1.189500000000000028e+02 2.923370999999999853e+01
1.190000000000000000e+02 4.960314000000000334e+01
1.190499999999999972e+02 3.067658000000000129e+01
1.190999999999999943e+02 2.368657999999999930e+01
1.191500000000000057e+02 3.825994000000000028e+01
1.192000000000000028e+02 3.686849000000000132e+01
1.192500000000000000e+02 6.350965000000000060e+01
1.192999999999999972e+02 4.532448999999999728e+01
1.193499999999999943e+02 5.282271999999999679e+01
1.194000000000000057e+02 4.750943000000000183e+01
1.194500000000000028e+02 3.979809999999999803e+01
1.195000000000000000e+02 4.413311999999999813e+01
1.195499999999999972e+02 4.550191000000000230e+01
1.195999999999999943e+02 4.097321999999999775e+01
1.196500000000000057e+02 3.648920999999999992e+01
1.197000000000000028e+02 6.116270000000000095e+00
1.197500000000000000e+02 5.428822999999999865e+01
1.197999999999999972e+02 3.891380999999999801e+01
1.198499999999999943e+02 2.156453000000000131e+01
1.199000000000000057e+02 3.520018999999999920e+01
1.199500000000000028e+02 1.538127000000000066e+01
1.200000000000000000e+02 6.686838000000000193e+01
1.200499999999999972e+02 3.332920000000000016e+01
1.200999999999999943e+02 3.856906000000000034e+01
1.201500000000000057e+02 2.597080000000000055e+01
1.202000000000000028e+02 5.353388000000000346e+01
1.202500000000000000e+02 4.176984000000000208e+01
1.202999999999999972e+02 3.113213000000000008e+01
1.203499999999999943e+02 1.822230000000000061e+01
1.204000000000000057e+02 3.942320000000000135e+01
1.204500000000000028e+02 1.917676000000000158e+01
1.205000000000000000e+02 4.430610000000000070e+01
1.205499999999999972e+02 3.554390000000000072e+01
1.205999999999999943e+02 4.407453999999999894e+01
1.206500000000000057e+02 8.224170000000000869e+00
1.207000000000000028e+02 3.439889000000000152e+01
1.207500000000000000e+02 1.922412999999999883e+01
1.207999999999999972e+02 6.248333999999999833e+01
1.208499999999999943e+02 4.938139999999999930e+01
1.209000000000000057e+02 2.221599000000000146e+01
1.209500000000000028e+02 2.071360999999999919e+01
1.210000000000000000e+02 1.757210999999999856e+01
1.210499999999999972e+02 1.155974999999999930e+01
1.210999999999999943e+02 1.779185999999999979e+01
1.211500000000000057e+02 4.143079000000000178e+01
1.212000000000000028e+02 1.027227699999999970e+02
1.212500000000000000e+02 4.496719000000000221e+01
1.212999999999999972e+02 3.146777000000000157e+01
1.213499999999999943e+02 1.830059999999999931e+01
1.214000000000000057e+02 2.932195000000000107e+01
1.214500000000000028e+02 8.847089999999999677e+00
1.215000000000000000e+02 1.037818900000000042e+02
1.215499999999999972e+02 3.418122000000000327e+01
1.215999999999999943e+02 6.107074000000000069e+01
1.216500000000000057e+02 8.683730000000000615e+00
1.217000000000000028e+02 7.260229999999999961e+00
1.217500000000000000e+02 4.394780999999999693e+01
1.217999999999999972e+02 8.123760000000000758e+00
1.218499999999999943e+02 2.317680000000000007e+01
1.219000000000000057e+02 2.734607000000000099e+01
1.219500000000000028e+02 4.191564000000000334e+01
1.220000000000000000e+02 5.541792999999999836e+01
1.220499999999999972e+02 5.800643000000000171e+01
1.220999999999999943e+02 4.011359999999999815e+01
1.221500000000000057e+02 4.851843999999999824e+01
1.222000000000000028e+02 1.529691000000000045e+01
1.222500000000000000e+02 2.749163000000000068e+01
1.222999999999999972e+02 2.497299999999999898e+01
1.223499999999999943e+02 4.649616000000000327e+01
1.224000000000000057e+02 2.798913999999999902e+01
1.224500000000000028e+02 3.092880000000000074e+00
1.225000000000000000e+02 3.298479999999999990e+01
1.225499999999999972e+02 4.718451999999999913e+01
1.225999999999999943e+02 4.471876000000000317e+01
1.226500000000000057e+02 1.229865999999999993e+01
1.227000000000000028e+02 9.045144999999999413e+01
1.227500000000000000e+02 5.284817000000000320e+01
1.227999999999999972e+02 3.337886000000000308e+01
1.228499999999999943e+02 4.661050999999999789e+01
1.229000000000000057e+02 5.239016000000000162e+01
1.229500000000000028e+02 2.699456999999999951e+01
1.230000000000000000e+02 2.537666000000000111e+01
1.230499999999999972e+02 2.959137000000000128e+01
1.230999999999999943e+02 3.510777999999999821e+01
1.231500000000000057e+02 4.575710000000000122e+01
1.232000000000000028e+02 9.851829999999999643e+01
1.232500000000000000e+02 3.859725999999999857e+01
1.232999999999999972e+02 7.312899999999999956e+00
1.233499999999999943e+02 5.606251999999999924e+01
1.234000000000000057e+02 5.449616999999999933e+01
1.234500000000000028e+02 2.241341999999999857e+01
1.235000000000000000e+02 1.575885000000000069e+01
1.235499999999999972e+02 1.987459000000000131e+01
1.235999999999999943e+02 9.768169999999999575e+00
1.236500000000000057e+02 7.830049999999999955e+00
1.237000000000000028e+02 1.807112000000000052e+01
1.237500000000000000e+02 3.952539000000000158e+01
1.237999999999999972e+02 3.725242999999999682e+01
1.238499999999999943e+02 1.475017000000000067e+01
1.239000000000000057e+02 1.775915000000000177e+01
1.239500000000000028e+02 4.894147999999999854e+01
1.240000000000000000e+02 3.932708999999999833e+01
1.240499999999999972e+02 1.209079000000000015e+01
1.240999999999999943e+02 5.898268000000000200e+01
1.241500000000000057e+02 7.247110000000000163e+00
1.242000000000000028e+02 4.230059999999999931e+00
1.242500000000000000e+02 4.192837000000000103e+01
1.242999999999999972e+02 2.952077400000000011e+02
1.243499999999999943e+02 7.831680000000000419e+00
1.244000000000000057e+02 2.096287999999999840e+01
1.244500000000000028e+02 2.551161000000000101e+01
1.245000000000000000e+02 1.345972000000000079e+01
1.245499999999999972e+02 1.119093999999999944e+01
1.245999999999999943e+02 6.938649999999999984e+00
1.246500000000000057e+02 2.589612999999999943e+01
1.247000000000000028e+02 7.749170000000000336e+00
1.247500000000000000e+02 2.695833999999999975e+01
1.247999999999999972e+02 3.652562000000000353e+01
1.248499999999999943e+02 7.052539999999999587e+00
1.249000000000000057e+02 2.026022000000000034e+01
1.249500000000000028e+02 1.118117999999999945e+01
1.250000000000000000e+02 2.409667999999999921e+01
1.250499999999999972e+02 4.957060000000000244e+00
1.250999999999999943e+02 1.286336000000000013e+01
1.251500000000000057e+02 1.337936999999999976e+01
1.252000000000000028e+02 1.019929999999999914e+01
1.252500000000000000e+02 4.446273000000000053e+01
1.252999999999999972e+02 1.818590000000000018e+01
1.253499999999999943e+02 1.855846000000000018e+01
1.254000000000000057e+02 1.465780999999999956e+01
1.254500000000000028e+02 1.890344000000000051e+02
1.255000000000000000e+02 1.784647999999999968e+01
1.255499999999999972e+02 1.090889999999999915e+01
1.255999999999999943e+02 2.907301999999999964e+01
1.256500000000000057e+02 4.756669999999999732e+00
1.257000000000000028e+02 7.578170000000000073e+00
1.257500000000000000e+02 3.204688000000000159e+01
1.257999999999999972e+02 2.565247000000000099e+01
1.258499999999999943e+02 2.766583999999999932e+01
1.259000000000000057e+02 1.247700000000000031e+01
1.259500000000000028e+02 3.122380000000000067e+01
1.260000000000000000e+02 3.335757999999999868e+01
1.260499999999999972e+02 5.163841000000000037e+01
1.260999999999999943e+02 3.387498999999999683e+01
1.261500000000000057e+02 1.023028000000000048e+01
1.262000000000000028e+02 3.229485999999999990e+01
1.262500000000000000e+02 1.238150000000000084e+01
1.262999999999999972e+02 2.694665000000000177e+01
1.263499999999999943e+02 1.628612000000000037e+01
1.264000000000000057e+02 2.206527000000000172e+01
1.264500000000000028e+02 1.852846999999999866e+01
1.265000000000000000e+02 2.283652000000000015e+01
1.265499999999999972e+02 1.546518999999999977e+01
1.265999999999999943e+02 3.282497000000000043e+01
1.266500000000000057e+02 7.952350000000000030e+00
1.267000000000000028e+02 4.157081000000000159e+01
1.267500000000000000e+02 3.816689999999999827e+01
1.267999999999999972e+02 5.823920000000000208e+00
1.268499999999999943e+02 1.451844999999999963e+01
1.269000000000000057e+02 3.530387000000000342e+01
1.269500000000000028e+02 5.880122999999999678e+01
1.270000000000000000e+02 3.358899999999999864e+01
1.270499999999999972e+02 1.340315999999999974e+01
1.270999999999999943e+02 2.860967000000000127e+01
1.271500000000000057e+02 1.513277000000000072e+01
1.272000000000000028e+02 8.211349999999999483e+00
1.272500000000000000e+02 4.540267999999999660e+01
1.272999999999999972e+02 5.484740000000000393e+00
1.273499999999999943e+02 2.886047999999999902e+01
1.274000000000000057e+02 5.854932000000000158e+01
1.274500000000000028e+02 7.183473999999999648e+01
1.275000000000000000e+02 2.324568999999999974e+01
1.275499999999999972e+02 1.619985000000000142e+01
1.275999999999999943e+02 1.274109999999999943e+01
1.276500000000000057e+02 2.117871999999999844e+01
1.277000000000000028e+02 4.550997999999999877e+01
1.277500000000000000e+02 1.043355999999999995e+01
1.277999999999999972e+02 2.772518000000000171e+01
1.278499999999999943e+02 3.686402999999999963e+01
1.279000000000000057e+02 1.871820999999999913e+01
1.279500000000000028e+02 1.624450999999999823e+01
1.280000000000000000e+02 3.132433999999999941e+01
1.280500000000000114e+02 3.342866000000000071e+01
1.280999999999999943e+02 4.264789999999999637e+00
1.281500000000000057e+02 3.459590000000000032e+01
1.281999999999999886e+02 7.316139999999999866e+00
1.282500000000000000e+02 1.376263999999999932e+01
1.283000000000000114e+02 6.468140000000000001e+00
1.283499999999999943e+02 2.969346000000000174e+01
1.284000000000000057e+02 8.322760000000000602e+00
1.284499999999999886e+02 1.222425999999999924e+01
1.285000000000000000e+02 3.585173999999999950e+01
1.285500000000000114e+02 9.167089999999999961e+00
1.285999999999999943e+02 1.565595000000000070e+01
1.286500000000000057e+02 4.336312000000000211e+01
1.286999999999999886e+02 2.084880000000000067e+01
1.287500000000000000e+02 1.083494999999999919e+01
1.288000000000000114e+02 5.262809999999999988e+00
1.288499999999999943e+02 4.474789999999999601e+00
1.289000000000000057e+02 8.474109999999999587e+00
1.289499999999999886e+02 4.010005999999999915e+01
1.290000000000000000e+02 1.098677999999999955e+01
1.290500000000000114e+02 1.557169999999999987e+01
1.290999999999999943e+02 1.934233000000000047e+01
1.291500000000000057e+02 3.256347999999999843e+01
1.291999999999999886e+02 1.376510999999999996e+01
1.292500000000000000e+02 3.262440999999999747e+01
1.293000000000000114e+02 1.289730999999999916e+01
1.293499999999999943e+02 1.111339000000000077e+01
1.294000000000000057e+02 8.010759999999999437e+00
1.294499999999999886e+02 1.091808999999999941e+01
1.295000000000000000e+02 5.924999999999999822e+00
1.295500000000000114e+02 4.077635999999999683e+01
1.295999999999999943e+02 1.871565000000000012e+01
1.296500000000000057e+02 1.329039000000000037e+01
1.296999999999999886e+02 5.752710000000000434e+00
1.297500000000000000e+02 2.982204000000000121e+01
1.298000000000000114e+02 4.210539999999999949e+00
1.298499999999999943e+02 1.919865000000000066e+01
1.299000000000000057e+02 1.283277000000000001e+01
1.299499999999999886e+02 1.501209000000000060e+01
1.300000000000000000e+02 6.676569999999999894e+00
1.300500000000000114e+02 5.234370000000000189e+00
1.300999999999999943e+02 3.997397999999999740e+01
1.301500000000000057e+02 1.220491999999999955e+01
1.301999999999999886e+02 3.512051999999999907e+01
1.302500000000000000e+02 3.727047000000000310e+01
1.303000000000000114e+02 3.670201000000000136e+01
1.303499999999999943e+02 3.832652000000000214e+01
1.304000000000000057e+02 1.965829000000000093e+01
1.304499999999999886e+02 1.633652999999999977e+01
1.305000000000000000e+02 2.607046000000000063e+01
1.305500000000000114e+02 3.843901999999999930e+01
1.305999999999999943e+02 1.204097999999999935e+01
1.306500000000000057e+02 1.572996999999999979e+01
1.306999999999999886e+02 1.893117000000000161e+01
1.307500000000000000e+02 6.658710000000000129e+00
1.308000000000000114e+02 3.005459000000000103e+01
1.308499999999999943e+02 2.818355000000000032e+01
1.309000000000000057e+02 3.457610999999999990e+01
1.309499999999999886e+02 3.849092999999999876e+01
1.310000000000000000e+02 2.029898000000000025e+01
1.310500000000000114e+02 4.581535999999999831e+01
1.310999999999999943e+02 4.106768000000000285e+01
1.311500000000000057e+02 3.787962000000000273e+01
1.311999999999999886e+02 5.333409999999999762e+00
1.312500000000000000e+02 4.350200000000000244e+01
1.313000000000000114e+02 1.482262000000000057e+01
1.313499999999999943e+02 8.936460000000000292e+00
1.314000000000000057e+02 1.655263000000000062e+01
1.314499999999999886e+02 2.513412999999999897e+01
1.315000000000000000e+02 1.834836999999999918e+01
1.315500000000000114e+02 1.090956000000000081e+01
1.315999999999999943e+02 9.089589999999999392e+00
1.316500000000000057e+02 2.318957999999999942e+01
1.316999999999999886e+02 4.295965000000000344e+01
1.317500000000000000e+02 8.348929999999999296e+00
1.318000000000000114e+02 6.803180000000000227e+00
1.318499999999999943e+02 4.459830000000000183e+01
1.319000000000000057e+02 2.860050000000000203e+00
1.319499999999999886e+02 1.225726000000000049e+01
1.320000000000000000e+02 1.505306000000000033e+01
1.320500000000000114e+02 6.135550000000000281e+00
1.320999999999999943e+02 7.475290000000000212e+00
1.321500000000000057e+02 2.720682000000000045e+01
1.321999999999999886e+02 3.017454000000000036e+01
1.322500000000000000e+02 4.653522000000000247e+01
1.323000000000000114e+02 4.810022000000000020e+01
1.323499999999999943e+02 5.124539999999999651e+01
1.324000000000000057e+02 5.341969999999999885e+00
1.324499999999999886e+02 4.753879999999999661e+00
1.325000000000000000e+02 3.380781000000000347e+01
1.325500000000000114e+02 1.581475000000000009e+01
1.325999999999999943e+02 2.912143999999999977e+01
1.326500000000000057e+02 6.877959999999999852e+00
1.326999999999999886e+02 6.076730000000000409e+00
1.327500000000000000e+02 1.985066000000000130e+01
1.328000000000000114e+02 3.845390000000000086e+00
1.328499999999999943e+02 6.639020000000000366e+00
1.329000000000000057e+02 8.053140000000000853e+00
1.329499999999999886e+02 1.709966999999999970e+01
1.330000000000000000e+02 1.346153999999999940e+01
1.330500000000000114e+02 1.388728000000000051e+01
1.330999999999999943e+02 5.133770000000000167e+00
1.331500000000000057e+02 1.905544000000000082e+01
1.331999999999999886e+02 2.092860999999999905e+01
1.332500000000000000e+02 4.092790000000000106e+01
1.333000000000000114e+02 3.606419000000000352e+01
1.333499999999999943e+02 2.179871999999999943e+01
1.334000000000000057e+02 2.208022000000000062e+01
1.334499999999999886e+02 2.805347000000000079e+01
1.335000000000000000e+02 6.226950000000000429e+00
1.335500000000000114e+02 1.273785999999999952e+01
1.335999999999999943e+02 5.377340000000000231e+00
1.336500000000000057e+02 2.591498999999999953e+01
1.336999999999999886e+02 2.000900999999999996e+01
1.337500000000000000e+02 2.721054000000000173e+01
1.338000000000000114e+02 5.055989999999999895e+01
1.338499999999999943e+02 3.425643999999999778e+01
1.339000000000000057e+02 1.216154000000000046e+01
1.339499999999999886e+02 2.737674000000000163e+01
1.340000000000000000e+02 1.918737000000000137e+01
1.340500000000000114e+02 7.569320000000000270e+00
1.340999999999999943e+02 3.401097000000000037e+01
1.341500000000000057e+02 1.098455000000000048e+01
1.341999999999999886e+02 3.487816999999999723e+01
1.342500000000000000e+02 3.624025000000000318e+01
1.343000000000000114e+02 1.791836999999999946e+01
1.343499999999999943e+02 4.111748000000000047e+01
1.344000000000000057e+02 5.818466000000000093e+01
1.344499999999999886e+02 2.881244999999999834e+01
1.345000000000000000e+02 1.010893000000000086e+01
1.345500000000000114e+02 1.617443000000000097e+01
1.345999999999999943e+02 4.833344000000000307e+01
1.346500000000000057e+02 5.063436999999999699e+01
1.346999999999999886e+02 5.127304999999999779e+01
1.347500000000000000e+02 3.035029000000000110e+01
1.348000000000000114e+02 2.932920000000000016e+01
1.348499999999999943e+02 3.590409999999999968e+01
1.349000000000000057e+02 4.093748000000000076e+01
1.349499999999999886e+02 3.674338999999999800e+01
1.350000000000000000e+02 6.548600000000000421e+00
1.350500000000000114e+02 1.756606999999999985e+01
1.350999999999999943e+02 4.612725999999999971e+01
1.351500000000000057e+02 4.532724000000000331e+01
1.351999999999999886e+02 4.146320000000000050e+01
1.352500000000000000e+02 2.160391999999999868e+01
1.353000000000000114e+02 3.623720000000000141e+01
1.353499999999999943e+02 4.379551000000000016e+01
1.354000000000000057e+02 1.844046000000000163e+01
1.354499999999999886e+02 5.593910999999999945e+01
1.355000000000000000e+02 3.114761999999999986e+01
1.355500000000000114e+02 3.820832000000000050e+01
1.355999999999999943e+02 6.163739999999999775e+00
1.356500000000000057e+02 5.044429999999999836e+01
1.356999999999999886e+02 4.713730999999999938e+01
1.357500000000000000e+02 1.694951999999999970e+01
1.358000000000000114e+02 3.503697999999999979e+01
1.358499999999999943e+02 3.175712000000000046e+01
1.359000000000000057e+02 2.958463000000000065e+01
1.359499999999999886e+02 3.868970000000000198e+01
1.360000000000000000e+02 3.605228000000000321e+01
1.360500000000000114e+02 4.070378999999999792e+01
1.360999999999999943e+02 4.018081000000000103e+01
1.361500000000000057e+02 1.759437000000000140e+01
1.361999999999999886e+02 3.582927999999999713e+01
1.362500000000000000e+02 3.537409999999999854e+01
1.363000000000000114e+02 1.505664999999999942e+01
1.363499999999999943e+02 4.192025999999999897e+01
1.364000000000000057e+02 3.357715000000000316e+01
1.364499999999999886e+02 2.924728999999999957e+01
1.365000000000000000e+02 3.780322000000000315e+01
1.365500000000000114e+02 2.979929999999999879e+01
1.365999999999999943e+02 1.024339999999999939e+01
1.366500000000000057e+02 6.952020000000000088e+00
1.366999999999999886e+02 4.741174000000000177e+01
1.367500000000000000e+02 1.026479999999999926e+01
1.368000000000000114e+02 1.023400999999999961e+01
1.368499999999999943e+02 3.431671000000000049e+01
1.369000000000000057e+02 1.088199000000000005e+01
1.369499999999999886e+02 1.343743000000000087e+01
1.370000000000000000e+02 8.402048000000000627e+01
1.370500000000000114e+02 1.541337100000000078e+02
1.370999999999999943e+02 2.575343000000000160e+01
1.371500000000000057e+02 2.210206000000000159e+01
1.371999999999999886e+02 2.077016000000000062e+01
1.372500000000000000e+02 3.305767999999999773e+01
1.373000000000000114e+02 1.006666000000000061e+01
1.373499999999999943e+02 1.227204000000000050e+01
1.374000000000000057e+02 7.703170000000000073e+00
1.374499999999999886e+02 2.914328000000000074e+01
1.375000000000000000e+02 3.395597999999999672e+01
1.375500000000000114e+02 5.065319000000000216e+01
1.375999999999999943e+02 3.005743000000000009e+01
1.376500000000000057e+02 4.723849999999999660e+00
1.376999999999999886e+02 1.129202000000000083e+01
1.377500000000000000e+02 2.247274000000000171e+01
1.378000000000000114e+02 3.170298000000000016e+01
1.378499999999999943e+02 4.888597000000000037e+01
1.379000000000000057e+02 3.210701000000000249e+01
1.379499999999999886e+02 2.746799999999999997e+01
1.380000000000000000e+02 8.789220000000000255e+00
1.380500000000000114e+02 3.976908000000000243e+01
1.380999999999999943e+02 1.542754000000000048e+01
1.381500000000000057e+02 5.176304999999999978e+01
1.381999999999999886e+02 4.560511000000000337e+01
1.382500000000000000e+02 2.619512999999999892e+01
1.383000000000000114e+02 2.925415999999999883e+01
1.383499999999999943e+02 1.775158000000000058e+01
1.384000000000000057e+02 1.396893000000000029e+01
1.384499999999999886e+02 4.839110000000000156e+01
1.385000000000000000e+02 3.627396999999999849e+01
1.385500000000000114e+02 1.423304000000000080e+01
1.385999999999999943e+02 3.318872000000000355e+01
1.386500000000000057e+02 5.312089999999999890e+01
1.386999999999999886e+02 5.209539999999999793e+01
1.387500000000000000e+02 5.106680000000000064e+01
1.388000000000000114e+02 4.748322999999999894e+01
1.388499999999999943e+02 3.038232999999999961e+01
1.389000000000000057e+02 1.146120999999999945e+01
1.389499999999999886e+02 2.752746000000000137e+01
1.390000000000000000e+02 4.162203999999999837e+01
1.390500000000000114e+02 3.628421999999999770e+01
1.390999999999999943e+02 3.320369999999999777e+01
1.391500000000000057e+02 1.793964799999999968e+02
1.391999999999999886e+02 1.403833000000000020e+01
1.392500000000000000e+02 1.396510999999999925e+01
1.393000000000000114e+02 1.372249600000000100e+02
1.393499999999999943e+02 1.266480899999999963e+02
1.394000000000000057e+02 1.710904000000000025e+01
1.394499999999999886e+02 1.860029000000000110e+02
1.395000000000000000e+02 4.237913999999999959e+01
1.395500000000000114e+02 4.785694999999999766e+01
1.395999999999999943e+02 1.489202000000000048e+01
1.396500000000000057e+02 4.395562000000000324e+01
1.396999999999999886e+02 1.509991400000000112e+02
1.397500000000000000e+02 6.633899999999999864e+01
1.398000000000000114e+02 7.342606000000000677e+01
1.398499999999999943e+02 1.745675999999999917e+01
1.399000000000000057e+02 2.712517000000000067e+01
1.399499999999999886e+02 1.598137800000000084e+02
1.400000000000000000e+02 5.496056000000000097e+01
1.400500000000000114e+02 5.388020000000000032e+00
1.400999999999999943e+02 2.946106999999999942e+01
1.401500000000000057e+02 1.831675999999999860e+01
1.401999999999999886e+02 4.117477999999999838e+01
1.402500000000000000e+02 3.250909000000000049e+01
1.403000000000000114e+02 2.803163999999999945e+01
1.403499999999999943e+02 1.766372000000000142e+01
1.404000000000000057e+02 3.698702999999999719e+01
1.404499999999999886e+02 7.944180000000000241e+00
1.405000000000000000e+02 4.078748000000000218e+01
1.405500000000000114e+02 3.492965000000000231e+01
1.405999999999999943e+02 4.409691999999999723e+01
1.406500000000000057e+02 2.728179000000000087e+01
1.406999999999999886e+02 2.186781999999999826e+01
1.407500000000000000e+02 4.270877000000000123e+01
1.408000000000000114e+02 2.209421000000000035e+01
1.408499999999999943e+02 1.916328999999999994e+01
1.409000000000000057e+02 4.932041000000000253e+01
1.409499999999999886e+02 2.425879000000000119e+01
1.410000000000000000e+02 7.350130000000000052e+00
1.410500000000000114e+02 4.019015000000000271e+01
1.410999999999999943e+02 7.165180000000000327e+00
1.411500000000000057e+02 3.037810999999999950e+01
1.411999999999999886e+02 9.716639999999999944e+00
1.412500000000000000e+02 5.008576000000000050e+01
1.413000000000000114e+02 3.374757000000000318e+01
1.413499999999999943e+02 3.264477999999999724e+01
1.414000000000000057e+02 8.984289999999999665e+00
1.414499999999999886e+02 2.659641999999999840e+01
1.415000000000000000e+02 8.565020000000000522e+00
1.415500000000000114e+02 1.406685000000000052e+01
1.415999999999999943e+02 4.134241000000000099e+01
1.416500000000000057e+02 5.552470999999999890e+01
1.416999999999999886e+02 5.008384000000000214e+01
1.417500000000000000e+02 2.904165000000000063e+01
1.418000000000000114e+02 3.896522999999999826e+01
1.418499999999999943e+02 1.319796999999999976e+01
1.419000000000000057e+02 2.623186000000000107e+01
1.419499999999999886e+02 1.477191000000000010e+01
1.420000000000000000e+02 3.673680999999999841e+01
1.420500000000000114e+02 1.043084999999999951e+01
1.420999999999999943e+02 1.195287799999999976e+02
1.421500000000000057e+02 4.796779000000000082e+01
1.421999999999999886e+02 3.298360000000000269e+01
1.422500000000000000e+02 1.306761999999999979e+01
1.423000000000000114e+02 5.183787000000000234e+01
1.423499999999999943e+02 2.594016999999999840e+01
1.424000000000000057e+02 7.826839999999999797e+00
1.424499999999999886e+02 3.254108000000000089e+01
1.425000000000000000e+02 6.030809999999999782e+00
1.425500000000000114e+02 1.622971000000000075e+01
1.425999999999999943e+02 1.524185600000000136e+02
1.426500000000000057e+02 2.270169999999999888e+01
1.426999999999999886e+02 5.377662999999999727e+01
1.427500000000000000e+02 2.209449000000000041e+01
1.428000000000000114e+02 8.588559999999999306e+00
1.428499999999999943e+02 1.257409999999999961e+01
1.429000000000000057e+02 1.866910999999999987e+01
1.429499999999999886e+02 4.804397000000000162e+01
1.430000000000000000e+02 1.301324999999999932e+01
1.430500000000000114e+02 7.632179999999999964e+00
1.430999999999999943e+02 3.954025000000000034e+01
1.431500000000000057e+02 1.002543000000000006e+01
1.431999999999999886e+02 5.659394000000000347e+01
1.432500000000000000e+02 8.495950000000000557e+00
1.433000000000000114e+02 2.558924000000000021e+01
1.433499999999999943e+02 9.430049999999999599e+00
1.434000000000000057e+02 2.664510999999999896e+01
1.434499999999999886e+02 3.362550000000000239e+01
1.435000000000000000e+02 3.757540000000000191e+01
1.435500000000000114e+02 1.254367000000000054e+01
1.435999999999999943e+02 2.005563000000000073e+01
1.436500000000000057e+02 1.623096999999999923e+01
1.436999999999999886e+02 8.202049999999999841e+00
1.437500000000000000e+02 2.662395000000000067e+01
1.438000000000000114e+02 9.019349999999999312e+00
1.438499999999999943e+02 2.788015000000000043e+01
1.439000000000000057e+02 6.152919999999999945e+00
1.439499999999999886e+02 2.974605000000000032e+01
1.440000000000000000e+02 3.187235000000000085e+01
1.440500000000000114e+02 9.838308000000000675e+01
1.440999999999999943e+02 1.155474000000000068e+01
1.441500000000000057e+02 3.802671999999999741e+01
1.441999999999999886e+02 1.404016000000000020e+01
1.442500000000000000e+02 2.650536999999999921e+01
1.443000000000000114e+02 1.893697999999999837e+01
1.443499999999999943e+02 1.817845000000000155e+01
1.444000000000000057e+02 4.493719000000000108e+01
1.444499999999999886e+02 1.687695000000000078e+01
1.445000000000000000e+02 2.252136000000000138e+01
1.445500000000000114e+02 2.069982999999999862e+01
1.445999999999999943e+02 3.375618999999999659e+01
1.446500000000000057e+02 2.312201999999999913e+01
1.446999999999999886e+02 1.104792999999999914e+01
1.447500000000000000e+02 8.975770000000000692e+00
1.448000000000000114e+02 2.801032999999999973e+01
1.448499999999999943e+02 2.629221000000000075e+01
1.449000000000000057e+02 3.108306999999999931e+01
1.449499999999999886e+02 4.358964000000000283e+01
1.450000000000000000e+02 1.315456000000000003e+01
1.450500000000000114e+02 2.907169000000000025e+01
1.450999999999999943e+02 1.112368999999999986e+01
1.451500000000000057e+02 3.740312000000000126e+01
1.451999999999999886e+02 1.270204999999999984e+01
1.452500000000000000e+02 4.429411999999999949e+01
1.453000000000000114e+02 3.036843000000000004e+01
1.453499999999999943e+02 3.555590000000000117e+01
1.454000000000000057e+02 3.986214999999999975e+01
1.454499999999999886e+02 3.769995000000000118e+01
1.455000000000000000e+02 4.358259999999999934e+01
1.455500000000000114e+02 1.269233999999999973e+01
1.455999999999999943e+02 4.757070000000000221e+01
1.456500000000000057e+02 2.525279999999999969e+00
1.456999999999999886e+02 3.191233000000000075e+01
1.457500000000000000e+02 1.904657999999999873e+01
1.458000000000000114e+02 3.744948000000000121e+01
1.458499999999999943e+02 3.495425999999999789e+01
1.459000000000000057e+02 4.234483000000000175e+01
1.459499999999999886e+02 1.434365000000000023e+01
1.460000000000000000e+02 8.395450000000000301e+00
1.460500000000000114e+02 7.271600000000000286e+00
1.460999999999999943e+02 4.743086000000000269e+01
1.461500000000000057e+02 3.179925000000000068e+01
1.461999999999999886e+02 4.087411999999999779e+01
1.462500000000000000e+02 2.805627000000000137e+01
1.463000000000000114e+02 2.549828000000000117e+01
1.463499999999999943e+02 7.659659999999999691e+00
1.464000000000000057e+02 3.623349999999999849e+00
1.464499999999999886e+02 4.461081000000000074e+01
1.465000000000000000e+02 8.947210000000000107e+00
1.465500000000000114e+02 4.401917000000000257e+01
1.465999999999999943e+02 1.323639000000000010e+01
1.466500000000000057e+02 7.129089999999999705e+00
1.466999999999999886e+02 1.701633999999999958e+01
1.467500000000000000e+02 3.649987000000000137e+01
1.468000000000000114e+02 3.255246999999999957e+01
1.468499999999999943e+02 3.507768000000000086e+01
1.469000000000000057e+02 1.196523000000000003e+01
1.469499999999999886e+02 3.087616999999999834e+01
1.470000000000000000e+02 1.399122000000000021e+01
1.470500000000000114e+02 2.967782000000000053e+01
1.470999999999999943e+02 3.811207000000000278e+01
1.471500000000000057e+02 7.616983000000000459e+01
1.471999999999999886e+02 9.664020000000000721e+00
1.472500000000000000e+02 8.090170000000000528e+00
1.473000000000000114e+02 2.854266000000000147e+01
1.473499999999999943e+02 4.893679000000000201e+01
1.474000000000000057e+02 5.030682999999999794e+01
1.474499999999999886e+02 1.373409999999999975e+01
1.475000000000000000e+02 1.860110999999999848e+01
1.475500000000000114e+02 1.083456999999999937e+01
1.475999999999999943e+02 3.381736999999999682e+01
1.476500000000000057e+02 3.084870000000000090e+01
1.476999999999999886e+02 4.189641000000000304e+01
1.477500000000000000e+02 1.633942000000000050e+01
1.478000000000000114e+02 2.868227999999999867e+01
1.478499999999999943e+02 4.141000999999999976e+01
1.479000000000000057e+02 2.118573999999999913e+01
1.479499999999999886e+02 2.506994999999999862e+01
1.480000000000000000e+02 1.927708000000000155e+01
1.480500000000000114e+02 8.037223000000000184e+01
1.480999999999999943e+02 2.111099000000000103e+01
1.481500000000000057e+02 2.872478999999999871e+01
1.481999999999999886e+02 2.147241999999999962e+01
1.482500000000000000e+02 5.225155999999999779e+01
1.483000000000000114e+02 1.190892999999999979e+01
1.483499999999999943e+02 3.186674000000000007e+01
1.484000000000000057e+02 1.928264000000000067e+01
1.484499999999999886e+02 3.848458999999999719e+01
1.485000000000000000e+02 7.276143000000000427e+01
1.485500000000000114e+02 2.257739000000000118e+01
1.485999999999999943e+02 5.048602000000000345e+01
1.486500000000000057e+02 3.162202999999999875e+01
1.486999999999999886e+02 4.608124999999999716e+01
1.487500000000000000e+02 2.022323399999999936e+02
1.488000000000000114e+02 3.948935999999999780e+01
1.488499999999999943e+02 5.019301999999999708e+01
1.489000000000000057e+02 4.263251000000000346e+01
1.489499999999999886e+02 3.315952999999999662e+01
1.490000000000000000e+02 6.211878000000000100e+01
1.490500000000000114e+02 6.526761000000000479e+01
1.490999999999999943e+02 2.863906000000000063e+01
1.491500000000000057e+02 4.237745999999999924e+01
1.491999999999999886e+02 3.450601000000000340e+01
1.492500000000000000e+02 3.089515000000000100e+01
1.493000000000000114e+02 4.213222999999999985e+01
1.493499999999999943e+02 3.756146999999999991e+01
1.494000000000000057e+02 2.808890999999999849e+01
1.494499999999999886e+02 9.620390000000000441e+00
1.495000000000000000e+02 4.142401999999999873e+01
1.495500000000000114e+02 2.467119999999999891e+01
1.495999999999999943e+02 2.927195000000000036e+01
1.496500000000000057e+02 4.102837999999999852e+01
1.496999999999999886e+02 4.318039000000000271e+01
1.497500000000000000e+02 1.356140000000000079e+01
1.498000000000000114e+02 1.852520000000000167e+01
1.498499999999999943e+02 7.235287999999999897e+01
1.499000000000000057e+02 1.845174000000000092e+01
1.499499999999999886e+02 2.155955000000000155e+01
1.500000000000000000e+02 3.115764000000000067e+01
