# Supplementary material for: Elevated concentrations cause upright alpha-synuclein conformation at lipid interfaces
Source: Nat Commun. 2023 Sep 18;14:5731. doi: 10.1038/s41467-023-39843-1 (PMC10507035; doi:10.1038/s41467-023-39843-1)
Supplement: Supplementary file 3 — Source Data [file 41467_2023_39843_MOESM3_ESM.zip › Source Data file/FigureS12/figS12_highLPR_rss_s6_r1.txt]

0.000000000000000000e+00 1.814269000000000176e+01
5.000000000000000278e-02 6.750219999999999665e+00
1.000000000000000056e-01 1.183073000000000086e+01
1.499999999999999944e-01 2.041478999999999999e+01
2.000000000000000111e-01 2.161492000000000147e+01
2.500000000000000000e-01 2.603580000000000005e+00
2.999999999999999889e-01 5.968799999999999883e+00
3.499999999999999778e-01 9.769000000000000128e+00
4.000000000000000222e-01 2.250514000000000081e+01
4.500000000000000111e-01 2.808002000000000109e+01
5.000000000000000000e-01 8.993990000000000151e+00
5.500000000000000444e-01 3.005830999999999875e+01
5.999999999999999778e-01 1.726358000000000104e+01
6.500000000000000222e-01 4.886166999999999661e+01
6.999999999999999556e-01 6.347179999999999822e+00
7.500000000000000000e-01 4.527700000000000102e+01
8.000000000000000444e-01 1.078415000000000035e+01
8.499999999999999778e-01 2.183858999999999995e+01
9.000000000000000222e-01 1.014883000000000024e+01
9.499999999999999556e-01 1.936281999999999925e+01
1.000000000000000000e+00 2.283290999999999826e+01
1.050000000000000044e+00 1.597478000000000087e+01
1.100000000000000089e+00 1.397386999999999979e+01
1.149999999999999911e+00 1.012029000000000067e+01
1.199999999999999956e+00 1.707995999999999981e+01
1.250000000000000000e+00 3.159072000000000102e+01
1.300000000000000044e+00 1.520575999999999972e+01
1.350000000000000089e+00 5.020439999999999792e+00
1.399999999999999911e+00 2.376863000000000170e+01
1.449999999999999956e+00 2.850358999999999909e+01
1.500000000000000000e+00 6.743730000000000224e+00
1.550000000000000044e+00 8.579729999999999634e+00
1.600000000000000089e+00 4.322281000000000262e+01
1.649999999999999911e+00 1.806302000000000163e+01
1.699999999999999956e+00 4.210177000000000191e+01
1.750000000000000000e+00 1.470215999999999923e+01
1.800000000000000044e+00 3.050618000000000052e+01
1.850000000000000089e+00 2.207066999999999979e+01
1.899999999999999911e+00 1.516243000000000052e+01
1.949999999999999956e+00 1.735270999999999830e+01
2.000000000000000000e+00 3.687556000000000012e+01
2.049999999999999822e+00 1.892244000000000170e+01
2.100000000000000089e+00 2.025486000000000075e+01
2.149999999999999911e+00 9.620260000000000034e+00
2.200000000000000178e+00 3.616933000000000220e+01
2.250000000000000000e+00 3.138249000000000066e+01
2.299999999999999822e+00 2.623576999999999870e+01
2.350000000000000089e+00 2.795617999999999981e+01
2.399999999999999911e+00 1.121405999999999992e+01
2.450000000000000178e+00 2.541961999999999833e+01
2.500000000000000000e+00 2.272770999999999830e+01
2.549999999999999822e+00 1.663172000000000139e+01
2.600000000000000089e+00 1.149083000000000077e+01
2.649999999999999911e+00 3.175501999999999825e+01
2.700000000000000178e+00 1.379612000000000016e+01
2.750000000000000000e+00 3.723203999999999780e+01
2.799999999999999822e+00 2.926714000000000127e+01
2.850000000000000089e+00 4.936939999999999884e+00
2.899999999999999911e+00 1.452007000000000048e+01
2.950000000000000178e+00 2.805337000000000103e+01
3.000000000000000000e+00 2.384208999999999889e+01
3.049999999999999822e+00 1.477251000000000047e+01
3.100000000000000089e+00 2.746525000000000105e+01
3.149999999999999911e+00 2.171537999999999968e+01
3.200000000000000178e+00 1.002269000000000077e+01
3.250000000000000000e+00 3.658126000000000033e+01
3.299999999999999822e+00 2.033013000000000048e+01
3.350000000000000089e+00 2.423432000000000031e+01
3.399999999999999911e+00 1.355608999999999931e+01
3.450000000000000178e+00 3.792768999999999835e+01
3.500000000000000000e+00 6.220465000000000089e+01
3.549999999999999822e+00 1.715785999999999945e+01
3.600000000000000089e+00 1.249113999999999969e+01
3.649999999999999911e+00 3.324513999999999925e+01
3.700000000000000178e+00 6.225459999999999994e+00
3.750000000000000000e+00 2.010887999999999920e+01
3.799999999999999822e+00 2.357336000000000098e+01
3.850000000000000089e+00 1.016172000000000075e+01
3.899999999999999911e+00 8.293029999999999902e+00
3.950000000000000178e+00 2.214384000000000086e+01
4.000000000000000000e+00 1.839647000000000077e+01
4.049999999999999822e+00 2.585767999999999844e+01
4.099999999999999645e+00 1.561503000000000085e+01
4.150000000000000355e+00 1.352655999999999992e+01
4.200000000000000178e+00 5.994919999999999582e+00
4.250000000000000000e+00 9.627520000000000522e+00
4.299999999999999822e+00 2.248123000000000005e+01
4.349999999999999645e+00 1.482770999999999972e+01
4.400000000000000355e+00 1.820054999999999978e+01
4.450000000000000178e+00 3.465411999999999892e+01
4.500000000000000000e+00 2.918185000000000073e+01
4.549999999999999822e+00 3.235690000000000310e+01
4.599999999999999645e+00 1.792076000000000136e+01
4.650000000000000355e+00 1.375329999999999941e+01
4.700000000000000178e+00 3.722196999999999889e+01
4.750000000000000000e+00 3.401993000000000222e+01
4.799999999999999822e+00 1.151167000000000051e+01
4.849999999999999645e+00 1.472631999999999941e+01
4.900000000000000355e+00 1.433813999999999922e+01
4.950000000000000178e+00 8.475229999999999819e+00
5.000000000000000000e+00 1.437284000000000006e+01
5.049999999999999822e+00 1.557161999999999935e+01
5.099999999999999645e+00 1.282371999999999979e+01
5.150000000000000355e+00 1.259242000000000061e+01
5.200000000000000178e+00 6.803989999999999760e+00
5.250000000000000000e+00 2.803638000000000119e+01
5.299999999999999822e+00 9.501879999999999882e+00
5.349999999999999645e+00 5.860140000000000349e+00
5.400000000000000355e+00 1.650234000000000023e+01
5.450000000000000178e+00 1.538336999999999932e+01
5.500000000000000000e+00 2.204308999999999941e+01
5.549999999999999822e+00 1.100811000000000028e+01
5.599999999999999645e+00 1.682273999999999958e+01
5.650000000000000355e+00 2.144894000000000034e+01
5.700000000000000178e+00 1.162256999999999962e+01
5.750000000000000000e+00 5.515550000000000175e+00
5.799999999999999822e+00 5.217979999999999841e+00
5.849999999999999645e+00 1.628209999999999980e+01
5.900000000000000355e+00 1.648298000000000130e+01
5.950000000000000178e+00 1.422488000000000063e+01
6.000000000000000000e+00 1.433586000000000027e+01
6.049999999999999822e+00 4.760260999999999854e+01
6.099999999999999645e+00 2.154188999999999865e+01
6.150000000000000355e+00 9.836800000000000210e+00
6.200000000000000178e+00 2.543243000000000009e+01
6.250000000000000000e+00 2.157354000000000127e+01
6.299999999999999822e+00 8.034789999999999210e+00
6.349999999999999645e+00 1.123417000000000066e+01
6.400000000000000355e+00 4.582323999999999842e+01
6.450000000000000178e+00 3.567627999999999844e+01
6.500000000000000000e+00 1.471692999999999962e+01
6.549999999999999822e+00 2.610200000000000031e+01
6.599999999999999645e+00 4.101868000000000336e+01
6.650000000000000355e+00 1.151533900000000017e+02
6.700000000000000178e+00 2.467247000000000057e+01
6.750000000000000000e+00 3.035983999999999838e+01
6.799999999999999822e+00 1.611186000000000007e+01
6.849999999999999645e+00 4.045359999999999623e+00
6.900000000000000355e+00 6.283750000000000391e+00
6.950000000000000178e+00 1.008769999999999989e+01
7.000000000000000000e+00 2.385107999999999961e+01
7.049999999999999822e+00 1.820793000000000106e+01
7.099999999999999645e+00 1.330835000000000079e+01
7.150000000000000355e+00 1.733282000000000167e+01
7.200000000000000178e+00 1.808282000000000167e+01
7.250000000000000000e+00 1.456709999999999994e+01
7.299999999999999822e+00 2.252630999999999872e+01
7.349999999999999645e+00 4.089381999999999806e+01
7.400000000000000355e+00 1.467214000000000063e+01
7.450000000000000178e+00 1.580151000000000039e+01
7.500000000000000000e+00 1.070833999999999975e+01
7.549999999999999822e+00 2.475825999999999993e+01
7.599999999999999645e+00 2.016208999999999918e+01
7.650000000000000355e+00 1.272221000000000046e+01
7.700000000000000178e+00 2.559149000000000029e+01
7.750000000000000000e+00 7.767809999999999881e+00
7.799999999999999822e+00 5.949819999999999887e+00
7.849999999999999645e+00 8.330959999999999255e+00
7.900000000000000355e+00 1.420673000000000030e+01
7.950000000000000178e+00 1.713352000000000075e+01
8.000000000000000000e+00 2.220730999999999966e+01
8.050000000000000711e+00 7.258339999999999748e+01
8.099999999999999645e+00 2.290595000000000070e+01
8.150000000000000355e+00 7.669150000000000134e+00
8.199999999999999289e+00 2.902792000000000172e+01
8.250000000000000000e+00 7.515270000000000117e+00
8.300000000000000711e+00 2.879965999999999937e+01
8.349999999999999645e+00 1.270416999999999952e+01
8.400000000000000355e+00 1.241050000000000075e+01
8.449999999999999289e+00 1.716551000000000116e+01
8.500000000000000000e+00 2.166782999999999859e+01
8.550000000000000711e+00 1.022556999999999938e+01
8.599999999999999645e+00 8.571680000000000632e+00
8.650000000000000355e+00 2.402556999999999832e+01
8.699999999999999289e+00 9.089499999999999247e+00
8.750000000000000000e+00 1.341356999999999999e+01
8.800000000000000711e+00 1.705989999999999895e+01
8.849999999999999645e+00 2.362210999999999927e+01
8.900000000000000355e+00 9.559459999999999624e+00
8.949999999999999289e+00 1.231844000000000072e+01
9.000000000000000000e+00 1.226933000000000007e+01
9.050000000000000711e+00 1.602666999999999931e+01
9.099999999999999645e+00 1.721634999999999849e+01
9.150000000000000355e+00 8.496669999999999945e+00
9.199999999999999289e+00 8.310000000000000497e+00
9.250000000000000000e+00 2.707715999999999923e+01
9.300000000000000711e+00 6.045969999999999622e+00
9.349999999999999645e+00 7.697949999999999626e+00
9.400000000000000355e+00 9.054859999999999687e+00
9.449999999999999289e+00 9.021810000000000329e+00
9.500000000000000000e+00 6.464949999999999974e+00
9.550000000000000711e+00 1.150464999999999982e+01
9.599999999999999645e+00 8.893459999999999255e+00
9.650000000000000355e+00 1.822176999999999936e+01
9.699999999999999289e+00 1.839876999999999896e+01
9.750000000000000000e+00 1.358304000000000045e+01
9.800000000000000711e+00 1.205522000000000027e+01
9.849999999999999645e+00 8.495990000000000819e+00
9.900000000000000355e+00 1.056264000000000003e+01
9.949999999999999289e+00 8.017609999999999459e+00
1.000000000000000000e+01 9.796359999999999957e+00
1.005000000000000071e+01 9.585319999999999396e+00
1.009999999999999964e+01 1.885954999999999870e+01
1.015000000000000036e+01 2.138144000000000133e+01
1.019999999999999929e+01 1.824662000000000006e+01
1.025000000000000000e+01 6.954979999999999940e+00
1.030000000000000071e+01 2.198610000000000042e+01
1.034999999999999964e+01 1.896521999999999863e+01
1.040000000000000036e+01 1.391763000000000083e+01
1.044999999999999929e+01 1.135551000000000066e+01
1.050000000000000000e+01 2.261197999999999908e+01
1.055000000000000071e+01 1.417970000000000041e+01
1.059999999999999964e+01 2.026477999999999824e+01
1.065000000000000036e+01 3.376093999999999795e+01
1.069999999999999929e+01 1.026587999999999923e+01
1.075000000000000000e+01 1.477166000000000068e+01
1.080000000000000071e+01 1.035341000000000022e+01
1.084999999999999964e+01 3.769071999999999889e+01
1.090000000000000036e+01 1.016430000000000078e+01
1.094999999999999929e+01 2.488053999999999988e+01
1.100000000000000000e+01 2.770684999999999931e+01
1.105000000000000071e+01 6.443209999999999660e+00
1.109999999999999964e+01 1.394838999999999984e+01
1.115000000000000036e+01 8.739219999999999544e+00
1.119999999999999929e+01 1.673106999999999900e+01
1.125000000000000000e+01 1.614609000000000094e+01
1.130000000000000071e+01 1.269042999999999921e+01
1.134999999999999964e+01 2.027836999999999890e+01
1.140000000000000036e+01 7.465270000000000294e+00
1.144999999999999929e+01 1.258085999999999949e+01
1.150000000000000000e+01 2.917096000000000089e+01
1.155000000000000071e+01 2.414546999999999954e+01
1.159999999999999964e+01 1.981665999999999883e+01
1.165000000000000036e+01 1.906153000000000119e+01
1.169999999999999929e+01 1.974476999999999904e+01
1.175000000000000000e+01 1.578358000000000061e+01
1.180000000000000071e+01 2.042693999999999832e+01
1.184999999999999964e+01 2.802664000000000044e+01
1.190000000000000036e+01 4.564182000000000272e+01
1.194999999999999929e+01 5.772960000000000313e+00
1.200000000000000000e+01 1.711417000000000144e+01
1.205000000000000071e+01 1.759710000000000107e+01
1.209999999999999964e+01 1.606888999999999967e+01
1.215000000000000036e+01 2.876477999999999824e+01
1.219999999999999929e+01 3.141676999999999964e+01
1.225000000000000000e+01 2.718701000000000079e+01
1.230000000000000071e+01 1.916735999999999862e+01
1.234999999999999964e+01 2.081728000000000023e+01
1.240000000000000036e+01 2.066932999999999865e+01
1.244999999999999929e+01 9.417680000000000717e+00
1.250000000000000000e+01 1.969401999999999830e+01
1.255000000000000071e+01 1.770795999999999992e+01
1.259999999999999964e+01 1.629562999999999917e+01
1.265000000000000036e+01 1.025103999999999971e+01
1.269999999999999929e+01 2.968809999999999860e+01
1.275000000000000000e+01 1.478780000000000072e+01
1.280000000000000071e+01 1.619198000000000093e+01
1.284999999999999964e+01 1.086724000000000068e+01
1.290000000000000036e+01 1.877551000000000059e+01
1.294999999999999929e+01 1.281869000000000014e+01
1.300000000000000000e+01 1.558854000000000006e+01
1.305000000000000071e+01 1.025921999999999912e+01
1.309999999999999964e+01 1.561178999999999917e+01
1.315000000000000036e+01 9.572200000000000486e+00
1.319999999999999929e+01 1.789750000000000085e+01
1.325000000000000000e+01 2.097908999999999935e+01
1.330000000000000071e+01 1.457371999999999979e+01
1.334999999999999964e+01 9.772009999999999863e+00
1.340000000000000036e+01 2.519978000000000051e+01
1.344999999999999929e+01 1.128363000000000049e+01
1.350000000000000000e+01 1.023755000000000059e+01
1.355000000000000071e+01 1.091229000000000049e+01
1.359999999999999964e+01 3.312742999999999682e+01
1.365000000000000036e+01 4.480749999999999567e+00
1.369999999999999929e+01 8.115220000000000766e+00
1.375000000000000000e+01 4.141995000000000005e+01
1.380000000000000071e+01 2.650050999999999846e+01
1.384999999999999964e+01 7.093759999999999621e+00
1.390000000000000036e+01 1.225544999999999973e+01
1.394999999999999929e+01 2.584753999999999863e+01
1.400000000000000000e+01 1.684609000000000023e+01
1.405000000000000071e+01 1.088903999999999961e+01
1.409999999999999964e+01 6.199740000000000251e+00
1.415000000000000036e+01 3.892710000000000115e+00
1.419999999999999929e+01 1.442815000000000047e+01
1.425000000000000000e+01 8.634610000000000340e+00
1.430000000000000071e+01 9.512510000000000687e+00
1.434999999999999964e+01 1.209237000000000073e+01
1.440000000000000036e+01 4.583849999999999980e+00
1.444999999999999929e+01 1.122499000000000002e+01
1.450000000000000000e+01 7.996069999999999567e+00
1.455000000000000071e+01 1.273325999999999958e+01
1.459999999999999964e+01 6.771069999999999922e+00
1.465000000000000036e+01 5.416909999999999670e+00
1.469999999999999929e+01 1.434427999999999948e+01
1.475000000000000000e+01 7.138639999999999652e+00
1.480000000000000071e+01 1.486131999999999920e+01
1.484999999999999964e+01 8.729129999999999612e+00
1.490000000000000036e+01 1.103988999999999976e+01
1.494999999999999929e+01 7.292440000000000033e+00
1.500000000000000000e+01 7.476679999999999993e+00
1.505000000000000071e+01 1.394886999999999944e+01
1.509999999999999964e+01 1.562569000000000052e+01
1.515000000000000036e+01 1.130757999999999974e+01
1.519999999999999929e+01 1.358272000000000013e+01
1.525000000000000000e+01 6.125750000000000028e+00
1.530000000000000071e+01 7.190249999999999808e+00
1.534999999999999964e+01 1.009454999999999991e+01
1.540000000000000036e+01 1.096190999999999960e+01
1.544999999999999929e+01 1.194415000000000049e+01
1.550000000000000000e+01 9.136509999999999465e+00
1.555000000000000071e+01 1.615340000000000131e+01
1.559999999999999964e+01 9.647230000000000416e+00
1.565000000000000036e+01 8.565429999999999211e+00
1.569999999999999929e+01 2.418139000000000038e+01
1.575000000000000000e+01 2.389352999999999838e+01
1.580000000000000071e+01 2.153119999999999834e+01
1.584999999999999964e+01 1.684606000000000137e+01
1.590000000000000036e+01 2.257984000000000080e+01
1.594999999999999929e+01 1.091552000000000078e+01
1.600000000000000000e+01 1.406479999999999997e+01
1.605000000000000071e+01 6.494889999999999830e+00
1.610000000000000142e+01 9.837849999999999540e+00
1.614999999999999858e+01 2.342758999999999858e+01
1.619999999999999929e+01 1.092894000000000077e+01
1.625000000000000000e+01 1.373168000000000077e+01
1.630000000000000071e+01 2.782810999999999879e+01
1.635000000000000142e+01 1.280400000000000027e+01
1.639999999999999858e+01 1.505944000000000038e+01
1.644999999999999929e+01 1.571917000000000009e+01
1.650000000000000000e+01 1.349437999999999960e+01
1.655000000000000071e+01 1.014940999999999960e+01
1.660000000000000142e+01 1.304743999999999993e+01
1.664999999999999858e+01 7.679450000000000109e+00
1.669999999999999929e+01 1.594910999999999923e+01
1.675000000000000000e+01 1.915917999999999921e+01
1.680000000000000071e+01 7.551630000000000287e+00
1.685000000000000142e+01 1.876877999999999957e+01
1.689999999999999858e+01 1.077055999999999969e+01
1.694999999999999929e+01 2.580416999999999916e+01
1.700000000000000000e+01 5.659029999999999561e+00
1.705000000000000071e+01 8.430569999999999453e+00
1.710000000000000142e+01 1.100075999999999965e+01
1.714999999999999858e+01 1.914463999999999899e+01
1.719999999999999929e+01 7.416080000000000005e+00
1.725000000000000000e+01 8.453749999999999432e+00
1.730000000000000071e+01 1.463414000000000037e+01
1.735000000000000142e+01 5.957379999999999676e+00
1.739999999999999858e+01 1.126335000000000086e+01
1.744999999999999929e+01 1.053156000000000070e+01
1.750000000000000000e+01 3.564479000000000042e+01
1.755000000000000071e+01 1.648329999999999984e+01
1.760000000000000142e+01 5.495180000000000398e+00
1.764999999999999858e+01 6.253980000000000317e+00
1.769999999999999929e+01 3.899080000000000101e+00
1.775000000000000000e+01 2.887894999999999968e+01
1.780000000000000071e+01 8.647289999999999921e+00
1.785000000000000142e+01 1.361524999999999963e+01
1.789999999999999858e+01 1.398112000000000066e+01
1.794999999999999929e+01 1.707992000000000132e+01
1.800000000000000000e+01 9.837970000000000326e+00
1.805000000000000071e+01 6.190649999999999764e+00
1.810000000000000142e+01 1.692878999999999934e+01
1.814999999999999858e+01 1.192366999999999955e+01
1.819999999999999929e+01 3.124311000000000149e+01
1.825000000000000000e+01 2.091531000000000162e+01
1.830000000000000071e+01 3.032213000000000136e+01
1.835000000000000142e+01 1.448089000000000048e+01
1.839999999999999858e+01 1.311927999999999983e+01
1.844999999999999929e+01 1.445935000000000059e+01
1.850000000000000000e+01 1.459190000000000076e+01
1.855000000000000071e+01 8.316190000000000637e+00
1.860000000000000142e+01 7.548709999999999809e+00
1.864999999999999858e+01 1.815621000000000151e+01
1.869999999999999929e+01 1.588106999999999935e+01
1.875000000000000000e+01 7.987989999999999924e+00
1.880000000000000071e+01 9.208560000000000301e+00
1.885000000000000142e+01 1.377162000000000042e+01
1.889999999999999858e+01 1.446822000000000052e+01
1.894999999999999929e+01 9.777150000000000674e+00
1.900000000000000000e+01 5.737849999999999895e+00
1.905000000000000071e+01 7.481700000000000017e+00
1.910000000000000142e+01 2.465674999999999883e+01
1.914999999999999858e+01 6.274460000000000370e+00
1.919999999999999929e+01 1.924770000000000092e+00
1.925000000000000000e+01 8.982910000000000394e+00
1.930000000000000071e+01 1.947513999999999967e+01
1.935000000000000142e+01 1.744755999999999929e+01
1.939999999999999858e+01 1.554679999999999929e+01
1.944999999999999929e+01 1.134922000000000075e+01
1.950000000000000000e+01 6.086400000000000254e+00
1.955000000000000071e+01 1.004613999999999940e+01
1.960000000000000142e+01 1.367908000000000079e+01
1.964999999999999858e+01 9.175589999999999691e+00
1.969999999999999929e+01 6.303219999999999601e+00
1.975000000000000000e+01 7.714269999999999960e+00
1.980000000000000071e+01 1.323137000000000008e+01
1.985000000000000142e+01 8.476409999999999556e+00
1.989999999999999858e+01 1.620720999999999989e+01
1.994999999999999929e+01 1.361595999999999940e+01
2.000000000000000000e+01 3.116072000000000131e+01
2.005000000000000071e+01 5.770279999999999632e+00
2.010000000000000142e+01 6.830059999999999576e+00
2.014999999999999858e+01 5.233170000000000321e+00
2.019999999999999929e+01 1.160046999999999962e+01
2.025000000000000000e+01 1.045899000000000001e+01
2.030000000000000071e+01 1.512405000000000044e+01
2.035000000000000142e+01 8.916460000000000719e+00
2.039999999999999858e+01 8.860970000000000013e+00
2.044999999999999929e+01 1.794189000000000078e+01
2.050000000000000000e+01 1.341560999999999915e+01
2.055000000000000071e+01 1.167948999999999948e+01
2.060000000000000142e+01 1.012293000000000021e+01
2.064999999999999858e+01 1.422831000000000046e+01
2.069999999999999929e+01 1.605401000000000167e+01
2.075000000000000000e+01 3.953199999999999825e+00
2.080000000000000071e+01 6.027459999999999596e+00
2.085000000000000142e+01 1.482951000000000086e+01
2.089999999999999858e+01 1.422282000000000046e+01
2.094999999999999929e+01 1.155589999999999939e+01
2.100000000000000000e+01 7.224009999999999820e+00
2.105000000000000071e+01 7.634520000000000195e+00
2.110000000000000142e+01 6.404420000000000002e+00
2.114999999999999858e+01 1.730024999999999835e+01
2.119999999999999929e+01 1.040762999999999927e+01
2.125000000000000000e+01 1.447251999999999938e+01
2.130000000000000071e+01 1.177195999999999998e+01
2.135000000000000142e+01 1.225412999999999997e+01
2.139999999999999858e+01 6.773690000000000211e+00
2.144999999999999929e+01 7.019230000000000302e+00
2.150000000000000000e+01 4.677769999999999762e+00
2.155000000000000071e+01 5.491939999999999600e+00
2.160000000000000142e+01 1.608803999999999945e+01
2.164999999999999858e+01 9.074020000000000863e+00
2.169999999999999929e+01 9.137689999999999202e+00
2.175000000000000000e+01 6.935310000000000308e+00
2.180000000000000071e+01 2.054579999999999984e+01
2.185000000000000142e+01 5.215429999999999566e+00
2.189999999999999858e+01 5.488470000000000404e+00
2.194999999999999929e+01 1.575839000000000034e+01
2.200000000000000000e+01 1.132424999999999926e+01
2.205000000000000071e+01 2.222137999999999991e+01
2.210000000000000142e+01 7.812713999999999714e+01
2.214999999999999858e+01 1.245597000000000065e+01
2.219999999999999929e+01 4.768580000000000041e+00
2.225000000000000000e+01 9.785190000000000055e+00
2.230000000000000071e+01 1.027007000000000048e+01
2.235000000000000142e+01 1.582780999999999949e+01
2.239999999999999858e+01 6.601169999999999760e+00
2.244999999999999929e+01 1.465468000000000082e+01
2.250000000000000000e+01 1.586449999999999960e+01
2.255000000000000071e+01 1.347639999999999993e+01
2.260000000000000142e+01 8.667070000000000718e+00
2.264999999999999858e+01 1.052303999999999995e+01
2.269999999999999929e+01 1.520032999999999923e+01
2.275000000000000000e+01 8.108060000000000045e+00
2.280000000000000071e+01 9.502449999999999619e+00
2.285000000000000142e+01 6.839760000000000062e+00
2.289999999999999858e+01 9.872139999999999915e+00
2.294999999999999929e+01 1.802135000000000176e+01
2.300000000000000000e+01 1.080925000000000047e+01
2.305000000000000071e+01 5.505679999999999907e+00
2.310000000000000142e+01 1.073942000000000085e+01
2.314999999999999858e+01 1.617573000000000150e+01
2.319999999999999929e+01 1.370454999999999934e+01
2.325000000000000000e+01 8.500379999999999825e+00
2.330000000000000071e+01 6.599339999999999762e+00
2.335000000000000142e+01 1.686973000000000056e+01
2.339999999999999858e+01 8.103020000000000778e+00
2.344999999999999929e+01 1.344246000000000052e+01
2.350000000000000000e+01 1.081445000000000078e+01
2.355000000000000071e+01 6.204830000000000290e+00
2.360000000000000142e+01 7.259120000000000239e+00
2.364999999999999858e+01 5.777099999999999902e+00
2.369999999999999929e+01 8.861489999999999867e+00
2.375000000000000000e+01 9.690239999999999299e+00
2.380000000000000071e+01 7.814770000000000216e+00
2.385000000000000142e+01 1.055583999999999989e+01
2.389999999999999858e+01 7.950029999999999930e+00
2.394999999999999929e+01 1.107310000000000016e+01
2.400000000000000000e+01 8.712989999999999569e+00
2.405000000000000071e+01 7.609919999999999796e+00
2.410000000000000142e+01 1.584324999999999939e+01
2.414999999999999858e+01 8.212410000000000210e+00
2.419999999999999929e+01 8.856920000000000570e+00
2.425000000000000000e+01 2.319539999999999935e+01
2.430000000000000071e+01 8.256520000000000081e+00
2.435000000000000142e+01 1.076060000000000016e+01
2.439999999999999858e+01 6.954649999999999999e+00
2.444999999999999929e+01 9.100360000000000227e+00
2.450000000000000000e+01 1.537097999999999942e+01
2.455000000000000071e+01 5.321110000000000007e+00
2.460000000000000142e+01 1.026272999999999946e+01
2.464999999999999858e+01 1.007837999999999923e+01
2.469999999999999929e+01 5.748450000000000060e+00
2.475000000000000000e+01 1.438124000000000002e+01
2.480000000000000071e+01 1.580996999999999986e+01
2.485000000000000142e+01 1.117375999999999969e+01
2.489999999999999858e+01 5.767520000000000202e+00
2.494999999999999929e+01 4.102339999999999876e+00
2.500000000000000000e+01 1.633380999999999972e+01
2.505000000000000071e+01 1.022836999999999996e+01
2.510000000000000142e+01 7.336240000000000094e+00
2.514999999999999858e+01 1.684835999999999956e+01
2.519999999999999929e+01 1.013686000000000043e+01
2.525000000000000000e+01 7.189079999999999693e+00
2.530000000000000071e+01 5.106550000000000367e+00
2.535000000000000142e+01 2.143729000000000084e+01
2.539999999999999858e+01 1.623320000000000007e+01
2.544999999999999929e+01 8.049929999999999808e+00
2.550000000000000000e+01 7.292769999999999975e+00
2.555000000000000071e+01 9.770979999999999777e+00
2.560000000000000142e+01 1.020215999999999923e+01
2.564999999999999858e+01 8.750540000000000873e+00
2.569999999999999929e+01 1.156925999999999988e+01
2.575000000000000000e+01 1.479373999999999967e+01
2.580000000000000071e+01 1.012739000000000011e+01
2.585000000000000142e+01 1.187683000000000000e+01
2.589999999999999858e+01 6.659740000000000215e+00
2.594999999999999929e+01 1.523944000000000010e+01
2.600000000000000000e+01 1.301716000000000051e+01
2.605000000000000071e+01 1.471439999999999948e+01
2.610000000000000142e+01 7.725459999999999994e+00
2.614999999999999858e+01 1.278650000000000020e+01
2.619999999999999929e+01 1.305461000000000027e+01
2.625000000000000000e+01 5.169870000000000410e+00
2.630000000000000071e+01 5.426779999999999937e+00
2.635000000000000142e+01 8.335409999999999542e+00
2.639999999999999858e+01 7.069320000000000270e+00
2.644999999999999929e+01 1.185121000000000002e+01
2.650000000000000000e+01 1.733530000000000015e+01
2.655000000000000071e+01 2.199851999999999919e+01
2.660000000000000142e+01 9.937590000000000146e+00
2.664999999999999858e+01 1.055115999999999943e+01
2.669999999999999929e+01 1.249855999999999945e+01
2.675000000000000000e+01 1.500479999999999947e+01
2.680000000000000071e+01 6.693159999999999776e+00
2.685000000000000142e+01 6.690010000000000012e+00
2.689999999999999858e+01 1.534609000000000023e+01
2.694999999999999929e+01 7.627950000000000230e+00
2.700000000000000000e+01 4.971119999999999983e+00
2.705000000000000071e+01 8.014129999999999754e+00
2.710000000000000142e+01 1.077879000000000076e+01
2.714999999999999858e+01 9.094939999999999358e+00
2.719999999999999929e+01 7.160239999999999938e+00
2.725000000000000000e+01 5.979239999999999888e+00
2.730000000000000071e+01 7.623809999999999754e+00
2.735000000000000142e+01 5.668169999999999931e+00
2.739999999999999858e+01 8.170130000000000337e+00
2.744999999999999929e+01 8.427699999999999747e+00
2.750000000000000000e+01 9.744870000000000587e+00
2.755000000000000071e+01 5.276209999999999845e+00
2.760000000000000142e+01 5.255659999999999776e+00
2.764999999999999858e+01 5.532829999999999693e+00
2.769999999999999929e+01 3.748159999999999936e+00
2.775000000000000000e+01 1.337308999999999948e+01
2.780000000000000071e+01 5.500510000000000232e+00
2.785000000000000142e+01 3.700728999999999758e+01
2.789999999999999858e+01 1.297470999999999997e+01
2.794999999999999929e+01 5.263869999999999827e+00
2.800000000000000000e+01 1.030011999999999972e+01
2.805000000000000071e+01 5.938209999999999766e+00
2.810000000000000142e+01 1.558545999999999943e+01
2.814999999999999858e+01 2.027374000000000009e+01
2.819999999999999929e+01 1.505901000000000067e+01
2.825000000000000000e+01 1.243676999999999921e+01
2.830000000000000071e+01 2.349442000000000164e+01
2.835000000000000142e+01 7.032610000000000028e+00
2.839999999999999858e+01 9.443139999999999645e+00
2.844999999999999929e+01 8.836259999999999337e+00
2.850000000000000000e+01 5.590460000000000207e+00
2.855000000000000071e+01 6.049929999999999808e+00
2.860000000000000142e+01 6.260110000000000063e+00
2.864999999999999858e+01 1.252848000000000006e+01
2.869999999999999929e+01 1.211640000000000050e+01
2.875000000000000000e+01 9.785999999999999588e+00
2.880000000000000071e+01 2.694739999999999913e+00
2.885000000000000142e+01 7.574130000000000251e+00
2.889999999999999858e+01 5.645190000000000374e+00
2.894999999999999929e+01 5.458459999999999646e+00
2.900000000000000000e+01 1.167281000000000013e+01
2.905000000000000071e+01 1.164437999999999995e+01
2.910000000000000142e+01 8.235079999999999956e+00
2.914999999999999858e+01 1.363479000000000063e+01
2.919999999999999929e+01 7.628750000000000142e+00
2.925000000000000000e+01 5.971960000000000157e+00
2.930000000000000071e+01 6.336210000000000342e+00
2.935000000000000142e+01 1.239362000000000030e+01
2.939999999999999858e+01 4.393550000000000288e+00
2.944999999999999929e+01 1.134106000000000058e+01
2.950000000000000000e+01 1.142972999999999928e+01
2.955000000000000071e+01 1.863413999999999859e+01
2.960000000000000142e+01 4.623560000000000336e+00
2.964999999999999858e+01 1.422710999999999970e+01
2.969999999999999929e+01 6.923700000000000188e+00
2.975000000000000000e+01 1.741920000000000002e+01
2.980000000000000071e+01 4.440565000000000140e+01
2.985000000000000142e+01 7.807030000000000136e+00
2.989999999999999858e+01 4.717080000000000162e+00
2.994999999999999929e+01 1.484140999999999977e+01
3.000000000000000000e+01 3.234893000000000285e+01
3.005000000000000071e+01 1.417675000000000018e+01
3.010000000000000142e+01 8.895009999999999195e+00
3.014999999999999858e+01 5.799019999999999619e+00
3.019999999999999929e+01 4.676219999999999821e+00
3.025000000000000000e+01 1.010537000000000063e+01
3.030000000000000071e+01 6.642199999999999882e+00
3.035000000000000142e+01 5.974239999999999995e+00
3.039999999999999858e+01 1.123267000000000060e+01
3.044999999999999929e+01 4.869609999999999772e+00
3.050000000000000000e+01 2.492370999999999981e+01
3.055000000000000071e+01 1.045415999999999990e+01
3.060000000000000142e+01 6.081030000000000157e+00
3.064999999999999858e+01 7.227400000000000269e+00
3.069999999999999929e+01 5.488170000000000215e+00
3.075000000000000000e+01 7.896379999999999733e+00
3.080000000000000071e+01 8.429230000000000445e+00
3.085000000000000142e+01 3.281340000000000146e+00
3.089999999999999858e+01 9.750360000000000582e+00
3.094999999999999929e+01 9.911179999999999879e+00
3.100000000000000000e+01 7.430939999999999657e+00
3.105000000000000071e+01 1.561969000000000030e+01
3.110000000000000142e+01 1.876379999999999981e+01
3.114999999999999858e+01 7.060439999999999827e+00
3.119999999999999929e+01 1.105733000000000033e+01
3.125000000000000000e+01 7.634039999999999715e+00
3.130000000000000071e+01 1.092530999999999963e+01
3.135000000000000142e+01 1.301296999999999926e+01
3.139999999999999858e+01 7.447980000000000267e+00
3.144999999999999929e+01 2.203718999999999895e+01
3.150000000000000000e+01 1.262964000000000020e+01
3.155000000000000071e+01 7.681490000000000151e+00
3.160000000000000142e+01 4.184210000000000207e+00
3.164999999999999858e+01 9.251879999999999882e+00
3.169999999999999929e+01 1.775171999999999883e+01
3.175000000000000000e+01 7.485420000000000407e+00
3.180000000000000071e+01 1.004674999999999940e+01
3.185000000000000142e+01 5.854110000000000369e+00
3.189999999999999858e+01 7.380080000000000418e+00
3.194999999999999929e+01 1.072357000000000049e+01
3.200000000000000000e+01 1.198611999999999966e+01
3.204999999999999716e+01 1.496191999999999922e+01
3.210000000000000142e+01 1.579729000000000028e+01
3.214999999999999858e+01 4.898979999999999890e+00
3.220000000000000284e+01 1.278552000000000000e+01
3.225000000000000000e+01 8.181190000000000850e+00
3.229999999999999716e+01 1.049986999999999959e+01
3.235000000000000142e+01 9.390100000000000335e+00
3.239999999999999858e+01 5.753000000000000114e+00
3.245000000000000284e+01 7.544130000000000003e+00
3.250000000000000000e+01 1.201746999999999943e+01
3.254999999999999716e+01 5.347760000000000069e+00
3.260000000000000142e+01 2.105441000000000074e+01
3.264999999999999858e+01 4.274490000000000123e+00
3.270000000000000284e+01 9.760550000000000281e+00
3.275000000000000000e+01 3.614889999999999937e+00
3.279999999999999716e+01 1.390915000000000035e+01
3.285000000000000142e+01 4.820310000000000095e+00
3.289999999999999858e+01 5.050049999999999706e+00
3.295000000000000284e+01 7.139680000000000248e+00
3.300000000000000000e+01 4.216179999999999595e+00
3.304999999999999716e+01 7.929899999999999949e+00
3.310000000000000142e+01 4.835869999999999891e+00
3.314999999999999858e+01 7.709030000000000271e+00
3.320000000000000284e+01 3.455560000000000187e+00
3.325000000000000000e+01 4.609390000000000320e+00
3.329999999999999716e+01 5.481010000000000382e+00
3.335000000000000142e+01 4.043820000000000192e+00
3.339999999999999858e+01 1.296463999999999928e+01
3.345000000000000284e+01 1.101878999999999920e+01
3.350000000000000000e+01 3.790560000000000151e+00
3.354999999999999716e+01 7.156410000000000160e+00
3.360000000000000142e+01 5.379100000000000215e+00
3.364999999999999858e+01 9.323190000000000310e+00
3.370000000000000284e+01 1.145721999999999952e+01
3.375000000000000000e+01 5.132970000000000255e+00
3.379999999999999716e+01 1.102959000000000067e+01
3.385000000000000142e+01 8.778280000000000527e+00
3.389999999999999858e+01 1.159514000000000067e+01
3.395000000000000284e+01 9.846550000000000580e+00
3.400000000000000000e+01 5.546459999999999724e+00
3.404999999999999716e+01 5.155140000000000278e+00
3.410000000000000142e+01 5.424859999999999793e+00
3.414999999999999858e+01 6.919100000000000250e+00
3.420000000000000284e+01 6.887039999999999829e+00
3.425000000000000000e+01 1.766681000000000168e+01
3.429999999999999716e+01 4.176709999999999923e+00
3.435000000000000142e+01 1.019077000000000055e+01
3.439999999999999858e+01 7.499220000000000219e+00
3.445000000000000284e+01 7.113240000000000229e+00
3.450000000000000000e+01 7.874369999999999870e+00
3.454999999999999716e+01 9.784390000000000143e+00
3.460000000000000142e+01 9.110369999999999635e+00
3.464999999999999858e+01 8.306820000000000093e+00
3.470000000000000284e+01 8.787039999999999296e+00
3.475000000000000000e+01 3.706119999999999859e+00
3.479999999999999716e+01 2.637849999999999806e+00
3.485000000000000142e+01 1.378398999999999930e+01
3.489999999999999858e+01 1.113760000000000083e+01
3.495000000000000284e+01 7.555419999999999803e+00
3.500000000000000000e+01 4.350439999999999863e+00
3.504999999999999716e+01 1.140700000000000003e+01
3.510000000000000142e+01 4.777040000000000397e+00
3.514999999999999858e+01 1.164522000000000013e+01
3.520000000000000284e+01 1.476300999999999952e+01
3.525000000000000000e+01 1.428293000000000035e+01
3.529999999999999716e+01 1.322668999999999961e+01
3.535000000000000142e+01 7.404790000000000205e+00
3.539999999999999858e+01 1.318520999999999965e+01
3.545000000000000284e+01 9.085649999999999338e+00
3.550000000000000000e+01 1.866646000000000072e+01
3.554999999999999716e+01 1.631212999999999980e+01
3.560000000000000142e+01 5.900649999999999729e+00
3.564999999999999858e+01 1.197437000000000040e+01
3.570000000000000284e+01 7.817529999999999646e+00
3.575000000000000000e+01 1.062044999999999995e+01
3.579999999999999716e+01 6.708039999999999559e+00
3.585000000000000142e+01 8.915070000000000050e+00
3.589999999999999858e+01 5.936609999999999943e+00
3.595000000000000284e+01 1.292267999999999972e+01
3.600000000000000000e+01 1.373615999999999993e+01
3.604999999999999716e+01 6.045550000000000423e+00
3.610000000000000142e+01 5.577350000000000030e+00
3.614999999999999858e+01 1.233414999999999928e+01
3.620000000000000284e+01 8.827590000000000714e+00
3.625000000000000000e+01 9.662879999999999470e+00
3.629999999999999716e+01 9.886850000000000804e+00
3.635000000000000142e+01 1.071851999999999983e+01
3.639999999999999858e+01 7.471230000000000260e+00
3.645000000000000284e+01 1.226773999999999987e+01
3.650000000000000000e+01 6.715119999999999756e+00
3.654999999999999716e+01 6.517450000000000188e+00
3.660000000000000142e+01 7.691950000000000287e+00
3.664999999999999858e+01 8.314659999999999940e+00
3.670000000000000284e+01 8.564389999999999503e+00
3.675000000000000000e+01 9.500099999999999767e+00
3.679999999999999716e+01 7.290390000000000370e+00
3.685000000000000142e+01 1.584826999999999941e+01
3.689999999999999858e+01 1.161941000000000024e+01
3.695000000000000284e+01 7.665689999999999671e+00
3.700000000000000000e+01 1.048094000000000037e+01
3.704999999999999716e+01 9.357490000000000308e+00
3.710000000000000142e+01 7.060410000000000075e+00
3.714999999999999858e+01 6.542790000000000106e+00
3.720000000000000284e+01 8.974759999999999849e+00
3.725000000000000000e+01 9.460699999999999221e+00
3.729999999999999716e+01 1.465769000000000055e+01
3.735000000000000142e+01 4.233699999999999797e+00
3.739999999999999858e+01 7.724330000000000140e+00
3.745000000000000284e+01 7.525879999999999903e+00
3.750000000000000000e+01 6.757349999999999746e+00
3.754999999999999716e+01 8.957770000000000010e+00
3.760000000000000142e+01 5.138589999999999769e+00
3.764999999999999858e+01 7.976479999999999571e+00
3.770000000000000284e+01 2.969700000000000006e+00
3.775000000000000000e+01 9.830959999999999255e+00
3.779999999999999716e+01 7.716090000000000337e+00
3.785000000000000142e+01 1.138128000000000029e+01
3.789999999999999858e+01 1.112686000000000064e+01
3.795000000000000284e+01 2.786649999999999849e+00
3.800000000000000000e+01 7.575099999999999945e+00
3.804999999999999716e+01 1.025244999999999962e+01
3.810000000000000142e+01 1.926295999999999964e+01
3.814999999999999858e+01 1.101324999999999932e+01
3.820000000000000284e+01 1.037869000000000064e+01
3.825000000000000000e+01 9.407909999999999329e+00
3.829999999999999716e+01 1.129415000000000013e+01
3.835000000000000142e+01 1.623876999999999882e+01
3.839999999999999858e+01 1.049085000000000001e+01
3.845000000000000284e+01 1.755442999999999998e+01
3.850000000000000000e+01 1.316628000000000043e+01
3.854999999999999716e+01 4.670770000000000088e+00
3.860000000000000142e+01 1.065103000000000044e+01
3.864999999999999858e+01 9.101559999999999206e+00
3.870000000000000284e+01 7.784220000000000361e+00
3.875000000000000000e+01 8.336560000000000414e+00
3.879999999999999716e+01 9.471220000000000638e+00
3.885000000000000142e+01 9.009470000000000312e+00
3.889999999999999858e+01 9.362049999999999983e+00
3.895000000000000284e+01 4.003779999999999895e+00
3.900000000000000000e+01 6.108419999999999739e+00
3.904999999999999716e+01 9.241149999999999309e+00
3.910000000000000142e+01 1.181959999999999944e+01
3.914999999999999858e+01 6.469100000000000072e+00
3.920000000000000284e+01 1.266850999999999949e+01
3.925000000000000000e+01 1.292999999999999972e+01
3.929999999999999716e+01 7.911500000000000199e+00
3.935000000000000142e+01 1.412933999999999912e+01
3.939999999999999858e+01 1.340179000000000009e+01
3.945000000000000284e+01 1.275446999999999953e+01
3.950000000000000000e+01 1.187064999999999948e+01
3.954999999999999716e+01 2.336329999999999796e+00
3.960000000000000142e+01 1.213526000000000060e+01
3.964999999999999858e+01 1.017112000000000016e+01
3.970000000000000284e+01 9.584740000000000038e+00
3.975000000000000000e+01 1.281865999999999950e+01
3.979999999999999716e+01 1.288193000000000055e+01
3.985000000000000142e+01 1.239016999999999946e+01
3.989999999999999858e+01 5.001159999999999606e+00
3.995000000000000284e+01 1.331513999999999953e+01
4.000000000000000000e+01 7.892710000000000115e+00
4.004999999999999716e+01 6.544839999999999769e+00
4.010000000000000142e+01 9.071910000000000807e+00
4.014999999999999858e+01 1.307197000000000031e+01
4.020000000000000284e+01 7.669970000000000176e+00
4.025000000000000000e+01 1.377499000000000073e+01
4.029999999999999716e+01 7.905129999999999768e+00
4.035000000000000142e+01 1.862550999999999846e+01
4.039999999999999858e+01 2.793750000000000178e+00
4.045000000000000284e+01 5.136250000000000426e+00
4.050000000000000000e+01 8.465030000000000499e+00
4.054999999999999716e+01 5.303420000000000023e+00
4.060000000000000142e+01 7.824650000000000105e+00
4.064999999999999858e+01 9.291890000000000427e+00
4.070000000000000284e+01 9.145860000000000767e+00
4.075000000000000000e+01 7.753020000000000245e+00
4.079999999999999716e+01 1.061758000000000024e+01
4.085000000000000142e+01 4.465300000000000047e+00
4.089999999999999858e+01 7.190389999999999837e+00
4.095000000000000284e+01 4.427019999999999733e+00
4.100000000000000000e+01 1.260507999999999917e+01
4.104999999999999716e+01 7.919950000000000045e+00
4.110000000000000142e+01 7.138379999999999725e+00
4.114999999999999858e+01 9.929230000000000445e+00
4.120000000000000284e+01 1.322450000000000081e+01
4.125000000000000000e+01 8.832010000000000360e+00
4.129999999999999716e+01 1.115081999999999951e+01
4.135000000000000142e+01 1.147606000000000037e+01
4.139999999999999858e+01 5.230129999999999946e+00
4.145000000000000284e+01 4.259339999999999904e+00
4.150000000000000000e+01 4.236019999999999897e+00
4.154999999999999716e+01 3.827370000000000161e+00
4.160000000000000142e+01 5.501680000000000348e+00
4.164999999999999858e+01 8.145440000000000680e+00
4.170000000000000284e+01 2.056381999999999977e+01
4.175000000000000000e+01 6.870429999999999815e+00
4.179999999999999716e+01 1.842296999999999940e+01
4.185000000000000142e+01 1.082925999999999966e+01
4.189999999999999858e+01 1.744657000000000124e+01
4.195000000000000284e+01 1.395598000000000027e+01
4.200000000000000000e+01 1.473558000000000057e+01
4.204999999999999716e+01 1.827109000000000094e+01
4.210000000000000142e+01 7.372379999999999711e+00
4.214999999999999858e+01 1.200278999999999918e+01
4.220000000000000284e+01 9.945339999999999847e+00
4.225000000000000000e+01 6.859169999999999767e+00
4.229999999999999716e+01 1.164999000000000073e+01
4.235000000000000142e+01 6.503400000000000070e+00
4.239999999999999858e+01 4.657619999999999649e+00
4.245000000000000284e+01 6.996120000000000339e+00
4.250000000000000000e+01 9.040540000000000020e+00
4.254999999999999716e+01 1.258306999999999931e+01
4.260000000000000142e+01 9.687039999999999651e+00
4.264999999999999858e+01 8.434760000000000701e+00
4.270000000000000284e+01 1.272372000000000014e+01
4.275000000000000000e+01 8.469680000000000319e+00
4.279999999999999716e+01 4.983399999999999608e+00
4.285000000000000142e+01 1.017442999999999920e+01
4.289999999999999858e+01 1.192341000000000051e+01
4.295000000000000284e+01 8.437310000000000088e+00
4.300000000000000000e+01 6.796649999999999636e+00
4.304999999999999716e+01 8.965199999999999392e+00
4.310000000000000142e+01 4.667360000000000397e+00
4.314999999999999858e+01 1.049253000000000036e+01
4.320000000000000284e+01 1.073086999999999946e+01
4.325000000000000000e+01 6.162560000000000038e+00
4.329999999999999716e+01 1.003349000000000046e+01
4.335000000000000142e+01 3.250710000000000210e+00
4.339999999999999858e+01 8.320729999999999293e+00
4.345000000000000284e+01 8.467520000000000380e+00
4.350000000000000000e+01 7.830110000000000348e+00
4.354999999999999716e+01 8.606439999999999202e+00
4.360000000000000142e+01 9.367499999999999716e+00
4.364999999999999858e+01 1.638130000000000086e+00
4.370000000000000284e+01 9.748060000000000613e+00
4.375000000000000000e+01 1.257690999999999981e+01
4.379999999999999716e+01 1.407142999999999944e+01
4.385000000000000142e+01 4.259689999999999976e+00
4.389999999999999858e+01 4.256719999999999615e+00
4.395000000000000284e+01 1.536913000000000018e+01
4.400000000000000000e+01 4.287440000000000140e+00
4.404999999999999716e+01 7.241030000000000300e+00
4.410000000000000142e+01 1.640336999999999890e+01
4.414999999999999858e+01 7.600290000000000212e+00
4.420000000000000284e+01 5.958269999999999733e+00
4.425000000000000000e+01 5.212509999999999977e+00
4.429999999999999716e+01 6.089199999999999946e+00
4.435000000000000142e+01 1.317628999999999984e+01
4.439999999999999858e+01 2.584179999999999922e+00
4.445000000000000284e+01 2.200340000000000185e+00
4.450000000000000000e+01 4.780859999999999665e+00
4.454999999999999716e+01 5.761549999999999727e+00
4.460000000000000142e+01 5.039189999999999614e+00
4.464999999999999858e+01 7.094630000000000436e+00
4.470000000000000284e+01 4.713309999999999889e+00
4.475000000000000000e+01 1.359966999999999970e+01
4.479999999999999716e+01 8.969319999999999737e+00
4.485000000000000142e+01 8.848089999999999122e+00
4.489999999999999858e+01 9.318009999999999238e+00
4.495000000000000284e+01 8.457200000000000273e+00
4.500000000000000000e+01 4.111659999999999648e+00
4.504999999999999716e+01 1.144430999999999976e+01
4.510000000000000142e+01 8.159620000000000317e+00
4.514999999999999858e+01 2.411639999999999784e+00
4.520000000000000284e+01 1.133370000000000033e+01
4.525000000000000000e+01 5.290230000000000210e+00
4.529999999999999716e+01 5.670219999999999594e+00
4.535000000000000142e+01 1.007423000000000002e+01
4.539999999999999858e+01 1.967680000000000096e+00
4.545000000000000284e+01 3.409549999999999859e+00
4.550000000000000000e+01 1.005910000000000082e+01
4.554999999999999716e+01 3.401660000000000128e+00
4.560000000000000142e+01 8.488490000000000535e+00
4.564999999999999858e+01 1.001102999999999987e+01
4.570000000000000284e+01 7.552769999999999762e+00
4.575000000000000000e+01 3.333470000000000155e+00
4.579999999999999716e+01 1.137706999999999979e+01
4.585000000000000142e+01 5.287250000000000227e+00
4.589999999999999858e+01 7.492149999999999643e+00
4.595000000000000284e+01 1.642427999999999955e+01
4.600000000000000000e+01 3.955999999999999961e+00
4.604999999999999716e+01 9.835340000000000416e+00
4.610000000000000142e+01 1.517332999999999998e+01
4.614999999999999858e+01 4.147990000000000066e+00
4.620000000000000284e+01 5.616950000000000109e+00
4.625000000000000000e+01 7.754500000000000171e+00
4.629999999999999716e+01 1.375941000000000081e+01
4.635000000000000142e+01 1.115659999999999918e+01
4.639999999999999858e+01 1.037795000000000023e+01
4.645000000000000284e+01 4.470340000000000202e+00
4.650000000000000000e+01 8.592539999999999623e+00
4.654999999999999716e+01 8.493579999999999686e+00
4.660000000000000142e+01 6.278030000000000221e+00
4.664999999999999858e+01 6.377089999999999925e+00
4.670000000000000284e+01 4.942779999999999951e+00
4.675000000000000000e+01 6.369609999999999772e+00
4.679999999999999716e+01 6.453149999999999942e+00
4.685000000000000142e+01 1.032435000000000080e+01
4.689999999999999858e+01 4.283249999999999780e+00
4.695000000000000284e+01 6.490440000000000431e+00
4.700000000000000000e+01 8.797840000000000771e+00
4.704999999999999716e+01 8.454349999999999810e+00
4.710000000000000142e+01 6.584789999999999921e+00
4.714999999999999858e+01 5.712939999999999685e+00
4.720000000000000284e+01 1.401624999999999943e+01
4.725000000000000000e+01 1.049794999999999945e+01
4.729999999999999716e+01 1.539901000000000053e+01
4.735000000000000142e+01 5.918040000000000411e+00
4.739999999999999858e+01 1.053242000000000012e+01
4.745000000000000284e+01 4.077880000000000393e+00
4.750000000000000000e+01 6.650269999999999904e+00
4.754999999999999716e+01 8.956369999999999720e+00
4.760000000000000142e+01 5.852829999999999977e+00
4.764999999999999858e+01 3.569500000000000117e+00
4.770000000000000284e+01 5.878800000000000026e+00
4.775000000000000000e+01 4.299509999999999721e+00
4.779999999999999716e+01 9.449469999999999814e+00
4.785000000000000142e+01 5.273600000000000065e+00
4.789999999999999858e+01 7.995470000000000077e+00
4.795000000000000284e+01 8.005420000000000869e+00
4.800000000000000000e+01 4.948479999999999990e+00
4.804999999999999716e+01 5.181429999999999758e+00
4.810000000000000142e+01 5.841059999999999697e+00
4.814999999999999858e+01 1.280707999999999913e+01
4.820000000000000284e+01 1.075544999999999973e+01
4.825000000000000000e+01 3.143889999999999851e+00
4.829999999999999716e+01 5.535409999999999719e+00
4.835000000000000142e+01 1.264551999999999943e+01
4.839999999999999858e+01 6.871719999999999828e+00
4.845000000000000284e+01 2.656109999999999971e+00
4.850000000000000000e+01 6.672209999999999752e+00
4.854999999999999716e+01 7.782890000000000086e+00
4.860000000000000142e+01 9.680640000000000356e+00
4.864999999999999858e+01 9.495129999999999626e+00
4.870000000000000284e+01 1.251782000000000039e+01
4.875000000000000000e+01 4.551789999999999559e+00
4.879999999999999716e+01 1.148273000000000010e+01
4.885000000000000142e+01 3.423830000000000151e+00
4.889999999999999858e+01 1.509706000000000081e+01
4.895000000000000284e+01 4.447560000000000180e+00
4.900000000000000000e+01 7.595600000000000129e+00
4.904999999999999716e+01 8.570109999999999673e+00
4.910000000000000142e+01 9.969020000000000437e+00
4.914999999999999858e+01 5.110459999999999781e+00
4.920000000000000284e+01 1.532722000000000051e+01
4.925000000000000000e+01 6.749159999999999826e+00
4.929999999999999716e+01 8.036329999999999529e+00
4.935000000000000142e+01 6.880029999999999646e+00
4.939999999999999858e+01 1.101742999999999917e+01
4.945000000000000284e+01 8.008259999999999934e+00
4.950000000000000000e+01 6.115870000000000140e+00
4.954999999999999716e+01 1.251952999999999960e+01
4.960000000000000142e+01 1.082285000000000075e+01
4.964999999999999858e+01 7.608530000000000015e+00
4.970000000000000284e+01 4.420270000000000366e+00
4.975000000000000000e+01 1.340936999999999912e+01
4.979999999999999716e+01 6.344990000000000130e+00
4.985000000000000142e+01 4.859200000000000408e+00
4.989999999999999858e+01 1.332043999999999961e+01
4.995000000000000284e+01 5.960820000000000007e+00
5.000000000000000000e+01 3.683590000000000142e+00
5.004999999999999716e+01 1.360849999999999937e+01
5.010000000000000142e+01 1.504116999999999926e+01
5.014999999999999858e+01 1.236354000000000042e+01
5.020000000000000284e+01 6.668569999999999887e+00
5.025000000000000000e+01 6.455589999999999939e+00
5.029999999999999716e+01 3.878019999999999801e+00
5.035000000000000142e+01 1.043153000000000041e+01
5.039999999999999858e+01 7.468119999999999870e+00
5.045000000000000284e+01 1.109562999999999988e+01
5.050000000000000000e+01 5.952449999999999797e+00
5.054999999999999716e+01 1.092381999999999920e+01
5.060000000000000142e+01 1.235267999999999944e+01
5.064999999999999858e+01 4.009859999999999758e+00
5.070000000000000284e+01 1.803164999999999907e+01
5.075000000000000000e+01 6.135519999999999641e+00
5.079999999999999716e+01 7.952749999999999986e+00
5.085000000000000142e+01 1.473099000000000025e+01
5.089999999999999858e+01 4.666750000000000398e+00
5.095000000000000284e+01 8.268340000000000245e+00
5.100000000000000000e+01 1.037668000000000035e+01
5.104999999999999716e+01 9.644579999999999487e+00
5.110000000000000142e+01 6.271919999999999717e+00
5.114999999999999858e+01 7.015990000000000393e+00
5.120000000000000284e+01 1.071674999999999933e+01
5.125000000000000000e+01 8.382339999999999236e+00
5.129999999999999716e+01 5.296170000000000044e+00
5.135000000000000142e+01 4.986810000000000187e+00
5.139999999999999858e+01 1.213048999999999999e+01
5.145000000000000284e+01 6.307559999999999611e+00
5.150000000000000000e+01 1.121658000000000044e+01
5.154999999999999716e+01 9.425599999999999312e+00
5.160000000000000142e+01 1.607546999999999926e+01
5.164999999999999858e+01 7.584839999999999804e+00
5.170000000000000284e+01 9.659729999999999706e+00
5.175000000000000000e+01 9.235030000000000072e+00
5.179999999999999716e+01 7.318329999999999558e+00
5.185000000000000142e+01 9.345330000000000581e+00
5.189999999999999858e+01 7.394779999999999909e+00
5.195000000000000284e+01 5.386919999999999931e+00
5.200000000000000000e+01 1.184013999999999989e+01
5.204999999999999716e+01 1.351108999999999938e+01
5.210000000000000142e+01 7.408479999999999954e+00
5.214999999999999858e+01 6.843939999999999912e+00
5.220000000000000284e+01 7.692669999999999675e+00
5.225000000000000000e+01 1.287402999999999942e+01
5.229999999999999716e+01 9.385059999999999292e+00
5.235000000000000142e+01 8.938819999999999766e+00
5.239999999999999858e+01 7.911889999999999645e+00
5.245000000000000284e+01 1.071062000000000047e+01
5.250000000000000000e+01 1.575038999999999945e+01
5.254999999999999716e+01 1.917363999999999891e+01
5.260000000000000142e+01 6.423259999999999970e+00
5.264999999999999858e+01 7.936200000000000365e+00
5.270000000000000284e+01 8.396900000000000475e+00
5.275000000000000000e+01 8.976480000000000459e+00
5.279999999999999716e+01 4.768220000000000347e+00
5.285000000000000142e+01 1.856551999999999936e+01
5.289999999999999858e+01 8.720929999999999183e+00
5.295000000000000284e+01 9.149110000000000298e+00
5.300000000000000000e+01 8.790190000000000836e+00
5.304999999999999716e+01 7.931499999999999773e+00
5.310000000000000142e+01 8.679190000000000182e+00
5.314999999999999858e+01 8.158179999999999765e+00
5.320000000000000284e+01 1.102341000000000015e+01
5.325000000000000000e+01 1.474024000000000001e+01
5.329999999999999716e+01 1.239357000000000042e+01
5.335000000000000142e+01 5.707679999999999865e+00
5.339999999999999858e+01 1.878662999999999883e+01
5.345000000000000284e+01 3.289829999999999810e+00
5.350000000000000000e+01 6.588009999999999700e+00
5.354999999999999716e+01 5.016070000000000029e+00
5.360000000000000142e+01 9.408459999999999823e+00
5.364999999999999858e+01 1.565620999999999974e+01
5.370000000000000284e+01 1.124923000000000073e+01
5.375000000000000000e+01 7.217780000000000307e+00
5.379999999999999716e+01 5.848790000000000155e+00
5.385000000000000142e+01 1.310093999999999959e+01
5.389999999999999858e+01 1.408323000000000036e+01
5.395000000000000284e+01 6.502909999999999968e+00
5.400000000000000000e+01 3.538460000000000161e+00
5.404999999999999716e+01 1.338381000000000043e+01
5.410000000000000142e+01 6.233830000000000204e+00
5.414999999999999858e+01 1.141421000000000063e+01
5.420000000000000284e+01 1.299904000000000082e+01
5.425000000000000000e+01 1.058568999999999960e+01
5.429999999999999716e+01 7.711599999999999788e+00
5.435000000000000142e+01 4.717929999999999957e+00
5.439999999999999858e+01 8.702209999999999113e+00
5.445000000000000284e+01 7.488059999999999938e+00
5.450000000000000000e+01 5.521620000000000417e+00
5.454999999999999716e+01 1.407232999999999912e+01
5.460000000000000142e+01 1.025370000000000026e+01
5.464999999999999858e+01 1.566375000000000028e+01
5.470000000000000284e+01 8.305899999999999395e+00
5.475000000000000000e+01 7.932319999999999816e+00
5.479999999999999716e+01 1.444157000000000046e+01
5.485000000000000142e+01 4.057640000000000136e+00
5.489999999999999858e+01 6.447490000000000165e+00
5.495000000000000284e+01 5.726350000000000051e+00
5.500000000000000000e+01 3.421320000000000139e+00
5.504999999999999716e+01 9.789130000000000109e+00
5.510000000000000142e+01 1.112166999999999994e+01
5.514999999999999858e+01 6.092600000000000016e+00
5.520000000000000284e+01 6.177290000000000170e+00
5.525000000000000000e+01 1.493959000000000081e+01
5.529999999999999716e+01 7.521930000000000227e+00
5.535000000000000142e+01 9.556010000000000559e+00
5.539999999999999858e+01 1.058013000000000048e+01
5.545000000000000284e+01 1.315147999999999939e+01
5.550000000000000000e+01 3.205529999999999990e+00
5.554999999999999716e+01 5.107879999999999754e+00
5.560000000000000142e+01 6.114880000000000315e+00
5.564999999999999858e+01 5.417080000000000339e+00
5.570000000000000284e+01 1.040825000000000067e+01
5.575000000000000000e+01 6.880040000000000155e+00
5.579999999999999716e+01 1.114279999999999937e+01
5.585000000000000142e+01 4.631409999999999805e+00
5.589999999999999858e+01 6.633790000000000298e+00
5.595000000000000284e+01 7.040440000000000254e+00
5.600000000000000000e+01 8.306969999999999743e+00
5.604999999999999716e+01 2.718750000000000000e+01
5.610000000000000142e+01 1.807301999999999964e+01
5.614999999999999858e+01 1.146596000000000082e+01
5.620000000000000284e+01 7.877690000000000303e+00
5.625000000000000000e+01 8.181530000000000413e+00
5.629999999999999716e+01 1.102463000000000015e+01
5.635000000000000142e+01 8.590550000000000352e+00
5.639999999999999858e+01 6.875960000000000072e+00
5.645000000000000284e+01 9.480969999999999231e+00
5.650000000000000000e+01 6.877629999999999910e+00
5.654999999999999716e+01 2.068346999999999980e+01
5.660000000000000142e+01 1.847793000000000063e+01
5.664999999999999858e+01 1.774662999999999968e+01
5.670000000000000284e+01 6.992670000000000385e+00
5.675000000000000000e+01 1.077607000000000070e+01
5.679999999999999716e+01 1.473637000000000086e+01
5.685000000000000142e+01 1.203201999999999927e+01
5.689999999999999858e+01 2.293868000000000151e+01
5.695000000000000284e+01 1.085698000000000008e+01
5.700000000000000000e+01 1.904136000000000095e+01
5.704999999999999716e+01 1.382169999999999987e+01
5.710000000000000142e+01 8.943469999999999587e+00
5.714999999999999858e+01 5.829559999999999853e+00
5.720000000000000284e+01 1.065401999999999916e+01
5.725000000000000000e+01 7.626100000000000101e+00
5.729999999999999716e+01 4.651250000000000107e+00
5.735000000000000142e+01 9.713839999999999364e+00
5.739999999999999858e+01 4.916240000000000165e+00
5.745000000000000284e+01 8.358520000000000394e+00
5.750000000000000000e+01 1.743329999999999913e+01
5.754999999999999716e+01 1.009800000000000075e+01
5.760000000000000142e+01 3.394969999999999821e+00
5.764999999999999858e+01 6.318859999999999921e+00
5.770000000000000284e+01 1.010992000000000068e+01
5.775000000000000000e+01 1.204064999999999941e+01
5.779999999999999716e+01 6.232639999999999958e+00
5.785000000000000142e+01 9.745620000000000616e+00
5.789999999999999858e+01 9.168829999999999814e+00
5.795000000000000284e+01 1.972691000000000017e+01
5.800000000000000000e+01 1.394646999999999970e+01
5.804999999999999716e+01 1.373734999999999928e+01
5.810000000000000142e+01 6.377049999999999663e+00
5.814999999999999858e+01 9.523400000000000531e+00
5.820000000000000284e+01 1.002912000000000070e+01
5.825000000000000000e+01 8.975220000000000198e+00
5.829999999999999716e+01 1.888627999999999929e+01
5.835000000000000142e+01 8.832160000000000011e+00
5.839999999999999858e+01 1.054763999999999946e+01
5.845000000000000284e+01 1.206123999999999974e+01
5.850000000000000000e+01 1.250534000000000034e+01
5.854999999999999716e+01 1.710974999999999824e+01
5.860000000000000142e+01 6.848550000000000360e+00
5.864999999999999858e+01 8.266040000000000276e+00
5.870000000000000284e+01 6.610520000000000174e+00
5.875000000000000000e+01 5.918829999999999814e+00
5.879999999999999716e+01 4.871979999999999755e+00
5.885000000000000142e+01 3.333699999999999886e+00
5.889999999999999858e+01 8.509719999999999729e+00
5.895000000000000284e+01 6.787239999999999718e+00
5.900000000000000000e+01 1.370923999999999943e+01
5.904999999999999716e+01 4.857310000000000016e+00
5.910000000000000142e+01 1.024240999999999957e+01
5.914999999999999858e+01 1.890341000000000093e+01
5.920000000000000284e+01 8.298560000000000159e+00
5.925000000000000000e+01 7.407600000000000406e+00
5.929999999999999716e+01 7.018889999999999851e+00
5.935000000000000142e+01 5.935550000000000104e+00
5.939999999999999858e+01 7.449099999999999611e+00
5.945000000000000284e+01 5.916089999999999627e+00
5.950000000000000000e+01 2.809172999999999831e+01
5.954999999999999716e+01 1.464716999999999913e+01
5.960000000000000142e+01 1.063604999999999912e+01
5.964999999999999858e+01 1.670251000000000019e+01
5.970000000000000284e+01 5.665989999999999860e+00
5.975000000000000000e+01 1.355063999999999957e+01
5.979999999999999716e+01 3.332009999999999916e+00
5.985000000000000142e+01 1.037906000000000084e+01
5.989999999999999858e+01 1.724284000000000106e+01
5.995000000000000284e+01 1.223991999999999969e+01
6.000000000000000000e+01 7.637839999999999741e+00
6.004999999999999716e+01 9.123559999999999448e+00
6.010000000000000142e+01 4.182229999999999670e+00
6.014999999999999858e+01 6.428320000000000256e+00
6.020000000000000284e+01 7.946349999999999802e+00
6.025000000000000000e+01 9.229799999999999116e+00
6.029999999999999716e+01 7.447359999999999758e+00
6.035000000000000142e+01 1.663540000000000063e+01
6.039999999999999858e+01 5.656589999999999563e+00
6.045000000000000284e+01 1.750387999999999877e+01
6.050000000000000000e+01 4.523719999999999963e+00
6.054999999999999716e+01 8.794299999999999784e+00
6.060000000000000142e+01 1.751540999999999926e+01
6.064999999999999858e+01 1.136838999999999977e+01
6.070000000000000284e+01 5.641939999999999955e+00
6.075000000000000000e+01 4.988769999999999705e+00
6.079999999999999716e+01 1.159215000000000018e+01
6.085000000000000142e+01 2.205812999999999846e+01
6.089999999999999858e+01 5.212670000000000137e+00
6.095000000000000284e+01 1.329100999999999999e+01
6.100000000000000000e+01 9.693160000000000664e+00
6.104999999999999716e+01 1.186125000000000007e+01
6.110000000000000142e+01 1.616664000000000101e+01
6.114999999999999858e+01 5.744819999999999816e+00
6.120000000000000284e+01 2.672847000000000151e+01
6.125000000000000000e+01 1.695007000000000019e+01
6.129999999999999716e+01 2.549091999999999913e+01
6.135000000000000142e+01 1.794945999999999842e+01
6.139999999999999858e+01 8.505630000000000024e+00
6.145000000000000284e+01 9.118059999999999832e+00
6.150000000000000000e+01 8.878500000000000725e+00
6.154999999999999716e+01 8.775900000000000034e+00
6.160000000000000142e+01 1.765032000000000068e+01
6.164999999999999858e+01 1.409895000000000032e+01
6.170000000000000284e+01 8.662639999999999674e+00
6.175000000000000000e+01 9.262100000000000222e+00
6.179999999999999716e+01 6.623420000000000307e+00
6.185000000000000142e+01 1.643221000000000132e+01
6.189999999999999858e+01 1.638159999999999883e+01
6.195000000000000284e+01 8.436370000000000147e+00
6.200000000000000000e+01 5.255530000000000257e+00
6.204999999999999716e+01 6.221119999999999983e+00
6.210000000000000142e+01 6.777709999999999901e+00
6.214999999999999858e+01 8.816079999999999472e+00
6.220000000000000284e+01 8.826090000000000657e+00
6.225000000000000000e+01 5.301730000000000054e+00
6.229999999999999716e+01 8.214679999999999538e+00
6.235000000000000142e+01 6.402110000000000412e+00
6.239999999999999858e+01 6.370230000000000281e+00
6.245000000000000284e+01 1.004565999999999981e+01
6.250000000000000000e+01 4.889260000000000161e+00
6.254999999999999716e+01 1.187493000000000087e+01
6.260000000000000142e+01 7.572009999999999685e+00
6.264999999999999858e+01 2.843360000000000110e+00
6.270000000000000284e+01 7.210329999999999906e+00
6.275000000000000000e+01 6.541629999999999612e+00
6.279999999999999716e+01 6.662079999999999558e+00
6.285000000000000142e+01 1.841112000000000037e+01
6.289999999999999858e+01 1.039947000000000088e+01
6.295000000000000284e+01 1.490321999999999925e+01
6.300000000000000000e+01 1.224597999999999942e+01
6.304999999999999716e+01 2.272509000000000157e+01
6.310000000000000142e+01 5.694779999999999731e+00
6.314999999999999858e+01 6.503350000000000186e+00
6.320000000000000284e+01 3.202890000000000015e+00
6.325000000000000000e+01 1.525322000000000067e+01
6.329999999999999716e+01 5.243990000000000151e+00
6.335000000000000142e+01 1.484623999999999988e+01
6.339999999999999858e+01 9.268530000000000157e+00
6.345000000000000284e+01 1.198398000000000074e+01
6.350000000000000000e+01 8.774540000000000006e+00
6.354999999999999716e+01 1.010942000000000007e+01
6.360000000000000142e+01 1.330672000000000033e+01
6.364999999999999858e+01 1.286888000000000076e+01
6.370000000000000284e+01 1.080606000000000044e+01
6.375000000000000000e+01 8.875540000000000873e+00
6.379999999999999716e+01 7.362070000000000114e+00
6.385000000000000142e+01 5.969940000000000246e+00
6.389999999999999858e+01 5.158409999999999940e+00
6.395000000000000284e+01 5.555229999999999890e+00
6.400000000000000000e+01 3.787929999999999797e+00
6.404999999999999716e+01 8.874769999999999825e+00
6.409999999999999432e+01 3.157119999999999926e+00
6.415000000000000568e+01 3.887799999999999923e+00
6.420000000000000284e+01 6.481060000000000265e+00
6.425000000000000000e+01 1.386998999999999960e+01
6.429999999999999716e+01 4.119849999999999568e+00
6.434999999999999432e+01 5.965729999999999755e+00
6.440000000000000568e+01 6.148259999999999614e+00
6.445000000000000284e+01 1.748994000000000071e+01
6.450000000000000000e+01 6.715600000000000236e+00
6.454999999999999716e+01 1.047034000000000020e+01
6.459999999999999432e+01 9.151089999999999947e+00
6.465000000000000568e+01 9.512180000000000746e+00
6.470000000000000284e+01 8.196279999999999788e+00
6.475000000000000000e+01 5.444930000000000270e+00
6.479999999999999716e+01 7.469120000000000203e+00
6.484999999999999432e+01 7.392599999999999838e+00
6.490000000000000568e+01 1.156906000000000034e+01
6.495000000000000284e+01 4.925440000000000040e+00
6.500000000000000000e+01 4.257460000000000022e+00
6.504999999999999716e+01 1.295598999999999990e+01
6.509999999999999432e+01 1.153087999999999980e+01
6.515000000000000568e+01 1.410654000000000075e+01
6.520000000000000284e+01 7.753610000000000113e+00
6.525000000000000000e+01 3.988339999999999996e+00
6.529999999999999716e+01 1.248085999999999984e+01
6.534999999999999432e+01 1.142767000000000088e+01
6.540000000000000568e+01 7.638119999999999798e+00
6.545000000000000284e+01 1.026144000000000034e+01
6.550000000000000000e+01 1.080108000000000068e+01
6.554999999999999716e+01 4.253350000000000186e+00
6.559999999999999432e+01 1.509052999999999933e+01
6.565000000000000568e+01 1.405044000000000004e+01
6.570000000000000284e+01 6.885130000000000194e+00
6.575000000000000000e+01 7.168560000000000265e+00
6.579999999999999716e+01 5.287810000000000343e+00
6.584999999999999432e+01 6.976770000000000138e+00
6.590000000000000568e+01 5.479429999999999801e+00
6.595000000000000284e+01 7.627100000000000435e+00
6.600000000000000000e+01 6.195999999999999730e+00
6.604999999999999716e+01 6.127100000000000435e+00
6.609999999999999432e+01 6.490520000000000067e+00
6.615000000000000568e+01 4.308290000000000397e+00
6.620000000000000284e+01 1.017493999999999943e+01
6.625000000000000000e+01 1.166149000000000058e+01
6.629999999999999716e+01 3.974860000000000060e+00
6.634999999999999432e+01 1.401314999999999955e+01
6.640000000000000568e+01 3.004340000000000011e+00
6.645000000000000284e+01 9.138099999999999667e+00
6.650000000000000000e+01 1.003101999999999983e+01
6.654999999999999716e+01 7.689849999999999852e+00
6.659999999999999432e+01 7.329839999999999911e+00
6.665000000000000568e+01 9.158360000000000056e+00
6.670000000000000284e+01 6.095830000000000304e+00
6.675000000000000000e+01 1.258614000000000033e+01
6.679999999999999716e+01 7.993929999999999758e+00
6.684999999999999432e+01 4.677310000000000301e+00
6.690000000000000568e+01 1.085435000000000016e+01
6.695000000000000284e+01 1.152130999999999972e+01
6.700000000000000000e+01 6.720110000000000028e+00
6.704999999999999716e+01 6.076410000000000089e+00
6.709999999999999432e+01 6.232590000000000074e+00
6.715000000000000568e+01 1.530832000000000015e+01
6.720000000000000284e+01 4.098729999999999762e+00
6.725000000000000000e+01 6.886190000000000033e+00
6.729999999999999716e+01 8.284739999999999327e+00
6.734999999999999432e+01 1.805952999999999875e+01
6.740000000000000568e+01 6.450160000000000338e+00
6.745000000000000284e+01 1.196161000000000030e+01
6.750000000000000000e+01 1.275652000000000008e+01
6.754999999999999716e+01 7.115820000000000256e+00
6.759999999999999432e+01 6.463230000000000253e+00
6.765000000000000568e+01 7.962959999999999816e+00
6.770000000000000284e+01 1.030427000000000071e+01
6.775000000000000000e+01 5.551599999999999646e+00
6.779999999999999716e+01 1.035572999999999944e+01
6.784999999999999432e+01 5.183239999999999625e+00
6.790000000000000568e+01 9.379210000000000491e+00
6.795000000000000284e+01 3.982169999999999987e+00
6.800000000000000000e+01 5.639050000000000118e+00
6.804999999999999716e+01 4.757200000000000095e+00
6.809999999999999432e+01 1.144881999999999955e+01
6.815000000000000568e+01 6.457010000000000360e+00
6.820000000000000284e+01 6.421780000000000044e+00
6.825000000000000000e+01 1.212325000000000053e+01
6.829999999999999716e+01 4.221667999999999665e+01
6.834999999999999432e+01 9.142419999999999547e+00
6.840000000000000568e+01 1.152303000000000033e+01
6.845000000000000284e+01 7.342360000000000220e+00
6.850000000000000000e+01 6.978629999999999889e+00
6.854999999999999716e+01 7.046090000000000408e+00
6.859999999999999432e+01 8.206020000000000536e+00
6.865000000000000568e+01 7.553810000000000358e+00
6.870000000000000284e+01 5.838189999999999991e+00
6.875000000000000000e+01 4.813659999999999606e+00
6.879999999999999716e+01 8.171770000000000422e+00
6.884999999999999432e+01 5.968119999999999870e+00
6.890000000000000568e+01 1.759960999999999842e+01
6.895000000000000284e+01 6.332089999999999996e+00
6.900000000000000000e+01 2.084674000000000049e+01
6.904999999999999716e+01 6.730100000000000193e+00
6.909999999999999432e+01 1.476529999999999987e+01
6.915000000000000568e+01 1.461200000000000010e+01
6.920000000000000284e+01 5.908389999999999809e+00
6.925000000000000000e+01 8.925739999999999341e+00
6.929999999999999716e+01 9.085399999999999920e+00
6.934999999999999432e+01 6.441950000000000287e+00
6.940000000000000568e+01 1.276093000000000011e+01
6.945000000000000284e+01 1.138186999999999927e+01
6.950000000000000000e+01 1.109070999999999962e+01
6.954999999999999716e+01 1.350388000000000055e+01
6.959999999999999432e+01 1.778408999999999907e+01
6.965000000000000568e+01 1.011196999999999946e+01
6.970000000000000284e+01 9.624370000000000758e+00
6.975000000000000000e+01 1.549335999999999913e+01
6.979999999999999716e+01 7.527840000000000309e+00
6.984999999999999432e+01 4.820759999999999934e+00
6.990000000000000568e+01 1.195509000000000022e+01
6.995000000000000284e+01 1.009822999999999915e+01
7.000000000000000000e+01 6.199169999999999625e+00
7.004999999999999716e+01 7.022380000000000067e+00
7.009999999999999432e+01 2.277922999999999831e+01
7.015000000000000568e+01 7.130539999999999878e+00
7.020000000000000284e+01 3.111464000000000141e+01
7.025000000000000000e+01 2.048937000000000097e+01
7.029999999999999716e+01 2.825241000000000113e+01
7.034999999999999432e+01 2.766996999999999929e+01
7.040000000000000568e+01 3.721499999999999808e+00
7.045000000000000284e+01 8.255720000000000169e+00
7.050000000000000000e+01 1.793794000000000111e+01
7.054999999999999716e+01 1.381748999999999938e+01
7.059999999999999432e+01 8.903890000000000526e+00
7.065000000000000568e+01 1.269269000000000069e+01
7.070000000000000284e+01 1.833786999999999878e+01
7.075000000000000000e+01 7.299009999999999998e+00
7.079999999999999716e+01 1.029402999999999935e+01
7.084999999999999432e+01 4.173145000000000238e+01
7.090000000000000568e+01 1.297728999999999999e+01
7.095000000000000284e+01 1.865597999999999956e+01
7.100000000000000000e+01 2.744470000000000187e+00
7.104999999999999716e+01 6.212240000000000428e+00
7.109999999999999432e+01 1.871991999999999834e+01
7.115000000000000568e+01 1.060810000000000031e+01
7.120000000000000284e+01 7.738330000000000375e+00
7.125000000000000000e+01 4.238065999999999889e+01
7.129999999999999716e+01 1.293396000000000079e+01
7.134999999999999432e+01 1.369594999999999985e+01
7.140000000000000568e+01 2.720833999999999975e+01
7.145000000000000284e+01 2.066320999999999941e+01
7.150000000000000000e+01 1.081753999999999927e+01
7.154999999999999716e+01 7.663730000000000153e+00
7.159999999999999432e+01 1.949566000000000088e+01
7.165000000000000568e+01 1.425337999999999994e+01
7.170000000000000284e+01 8.876390000000000668e+00
7.175000000000000000e+01 7.581579999999999764e+00
7.179999999999999716e+01 2.635106999999999999e+01
7.184999999999999432e+01 3.628493999999999886e+01
7.190000000000000568e+01 2.073482999999999876e+01
7.195000000000000284e+01 5.044579999999999842e+00
7.200000000000000000e+01 1.602881999999999962e+01
7.204999999999999716e+01 1.762453999999999965e+01
7.209999999999999432e+01 7.970110000000000028e+00
7.215000000000000568e+01 8.433469999999999800e+00
7.220000000000000284e+01 1.504344000000000037e+01
7.225000000000000000e+01 2.422113999999999834e+01
7.229999999999999716e+01 1.464794999999999980e+01
7.234999999999999432e+01 2.035507000000000133e+01
7.240000000000000568e+01 1.111949000000000076e+01
7.245000000000000284e+01 9.669819999999999638e+00
7.250000000000000000e+01 7.496439999999999770e+00
7.254999999999999716e+01 1.433159999999999989e+01
7.259999999999999432e+01 8.211299999999999599e+00
7.265000000000000568e+01 8.717900000000000205e+00
7.270000000000000284e+01 6.561950000000000394e+00
7.275000000000000000e+01 6.146700000000000053e+00
7.279999999999999716e+01 3.644829999999999792e+00
7.284999999999999432e+01 1.547663999999999973e+01
7.290000000000000568e+01 8.753500000000000725e+00
7.295000000000000284e+01 7.399519999999999875e+00
7.300000000000000000e+01 8.842859999999999943e+00
7.304999999999999716e+01 1.232182000000000066e+01
7.309999999999999432e+01 6.004170000000000229e+00
7.315000000000000568e+01 1.056029999999999980e+01
7.320000000000000284e+01 4.995110000000000383e+00
7.325000000000000000e+01 1.508014000000000010e+01
7.329999999999999716e+01 4.595229999999999926e+00
7.334999999999999432e+01 1.802188999999999908e+01
7.340000000000000568e+01 8.067379999999999995e+00
7.345000000000000284e+01 3.622790000000000177e+00
7.350000000000000000e+01 1.429921000000000042e+01
7.354999999999999716e+01 8.258229999999999293e+00
7.359999999999999432e+01 7.219990000000000130e+00
7.365000000000000568e+01 1.205593000000000004e+01
7.370000000000000284e+01 2.496152999999999977e+01
7.375000000000000000e+01 9.813100000000000378e+00
7.379999999999999716e+01 8.310299999999999798e+00
7.384999999999999432e+01 7.039089999999999847e+00
7.390000000000000568e+01 4.034659999999999691e+00
7.395000000000000284e+01 5.745120000000000005e+00
7.400000000000000000e+01 1.829660000000000064e+00
7.404999999999999716e+01 4.168709999999999916e+00
7.409999999999999432e+01 5.847789999999999822e+00
7.415000000000000568e+01 1.392253000000000007e+01
7.420000000000000284e+01 8.844150000000000844e+00
7.425000000000000000e+01 1.818519999999999825e+01
7.429999999999999716e+01 8.342940000000000467e+00
7.434999999999999432e+01 6.978119999999999656e+00
7.440000000000000568e+01 3.684779999999999944e+00
7.445000000000000284e+01 6.297469999999999679e+00
7.450000000000000000e+01 5.997510000000000119e+00
7.454999999999999716e+01 1.106189000000000000e+01
7.459999999999999432e+01 1.070719000000000065e+01
7.465000000000000568e+01 1.056949000000000005e+01
7.470000000000000284e+01 7.293590000000000018e+00
7.475000000000000000e+01 1.078320000000000078e+01
7.479999999999999716e+01 8.187870000000000203e+00
7.484999999999999432e+01 6.662110000000000198e+00
7.490000000000000568e+01 1.561007999999999996e+01
7.495000000000000284e+01 1.544673000000000052e+01
7.500000000000000000e+01 1.456959999999999944e+01
7.504999999999999716e+01 1.427511999999999937e+01
7.509999999999999432e+01 1.165647000000000055e+01
7.515000000000000568e+01 6.046599999999999753e+00
7.520000000000000284e+01 1.428795000000000037e+01
7.525000000000000000e+01 6.428560000000000052e+00
7.529999999999999716e+01 1.027979999999999983e+01
7.534999999999999432e+01 2.064247999999999905e+01
7.540000000000000568e+01 8.097060000000000812e+00
7.545000000000000284e+01 4.921090000000000408e+00
7.550000000000000000e+01 2.949446999999999974e+01
7.554999999999999716e+01 1.748400000000000176e+01
7.559999999999999432e+01 1.974919999999999831e+01
7.565000000000000568e+01 8.213720000000000354e+00
7.570000000000000284e+01 5.780520000000000103e+00
7.575000000000000000e+01 1.313340999999999958e+01
7.579999999999999716e+01 1.140475999999999956e+01
7.584999999999999432e+01 4.244710000000000427e+00
7.590000000000000568e+01 1.526333999999999946e+01
7.595000000000000284e+01 1.760682999999999865e+01
7.600000000000000000e+01 7.959220000000000184e+00
7.604999999999999716e+01 1.865955999999999904e+01
7.609999999999999432e+01 9.791579999999999728e+00
7.615000000000000568e+01 2.724759999999999849e+00
7.620000000000000284e+01 8.268269999999999342e+00
7.625000000000000000e+01 1.468009999999999948e+01
7.629999999999999716e+01 8.607939999999999259e+00
7.634999999999999432e+01 7.970240000000000435e+00
7.640000000000000568e+01 9.435040000000000759e+00
7.645000000000000284e+01 1.108765000000000001e+01
7.650000000000000000e+01 3.990520000000000067e+00
7.654999999999999716e+01 1.037813000000000052e+01
7.659999999999999432e+01 1.002741999999999933e+01
7.665000000000000568e+01 9.320259999999999323e+00
7.670000000000000284e+01 2.295962000000000103e+01
7.675000000000000000e+01 1.091702000000000083e+01
7.679999999999999716e+01 1.652850000000000108e+01
7.684999999999999432e+01 1.977728000000000108e+01
7.690000000000000568e+01 4.105030000000000179e+00
7.695000000000000284e+01 7.344439999999999635e+00
7.700000000000000000e+01 1.268665000000000020e+01
7.704999999999999716e+01 9.757080000000000197e+00
7.709999999999999432e+01 1.120492999999999917e+01
7.715000000000000568e+01 5.605870000000000353e+00
7.720000000000000284e+01 8.664550000000000196e+00
7.725000000000000000e+01 1.183409999999999940e+01
7.729999999999999716e+01 6.801739999999999675e+00
7.734999999999999432e+01 7.745079999999999742e+00
7.740000000000000568e+01 8.638070000000000803e+00
7.745000000000000284e+01 1.288350999999999935e+01
7.750000000000000000e+01 1.065714999999999968e+01
7.754999999999999716e+01 1.114324000000000048e+01
7.759999999999999432e+01 1.168729000000000084e+01
7.765000000000000568e+01 4.190850000000000186e+00
7.770000000000000284e+01 8.667830000000000368e+00
7.775000000000000000e+01 7.791330000000000311e+00
7.779999999999999716e+01 2.389489999999999892e+00
7.784999999999999432e+01 1.077628999999999948e+01
7.790000000000000568e+01 2.030837999999999965e+01
7.795000000000000284e+01 7.015290000000000248e+00
7.800000000000000000e+01 6.017699999999999605e+00
7.804999999999999716e+01 1.167328999999999972e+01
7.809999999999999432e+01 8.173500000000000654e+00
7.815000000000000568e+01 8.800530000000000186e+00
7.820000000000000284e+01 1.159753000000000078e+01
7.825000000000000000e+01 1.154030999999999985e+01
7.829999999999999716e+01 1.208666000000000018e+01
7.834999999999999432e+01 1.573915000000000042e+01
7.840000000000000568e+01 6.562020000000000408e+00
7.845000000000000284e+01 1.446673999999999971e+01
7.850000000000000000e+01 6.782910000000000217e+00
7.854999999999999716e+01 1.564378999999999920e+01
7.859999999999999432e+01 5.823599999999999888e+00
7.865000000000000568e+01 8.539680000000000604e+00
7.870000000000000284e+01 1.027463000000000015e+01
7.875000000000000000e+01 8.414149999999999352e+00
7.879999999999999716e+01 1.013582000000000072e+01
7.884999999999999432e+01 6.730220000000000091e+00
7.890000000000000568e+01 6.164080000000000226e+00
7.895000000000000284e+01 1.037659000000000020e+01
7.900000000000000000e+01 9.219739999999999824e+00
7.904999999999999716e+01 8.332860000000000156e+00
7.909999999999999432e+01 5.874349999999999739e+00
7.915000000000000568e+01 7.455860000000000376e+00
7.920000000000000284e+01 9.623710000000000875e+00
7.925000000000000000e+01 8.823069999999999524e+00
7.929999999999999716e+01 1.168829999999999991e+01
7.934999999999999432e+01 6.504929999999999879e+00
7.940000000000000568e+01 1.271696999999999989e+01
7.945000000000000284e+01 1.540841999999999956e+01
7.950000000000000000e+01 6.824840000000000018e+00
7.954999999999999716e+01 2.363458999999999932e+01
7.959999999999999432e+01 1.358304000000000045e+01
7.965000000000000568e+01 1.106117000000000061e+01
7.970000000000000284e+01 9.154510000000000147e+00
7.975000000000000000e+01 6.797049999999999592e+00
7.979999999999999716e+01 5.603209999999999802e+00
7.984999999999999432e+01 1.753590000000000160e+01
7.990000000000000568e+01 1.824580999999999875e+01
7.995000000000000284e+01 1.768028999999999940e+01
8.000000000000000000e+01 7.319700000000000095e+00
8.004999999999999716e+01 1.177232000000000056e+01
8.009999999999999432e+01 9.302060000000000883e+00
8.015000000000000568e+01 7.969430000000000014e+00
8.020000000000000284e+01 8.847139999999999560e+00
8.025000000000000000e+01 8.444269999999999499e+00
8.029999999999999716e+01 7.067179999999999573e+00
8.034999999999999432e+01 1.223550000000000004e+01
8.040000000000000568e+01 8.027649999999999508e+00
8.045000000000000284e+01 8.322620000000000573e+00
8.050000000000000000e+01 2.214092000000000127e+01
8.054999999999999716e+01 6.287810000000000343e+00
8.059999999999999432e+01 5.565319999999999823e+00
8.065000000000000568e+01 1.432179999999999964e+01
8.070000000000000284e+01 1.247603999999999935e+01
8.075000000000000000e+01 5.544909999999999783e+00
8.079999999999999716e+01 2.204081000000000046e+01
8.084999999999999432e+01 9.486150000000000304e+00
8.090000000000000568e+01 2.138998000000000133e+01
8.095000000000000284e+01 4.687879999999999825e+00
8.100000000000000000e+01 5.155949999999999811e+00
8.104999999999999716e+01 8.997070000000000789e+00
8.109999999999999432e+01 9.196759999999999380e+00
8.115000000000000568e+01 1.141599000000000075e+01
8.120000000000000284e+01 1.809082000000000079e+01
8.125000000000000000e+01 7.133440000000000225e+00
8.129999999999999716e+01 7.594730000000000203e+00
8.134999999999999432e+01 1.068994999999999962e+01
8.140000000000000568e+01 5.290350000000000108e+00
8.145000000000000284e+01 5.746050000000000324e+00
8.150000000000000000e+01 1.000622000000000078e+01
8.154999999999999716e+01 1.937997999999999976e+01
8.159999999999999432e+01 6.391200000000000436e+00
8.165000000000000568e+01 8.716390000000000526e+00
8.170000000000000284e+01 2.824737000000000009e+01
8.175000000000000000e+01 8.882979999999999876e+00
8.179999999999999716e+01 5.777549999999999741e+00
8.184999999999999432e+01 1.008181000000000083e+01
8.190000000000000568e+01 5.322479999999999656e+00
8.195000000000000284e+01 2.431777999999999906e+01
8.200000000000000000e+01 8.664640000000000342e+00
8.204999999999999716e+01 1.266506000000000043e+01
8.209999999999999432e+01 1.621687999999999974e+01
8.215000000000000568e+01 1.761485000000000056e+01
8.220000000000000284e+01 9.784269999999999357e+00
8.225000000000000000e+01 1.178420999999999985e+01
8.229999999999999716e+01 4.444149999999999601e+00
8.234999999999999432e+01 1.027590000000000003e+01
8.240000000000000568e+01 1.543019999999999925e+01
8.245000000000000284e+01 1.023554999999999993e+01
8.250000000000000000e+01 2.127081000000000088e+01
8.254999999999999716e+01 7.147170000000000023e+00
8.259999999999999432e+01 2.409985999999999962e+01
8.265000000000000568e+01 5.521169999999999689e+00
8.270000000000000284e+01 2.952633000000000152e+01
8.275000000000000000e+01 9.290119999999999933e+00
8.279999999999999716e+01 4.080250000000000377e+00
8.284999999999999432e+01 1.000694000000000017e+01
8.290000000000000568e+01 9.505979999999999208e+00
8.295000000000000284e+01 1.076207999999999920e+01
8.300000000000000000e+01 4.243319999999999759e+00
8.304999999999999716e+01 1.141911999999999949e+01
8.309999999999999432e+01 1.082751000000000019e+01
8.315000000000000568e+01 2.254290999999999912e+01
8.320000000000000284e+01 6.926809999999999690e+00
8.325000000000000000e+01 8.419549999999999201e+00
8.329999999999999716e+01 7.706360000000000099e+00
8.334999999999999432e+01 2.876360000000000028e+00
8.340000000000000568e+01 5.284819999999999851e+00
8.345000000000000284e+01 9.736200000000000188e+00
8.350000000000000000e+01 3.223759999999999959e+00
8.354999999999999716e+01 3.219366999999999734e+01
8.359999999999999432e+01 9.207649999999999224e+00
8.365000000000000568e+01 1.530340999999999951e+01
8.370000000000000284e+01 2.198537999999999926e+01
8.375000000000000000e+01 1.052333999999999925e+01
8.379999999999999716e+01 8.596740000000000492e+00
8.384999999999999432e+01 7.233380000000000365e+00
8.390000000000000568e+01 1.291976999999999975e+01
8.395000000000000284e+01 1.721407999999999916e+01
8.400000000000000000e+01 7.998070000000000235e+00
8.404999999999999716e+01 1.156132999999999988e+01
8.409999999999999432e+01 3.486670000000000158e+00
8.415000000000000568e+01 7.373800000000000132e+00
8.420000000000000284e+01 1.103824999999999967e+01
8.425000000000000000e+01 8.039630000000000720e+00
8.429999999999999716e+01 1.083139000000000074e+01
8.434999999999999432e+01 1.953263000000000105e+01
8.440000000000000568e+01 2.982130000000000081e+01
8.445000000000000284e+01 3.088213000000000008e+01
8.450000000000000000e+01 9.019709999999999894e+00
8.454999999999999716e+01 7.377010000000000289e+00
8.459999999999999432e+01 8.343469999999999942e+00
8.465000000000000568e+01 8.733790000000000830e+00
8.470000000000000284e+01 1.729192000000000107e+01
8.475000000000000000e+01 1.207478000000000051e+01
8.479999999999999716e+01 7.830499999999999794e+00
8.484999999999999432e+01 6.180380000000000429e+00
8.490000000000000568e+01 2.241732999999999976e+01
8.495000000000000284e+01 1.339258000000000060e+01
8.500000000000000000e+01 2.149922000000000111e+01
8.504999999999999716e+01 1.379336999999999946e+01
8.509999999999999432e+01 2.624886000000000053e+01
8.515000000000000568e+01 1.127896999999999927e+01
8.520000000000000284e+01 1.437335000000000029e+01
8.525000000000000000e+01 2.001154999999999973e+01
8.529999999999999716e+01 1.471674999999999933e+01
8.534999999999999432e+01 1.033639999999999937e+01
8.540000000000000568e+01 5.601670000000000371e+00
8.545000000000000284e+01 4.262209999999999610e+00
8.550000000000000000e+01 2.226144999999999996e+01
8.554999999999999716e+01 8.864539999999999864e+00
8.559999999999999432e+01 4.390270000000000117e+00
8.565000000000000568e+01 2.160523999999999845e+01
8.570000000000000284e+01 7.558709999999999596e+00
8.575000000000000000e+01 7.662749999999999950e+00
8.579999999999999716e+01 2.254720000000000013e+01
8.584999999999999432e+01 1.555171999999999954e+01
8.590000000000000568e+01 1.179021999999999970e+01
8.595000000000000284e+01 1.507377999999999929e+01
8.600000000000000000e+01 9.887600000000000833e+00
8.604999999999999716e+01 1.063987000000000016e+01
8.609999999999999432e+01 2.031458999999999904e+01
8.615000000000000568e+01 7.232779999999999987e+00
8.620000000000000284e+01 1.442995999999999945e+01
8.625000000000000000e+01 6.863640000000000185e+00
8.629999999999999716e+01 1.513902999999999999e+01
8.634999999999999432e+01 2.185172999999999988e+01
8.640000000000000568e+01 1.114184000000000019e+01
8.645000000000000284e+01 1.249863999999999997e+01
8.650000000000000000e+01 1.048564000000000007e+01
8.654999999999999716e+01 6.161310000000000286e+00
8.659999999999999432e+01 2.410283000000000087e+01
8.665000000000000568e+01 2.004101999999999961e+01
8.670000000000000284e+01 1.729906000000000077e+01
8.675000000000000000e+01 2.727700000000000014e+00
8.679999999999999716e+01 4.318410000000000082e+00
8.684999999999999432e+01 8.734289999999999665e+00
8.690000000000000568e+01 9.832010000000000360e+00
8.695000000000000284e+01 4.996590000000000309e+00
8.700000000000000000e+01 1.524444000000000088e+01
8.704999999999999716e+01 7.211090000000000444e+00
8.709999999999999432e+01 7.827919999999999767e+00
8.715000000000000568e+01 1.218892999999999915e+01
8.720000000000000284e+01 8.319770000000000110e+00
8.725000000000000000e+01 5.567529999999999646e+00
8.729999999999999716e+01 1.689277999999999835e+01
8.734999999999999432e+01 3.239719000000000193e+01
8.740000000000000568e+01 1.397392999999999930e+01
8.745000000000000284e+01 1.058183000000000007e+01
8.750000000000000000e+01 9.622479999999999478e+00
8.754999999999999716e+01 2.810763000000000034e+01
8.759999999999999432e+01 9.818740000000000023e+00
8.765000000000000568e+01 9.387940000000000396e+00
8.770000000000000284e+01 1.073902000000000001e+01
8.775000000000000000e+01 9.509159999999999613e+00
8.779999999999999716e+01 8.599159999999999471e+00
8.784999999999999432e+01 1.497403000000000084e+01
8.790000000000000568e+01 2.412886999999999915e+01
8.795000000000000284e+01 8.433859999999999246e+00
8.800000000000000000e+01 7.227190000000000225e+00
8.804999999999999716e+01 1.106392999999999915e+01
8.809999999999999432e+01 1.219871999999999979e+01
8.815000000000000568e+01 9.430709999999999482e+00
8.820000000000000284e+01 6.586759999999999948e+00
8.825000000000000000e+01 1.001685999999999943e+01
8.829999999999999716e+01 6.255880000000000329e+00
8.834999999999999432e+01 9.734270000000000422e+00
8.840000000000000568e+01 7.210630000000000095e+00
8.845000000000000284e+01 8.448809999999999931e+00
8.850000000000000000e+01 4.648159999999999847e+00
8.854999999999999716e+01 2.923721000000000103e+01
8.859999999999999432e+01 2.803771000000000058e+01
8.865000000000000568e+01 1.210310999999999915e+01
8.870000000000000284e+01 6.495540000000000092e+00
8.875000000000000000e+01 7.080490000000000173e+00
8.879999999999999716e+01 1.186735999999999969e+01
8.884999999999999432e+01 1.346254000000000062e+01
8.890000000000000568e+01 1.186444000000000010e+01
8.895000000000000284e+01 6.345710000000000406e+00
8.900000000000000000e+01 8.999670000000000059e+00
8.904999999999999716e+01 4.454290000000000305e+00
8.909999999999999432e+01 1.007479000000000013e+01
8.915000000000000568e+01 1.124051000000000045e+01
8.920000000000000284e+01 1.847197999999999851e+01
8.925000000000000000e+01 7.242980000000000196e+00
8.929999999999999716e+01 1.641010999999999953e+01
8.934999999999999432e+01 3.663110000000000088e+00
8.940000000000000568e+01 2.169322999999999979e+01
8.945000000000000284e+01 3.885089999999999932e+00
8.950000000000000000e+01 1.411519000000000013e+01
8.954999999999999716e+01 1.724142000000000152e+01
8.959999999999999432e+01 1.944022000000000006e+01
8.965000000000000568e+01 7.886420000000000208e+00
8.970000000000000284e+01 8.478880000000000194e+00
8.975000000000000000e+01 7.311480000000000423e+00
8.979999999999999716e+01 1.632946000000000097e+01
8.984999999999999432e+01 4.362659999999999982e+00
8.990000000000000568e+01 7.968960000000000043e+00
8.995000000000000284e+01 7.068889999999999674e+00
9.000000000000000000e+01 1.479179000000000066e+01
9.004999999999999716e+01 2.035915999999999926e+01
9.009999999999999432e+01 1.874342000000000041e+01
9.015000000000000568e+01 1.313244000000000078e+01
9.020000000000000284e+01 1.407681999999999967e+01
9.025000000000000000e+01 2.320059999999999789e+00
9.029999999999999716e+01 2.429409000000000063e+01
9.034999999999999432e+01 1.280275999999999925e+01
9.040000000000000568e+01 7.296649999999999636e+00
9.045000000000000284e+01 5.762129999999999974e+00
9.050000000000000000e+01 7.455630000000000202e+00
9.054999999999999716e+01 8.957819999999999894e+00
9.059999999999999432e+01 1.448401999999999923e+01
9.065000000000000568e+01 5.635019999999999918e+00
9.070000000000000284e+01 1.534454000000000029e+01
9.075000000000000000e+01 6.676459999999999617e+00
9.079999999999999716e+01 6.086509999999999643e+00
9.084999999999999432e+01 7.638840000000000074e+00
9.090000000000000568e+01 1.232652000000000037e+01
9.095000000000000284e+01 4.684490000000000265e+00
9.100000000000000000e+01 1.491693000000000069e+01
9.104999999999999716e+01 6.379629999999999690e+00
9.109999999999999432e+01 1.648102000000000089e+01
9.115000000000000568e+01 1.429442000000000057e+01
9.120000000000000284e+01 6.124390000000000001e+00
9.125000000000000000e+01 8.738429999999999254e+00
9.129999999999999716e+01 6.302920000000000300e+00
9.134999999999999432e+01 1.477735999999999983e+01
9.140000000000000568e+01 1.221307000000000009e+01
9.145000000000000284e+01 8.115560000000000329e+00
9.150000000000000000e+01 4.855660000000000309e+00
9.154999999999999716e+01 1.494525999999999932e+01
9.159999999999999432e+01 9.967719999999999914e+00
9.165000000000000568e+01 5.563390000000000057e+00
9.170000000000000284e+01 6.355769999999999698e+00
9.175000000000000000e+01 5.616990000000000371e+00
9.179999999999999716e+01 9.699889999999999901e+00
9.184999999999999432e+01 2.267650000000000166e+00
9.190000000000000568e+01 2.051144999999999996e+01
9.195000000000000284e+01 6.213029999999999831e+00
9.200000000000000000e+01 7.739910000000000068e+00
9.204999999999999716e+01 1.562695000000000078e+01
9.209999999999999432e+01 2.761184000000000083e+01
9.215000000000000568e+01 1.286360999999999954e+01
9.220000000000000284e+01 1.013367000000000040e+01
9.225000000000000000e+01 1.802567000000000164e+01
9.229999999999999716e+01 1.314668999999999954e+01
9.234999999999999432e+01 1.393321000000000076e+01
9.240000000000000568e+01 1.067844000000000015e+01
9.245000000000000284e+01 6.924210000000000420e+00
9.250000000000000000e+01 1.125135000000000041e+01
9.254999999999999716e+01 4.488209999999999589e+00
9.259999999999999432e+01 2.054150999999999883e+01
9.265000000000000568e+01 1.071241999999999983e+01
9.270000000000000284e+01 2.174420000000000019e+00
9.275000000000000000e+01 9.207259999999999778e+00
9.279999999999999716e+01 6.726510000000000211e+00
9.284999999999999432e+01 1.056673999999999936e+01
9.290000000000000568e+01 5.353209999999999802e+00
9.295000000000000284e+01 1.539405000000000001e+01
9.300000000000000000e+01 1.663729000000000013e+01
9.304999999999999716e+01 5.332290000000000418e+00
9.309999999999999432e+01 8.585990000000000677e+00
9.315000000000000568e+01 6.080210000000000115e+00
9.320000000000000284e+01 4.717839999999999812e+00
9.325000000000000000e+01 1.133793999999999969e+01
9.329999999999999716e+01 2.091766000000000147e+01
9.334999999999999432e+01 1.296955999999999953e+01
9.340000000000000568e+01 9.581659999999999400e+00
9.345000000000000284e+01 8.514300000000000423e+00
9.350000000000000000e+01 1.204673000000000016e+01
9.354999999999999716e+01 9.240360000000000795e+00
9.359999999999999432e+01 1.784006000000000114e+01
9.365000000000000568e+01 9.899110000000000298e+00
9.370000000000000284e+01 1.851629000000000147e+01
9.375000000000000000e+01 1.041294000000000075e+01
9.379999999999999716e+01 2.217089999999999783e+00
9.384999999999999432e+01 6.849319999999999631e+00
9.390000000000000568e+01 1.447990000000000066e+01
9.395000000000000284e+01 7.613010000000000055e+00
9.400000000000000000e+01 8.504379999999999384e+00
9.404999999999999716e+01 9.413429999999999964e+00
9.409999999999999432e+01 1.577283000000000079e+01
9.415000000000000568e+01 1.096363999999999983e+01
9.420000000000000284e+01 5.571799999999999642e+00
9.425000000000000000e+01 1.205110999999999954e+01
9.429999999999999716e+01 9.175620000000000331e+00
9.434999999999999432e+01 4.622860000000000191e+00
9.440000000000000568e+01 1.151600999999999964e+01
9.445000000000000284e+01 6.346149999999999736e+00
9.450000000000000000e+01 1.458245999999999931e+01
9.454999999999999716e+01 7.197460000000000413e+00
9.459999999999999432e+01 7.181930000000000369e+00
9.465000000000000568e+01 1.060453000000000046e+01
9.470000000000000284e+01 9.071719999999999118e+00
9.475000000000000000e+01 7.741769999999999818e+00
9.479999999999999716e+01 4.490090000000000359e+00
9.484999999999999432e+01 1.667363999999999891e+01
9.490000000000000568e+01 8.134959999999999525e+00
9.495000000000000284e+01 9.366659999999999542e+00
9.500000000000000000e+01 1.319852999999999987e+01
9.504999999999999716e+01 6.722559999999999647e+00
9.509999999999999432e+01 5.177509999999999835e+00
9.515000000000000568e+01 1.982792999999999850e+01
9.520000000000000284e+01 4.973480000000000345e+00
9.525000000000000000e+01 2.561949999999999950e+00
9.529999999999999716e+01 3.537889999999999979e+00
9.534999999999999432e+01 1.679036999999999935e+01
9.540000000000000568e+01 3.184280000000000221e+00
9.545000000000000284e+01 6.851670000000000371e+00
9.550000000000000000e+01 2.418311999999999884e+01
9.554999999999999716e+01 1.823421000000000092e+01
9.559999999999999432e+01 5.144420000000000215e+00
9.565000000000000568e+01 1.829253999999999891e+01
9.570000000000000284e+01 8.958840000000000359e+00
9.575000000000000000e+01 1.431296000000000035e+01
9.579999999999999716e+01 1.424198999999999948e+01
9.584999999999999432e+01 9.120380000000000820e+00
9.590000000000000568e+01 1.562509999999999977e+01
9.595000000000000284e+01 9.700559999999999405e+00
9.600000000000000000e+01 7.323299999999999699e+00
9.604999999999999716e+01 1.179696999999999996e+01
9.609999999999999432e+01 7.081680000000000419e+00
9.615000000000000568e+01 1.450880000000000081e+01
9.620000000000000284e+01 1.537945999999999991e+01
9.625000000000000000e+01 4.611570000000000391e+00
9.629999999999999716e+01 9.449049999999999727e+00
9.634999999999999432e+01 1.990019999999999900e+00
9.640000000000000568e+01 5.767439999999999678e+00
9.645000000000000284e+01 5.904799999999999827e+00
9.650000000000000000e+01 9.764659999999999229e+00
9.654999999999999716e+01 7.252979999999999983e+00
9.659999999999999432e+01 1.396162999999999954e+01
9.665000000000000568e+01 4.821530000000000094e+00
9.670000000000000284e+01 8.406850000000000378e+00
9.675000000000000000e+01 1.602686999999999884e+01
9.679999999999999716e+01 4.221790000000000376e+00
9.684999999999999432e+01 1.976952999999999960e+01
9.690000000000000568e+01 5.686090000000000089e+00
9.695000000000000284e+01 2.801419999999999799e+00
9.700000000000000000e+01 2.689029999999999809e+00
9.704999999999999716e+01 9.742720000000000269e+00
9.709999999999999432e+01 8.546189999999999287e+00
9.715000000000000568e+01 1.862548999999999921e+01
9.720000000000000284e+01 1.528251000000000026e+01
9.725000000000000000e+01 7.182409999999999961e+00
9.729999999999999716e+01 1.927693000000000012e+01
9.734999999999999432e+01 8.659530000000000172e+00
9.740000000000000568e+01 2.114020000000000010e+01
9.745000000000000284e+01 3.240040000000000031e+00
9.750000000000000000e+01 9.370269999999999655e+00
9.754999999999999716e+01 1.945330999999999833e+01
9.759999999999999432e+01 7.493699999999999584e+00
9.765000000000000568e+01 1.211349000000000053e+01
9.770000000000000284e+01 1.637022999999999939e+01
9.775000000000000000e+01 1.042548000000000030e+01
9.779999999999999716e+01 1.970567000000000135e+01
9.784999999999999432e+01 8.135889999999999844e+00
9.790000000000000568e+01 4.508890000000000065e+00
9.795000000000000284e+01 1.452602000000000082e+01
9.800000000000000000e+01 1.221630000000000038e+01
9.804999999999999716e+01 9.162029999999999674e+00
9.809999999999999432e+01 7.872959999999999958e+00
9.815000000000000568e+01 1.424745000000000061e+01
9.820000000000000284e+01 1.388250000000000028e+01
9.825000000000000000e+01 1.282119999999999926e+01
9.829999999999999716e+01 1.027333999999999925e+01
9.834999999999999432e+01 1.009861000000000075e+01
9.840000000000000568e+01 1.218497999999999948e+01
9.845000000000000284e+01 9.699699999999999989e+00
9.850000000000000000e+01 5.911059999999999981e+00
9.854999999999999716e+01 5.117329999999999934e+00
9.859999999999999432e+01 8.775850000000000151e+00
9.865000000000000568e+01 6.070359999999999978e+00
9.870000000000000284e+01 1.042929999999999957e+01
9.875000000000000000e+01 1.821300000000000097e+01
9.879999999999999716e+01 8.685060000000000002e+00
9.884999999999999432e+01 7.457699999999999996e+00
9.890000000000000568e+01 1.084909999999999997e+01
9.895000000000000284e+01 2.618987999999999872e+01
9.900000000000000000e+01 1.079748999999999981e+01
9.904999999999999716e+01 7.638390000000000235e+00
9.909999999999999432e+01 6.311009999999999565e+00
9.915000000000000568e+01 1.477369000000000021e+01
9.920000000000000284e+01 1.014667999999999992e+01
9.925000000000000000e+01 6.103699999999999903e+00
9.929999999999999716e+01 1.372157999999999944e+01
9.934999999999999432e+01 3.423540000000000028e+00
9.940000000000000568e+01 7.771499999999999631e+00
9.945000000000000284e+01 8.913289999999999935e+00
9.950000000000000000e+01 1.389709000000000039e+01
9.954999999999999716e+01 1.040113000000000021e+01
9.959999999999999432e+01 7.754209999999999603e+00
9.965000000000000568e+01 5.315590000000000259e+00
9.970000000000000284e+01 2.038506999999999891e+01
9.975000000000000000e+01 1.275952000000000019e+01
9.979999999999999716e+01 9.544219999999999260e+00
9.984999999999999432e+01 8.773619999999999308e+00
9.990000000000000568e+01 1.162773999999999930e+01
9.995000000000000284e+01 1.381429999999999936e+01
1.000000000000000000e+02 4.073330000000000339e+00
1.000499999999999972e+02 1.724033000000000015e+01
1.000999999999999943e+02 6.646829999999999572e+00
1.001500000000000057e+02 9.581720000000000681e+00
1.002000000000000028e+02 5.881709999999999994e+00
1.002500000000000000e+02 1.277816999999999936e+01
1.002999999999999972e+02 5.997119999999999784e+00
1.003499999999999943e+02 2.100290000000000035e+01
1.004000000000000057e+02 1.127088999999999963e+01
1.004500000000000028e+02 1.428486999999999973e+01
1.005000000000000000e+02 1.490961000000000070e+01
1.005499999999999972e+02 1.061486000000000018e+01
1.005999999999999943e+02 6.405450000000000088e+00
1.006500000000000057e+02 1.352247000000000021e+01
1.007000000000000028e+02 8.516560000000000130e+00
1.007500000000000000e+02 1.754228000000000165e+01
1.007999999999999972e+02 1.617332999999999998e+01
1.008499999999999943e+02 4.288490000000000357e+00
1.009000000000000057e+02 1.118753000000000064e+01
1.009500000000000028e+02 1.011763000000000012e+01
1.010000000000000000e+02 1.252448000000000050e+01
1.010499999999999972e+02 6.872160000000000046e+00
1.010999999999999943e+02 1.577289000000000030e+01
1.011500000000000057e+02 5.331479999999999997e+00
1.012000000000000028e+02 6.334190000000000431e+00
1.012500000000000000e+02 7.712150000000000283e+00
1.012999999999999972e+02 1.132185999999999915e+01
1.013499999999999943e+02 1.215770000000000017e+01
1.014000000000000057e+02 1.166150000000000020e+01
1.014500000000000028e+02 9.758800000000000807e+00
1.015000000000000000e+02 6.099009999999999820e+00
1.015499999999999972e+02 1.362904999999999944e+01
1.015999999999999943e+02 5.484860000000000291e+00
1.016500000000000057e+02 4.865090000000000359e+00
1.017000000000000028e+02 7.442540000000000155e+00
1.017500000000000000e+02 8.658089999999999620e+00
1.017999999999999972e+02 8.603460000000000107e+00
1.018499999999999943e+02 1.411668000000000056e+01
1.019000000000000057e+02 1.196904999999999930e+01
1.019500000000000028e+02 8.017179999999999751e+00
1.020000000000000000e+02 6.952289999999999637e+00
1.020499999999999972e+02 1.191624999999999979e+01
1.020999999999999943e+02 9.183410000000000295e+00
1.021500000000000057e+02 1.682106999999999886e+01
1.022000000000000028e+02 1.243922000000000061e+01
1.022500000000000000e+02 1.072700999999999993e+01
1.022999999999999972e+02 1.245313999999999943e+01
1.023499999999999943e+02 6.038249999999999673e+00
1.024000000000000057e+02 4.206610000000000404e+00
1.024500000000000028e+02 4.128180000000000405e+00
1.025000000000000000e+02 8.961970000000000880e+00
1.025499999999999972e+02 8.135460000000000136e+00
1.025999999999999943e+02 9.271699999999999164e+00
1.026500000000000057e+02 1.077457000000000065e+01
1.027000000000000028e+02 1.249802999999999997e+01
1.027500000000000000e+02 7.988850000000000229e+00
1.027999999999999972e+02 1.181467999999999918e+01
1.028499999999999943e+02 6.151570000000000427e+00
1.029000000000000057e+02 9.495340000000000558e+00
1.029500000000000028e+02 6.456570000000000142e+00
1.030000000000000000e+02 9.171839999999999549e+00
1.030499999999999972e+02 1.455681000000000047e+01
1.030999999999999943e+02 1.216287999999999947e+01
1.031500000000000057e+02 4.092220000000000191e+00
1.032000000000000028e+02 7.460720000000000240e+00
1.032500000000000000e+02 9.121109999999999829e+00
1.032999999999999972e+02 9.156890000000000640e+00
1.033499999999999943e+02 9.498590000000000089e+00
1.034000000000000057e+02 8.068229999999999791e+00
1.034500000000000028e+02 5.829609999999999737e+00
1.035000000000000000e+02 7.382559999999999789e+00
1.035499999999999972e+02 1.772234999999999872e+01
1.035999999999999943e+02 4.617939999999999934e+00
1.036500000000000057e+02 8.656729999999999592e+00
1.037000000000000028e+02 1.566034999999999933e+01
1.037500000000000000e+02 3.672449999999999992e+00
1.037999999999999972e+02 1.439507000000000048e+01
1.038499999999999943e+02 5.814700000000000202e+00
1.039000000000000057e+02 7.278990000000000293e+00
1.039500000000000028e+02 1.310505999999999993e+01
1.040000000000000000e+02 1.264403000000000077e+01
1.040499999999999972e+02 9.041959999999999553e+00
1.040999999999999943e+02 1.049064000000000085e+01
1.041500000000000057e+02 1.614714000000000027e+01
1.042000000000000028e+02 6.174000000000000377e+00
1.042500000000000000e+02 4.432140000000000413e+00
1.042999999999999972e+02 8.989580000000000126e+00
1.043499999999999943e+02 7.245750000000000135e+00
1.044000000000000057e+02 4.374299999999999855e+00
1.044500000000000028e+02 7.423269999999999591e+00
1.045000000000000000e+02 6.378269999999999662e+00
1.045499999999999972e+02 6.937899999999999956e+00
1.045999999999999943e+02 6.302249999999999908e+00
1.046500000000000057e+02 1.628180000000000049e+01
1.047000000000000028e+02 1.675331999999999866e+01
1.047500000000000000e+02 7.884059999999999846e+00
1.047999999999999972e+02 1.443186000000000035e+01
1.048499999999999943e+02 1.071673999999999971e+01
1.049000000000000057e+02 9.822400000000000020e+00
1.049500000000000028e+02 3.584330000000000016e+00
1.050000000000000000e+02 7.661050000000000360e+00
1.050499999999999972e+02 4.829189999999999650e+00
1.050999999999999943e+02 1.424654999999999916e+01
1.051500000000000057e+02 1.336791000000000018e+01
1.052000000000000028e+02 9.549870000000000303e+00
1.052500000000000000e+02 5.147470000000000212e+00
1.052999999999999972e+02 9.765760000000000218e+00
1.053499999999999943e+02 8.069670000000000343e+00
1.054000000000000057e+02 7.664270000000000138e+00
1.054500000000000028e+02 7.594839999999999591e+00
1.055000000000000000e+02 1.604354999999999976e+01
1.055499999999999972e+02 1.062260000000000026e+01
1.055999999999999943e+02 5.710569999999999702e+00
1.056500000000000057e+02 5.124939999999999607e+00
1.057000000000000028e+02 8.082119999999999749e+00
1.057500000000000000e+02 1.155239000000000082e+01
1.057999999999999972e+02 5.564429999999999765e+00
1.058499999999999943e+02 3.680550000000000210e+00
1.059000000000000057e+02 1.040685000000000038e+01
1.059500000000000028e+02 9.405979999999999563e+00
1.060000000000000000e+02 1.792499000000000109e+01
1.060499999999999972e+02 1.339916999999999980e+01
1.060999999999999943e+02 9.762610000000000454e+00
1.061500000000000057e+02 1.366057999999999950e+01
1.062000000000000028e+02 9.164139999999999731e+00
1.062500000000000000e+02 1.536862999999999957e+01
1.062999999999999972e+02 9.811880000000000379e+00
1.063499999999999943e+02 1.068274000000000079e+01
1.064000000000000057e+02 4.700800000000000090e+00
1.064500000000000028e+02 5.484700000000000131e+00
1.065000000000000000e+02 1.332520000000000060e+01
1.065499999999999972e+02 1.296481999999999957e+01
1.065999999999999943e+02 7.158400000000000318e+00
1.066500000000000057e+02 6.877480000000000260e+00
1.067000000000000028e+02 7.236460000000000115e+00
1.067500000000000000e+02 7.094669999999999810e+00
1.067999999999999972e+02 1.089433000000000007e+01
1.068499999999999943e+02 7.543549999999999756e+00
1.069000000000000057e+02 9.873369999999999536e+00
1.069500000000000028e+02 6.606390000000000207e+00
1.070000000000000000e+02 1.192056000000000004e+01
1.070499999999999972e+02 4.543210000000000193e+00
1.070999999999999943e+02 7.702790000000000248e+00
1.071500000000000057e+02 1.651667000000000129e+01
1.072000000000000028e+02 5.012769999999999726e+00
1.072500000000000000e+02 7.496550000000000047e+00
1.072999999999999972e+02 1.004438999999999993e+01
1.073499999999999943e+02 1.152143000000000050e+01
1.074000000000000057e+02 1.017567999999999984e+01
1.074500000000000028e+02 5.258960000000000079e+00
1.075000000000000000e+02 6.447059999999999569e+00
1.075499999999999972e+02 2.317219999999999835e+00
1.075999999999999943e+02 8.536220000000000141e+00
1.076500000000000057e+02 9.401669999999999305e+00
1.077000000000000028e+02 4.538450000000000095e+00
1.077500000000000000e+02 1.284736999999999973e+01
1.077999999999999972e+02 3.934070000000000178e+00
1.078499999999999943e+02 1.645613000000000170e+01
1.079000000000000057e+02 6.254690000000000083e+00
1.079500000000000028e+02 9.634330000000000283e+00
1.080000000000000000e+02 6.201520000000000366e+00
1.080499999999999972e+02 1.244666999999999923e+01
1.080999999999999943e+02 1.514117000000000068e+01
1.081500000000000057e+02 7.473659999999999748e+00
1.082000000000000028e+02 7.263530000000000264e+00
1.082500000000000000e+02 6.676070000000000171e+00
1.082999999999999972e+02 1.231851999999999947e+01
1.083499999999999943e+02 8.225479999999999237e+00
1.084000000000000057e+02 5.505289999999999573e+00
1.084500000000000028e+02 3.957759999999999945e+00
1.085000000000000000e+02 5.541129999999999889e+00
1.085499999999999972e+02 8.695510000000000517e+00
1.085999999999999943e+02 1.246453999999999951e+01
1.086500000000000057e+02 1.339906000000000041e+01
1.087000000000000028e+02 9.680099999999999483e+00
1.087500000000000000e+02 1.181207000000000029e+01
1.087999999999999972e+02 5.500270000000000437e+00
1.088499999999999943e+02 8.252959999999999852e+00
1.089000000000000057e+02 5.213000000000000078e+00
1.089500000000000028e+02 7.538199999999999790e+00
1.090000000000000000e+02 1.314254999999999995e+01
1.090499999999999972e+02 7.502690000000000303e+00
1.090999999999999943e+02 7.399930000000000341e+00
1.091500000000000057e+02 8.000730000000000786e+00
1.092000000000000028e+02 1.297231000000000023e+01
1.092500000000000000e+02 3.799510000000000165e+00
1.092999999999999972e+02 1.577796999999999983e+01
1.093499999999999943e+02 1.035427999999999926e+01
1.094000000000000057e+02 1.294157000000000046e+01
1.094500000000000028e+02 8.357789999999999608e+00
1.095000000000000000e+02 5.144409999999999705e+00
1.095499999999999972e+02 1.171330000000000027e+01
1.095999999999999943e+02 9.299480000000000857e+00
1.096500000000000057e+02 9.335129999999999484e+00
1.097000000000000028e+02 1.159848999999999997e+01
1.097500000000000000e+02 8.146729999999999805e+00
1.097999999999999972e+02 1.146692000000000000e+01
1.098499999999999943e+02 1.462387999999999977e+01
1.099000000000000057e+02 1.297586000000000084e+01
1.099500000000000028e+02 1.078125000000000000e+01
1.100000000000000000e+02 1.075519000000000069e+01
1.100499999999999972e+02 8.886530000000000484e+00
1.100999999999999943e+02 1.083097000000000065e+01
1.101500000000000057e+02 6.662829999999999586e+00
1.102000000000000028e+02 1.214939000000000036e+01
1.102500000000000000e+02 4.542910000000000004e+00
1.102999999999999972e+02 5.335950000000000415e+00
1.103499999999999943e+02 1.178790000000000049e+01
1.104000000000000057e+02 1.149226999999999954e+01
1.104500000000000028e+02 5.826299999999999812e+00
1.105000000000000000e+02 9.612270000000000536e+00
1.105499999999999972e+02 8.973789999999999267e+00
1.105999999999999943e+02 7.038459999999999717e+00
1.106500000000000057e+02 1.580950999999999951e+01
1.107000000000000028e+02 4.708039999999999559e+00
1.107500000000000000e+02 1.095387000000000022e+01
1.107999999999999972e+02 7.577149999999999608e+00
1.108499999999999943e+02 8.225429999999999353e+00
1.109000000000000057e+02 6.962019999999999875e+00
1.109500000000000028e+02 2.142352999999999952e+01
1.110000000000000000e+02 1.102186999999999983e+01
1.110499999999999972e+02 3.831529999999999880e+00
1.110999999999999943e+02 4.234770000000000145e+00
1.111500000000000057e+02 5.874850000000000350e+00
1.112000000000000028e+02 6.734440000000000204e+00
1.112500000000000000e+02 5.156039999999999957e+00
1.112999999999999972e+02 5.163470000000000226e+00
1.113499999999999943e+02 7.430970000000000297e+00
1.114000000000000057e+02 1.292886000000000024e+01
1.114500000000000028e+02 4.072409999999999641e+00
1.115000000000000000e+02 7.780780000000000030e+00
1.115499999999999972e+02 9.537969999999999615e+00
1.115999999999999943e+02 4.603519999999999612e+00
1.116500000000000057e+02 5.910790000000000433e+00
1.117000000000000028e+02 9.930369999999999919e+00
1.117500000000000000e+02 6.503420000000000201e+00
1.117999999999999972e+02 2.045380000000000198e+00
1.118499999999999943e+02 4.382259999999999600e+00
1.119000000000000057e+02 5.150260000000000282e+00
1.119500000000000028e+02 9.233050000000000423e+00
1.120000000000000000e+02 7.998440000000000438e+00
1.120499999999999972e+02 3.121259999999999923e+00
1.120999999999999943e+02 7.204349999999999810e+00
1.121500000000000057e+02 7.419419999999999682e+00
1.122000000000000028e+02 5.211669999999999803e+00
1.122500000000000000e+02 5.560279999999999667e+00
1.122999999999999972e+02 8.846429999999999794e+00
1.123499999999999943e+02 9.520979999999999777e+00
1.124000000000000057e+02 8.674770000000000536e+00
1.124500000000000028e+02 5.230570000000000164e+00
1.125000000000000000e+02 8.528470000000000439e+00
1.125499999999999972e+02 8.779719999999999303e+00
1.125999999999999943e+02 4.940419999999999590e+00
1.126500000000000057e+02 3.474310000000000009e+00
1.127000000000000028e+02 7.394479999999999720e+00
1.127500000000000000e+02 6.832980000000000054e+00
1.127999999999999972e+02 8.044029999999999347e+00
1.128499999999999943e+02 1.009783000000000008e+01
1.129000000000000057e+02 5.730129999999999946e+00
1.129500000000000028e+02 7.458540000000000170e+00
1.130000000000000000e+02 5.964080000000000048e+00
1.130499999999999972e+02 4.057369999999999699e+00
1.130999999999999943e+02 3.909590000000000121e+00
1.131500000000000057e+02 1.068097999999999992e+01
1.132000000000000028e+02 8.266030000000000655e+00
1.132500000000000000e+02 6.591849999999999987e+00
1.132999999999999972e+02 9.140679999999999694e+00
1.133499999999999943e+02 8.654370000000000118e+00
1.134000000000000057e+02 9.384499999999999176e+00
1.134500000000000028e+02 5.660330000000000084e+00
1.135000000000000000e+02 3.689169999999999838e+00
1.135499999999999972e+02 1.154916000000000054e+01
1.135999999999999943e+02 5.696720000000000006e+00
1.136500000000000057e+02 1.044455999999999918e+01
1.137000000000000028e+02 4.757469999999999644e+00
1.137500000000000000e+02 8.374959999999999738e+00
1.137999999999999972e+02 8.777580000000000382e+00
1.138499999999999943e+02 4.634140000000000370e+00
1.139000000000000057e+02 1.422827999999999982e+01
1.139500000000000028e+02 7.788499999999999979e+00
1.140000000000000000e+02 1.658297999999999917e+01
1.140499999999999972e+02 1.026769999999999960e+01
1.140999999999999943e+02 4.532399999999999984e+00
1.141500000000000057e+02 1.132595000000000063e+01
1.142000000000000028e+02 1.133869999999999933e+01
1.142500000000000000e+02 5.467880000000000074e+00
1.142999999999999972e+02 5.957040000000000113e+00
1.143499999999999943e+02 8.270960000000000534e+00
1.144000000000000057e+02 9.021509999999999252e+00
1.144500000000000028e+02 2.376850000000000129e+00
1.145000000000000000e+02 9.338110000000000355e+00
1.145499999999999972e+02 1.427530999999999928e+01
1.145999999999999943e+02 5.841149999999999842e+00
1.146500000000000057e+02 1.007113000000000014e+01
1.147000000000000028e+02 6.794570000000000221e+00
1.147500000000000000e+02 4.898380000000000400e+00
1.147999999999999972e+02 1.002879000000000076e+01
1.148499999999999943e+02 7.917889999999999873e+00
1.149000000000000057e+02 9.398089999999999833e+00
1.149500000000000028e+02 7.780439999999999579e+00
1.150000000000000000e+02 1.522992999999999952e+01
1.150499999999999972e+02 6.917869999999999742e+00
1.150999999999999943e+02 6.411480000000000068e+00
1.151500000000000057e+02 1.028134000000000015e+01
1.152000000000000028e+02 6.752640000000000420e+00
1.152500000000000000e+02 6.183620000000000339e+00
1.152999999999999972e+02 1.621502999999999872e+01
1.153499999999999943e+02 6.908459999999999823e+00
1.154000000000000057e+02 6.190179999999999794e+00
1.154500000000000028e+02 8.535370000000000346e+00
1.155000000000000000e+02 8.485250000000000625e+00
1.155499999999999972e+02 5.555819999999999759e+00
1.155999999999999943e+02 9.252850000000000463e+00
1.156500000000000057e+02 9.552659999999999485e+00
1.157000000000000028e+02 5.657549999999999635e+00
1.157500000000000000e+02 4.576260000000000439e+00
1.157999999999999972e+02 8.926610000000000156e+00
1.158499999999999943e+02 6.039959999999999773e+00
1.159000000000000057e+02 1.286918000000000006e+01
1.159500000000000028e+02 7.886759999999999771e+00
1.160000000000000000e+02 5.409180000000000099e+00
1.160499999999999972e+02 3.232680000000000220e+00
1.160999999999999943e+02 1.679131999999999891e+01
1.161500000000000057e+02 1.276862999999999992e+01
1.162000000000000028e+02 7.241220000000000212e+00
1.162500000000000000e+02 8.006180000000000518e+00
1.162999999999999972e+02 1.221992000000000012e+01
1.163499999999999943e+02 1.083056000000000019e+01
1.164000000000000057e+02 1.193445000000000000e+01
1.164500000000000028e+02 1.033783999999999992e+01
1.165000000000000000e+02 8.571770000000000778e+00
1.165499999999999972e+02 6.627340000000000231e+00
1.165999999999999943e+02 7.705490000000000173e+00
1.166500000000000057e+02 8.589850000000000207e+00
1.167000000000000028e+02 3.650160000000000071e+00
1.167500000000000000e+02 8.149530000000000385e+00
1.167999999999999972e+02 8.778299999999999770e+00
1.168499999999999943e+02 3.921370000000000022e+00
1.169000000000000057e+02 8.063309999999999533e+00
1.169500000000000028e+02 7.048049999999999926e+00
1.170000000000000000e+02 8.519590000000000884e+00
1.170499999999999972e+02 2.188140000000000196e+00
1.170999999999999943e+02 8.643810000000000215e+00
1.171500000000000057e+02 1.141740000000000066e+01
1.172000000000000028e+02 6.667550000000000310e+00
1.172500000000000000e+02 8.422399999999999665e+00
1.172999999999999972e+02 6.305659999999999599e+00
1.173499999999999943e+02 1.352717999999999954e+01
1.174000000000000057e+02 9.194599999999999440e+00
1.174500000000000028e+02 5.219020000000000437e+00
1.175000000000000000e+02 5.513849999999999696e+00
1.175499999999999972e+02 7.334089999999999776e+00
1.175999999999999943e+02 8.248469999999999303e+00
1.176500000000000057e+02 9.208980000000000388e+00
1.177000000000000028e+02 5.767769999999999619e+00
1.177500000000000000e+02 8.547359999999999403e+00
1.177999999999999972e+02 4.172850000000000392e+00
1.178499999999999943e+02 8.159729999999999706e+00
1.179000000000000057e+02 6.519639999999999880e+00
1.179500000000000028e+02 1.025168999999999997e+01
1.180000000000000000e+02 1.651540999999999926e+01
1.180499999999999972e+02 1.211119000000000057e+01
1.180999999999999943e+02 7.715830000000000410e+00
1.181500000000000057e+02 1.348119999999999941e+01
1.182000000000000028e+02 5.336420000000000385e+00
1.182500000000000000e+02 8.680540000000000589e+00
1.182999999999999972e+02 8.180410000000000181e+00
1.183499999999999943e+02 3.628179999999999961e+00
1.184000000000000057e+02 1.035542000000000051e+01
1.184500000000000028e+02 5.049559999999999604e+00
1.185000000000000000e+02 3.172039999999999971e+00
1.185499999999999972e+02 9.155789999999999651e+00
1.185999999999999943e+02 1.008811999999999998e+01
1.186500000000000057e+02 7.530940000000000190e+00
1.187000000000000028e+02 4.105019999999999669e+00
1.187500000000000000e+02 9.862190000000000012e+00
1.187999999999999972e+02 1.032768000000000086e+01
1.188499999999999943e+02 9.347939999999999472e+00
1.189000000000000057e+02 6.145529999999999937e+00
1.189500000000000028e+02 7.591219999999999857e+00
1.190000000000000000e+02 6.991229999999999833e+00
1.190499999999999972e+02 1.052862000000000009e+01
1.190999999999999943e+02 6.615400000000000169e+00
1.191500000000000057e+02 4.193410000000000082e+00
1.192000000000000028e+02 5.523600000000000065e+00
1.192500000000000000e+02 1.290994000000000064e+01
1.192999999999999972e+02 7.246470000000000411e+00
1.193499999999999943e+02 6.781150000000000233e+00
1.194000000000000057e+02 6.609689999999999621e+00
1.194500000000000028e+02 9.562070000000000292e+00
1.195000000000000000e+02 6.746780000000000221e+00
1.195499999999999972e+02 8.139590000000000103e+00
1.195999999999999943e+02 5.324019999999999975e+00
1.196500000000000057e+02 5.018279999999999852e+00
1.197000000000000028e+02 6.968890000000000029e+00
1.197500000000000000e+02 1.773413000000000039e+01
1.197999999999999972e+02 1.015557000000000087e+01
1.198499999999999943e+02 9.237579999999999458e+00
1.199000000000000057e+02 8.952289999999999637e+00
1.199500000000000028e+02 6.364440000000000097e+00
1.200000000000000000e+02 8.843669999999999476e+00
1.200499999999999972e+02 1.587407999999999930e+01
1.200999999999999943e+02 9.995779999999999887e+00
1.201500000000000057e+02 1.003778999999999932e+01
1.202000000000000028e+02 5.693509999999999849e+00
1.202500000000000000e+02 6.671420000000000350e+00
1.202999999999999972e+02 5.363509999999999778e+00
1.203499999999999943e+02 3.965730000000000199e+00
1.204000000000000057e+02 1.581156999999999968e+01
1.204500000000000028e+02 1.766238999999999848e+01
1.205000000000000000e+02 3.222570000000000157e+00
1.205499999999999972e+02 6.968079999999999607e+00
1.205999999999999943e+02 6.522780000000000022e+00
1.206500000000000057e+02 1.968321999999999861e+01
1.207000000000000028e+02 1.607262000000000057e+01
1.207500000000000000e+02 8.192550000000000665e+00
1.207999999999999972e+02 1.317184999999999917e+01
1.208499999999999943e+02 9.926999999999999602e+00
1.209000000000000057e+02 4.766740000000000421e+00
1.209500000000000028e+02 3.729719999999999924e+00
1.210000000000000000e+02 1.049821000000000026e+01
1.210499999999999972e+02 6.342190000000000438e+00
1.210999999999999943e+02 1.608260999999999896e+01
1.211500000000000057e+02 1.098240000000000016e+01
1.212000000000000028e+02 1.182510000000000083e+01
1.212500000000000000e+02 7.521069999999999922e+00
1.212999999999999972e+02 4.650559999999999583e+00
1.213499999999999943e+02 1.103063000000000038e+01
1.214000000000000057e+02 9.669890000000000541e+00
1.214500000000000028e+02 1.021265000000000001e+01
1.215000000000000000e+02 1.363132000000000055e+01
1.215499999999999972e+02 3.530269999999999797e+00
1.215999999999999943e+02 6.254489999999999661e+00
1.216500000000000057e+02 8.705199999999999605e+00
1.217000000000000028e+02 3.179559999999999942e+00
1.217500000000000000e+02 1.039179000000000030e+01
1.217999999999999972e+02 7.210020000000000095e+00
1.218499999999999943e+02 1.252781000000000056e+01
1.219000000000000057e+02 7.876839999999999620e+00
1.219500000000000028e+02 9.429769999999999541e+00
1.220000000000000000e+02 1.318885000000000041e+01
1.220499999999999972e+02 6.711759999999999948e+00
1.220999999999999943e+02 1.010715000000000074e+01
1.221500000000000057e+02 6.083789999999999587e+00
1.222000000000000028e+02 7.050839999999999996e+00
1.222500000000000000e+02 6.372959999999999958e+00
1.222999999999999972e+02 7.130440000000000111e+00
1.223499999999999943e+02 4.634660000000000224e+00
1.224000000000000057e+02 9.996600000000000819e+00
1.224500000000000028e+02 1.022779000000000060e+01
1.225000000000000000e+02 1.100242000000000075e+01
1.225499999999999972e+02 1.829854999999999876e+01
1.225999999999999943e+02 3.833180000000000032e+00
1.226500000000000057e+02 5.442770000000000330e+00
1.227000000000000028e+02 1.072466999999999970e+01
1.227500000000000000e+02 9.603920000000000456e+00
1.227999999999999972e+02 3.479560000000000208e+00
1.228499999999999943e+02 3.779889999999999972e+00
1.229000000000000057e+02 7.889380000000000059e+00
1.229500000000000028e+02 1.253031999999999968e+01
1.230000000000000000e+02 1.363130999999999915e+01
1.230499999999999972e+02 5.565900000000000070e+00
1.230999999999999943e+02 8.301119999999999166e+00
1.231500000000000057e+02 7.100469999999999615e+00
1.232000000000000028e+02 3.326919999999999877e+00
1.232500000000000000e+02 7.636449999999999960e+00
1.232999999999999972e+02 1.097619000000000078e+01
1.233499999999999943e+02 1.420738000000000056e+01
1.234000000000000057e+02 4.715259999999999785e+00
1.234500000000000028e+02 4.462989999999999569e+00
1.235000000000000000e+02 6.433419999999999916e+00
1.235499999999999972e+02 4.870759999999999756e+00
1.235999999999999943e+02 5.101939999999999920e+00
1.236500000000000057e+02 9.171129999999999782e+00
1.237000000000000028e+02 6.315540000000000376e+00
1.237500000000000000e+02 1.148254999999999981e+01
1.237999999999999972e+02 1.407187000000000054e+01
1.238499999999999943e+02 4.245059999999999611e+00
1.239000000000000057e+02 8.646459999999999368e+00
1.239500000000000028e+02 1.099285000000000068e+01
1.240000000000000000e+02 5.856180000000000163e+00
1.240499999999999972e+02 7.203190000000000204e+00
1.240999999999999943e+02 6.640760000000000218e+00
1.241500000000000057e+02 6.058410000000000295e+00
1.242000000000000028e+02 1.162920000000000087e+01
1.242500000000000000e+02 7.820260000000000211e+00
1.242999999999999972e+02 1.106680000000000064e+01
1.243499999999999943e+02 7.448820000000000441e+00
1.244000000000000057e+02 1.008904000000000067e+01
1.244500000000000028e+02 1.287827000000000055e+01
1.245000000000000000e+02 1.390854999999999997e+01
1.245499999999999972e+02 1.650713000000000008e+01
1.245999999999999943e+02 8.377000000000000668e+00
1.246500000000000057e+02 1.023888999999999960e+01
1.247000000000000028e+02 1.150961000000000034e+01
1.247500000000000000e+02 1.236158000000000001e+01
1.247999999999999972e+02 5.501730000000000231e+00
1.248499999999999943e+02 1.309666999999999959e+01
1.249000000000000057e+02 9.458890000000000242e+00
1.249500000000000028e+02 9.125400000000000844e+00
1.250000000000000000e+02 6.693920000000000314e+00
1.250499999999999972e+02 3.666659999999999808e+00
1.250999999999999943e+02 4.783689999999999998e+00
1.251500000000000057e+02 8.761129999999999640e+00
1.252000000000000028e+02 1.507164000000000037e+01
1.252500000000000000e+02 8.249800000000000466e+00
1.252999999999999972e+02 9.826019999999999754e+00
1.253499999999999943e+02 1.034606999999999921e+01
1.254000000000000057e+02 1.171307000000000009e+01
1.254500000000000028e+02 8.689569999999999794e+00
1.255000000000000000e+02 6.559759999999999813e+00
1.255499999999999972e+02 1.279424000000000028e+01
1.255999999999999943e+02 9.841749999999999332e+00
1.256500000000000057e+02 5.695179999999999687e+00
1.257000000000000028e+02 8.660790000000000433e+00
1.257500000000000000e+02 1.155226000000000042e+01
1.257999999999999972e+02 1.083230999999999966e+01
1.258499999999999943e+02 5.999419999999999753e+00
1.259000000000000057e+02 9.653589999999999449e+00
1.259500000000000028e+02 1.052008999999999972e+01
1.260000000000000000e+02 1.043751999999999924e+01
1.260499999999999972e+02 1.190337000000000067e+01
1.260999999999999943e+02 5.267529999999999824e+00
1.261500000000000057e+02 1.188381000000000043e+01
1.262000000000000028e+02 8.562099999999999156e+00
1.262500000000000000e+02 9.104969999999999786e+00
1.262999999999999972e+02 8.881800000000000139e+00
1.263499999999999943e+02 5.771729999999999805e+00
1.264000000000000057e+02 1.254322999999999944e+01
1.264500000000000028e+02 9.117729999999999890e+00
1.265000000000000000e+02 8.587120000000000530e+00
1.265499999999999972e+02 6.921459999999999724e+00
1.265999999999999943e+02 9.229020000000000223e+00
1.266500000000000057e+02 9.010049999999999670e+00
1.267000000000000028e+02 1.068618000000000023e+01
1.267500000000000000e+02 1.475909000000000049e+01
1.267999999999999972e+02 8.616920000000000357e+00
1.268499999999999943e+02 7.595740000000000158e+00
1.269000000000000057e+02 8.129289999999999239e+00
1.269500000000000028e+02 1.206320999999999977e+01
1.270000000000000000e+02 8.822259999999999991e+00
1.270499999999999972e+02 8.744749999999999801e+00
1.270999999999999943e+02 1.122254000000000040e+01
1.271500000000000057e+02 4.968250000000000277e+00
1.272000000000000028e+02 1.451138000000000083e+01
1.272500000000000000e+02 9.837839999999999918e+00
1.272999999999999972e+02 8.692239999999999966e+00
1.273499999999999943e+02 7.650430000000000064e+00
1.274000000000000057e+02 1.302694999999999936e+01
1.274500000000000028e+02 4.470320000000000071e+00
1.275000000000000000e+02 7.495890000000000164e+00
1.275499999999999972e+02 5.537130000000000329e+00
1.275999999999999943e+02 1.106133999999999951e+01
1.276500000000000057e+02 6.008890000000000065e+00
1.277000000000000028e+02 9.802070000000000505e+00
1.277500000000000000e+02 6.819449999999999790e+00
1.277999999999999972e+02 8.943369999999999820e+00
1.278499999999999943e+02 1.010271000000000008e+01
1.279000000000000057e+02 1.312628999999999913e+01
1.279500000000000028e+02 9.799039999999999750e+00
1.280000000000000000e+02 6.409180000000000099e+00
1.280500000000000114e+02 1.608020000000000138e+01
1.280999999999999943e+02 6.152809999999999668e+00
1.281500000000000057e+02 6.390489999999999782e+00
1.281999999999999886e+02 1.138011999999999979e+01
1.282500000000000000e+02 3.970930000000000071e+00
1.283000000000000114e+02 1.244973000000000063e+01
1.283499999999999943e+02 9.672790000000000887e+00
1.284000000000000057e+02 1.637660999999999945e+01
1.284499999999999886e+02 9.087590000000000501e+00
1.285000000000000000e+02 5.990980000000000416e+00
1.285500000000000114e+02 4.860310000000000130e+00
1.285999999999999943e+02 8.433740000000000236e+00
1.286500000000000057e+02 3.183759999999999923e+00
1.286999999999999886e+02 7.844909999999999606e+00
1.287500000000000000e+02 1.509773000000000032e+01
1.288000000000000114e+02 1.127031999999999989e+01
1.288499999999999943e+02 6.949550000000000338e+00
1.289000000000000057e+02 1.073961000000000077e+01
1.289499999999999886e+02 3.248050000000000104e+00
1.290000000000000000e+02 8.252530000000000143e+00
1.290500000000000114e+02 8.225179999999999936e+00
1.290999999999999943e+02 1.255081999999999987e+01
1.291500000000000057e+02 7.452429999999999666e+00
1.291999999999999886e+02 4.229300000000000281e+00
1.292500000000000000e+02 4.146860000000000213e+00
1.293000000000000114e+02 5.410400000000000098e+00
1.293499999999999943e+02 6.519580000000000375e+00
1.294000000000000057e+02 7.976790000000000269e+00
1.294499999999999886e+02 1.052342999999999940e+01
1.295000000000000000e+02 7.430620000000000225e+00
1.295500000000000114e+02 4.211769999999999570e+00
1.295999999999999943e+02 1.170226000000000077e+01
1.296500000000000057e+02 1.145829999999999949e+01
1.296999999999999886e+02 7.840860000000000163e+00
1.297500000000000000e+02 1.371490000000000009e+01
1.298000000000000114e+02 1.108381999999999934e+01
1.298499999999999943e+02 6.968740000000000379e+00
1.299000000000000057e+02 7.313799999999999635e+00
1.299499999999999886e+02 6.703700000000000436e+00
1.300000000000000000e+02 1.196565999999999974e+01
1.300500000000000114e+02 4.179389999999999716e+00
1.300999999999999943e+02 1.132329000000000008e+01
1.301500000000000057e+02 7.495650000000000368e+00
1.301999999999999886e+02 6.107579999999999565e+00
1.302500000000000000e+02 1.280349999999999966e+01
1.303000000000000114e+02 5.660910000000000331e+00
1.303499999999999943e+02 1.149882999999999988e+01
1.304000000000000057e+02 7.746879999999999988e+00
1.304499999999999886e+02 6.018299999999999983e+00
1.305000000000000000e+02 5.603309999999999569e+00
1.305500000000000114e+02 7.855199999999999960e+00
1.305999999999999943e+02 7.502220000000000333e+00
1.306500000000000057e+02 1.597091999999999956e+01
1.306999999999999886e+02 7.168730000000000047e+00
1.307500000000000000e+02 9.510450000000000514e+00
1.308000000000000114e+02 4.219439999999999635e+00
1.308499999999999943e+02 1.549549999999999983e+01
1.309000000000000057e+02 1.111295999999999928e+01
1.309499999999999886e+02 1.051890000000000036e+01
1.310000000000000000e+02 9.828620000000000800e+00
1.310500000000000114e+02 1.030691000000000024e+01
1.310999999999999943e+02 6.041409999999999947e+00
1.311500000000000057e+02 7.038470000000000226e+00
1.311999999999999886e+02 8.059689999999999799e+00
1.312500000000000000e+02 8.874769999999999825e+00
1.313000000000000114e+02 4.444759999999999600e+00
1.313499999999999943e+02 1.042976999999999954e+01
1.314000000000000057e+02 2.069231999999999871e+01
1.314499999999999886e+02 7.003809999999999647e+00
1.315000000000000000e+02 1.337885999999999953e+01
1.315500000000000114e+02 6.331879999999999953e+00
1.315999999999999943e+02 1.659307000000000087e+01
1.316500000000000057e+02 6.051059999999999661e+00
1.316999999999999886e+02 8.339809999999999945e+00
1.317500000000000000e+02 1.184273999999999916e+01
1.318000000000000114e+02 6.914189999999999614e+00
1.318499999999999943e+02 8.886160000000000281e+00
1.319000000000000057e+02 3.917279999999999873e+00
1.319499999999999886e+02 7.419459999999999944e+00
1.320000000000000000e+02 7.480699999999999683e+00
1.320500000000000114e+02 4.503899999999999793e+00
1.320999999999999943e+02 1.096212000000000053e+01
1.321500000000000057e+02 6.889260000000000161e+00
1.321999999999999886e+02 6.823450000000000237e+00
1.322500000000000000e+02 9.066440000000000055e+00
1.323000000000000114e+02 3.153490000000000126e+00
1.323499999999999943e+02 8.707290000000000418e+00
1.324000000000000057e+02 9.359420000000000073e+00
1.324499999999999886e+02 3.647180000000000089e+00
1.325000000000000000e+02 6.234549999999999592e+00
1.325500000000000114e+02 1.445978999999999992e+01
1.325999999999999943e+02 8.764509999999999579e+00
1.326500000000000057e+02 1.085649000000000086e+01
1.326999999999999886e+02 1.047696000000000005e+01
1.327500000000000000e+02 1.134966000000000008e+01
1.328000000000000114e+02 8.104799999999999116e+00
1.328499999999999943e+02 1.127879000000000076e+01
1.329000000000000057e+02 9.061469999999999914e+00
1.329499999999999886e+02 5.566019999999999968e+00
1.330000000000000000e+02 8.045529999999999404e+00
1.330500000000000114e+02 1.831294000000000111e+01
1.330999999999999943e+02 9.767760000000000886e+00
1.331500000000000057e+02 5.531089999999999840e+00
1.331999999999999886e+02 1.328276999999999930e+01
1.332500000000000000e+02 1.038812000000000069e+01
1.333000000000000114e+02 6.722319999999999851e+00
1.333499999999999943e+02 1.162734999999999985e+01
1.334000000000000057e+02 1.161223999999999990e+01
1.334499999999999886e+02 8.193270000000000053e+00
1.335000000000000000e+02 8.319499999999999673e+00
1.335500000000000114e+02 7.246629999999999683e+00
1.335999999999999943e+02 1.313871999999999929e+01
1.336500000000000057e+02 1.489499999999999957e+01
1.336999999999999886e+02 5.465440000000000076e+00
1.337500000000000000e+02 2.158269999999999911e+00
1.338000000000000114e+02 4.436700000000000088e+00
1.338499999999999943e+02 7.535770000000000302e+00
1.339000000000000057e+02 9.197210000000000107e+00
1.339499999999999886e+02 1.073687999999999931e+01
1.340000000000000000e+02 4.308419999999999916e+00
1.340500000000000114e+02 1.442069000000000045e+01
1.340999999999999943e+02 1.455162999999999940e+01
1.341500000000000057e+02 3.485459999999999781e+00
1.341999999999999886e+02 1.027655999999999992e+01
1.342500000000000000e+02 1.763673000000000002e+01
1.343000000000000114e+02 1.482432000000000016e+01
1.343499999999999943e+02 4.217889999999999695e+00
1.344000000000000057e+02 8.267319999999999780e+00
1.344499999999999886e+02 7.809149999999999814e+00
1.345000000000000000e+02 1.195303999999999967e+01
1.345500000000000114e+02 1.388650999999999947e+01
1.345999999999999943e+02 8.713290000000000646e+00
1.346500000000000057e+02 8.714760000000000062e+00
1.346999999999999886e+02 4.399140000000000050e+00
1.347500000000000000e+02 4.862289999999999779e+00
1.348000000000000114e+02 1.063545000000000051e+01
1.348499999999999943e+02 8.349399999999999267e+00
1.349000000000000057e+02 5.545960000000000001e+00
1.349499999999999886e+02 1.667868999999999957e+01
1.350000000000000000e+02 1.139445000000000086e+01
1.350500000000000114e+02 6.278950000000000031e+00
1.350999999999999943e+02 1.069152000000000058e+01
1.351500000000000057e+02 6.595839999999999925e+00
1.351999999999999886e+02 1.247979999999999912e+01
1.352500000000000000e+02 8.392709999999999226e+00
1.353000000000000114e+02 4.177019999999999733e+00
1.353499999999999943e+02 1.138208000000000020e+01
1.354000000000000057e+02 9.592750000000000554e+00
1.354499999999999886e+02 1.094833000000000034e+01
1.355000000000000000e+02 6.592740000000000045e+00
1.355500000000000114e+02 1.224907999999999930e+01
1.355999999999999943e+02 9.435950000000000060e+00
1.356500000000000057e+02 9.290399999999999991e+00
1.356999999999999886e+02 7.475469999999999615e+00
1.357500000000000000e+02 9.193070000000000519e+00
1.358000000000000114e+02 1.092082000000000086e+01
1.358499999999999943e+02 6.689569999999999794e+00
1.359000000000000057e+02 7.726289999999999658e+00
1.359499999999999886e+02 1.631824999999999903e+01
1.360000000000000000e+02 1.104650999999999961e+01
1.360500000000000114e+02 1.026526999999999923e+01
1.360999999999999943e+02 6.004369999999999763e+00
1.361500000000000057e+02 8.514810000000000656e+00
1.361999999999999886e+02 1.957038999999999973e+01
1.362500000000000000e+02 1.224455999999999989e+01
1.363000000000000114e+02 8.992720000000000269e+00
1.363499999999999943e+02 6.663039999999999630e+00
1.364000000000000057e+02 8.907949999999999591e+00
1.364499999999999886e+02 9.182980000000000587e+00
1.365000000000000000e+02 8.581649999999999778e+00
1.365500000000000114e+02 1.231194999999999951e+01
1.365999999999999943e+02 8.334260000000000446e+00
1.366500000000000057e+02 7.190760000000000041e+00
1.366999999999999886e+02 5.058989999999999654e+00
1.367500000000000000e+02 1.000627000000000066e+01
1.368000000000000114e+02 4.266569999999999752e+00
1.368499999999999943e+02 8.122149999999999537e+00
1.369000000000000057e+02 1.056226999999999983e+01
1.369499999999999886e+02 7.483399999999999608e+00
1.370000000000000000e+02 9.032590000000000785e+00
1.370500000000000114e+02 8.534140000000000725e+00
1.370999999999999943e+02 6.199980000000000047e+00
1.371500000000000057e+02 6.501699999999999591e+00
1.371999999999999886e+02 1.354672000000000054e+01
1.372500000000000000e+02 1.204593999999999987e+01
1.373000000000000114e+02 3.453040000000000109e+00
1.373499999999999943e+02 8.884600000000000719e+00
1.374000000000000057e+02 8.943780000000000285e+00
1.374499999999999886e+02 3.443150000000000155e+00
1.375000000000000000e+02 1.684264999999999901e+01
1.375500000000000114e+02 7.916179999999999772e+00
1.375999999999999943e+02 8.156349999999999767e+00
1.376500000000000057e+02 9.947070000000000078e+00
1.376999999999999886e+02 5.171079999999999899e+00
1.377500000000000000e+02 4.709760000000000169e+00
1.378000000000000114e+02 4.277639999999999887e+00
1.378499999999999943e+02 1.412917999999999985e+01
1.379000000000000057e+02 5.230439999999999756e+00
1.379499999999999886e+02 1.068130999999999986e+01
1.380000000000000000e+02 1.177093999999999951e+01
1.380500000000000114e+02 8.323449999999999349e+00
1.380999999999999943e+02 1.106394000000000055e+01
1.381500000000000057e+02 1.175225000000000009e+01
1.381999999999999886e+02 8.444039999999999324e+00
1.382500000000000000e+02 9.807010000000000005e+00
1.383000000000000114e+02 1.370573000000000086e+01
1.383499999999999943e+02 5.569630000000000081e+00
1.384000000000000057e+02 1.265537999999999919e+01
1.384499999999999886e+02 1.080640000000000001e+01
1.385000000000000000e+02 4.522569999999999979e+00
1.385500000000000114e+02 7.868450000000000166e+00
1.385999999999999943e+02 8.490510000000000446e+00
1.386500000000000057e+02 9.140299999999999869e+00
1.386999999999999886e+02 3.755980000000000096e+00
1.387500000000000000e+02 1.127932000000000023e+01
1.388000000000000114e+02 7.264059999999999739e+00
1.388499999999999943e+02 1.552650000000000041e+01
1.389000000000000057e+02 3.725550000000000139e+00
1.389499999999999886e+02 1.087918999999999947e+01
1.390000000000000000e+02 1.465825000000000067e+01
1.390500000000000114e+02 4.176750000000000185e+00
1.390999999999999943e+02 1.170012000000000008e+01
1.391500000000000057e+02 7.240059999999999718e+00
1.391999999999999886e+02 1.127161000000000080e+01
1.392500000000000000e+02 5.374629999999999797e+00
1.393000000000000114e+02 6.715880000000000294e+00
1.393499999999999943e+02 9.514559999999999462e+00
1.394000000000000057e+02 6.382539999999999658e+00
1.394499999999999886e+02 1.133059000000000083e+01
1.395000000000000000e+02 7.098770000000000024e+00
1.395500000000000114e+02 2.034202000000000155e+01
1.395999999999999943e+02 1.064588999999999963e+01
1.396500000000000057e+02 7.796929999999999694e+00
1.396999999999999886e+02 3.920589999999999797e+00
1.397500000000000000e+02 6.250820000000000043e+00
1.398000000000000114e+02 6.509100000000000108e+00
1.398499999999999943e+02 9.389229999999999521e+00
1.399000000000000057e+02 1.050755999999999979e+01
1.399499999999999886e+02 6.243170000000000108e+00
1.400000000000000000e+02 9.039809999999999235e+00
1.400500000000000114e+02 9.054230000000000445e+00
1.400999999999999943e+02 6.750609999999999999e+00
1.401500000000000057e+02 9.609320000000000306e+00
1.401999999999999886e+02 5.228539999999999743e+00
1.402500000000000000e+02 6.218049999999999855e+00
1.403000000000000114e+02 5.214000000000000412e+00
1.403499999999999943e+02 1.546345999999999954e+01
1.404000000000000057e+02 6.542559999999999931e+00
1.404499999999999886e+02 1.371673999999999971e+01
1.405000000000000000e+02 9.817899999999999849e+00
1.405500000000000114e+02 2.552230000000000221e+00
1.405999999999999943e+02 6.209229999999999805e+00
1.406500000000000057e+02 7.624959999999999738e+00
1.406999999999999886e+02 1.595114000000000054e+01
1.407500000000000000e+02 7.073570000000000135e+00
1.408000000000000114e+02 8.332750000000000767e+00
1.408499999999999943e+02 6.647079999999999878e+00
1.409000000000000057e+02 6.414839999999999876e+00
1.409499999999999886e+02 1.123084000000000060e+01
1.410000000000000000e+02 8.138279999999999959e+00
1.410500000000000114e+02 7.044679999999999609e+00
1.410999999999999943e+02 4.191569999999999574e+00
1.411500000000000057e+02 9.409399999999999764e+00
1.411999999999999886e+02 9.281750000000000611e+00
1.412500000000000000e+02 7.780109999999999637e+00
1.413000000000000114e+02 8.016270000000000451e+00
1.413499999999999943e+02 1.104921000000000042e+01
1.414000000000000057e+02 1.666592999999999947e+01
1.414499999999999886e+02 9.245319999999999538e+00
1.415000000000000000e+02 1.444257999999999953e+01
1.415500000000000114e+02 8.073869999999999436e+00
1.415999999999999943e+02 1.393706000000000067e+01
1.416500000000000057e+02 1.039878000000000036e+01
1.416999999999999886e+02 6.462030000000000385e+00
1.417500000000000000e+02 1.049546999999999919e+01
1.418000000000000114e+02 3.785989999999999966e+00
1.418499999999999943e+02 8.077009999999999579e+00
1.419000000000000057e+02 9.202780000000000626e+00
1.419499999999999886e+02 8.712529999999999220e+00
1.420000000000000000e+02 7.785660000000000025e+00
1.420500000000000114e+02 7.035260000000000069e+00
1.420999999999999943e+02 9.526519999999999655e+00
1.421500000000000057e+02 1.013141000000000069e+01
1.421999999999999886e+02 9.315839999999999677e+00
1.422500000000000000e+02 7.625969999999999693e+00
1.423000000000000114e+02 8.828089999999999549e+00
1.423499999999999943e+02 5.266110000000000291e+00
1.424000000000000057e+02 1.673738000000000170e+01
1.424499999999999886e+02 1.099487000000000059e+01
1.425000000000000000e+02 1.355480999999999980e+01
1.425500000000000114e+02 1.139270999999999923e+01
1.425999999999999943e+02 1.142962999999999951e+01
1.426500000000000057e+02 9.204069999999999752e+00
1.426999999999999886e+02 1.026524000000000036e+01
1.427500000000000000e+02 1.245931000000000033e+01
1.428000000000000114e+02 9.784639999999999560e+00
1.428499999999999943e+02 1.017716000000000065e+01
1.429000000000000057e+02 9.751239999999999242e+00
1.429499999999999886e+02 5.401209999999999845e+00
1.430000000000000000e+02 5.532259999999999955e+00
1.430500000000000114e+02 1.642887999999999948e+01
1.430999999999999943e+02 1.104847999999999963e+01
1.431500000000000057e+02 6.878750000000000142e+00
1.431999999999999886e+02 4.155350000000000321e+00
1.432500000000000000e+02 1.100731000000000037e+01
1.433000000000000114e+02 9.444100000000000605e+00
1.433499999999999943e+02 5.851880000000000415e+00
1.434000000000000057e+02 4.863900000000000112e+00
1.434499999999999886e+02 8.201790000000000802e+00
1.435000000000000000e+02 1.552898000000000067e+01
1.435500000000000114e+02 8.092380000000000351e+00
1.435999999999999943e+02 6.478209999999999802e+00
1.436500000000000057e+02 3.306369999999999809e+00
1.436999999999999886e+02 7.335709999999999731e+00
1.437500000000000000e+02 5.635600000000000165e+00
1.438000000000000114e+02 3.140010000000000190e+00
1.438499999999999943e+02 1.099704000000000015e+01
1.439000000000000057e+02 1.279355999999999938e+01
1.439499999999999886e+02 1.125010999999999939e+01
1.440000000000000000e+02 6.628890000000000171e+00
1.440500000000000114e+02 7.637839999999999741e+00
1.440999999999999943e+02 9.265069999999999695e+00
1.441500000000000057e+02 3.759749999999999925e+00
1.441999999999999886e+02 8.560060000000000002e+00
1.442500000000000000e+02 4.437719999999999665e+00
1.443000000000000114e+02 5.779770000000000074e+00
1.443499999999999943e+02 8.030379999999999185e+00
1.444000000000000057e+02 7.196229999999999905e+00
1.444499999999999886e+02 1.065117000000000047e+01
1.445000000000000000e+02 1.522328000000000081e+01
1.445500000000000114e+02 5.148749999999999716e+00
1.445999999999999943e+02 5.812969999999999970e+00
1.446500000000000057e+02 6.594870000000000232e+00
1.446999999999999886e+02 1.531840000000000046e+01
1.447500000000000000e+02 6.779329999999999856e+00
1.448000000000000114e+02 1.433952999999999989e+01
1.448499999999999943e+02 6.573059999999999903e+00
1.449000000000000057e+02 4.097940000000000360e+00
1.449499999999999886e+02 9.693669999999999121e+00
1.450000000000000000e+02 8.891610000000000014e+00
1.450500000000000114e+02 7.221870000000000012e+00
1.450999999999999943e+02 1.289362999999999992e+01
1.451500000000000057e+02 1.258919000000000032e+01
1.451999999999999886e+02 1.131996000000000002e+01
1.452500000000000000e+02 1.433858999999999995e+01
1.453000000000000114e+02 9.441720000000000113e+00
1.453499999999999943e+02 1.139272000000000062e+01
1.454000000000000057e+02 1.159540999999999933e+01
1.454499999999999886e+02 1.764930000000000110e+00
1.455000000000000000e+02 1.848719999999999919e+00
1.455500000000000114e+02 3.774640000000000217e+00
1.455999999999999943e+02 5.875899999999999679e+00
1.456500000000000057e+02 1.546224999999999916e+01
1.456999999999999886e+02 8.902340000000000586e+00
1.457500000000000000e+02 6.495960000000000178e+00
1.458000000000000114e+02 5.690220000000000056e+00
1.458499999999999943e+02 1.036900999999999939e+01
1.459000000000000057e+02 1.089667000000000030e+01
1.459499999999999886e+02 8.637090000000000600e+00
1.460000000000000000e+02 9.311730000000000729e+00
1.460500000000000114e+02 1.565935999999999950e+01
1.460999999999999943e+02 9.721360000000000667e+00
1.461500000000000057e+02 6.696550000000000225e+00
1.461999999999999886e+02 1.300062999999999924e+01
1.462500000000000000e+02 7.077580000000000204e+00
1.463000000000000114e+02 1.231446000000000041e+01
1.463499999999999943e+02 1.215568000000000026e+01
1.464000000000000057e+02 9.517830000000000013e+00
1.464499999999999886e+02 8.916470000000000340e+00
1.465000000000000000e+02 3.479169999999999874e+00
1.465500000000000114e+02 4.550889999999999880e+00
1.465999999999999943e+02 7.270509999999999806e+00
1.466500000000000057e+02 1.194623999999999953e+01
1.466999999999999886e+02 7.936099999999999710e+00
1.467500000000000000e+02 7.131980000000000430e+00
1.468000000000000114e+02 8.025750000000000384e+00
1.468499999999999943e+02 5.796800000000000175e+00
1.469000000000000057e+02 4.587869999999999671e+00
1.469499999999999886e+02 9.482169999999999987e+00
1.470000000000000000e+02 8.012829999999999231e+00
1.470500000000000114e+02 1.568083999999999989e+01
1.470999999999999943e+02 6.740890000000000271e+00
1.471500000000000057e+02 1.825005000000000166e+01
1.471999999999999886e+02 8.786820000000000519e+00
1.472500000000000000e+02 1.644503999999999877e+01
1.473000000000000114e+02 7.448949999999999960e+00
1.473499999999999943e+02 9.810409999999999187e+00
1.474000000000000057e+02 5.310800000000000409e+00
1.474499999999999886e+02 6.338569999999999816e+00
1.475000000000000000e+02 9.573919999999999320e+00
1.475500000000000114e+02 1.109051000000000009e+01
1.475999999999999943e+02 1.041827999999999932e+01
1.476500000000000057e+02 1.146734000000000009e+01
1.476999999999999886e+02 5.732280000000000264e+00
1.477500000000000000e+02 1.015288999999999930e+01
1.478000000000000114e+02 1.236941000000000024e+01
1.478499999999999943e+02 5.899650000000000283e+00
1.479000000000000057e+02 8.195959999999999468e+00
1.479499999999999886e+02 5.519540000000000113e+00
1.480000000000000000e+02 1.039436000000000071e+01
1.480500000000000114e+02 9.404930000000000234e+00
1.480999999999999943e+02 8.283110000000000639e+00
1.481500000000000057e+02 6.493640000000000079e+00
1.481999999999999886e+02 1.102429000000000059e+01
1.482500000000000000e+02 6.048040000000000305e+00
1.483000000000000114e+02 1.744686000000000092e+01
1.483499999999999943e+02 1.073695999999999984e+01
1.484000000000000057e+02 3.813419999999999810e+00
1.484499999999999886e+02 5.953359999999999985e+00
1.485000000000000000e+02 9.814690000000000580e+00
1.485500000000000114e+02 6.339240000000000208e+00
1.485999999999999943e+02 1.111416000000000004e+01
1.486500000000000057e+02 1.123525000000000063e+01
1.486999999999999886e+02 7.063729999999999620e+00
1.487500000000000000e+02 1.084767000000000081e+01
1.488000000000000114e+02 3.622819999999999929e+00
1.488499999999999943e+02 1.507473000000000063e+01
1.489000000000000057e+02 6.689049999999999940e+00
1.489499999999999886e+02 8.205349999999999255e+00
1.490000000000000000e+02 3.791259999999999852e+00
1.490500000000000114e+02 1.030752999999999986e+01
1.490999999999999943e+02 1.274761999999999951e+01
1.491500000000000057e+02 1.707140000000000057e+01
1.491999999999999886e+02 1.120669000000000004e+01
1.492500000000000000e+02 1.028345000000000020e+01
1.493000000000000114e+02 8.568250000000000810e+00
1.493499999999999943e+02 5.307769999999999655e+00
1.494000000000000057e+02 7.228209999999999802e+00
1.494499999999999886e+02 1.277101000000000042e+01
1.495000000000000000e+02 1.223743999999999943e+01
1.495500000000000114e+02 8.565939999999999444e+00
1.495999999999999943e+02 9.680350000000000676e+00
1.496500000000000057e+02 8.624069999999999681e+00
1.496999999999999886e+02 1.175159999999999982e+01
1.497500000000000000e+02 6.958039999999999559e+00
1.498000000000000114e+02 1.660122000000000142e+01
1.498499999999999943e+02 6.517369999999999663e+00
1.499000000000000057e+02 1.336608000000000018e+01
1.499499999999999886e+02 8.333619999999999806e+00
1.500000000000000000e+02 6.726370000000000182e+00
