# Supplementary material for: Elevated concentrations cause upright alpha-synuclein conformation at lipid interfaces
Source: Nat Commun. 2023 Sep 18;14:5731. doi: 10.1038/s41467-023-39843-1 (PMC10507035; doi:10.1038/s41467-023-39843-1)
Supplement: Supplementary file 3 — Source Data [file 41467_2023_39843_MOESM3_ESM.zip › Source Data file/FigureS12/figS12_lowLPR_corr_s6_r1.txt]

0.000000000000000000e+00 nan
5.000000000000000278e-02 nan
1.000000000000000056e-01 nan
1.499999999999999944e-01 nan
2.000000000000000111e-01 nan
2.500000000000000000e-01 nan
2.999999999999999889e-01 nan
3.499999999999999778e-01 nan
4.000000000000000222e-01 nan
4.500000000000000111e-01 nan
5.000000000000000000e-01 nan
5.500000000000000444e-01 nan
5.999999999999999778e-01 nan
6.500000000000000222e-01 nan
6.999999999999999556e-01 nan
7.500000000000000000e-01 nan
8.000000000000000444e-01 nan
8.499999999999999778e-01 nan
9.000000000000000222e-01 nan
9.499999999999999556e-01 nan
1.000000000000000000e+00 nan
1.050000000000000044e+00 nan
1.100000000000000089e+00 nan
1.149999999999999911e+00 nan
1.199999999999999956e+00 nan
1.250000000000000000e+00 nan
1.300000000000000044e+00 nan
1.350000000000000089e+00 nan
1.399999999999999911e+00 nan
1.449999999999999956e+00 nan
1.500000000000000000e+00 nan
1.550000000000000044e+00 nan
1.600000000000000089e+00 nan
1.649999999999999911e+00 nan
1.699999999999999956e+00 nan
1.750000000000000000e+00 nan
1.800000000000000044e+00 nan
1.850000000000000089e+00 nan
1.899999999999999911e+00 nan
1.949999999999999956e+00 nan
2.000000000000000000e+00 nan
2.049999999999999822e+00 nan
2.100000000000000089e+00 nan
2.149999999999999911e+00 nan
2.200000000000000178e+00 nan
2.250000000000000000e+00 nan
2.299999999999999822e+00 nan
2.350000000000000089e+00 nan
2.399999999999999911e+00 nan
2.450000000000000178e+00 nan
2.500000000000000000e+00 nan
2.549999999999999822e+00 nan
2.600000000000000089e+00 nan
2.649999999999999911e+00 nan
2.700000000000000178e+00 nan
2.750000000000000000e+00 nan
2.799999999999999822e+00 nan
2.850000000000000089e+00 nan
2.899999999999999911e+00 nan
2.950000000000000178e+00 nan
3.000000000000000000e+00 nan
3.049999999999999822e+00 nan
3.100000000000000089e+00 nan
3.149999999999999911e+00 nan
3.200000000000000178e+00 nan
3.250000000000000000e+00 nan
3.299999999999999822e+00 nan
3.350000000000000089e+00 nan
3.399999999999999911e+00 nan
3.450000000000000178e+00 nan
3.500000000000000000e+00 nan
3.549999999999999822e+00 nan
3.600000000000000089e+00 nan
3.649999999999999911e+00 nan
3.700000000000000178e+00 nan
3.750000000000000000e+00 nan
3.799999999999999822e+00 nan
3.850000000000000089e+00 nan
3.899999999999999911e+00 nan
3.950000000000000178e+00 nan
4.000000000000000000e+00 nan
4.049999999999999822e+00 nan
4.099999999999999645e+00 nan
4.150000000000000355e+00 nan
4.200000000000000178e+00 nan
4.250000000000000000e+00 nan
4.299999999999999822e+00 nan
4.349999999999999645e+00 nan
4.400000000000000355e+00 nan
4.450000000000000178e+00 nan
4.500000000000000000e+00 nan
4.549999999999999822e+00 nan
4.599999999999999645e+00 nan
4.650000000000000355e+00 nan
4.700000000000000178e+00 nan
4.750000000000000000e+00 nan
4.799999999999999822e+00 nan
4.849999999999999645e+00 nan
4.900000000000000355e+00 nan
4.950000000000000178e+00 nan
5.000000000000000000e+00 nan
5.049999999999999822e+00 nan
5.099999999999999645e+00 nan
5.150000000000000355e+00 nan
5.200000000000000178e+00 nan
5.250000000000000000e+00 nan
5.299999999999999822e+00 nan
5.349999999999999645e+00 nan
5.400000000000000355e+00 nan
5.450000000000000178e+00 nan
5.500000000000000000e+00 nan
5.549999999999999822e+00 nan
5.599999999999999645e+00 nan
5.650000000000000355e+00 nan
5.700000000000000178e+00 nan
5.750000000000000000e+00 nan
5.799999999999999822e+00 nan
5.849999999999999645e+00 nan
5.900000000000000355e+00 nan
5.950000000000000178e+00 nan
6.000000000000000000e+00 nan
6.049999999999999822e+00 nan
6.099999999999999645e+00 nan
6.150000000000000355e+00 nan
6.200000000000000178e+00 nan
6.250000000000000000e+00 nan
6.299999999999999822e+00 nan
6.349999999999999645e+00 nan
6.400000000000000355e+00 nan
6.450000000000000178e+00 nan
6.500000000000000000e+00 nan
6.549999999999999822e+00 nan
6.599999999999999645e+00 nan
6.650000000000000355e+00 nan
6.700000000000000178e+00 nan
6.750000000000000000e+00 nan
6.799999999999999822e+00 nan
6.849999999999999645e+00 nan
6.900000000000000355e+00 nan
6.950000000000000178e+00 nan
7.000000000000000000e+00 nan
7.049999999999999822e+00 nan
7.099999999999999645e+00 nan
7.150000000000000355e+00 nan
7.200000000000000178e+00 nan
7.250000000000000000e+00 nan
7.299999999999999822e+00 nan
7.349999999999999645e+00 nan
7.400000000000000355e+00 nan
7.450000000000000178e+00 nan
7.500000000000000000e+00 nan
7.549999999999999822e+00 nan
7.599999999999999645e+00 nan
7.650000000000000355e+00 nan
7.700000000000000178e+00 nan
7.750000000000000000e+00 nan
7.799999999999999822e+00 nan
7.849999999999999645e+00 nan
7.900000000000000355e+00 nan
7.950000000000000178e+00 nan
8.000000000000000000e+00 nan
8.050000000000000711e+00 nan
8.099999999999999645e+00 nan
8.150000000000000355e+00 nan
8.199999999999999289e+00 nan
8.250000000000000000e+00 nan
8.300000000000000711e+00 nan
8.349999999999999645e+00 nan
8.400000000000000355e+00 nan
8.449999999999999289e+00 nan
8.500000000000000000e+00 nan
8.550000000000000711e+00 nan
8.599999999999999645e+00 nan
8.650000000000000355e+00 nan
8.699999999999999289e+00 nan
8.750000000000000000e+00 nan
8.800000000000000711e+00 nan
8.849999999999999645e+00 nan
8.900000000000000355e+00 nan
8.949999999999999289e+00 nan
9.000000000000000000e+00 nan
9.050000000000000711e+00 nan
9.099999999999999645e+00 nan
9.150000000000000355e+00 nan
9.199999999999999289e+00 nan
9.250000000000000000e+00 nan
9.300000000000000711e+00 nan
9.349999999999999645e+00 nan
9.400000000000000355e+00 nan
9.449999999999999289e+00 nan
9.500000000000000000e+00 nan
9.550000000000000711e+00 nan
9.599999999999999645e+00 nan
9.650000000000000355e+00 nan
9.699999999999999289e+00 nan
9.750000000000000000e+00 nan
9.800000000000000711e+00 nan
9.849999999999999645e+00 nan
9.900000000000000355e+00 nan
9.949999999999999289e+00 nan
1.000000000000000000e+01 nan
1.005000000000000071e+01 nan
1.009999999999999964e+01 nan
1.015000000000000036e+01 nan
1.019999999999999929e+01 nan
1.025000000000000000e+01 nan
1.030000000000000071e+01 nan
1.034999999999999964e+01 nan
1.040000000000000036e+01 nan
1.044999999999999929e+01 nan
1.050000000000000000e+01 nan
1.055000000000000071e+01 nan
1.059999999999999964e+01 nan
1.065000000000000036e+01 nan
1.069999999999999929e+01 nan
1.075000000000000000e+01 nan
1.080000000000000071e+01 nan
1.084999999999999964e+01 nan
1.090000000000000036e+01 nan
1.094999999999999929e+01 nan
1.100000000000000000e+01 nan
1.105000000000000071e+01 nan
1.109999999999999964e+01 nan
1.115000000000000036e+01 nan
1.119999999999999929e+01 nan
1.125000000000000000e+01 nan
1.130000000000000071e+01 nan
1.134999999999999964e+01 nan
1.140000000000000036e+01 nan
1.144999999999999929e+01 nan
1.150000000000000000e+01 nan
1.155000000000000071e+01 nan
1.159999999999999964e+01 nan
1.165000000000000036e+01 nan
1.169999999999999929e+01 nan
1.175000000000000000e+01 nan
1.180000000000000071e+01 nan
1.184999999999999964e+01 nan
1.190000000000000036e+01 nan
1.194999999999999929e+01 nan
1.200000000000000000e+01 nan
1.205000000000000071e+01 nan
1.209999999999999964e+01 nan
1.215000000000000036e+01 nan
1.219999999999999929e+01 nan
1.225000000000000000e+01 nan
1.230000000000000071e+01 nan
1.234999999999999964e+01 nan
1.240000000000000036e+01 nan
1.244999999999999929e+01 nan
1.250000000000000000e+01 nan
1.255000000000000071e+01 nan
1.259999999999999964e+01 nan
1.265000000000000036e+01 nan
1.269999999999999929e+01 nan
1.275000000000000000e+01 nan
1.280000000000000071e+01 nan
1.284999999999999964e+01 nan
1.290000000000000036e+01 nan
1.294999999999999929e+01 nan
1.300000000000000000e+01 nan
1.305000000000000071e+01 nan
1.309999999999999964e+01 nan
1.315000000000000036e+01 nan
1.319999999999999929e+01 nan
1.325000000000000000e+01 nan
1.330000000000000071e+01 nan
1.334999999999999964e+01 nan
1.340000000000000036e+01 nan
1.344999999999999929e+01 nan
1.350000000000000000e+01 nan
1.355000000000000071e+01 nan
1.359999999999999964e+01 nan
1.365000000000000036e+01 nan
1.369999999999999929e+01 nan
1.375000000000000000e+01 nan
1.380000000000000071e+01 nan
1.384999999999999964e+01 nan
1.390000000000000036e+01 nan
1.394999999999999929e+01 nan
1.400000000000000000e+01 nan
1.405000000000000071e+01 nan
1.409999999999999964e+01 nan
1.415000000000000036e+01 nan
1.419999999999999929e+01 nan
1.425000000000000000e+01 nan
1.430000000000000071e+01 nan
1.434999999999999964e+01 nan
1.440000000000000036e+01 nan
1.444999999999999929e+01 nan
1.450000000000000000e+01 nan
1.455000000000000071e+01 nan
1.459999999999999964e+01 nan
1.465000000000000036e+01 nan
1.469999999999999929e+01 nan
1.475000000000000000e+01 nan
1.480000000000000071e+01 nan
1.484999999999999964e+01 nan
1.490000000000000036e+01 nan
1.494999999999999929e+01 nan
1.500000000000000000e+01 nan
1.505000000000000071e+01 nan
1.509999999999999964e+01 nan
1.515000000000000036e+01 nan
1.519999999999999929e+01 nan
1.525000000000000000e+01 nan
1.530000000000000071e+01 nan
1.534999999999999964e+01 nan
1.540000000000000036e+01 nan
1.544999999999999929e+01 nan
1.550000000000000000e+01 nan
1.555000000000000071e+01 nan
1.559999999999999964e+01 nan
1.565000000000000036e+01 nan
1.569999999999999929e+01 nan
1.575000000000000000e+01 nan
1.580000000000000071e+01 nan
1.584999999999999964e+01 nan
1.590000000000000036e+01 nan
1.594999999999999929e+01 nan
1.600000000000000000e+01 nan
1.605000000000000071e+01 nan
1.610000000000000142e+01 nan
1.614999999999999858e+01 nan
1.619999999999999929e+01 nan
1.625000000000000000e+01 nan
1.630000000000000071e+01 nan
1.635000000000000142e+01 nan
1.639999999999999858e+01 nan
1.644999999999999929e+01 nan
1.650000000000000000e+01 nan
1.655000000000000071e+01 nan
1.660000000000000142e+01 nan
1.664999999999999858e+01 nan
1.669999999999999929e+01 nan
1.675000000000000000e+01 nan
1.680000000000000071e+01 nan
1.685000000000000142e+01 nan
1.689999999999999858e+01 nan
1.694999999999999929e+01 nan
1.700000000000000000e+01 nan
1.705000000000000071e+01 nan
1.710000000000000142e+01 nan
1.714999999999999858e+01 nan
1.719999999999999929e+01 nan
1.725000000000000000e+01 nan
1.730000000000000071e+01 nan
1.735000000000000142e+01 nan
1.739999999999999858e+01 nan
1.744999999999999929e+01 nan
1.750000000000000000e+01 nan
1.755000000000000071e+01 nan
1.760000000000000142e+01 nan
1.764999999999999858e+01 nan
1.769999999999999929e+01 nan
1.775000000000000000e+01 nan
1.780000000000000071e+01 nan
1.785000000000000142e+01 nan
1.789999999999999858e+01 nan
1.794999999999999929e+01 nan
1.800000000000000000e+01 nan
1.805000000000000071e+01 nan
1.810000000000000142e+01 nan
1.814999999999999858e+01 nan
1.819999999999999929e+01 nan
1.825000000000000000e+01 nan
1.830000000000000071e+01 nan
1.835000000000000142e+01 nan
1.839999999999999858e+01 nan
1.844999999999999929e+01 nan
1.850000000000000000e+01 nan
1.855000000000000071e+01 nan
1.860000000000000142e+01 nan
1.864999999999999858e+01 nan
1.869999999999999929e+01 nan
1.875000000000000000e+01 nan
1.880000000000000071e+01 nan
1.885000000000000142e+01 nan
1.889999999999999858e+01 nan
1.894999999999999929e+01 nan
1.900000000000000000e+01 nan
1.905000000000000071e+01 nan
1.910000000000000142e+01 nan
1.914999999999999858e+01 nan
1.919999999999999929e+01 nan
1.925000000000000000e+01 nan
1.930000000000000071e+01 nan
1.935000000000000142e+01 nan
1.939999999999999858e+01 nan
1.944999999999999929e+01 nan
1.950000000000000000e+01 nan
1.955000000000000071e+01 nan
1.960000000000000142e+01 nan
1.964999999999999858e+01 nan
1.969999999999999929e+01 nan
1.975000000000000000e+01 nan
1.980000000000000071e+01 nan
1.985000000000000142e+01 nan
1.989999999999999858e+01 nan
1.994999999999999929e+01 nan
2.000000000000000000e+01 nan
2.005000000000000071e+01 nan
2.010000000000000142e+01 nan
2.014999999999999858e+01 nan
2.019999999999999929e+01 nan
2.025000000000000000e+01 nan
2.030000000000000071e+01 nan
2.035000000000000142e+01 nan
2.039999999999999858e+01 nan
2.044999999999999929e+01 nan
2.050000000000000000e+01 nan
2.055000000000000071e+01 nan
2.060000000000000142e+01 nan
2.064999999999999858e+01 nan
2.069999999999999929e+01 nan
2.075000000000000000e+01 nan
2.080000000000000071e+01 nan
2.085000000000000142e+01 nan
2.089999999999999858e+01 nan
2.094999999999999929e+01 nan
2.100000000000000000e+01 nan
2.105000000000000071e+01 nan
2.110000000000000142e+01 nan
2.114999999999999858e+01 nan
2.119999999999999929e+01 nan
2.125000000000000000e+01 nan
2.130000000000000071e+01 nan
2.135000000000000142e+01 nan
2.139999999999999858e+01 nan
2.144999999999999929e+01 nan
2.150000000000000000e+01 nan
2.155000000000000071e+01 nan
2.160000000000000142e+01 nan
2.164999999999999858e+01 nan
2.169999999999999929e+01 nan
2.175000000000000000e+01 nan
2.180000000000000071e+01 nan
2.185000000000000142e+01 nan
2.189999999999999858e+01 nan
2.194999999999999929e+01 nan
2.200000000000000000e+01 nan
2.205000000000000071e+01 nan
2.210000000000000142e+01 nan
2.214999999999999858e+01 nan
2.219999999999999929e+01 nan
2.225000000000000000e+01 nan
2.230000000000000071e+01 nan
2.235000000000000142e+01 nan
2.239999999999999858e+01 nan
2.244999999999999929e+01 nan
2.250000000000000000e+01 nan
2.255000000000000071e+01 nan
2.260000000000000142e+01 nan
2.264999999999999858e+01 nan
2.269999999999999929e+01 nan
2.275000000000000000e+01 nan
2.280000000000000071e+01 nan
2.285000000000000142e+01 nan
2.289999999999999858e+01 nan
2.294999999999999929e+01 nan
2.300000000000000000e+01 nan
2.305000000000000071e+01 nan
2.310000000000000142e+01 nan
2.314999999999999858e+01 nan
2.319999999999999929e+01 nan
2.325000000000000000e+01 nan
2.330000000000000071e+01 nan
2.335000000000000142e+01 nan
2.339999999999999858e+01 nan
2.344999999999999929e+01 nan
2.350000000000000000e+01 nan
2.355000000000000071e+01 nan
2.360000000000000142e+01 nan
2.364999999999999858e+01 nan
2.369999999999999929e+01 nan
2.375000000000000000e+01 nan
2.380000000000000071e+01 nan
2.385000000000000142e+01 nan
2.389999999999999858e+01 nan
2.394999999999999929e+01 nan
2.400000000000000000e+01 nan
2.405000000000000071e+01 nan
2.410000000000000142e+01 nan
2.414999999999999858e+01 nan
2.419999999999999929e+01 nan
2.425000000000000000e+01 nan
2.430000000000000071e+01 nan
2.435000000000000142e+01 nan
2.439999999999999858e+01 nan
2.444999999999999929e+01 nan
2.450000000000000000e+01 nan
2.455000000000000071e+01 nan
2.460000000000000142e+01 nan
2.464999999999999858e+01 nan
2.469999999999999929e+01 nan
2.475000000000000000e+01 nan
2.480000000000000071e+01 nan
2.485000000000000142e+01 nan
2.489999999999999858e+01 nan
2.494999999999999929e+01 2.507670959586881243e-01
2.500000000000000000e+01 2.512844021567295916e-01
2.505000000000000071e+01 2.539654474278735252e-01
2.510000000000000142e+01 2.524193681004802681e-01
2.514999999999999858e+01 2.501981123181246658e-01
2.519999999999999929e+01 2.474819435018642544e-01
2.525000000000000000e+01 2.467157146795750100e-01
2.530000000000000071e+01 2.490054800593235196e-01
2.535000000000000142e+01 2.508023042638631295e-01
2.539999999999999858e+01 2.436960673293146751e-01
2.544999999999999929e+01 2.421880708180047803e-01
2.550000000000000000e+01 2.435814427276813410e-01
2.555000000000000071e+01 2.425083512218621229e-01
2.560000000000000142e+01 2.453190247249405209e-01
2.564999999999999858e+01 2.396707089258021672e-01
2.569999999999999929e+01 2.381088666147637145e-01
2.575000000000000000e+01 2.339774456285649840e-01
2.580000000000000071e+01 2.349222202030450957e-01
2.585000000000000142e+01 2.355311709063748482e-01
2.589999999999999858e+01 2.348281518470582974e-01
2.594999999999999929e+01 2.318472271441752164e-01
2.600000000000000000e+01 2.317759731989175176e-01
2.605000000000000071e+01 2.290621983017021579e-01
2.610000000000000142e+01 2.247714323730392039e-01
2.614999999999999858e+01 2.235966455246417017e-01
2.619999999999999929e+01 2.216652184029216099e-01
2.625000000000000000e+01 2.189120397708488042e-01
2.630000000000000071e+01 2.153483777144959976e-01
2.635000000000000142e+01 2.147402957292139924e-01
2.639999999999999858e+01 2.133420731649265101e-01
2.644999999999999929e+01 2.114579749471799663e-01
2.650000000000000000e+01 2.122857560882503714e-01
2.655000000000000071e+01 2.111641174066602455e-01
2.660000000000000142e+01 2.060766875382315233e-01
2.664999999999999858e+01 2.060409553425637530e-01
2.669999999999999929e+01 2.033199726199887702e-01
2.675000000000000000e+01 2.007292235572371852e-01
2.680000000000000071e+01 1.990551744675414791e-01
2.685000000000000142e+01 1.944806406001438059e-01
2.689999999999999858e+01 1.913901205920174875e-01
2.694999999999999929e+01 1.932995344094635692e-01
2.700000000000000000e+01 1.905317127555809509e-01
2.705000000000000071e+01 1.895933187166044531e-01
2.710000000000000142e+01 1.884518339165848211e-01
2.714999999999999858e+01 1.910047887657565224e-01
2.719999999999999929e+01 1.848902116888842262e-01
2.725000000000000000e+01 1.793219208836773770e-01
2.730000000000000071e+01 1.804262263529403110e-01
2.735000000000000142e+01 1.801423301862442039e-01
2.739999999999999858e+01 1.819609098530995950e-01
2.744999999999999929e+01 1.783809104644858423e-01
2.750000000000000000e+01 1.797413586480084702e-01
2.755000000000000071e+01 1.825741228896422541e-01
2.760000000000000142e+01 1.855803984924415118e-01
2.764999999999999858e+01 1.846208301421599363e-01
2.769999999999999929e+01 1.850906080086710259e-01
2.775000000000000000e+01 1.792905786445805894e-01
2.780000000000000071e+01 1.766799872357704970e-01
2.785000000000000142e+01 1.667715070539484423e-01
2.789999999999999858e+01 1.654394120932056733e-01
2.794999999999999929e+01 1.637578688220168721e-01
2.800000000000000000e+01 1.671979650256096850e-01
2.805000000000000071e+01 1.681094002823182998e-01
2.810000000000000142e+01 1.668347955917604819e-01
2.814999999999999858e+01 1.571641174834974564e-01
2.819999999999999929e+01 1.588024488574961424e-01
2.825000000000000000e+01 1.598787609331946968e-01
2.830000000000000071e+01 1.447242408742207276e-01
2.835000000000000142e+01 1.473319056906715607e-01
2.839999999999999858e+01 1.478209695955688685e-01
2.844999999999999929e+01 1.390263100136235330e-01
2.850000000000000000e+01 1.331626483756183643e-01
2.855000000000000071e+01 1.335034031787954434e-01
2.860000000000000142e+01 1.317035950553583357e-01
2.864999999999999858e+01 1.321647398531144713e-01
2.869999999999999929e+01 1.353727729886222420e-01
2.875000000000000000e+01 1.311773239270546954e-01
2.880000000000000071e+01 1.317694008369690029e-01
2.885000000000000142e+01 1.358052871415516283e-01
2.889999999999999858e+01 1.394816312402555603e-01
2.894999999999999929e+01 1.400161410382981808e-01
2.900000000000000000e+01 1.399150879187986696e-01
2.905000000000000071e+01 1.416891626251294833e-01
2.910000000000000142e+01 1.438500557262572255e-01
2.914999999999999858e+01 1.433781144521297235e-01
2.919999999999999929e+01 1.504561446984513107e-01
2.925000000000000000e+01 1.541513414016974781e-01
2.930000000000000071e+01 1.516570912949753991e-01
2.935000000000000142e+01 1.549133502381180860e-01
2.939999999999999858e+01 1.516000554062838512e-01
2.944999999999999929e+01 1.426458188229756952e-01
2.950000000000000000e+01 1.405934881532717728e-01
2.955000000000000071e+01 1.382713044816072656e-01
2.960000000000000142e+01 1.380829563422420192e-01
2.964999999999999858e+01 1.390080170256987324e-01
2.969999999999999929e+01 1.312914574063025197e-01
2.975000000000000000e+01 1.300306729458534927e-01
2.980000000000000071e+01 1.296895866887675941e-01
2.985000000000000142e+01 1.274060839836493042e-01
2.989999999999999858e+01 1.274226233153860355e-01
2.994999999999999929e+01 1.280758626757242113e-01
3.000000000000000000e+01 1.305593311982502780e-01
3.005000000000000071e+01 1.339563302039607495e-01
3.010000000000000142e+01 1.338079334322943292e-01
3.014999999999999858e+01 1.351364723179528105e-01
3.019999999999999929e+01 1.347791283500438531e-01
3.025000000000000000e+01 1.303106171642091360e-01
3.030000000000000071e+01 1.297751826060795921e-01
3.035000000000000142e+01 1.294100712172730760e-01
3.039999999999999858e+01 1.279632174070964301e-01
3.044999999999999929e+01 1.273402480635055789e-01
3.050000000000000000e+01 1.275652925943426830e-01
3.055000000000000071e+01 1.262521728449701730e-01
3.060000000000000142e+01 1.261789191894279738e-01
3.064999999999999858e+01 1.233584472358494610e-01
3.069999999999999929e+01 1.232016775386620272e-01
3.075000000000000000e+01 1.214496297003419267e-01
3.080000000000000071e+01 1.195335235709733268e-01
3.085000000000000142e+01 1.195685300866438372e-01
3.089999999999999858e+01 1.197058041399998163e-01
3.094999999999999929e+01 1.201323820871975506e-01
3.100000000000000000e+01 1.200254139373677920e-01
3.105000000000000071e+01 1.188654651313504340e-01
3.110000000000000142e+01 1.229212182021118260e-01
3.114999999999999858e+01 1.217601915559882036e-01
3.119999999999999929e+01 1.198408088327365811e-01
3.125000000000000000e+01 1.217747429983073310e-01
3.130000000000000071e+01 1.188831913426501019e-01
3.135000000000000142e+01 1.176856385259688609e-01
3.139999999999999858e+01 1.174207101519712110e-01
3.144999999999999929e+01 1.100717865894411535e-01
3.150000000000000000e+01 1.077539809485704714e-01
3.155000000000000071e+01 1.059244560180569311e-01
3.160000000000000142e+01 9.892518316976310622e-02
3.164999999999999858e+01 7.101498197993491579e-02
3.169999999999999929e+01 6.839119062334451937e-02
3.175000000000000000e+01 6.178083919723556527e-02
3.180000000000000071e+01 5.493988816276382942e-02
3.185000000000000142e+01 5.459334584263906415e-02
3.189999999999999858e+01 5.089430453928325132e-02
3.194999999999999929e+01 5.140951550494823191e-02
3.200000000000000000e+01 5.019175917482267268e-02
3.204999999999999716e+01 4.940658192381384983e-02
3.210000000000000142e+01 4.843585178158476418e-02
3.214999999999999858e+01 4.811223095742242495e-02
3.220000000000000284e+01 4.765375932632596317e-02
3.225000000000000000e+01 4.661940047003972076e-02
3.229999999999999716e+01 4.651905308587151594e-02
3.235000000000000142e+01 4.310451472841488052e-02
3.239999999999999858e+01 4.251282451333735640e-02
3.245000000000000284e+01 4.411050109165146754e-02
3.250000000000000000e+01 4.568233726761533608e-02
3.254999999999999716e+01 4.463355371474157784e-02
3.260000000000000142e+01 4.492776196134797700e-02
3.264999999999999858e+01 4.596625598033562271e-02
3.270000000000000284e+01 4.620860403459268323e-02
3.275000000000000000e+01 4.738946468706481396e-02
3.279999999999999716e+01 4.912207311604151888e-02
3.285000000000000142e+01 4.862490195765598738e-02
3.289999999999999858e+01 4.470656322655108122e-02
3.295000000000000284e+01 4.388981442369118552e-02
3.300000000000000000e+01 4.359142832526575334e-02
3.304999999999999716e+01 3.724433467160592759e-02
3.310000000000000142e+01 3.610874992202800504e-02
3.314999999999999858e+01 3.520384949182479156e-02
3.320000000000000284e+01 3.084572127910372927e-02
3.325000000000000000e+01 3.031015558758399023e-02
3.329999999999999716e+01 3.015720800107896116e-02
3.335000000000000142e+01 3.005003060755106689e-02
3.339999999999999858e+01 3.013740618528656587e-02
3.345000000000000284e+01 2.767613377100234737e-02
3.350000000000000000e+01 2.146068044710025546e-02
3.354999999999999716e+01 1.791542508993857613e-02
3.360000000000000142e+01 1.621549754123804282e-02
3.364999999999999858e+01 1.133162486322963902e-02
3.370000000000000284e+01 8.870388490349172608e-03
3.375000000000000000e+01 7.232982842315446338e-03
3.379999999999999716e+01 6.712520418438454491e-03
3.385000000000000142e+01 2.507655015892906476e-03
3.389999999999999858e+01 1.945907369605724907e-03
3.395000000000000284e+01 6.706859865271887905e-04
3.400000000000000000e+01 2.048652826825148911e-03
3.404999999999999716e+01 1.992369829012315737e-03
3.410000000000000142e+01 3.398170761918589688e-03
3.414999999999999858e+01 1.751675982386622634e-03
3.420000000000000284e+01 1.505478537079095154e-03
3.425000000000000000e+01 -3.799680157647796017e-03
3.429999999999999716e+01 -1.787990572406636782e-03
3.435000000000000142e+01 -1.473427778934638822e-03
3.439999999999999858e+01 -5.230315243518045710e-04
3.445000000000000284e+01 -1.277872277088017454e-03
3.450000000000000000e+01 -1.061354809240046531e-03
3.454999999999999716e+01 -3.786982068102331760e-04
3.460000000000000142e+01 -1.729878685561281586e-03
3.464999999999999858e+01 -4.055199792855983774e-03
3.470000000000000284e+01 -5.453793569592067271e-03
3.475000000000000000e+01 -6.442406317596655919e-03
3.479999999999999716e+01 -6.331274764983823265e-03
3.485000000000000142e+01 -5.499636051301942316e-03
3.489999999999999858e+01 -3.862295993657114887e-03
3.495000000000000284e+01 -7.798390060722003476e-03
3.500000000000000000e+01 -9.544056961088467905e-03
3.504999999999999716e+01 -1.052225787201843850e-02
3.510000000000000142e+01 -1.971922305157105398e-02
3.514999999999999858e+01 -2.394055724192442960e-02
3.520000000000000284e+01 -2.497517503229560940e-02
3.525000000000000000e+01 -2.561029707963079563e-02
3.529999999999999716e+01 -2.718180426603769920e-02
3.535000000000000142e+01 -2.910046408567009205e-02
3.539999999999999858e+01 -3.000616468682437699e-02
3.545000000000000284e+01 -3.211494715220088170e-02
3.550000000000000000e+01 -3.304913700505111851e-02
3.554999999999999716e+01 -3.356180841288841643e-02
3.560000000000000142e+01 -3.931127107312833852e-02
3.564999999999999858e+01 -4.528404198434135552e-02
3.570000000000000284e+01 -4.624820845734577829e-02
3.575000000000000000e+01 -4.681091633997037926e-02
3.579999999999999716e+01 -4.751471792202411476e-02
3.585000000000000142e+01 -4.694415300117316808e-02
3.589999999999999858e+01 -4.687342353556039204e-02
3.595000000000000284e+01 -4.743252974243662018e-02
3.600000000000000000e+01 -4.907995093098097006e-02
3.604999999999999716e+01 -4.893172172093208927e-02
3.610000000000000142e+01 -5.121308255172523499e-02
3.614999999999999858e+01 -4.749281806769471703e-02
3.620000000000000284e+01 -5.018500774989019531e-02
3.625000000000000000e+01 -4.900502809188238273e-02
3.629999999999999716e+01 -4.890161765930582660e-02
3.635000000000000142e+01 -5.063194432886240076e-02
3.639999999999999858e+01 -5.041326657173324927e-02
3.645000000000000284e+01 -4.985489807375591276e-02
3.650000000000000000e+01 -5.053079413518709456e-02
3.654999999999999716e+01 -5.385307076980903190e-02
3.660000000000000142e+01 -5.284325772155838014e-02
3.664999999999999858e+01 -5.351785444998384544e-02
3.670000000000000284e+01 -5.340969688928538794e-02
3.675000000000000000e+01 -5.170497828625045256e-02
3.679999999999999716e+01 -5.031134987834574857e-02
3.685000000000000142e+01 -4.928593797762725187e-02
3.689999999999999858e+01 -5.393526136924210040e-02
3.695000000000000284e+01 -5.265835255549271288e-02
3.700000000000000000e+01 -5.213608199295729356e-02
3.704999999999999716e+01 -5.188310670677437342e-02
3.710000000000000142e+01 -5.179351332578024936e-02
3.714999999999999858e+01 -5.456030013753123548e-02
3.720000000000000284e+01 -5.696988061592628966e-02
3.725000000000000000e+01 -5.510647525691729498e-02
3.729999999999999716e+01 -5.489452895550885059e-02
3.735000000000000142e+01 -5.654531983972773540e-02
3.739999999999999858e+01 -5.684276780678407248e-02
3.745000000000000284e+01 -5.651695887558674802e-02
3.750000000000000000e+01 -5.505728049344885133e-02
3.754999999999999716e+01 -5.504137571049749766e-02
3.760000000000000142e+01 -5.475012330905886654e-02
3.764999999999999858e+01 -5.364484457830465819e-02
3.770000000000000284e+01 -5.406031622198490677e-02
3.775000000000000000e+01 -5.206137906631801149e-02
3.779999999999999716e+01 -5.176461899113918991e-02
3.785000000000000142e+01 -5.202757409211103412e-02
3.789999999999999858e+01 -5.268964634848460199e-02
3.795000000000000284e+01 -5.324960547544822093e-02
3.800000000000000000e+01 -5.391516636450893740e-02
3.804999999999999716e+01 -5.305901699933500415e-02
3.810000000000000142e+01 -5.321034014902730619e-02
3.814999999999999858e+01 -5.342318666717594394e-02
3.820000000000000284e+01 -5.463606794917601206e-02
3.825000000000000000e+01 -5.608539419103345663e-02
3.829999999999999716e+01 -5.559149915236812067e-02
3.835000000000000142e+01 -5.560659358185182644e-02
3.839999999999999858e+01 -5.525988234187629439e-02
3.845000000000000284e+01 -5.515845954460311951e-02
3.850000000000000000e+01 -5.796816094102193867e-02
3.854999999999999716e+01 -5.873732093876478377e-02
3.860000000000000142e+01 -5.737226468729892531e-02
3.864999999999999858e+01 -5.682789800722739398e-02
3.870000000000000284e+01 -5.755407683415659365e-02
3.875000000000000000e+01 -6.005716202575497181e-02
3.879999999999999716e+01 -5.994420709945977310e-02
3.885000000000000142e+01 -5.988990922591443111e-02
3.889999999999999858e+01 -5.934695935657750138e-02
3.895000000000000284e+01 -5.888923620720707547e-02
3.900000000000000000e+01 -5.834262180574167900e-02
3.904999999999999716e+01 -5.823527090042546206e-02
3.910000000000000142e+01 -5.733890169617091026e-02
3.914999999999999858e+01 -5.684585338333681542e-02
3.920000000000000284e+01 -5.636843372796169344e-02
3.925000000000000000e+01 -5.758653829895536702e-02
3.929999999999999716e+01 -5.834565640236791251e-02
3.935000000000000142e+01 -5.616128505573486640e-02
3.939999999999999858e+01 -5.681178048278503340e-02
3.945000000000000284e+01 -5.701834986573481312e-02
3.950000000000000000e+01 -5.717480666262190342e-02
3.954999999999999716e+01 -5.670514485033027047e-02
3.960000000000000142e+01 -5.714783303593458375e-02
3.964999999999999858e+01 -5.721826412505418707e-02
3.970000000000000284e+01 -5.575503017426435004e-02
3.975000000000000000e+01 -5.528785450568134141e-02
3.979999999999999716e+01 -5.592732909705222522e-02
3.985000000000000142e+01 -5.585922994244132272e-02
3.989999999999999858e+01 -5.567784732546829374e-02
3.995000000000000284e+01 -5.681947828195909461e-02
4.000000000000000000e+01 -5.683435113027957702e-02
4.004999999999999716e+01 -5.699473411002903972e-02
4.010000000000000142e+01 -5.683019425692694554e-02
4.014999999999999858e+01 -5.760141885281917090e-02
4.020000000000000284e+01 -5.973714999254277347e-02
4.025000000000000000e+01 -5.977844971299432764e-02
4.029999999999999716e+01 -6.055848247020764741e-02
4.035000000000000142e+01 -5.952281809470342383e-02
4.039999999999999858e+01 -6.050843031701642893e-02
4.045000000000000284e+01 -5.970447023282197258e-02
4.050000000000000000e+01 -5.986596499354967377e-02
4.054999999999999716e+01 -6.034178701321392391e-02
4.060000000000000142e+01 -6.109627688628157388e-02
4.064999999999999858e+01 -6.110833540099174649e-02
4.070000000000000284e+01 -6.208230018641491821e-02
4.075000000000000000e+01 -6.193731099826845637e-02
4.079999999999999716e+01 -6.205376272892529355e-02
4.085000000000000142e+01 -6.381214168732605996e-02
4.089999999999999858e+01 -6.635614709886861196e-02
4.095000000000000284e+01 -6.596023592955159442e-02
4.100000000000000000e+01 -7.175567873450885981e-02
4.104999999999999716e+01 -7.154503923050881120e-02
4.110000000000000142e+01 -7.155339652096862069e-02
4.114999999999999858e+01 -7.249576112285038842e-02
4.120000000000000284e+01 -7.430554803912418904e-02
4.125000000000000000e+01 -7.502261950374888855e-02
4.129999999999999716e+01 -7.307503497544393101e-02
4.135000000000000142e+01 -7.213830329384787743e-02
4.139999999999999858e+01 -7.578362278556637077e-02
4.145000000000000284e+01 -7.625216221863925781e-02
4.150000000000000000e+01 -7.713107315748121695e-02
4.154999999999999716e+01 -7.897665891402755323e-02
4.160000000000000142e+01 -7.960565417802617505e-02
4.164999999999999858e+01 -7.829142935082930577e-02
4.170000000000000284e+01 -7.841387485746660613e-02
4.175000000000000000e+01 -7.882747921356127174e-02
4.179999999999999716e+01 -7.941413585634775341e-02
4.185000000000000142e+01 -7.865261719149081732e-02
4.189999999999999858e+01 -7.822303398965310683e-02
4.195000000000000284e+01 -8.435475036540830696e-02
4.200000000000000000e+01 -8.519322923969861738e-02
4.204999999999999716e+01 -8.608135353162410519e-02
4.210000000000000142e+01 -8.689911391108855188e-02
4.214999999999999858e+01 -8.729391938400271611e-02
4.220000000000000284e+01 -8.616593454444071432e-02
4.225000000000000000e+01 -8.463566418344062314e-02
4.229999999999999716e+01 -8.439231924270916563e-02
4.235000000000000142e+01 -8.571114260835702159e-02
4.239999999999999858e+01 -8.895159405750281689e-02
4.245000000000000284e+01 -8.837782571154853550e-02
4.250000000000000000e+01 -1.022247612404451333e-01
4.254999999999999716e+01 -1.035829338192358340e-01
4.260000000000000142e+01 -1.037393869716087269e-01
4.264999999999999858e+01 -1.036005683879768630e-01
4.270000000000000284e+01 -1.030244102221867103e-01
4.275000000000000000e+01 -1.116405282930875570e-01
4.279999999999999716e+01 -1.113978423934785938e-01
4.285000000000000142e+01 -1.121854726830208843e-01
4.289999999999999858e+01 -1.178232261640919237e-01
4.295000000000000284e+01 -1.188132024192095348e-01
4.300000000000000000e+01 -1.196455075659599437e-01
4.304999999999999716e+01 -1.212544378626761316e-01
4.310000000000000142e+01 -1.228687282035328676e-01
4.314999999999999858e+01 -1.231672274537497364e-01
4.320000000000000284e+01 -1.264846569965849543e-01
4.325000000000000000e+01 -1.280224467546781930e-01
4.329999999999999716e+01 -1.444141953886463325e-01
4.335000000000000142e+01 -1.459986539041872311e-01
4.339999999999999858e+01 -1.463435869927971200e-01
4.345000000000000284e+01 -1.443492085869056418e-01
4.350000000000000000e+01 -1.438608505878211929e-01
4.354999999999999716e+01 -1.462180494069387215e-01
4.360000000000000142e+01 -1.459955231147536392e-01
4.364999999999999858e+01 -1.455038833329499459e-01
4.370000000000000284e+01 -1.470189816733138977e-01
4.375000000000000000e+01 -1.487961960724952792e-01
4.379999999999999716e+01 -1.498754266437928584e-01
4.385000000000000142e+01 -1.461156474116499793e-01
4.389999999999999858e+01 -1.461927935731663353e-01
4.395000000000000284e+01 -1.494893480246252682e-01
4.400000000000000000e+01 -1.481093453911423441e-01
4.404999999999999716e+01 -1.507501330441633480e-01
4.410000000000000142e+01 -1.444421148034367164e-01
4.414999999999999858e+01 -1.448508919349886515e-01
4.420000000000000284e+01 -1.425474698767852377e-01
4.425000000000000000e+01 -1.425319487157410414e-01
4.429999999999999716e+01 -1.405778566628007320e-01
4.435000000000000142e+01 -1.389842272688562308e-01
4.439999999999999858e+01 -1.392063448581302709e-01
4.445000000000000284e+01 -1.383901120362195647e-01
4.450000000000000000e+01 -1.382326394473340214e-01
4.454999999999999716e+01 -1.368916627727130575e-01
4.460000000000000142e+01 -1.376707706033531153e-01
4.464999999999999858e+01 -1.383384166196312548e-01
4.470000000000000284e+01 -1.377023812119600732e-01
4.475000000000000000e+01 -1.323578841288874375e-01
4.479999999999999716e+01 -1.338445043217188213e-01
4.485000000000000142e+01 -1.338124634696950532e-01
4.489999999999999858e+01 -1.348137116218852960e-01
4.495000000000000284e+01 -1.350231191126302910e-01
4.500000000000000000e+01 -1.329705337441853263e-01
4.504999999999999716e+01 -1.334118246226806137e-01
4.510000000000000142e+01 -1.337895909232799385e-01
4.514999999999999858e+01 -1.336739191919765202e-01
4.520000000000000284e+01 -1.349610764013111364e-01
4.525000000000000000e+01 -1.355216383107487876e-01
4.529999999999999716e+01 -1.364088754236215117e-01
4.535000000000000142e+01 -1.364006991865004959e-01
4.539999999999999858e+01 -1.355846756302196698e-01
4.545000000000000284e+01 -1.336666237489562981e-01
4.550000000000000000e+01 -1.222868458803481745e-01
4.554999999999999716e+01 -1.190410573106425174e-01
4.560000000000000142e+01 -1.162619838707344144e-01
4.564999999999999858e+01 -1.161999691222914133e-01
4.570000000000000284e+01 -1.175666978561207138e-01
4.575000000000000000e+01 -1.162086042244381140e-01
4.579999999999999716e+01 -1.154291914506331285e-01
4.585000000000000142e+01 -1.178265831676960224e-01
4.589999999999999858e+01 -1.162758090225324281e-01
4.595000000000000284e+01 -1.168442726658213970e-01
4.600000000000000000e+01 -1.175638342065906117e-01
4.604999999999999716e+01 -1.178610392417226010e-01
4.610000000000000142e+01 -1.191001663744607891e-01
4.614999999999999858e+01 -1.202203294390130767e-01
4.620000000000000284e+01 -1.217224926922670508e-01
4.625000000000000000e+01 -1.213073401399450690e-01
4.629999999999999716e+01 -1.213516223019728973e-01
4.635000000000000142e+01 -1.209304295857513839e-01
4.639999999999999858e+01 -1.214865782395492116e-01
4.645000000000000284e+01 -1.222131055112583159e-01
4.650000000000000000e+01 -1.209424106166475943e-01
4.654999999999999716e+01 -1.202985317650275277e-01
4.660000000000000142e+01 -1.126698687133773635e-01
4.664999999999999858e+01 -1.140366575544901478e-01
4.670000000000000284e+01 -1.160049639872673816e-01
4.675000000000000000e+01 -1.157306406252864434e-01
4.679999999999999716e+01 -1.107611046973122210e-01
4.685000000000000142e+01 -1.083871384932441756e-01
4.689999999999999858e+01 -1.052840761250051493e-01
4.695000000000000284e+01 -9.627962374438414628e-02
4.700000000000000000e+01 -9.145612573732062045e-02
4.704999999999999716e+01 -8.210155429819648853e-02
4.710000000000000142e+01 -8.482463903760424639e-02
4.714999999999999858e+01 -8.569512374679530420e-02
4.720000000000000284e+01 -8.507122997176512491e-02
4.725000000000000000e+01 -8.518443275444873009e-02
4.729999999999999716e+01 -8.479115250850569052e-02
4.735000000000000142e+01 -8.571783722704837127e-02
4.739999999999999858e+01 -8.585075736282619940e-02
4.745000000000000284e+01 -8.585093375171823360e-02
4.750000000000000000e+01 -8.675626046441502204e-02
4.754999999999999716e+01 -8.632378938785090217e-02
4.760000000000000142e+01 -8.566359562121197979e-02
4.764999999999999858e+01 -8.557287560266463311e-02
4.770000000000000284e+01 -8.442487318349177483e-02
4.775000000000000000e+01 -8.440591617711314110e-02
4.779999999999999716e+01 -8.370280170923030671e-02
4.785000000000000142e+01 -8.181978925460198226e-02
4.789999999999999858e+01 -8.279520895764512500e-02
4.795000000000000284e+01 -8.280369014736700672e-02
4.800000000000000000e+01 -8.263806496668144042e-02
4.804999999999999716e+01 -8.286329828391723884e-02
4.810000000000000142e+01 -8.535931657104445236e-02
4.814999999999999858e+01 -8.532685384001960360e-02
4.820000000000000284e+01 -8.293337032985434454e-02
4.825000000000000000e+01 -8.337579221710909871e-02
4.829999999999999716e+01 -8.401526823383900777e-02
4.835000000000000142e+01 -8.376729051841069751e-02
4.839999999999999858e+01 -8.417353916636703681e-02
4.845000000000000284e+01 -8.264583766515662400e-02
4.850000000000000000e+01 -8.241506105609346100e-02
4.854999999999999716e+01 -8.277279203231512061e-02
4.860000000000000142e+01 -8.266366989762184703e-02
4.864999999999999858e+01 -8.169283928838255715e-02
4.870000000000000284e+01 -8.209763227670392738e-02
4.875000000000000000e+01 -8.181376093426701024e-02
4.879999999999999716e+01 -8.204322528627533417e-02
4.885000000000000142e+01 -8.328644278696192838e-02
4.889999999999999858e+01 -8.319249504559764197e-02
4.895000000000000284e+01 -8.402264767962279446e-02
4.900000000000000000e+01 -8.378373144486055135e-02
4.904999999999999716e+01 -8.756677226388669133e-02
4.910000000000000142e+01 -8.857847814883905435e-02
4.914999999999999858e+01 -8.857996248553003105e-02
4.920000000000000284e+01 -8.874775871436277330e-02
4.925000000000000000e+01 -8.832452789466728460e-02
4.929999999999999716e+01 -8.912100495321040317e-02
4.935000000000000142e+01 -8.990301771888631333e-02
4.939999999999999858e+01 -9.064636977075198054e-02
4.945000000000000284e+01 -9.074876434741398212e-02
4.950000000000000000e+01 -9.113532087009597327e-02
4.954999999999999716e+01 -9.129740030869551437e-02
4.960000000000000142e+01 -9.133921620694482324e-02
4.964999999999999858e+01 -9.092848764600232336e-02
4.970000000000000284e+01 -9.126808127171444351e-02
4.975000000000000000e+01 -9.137525773745085178e-02
4.979999999999999716e+01 -9.132548936786331895e-02
4.985000000000000142e+01 -9.105384971788860193e-02
4.989999999999999858e+01 -9.096751945120816474e-02
4.995000000000000284e+01 -8.999150691664133117e-02
5.000000000000000000e+01 -9.155220180716744371e-02
5.004999999999999716e+01 -9.127203553140102177e-02
5.010000000000000142e+01 -9.116813470745646630e-02
5.014999999999999858e+01 -9.097681658244816116e-02
5.020000000000000284e+01 -8.993208437176085368e-02
5.025000000000000000e+01 -8.822369093419490937e-02
5.029999999999999716e+01 -8.825034282610616510e-02
5.035000000000000142e+01 -9.036808306760293896e-02
5.039999999999999858e+01 -9.091608516937334239e-02
5.045000000000000284e+01 -8.768621480283152192e-02
5.050000000000000000e+01 -8.582630210932756798e-02
5.054999999999999716e+01 -8.467724047614268168e-02
5.060000000000000142e+01 -8.350892723340522239e-02
5.064999999999999858e+01 -8.905721963595279733e-02
5.070000000000000284e+01 -8.831454109980767242e-02
5.075000000000000000e+01 -8.859739242519495961e-02
5.079999999999999716e+01 -8.898111439935615929e-02
5.085000000000000142e+01 -8.167511849720983375e-02
5.089999999999999858e+01 -8.138865464460422194e-02
5.095000000000000284e+01 -8.104364864622917719e-02
5.100000000000000000e+01 -7.942910180556721211e-02
5.104999999999999716e+01 -7.784961469860460226e-02
5.110000000000000142e+01 -7.582175193916251832e-02
5.114999999999999858e+01 -7.494549584051155011e-02
5.120000000000000284e+01 -7.554590681029786647e-02
5.125000000000000000e+01 -7.435524598425931331e-02
5.129999999999999716e+01 -7.936686953151249335e-02
5.135000000000000142e+01 -7.923740412470477168e-02
5.139999999999999858e+01 -7.868600798920839801e-02
5.145000000000000284e+01 -8.255994534229801896e-02
5.150000000000000000e+01 -8.322950976702911396e-02
5.154999999999999716e+01 -8.270572213056924527e-02
5.160000000000000142e+01 -8.558692755146685149e-02
5.164999999999999858e+01 -8.254058964982630142e-02
5.170000000000000284e+01 -8.255201812067684830e-02
5.175000000000000000e+01 -8.129111719308979023e-02
5.179999999999999716e+01 -8.280744524766116277e-02
5.185000000000000142e+01 -8.148197317580896382e-02
5.189999999999999858e+01 -8.272972460129887629e-02
5.195000000000000284e+01 -8.327240242448954999e-02
5.200000000000000000e+01 -8.321876799244366796e-02
5.204999999999999716e+01 -8.314850596118347759e-02
5.210000000000000142e+01 -8.290516949216658604e-02
5.214999999999999858e+01 -8.438946556861399995e-02
5.220000000000000284e+01 -8.298149761823947479e-02
5.225000000000000000e+01 -8.393122628138373342e-02
5.229999999999999716e+01 -8.430482161229746474e-02
5.235000000000000142e+01 -8.032215291175250071e-02
5.239999999999999858e+01 -7.539821920367595354e-02
5.245000000000000284e+01 -7.456768932066200339e-02
5.250000000000000000e+01 -7.514022423362608227e-02
5.254999999999999716e+01 -7.510610971216254150e-02
5.260000000000000142e+01 -7.791043970601641000e-02
5.264999999999999858e+01 -8.218523362467131110e-02
5.270000000000000284e+01 -7.612808223187322865e-02
5.275000000000000000e+01 -7.652027736796189472e-02
5.279999999999999716e+01 -7.399300658415182419e-02
5.285000000000000142e+01 -4.931598699190423846e-02
5.289999999999999858e+01 -5.024696937016753101e-02
5.295000000000000284e+01 -4.325934810689055499e-02
5.300000000000000000e+01 -5.104630955895828742e-02
5.304999999999999716e+01 -5.142290054983748859e-02
5.310000000000000142e+01 -4.725390468729374904e-02
5.314999999999999858e+01 -2.813879111925328066e-02
5.320000000000000284e+01 -3.072703852748883552e-02
5.325000000000000000e+01 -3.588241647145167662e-02
5.329999999999999716e+01 1.942709232856651425e-02
5.335000000000000142e+01 1.606572513983503189e-02
5.339999999999999858e+01 7.024450093206721646e-03
5.345000000000000284e+01 5.334849047445875368e-03
5.350000000000000000e+01 3.536676634109650955e-03
5.354999999999999716e+01 4.405310807678842165e-03
5.360000000000000142e+01 5.782556463461560256e-03
5.364999999999999858e+01 7.532520303274362235e-03
5.370000000000000284e+01 4.651145624084327378e-04
5.375000000000000000e+01 2.689093011781871958e-03
5.379999999999999716e+01 -2.565772960244085219e-03
5.385000000000000142e+01 -5.743645676633962749e-03
5.389999999999999858e+01 -1.328434386368670429e-03
5.395000000000000284e+01 -1.696715284010872878e-03
5.400000000000000000e+01 -1.756324580775584605e-03
5.404999999999999716e+01 -1.199081295678789891e-03
5.410000000000000142e+01 -9.332388284864934214e-03
5.414999999999999858e+01 -1.235309746069847585e-03
5.420000000000000284e+01 -2.399163716980311657e-03
5.425000000000000000e+01 -1.741393439094990120e-03
5.429999999999999716e+01 -1.385108698939567593e-03
5.435000000000000142e+01 -1.003241508590180372e-03
5.439999999999999858e+01 -1.003052659581313549e-03
5.445000000000000284e+01 2.256409595707774930e-05
5.450000000000000000e+01 -5.967585262512548885e-04
5.454999999999999716e+01 4.358711877399588344e-04
5.460000000000000142e+01 5.816050544581294248e-04
5.464999999999999858e+01 -1.078508736808844563e-03
5.470000000000000284e+01 7.569668309287363832e-04
5.475000000000000000e+01 3.400195739312487486e-03
5.479999999999999716e+01 -5.527986542507978135e-03
5.485000000000000142e+01 -4.779558840293358056e-03
5.489999999999999858e+01 -8.063243525408738538e-03
5.495000000000000284e+01 -5.640124345884013103e-03
5.500000000000000000e+01 -6.282060511500595253e-03
5.504999999999999716e+01 -2.778832952678575094e-02
5.510000000000000142e+01 -2.390692166334097701e-02
5.514999999999999858e+01 -2.034672186356430157e-02
5.520000000000000284e+01 -2.001304385665720470e-02
5.525000000000000000e+01 -1.924136521235684030e-02
5.529999999999999716e+01 -2.013893323542804981e-02
5.535000000000000142e+01 -1.952594905088580676e-02
5.539999999999999858e+01 -1.971275697983856240e-02
5.545000000000000284e+01 -2.337539526645762700e-02
5.550000000000000000e+01 -3.015281365915659789e-02
5.554999999999999716e+01 -3.481341179397854507e-02
5.560000000000000142e+01 -4.258942276547982020e-02
5.564999999999999858e+01 -3.977347673852335563e-02
5.570000000000000284e+01 -3.970674870919295441e-02
5.575000000000000000e+01 -3.671343421697384479e-02
5.579999999999999716e+01 -3.346372831306704959e-02
5.585000000000000142e+01 -4.096062979115844271e-02
5.589999999999999858e+01 -3.990996740318573238e-02
5.595000000000000284e+01 -3.944622051532258727e-02
5.600000000000000000e+01 -4.100690695327514901e-02
5.604999999999999716e+01 -5.190844921909259363e-02
5.610000000000000142e+01 -5.567231745466527659e-02
5.614999999999999858e+01 -6.218009927832948008e-02
5.620000000000000284e+01 -6.506493088583402418e-02
5.625000000000000000e+01 -6.228536088270343607e-02
5.629999999999999716e+01 -5.614054565595144597e-02
5.635000000000000142e+01 -5.438686445115812479e-02
5.639999999999999858e+01 -5.119382482039026849e-02
5.645000000000000284e+01 -4.748846230855215816e-02
5.650000000000000000e+01 -4.715388613340742302e-02
5.654999999999999716e+01 -4.778728190763661260e-02
5.660000000000000142e+01 -5.171588680734128668e-02
5.664999999999999858e+01 -5.265187931251442965e-02
5.670000000000000284e+01 -5.335699639179514175e-02
5.675000000000000000e+01 -5.004596416352236760e-02
5.679999999999999716e+01 -5.861322201075688104e-02
5.685000000000000142e+01 -5.526081629249512961e-02
5.689999999999999858e+01 -6.280931347922472097e-02
5.695000000000000284e+01 -6.950859543993626044e-02
5.700000000000000000e+01 -7.471258978462257117e-02
5.704999999999999716e+01 -7.467317583204678699e-02
5.710000000000000142e+01 -7.330745275996877752e-02
5.714999999999999858e+01 -7.489303928474023986e-02
5.720000000000000284e+01 -7.566892031187369416e-02
5.725000000000000000e+01 -7.359493845035577908e-02
5.729999999999999716e+01 -7.143167280489112758e-02
5.735000000000000142e+01 -7.018921704708350195e-02
5.739999999999999858e+01 -7.029006743683920144e-02
5.745000000000000284e+01 -7.353978967561304592e-02
5.750000000000000000e+01 -8.640665158662164114e-02
5.754999999999999716e+01 -8.479489442988466519e-02
5.760000000000000142e+01 -8.535477673104228946e-02
5.764999999999999858e+01 -8.351818667856725220e-02
5.770000000000000284e+01 -8.337744230284044322e-02
5.775000000000000000e+01 -8.148788601711358381e-02
5.779999999999999716e+01 -8.030850994491960104e-02
5.785000000000000142e+01 -7.879953977710039970e-02
5.789999999999999858e+01 -7.808290744614063139e-02
5.795000000000000284e+01 -7.926509698562314576e-02
5.800000000000000000e+01 -7.950353668136328489e-02
5.804999999999999716e+01 -7.674878811298106729e-02
5.810000000000000142e+01 -7.898473952953055655e-02
5.814999999999999858e+01 -7.750895661350899746e-02
5.820000000000000284e+01 -7.376013693596096543e-02
5.825000000000000000e+01 -7.203259049370425160e-02
5.829999999999999716e+01 -7.279663483449179406e-02
5.835000000000000142e+01 -7.541098653845616784e-02
5.839999999999999858e+01 -7.420613677789843210e-02
5.845000000000000284e+01 -7.241131790105648225e-02
5.850000000000000000e+01 -7.023083362062332302e-02
5.854999999999999716e+01 -6.798202094392963302e-02
5.860000000000000142e+01 -6.422954638650860137e-02
5.864999999999999858e+01 -5.805227890220333170e-02
5.870000000000000284e+01 -5.684582329565956993e-02
5.875000000000000000e+01 -5.334788172337998763e-02
5.879999999999999716e+01 -5.468270399972972179e-02
5.885000000000000142e+01 -5.369901807373976543e-02
5.889999999999999858e+01 -5.238827662033685578e-02
5.895000000000000284e+01 -5.261178082988953592e-02
5.900000000000000000e+01 -5.096308895702324204e-02
5.904999999999999716e+01 -5.201888765040869889e-02
5.910000000000000142e+01 -5.330725655236637217e-02
5.914999999999999858e+01 -5.371390548657716674e-02
5.920000000000000284e+01 -5.179049080294573226e-02
5.925000000000000000e+01 -6.129495767687231922e-02
5.929999999999999716e+01 -6.463058685264602699e-02
5.935000000000000142e+01 -6.587814384476961549e-02
5.939999999999999858e+01 -6.633061028806284953e-02
5.945000000000000284e+01 -6.461765011659464930e-02
5.950000000000000000e+01 -7.304257456205145993e-02
5.954999999999999716e+01 -8.197656938086629597e-02
5.960000000000000142e+01 -8.358386372939202724e-02
5.964999999999999858e+01 -9.873612438448284290e-02
5.970000000000000284e+01 -1.009304407711073964e-01
5.975000000000000000e+01 -1.021402324975885512e-01
5.979999999999999716e+01 -1.031759602463693803e-01
5.985000000000000142e+01 -1.016994634040585127e-01
5.989999999999999858e+01 -1.043574252148206649e-01
5.995000000000000284e+01 -1.004092781746368374e-01
6.000000000000000000e+01 -1.003954787118250536e-01
6.004999999999999716e+01 -1.039403002075104804e-01
6.010000000000000142e+01 -1.028542796314822760e-01
6.014999999999999858e+01 -1.049944234914604452e-01
6.020000000000000284e+01 -1.041091188938249590e-01
6.025000000000000000e+01 -9.902876198148642672e-02
6.029999999999999716e+01 -9.855993407751206803e-02
6.035000000000000142e+01 -1.050024898888132080e-01
6.039999999999999858e+01 -1.011542273748167603e-01
6.045000000000000284e+01 -9.940333202812248747e-02
6.050000000000000000e+01 -9.997273668587396134e-02
6.054999999999999716e+01 -9.951296927061838160e-02
6.060000000000000142e+01 -1.028932493684474453e-01
6.064999999999999858e+01 -1.034939905332425830e-01
6.070000000000000284e+01 -1.027598254590299104e-01
6.075000000000000000e+01 -1.070420597866551110e-01
6.079999999999999716e+01 -1.148218643817870699e-01
6.085000000000000142e+01 -1.147331813740818107e-01
6.089999999999999858e+01 -1.120231579471450134e-01
6.095000000000000284e+01 -1.125259729597968411e-01
6.100000000000000000e+01 -1.107689084496995130e-01
6.104999999999999716e+01 -1.099041712380108976e-01
6.110000000000000142e+01 -1.088613447883531871e-01
6.114999999999999858e+01 -1.155532900211606179e-01
6.120000000000000284e+01 -1.246619216084374343e-01
6.125000000000000000e+01 -1.240122753340597156e-01
6.129999999999999716e+01 -1.250115853572252578e-01
6.135000000000000142e+01 -1.274502836460239263e-01
6.139999999999999858e+01 -1.259905165290976237e-01
6.145000000000000284e+01 -1.284085071223315389e-01
6.150000000000000000e+01 -1.258576424041548125e-01
6.154999999999999716e+01 -1.243302192467148348e-01
6.160000000000000142e+01 -1.263648181884237109e-01
6.164999999999999858e+01 -1.224472579364193348e-01
6.170000000000000284e+01 -1.215232091294479733e-01
6.175000000000000000e+01 -1.198276360165564658e-01
6.179999999999999716e+01 -1.210205378149002836e-01
6.185000000000000142e+01 -1.193617422744007450e-01
6.189999999999999858e+01 -1.191916581313818974e-01
6.195000000000000284e+01 -1.207497021239466450e-01
6.200000000000000000e+01 -1.178764933996795106e-01
6.204999999999999716e+01 -1.186000259612178948e-01
6.210000000000000142e+01 -1.185562114705014658e-01
6.214999999999999858e+01 -1.156592608522504784e-01
6.220000000000000284e+01 -1.171722600013861276e-01
6.225000000000000000e+01 -1.151037135218158786e-01
6.229999999999999716e+01 -1.127973223350568072e-01
6.235000000000000142e+01 -1.062185600340083136e-01
6.239999999999999858e+01 -1.046948549323728911e-01
6.245000000000000284e+01 -1.043166765729517942e-01
6.250000000000000000e+01 -1.046929232031164475e-01
6.254999999999999716e+01 -1.055428394346579202e-01
6.260000000000000142e+01 -1.081954305979826031e-01
6.264999999999999858e+01 -1.104664061293046673e-01
6.270000000000000284e+01 -1.091414213857645754e-01
6.275000000000000000e+01 -1.104365103573810014e-01
6.279999999999999716e+01 -1.106793673205669348e-01
6.285000000000000142e+01 -1.119934099753849971e-01
6.289999999999999858e+01 -1.136107986560568883e-01
6.295000000000000284e+01 -1.125626409812248985e-01
6.300000000000000000e+01 -1.123622462253162091e-01
6.304999999999999716e+01 -1.151617138183598232e-01
6.310000000000000142e+01 -1.154384616395174312e-01
6.314999999999999858e+01 -1.144472965012512250e-01
6.320000000000000284e+01 -1.143487822447316615e-01
6.325000000000000000e+01 -1.113699304584749999e-01
6.329999999999999716e+01 -1.169346922885643875e-01
6.335000000000000142e+01 -1.238008354649876852e-01
6.339999999999999858e+01 -1.232185144984810909e-01
6.345000000000000284e+01 -1.214261954959486578e-01
6.350000000000000000e+01 -1.195751274770705530e-01
6.354999999999999716e+01 -1.166763579581740345e-01
6.360000000000000142e+01 -1.170843437195735470e-01
6.364999999999999858e+01 -1.163575805768737592e-01
6.370000000000000284e+01 -1.120561766043979696e-01
6.375000000000000000e+01 -1.103612168940176774e-01
6.379999999999999716e+01 -1.154179298042920937e-01
6.385000000000000142e+01 -1.154771726688766098e-01
6.389999999999999858e+01 -1.170802899025994298e-01
6.395000000000000284e+01 -1.170444184556917039e-01
6.400000000000000000e+01 -1.180138643148302136e-01
6.404999999999999716e+01 -1.193358120150995461e-01
6.409999999999999432e+01 -1.180401241421889236e-01
6.415000000000000568e+01 -1.201042576187095340e-01
6.420000000000000284e+01 -1.207663473521280173e-01
6.425000000000000000e+01 -1.219246257437280878e-01
6.429999999999999716e+01 -1.207553956046283489e-01
6.434999999999999432e+01 -1.264999094516509603e-01
6.440000000000000568e+01 -1.264393148055015514e-01
6.445000000000000284e+01 -1.298246554370574291e-01
6.450000000000000000e+01 -1.291998276539846890e-01
6.454999999999999716e+01 -1.319482137099566021e-01
6.459999999999999432e+01 -1.304902478898803397e-01
6.465000000000000568e+01 -1.340390377733837179e-01
6.470000000000000284e+01 -1.312488053068748550e-01
6.475000000000000000e+01 -1.333388392331983641e-01
6.479999999999999716e+01 -1.308300305766189608e-01
6.484999999999999432e+01 -1.303561480723224031e-01
6.490000000000000568e+01 -1.273267673316136606e-01
6.495000000000000284e+01 -1.252706023914188505e-01
6.500000000000000000e+01 -1.234040445746961701e-01
6.504999999999999716e+01 -1.205669625145965596e-01
6.509999999999999432e+01 -1.188460555148132952e-01
6.515000000000000568e+01 -1.180188294552781680e-01
6.520000000000000284e+01 -1.156486411773495621e-01
6.525000000000000000e+01 -1.171350800105862705e-01
6.529999999999999716e+01 -1.155553553950727230e-01
6.534999999999999432e+01 -1.198364570122170264e-01
6.540000000000000568e+01 -1.186208802973043736e-01
6.545000000000000284e+01 -1.212854166228409247e-01
6.550000000000000000e+01 -1.199749404884178361e-01
6.554999999999999716e+01 -1.208498536224636571e-01
6.559999999999999432e+01 -1.180535036904016843e-01
6.565000000000000568e+01 -1.174911410759161418e-01
6.570000000000000284e+01 -1.170467001158444764e-01
6.575000000000000000e+01 -1.181022495132511008e-01
6.579999999999999716e+01 -1.170455832252108586e-01
6.584999999999999432e+01 -1.153254666128189915e-01
6.590000000000000568e+01 -1.138537435477326859e-01
6.595000000000000284e+01 -1.144503929044843604e-01
6.600000000000000000e+01 -1.129101752451273921e-01
6.604999999999999716e+01 -1.132729065152370679e-01
6.609999999999999432e+01 -1.134974733621386678e-01
6.615000000000000568e+01 -1.137505218414097824e-01
6.620000000000000284e+01 -1.107562671748914679e-01
6.625000000000000000e+01 -1.055203354146696942e-01
6.629999999999999716e+01 -1.052784833590163921e-01
6.634999999999999432e+01 -1.072074961474381860e-01
6.640000000000000568e+01 -1.058271977597817909e-01
6.645000000000000284e+01 -1.043731489425760994e-01
6.650000000000000000e+01 -1.065609834549215845e-01
6.654999999999999716e+01 -1.083381920253634750e-01
6.659999999999999432e+01 -1.069621495733990152e-01
6.665000000000000568e+01 -1.129572637001860363e-01
6.670000000000000284e+01 -1.136764739900674448e-01
6.675000000000000000e+01 -1.116343956112637453e-01
6.679999999999999716e+01 -1.103422956908140934e-01
6.684999999999999432e+01 -1.105978864636270736e-01
6.690000000000000568e+01 -1.114166682595646163e-01
6.695000000000000284e+01 -1.113691094283324884e-01
6.700000000000000000e+01 -1.079498473248715895e-01
6.704999999999999716e+01 -1.085010582833284554e-01
6.709999999999999432e+01 -1.097814487361263996e-01
6.715000000000000568e+01 -1.119504297384228825e-01
6.720000000000000284e+01 -1.143444868033097472e-01
6.725000000000000000e+01 -1.138780834713607332e-01
6.729999999999999716e+01 -1.157278885170894278e-01
6.734999999999999432e+01 -1.128105383616908736e-01
6.740000000000000568e+01 -1.157170597509366017e-01
6.745000000000000284e+01 -1.171034290870886646e-01
6.750000000000000000e+01 -1.240763045672751835e-01
6.754999999999999716e+01 -1.196847332368509847e-01
6.759999999999999432e+01 -1.187513184691304235e-01
6.765000000000000568e+01 -1.156096112655070063e-01
6.770000000000000284e+01 -1.213711359148473973e-01
6.775000000000000000e+01 -1.212836429584720072e-01
6.779999999999999716e+01 -1.240394144022002321e-01
6.784999999999999432e+01 -1.225631862224003804e-01
6.790000000000000568e+01 -1.207502013864080737e-01
6.795000000000000284e+01 -1.178009251176008465e-01
6.800000000000000000e+01 -1.206105908706207458e-01
6.804999999999999716e+01 -1.171378579916150658e-01
6.809999999999999432e+01 -1.225599341639646012e-01
6.815000000000000568e+01 -1.224584891101792999e-01
6.820000000000000284e+01 -1.207340598488255978e-01
6.825000000000000000e+01 -1.191545075703891871e-01
6.829999999999999716e+01 -1.360394679394250073e-01
6.834999999999999432e+01 -1.362242175993226001e-01
6.840000000000000568e+01 -1.359022880100099195e-01
6.845000000000000284e+01 -1.351811290365003415e-01
6.850000000000000000e+01 -1.321646904075709505e-01
6.854999999999999716e+01 -1.307740799062998560e-01
6.859999999999999432e+01 -1.277142351160182598e-01
6.865000000000000568e+01 -1.281389419309663658e-01
6.870000000000000284e+01 -1.273582497366160526e-01
6.875000000000000000e+01 -1.249828560121414439e-01
6.879999999999999716e+01 -1.255925948619044941e-01
6.884999999999999432e+01 -1.229433569672542803e-01
6.890000000000000568e+01 -1.248644202763067868e-01
6.895000000000000284e+01 -1.271056509179737670e-01
6.900000000000000000e+01 -1.340147514754031211e-01
6.904999999999999716e+01 -1.324072952607846521e-01
6.909999999999999432e+01 -1.404196360765217755e-01
6.915000000000000568e+01 -1.373577914321737203e-01
6.920000000000000284e+01 -1.354110496810698172e-01
6.925000000000000000e+01 -1.344227117024752172e-01
6.929999999999999716e+01 -1.335891785773341833e-01
6.934999999999999432e+01 -1.331109598669519278e-01
6.940000000000000568e+01 -1.337686051298942191e-01
6.945000000000000284e+01 -1.383559814477898220e-01
6.950000000000000000e+01 -1.381868678092242897e-01
6.954999999999999716e+01 -1.385001288291570765e-01
6.959999999999999432e+01 -1.379661869154790999e-01
6.965000000000000568e+01 -1.423453027931216863e-01
6.970000000000000284e+01 -1.427327754403315274e-01
6.975000000000000000e+01 -1.421665098400605731e-01
6.979999999999999716e+01 -1.428265977055728220e-01
6.984999999999999432e+01 -1.421778550538108088e-01
6.990000000000000568e+01 -1.453576611929177920e-01
6.995000000000000284e+01 -1.481257161060161587e-01
7.000000000000000000e+01 -1.474394947187300797e-01
7.004999999999999716e+01 -1.522724753948373477e-01
7.009999999999999432e+01 -1.526630622710187513e-01
7.015000000000000568e+01 -1.531395872372579570e-01
7.020000000000000284e+01 -1.286971968016055456e-01
7.025000000000000000e+01 -1.366888535939665694e-01
7.029999999999999716e+01 -1.292986567892877581e-01
7.034999999999999432e+01 -1.178079851135949430e-01
7.040000000000000568e+01 -1.172310929179093408e-01
7.045000000000000284e+01 -1.161789336780220672e-01
7.050000000000000000e+01 -1.264364841040618026e-01
7.054999999999999716e+01 -1.245924465170859252e-01
7.059999999999999432e+01 -1.225837495301794616e-01
7.065000000000000568e+01 -1.164177998295160277e-01
7.070000000000000284e+01 -1.148227934132302064e-01
7.075000000000000000e+01 -1.182648597188819262e-01
7.079999999999999716e+01 -1.152737075214677193e-01
7.084999999999999432e+01 -1.156171761013188304e-01
7.090000000000000568e+01 -1.187829589966499788e-01
7.095000000000000284e+01 -1.213042925560817997e-01
7.100000000000000000e+01 -1.207769599117661102e-01
7.104999999999999716e+01 -1.190449298025016284e-01
7.109999999999999432e+01 -1.216475567907786548e-01
7.115000000000000568e+01 -1.203395067532384843e-01
7.120000000000000284e+01 -1.197993183176999238e-01
7.125000000000000000e+01 -1.219981502619343627e-01
7.129999999999999716e+01 -1.205572593012726734e-01
7.134999999999999432e+01 -1.170369551886061843e-01
7.140000000000000568e+01 -1.120353929984390096e-01
7.145000000000000284e+01 -1.088181180743992560e-01
7.150000000000000000e+01 -1.070305642221037468e-01
7.154999999999999716e+01 -1.060043557427827049e-01
7.159999999999999432e+01 -1.028706410658848103e-01
7.165000000000000568e+01 -1.034552098413102778e-01
7.170000000000000284e+01 -1.034006237255753746e-01
7.175000000000000000e+01 -1.018629971126208816e-01
7.179999999999999716e+01 -1.020384338687161663e-01
7.184999999999999432e+01 -9.921903568086397340e-02
7.190000000000000568e+01 -9.365948592334893963e-02
7.195000000000000284e+01 -9.400232322120651018e-02
7.200000000000000000e+01 -9.209105776432666146e-02
7.204999999999999716e+01 -9.099350829412106156e-02
7.209999999999999432e+01 -9.093686226039023046e-02
7.215000000000000568e+01 -8.989555627886558486e-02
7.220000000000000284e+01 -8.858256175536610710e-02
7.225000000000000000e+01 -8.536555668614395631e-02
7.229999999999999716e+01 -8.237576012092535926e-02
7.234999999999999432e+01 -8.061508840713527135e-02
7.240000000000000568e+01 -7.901850331012021111e-02
7.245000000000000284e+01 -7.919706721955692419e-02
7.250000000000000000e+01 -7.838208628547575774e-02
7.254999999999999716e+01 -7.673117680331163759e-02
7.259999999999999432e+01 -7.570079356442667440e-02
7.265000000000000568e+01 -7.655024740941246408e-02
7.270000000000000284e+01 -7.776500649106796170e-02
7.275000000000000000e+01 -7.426129251473387316e-02
7.279999999999999716e+01 -7.362800816892324518e-02
7.284999999999999432e+01 -6.057085637107868792e-02
7.290000000000000568e+01 -5.766616919942602754e-02
7.295000000000000284e+01 -5.817681266543336255e-02
7.300000000000000000e+01 -5.457299158593938854e-02
7.304999999999999716e+01 -5.339853041898204311e-02
7.309999999999999432e+01 -5.215978474092493322e-02
7.315000000000000568e+01 -5.187927261940086104e-02
7.320000000000000284e+01 -5.047591552674812743e-02
7.325000000000000000e+01 -4.847975916042145811e-02
7.329999999999999716e+01 -4.681847555227562629e-02
7.334999999999999432e+01 -4.498634971017650974e-02
7.340000000000000568e+01 -4.228341691351895915e-02
7.345000000000000284e+01 -4.254953017841143353e-02
7.350000000000000000e+01 -3.483727458630218876e-02
7.354999999999999716e+01 -3.423281566994860331e-02
7.359999999999999432e+01 -3.251245041002486652e-02
7.365000000000000568e+01 -3.110313144733200738e-02
7.370000000000000284e+01 -3.134830701614340492e-02
7.375000000000000000e+01 -2.918014805207866727e-02
7.379999999999999716e+01 -2.669028253486274010e-02
7.384999999999999432e+01 -2.762512725555098247e-02
7.390000000000000568e+01 -2.752956076027417501e-02
7.395000000000000284e+01 -3.005795841245744587e-02
7.400000000000000000e+01 -2.846564102979738664e-02
7.404999999999999716e+01 -3.139507464023955086e-02
7.409999999999999432e+01 -2.826121706264505401e-02
7.415000000000000568e+01 -2.798892436002443224e-02
7.420000000000000284e+01 -2.902901342720992997e-02
7.425000000000000000e+01 -2.846601855439735013e-02
7.429999999999999716e+01 -2.466547509810440228e-02
7.434999999999999432e+01 -2.157142225841626043e-02
7.440000000000000568e+01 -1.940315753363981710e-02
7.445000000000000284e+01 -1.693804942672142919e-02
7.450000000000000000e+01 -1.759557957154835733e-02
7.454999999999999716e+01 -1.330914526189106231e-02
7.459999999999999432e+01 -1.163057398603893969e-02
7.465000000000000568e+01 -1.152045638062722255e-02
7.470000000000000284e+01 -1.176341482804016403e-02
7.475000000000000000e+01 -1.101107216499245742e-02
7.479999999999999716e+01 -9.790716966997972670e-03
7.484999999999999432e+01 -9.499901057405115215e-03
7.490000000000000568e+01 -6.586480993974951417e-03
7.495000000000000284e+01 -6.477833443092137315e-03
7.500000000000000000e+01 -6.344827739810656245e-03
7.504999999999999716e+01 -5.758427517399876405e-03
7.509999999999999432e+01 -4.456124230497530460e-03
7.515000000000000568e+01 -2.908007627012208860e-03
7.520000000000000284e+01 8.805519800515704628e-06
7.525000000000000000e+01 1.412397189810233634e-03
7.529999999999999716e+01 2.227590223277171703e-03
7.534999999999999432e+01 4.601598697499485399e-03
7.540000000000000568e+01 7.377602312170642232e-03
7.545000000000000284e+01 7.466886642780363494e-03
7.550000000000000000e+01 8.552233999003820003e-03
7.554999999999999716e+01 1.012776519324744100e-02
7.559999999999999432e+01 9.973237006696028528e-03
7.565000000000000568e+01 1.083639676957722127e-02
7.570000000000000284e+01 1.142639617425314329e-02
7.575000000000000000e+01 1.023913637395645719e-02
7.579999999999999716e+01 1.196482849417117994e-02
7.584999999999999432e+01 -2.496379211830332097e-04
7.590000000000000568e+01 1.875503306436606711e-03
7.595000000000000284e+01 4.263486203281852648e-03
7.600000000000000000e+01 4.221469640323203577e-03
7.604999999999999716e+01 5.699332405350791657e-03
7.609999999999999432e+01 9.521143122199818981e-03
7.615000000000000568e+01 1.243591165295553254e-02
7.620000000000000284e+01 1.999619442789679624e-02
7.625000000000000000e+01 2.495177999886369347e-02
7.629999999999999716e+01 2.498893839453996540e-02
7.634999999999999432e+01 3.125147994492476211e-02
7.640000000000000568e+01 3.640347338863143822e-02
7.645000000000000284e+01 3.734118391788302654e-02
7.650000000000000000e+01 3.909150546057325870e-02
7.654999999999999716e+01 3.907424189275598980e-02
7.659999999999999432e+01 3.678863302032453486e-02
7.665000000000000568e+01 3.625785460259323134e-02
7.670000000000000284e+01 3.612000365571300248e-02
7.675000000000000000e+01 3.747895589584208931e-02
7.679999999999999716e+01 4.628554785215301115e-02
7.684999999999999432e+01 5.002343914139573827e-02
7.690000000000000568e+01 4.988137904441158205e-02
7.695000000000000284e+01 5.194730640869438948e-02
7.700000000000000000e+01 5.349094631037843578e-02
7.704999999999999716e+01 5.309598791476567020e-02
7.709999999999999432e+01 5.579588703496300012e-02
7.715000000000000568e+01 5.907995482923706493e-02
7.720000000000000284e+01 6.050726457981980833e-02
7.725000000000000000e+01 6.254870842408019604e-02
7.729999999999999716e+01 6.423132735866948773e-02
7.734999999999999432e+01 6.101987937314436866e-02
7.740000000000000568e+01 5.371335595217378162e-02
7.745000000000000284e+01 5.504383174286128083e-02
7.750000000000000000e+01 5.463662519434502735e-02
7.754999999999999716e+01 6.322837718726898038e-02
7.759999999999999432e+01 6.247032364648941877e-02
7.765000000000000568e+01 6.229510179351369775e-02
7.770000000000000284e+01 6.395929940799960356e-02
7.775000000000000000e+01 6.464449025222118728e-02
7.779999999999999716e+01 6.539413363051510553e-02
7.784999999999999432e+01 6.539243484198438428e-02
7.790000000000000568e+01 6.573094825138778297e-02
7.795000000000000284e+01 6.762488361873586484e-02
7.800000000000000000e+01 7.253010050538347131e-02
7.804999999999999716e+01 7.423025920104849018e-02
7.809999999999999432e+01 7.835183822961729050e-02
7.815000000000000568e+01 7.912761686661985705e-02
7.820000000000000284e+01 8.004164920076535517e-02
7.825000000000000000e+01 8.007019946749704964e-02
7.829999999999999716e+01 8.141899839788432902e-02
7.834999999999999432e+01 8.140991694555260727e-02
7.840000000000000568e+01 8.087866971080072409e-02
7.845000000000000284e+01 7.958965692339231568e-02
7.850000000000000000e+01 7.829452424469017513e-02
7.854999999999999716e+01 8.356727679114721308e-02
7.859999999999999432e+01 8.423611989698447100e-02
7.865000000000000568e+01 8.378983350789701023e-02
7.870000000000000284e+01 8.373849273698839857e-02
7.875000000000000000e+01 8.221825960984988080e-02
7.879999999999999716e+01 8.228193989085266780e-02
7.884999999999999432e+01 8.140794499039860632e-02
7.890000000000000568e+01 7.558975595413747195e-02
7.895000000000000284e+01 7.493287935737272254e-02
7.900000000000000000e+01 7.235556703968597236e-02
7.904999999999999716e+01 7.153198955828862782e-02
7.909999999999999432e+01 7.161419943547803202e-02
7.915000000000000568e+01 7.161806773766468681e-02
7.920000000000000284e+01 6.985612994526207986e-02
7.925000000000000000e+01 7.169487307480580662e-02
7.929999999999999716e+01 7.091016264069012476e-02
7.934999999999999432e+01 6.983312685994630398e-02
7.940000000000000568e+01 6.893582651821554552e-02
7.945000000000000284e+01 6.510948052765865024e-02
7.950000000000000000e+01 6.513151605634331931e-02
7.954999999999999716e+01 6.543327552298397465e-02
7.959999999999999432e+01 6.634286503687841785e-02
7.965000000000000568e+01 6.942896875982371152e-02
7.970000000000000284e+01 7.224468272491227361e-02
7.975000000000000000e+01 7.161923121191943187e-02
7.979999999999999716e+01 7.120161693348328602e-02
7.984999999999999432e+01 7.053548706998245821e-02
7.990000000000000568e+01 7.011678863908220316e-02
7.995000000000000284e+01 6.954933331412825603e-02
8.000000000000000000e+01 6.522226175682653559e-02
8.004999999999999716e+01 7.121616558018885323e-02
8.009999999999999432e+01 7.330724130168357611e-02
8.015000000000000568e+01 7.104285921260478087e-02
8.020000000000000284e+01 7.273247607910129919e-02
8.025000000000000000e+01 6.957764752337031178e-02
8.029999999999999716e+01 7.191106697722937646e-02
8.034999999999999432e+01 7.207674290932203354e-02
8.040000000000000568e+01 7.016669098240597979e-02
8.045000000000000284e+01 6.632980510109459660e-02
8.050000000000000000e+01 6.769884571237418103e-02
8.054999999999999716e+01 6.794893075231132895e-02
8.059999999999999432e+01 6.773446948721985328e-02
8.065000000000000568e+01 6.659560298274162793e-02
8.070000000000000284e+01 6.728087903413451643e-02
8.075000000000000000e+01 6.532691877065499586e-02
8.079999999999999716e+01 6.478334525431034274e-02
8.084999999999999432e+01 5.999853561684451164e-02
8.090000000000000568e+01 6.033538163214016009e-02
8.095000000000000284e+01 5.815384160939471303e-02
8.100000000000000000e+01 5.877179549682367415e-02
8.104999999999999716e+01 6.292752061787090789e-02
8.109999999999999432e+01 6.030351462950233471e-02
8.115000000000000568e+01 5.764489933327655163e-02
8.120000000000000284e+01 5.622639579198799448e-02
8.125000000000000000e+01 5.543005086678624849e-02
8.129999999999999716e+01 5.723489549981539831e-02
8.134999999999999432e+01 5.812453420011599176e-02
8.140000000000000568e+01 5.909261111211055323e-02
8.145000000000000284e+01 5.565029075723280233e-02
8.150000000000000000e+01 5.631526800505494423e-02
8.154999999999999716e+01 5.688910519397187560e-02
8.159999999999999432e+01 5.672859193533549838e-02
8.165000000000000568e+01 5.476250609407072589e-02
8.170000000000000284e+01 5.672119999144749347e-02
8.175000000000000000e+01 5.793309914293118257e-02
8.179999999999999716e+01 5.690797575236648115e-02
8.184999999999999432e+01 5.518172645626362449e-02
8.190000000000000568e+01 5.819804975304315731e-02
8.195000000000000284e+01 6.125972767502831096e-02
8.200000000000000000e+01 6.126020258689515025e-02
8.204999999999999716e+01 6.126583453465383328e-02
8.209999999999999432e+01 6.023387560490953141e-02
8.215000000000000568e+01 6.005574241857448980e-02
8.220000000000000284e+01 6.786288463678089022e-02
8.225000000000000000e+01 7.330517622282828327e-02
8.229999999999999716e+01 7.165434669606898788e-02
8.234999999999999432e+01 7.173808215280094713e-02
8.240000000000000568e+01 7.571563845220782851e-02
8.245000000000000284e+01 7.591450035304790622e-02
8.250000000000000000e+01 7.466120327989807237e-02
8.254999999999999716e+01 7.587843287585821495e-02
8.259999999999999432e+01 7.821156957069440308e-02
8.265000000000000568e+01 7.796286537729293920e-02
8.270000000000000284e+01 7.530959684323768055e-02
8.275000000000000000e+01 7.409191064859403653e-02
8.279999999999999716e+01 7.340711482583994751e-02
8.284999999999999432e+01 7.311448311314368287e-02
8.290000000000000568e+01 7.270870570495735485e-02
8.295000000000000284e+01 7.462947234497416260e-02
8.300000000000000000e+01 7.551335506499527728e-02
8.304999999999999716e+01 7.855856044026321428e-02
8.309999999999999432e+01 7.883750220990350110e-02
8.315000000000000568e+01 7.860896799343576602e-02
8.320000000000000284e+01 7.961871607152026797e-02
8.325000000000000000e+01 7.870724727880561156e-02
8.329999999999999716e+01 8.059724860651466816e-02
8.334999999999999432e+01 8.044640424406521162e-02
8.340000000000000568e+01 8.185577722669322431e-02
8.345000000000000284e+01 8.153810660043300795e-02
8.350000000000000000e+01 8.202975961500268143e-02
8.354999999999999716e+01 8.667090519346952460e-02
8.359999999999999432e+01 8.766083562276369423e-02
8.365000000000000568e+01 8.713424433966836247e-02
8.370000000000000284e+01 9.439590053386237578e-02
8.375000000000000000e+01 9.392502618312330298e-02
8.379999999999999716e+01 9.483830625363977307e-02
8.384999999999999432e+01 9.564909723135567310e-02
8.390000000000000568e+01 9.339948188105255678e-02
8.395000000000000284e+01 9.189327159963069092e-02
8.400000000000000000e+01 9.146257482038552822e-02
8.404999999999999716e+01 8.939424993422696863e-02
8.409999999999999432e+01 8.735199061962474476e-02
8.415000000000000568e+01 8.535178110192592760e-02
8.420000000000000284e+01 8.404945922014153692e-02
8.425000000000000000e+01 8.370622091953988653e-02
8.429999999999999716e+01 8.306985810490441491e-02
8.434999999999999432e+01 8.353613786376817840e-02
8.440000000000000568e+01 8.811082544342019318e-02
8.445000000000000284e+01 9.758976963638137103e-02
8.450000000000000000e+01 9.627949566784606283e-02
8.454999999999999716e+01 9.640269336602856620e-02
8.459999999999999432e+01 9.272765913894487344e-02
8.465000000000000568e+01 1.002275180639523311e-01
8.470000000000000284e+01 9.724878348221657753e-02
8.475000000000000000e+01 9.611182040167445817e-02
8.479999999999999716e+01 9.535527165891126422e-02
8.484999999999999432e+01 9.381639531016527922e-02
8.490000000000000568e+01 9.400364614239953287e-02
8.495000000000000284e+01 8.983057251341067251e-02
8.500000000000000000e+01 9.054562817134381714e-02
8.504999999999999716e+01 9.070508866872772913e-02
8.509999999999999432e+01 9.109503911011367083e-02
8.515000000000000568e+01 9.155962573893179635e-02
8.520000000000000284e+01 8.846131963870018655e-02
8.525000000000000000e+01 8.586057338003988404e-02
8.529999999999999716e+01 8.717210404792978540e-02
8.534999999999999432e+01 8.924662867798814625e-02
8.540000000000000568e+01 8.460120233748538721e-02
8.545000000000000284e+01 8.395309852415649976e-02
8.550000000000000000e+01 8.455694284078776879e-02
8.554999999999999716e+01 8.455845997049722673e-02
8.559999999999999432e+01 8.351500058569283347e-02
8.565000000000000568e+01 8.333676800017973674e-02
8.570000000000000284e+01 8.338901251184922814e-02
8.575000000000000000e+01 8.488740231722496921e-02
8.579999999999999716e+01 9.217603021838678690e-02
8.584999999999999432e+01 9.350318708437452275e-02
8.590000000000000568e+01 9.120333406032912760e-02
8.595000000000000284e+01 1.006328081683599551e-01
8.600000000000000000e+01 9.775782558251615295e-02
8.604999999999999716e+01 9.709132008130118285e-02
8.609999999999999432e+01 1.012519875581863321e-01
8.615000000000000568e+01 9.929785967516774337e-02
8.620000000000000284e+01 1.073616080699209968e-01
8.625000000000000000e+01 1.064812263846045687e-01
8.629999999999999716e+01 1.168111323765636811e-01
8.634999999999999432e+01 1.218710248404471369e-01
8.640000000000000568e+01 1.206347197682067912e-01
8.645000000000000284e+01 1.204694648242552596e-01
8.650000000000000000e+01 1.185415702976926750e-01
8.654999999999999716e+01 1.163612588043970580e-01
8.659999999999999432e+01 1.157724472629585999e-01
8.665000000000000568e+01 1.139009878993714475e-01
8.670000000000000284e+01 1.148034919599183190e-01
8.675000000000000000e+01 1.131246608362252576e-01
8.679999999999999716e+01 1.128149180425618847e-01
8.684999999999999432e+01 1.098283526101841712e-01
8.690000000000000568e+01 1.082824631056499981e-01
8.695000000000000284e+01 1.074225409836647438e-01
8.700000000000000000e+01 1.045188023185043835e-01
8.704999999999999716e+01 1.026290328002706920e-01
8.709999999999999432e+01 1.033300004418768736e-01
8.715000000000000568e+01 9.995687215051271557e-02
8.720000000000000284e+01 9.860955223417676441e-02
8.725000000000000000e+01 9.480848858459579864e-02
8.729999999999999716e+01 9.397652712089561711e-02
8.734999999999999432e+01 9.224973435252224740e-02
8.740000000000000568e+01 9.101595956524037578e-02
8.745000000000000284e+01 8.795414998735680279e-02
8.750000000000000000e+01 8.612436913802763716e-02
8.754999999999999716e+01 8.563880974294996173e-02
8.759999999999999432e+01 8.439107772411408304e-02
8.765000000000000568e+01 8.248825599610119796e-02
8.770000000000000284e+01 8.100013239382733432e-02
8.775000000000000000e+01 8.053322454356109938e-02
8.779999999999999716e+01 7.989335338378066032e-02
8.784999999999999432e+01 8.084897198101788363e-02
8.790000000000000568e+01 8.082802305773799378e-02
8.795000000000000284e+01 7.694927352328773118e-02
8.800000000000000000e+01 7.658945811953768446e-02
8.804999999999999716e+01 7.772260685073441311e-02
8.809999999999999432e+01 7.718646519149377494e-02
8.815000000000000568e+01 7.659319518094553914e-02
8.820000000000000284e+01 7.724760979377300052e-02
8.825000000000000000e+01 7.790230410676184103e-02
8.829999999999999716e+01 7.995104629471987134e-02
8.834999999999999432e+01 8.227535319050184592e-02
8.840000000000000568e+01 7.965206739907466915e-02
8.845000000000000284e+01 7.765169315166607633e-02
8.850000000000000000e+01 7.253903892176287449e-02
8.854999999999999716e+01 8.290438265014697661e-02
8.859999999999999432e+01 8.689622776373026602e-02
8.865000000000000568e+01 8.478061228791886061e-02
8.870000000000000284e+01 7.994699886216802276e-02
8.875000000000000000e+01 7.662565069822675767e-02
8.879999999999999716e+01 8.046938089046680453e-02
8.884999999999999432e+01 8.058773787464715288e-02
8.890000000000000568e+01 8.054385916143715074e-02
8.895000000000000284e+01 7.928332882372059187e-02
8.900000000000000000e+01 7.849402337288254039e-02
8.904999999999999716e+01 7.884648379308786814e-02
8.909999999999999432e+01 7.571684805139446139e-02
8.915000000000000568e+01 7.377054579272240842e-02
8.920000000000000284e+01 7.388287381715961943e-02
8.925000000000000000e+01 7.322096393072635712e-02
8.929999999999999716e+01 7.160438626859574884e-02
8.934999999999999432e+01 6.938028894499034815e-02
8.940000000000000568e+01 7.273257376592945356e-02
8.945000000000000284e+01 7.200791224064230500e-02
8.950000000000000000e+01 7.195971576135266889e-02
8.954999999999999716e+01 7.253666221369529932e-02
8.959999999999999432e+01 7.134382657755028445e-02
8.965000000000000568e+01 7.193247437137730016e-02
8.970000000000000284e+01 7.046689446322866590e-02
8.975000000000000000e+01 6.791482141385107862e-02
8.979999999999999716e+01 6.339303185809924690e-02
8.984999999999999432e+01 6.236054913823022017e-02
8.990000000000000568e+01 6.006825472692703394e-02
8.995000000000000284e+01 5.628372579751925175e-02
9.000000000000000000e+01 5.841895392759784839e-02
9.004999999999999716e+01 5.275376388268177702e-02
9.009999999999999432e+01 5.740391204819618454e-02
9.015000000000000568e+01 4.995549451662661261e-02
9.020000000000000284e+01 4.749537199481539823e-02
9.025000000000000000e+01 4.788432375070735686e-02
9.029999999999999716e+01 4.807248612545077238e-02
9.034999999999999432e+01 4.696755994051712846e-02
9.040000000000000568e+01 4.485877015459215772e-02
9.045000000000000284e+01 4.400427572839273049e-02
9.050000000000000000e+01 4.414524483255186788e-02
9.054999999999999716e+01 4.184171833061671453e-02
9.059999999999999432e+01 4.044149544936085500e-02
9.065000000000000568e+01 4.118842451655475162e-02
9.070000000000000284e+01 3.937577947693887692e-02
9.075000000000000000e+01 3.651170559206440291e-02
9.079999999999999716e+01 3.650865563087174470e-02
9.084999999999999432e+01 3.635717400768736368e-02
9.090000000000000568e+01 3.795410346568492410e-02
9.095000000000000284e+01 3.749466116634335433e-02
9.100000000000000000e+01 3.707475539204048431e-02
9.104999999999999716e+01 3.823857971311776793e-02
9.109999999999999432e+01 3.714151965775831787e-02
9.115000000000000568e+01 3.682705991898552189e-02
9.120000000000000284e+01 3.425065460869761158e-02
9.125000000000000000e+01 3.203632969642736944e-02
9.129999999999999716e+01 3.103150946399552135e-02
9.134999999999999432e+01 3.137550734353524579e-02
9.140000000000000568e+01 2.906444744229118998e-02
9.145000000000000284e+01 2.653838637464124572e-02
9.150000000000000000e+01 2.701539859163143431e-02
9.154999999999999716e+01 2.985679971873918259e-02
9.159999999999999432e+01 3.152043519993445730e-02
9.165000000000000568e+01 3.039948083651189403e-02
9.170000000000000284e+01 3.021979076303736578e-02
9.175000000000000000e+01 2.777474683173565204e-02
9.179999999999999716e+01 2.560181713746796997e-02
9.184999999999999432e+01 2.502349806486975359e-02
9.190000000000000568e+01 2.489042221447905490e-02
9.195000000000000284e+01 2.460506562782239365e-02
9.200000000000000000e+01 2.358882465891759192e-02
9.204999999999999716e+01 2.461537785846669088e-02
9.209999999999999432e+01 2.665847024595837528e-02
9.215000000000000568e+01 2.771352292415424357e-02
9.220000000000000284e+01 2.278356024328570886e-02
9.225000000000000000e+01 2.452844392589235631e-02
9.229999999999999716e+01 2.656632100763071588e-02
9.234999999999999432e+01 2.381527146880160414e-02
9.240000000000000568e+01 2.587492060044349271e-02
9.245000000000000284e+01 2.565192520622889064e-02
9.250000000000000000e+01 2.836239646785406604e-02
9.254999999999999716e+01 2.736237608632546142e-02
9.259999999999999432e+01 3.149408223514212068e-02
9.265000000000000568e+01 2.583786213642431939e-02
9.270000000000000284e+01 2.797860913106083383e-02
9.275000000000000000e+01 2.853712290666353402e-02
9.279999999999999716e+01 3.124168335071813435e-02
9.284999999999999432e+01 2.789872112082264835e-02
9.290000000000000568e+01 2.967471524274301400e-02
9.295000000000000284e+01 3.126536615290541332e-02
9.300000000000000000e+01 2.853462335878167305e-02
9.304999999999999716e+01 2.588013271311472019e-02
9.309999999999999432e+01 3.106455728920440307e-02
9.315000000000000568e+01 3.241832893810976668e-02
9.320000000000000284e+01 3.211887470336358130e-02
9.325000000000000000e+01 3.446306859885308466e-02
9.329999999999999716e+01 4.916647173179916619e-02
9.334999999999999432e+01 5.398907189858367234e-02
9.340000000000000568e+01 5.338216627990222812e-02
9.345000000000000284e+01 5.401298847967591493e-02
9.350000000000000000e+01 5.086905450828214242e-02
9.354999999999999716e+01 4.828092796720848817e-02
9.359999999999999432e+01 4.455904386543985823e-02
9.365000000000000568e+01 4.502535046492512488e-02
9.370000000000000284e+01 4.427790427369805715e-02
9.375000000000000000e+01 4.617416460075187551e-02
9.379999999999999716e+01 4.676889431198553299e-02
9.384999999999999432e+01 4.469700717826585040e-02
9.390000000000000568e+01 4.551999967768448341e-02
9.395000000000000284e+01 4.714761102083649125e-02
9.400000000000000000e+01 5.558547711525987922e-02
9.404999999999999716e+01 5.472449396030541757e-02
9.409999999999999432e+01 5.353098581217174967e-02
9.415000000000000568e+01 5.174694278481391241e-02
9.420000000000000284e+01 4.609032307869644768e-02
9.425000000000000000e+01 4.583063884063266064e-02
9.429999999999999716e+01 4.231802904958552325e-02
9.434999999999999432e+01 4.036713007134646453e-02
9.440000000000000568e+01 4.123921110648089833e-02
9.445000000000000284e+01 4.331573894997645807e-02
9.450000000000000000e+01 4.370524853346369198e-02
9.454999999999999716e+01 4.273775719680994456e-02
9.459999999999999432e+01 3.957415420384966659e-02
9.465000000000000568e+01 3.906518548820060721e-02
9.470000000000000284e+01 4.038900905499900884e-02
9.475000000000000000e+01 4.119578580841974647e-02
9.479999999999999716e+01 3.996543594646884828e-02
9.484999999999999432e+01 3.797892952411598133e-02
9.490000000000000568e+01 3.655595326320936617e-02
9.495000000000000284e+01 3.712216823491319706e-02
9.500000000000000000e+01 3.675013148474476354e-02
9.504999999999999716e+01 4.147984438062327778e-02
9.509999999999999432e+01 4.360919646786800413e-02
9.515000000000000568e+01 4.243308683653541219e-02
9.520000000000000284e+01 3.537149886267065141e-02
9.525000000000000000e+01 4.487090930876037886e-02
9.529999999999999716e+01 4.706206917390082234e-02
9.534999999999999432e+01 4.533211742431779434e-02
9.540000000000000568e+01 4.690093631969523974e-02
9.545000000000000284e+01 4.634310102271198967e-02
9.550000000000000000e+01 6.096123932457240407e-02
9.554999999999999716e+01 6.025975716451807684e-02
9.559999999999999432e+01 5.990037894888104036e-02
9.565000000000000568e+01 5.677391143577582150e-02
9.570000000000000284e+01 6.003721801702435051e-02
9.575000000000000000e+01 6.020520573355999522e-02
9.579999999999999716e+01 6.028977654753126664e-02
9.584999999999999432e+01 7.508207265439680034e-02
9.590000000000000568e+01 8.140790420565999219e-02
9.595000000000000284e+01 8.475889608762519900e-02
9.600000000000000000e+01 8.530024868899124812e-02
9.604999999999999716e+01 8.437317951335403243e-02
9.609999999999999432e+01 9.252028171439706516e-02
9.615000000000000568e+01 9.242246360757271073e-02
9.620000000000000284e+01 9.271235569459229664e-02
9.625000000000000000e+01 1.046718942706334060e-01
9.629999999999999716e+01 1.023557442517975535e-01
9.634999999999999432e+01 1.015187461803868790e-01
9.640000000000000568e+01 9.859844613413538961e-02
9.645000000000000284e+01 9.696229138255987867e-02
9.650000000000000000e+01 9.818078865727596083e-02
9.654999999999999716e+01 9.989572446756860014e-02
9.659999999999999432e+01 1.024451018125705076e-01
9.665000000000000568e+01 1.007940918890116305e-01
9.670000000000000284e+01 1.000301839774282442e-01
9.675000000000000000e+01 9.861431252143994242e-02
9.679999999999999716e+01 9.907822409165335797e-02
9.684999999999999432e+01 1.107087770852833580e-01
9.690000000000000568e+01 1.081396590081595555e-01
9.695000000000000284e+01 1.080375823201669416e-01
9.700000000000000000e+01 1.065207000123780251e-01
9.704999999999999716e+01 1.082697371944607995e-01
9.709999999999999432e+01 1.111186444337289719e-01
9.715000000000000568e+01 1.129812727080527629e-01
9.720000000000000284e+01 1.137074736217649623e-01
9.725000000000000000e+01 1.140842603772733443e-01
9.729999999999999716e+01 1.052937071165319372e-01
9.734999999999999432e+01 1.079366262738525178e-01
9.740000000000000568e+01 1.033750415509915727e-01
9.745000000000000284e+01 1.053445632001384219e-01
9.750000000000000000e+01 1.018273522654150332e-01
9.754999999999999716e+01 1.003491013380684443e-01
9.759999999999999432e+01 1.017346257973147927e-01
9.765000000000000568e+01 1.043747222350809301e-01
9.770000000000000284e+01 1.068596061493083116e-01
9.775000000000000000e+01 1.057250098493737051e-01
9.779999999999999716e+01 1.072395006519290261e-01
9.784999999999999432e+01 9.961862034106284958e-02
9.790000000000000568e+01 1.022443684935254449e-01
9.795000000000000284e+01 1.033272695376270672e-01
9.800000000000000000e+01 9.936105899588160151e-02
9.804999999999999716e+01 1.000099129793154823e-01
9.809999999999999432e+01 9.903450096709046080e-02
9.815000000000000568e+01 1.006221620292242214e-01
9.820000000000000284e+01 1.013655555388387891e-01
9.825000000000000000e+01 1.033270548301334912e-01
9.829999999999999716e+01 1.025873304317192480e-01
9.834999999999999432e+01 9.943453703584877179e-02
9.840000000000000568e+01 1.014889909965076970e-01
9.845000000000000284e+01 1.007353144180013066e-01
9.850000000000000000e+01 9.824685658526054188e-02
9.854999999999999716e+01 9.603316994168016596e-02
9.859999999999999432e+01 9.554378367631634339e-02
9.865000000000000568e+01 9.532864454753528505e-02
9.870000000000000284e+01 1.032844671235385592e-01
9.875000000000000000e+01 1.001369165463586869e-01
9.879999999999999716e+01 1.001086857193960039e-01
9.884999999999999432e+01 9.680152167391196938e-02
9.890000000000000568e+01 9.681452923131708688e-02
9.895000000000000284e+01 9.961725137222314508e-02
9.900000000000000000e+01 9.955829219611064818e-02
9.904999999999999716e+01 1.007414448336445140e-01
9.909999999999999432e+01 9.991769293285839015e-02
9.915000000000000568e+01 9.696574396556954800e-02
9.920000000000000284e+01 9.553630447996129538e-02
9.925000000000000000e+01 9.750437604982552242e-02
9.929999999999999716e+01 9.766268466838383400e-02
9.934999999999999432e+01 9.740251522939996631e-02
9.940000000000000568e+01 9.723819640699928046e-02
9.945000000000000284e+01 9.582662991828219679e-02
9.950000000000000000e+01 9.676893525018594178e-02
9.954999999999999716e+01 9.826206147664427737e-02
9.959999999999999432e+01 9.694596129914676008e-02
9.965000000000000568e+01 9.828616706828068039e-02
9.970000000000000284e+01 9.818843255060077935e-02
9.975000000000000000e+01 9.828290697137047338e-02
9.979999999999999716e+01 9.772219701776320433e-02
9.984999999999999432e+01 9.619947531094837079e-02
9.990000000000000568e+01 9.269150267300083068e-02
9.995000000000000284e+01 9.061210198888731970e-02
1.000000000000000000e+02 8.752067896105543421e-02
1.000499999999999972e+02 8.842789103304764253e-02
1.000999999999999943e+02 8.842921379070819987e-02
1.001500000000000057e+02 9.120853528431689672e-02
1.002000000000000028e+02 9.033872012359939196e-02
1.002500000000000000e+02 8.997662322119978628e-02
1.002999999999999972e+02 8.926888699866090959e-02
1.003499999999999943e+02 8.926536307326132791e-02
1.004000000000000057e+02 8.704601037286721632e-02
1.004500000000000028e+02 8.643556330940890819e-02
1.005000000000000000e+02 8.804673160276905997e-02
1.005499999999999972e+02 8.808357074615884297e-02
1.005999999999999943e+02 8.798787813794181623e-02
1.006500000000000057e+02 9.462598991557770456e-02
1.007000000000000028e+02 9.320198146620338464e-02
1.007500000000000000e+02 9.495610296892735558e-02
1.007999999999999972e+02 9.659380524329791440e-02
1.008499999999999943e+02 9.818977443036132347e-02
1.009000000000000057e+02 9.903992354804165565e-02
1.009500000000000028e+02 9.497847604671516564e-02
1.010000000000000000e+02 9.693353203672720741e-02
1.010499999999999972e+02 9.630813364342638572e-02
1.010999999999999943e+02 9.461388303305097447e-02
1.011500000000000057e+02 9.173684903662035484e-02
1.012000000000000028e+02 9.138070205313914007e-02
1.012500000000000000e+02 8.447759422468784085e-02
1.012999999999999972e+02 8.042590491230881822e-02
1.013499999999999943e+02 7.813122002449375547e-02
1.014000000000000057e+02 7.539670250797780859e-02
1.014500000000000028e+02 7.244692537175030644e-02
1.015000000000000000e+02 6.957626758451328219e-02
1.015499999999999972e+02 6.666426999685443056e-02
1.015999999999999943e+02 6.671724800576918357e-02
1.016500000000000057e+02 6.326007228248987924e-02
1.017000000000000028e+02 6.721415064870951694e-02
1.017500000000000000e+02 6.383909243968990954e-02
1.017999999999999972e+02 6.071587476950815465e-02
1.018499999999999943e+02 5.730635781034616044e-02
1.019000000000000057e+02 5.797501736441589004e-02
1.019500000000000028e+02 5.435458104017938663e-02
1.020000000000000000e+02 5.048914573539892148e-02
1.020499999999999972e+02 5.212911913589882845e-02
1.020999999999999943e+02 5.372262771953782712e-02
1.021500000000000057e+02 5.391084267070728187e-02
1.022000000000000028e+02 5.262529946501398603e-02
1.022500000000000000e+02 5.201422594677058281e-02
1.022999999999999972e+02 5.202824064411606247e-02
1.023499999999999943e+02 5.202732885430624843e-02
1.024000000000000057e+02 5.104304756539759791e-02
1.024500000000000028e+02 5.080300639321896905e-02
1.025000000000000000e+02 5.015414383467649978e-02
1.025499999999999972e+02 4.677224437869619000e-02
1.025999999999999943e+02 4.607699423197973709e-02
1.026500000000000057e+02 4.354164222455191025e-02
1.027000000000000028e+02 4.144615553550126674e-02
1.027500000000000000e+02 4.303099329709394322e-02
1.027999999999999972e+02 4.431910160596388981e-02
1.028499999999999943e+02 4.287162475165035708e-02
1.029000000000000057e+02 4.473587586372828467e-02
1.029500000000000028e+02 4.343237012129721325e-02
1.030000000000000000e+02 4.446743361113605214e-02
1.030499999999999972e+02 4.536185705984148442e-02
1.030999999999999943e+02 4.401659046823733212e-02
1.031500000000000057e+02 4.258862692752003742e-02
1.032000000000000028e+02 4.063403867859183283e-02
1.032500000000000000e+02 4.029084978413355334e-02
1.032999999999999972e+02 4.076660348671912182e-02
1.033499999999999943e+02 4.325135840075544635e-02
1.034000000000000057e+02 4.253480564146352311e-02
1.034500000000000028e+02 4.546513292289720148e-02
1.035000000000000000e+02 4.481307571236931020e-02
1.035499999999999972e+02 4.462299503252151883e-02
1.035999999999999943e+02 4.584673708616321397e-02
1.036500000000000057e+02 4.516874809824751591e-02
1.037000000000000028e+02 4.322282576581763791e-02
1.037500000000000000e+02 4.321734718823903865e-02
1.037999999999999972e+02 4.435960539002387071e-02
1.038499999999999943e+02 4.263780095577655860e-02
1.039000000000000057e+02 4.013716297228611674e-02
1.039500000000000028e+02 4.066489516325238335e-02
1.040000000000000000e+02 4.256756474280967706e-02
1.040499999999999972e+02 4.331210319590170221e-02
1.040999999999999943e+02 4.161777980312825892e-02
1.041500000000000057e+02 3.891868404208023713e-02
1.042000000000000028e+02 3.800619823594583030e-02
1.042500000000000000e+02 3.919335266759157305e-02
1.042999999999999972e+02 3.934894063706640549e-02
1.043499999999999943e+02 4.102476410612099916e-02
1.044000000000000057e+02 4.084895763547623931e-02
1.044500000000000028e+02 4.129073915478747442e-02
1.045000000000000000e+02 4.083744426360247370e-02
1.045499999999999972e+02 4.222640738239052949e-02
1.045999999999999943e+02 4.578360723738951477e-02
1.046500000000000057e+02 4.545296540872117985e-02
1.047000000000000028e+02 4.274119252085484266e-02
1.047500000000000000e+02 4.056361874375784965e-02
1.047999999999999972e+02 4.101754929854433546e-02
1.048499999999999943e+02 4.285844073660327602e-02
1.049000000000000057e+02 4.353970685118981054e-02
1.049500000000000028e+02 4.351222893120258034e-02
1.050000000000000000e+02 4.554899992466995839e-02
1.050499999999999972e+02 4.056536204686145286e-02
1.050999999999999943e+02 4.183527475598886741e-02
1.051500000000000057e+02 4.173460046734697032e-02
1.052000000000000028e+02 4.440117426187017297e-02
1.052500000000000000e+02 4.447350371035498073e-02
1.052999999999999972e+02 4.578737937283481468e-02
1.053499999999999943e+02 4.666765718979663802e-02
1.054000000000000057e+02 4.710503088248724907e-02
1.054500000000000028e+02 4.924678347074214202e-02
1.055000000000000000e+02 4.860596058111759515e-02
1.055499999999999972e+02 4.919034389186925649e-02
1.055999999999999943e+02 4.832037174171273375e-02
1.056500000000000057e+02 4.692276589741353754e-02
1.057000000000000028e+02 4.785138767467206344e-02
1.057500000000000000e+02 4.908878443501479144e-02
1.057999999999999972e+02 4.918580593529820605e-02
1.058499999999999943e+02 5.283798157179207117e-02
1.059000000000000057e+02 5.536671531119299189e-02
1.059500000000000028e+02 5.620046811624228311e-02
1.060000000000000000e+02 5.591951740949412802e-02
1.060499999999999972e+02 5.615878266390884194e-02
1.060999999999999943e+02 5.794187254563587519e-02
1.061500000000000057e+02 5.945869421411360822e-02
1.062000000000000028e+02 6.212979841890650667e-02
1.062500000000000000e+02 6.190456519702269844e-02
1.062999999999999972e+02 6.074829684204153396e-02
1.063499999999999943e+02 6.010116800436492851e-02
1.064000000000000057e+02 5.935860669983535759e-02
1.064500000000000028e+02 6.172391478059786191e-02
1.065000000000000000e+02 6.298455434337331404e-02
1.065499999999999972e+02 6.477136492548614399e-02
1.065999999999999943e+02 6.568288678447191387e-02
1.066500000000000057e+02 6.773379913067198443e-02
1.067000000000000028e+02 6.676083529712263653e-02
1.067500000000000000e+02 6.502590165156860169e-02
1.067999999999999972e+02 6.713042522123119360e-02
1.068499999999999943e+02 6.713785650627199231e-02
1.069000000000000057e+02 6.401095379033241994e-02
1.069500000000000028e+02 6.180942664105624346e-02
1.070000000000000000e+02 6.236581008567291390e-02
1.070499999999999972e+02 6.197542939051659677e-02
1.070999999999999943e+02 5.976711763028935698e-02
1.071500000000000057e+02 6.001725882450514166e-02
1.072000000000000028e+02 5.150116686005921235e-02
1.072500000000000000e+02 4.657053590626055589e-02
1.072999999999999972e+02 5.220523173704515879e-02
1.073499999999999943e+02 5.043104743866740763e-02
1.074000000000000057e+02 4.729530043794118177e-02
1.074500000000000028e+02 4.918030078981582703e-02
1.075000000000000000e+02 5.113930292842601422e-02
1.075499999999999972e+02 4.923458156420901233e-02
1.075999999999999943e+02 4.752639058150996687e-02
1.076500000000000057e+02 4.625224371781211374e-02
1.077000000000000028e+02 5.552912664329368725e-02
1.077500000000000000e+02 5.745563300009343122e-02
1.077999999999999972e+02 5.688505171468574012e-02
1.078499999999999943e+02 5.483824452804625382e-02
1.079000000000000057e+02 5.349654744803598178e-02
1.079500000000000028e+02 5.193171638986740501e-02
1.080000000000000000e+02 5.125797815918561179e-02
1.080499999999999972e+02 4.870751518703680255e-02
1.080999999999999943e+02 4.831259232738019382e-02
1.081500000000000057e+02 5.139043520426406220e-02
1.082000000000000028e+02 4.649119756208406479e-02
1.082500000000000000e+02 4.879472037696382797e-02
1.082999999999999972e+02 4.864067343287187262e-02
1.083499999999999943e+02 5.031045263504110854e-02
1.084000000000000057e+02 4.866993302570117585e-02
1.084500000000000028e+02 4.835538958557222822e-02
1.085000000000000000e+02 4.808868882629207392e-02
1.085499999999999972e+02 4.577012088234875403e-02
1.085999999999999943e+02 4.593319518923710126e-02
1.086500000000000057e+02 4.609367230354756428e-02
1.087000000000000028e+02 4.203927945445590925e-02
1.087500000000000000e+02 4.163885303599038773e-02
1.087999999999999972e+02 4.536884914206046338e-02
1.088499999999999943e+02 4.274172534770411674e-02
1.089000000000000057e+02 4.208580846538025055e-02
1.089500000000000028e+02 4.183874948593833271e-02
1.090000000000000000e+02 4.039300921404801598e-02
1.090499999999999972e+02 4.323219859943078919e-02
1.090999999999999943e+02 3.934095493944219507e-02
1.091500000000000057e+02 3.831357345593689595e-02
1.092000000000000028e+02 3.848056360318145852e-02
1.092500000000000000e+02 3.822245396433893855e-02
1.092999999999999972e+02 3.757377065821936729e-02
1.093499999999999943e+02 3.658967032555359572e-02
1.094000000000000057e+02 3.279880832685748426e-02
1.094500000000000028e+02 1.986299603014309717e-02
1.095000000000000000e+02 2.144384892045948093e-02
1.095499999999999972e+02 2.053081993874003239e-02
1.095999999999999943e+02 2.363577502806481559e-02
1.096500000000000057e+02 2.346414275343406547e-02
1.097000000000000028e+02 2.404226052721454912e-02
1.097500000000000000e+02 2.728838545580811875e-02
1.097999999999999972e+02 2.918186662873102979e-02
1.098499999999999943e+02 2.946338555045856233e-02
1.099000000000000057e+02 2.900387026470204951e-02
1.099500000000000028e+02 2.985239579184101322e-02
1.100000000000000000e+02 2.974723600179427288e-02
1.100499999999999972e+02 3.098964715275811382e-02
1.100999999999999943e+02 3.068505343270085117e-02
1.101500000000000057e+02 3.069301663710122946e-02
1.102000000000000028e+02 3.173529309955466782e-02
1.102500000000000000e+02 3.120234204999306274e-02
1.102999999999999972e+02 2.854627498880737621e-02
1.103499999999999943e+02 2.552789437088296906e-02
1.104000000000000057e+02 2.716115107327123426e-02
1.104500000000000028e+02 2.664816889098216290e-02
1.105000000000000000e+02 2.683403059333157661e-02
1.105499999999999972e+02 2.749580380627900458e-02
1.105999999999999943e+02 3.338938970041036014e-02
1.106500000000000057e+02 2.516495343021408343e-02
1.107000000000000028e+02 2.692692485261070565e-02
1.107500000000000000e+02 2.648806961053241232e-02
1.107999999999999972e+02 2.164914875601650635e-02
1.108499999999999943e+02 2.059087612078423432e-02
1.109000000000000057e+02 1.864854992858164598e-02
1.109500000000000028e+02 7.395471294042596511e-03
1.110000000000000000e+02 1.163760330602915151e-02
1.110499999999999972e+02 1.245252437722832277e-02
1.110999999999999943e+02 8.726525124792850266e-03
1.111500000000000057e+02 1.366836244302274857e-02
1.112000000000000028e+02 1.193864213359642837e-02
1.112500000000000000e+02 1.000705262254202553e-02
1.112999999999999972e+02 -5.749822158548943858e-03
1.113499999999999943e+02 -1.164666799487541413e-02
1.114000000000000057e+02 -1.179906927164162990e-02
1.114500000000000028e+02 -8.358159067173924830e-03
1.115000000000000000e+02 -5.889907921203479599e-03
1.115499999999999972e+02 2.428847538647973051e-03
1.115999999999999943e+02 6.897441649207257212e-03
1.116500000000000057e+02 1.013754760939340228e-02
1.117000000000000028e+02 8.702168985662228629e-03
1.117500000000000000e+02 1.093525082063510033e-02
1.117999999999999972e+02 1.029752709080308110e-02
1.118499999999999943e+02 1.174645122238175514e-02
1.119000000000000057e+02 1.009631374472541067e-02
1.119500000000000028e+02 1.125374517020350656e-02
1.120000000000000000e+02 1.433607716489424498e-02
1.120499999999999972e+02 1.632700797116763344e-02
1.120999999999999943e+02 1.704124534406910654e-02
1.121500000000000057e+02 1.815084341223779929e-02
1.122000000000000028e+02 1.857553935255153513e-02
1.122500000000000000e+02 2.093940250972861974e-02
1.122999999999999972e+02 2.043951092821034293e-02
1.123499999999999943e+02 1.771207440595097549e-02
1.124000000000000057e+02 1.867021047735868342e-02
1.124500000000000028e+02 2.126106775154688877e-02
1.125000000000000000e+02 1.907708200453611322e-02
1.125499999999999972e+02 1.953445596084877819e-02
1.125999999999999943e+02 1.990008444837777779e-02
1.126500000000000057e+02 2.044129093018728568e-02
1.127000000000000028e+02 1.976210368182218166e-02
1.127500000000000000e+02 1.949890387535552910e-02
1.127999999999999972e+02 1.570070350558628106e-02
1.128499999999999943e+02 1.515896975774541980e-02
1.129000000000000057e+02 1.665377100981809202e-02
1.129500000000000028e+02 1.790393142250837691e-02
1.130000000000000000e+02 1.867990601356112404e-02
1.130499999999999972e+02 1.787497041775992779e-02
1.130999999999999943e+02 1.741506887898291306e-02
1.131500000000000057e+02 1.600409811192839149e-02
1.132000000000000028e+02 1.431658401350402281e-02
1.132500000000000000e+02 1.056490544905905674e-02
1.132999999999999972e+02 9.856165203267363076e-03
1.133499999999999943e+02 9.969479680766788268e-03
1.134000000000000057e+02 8.769936903806266684e-03
1.134500000000000028e+02 8.706095777147931578e-03
1.135000000000000000e+02 1.040352329800777083e-02
1.135499999999999972e+02 -8.914132187379323821e-03
1.135999999999999943e+02 -1.596517368562628755e-02
1.136500000000000057e+02 -1.523060176919710865e-02
1.137000000000000028e+02 -1.638206191296814537e-02
1.137500000000000000e+02 -1.643406357466937681e-02
1.137999999999999972e+02 -1.745222466946314346e-02
1.138499999999999943e+02 -1.706449271827972444e-02
1.139000000000000057e+02 -1.659866492532528423e-02
1.139500000000000028e+02 -1.622653949671203771e-02
1.140000000000000000e+02 -1.655565153253953439e-02
1.140499999999999972e+02 -1.493235399649093902e-02
1.140999999999999943e+02 -1.435676982179079179e-02
1.141500000000000057e+02 -1.290581550170534324e-02
1.142000000000000028e+02 -1.369205823497900154e-02
1.142500000000000000e+02 -1.158018770533352122e-02
1.142999999999999972e+02 -1.110333547211986120e-02
1.143499999999999943e+02 -9.723047812781562826e-03
1.144000000000000057e+02 -1.460161930854245171e-02
1.144500000000000028e+02 -1.462435122240367605e-02
1.145000000000000000e+02 -1.415965335782575461e-02
1.145499999999999972e+02 -1.310026355084576398e-02
1.145999999999999943e+02 -1.431983311787566465e-02
1.146500000000000057e+02 -1.227979273097683580e-02
1.147000000000000028e+02 -1.281139209710292770e-02
1.147500000000000000e+02 -6.384066301530082893e-03
1.147999999999999972e+02 1.152129732839175628e-03
1.148499999999999943e+02 5.556136446474394495e-03
1.149000000000000057e+02 5.344166408787654789e-03
1.149500000000000028e+02 1.425872395338903705e-02
1.150000000000000000e+02 1.482824200752565214e-02
1.150499999999999972e+02 2.514555086172295950e-02
1.150999999999999943e+02 1.174405216557315203e-02
1.151500000000000057e+02 2.755825926618019062e-02
1.152000000000000028e+02 3.007635368201802203e-02
1.152500000000000000e+02 3.699385236402761429e-02
1.152999999999999972e+02 2.815985295952631168e-02
1.153499999999999943e+02 3.282705082031051741e-02
1.154000000000000057e+02 3.845681833401479871e-02
1.154500000000000028e+02 3.967222376256664129e-02
1.155000000000000000e+02 4.152010168409180774e-02
1.155499999999999972e+02 4.899053934420004308e-02
1.155999999999999943e+02 5.125151330422837020e-02
1.156500000000000057e+02 5.157007943549028056e-02
1.157000000000000028e+02 5.517453630673693765e-02
1.157500000000000000e+02 5.590389112425837859e-02
1.157999999999999972e+02 5.716962050692738634e-02
1.158499999999999943e+02 5.990963155916929905e-02
1.159000000000000057e+02 5.822178946075174527e-02
1.159500000000000028e+02 6.036709807040183812e-02
1.160000000000000000e+02 6.103657107197277276e-02
1.160499999999999972e+02 6.196524390445058705e-02
1.160999999999999943e+02 6.316239792729611002e-02
1.161500000000000057e+02 6.313346508183984018e-02
1.162000000000000028e+02 6.616149346125392572e-02
1.162500000000000000e+02 6.490200538087144422e-02
1.162999999999999972e+02 6.504725786966733536e-02
1.163499999999999943e+02 6.580978799012444924e-02
1.164000000000000057e+02 6.735224689343334570e-02
1.164500000000000028e+02 6.680710521629136533e-02
1.165000000000000000e+02 6.806393550188570563e-02
1.165499999999999972e+02 6.168202618087274824e-02
1.165999999999999943e+02 5.963268820904529116e-02
1.166500000000000057e+02 5.964806414790329442e-02
1.167000000000000028e+02 5.771214622242878955e-02
1.167500000000000000e+02 5.748439064978706076e-02
1.167999999999999972e+02 6.092129070137787539e-02
1.168499999999999943e+02 6.055416932125361196e-02
1.169000000000000057e+02 5.909771247843498970e-02
1.169500000000000028e+02 6.016607324424261966e-02
1.170000000000000000e+02 6.062730916858900809e-02
1.170499999999999972e+02 6.071220169607630113e-02
1.170999999999999943e+02 5.950094266932141190e-02
1.171500000000000057e+02 6.033182908237457592e-02
1.172000000000000028e+02 6.928114249609312880e-02
1.172500000000000000e+02 6.967243996683651630e-02
1.172999999999999972e+02 7.032994163646202890e-02
1.173499999999999943e+02 7.111670094926694774e-02
1.174000000000000057e+02 7.090857692958162095e-02
1.174500000000000028e+02 7.167902189391178736e-02
1.175000000000000000e+02 7.355428728961492524e-02
1.175499999999999972e+02 7.425876518502064205e-02
1.175999999999999943e+02 6.179708177245747669e-02
1.176500000000000057e+02 6.716753835151470509e-02
1.177000000000000028e+02 6.854913284029164056e-02
1.177500000000000000e+02 6.585676585674937744e-02
1.177999999999999972e+02 6.452152356488813356e-02
1.178499999999999943e+02 6.411072702373489529e-02
1.179000000000000057e+02 6.309410420043673473e-02
1.179500000000000028e+02 6.173309726026195848e-02
1.180000000000000000e+02 7.193981829453650889e-02
1.180499999999999972e+02 7.253699363399306044e-02
1.180999999999999943e+02 7.217647204343473344e-02
1.181500000000000057e+02 7.413159014410512782e-02
1.182000000000000028e+02 7.438038762160492645e-02
1.182500000000000000e+02 6.812368804157392654e-02
1.182999999999999972e+02 6.727893601728325568e-02
1.183499999999999943e+02 5.832872888446537230e-02
1.184000000000000057e+02 5.968612360332645889e-02
1.184500000000000028e+02 5.986044198704156688e-02
1.185000000000000000e+02 5.895759770604135780e-02
1.185499999999999972e+02 6.081251040333086888e-02
1.185999999999999943e+02 6.082776649797191210e-02
1.186500000000000057e+02 5.641937075059821893e-02
1.187000000000000028e+02 5.611053222573687826e-02
1.187500000000000000e+02 5.486868049492911459e-02
1.187999999999999972e+02 5.529191801591942790e-02
1.188499999999999943e+02 5.607528984512263198e-02
1.189000000000000057e+02 5.744620755637232234e-02
1.189500000000000028e+02 4.958212782842568583e-02
1.190000000000000000e+02 4.622245846442124551e-02
1.190499999999999972e+02 5.078228548386751889e-02
1.190999999999999943e+02 5.009906027870283246e-02
1.191500000000000057e+02 4.813625784505461136e-02
1.192000000000000028e+02 4.832549198877381103e-02
1.192500000000000000e+02 4.496479154867235456e-02
1.192999999999999972e+02 4.738319139149943515e-02
1.193499999999999943e+02 4.989032731754609873e-02
1.194000000000000057e+02 4.864594738425949416e-02
1.194500000000000028e+02 4.869890608941792459e-02
1.195000000000000000e+02 4.874163192609458350e-02
1.195499999999999972e+02 4.736750885870005118e-02
1.195999999999999943e+02 4.574858923022909890e-02
1.196500000000000057e+02 5.078696537975831843e-02
1.197000000000000028e+02 4.809206959492214745e-02
1.197500000000000000e+02 4.830586149211431313e-02
1.197999999999999972e+02 4.681220438590816268e-02
1.198499999999999943e+02 4.400338948095125491e-02
1.199000000000000057e+02 5.064481554998290225e-02
1.199500000000000028e+02 5.183990959840097112e-02
1.200000000000000000e+02 5.342167289452239703e-02
1.200499999999999972e+02 5.342135759899570985e-02
1.200999999999999943e+02 5.353299733814429612e-02
1.201500000000000057e+02 5.646765815640698155e-02
1.202000000000000028e+02 5.429328068439113336e-02
1.202500000000000000e+02 5.400663944689882562e-02
1.202999999999999972e+02 5.277195986387597793e-02
1.203499999999999943e+02 5.534864003119085302e-02
1.204000000000000057e+02 5.303457672792072364e-02
1.204500000000000028e+02 5.416187801489535242e-02
1.205000000000000000e+02 5.490180441038601533e-02
1.205499999999999972e+02 5.522091872084735481e-02
1.205999999999999943e+02 5.340315937835574123e-02
1.206500000000000057e+02 5.273169828669374559e-02
1.207000000000000028e+02 5.265323268867386913e-02
1.207500000000000000e+02 5.299991914760265876e-02
1.207999999999999972e+02 4.978724418299945026e-02
1.208499999999999943e+02 5.713382282375674415e-02
1.209000000000000057e+02 5.761196200963039638e-02
1.209500000000000028e+02 5.701505747688873776e-02
1.210000000000000000e+02 5.586273083397634565e-02
1.210499999999999972e+02 5.482778718773109738e-02
1.210999999999999943e+02 5.500579370774797555e-02
1.211500000000000057e+02 5.587703034821298043e-02
1.212000000000000028e+02 5.583006153647423336e-02
1.212500000000000000e+02 5.680274089072193805e-02
1.212999999999999972e+02 6.057870574260532104e-02
1.213499999999999943e+02 5.969426770956139106e-02
1.214000000000000057e+02 6.162915460862786188e-02
1.214500000000000028e+02 6.318357601768177789e-02
1.215000000000000000e+02 6.513042537312653535e-02
1.215499999999999972e+02 6.443664730192021073e-02
1.215999999999999943e+02 6.481984889780248449e-02
1.216500000000000057e+02 6.707508008598381255e-02
1.217000000000000028e+02 6.911262311549692949e-02
1.217500000000000000e+02 7.005371107928555496e-02
1.217999999999999972e+02 6.846619080984849004e-02
1.218499999999999943e+02 6.963863484824742156e-02
1.219000000000000057e+02 7.035469293673722591e-02
1.219500000000000028e+02 7.097268917548875400e-02
1.220000000000000000e+02 7.075409041244402897e-02
1.220499999999999972e+02 7.041410259126162918e-02
1.220999999999999943e+02 7.208648312038164196e-02
1.221500000000000057e+02 7.296797094199806988e-02
1.222000000000000028e+02 7.489849110759747020e-02
1.222500000000000000e+02 7.286066804524121698e-02
1.222999999999999972e+02 8.721474997380597449e-02
1.223499999999999943e+02 8.546141626347505960e-02
1.224000000000000057e+02 1.001898549426035040e-01
1.224500000000000028e+02 1.037665604093424704e-01
1.225000000000000000e+02 1.097368214954452942e-01
1.225499999999999972e+02 1.251131919269706794e-01
1.225999999999999943e+02 1.242997736782863877e-01
1.226500000000000057e+02 1.226160261598501916e-01
1.227000000000000028e+02 1.222761092468676730e-01
1.227500000000000000e+02 1.218421733407928920e-01
1.227999999999999972e+02 1.238646665468630947e-01
1.228499999999999943e+02 1.249752208215585553e-01
1.229000000000000057e+02 1.225202986185910392e-01
1.229500000000000028e+02 1.202597766145134112e-01
1.230000000000000000e+02 1.237741337376118134e-01
1.230499999999999972e+02 1.207044994354077583e-01
1.230999999999999943e+02 1.200748583612380738e-01
1.231500000000000057e+02 1.188925880399810814e-01
1.232000000000000028e+02 1.179011186287442781e-01
1.232500000000000000e+02 1.137153624638979899e-01
1.232999999999999972e+02 1.111167433311057301e-01
1.233499999999999943e+02 1.143191342697569696e-01
1.234000000000000057e+02 1.132635065498009130e-01
1.234500000000000028e+02 1.151786032234078244e-01
1.235000000000000000e+02 1.142448717739612124e-01
1.235499999999999972e+02 1.135990522208900066e-01
1.235999999999999943e+02 1.110366954625871677e-01
1.236500000000000057e+02 1.106896225282257562e-01
1.237000000000000028e+02 1.081719025374153487e-01
1.237500000000000000e+02 1.070405657416255707e-01
1.237999999999999972e+02 1.074717016660607094e-01
1.238499999999999943e+02 1.075024684159324173e-01
1.239000000000000057e+02 1.051586624510942730e-01
1.239500000000000028e+02 1.015571545938312031e-01
1.240000000000000000e+02 1.000355591145555834e-01
1.240499999999999972e+02 9.688390889217075863e-02
1.240999999999999943e+02 9.697877090722974158e-02
1.241500000000000057e+02 9.665366206297880403e-02
1.242000000000000028e+02 9.673641998321814983e-02
1.242500000000000000e+02 9.510539059601119671e-02
1.242999999999999972e+02 9.471947317745588180e-02
1.243499999999999943e+02 9.572179699963348498e-02
1.244000000000000057e+02 9.595050834965426767e-02
1.244500000000000028e+02 9.615696989780629644e-02
1.245000000000000000e+02 1.006557434203964596e-01
1.245499999999999972e+02 9.351125993548915771e-02
1.245999999999999943e+02 9.070034155914212526e-02
1.246500000000000057e+02 9.130755609193713651e-02
1.247000000000000028e+02 9.015919215353664085e-02
1.247500000000000000e+02 9.027996801012420913e-02
1.247999999999999972e+02 8.647504777264752862e-02
1.248499999999999943e+02 8.749464167519109548e-02
1.249000000000000057e+02 8.695272254460764683e-02
1.249500000000000028e+02 8.609181542332589032e-02
1.250000000000000000e+02 8.600658657606317925e-02
1.250499999999999972e+02 8.710677691576483583e-02
1.250999999999999943e+02 8.666325639480386422e-02
1.251500000000000057e+02 8.259204848106169172e-02
1.252000000000000028e+02 7.928432899165845094e-02
1.252500000000000000e+02 7.929535254932230937e-02
1.252999999999999972e+02 7.907905692985059409e-02
1.253499999999999943e+02 7.585970319351323377e-02
1.254000000000000057e+02 7.546136279028591021e-02
1.254500000000000028e+02 7.469499549519660608e-02
1.255000000000000000e+02 7.314171638774652484e-02
1.255499999999999972e+02 7.320457851085604428e-02
1.255999999999999943e+02 7.059531882275789372e-02
1.256500000000000057e+02 5.298642034702177178e-02
1.257000000000000028e+02 5.295420831565047365e-02
1.257500000000000000e+02 4.561981520061749590e-02
1.257999999999999972e+02 4.125884356183963375e-02
1.258499999999999943e+02 4.016673604831789979e-02
1.259000000000000057e+02 3.869046663603818714e-02
1.259500000000000028e+02 4.035320963642754361e-02
1.260000000000000000e+02 3.942078386896422093e-02
1.260499999999999972e+02 3.396745767612553701e-02
1.260999999999999943e+02 3.370050093808193287e-02
1.261500000000000057e+02 3.429464504841521488e-02
1.262000000000000028e+02 3.279090031970332414e-02
1.262500000000000000e+02 3.118008419231169809e-02
1.262999999999999972e+02 3.311406963463409125e-02
1.263499999999999943e+02 3.287091684447860512e-02
1.264000000000000057e+02 3.277385417362797815e-02
1.264500000000000028e+02 3.432783701578767666e-02
1.265000000000000000e+02 3.551156217626496442e-02
1.265499999999999972e+02 3.409104040708021977e-02
1.265999999999999943e+02 3.428069633826110602e-02
1.266500000000000057e+02 3.383148071868395668e-02
1.267000000000000028e+02 3.001332384061672701e-02
1.267500000000000000e+02 2.992759869880608561e-02
1.267999999999999972e+02 2.590992142403453560e-02
1.268499999999999943e+02 2.670989266990723282e-02
1.269000000000000057e+02 2.745159018390545824e-02
1.269500000000000028e+02 2.503513017346688935e-02
1.270000000000000000e+02 2.406232393101865111e-02
1.270499999999999972e+02 1.421080550626698143e-02
1.270999999999999943e+02 1.450333595424159114e-02
1.271500000000000057e+02 1.003569976360324696e-02
1.272000000000000028e+02 1.243228997964817596e-02
1.272500000000000000e+02 1.150330665574847942e-02
1.272999999999999972e+02 1.199210116884281280e-02
1.273499999999999943e+02 1.193132091095910202e-02
1.274000000000000057e+02 1.094410697848923787e-02
1.274500000000000028e+02 1.132850872831915601e-02
1.275000000000000000e+02 9.086274369641570911e-03
1.275499999999999972e+02 9.305746193351121728e-03
1.275999999999999943e+02 7.160122356256210831e-03
1.276500000000000057e+02 7.999435149644759310e-03
1.277000000000000028e+02 8.752636831476041934e-03
1.277500000000000000e+02 8.829403113754921706e-03
1.277999999999999972e+02 7.937899323254605372e-03
1.278499999999999943e+02 5.560017661248708130e-03
1.279000000000000057e+02 5.461161714659338619e-03
1.279500000000000028e+02 7.307561719995104080e-03
1.280000000000000000e+02 6.333266105303027305e-03
1.280500000000000114e+02 9.647726108580714430e-03
1.280999999999999943e+02 8.786366363336373456e-03
1.281500000000000057e+02 8.263684858246057863e-03
1.281999999999999886e+02 8.667149490683923041e-03
1.282500000000000000e+02 8.340589145916697811e-03
1.283000000000000114e+02 7.940795398580781719e-03
1.283499999999999943e+02 8.085108825949285233e-03
1.284000000000000057e+02 8.032355564932409583e-03
1.284499999999999886e+02 4.323532782908800012e-03
1.285000000000000000e+02 5.338891340794184662e-03
1.285500000000000114e+02 5.269344182088517466e-03
1.285999999999999943e+02 5.320677109230612621e-03
1.286500000000000057e+02 5.714507765496149722e-03
1.286999999999999886e+02 7.361537491426197941e-03
1.287500000000000000e+02 6.566034477286640872e-03
1.288000000000000114e+02 5.145462995265375275e-03
1.288499999999999943e+02 3.043504458985388586e-03
1.289000000000000057e+02 7.075874536070287562e-04
1.289499999999999886e+02 -3.893879726058922016e-03
1.290000000000000000e+02 -3.978938129497165167e-03
1.290500000000000114e+02 -2.326529055071444724e-03
1.290999999999999943e+02 -2.587381507765983482e-03
1.291500000000000057e+02 -7.147959490162622033e-03
1.291999999999999886e+02 -6.836094143325806109e-03
1.292500000000000000e+02 -2.421042541224355357e-04
1.293000000000000114e+02 -1.980387697573260559e-03
1.293499999999999943e+02 -4.206663717642823014e-03
1.294000000000000057e+02 -5.895617200163624956e-03
1.294499999999999886e+02 -4.483818777716161094e-03
1.295000000000000000e+02 -3.102552534777748301e-03
1.295500000000000114e+02 -5.384522239310016341e-03
1.295999999999999943e+02 -3.614829432275792377e-03
1.296500000000000057e+02 -3.945221734492349377e-03
1.296999999999999886e+02 -8.129849468005956661e-03
1.297500000000000000e+02 -1.552659302141389669e-03
1.298000000000000114e+02 -2.638292615163125498e-04
1.298499999999999943e+02 -3.585019982249759013e-03
1.299000000000000057e+02 -6.281040460026954785e-03
1.299499999999999886e+02 -8.933392037904918856e-03
1.300000000000000000e+02 -6.174582806601387752e-03
1.300500000000000114e+02 -5.985511345952482590e-03
1.300999999999999943e+02 -4.954318020886975399e-03
1.301500000000000057e+02 -7.861793283137314542e-03
1.301999999999999886e+02 -8.323012934574759020e-03
1.302500000000000000e+02 -7.636675502394198178e-03
1.303000000000000114e+02 -9.314559986433362110e-03
1.303499999999999943e+02 -1.360439331090017995e-02
1.304000000000000057e+02 -1.811620068292720681e-02
1.304499999999999886e+02 -1.878326771452014723e-02
1.305000000000000000e+02 -2.113588525585413311e-02
1.305500000000000114e+02 -2.188870532079384076e-02
1.305999999999999943e+02 -2.179042218883295995e-02
1.306500000000000057e+02 -1.476431715721368207e-02
1.306999999999999886e+02 -2.178766496460276397e-02
1.307500000000000000e+02 -2.570214651568852871e-02
1.308000000000000114e+02 -2.540199129408181669e-02
1.308499999999999943e+02 -2.340620716633540557e-02
1.309000000000000057e+02 -2.506943424021832942e-02
1.309499999999999886e+02 -2.886842706304894313e-02
1.310000000000000000e+02 -2.723010725203913254e-02
1.310500000000000114e+02 -2.815585731875151765e-02
1.310999999999999943e+02 -2.849179180873004369e-02
1.311500000000000057e+02 -2.951091787546377895e-02
1.311999999999999886e+02 -2.958047570859162825e-02
1.312500000000000000e+02 -2.990723601331470374e-02
1.313000000000000114e+02 -3.045524816499419959e-02
1.313499999999999943e+02 -2.074474119352740301e-02
1.314000000000000057e+02 -1.636981219699927548e-02
1.314499999999999886e+02 -1.801384290997139204e-02
1.315000000000000000e+02 -1.841223185890984021e-02
1.315500000000000114e+02 -1.863222223304820263e-02
1.315999999999999943e+02 -1.902418982781899429e-02
1.316500000000000057e+02 -1.855482255760913454e-02
1.316999999999999886e+02 -1.750426763647057807e-02
1.317500000000000000e+02 -1.764925760247328806e-02
1.318000000000000114e+02 -2.067099802652543755e-02
1.318499999999999943e+02 -2.321925663590309816e-02
1.319000000000000057e+02 -1.881152793392792261e-02
1.319499999999999886e+02 -1.453369560667364807e-02
1.320000000000000000e+02 -1.655311435018139501e-02
1.320500000000000114e+02 -1.624074328211013232e-02
1.320999999999999943e+02 -1.402552595589341526e-02
1.321500000000000057e+02 -1.461503944120232969e-02
1.321999999999999886e+02 -1.054343344704329090e-02
1.322500000000000000e+02 -1.017426882356520755e-02
1.323000000000000114e+02 -7.434019709323151474e-03
1.323499999999999943e+02 -7.953431017168190870e-03
1.324000000000000057e+02 -8.628939481463406003e-03
1.324499999999999886e+02 -9.457320364004975430e-03
1.325000000000000000e+02 -9.480470737225563105e-03
1.325500000000000114e+02 -1.327337323716338072e-02
1.325999999999999943e+02 -1.369163248701740429e-02
1.326500000000000057e+02 -1.308432343001929288e-02
1.326999999999999886e+02 -1.325245668317955039e-02
1.327500000000000000e+02 -1.502936729024857351e-02
1.328000000000000114e+02 -1.569351061215390822e-02
1.328499999999999943e+02 -1.213187911174311642e-02
1.329000000000000057e+02 -1.676157462298330167e-02
1.329499999999999886e+02 -1.730835677361151209e-02
1.330000000000000000e+02 -1.763057288918171844e-02
1.330500000000000114e+02 -1.953596054254009770e-02
1.330999999999999943e+02 -1.884456805793102707e-02
1.331500000000000057e+02 -2.006202020572390651e-02
1.331999999999999886e+02 -1.865545414254084211e-02
1.332500000000000000e+02 -1.941406602249051358e-02
1.333000000000000114e+02 -1.980682282470423716e-02
1.333499999999999943e+02 -1.978078178714538435e-02
1.334000000000000057e+02 -2.289934350388090831e-02
1.334499999999999886e+02 -2.585930757485401313e-02
1.335000000000000000e+02 -2.839492949660476356e-02
1.335500000000000114e+02 -3.042459319056696823e-02
1.335999999999999943e+02 -2.940757501994813519e-02
1.336500000000000057e+02 -2.840175233796205997e-02
1.336999999999999886e+02 -2.807643504801675405e-02
1.337500000000000000e+02 -2.809133079530002838e-02
1.338000000000000114e+02 -3.287574125008981690e-02
1.338499999999999943e+02 -3.248133588779272829e-02
1.339000000000000057e+02 -3.213397867358255139e-02
1.339499999999999886e+02 -2.628954605514282131e-02
1.340000000000000000e+02 -2.214791311268194535e-02
1.340500000000000114e+02 -2.184667517324345720e-02
1.340999999999999943e+02 -1.954994277687381599e-02
1.341500000000000057e+02 -1.418982731404218323e-02
1.341999999999999886e+02 -1.531290869900800954e-02
1.342500000000000000e+02 -1.184464094618328106e-02
1.343000000000000114e+02 -1.281320097202721074e-02
1.343499999999999943e+02 -1.281884194816388864e-02
1.344000000000000057e+02 -1.266217687863741524e-02
1.344499999999999886e+02 -1.257697912606118434e-02
1.345000000000000000e+02 -1.011217904127127178e-02
1.345500000000000114e+02 -9.579854065057642060e-03
1.345999999999999943e+02 -8.433885139374744724e-03
1.346500000000000057e+02 -8.775905768705825200e-03
1.346999999999999886e+02 -8.448017687668254311e-03
1.347500000000000000e+02 -9.567120698587186500e-03
1.348000000000000114e+02 -1.098511485096765466e-02
1.348499999999999943e+02 -1.108102431661115925e-02
1.349000000000000057e+02 -8.530460145670520911e-03
1.349499999999999886e+02 -1.183206006551206294e-02
1.350000000000000000e+02 -1.145441846952059695e-02
1.350500000000000114e+02 -1.197430144142528838e-02
1.350999999999999943e+02 -1.193777052033008490e-02
1.351500000000000057e+02 -1.191567134328882886e-02
1.351999999999999886e+02 -1.199357833170222598e-02
1.352500000000000000e+02 -1.131575404099484893e-02
1.353000000000000114e+02 -1.142317378272494389e-02
1.353499999999999943e+02 -1.100525123036880798e-02
1.354000000000000057e+02 -1.009611489286958014e-02
1.354499999999999886e+02 -6.991262902470898183e-03
1.355000000000000000e+02 -6.571786879965714478e-03
1.355500000000000114e+02 -1.007816592921433052e-02
1.355999999999999943e+02 -1.279021494136613722e-02
1.356500000000000057e+02 6.683408892447109326e-03
1.356999999999999886e+02 5.030414780696578110e-03
1.357500000000000000e+02 7.653078093635914785e-03
1.358000000000000114e+02 7.665342012093763827e-03
1.358499999999999943e+02 9.033575142924145027e-03
1.359000000000000057e+02 7.281007225768981565e-03
1.359499999999999886e+02 3.895513183201305008e-03
1.360000000000000000e+02 2.605353386908522070e-03
1.360500000000000114e+02 6.203666276107131124e-03
1.360999999999999943e+02 9.972031933018479441e-03
1.361500000000000057e+02 8.367298297572428947e-03
1.361999999999999886e+02 3.686531808429922234e-03
1.362500000000000000e+02 4.644423334688326487e-03
1.363000000000000114e+02 2.997181870023244658e-03
1.363499999999999943e+02 2.621869100566038766e-03
1.364000000000000057e+02 1.767967737391105704e-03
1.364499999999999886e+02 9.723508825140931341e-05
1.365000000000000000e+02 4.804202260140989951e-04
1.365500000000000114e+02 -1.606228445672095275e-03
1.365999999999999943e+02 -5.797538503674370090e-03
1.366500000000000057e+02 -7.688671153031310067e-03
1.366999999999999886e+02 -7.818780498081993185e-03
1.367500000000000000e+02 -1.019152746007269406e-02
1.368000000000000114e+02 -9.188130339200507174e-03
1.368499999999999943e+02 -9.058116798474818987e-03
1.369000000000000057e+02 -6.835826785497149671e-03
1.369499999999999886e+02 -7.046661066604869260e-03
1.370000000000000000e+02 -9.063109915510481410e-03
1.370500000000000114e+02 -9.721297307405445121e-03
1.370999999999999943e+02 -1.144142146517365677e-02
1.371500000000000057e+02 -1.241317103107544839e-02
1.371999999999999886e+02 -1.037526974147665905e-02
1.372500000000000000e+02 -1.064887554249188510e-02
1.373000000000000114e+02 -1.189481779060211700e-02
1.373499999999999943e+02 -1.100688318630948549e-02
1.374000000000000057e+02 -1.150281593246212965e-02
1.374499999999999886e+02 -1.225223751758742173e-02
1.375000000000000000e+02 -7.850537933125720236e-03
1.375500000000000114e+02 -6.993905235612263988e-03
1.375999999999999943e+02 -8.560781913420786871e-03
1.376500000000000057e+02 -8.766781377158583410e-03
1.376999999999999886e+02 -6.232541849398626384e-03
1.377500000000000000e+02 -5.516588268225121154e-03
1.378000000000000114e+02 -2.089716015896099684e-03
1.378499999999999943e+02 -2.667966130949792590e-03
1.379000000000000057e+02 -2.681808650241581868e-03
1.379499999999999886e+02 -2.450439215736611304e-03
1.380000000000000000e+02 -2.836935502406495811e-03
1.380500000000000114e+02 -2.820050003908101000e-03
1.380999999999999943e+02 -8.911308722691259213e-04
1.381500000000000057e+02 -9.302269383186399440e-04
1.381999999999999886e+02 -2.187228367963316871e-04
1.382500000000000000e+02 1.223892991487494832e-03
1.383000000000000114e+02 3.191631022444328409e-03
1.383499999999999943e+02 6.085491182594797085e-03
1.384000000000000057e+02 1.081690313396907119e-02
1.384499999999999886e+02 1.080737311767402536e-02
1.385000000000000000e+02 1.047370809802423974e-02
1.385500000000000114e+02 1.032910252893788454e-02
1.385999999999999943e+02 1.073030040293942826e-02
1.386500000000000057e+02 8.289638481409117646e-03
1.386999999999999886e+02 1.033154090552637627e-02
1.387500000000000000e+02 1.062607814533394167e-02
1.388000000000000114e+02 9.827854396881573196e-03
1.388499999999999943e+02 9.929126753553877208e-03
1.389000000000000057e+02 1.046892203630167550e-02
1.389499999999999886e+02 1.071187235081354043e-02
1.390000000000000000e+02 1.017734984268406362e-02
1.390500000000000114e+02 9.456769085837353137e-03
1.390999999999999943e+02 9.014007781097331876e-03
1.391500000000000057e+02 8.435917362356692636e-03
1.391999999999999886e+02 8.787874864492502963e-03
1.392500000000000000e+02 8.056996260559116246e-03
1.393000000000000114e+02 6.530976649929193766e-03
1.393499999999999943e+02 4.192645908749970292e-03
1.394000000000000057e+02 2.694845744363703454e-03
1.394499999999999886e+02 4.129188283386204909e-03
1.395000000000000000e+02 5.304082183688036897e-03
1.395500000000000114e+02 5.855544352656370105e-03
1.395999999999999943e+02 1.269118305648219563e-02
1.396500000000000057e+02 1.148661551104144911e-02
1.396999999999999886e+02 1.240268415288427357e-02
1.397500000000000000e+02 1.237579752977726981e-02
1.398000000000000114e+02 1.593290726324840534e-02
1.398499999999999943e+02 1.611942259099083397e-02
1.399000000000000057e+02 1.890144680168814872e-02
1.399499999999999886e+02 1.254488626744642947e-02
1.400000000000000000e+02 1.137733921362772682e-02
1.400500000000000114e+02 8.691641301149461221e-03
1.400999999999999943e+02 1.871344382979491308e-02
1.401500000000000057e+02 1.688333570357792440e-02
1.401999999999999886e+02 1.274029175069525677e-02
1.402500000000000000e+02 4.379703403915609708e-03
1.403000000000000114e+02 2.878856464880617111e-02
1.403499999999999943e+02 3.015911683157031925e-02
1.404000000000000057e+02 2.794274075246441086e-02
1.404499999999999886e+02 2.612361472896592915e-02
1.405000000000000000e+02 2.466080484443456192e-02
1.405500000000000114e+02 2.258186280863965292e-02
1.405999999999999943e+02 1.901845178191985744e-02
1.406500000000000057e+02 2.081353088498866938e-02
1.406999999999999886e+02 1.829499828423315766e-02
1.407500000000000000e+02 1.584362596181263655e-02
1.408000000000000114e+02 1.379914667877795049e-02
1.408499999999999943e+02 1.052088807950197352e-02
1.409000000000000057e+02 7.400768687661171338e-03
1.409499999999999886e+02 5.499595001462221321e-03
1.410000000000000000e+02 3.772565889433815520e-03
1.410500000000000114e+02 3.569643468347558600e-03
1.410999999999999943e+02 4.459175156051874665e-03
1.411500000000000057e+02 5.853411921993402836e-03
1.411999999999999886e+02 1.996293256256217313e-03
1.412500000000000000e+02 9.668254102754722523e-03
1.413000000000000114e+02 1.070082344623579824e-02
1.413499999999999943e+02 7.211715536792374058e-03
1.414000000000000057e+02 3.478853186137399398e-03
1.414499999999999886e+02 2.792186914040966934e-03
1.415000000000000000e+02 -8.387354070501113487e-04
1.415500000000000114e+02 5.294439178679089496e-03
1.415999999999999943e+02 -3.307565778295204050e-03
1.416500000000000057e+02 -5.195044560718943723e-03
1.416999999999999886e+02 -7.889247082258500632e-03
1.417500000000000000e+02 -1.146840267055586338e-02
1.418000000000000114e+02 -1.296762904522196641e-02
1.418499999999999943e+02 -1.296658912383384828e-02
1.419000000000000057e+02 -1.669065474319320064e-02
1.419499999999999886e+02 -1.911907263242847502e-02
1.420000000000000000e+02 -1.840068915231644897e-02
1.420500000000000114e+02 -1.464202796065103632e-02
1.420999999999999943e+02 -1.800066763826413743e-02
1.421500000000000057e+02 -1.984072413410658403e-02
1.421999999999999886e+02 -2.137918437876190972e-02
1.422500000000000000e+02 -2.313818555814878622e-02
1.423000000000000114e+02 -1.895189177476007056e-02
1.423499999999999943e+02 -1.760372543692061489e-02
1.424000000000000057e+02 -1.709559036154548878e-02
1.424499999999999886e+02 -2.217060423271393146e-02
1.425000000000000000e+02 -2.577474694900916755e-02
1.425500000000000114e+02 -2.710890197320465003e-02
1.425999999999999943e+02 -2.882685530510438812e-02
1.426500000000000057e+02 -3.211660783808573116e-02
1.426999999999999886e+02 -3.595207834880790460e-02
1.427500000000000000e+02 -3.943730078856781673e-02
1.428000000000000114e+02 -4.072633481826384849e-02
1.428499999999999943e+02 -4.179547639713641904e-02
1.429000000000000057e+02 -4.303349089823529927e-02
1.429499999999999886e+02 -4.365012549349998189e-02
1.430000000000000000e+02 -4.185248856313560778e-02
1.430500000000000114e+02 -4.210298689531706551e-02
1.430999999999999943e+02 -4.393580066082119345e-02
1.431500000000000057e+02 -4.621636624465098875e-02
1.431999999999999886e+02 -4.785700406442876947e-02
1.432500000000000000e+02 -5.006863258247413323e-02
1.433000000000000114e+02 -5.022392323106023709e-02
1.433499999999999943e+02 -5.286443793239885974e-02
1.434000000000000057e+02 -5.210791491318308294e-02
1.434499999999999886e+02 -5.300200457442140467e-02
1.435000000000000000e+02 -5.259331323733395375e-02
1.435500000000000114e+02 -5.345744574906443475e-02
1.435999999999999943e+02 -5.241632131442172660e-02
1.436500000000000057e+02 -4.115271734075309079e-02
1.436999999999999886e+02 -4.475398907999194459e-02
1.437500000000000000e+02 -4.402135828459411565e-02
1.438000000000000114e+02 -4.089343355826860482e-02
1.438499999999999943e+02 -3.948764288270700806e-02
1.439000000000000057e+02 -4.312830415667618517e-02
1.439499999999999886e+02 -4.418628227237294398e-02
1.440000000000000000e+02 -4.380771973495357907e-02
1.440500000000000114e+02 -5.048763931615930789e-02
1.440999999999999943e+02 -5.177482572920022452e-02
1.441500000000000057e+02 -5.171906483222615120e-02
1.441999999999999886e+02 -5.323266485453265889e-02
1.442500000000000000e+02 -5.114915129011553957e-02
1.443000000000000114e+02 -5.159788172843497028e-02
1.443499999999999943e+02 -5.403753441788657769e-02
1.444000000000000057e+02 -5.415919598707862742e-02
1.444499999999999886e+02 -5.454619421312554423e-02
1.445000000000000000e+02 -4.836976471573568859e-02
1.445500000000000114e+02 -4.791910568022147293e-02
1.445999999999999943e+02 -4.755263183111511915e-02
1.446500000000000057e+02 -4.858827431222051407e-02
1.446999999999999886e+02 -4.888899111579077944e-02
1.447500000000000000e+02 -4.815552847964218314e-02
1.448000000000000114e+02 -4.707531079825909293e-02
1.448499999999999943e+02 -4.753766176256558201e-02
1.449000000000000057e+02 -4.826578055346097962e-02
1.449499999999999886e+02 -5.096352800070830941e-02
1.450000000000000000e+02 -4.909382914419018612e-02
1.450500000000000114e+02 -4.897749153402407990e-02
1.450999999999999943e+02 -5.025861142181842212e-02
1.451500000000000057e+02 -4.846478541697075287e-02
1.451999999999999886e+02 -4.928313107592565551e-02
1.452500000000000000e+02 -4.716226763583591941e-02
1.453000000000000114e+02 -4.559763510542614445e-02
1.453499999999999943e+02 -4.461587266311153183e-02
1.454000000000000057e+02 -4.380992426168624221e-02
1.454499999999999886e+02 -4.222088060105157886e-02
1.455000000000000000e+02 -4.387416323086312103e-02
1.455500000000000114e+02 -4.212472616810090942e-02
1.455999999999999943e+02 -3.724948420028947188e-02
1.456500000000000057e+02 -3.052278619134253870e-02
1.456999999999999886e+02 -3.201078377763593580e-02
1.457500000000000000e+02 -2.959969899752219052e-02
1.458000000000000114e+02 -1.843343395489904432e-02
1.458499999999999943e+02 -2.208785874160182697e-02
1.459000000000000057e+02 -2.456761098623193307e-02
1.459499999999999886e+02 -2.524325699240356422e-02
1.460000000000000000e+02 -2.501083392090263507e-02
1.460500000000000114e+02 -2.504033526546146915e-02
1.460999999999999943e+02 -1.820674067587995520e-02
1.461500000000000057e+02 -2.049830015434030150e-02
1.461999999999999886e+02 -2.060559494861454941e-02
1.462500000000000000e+02 -2.102420880668234848e-02
1.463000000000000114e+02 -1.832337312442899532e-02
1.463499999999999943e+02 -1.848459115984356707e-02
1.464000000000000057e+02 -1.922505669270676773e-02
1.464499999999999886e+02 -1.885415068704999683e-02
1.465000000000000000e+02 -1.681541013830412448e-02
1.465500000000000114e+02 -1.491481792317489279e-02
1.465999999999999943e+02 -1.359727624330749583e-02
1.466500000000000057e+02 -9.555676038788832316e-03
1.466999999999999886e+02 -8.396984684237962862e-03
1.467500000000000000e+02 -9.707948766694488377e-03
1.468000000000000114e+02 -1.111108512068594706e-02
1.468499999999999943e+02 -1.299697617289414034e-02
1.469000000000000057e+02 -9.235839700492921509e-03
1.469499999999999886e+02 -8.885900814028846462e-03
1.470000000000000000e+02 -1.020578526684766743e-02
1.470500000000000114e+02 -9.562247570923018344e-03
1.470999999999999943e+02 -9.711371647511473151e-03
1.471500000000000057e+02 -7.526166946624342213e-03
1.471999999999999886e+02 -9.785620218328249659e-03
1.472500000000000000e+02 -9.141630536483331265e-03
1.473000000000000114e+02 -9.521937322360838826e-03
1.473499999999999943e+02 -8.785344660071026102e-03
1.474000000000000057e+02 -9.222885447989499774e-03
1.474499999999999886e+02 -1.059902874468869084e-02
1.475000000000000000e+02 -1.514428018279725084e-02
1.475500000000000114e+02 -3.478150210362430939e-02
1.475999999999999943e+02 -3.468324550730859240e-02
1.476500000000000057e+02 -3.504606203610186044e-02
1.476999999999999886e+02 -3.613946153032249198e-02
1.477500000000000000e+02 -3.636851752809806132e-02
1.478000000000000114e+02 -3.521583596436909935e-02
1.478499999999999943e+02 -3.719342040680411604e-02
1.479000000000000057e+02 -3.616236080550259968e-02
1.479499999999999886e+02 -3.564621922824775385e-02
1.480000000000000000e+02 -3.603671645680580488e-02
1.480500000000000114e+02 -3.476084345261031688e-02
1.480999999999999943e+02 -3.579173075942952698e-02
1.481500000000000057e+02 -3.696107598946046791e-02
1.481999999999999886e+02 -3.276165618089215553e-02
1.482500000000000000e+02 -3.007262815973771666e-02
1.483000000000000114e+02 -2.916959672968627570e-02
1.483499999999999943e+02 -2.974733031421374074e-02
1.484000000000000057e+02 -2.897704404912842049e-02
1.484499999999999886e+02 -3.154569712283132599e-02
1.485000000000000000e+02 -3.190807953239596650e-02
1.485500000000000114e+02 -3.267352596666296682e-02
1.485999999999999943e+02 -3.147068878563122341e-02
1.486500000000000057e+02 -3.236191210225441983e-02
1.486999999999999886e+02 -3.097930922972733092e-02
1.487500000000000000e+02 -3.239370145047069938e-02
1.488000000000000114e+02 -3.367015213335806251e-02
1.488499999999999943e+02 -3.062349719700848891e-02
1.489000000000000057e+02 -3.039467045698852204e-02
1.489499999999999886e+02 -3.029494023001693195e-02
1.490000000000000000e+02 -2.989233569160672233e-02
1.490500000000000114e+02 -3.059164012631280377e-02
1.490999999999999943e+02 -3.032490069298075103e-02
1.491500000000000057e+02 -3.112841928584672221e-02
1.491999999999999886e+02 -2.947348225306205619e-02
1.492500000000000000e+02 -2.814697309049979737e-02
1.493000000000000114e+02 -2.984663635864985218e-02
1.493499999999999943e+02 -3.259227079944346933e-02
1.494000000000000057e+02 -3.288487688774220652e-02
1.494499999999999886e+02 -3.380784062115322480e-02
1.495000000000000000e+02 -3.685166770572157607e-02
1.495500000000000114e+02 -3.659529980214560468e-02
1.495999999999999943e+02 -2.995175226307491070e-02
1.496500000000000057e+02 -3.002613997062804005e-02
1.496999999999999886e+02 -3.064171410131761100e-02
1.497500000000000000e+02 -3.003067111381366172e-02
1.498000000000000114e+02 -2.796766534212827629e-02
1.498499999999999943e+02 -2.455611135814486992e-02
1.499000000000000057e+02 -2.471360880944543231e-02
1.499499999999999886e+02 -2.350601854138590491e-02
1.500000000000000000e+02 -2.049470250298304069e-02
