# Supplementary material for: Elevated concentrations cause upright alpha-synuclein conformation at lipid interfaces
Source: Nat Commun. 2023 Sep 18;14:5731. doi: 10.1038/s41467-023-39843-1 (PMC10507035; doi:10.1038/s41467-023-39843-1)
Supplement: Supplementary file 3 — Source Data [file 41467_2023_39843_MOESM3_ESM.zip › Source Data file/FigureS12/figS12_highLPR_corr_s1_r1.txt]

0.000000000000000000e+00 nan
5.000000000000000278e-02 nan
1.000000000000000056e-01 nan
1.499999999999999944e-01 nan
2.000000000000000111e-01 nan
2.500000000000000000e-01 nan
2.999999999999999889e-01 nan
3.499999999999999778e-01 nan
4.000000000000000222e-01 nan
4.500000000000000111e-01 nan
5.000000000000000000e-01 nan
5.500000000000000444e-01 nan
5.999999999999999778e-01 nan
6.500000000000000222e-01 nan
6.999999999999999556e-01 nan
7.500000000000000000e-01 nan
8.000000000000000444e-01 nan
8.499999999999999778e-01 nan
9.000000000000000222e-01 nan
9.499999999999999556e-01 nan
1.000000000000000000e+00 nan
1.050000000000000044e+00 nan
1.100000000000000089e+00 nan
1.149999999999999911e+00 nan
1.199999999999999956e+00 nan
1.250000000000000000e+00 nan
1.300000000000000044e+00 nan
1.350000000000000089e+00 nan
1.399999999999999911e+00 nan
1.449999999999999956e+00 nan
1.500000000000000000e+00 nan
1.550000000000000044e+00 nan
1.600000000000000089e+00 nan
1.649999999999999911e+00 nan
1.699999999999999956e+00 nan
1.750000000000000000e+00 nan
1.800000000000000044e+00 nan
1.850000000000000089e+00 nan
1.899999999999999911e+00 nan
1.949999999999999956e+00 nan
2.000000000000000000e+00 nan
2.049999999999999822e+00 nan
2.100000000000000089e+00 nan
2.149999999999999911e+00 nan
2.200000000000000178e+00 nan
2.250000000000000000e+00 nan
2.299999999999999822e+00 nan
2.350000000000000089e+00 nan
2.399999999999999911e+00 nan
2.450000000000000178e+00 nan
2.500000000000000000e+00 nan
2.549999999999999822e+00 nan
2.600000000000000089e+00 nan
2.649999999999999911e+00 nan
2.700000000000000178e+00 nan
2.750000000000000000e+00 nan
2.799999999999999822e+00 nan
2.850000000000000089e+00 nan
2.899999999999999911e+00 nan
2.950000000000000178e+00 nan
3.000000000000000000e+00 nan
3.049999999999999822e+00 nan
3.100000000000000089e+00 nan
3.149999999999999911e+00 nan
3.200000000000000178e+00 nan
3.250000000000000000e+00 nan
3.299999999999999822e+00 nan
3.350000000000000089e+00 nan
3.399999999999999911e+00 nan
3.450000000000000178e+00 nan
3.500000000000000000e+00 nan
3.549999999999999822e+00 nan
3.600000000000000089e+00 nan
3.649999999999999911e+00 nan
3.700000000000000178e+00 nan
3.750000000000000000e+00 nan
3.799999999999999822e+00 nan
3.850000000000000089e+00 nan
3.899999999999999911e+00 nan
3.950000000000000178e+00 nan
4.000000000000000000e+00 nan
4.049999999999999822e+00 nan
4.099999999999999645e+00 nan
4.150000000000000355e+00 nan
4.200000000000000178e+00 nan
4.250000000000000000e+00 nan
4.299999999999999822e+00 nan
4.349999999999999645e+00 nan
4.400000000000000355e+00 nan
4.450000000000000178e+00 nan
4.500000000000000000e+00 nan
4.549999999999999822e+00 nan
4.599999999999999645e+00 nan
4.650000000000000355e+00 nan
4.700000000000000178e+00 nan
4.750000000000000000e+00 nan
4.799999999999999822e+00 nan
4.849999999999999645e+00 nan
4.900000000000000355e+00 nan
4.950000000000000178e+00 nan
5.000000000000000000e+00 nan
5.049999999999999822e+00 nan
5.099999999999999645e+00 nan
5.150000000000000355e+00 nan
5.200000000000000178e+00 nan
5.250000000000000000e+00 nan
5.299999999999999822e+00 nan
5.349999999999999645e+00 nan
5.400000000000000355e+00 nan
5.450000000000000178e+00 nan
5.500000000000000000e+00 nan
5.549999999999999822e+00 nan
5.599999999999999645e+00 nan
5.650000000000000355e+00 nan
5.700000000000000178e+00 nan
5.750000000000000000e+00 nan
5.799999999999999822e+00 nan
5.849999999999999645e+00 nan
5.900000000000000355e+00 nan
5.950000000000000178e+00 nan
6.000000000000000000e+00 nan
6.049999999999999822e+00 nan
6.099999999999999645e+00 nan
6.150000000000000355e+00 nan
6.200000000000000178e+00 nan
6.250000000000000000e+00 nan
6.299999999999999822e+00 nan
6.349999999999999645e+00 nan
6.400000000000000355e+00 nan
6.450000000000000178e+00 nan
6.500000000000000000e+00 nan
6.549999999999999822e+00 nan
6.599999999999999645e+00 nan
6.650000000000000355e+00 nan
6.700000000000000178e+00 nan
6.750000000000000000e+00 nan
6.799999999999999822e+00 nan
6.849999999999999645e+00 nan
6.900000000000000355e+00 nan
6.950000000000000178e+00 nan
7.000000000000000000e+00 nan
7.049999999999999822e+00 nan
7.099999999999999645e+00 nan
7.150000000000000355e+00 nan
7.200000000000000178e+00 nan
7.250000000000000000e+00 nan
7.299999999999999822e+00 nan
7.349999999999999645e+00 nan
7.400000000000000355e+00 nan
7.450000000000000178e+00 nan
7.500000000000000000e+00 nan
7.549999999999999822e+00 nan
7.599999999999999645e+00 nan
7.650000000000000355e+00 nan
7.700000000000000178e+00 nan
7.750000000000000000e+00 nan
7.799999999999999822e+00 nan
7.849999999999999645e+00 nan
7.900000000000000355e+00 nan
7.950000000000000178e+00 nan
8.000000000000000000e+00 nan
8.050000000000000711e+00 nan
8.099999999999999645e+00 nan
8.150000000000000355e+00 nan
8.199999999999999289e+00 nan
8.250000000000000000e+00 nan
8.300000000000000711e+00 nan
8.349999999999999645e+00 nan
8.400000000000000355e+00 nan
8.449999999999999289e+00 nan
8.500000000000000000e+00 nan
8.550000000000000711e+00 nan
8.599999999999999645e+00 nan
8.650000000000000355e+00 nan
8.699999999999999289e+00 nan
8.750000000000000000e+00 nan
8.800000000000000711e+00 nan
8.849999999999999645e+00 nan
8.900000000000000355e+00 nan
8.949999999999999289e+00 nan
9.000000000000000000e+00 nan
9.050000000000000711e+00 nan
9.099999999999999645e+00 nan
9.150000000000000355e+00 nan
9.199999999999999289e+00 nan
9.250000000000000000e+00 nan
9.300000000000000711e+00 nan
9.349999999999999645e+00 nan
9.400000000000000355e+00 nan
9.449999999999999289e+00 nan
9.500000000000000000e+00 nan
9.550000000000000711e+00 nan
9.599999999999999645e+00 nan
9.650000000000000355e+00 nan
9.699999999999999289e+00 nan
9.750000000000000000e+00 nan
9.800000000000000711e+00 nan
9.849999999999999645e+00 nan
9.900000000000000355e+00 nan
9.949999999999999289e+00 nan
1.000000000000000000e+01 nan
1.005000000000000071e+01 nan
1.009999999999999964e+01 nan
1.015000000000000036e+01 nan
1.019999999999999929e+01 nan
1.025000000000000000e+01 nan
1.030000000000000071e+01 nan
1.034999999999999964e+01 nan
1.040000000000000036e+01 nan
1.044999999999999929e+01 nan
1.050000000000000000e+01 nan
1.055000000000000071e+01 nan
1.059999999999999964e+01 nan
1.065000000000000036e+01 nan
1.069999999999999929e+01 nan
1.075000000000000000e+01 nan
1.080000000000000071e+01 nan
1.084999999999999964e+01 nan
1.090000000000000036e+01 nan
1.094999999999999929e+01 nan
1.100000000000000000e+01 nan
1.105000000000000071e+01 nan
1.109999999999999964e+01 nan
1.115000000000000036e+01 nan
1.119999999999999929e+01 nan
1.125000000000000000e+01 nan
1.130000000000000071e+01 nan
1.134999999999999964e+01 nan
1.140000000000000036e+01 nan
1.144999999999999929e+01 nan
1.150000000000000000e+01 nan
1.155000000000000071e+01 nan
1.159999999999999964e+01 nan
1.165000000000000036e+01 nan
1.169999999999999929e+01 nan
1.175000000000000000e+01 nan
1.180000000000000071e+01 nan
1.184999999999999964e+01 nan
1.190000000000000036e+01 nan
1.194999999999999929e+01 nan
1.200000000000000000e+01 nan
1.205000000000000071e+01 nan
1.209999999999999964e+01 nan
1.215000000000000036e+01 nan
1.219999999999999929e+01 nan
1.225000000000000000e+01 nan
1.230000000000000071e+01 nan
1.234999999999999964e+01 nan
1.240000000000000036e+01 nan
1.244999999999999929e+01 nan
1.250000000000000000e+01 nan
1.255000000000000071e+01 nan
1.259999999999999964e+01 nan
1.265000000000000036e+01 nan
1.269999999999999929e+01 nan
1.275000000000000000e+01 nan
1.280000000000000071e+01 nan
1.284999999999999964e+01 nan
1.290000000000000036e+01 nan
1.294999999999999929e+01 nan
1.300000000000000000e+01 nan
1.305000000000000071e+01 nan
1.309999999999999964e+01 nan
1.315000000000000036e+01 nan
1.319999999999999929e+01 nan
1.325000000000000000e+01 nan
1.330000000000000071e+01 nan
1.334999999999999964e+01 nan
1.340000000000000036e+01 nan
1.344999999999999929e+01 nan
1.350000000000000000e+01 nan
1.355000000000000071e+01 nan
1.359999999999999964e+01 nan
1.365000000000000036e+01 nan
1.369999999999999929e+01 nan
1.375000000000000000e+01 nan
1.380000000000000071e+01 nan
1.384999999999999964e+01 nan
1.390000000000000036e+01 nan
1.394999999999999929e+01 nan
1.400000000000000000e+01 nan
1.405000000000000071e+01 nan
1.409999999999999964e+01 nan
1.415000000000000036e+01 nan
1.419999999999999929e+01 nan
1.425000000000000000e+01 nan
1.430000000000000071e+01 nan
1.434999999999999964e+01 nan
1.440000000000000036e+01 nan
1.444999999999999929e+01 nan
1.450000000000000000e+01 nan
1.455000000000000071e+01 nan
1.459999999999999964e+01 nan
1.465000000000000036e+01 nan
1.469999999999999929e+01 nan
1.475000000000000000e+01 nan
1.480000000000000071e+01 nan
1.484999999999999964e+01 nan
1.490000000000000036e+01 nan
1.494999999999999929e+01 nan
1.500000000000000000e+01 nan
1.505000000000000071e+01 nan
1.509999999999999964e+01 nan
1.515000000000000036e+01 nan
1.519999999999999929e+01 nan
1.525000000000000000e+01 nan
1.530000000000000071e+01 nan
1.534999999999999964e+01 nan
1.540000000000000036e+01 nan
1.544999999999999929e+01 nan
1.550000000000000000e+01 nan
1.555000000000000071e+01 nan
1.559999999999999964e+01 nan
1.565000000000000036e+01 nan
1.569999999999999929e+01 nan
1.575000000000000000e+01 nan
1.580000000000000071e+01 nan
1.584999999999999964e+01 nan
1.590000000000000036e+01 nan
1.594999999999999929e+01 nan
1.600000000000000000e+01 nan
1.605000000000000071e+01 nan
1.610000000000000142e+01 nan
1.614999999999999858e+01 nan
1.619999999999999929e+01 nan
1.625000000000000000e+01 nan
1.630000000000000071e+01 nan
1.635000000000000142e+01 nan
1.639999999999999858e+01 nan
1.644999999999999929e+01 nan
1.650000000000000000e+01 nan
1.655000000000000071e+01 nan
1.660000000000000142e+01 nan
1.664999999999999858e+01 nan
1.669999999999999929e+01 nan
1.675000000000000000e+01 nan
1.680000000000000071e+01 nan
1.685000000000000142e+01 nan
1.689999999999999858e+01 nan
1.694999999999999929e+01 nan
1.700000000000000000e+01 nan
1.705000000000000071e+01 nan
1.710000000000000142e+01 nan
1.714999999999999858e+01 nan
1.719999999999999929e+01 nan
1.725000000000000000e+01 nan
1.730000000000000071e+01 nan
1.735000000000000142e+01 nan
1.739999999999999858e+01 nan
1.744999999999999929e+01 nan
1.750000000000000000e+01 nan
1.755000000000000071e+01 nan
1.760000000000000142e+01 nan
1.764999999999999858e+01 nan
1.769999999999999929e+01 nan
1.775000000000000000e+01 nan
1.780000000000000071e+01 nan
1.785000000000000142e+01 nan
1.789999999999999858e+01 nan
1.794999999999999929e+01 nan
1.800000000000000000e+01 nan
1.805000000000000071e+01 nan
1.810000000000000142e+01 nan
1.814999999999999858e+01 nan
1.819999999999999929e+01 nan
1.825000000000000000e+01 nan
1.830000000000000071e+01 nan
1.835000000000000142e+01 nan
1.839999999999999858e+01 nan
1.844999999999999929e+01 nan
1.850000000000000000e+01 nan
1.855000000000000071e+01 nan
1.860000000000000142e+01 nan
1.864999999999999858e+01 nan
1.869999999999999929e+01 nan
1.875000000000000000e+01 nan
1.880000000000000071e+01 nan
1.885000000000000142e+01 nan
1.889999999999999858e+01 nan
1.894999999999999929e+01 nan
1.900000000000000000e+01 nan
1.905000000000000071e+01 nan
1.910000000000000142e+01 nan
1.914999999999999858e+01 nan
1.919999999999999929e+01 nan
1.925000000000000000e+01 nan
1.930000000000000071e+01 nan
1.935000000000000142e+01 nan
1.939999999999999858e+01 nan
1.944999999999999929e+01 nan
1.950000000000000000e+01 nan
1.955000000000000071e+01 nan
1.960000000000000142e+01 nan
1.964999999999999858e+01 nan
1.969999999999999929e+01 nan
1.975000000000000000e+01 nan
1.980000000000000071e+01 nan
1.985000000000000142e+01 nan
1.989999999999999858e+01 nan
1.994999999999999929e+01 nan
2.000000000000000000e+01 nan
2.005000000000000071e+01 nan
2.010000000000000142e+01 nan
2.014999999999999858e+01 nan
2.019999999999999929e+01 nan
2.025000000000000000e+01 nan
2.030000000000000071e+01 nan
2.035000000000000142e+01 nan
2.039999999999999858e+01 nan
2.044999999999999929e+01 nan
2.050000000000000000e+01 nan
2.055000000000000071e+01 nan
2.060000000000000142e+01 nan
2.064999999999999858e+01 nan
2.069999999999999929e+01 nan
2.075000000000000000e+01 nan
2.080000000000000071e+01 nan
2.085000000000000142e+01 nan
2.089999999999999858e+01 nan
2.094999999999999929e+01 nan
2.100000000000000000e+01 nan
2.105000000000000071e+01 nan
2.110000000000000142e+01 nan
2.114999999999999858e+01 nan
2.119999999999999929e+01 nan
2.125000000000000000e+01 nan
2.130000000000000071e+01 nan
2.135000000000000142e+01 nan
2.139999999999999858e+01 nan
2.144999999999999929e+01 nan
2.150000000000000000e+01 nan
2.155000000000000071e+01 nan
2.160000000000000142e+01 nan
2.164999999999999858e+01 nan
2.169999999999999929e+01 nan
2.175000000000000000e+01 nan
2.180000000000000071e+01 nan
2.185000000000000142e+01 nan
2.189999999999999858e+01 nan
2.194999999999999929e+01 nan
2.200000000000000000e+01 nan
2.205000000000000071e+01 nan
2.210000000000000142e+01 nan
2.214999999999999858e+01 nan
2.219999999999999929e+01 nan
2.225000000000000000e+01 nan
2.230000000000000071e+01 nan
2.235000000000000142e+01 nan
2.239999999999999858e+01 nan
2.244999999999999929e+01 nan
2.250000000000000000e+01 nan
2.255000000000000071e+01 nan
2.260000000000000142e+01 nan
2.264999999999999858e+01 nan
2.269999999999999929e+01 nan
2.275000000000000000e+01 nan
2.280000000000000071e+01 nan
2.285000000000000142e+01 nan
2.289999999999999858e+01 nan
2.294999999999999929e+01 nan
2.300000000000000000e+01 nan
2.305000000000000071e+01 nan
2.310000000000000142e+01 nan
2.314999999999999858e+01 nan
2.319999999999999929e+01 nan
2.325000000000000000e+01 nan
2.330000000000000071e+01 nan
2.335000000000000142e+01 nan
2.339999999999999858e+01 nan
2.344999999999999929e+01 nan
2.350000000000000000e+01 nan
2.355000000000000071e+01 nan
2.360000000000000142e+01 nan
2.364999999999999858e+01 nan
2.369999999999999929e+01 nan
2.375000000000000000e+01 nan
2.380000000000000071e+01 nan
2.385000000000000142e+01 nan
2.389999999999999858e+01 nan
2.394999999999999929e+01 nan
2.400000000000000000e+01 nan
2.405000000000000071e+01 nan
2.410000000000000142e+01 nan
2.414999999999999858e+01 nan
2.419999999999999929e+01 nan
2.425000000000000000e+01 nan
2.430000000000000071e+01 nan
2.435000000000000142e+01 nan
2.439999999999999858e+01 nan
2.444999999999999929e+01 nan
2.450000000000000000e+01 nan
2.455000000000000071e+01 nan
2.460000000000000142e+01 nan
2.464999999999999858e+01 nan
2.469999999999999929e+01 nan
2.475000000000000000e+01 nan
2.480000000000000071e+01 nan
2.485000000000000142e+01 nan
2.489999999999999858e+01 nan
2.494999999999999929e+01 3.193184572593872617e-02
2.500000000000000000e+01 3.302097054236816098e-02
2.505000000000000071e+01 3.215732425879854611e-02
2.510000000000000142e+01 3.305788920421215416e-02
2.514999999999999858e+01 3.318315604121292728e-02
2.519999999999999929e+01 3.240156699370063537e-02
2.525000000000000000e+01 3.280222008332061429e-02
2.530000000000000071e+01 3.287365856459827790e-02
2.535000000000000142e+01 3.211902063369453941e-02
2.539999999999999858e+01 3.362963464686730131e-02
2.544999999999999929e+01 3.390045169724711926e-02
2.550000000000000000e+01 3.459035028274643625e-02
2.555000000000000071e+01 3.433835870876220109e-02
2.560000000000000142e+01 3.488450531259283671e-02
2.564999999999999858e+01 3.359660278744915074e-02
2.569999999999999929e+01 3.406826695095948460e-02
2.575000000000000000e+01 3.357107776736711902e-02
2.580000000000000071e+01 3.197291850261040763e-02
2.585000000000000142e+01 3.277497759567619268e-02
2.589999999999999858e+01 3.278048323491001420e-02
2.594999999999999929e+01 3.232396278318014349e-02
2.600000000000000000e+01 3.183396843345632360e-02
2.605000000000000071e+01 3.082704569050442184e-02
2.610000000000000142e+01 3.134210624588310012e-02
2.614999999999999858e+01 3.044420869172092051e-02
2.619999999999999929e+01 3.089230426772189564e-02
2.625000000000000000e+01 3.062477044670794749e-02
2.630000000000000071e+01 3.022836502404513057e-02
2.635000000000000142e+01 3.114145600082150050e-02
2.639999999999999858e+01 3.273214900865425991e-02
2.644999999999999929e+01 3.360483527870315734e-02
2.650000000000000000e+01 3.472922244715496293e-02
2.655000000000000071e+01 3.610768662465628498e-02
2.660000000000000142e+01 3.439287415339212228e-02
2.664999999999999858e+01 3.347268701268515251e-02
2.669999999999999929e+01 3.444338304382160709e-02
2.675000000000000000e+01 3.561833157775449316e-02
2.680000000000000071e+01 3.283775251401922085e-02
2.685000000000000142e+01 3.165368504561904411e-02
2.689999999999999858e+01 3.081657096775822571e-02
2.694999999999999929e+01 3.075637558131908214e-02
2.700000000000000000e+01 3.056481544336902070e-02
2.705000000000000071e+01 3.005924557507412553e-02
2.710000000000000142e+01 2.848438297166482058e-02
2.714999999999999858e+01 2.755032446423495013e-02
2.719999999999999929e+01 2.955370087352452921e-02
2.725000000000000000e+01 3.103798064038174043e-02
2.730000000000000071e+01 3.170856912128375976e-02
2.735000000000000142e+01 3.410084416736113705e-02
2.739999999999999858e+01 4.076713085056188346e-02
2.744999999999999929e+01 3.989515751630838547e-02
2.750000000000000000e+01 3.883676915451995254e-02
2.755000000000000071e+01 3.706047901274910072e-02
2.760000000000000142e+01 3.631498669700977677e-02
2.764999999999999858e+01 3.649224668089547791e-02
2.769999999999999929e+01 3.632788229756777482e-02
2.775000000000000000e+01 3.699681001552888870e-02
2.780000000000000071e+01 3.674070271152349992e-02
2.785000000000000142e+01 3.645811518636524889e-02
2.789999999999999858e+01 3.790664258394162156e-02
2.794999999999999929e+01 3.838857903760017898e-02
2.800000000000000000e+01 3.892694619854979859e-02
2.805000000000000071e+01 4.070403243955486583e-02
2.810000000000000142e+01 4.130706208122222889e-02
2.814999999999999858e+01 4.123134509154300492e-02
2.819999999999999929e+01 3.928055447099110253e-02
2.825000000000000000e+01 3.751274103024789669e-02
2.830000000000000071e+01 3.876446248219405505e-02
2.835000000000000142e+01 3.408156628981110631e-02
2.839999999999999858e+01 3.266099580874397973e-02
2.844999999999999929e+01 3.060311554591405719e-02
2.850000000000000000e+01 3.362010101831097025e-02
2.855000000000000071e+01 3.493081858130603345e-02
2.860000000000000142e+01 3.277027210726644185e-02
2.864999999999999858e+01 3.274565679517346672e-02
2.869999999999999929e+01 3.206343121486696091e-02
2.875000000000000000e+01 3.202560546257279817e-02
2.880000000000000071e+01 3.334653423023828389e-02
2.885000000000000142e+01 3.219919787560020924e-02
2.889999999999999858e+01 3.250755908563845997e-02
2.894999999999999929e+01 3.233089318521416289e-02
2.900000000000000000e+01 3.084468784583412407e-02
2.905000000000000071e+01 3.288803607562448827e-02
2.910000000000000142e+01 3.069780887137586733e-02
2.914999999999999858e+01 2.948222169658839056e-02
2.919999999999999929e+01 2.805679898220795818e-02
2.925000000000000000e+01 2.839330322904041332e-02
2.930000000000000071e+01 2.967401564251860580e-02
2.935000000000000142e+01 2.787667406662944908e-02
2.939999999999999858e+01 2.789841527059854637e-02
2.944999999999999929e+01 2.862541462474995843e-02
2.950000000000000000e+01 2.736072636701749813e-02
2.955000000000000071e+01 2.606031143514989795e-02
2.960000000000000142e+01 2.495575297055383293e-02
2.964999999999999858e+01 2.223572308623585764e-02
2.969999999999999929e+01 2.338767973270029429e-02
2.975000000000000000e+01 2.424527691011471933e-02
2.980000000000000071e+01 2.615892409375744632e-02
2.985000000000000142e+01 2.544074849921444323e-02
2.989999999999999858e+01 2.307550950793959069e-02
2.994999999999999929e+01 2.631417336370804952e-02
3.000000000000000000e+01 2.517824736698488428e-02
3.005000000000000071e+01 2.333123889092386660e-02
3.010000000000000142e+01 1.896715825039042846e-02
3.014999999999999858e+01 1.835344642436562493e-02
3.019999999999999929e+01 1.779587611194700589e-02
3.025000000000000000e+01 1.788201787945191065e-02
3.030000000000000071e+01 1.616674705971922824e-02
3.035000000000000142e+01 1.585460914126473123e-02
3.039999999999999858e+01 1.475387828473776614e-02
3.044999999999999929e+01 1.293323900217346889e-02
3.050000000000000000e+01 1.350945739161661836e-02
3.055000000000000071e+01 1.156553975087814407e-02
3.060000000000000142e+01 1.132804109638654161e-02
3.064999999999999858e+01 1.237731622710146542e-02
3.069999999999999929e+01 1.277126666463012511e-02
3.075000000000000000e+01 1.342200968849837847e-02
3.080000000000000071e+01 1.326742362019822999e-02
3.085000000000000142e+01 1.290972442078459556e-02
3.089999999999999858e+01 1.475955744759216946e-02
3.094999999999999929e+01 1.456889762764709134e-02
3.100000000000000000e+01 2.449893539900522069e-02
3.105000000000000071e+01 2.630916938606534319e-02
3.110000000000000142e+01 2.618620922672625778e-02
3.114999999999999858e+01 2.472323365269590498e-02
3.119999999999999929e+01 2.532517455569390646e-02
3.125000000000000000e+01 2.668698044233578162e-02
3.130000000000000071e+01 2.589500483006937012e-02
3.135000000000000142e+01 2.643631163066684567e-02
3.139999999999999858e+01 2.728421187577498644e-02
3.144999999999999929e+01 2.638778523237559834e-02
3.150000000000000000e+01 1.510155123614716557e-02
3.155000000000000071e+01 1.040826427779131813e-02
3.160000000000000142e+01 -2.399899401004500915e-02
3.164999999999999858e+01 -2.440918609098477465e-02
3.169999999999999929e+01 -2.468123653332209011e-02
3.175000000000000000e+01 -3.148312172514877022e-02
3.180000000000000071e+01 -3.066968353656230467e-02
3.185000000000000142e+01 -2.982991898796547720e-02
3.189999999999999858e+01 -3.058885762781493600e-02
3.194999999999999929e+01 -3.162156189485020030e-02
3.200000000000000000e+01 -3.219436506058746816e-02
3.204999999999999716e+01 -2.926842492204702328e-02
3.210000000000000142e+01 -3.221855164517092862e-02
3.214999999999999858e+01 -3.267616691566144205e-02
3.220000000000000284e+01 -3.281009585862898481e-02
3.225000000000000000e+01 -2.959828695827480122e-02
3.229999999999999716e+01 -2.845670291517698666e-02
3.235000000000000142e+01 -2.022770178389885626e-02
3.239999999999999858e+01 -2.058944490534639349e-02
3.245000000000000284e+01 -2.058998722007573945e-02
3.250000000000000000e+01 -1.987001124828191231e-02
3.254999999999999716e+01 -2.017514943736797850e-02
3.260000000000000142e+01 -2.142013862230602098e-02
3.264999999999999858e+01 -2.296824759400838134e-02
3.270000000000000284e+01 -2.195566455214728596e-02
3.275000000000000000e+01 -2.044368489282243073e-02
3.279999999999999716e+01 -2.008581909172652349e-02
3.285000000000000142e+01 -1.698497538575212407e-02
3.289999999999999858e+01 -2.092264222424741749e-02
3.295000000000000284e+01 -2.114546126293666631e-02
3.300000000000000000e+01 -2.072232016834133980e-02
3.304999999999999716e+01 -2.086109202711464855e-02
3.310000000000000142e+01 -2.172487630949603010e-02
3.314999999999999858e+01 -2.200167802608421139e-02
3.320000000000000284e+01 -2.099875735770696805e-02
3.325000000000000000e+01 -2.084484390541417945e-02
3.329999999999999716e+01 -1.979334422550638531e-02
3.335000000000000142e+01 -1.898522278903315083e-02
3.339999999999999858e+01 -1.980450085284352763e-02
3.345000000000000284e+01 -1.980795934020930862e-02
3.350000000000000000e+01 -1.910908017890700430e-02
3.354999999999999716e+01 -1.800579456427458744e-02
3.360000000000000142e+01 -1.994518407530876392e-02
3.364999999999999858e+01 -1.966925335081851425e-02
3.370000000000000284e+01 -2.006830178773789247e-02
3.375000000000000000e+01 -1.910237388872764938e-02
3.379999999999999716e+01 -2.044974247331233716e-02
3.385000000000000142e+01 -2.086659598552472253e-02
3.389999999999999858e+01 -1.898897630882051893e-02
3.395000000000000284e+01 -2.011940391540041270e-02
3.400000000000000000e+01 -2.130017848100423938e-02
3.404999999999999716e+01 -2.119708498996143720e-02
3.410000000000000142e+01 -2.196404704295788421e-02
3.414999999999999858e+01 -2.216180703223220166e-02
3.420000000000000284e+01 -2.140011211587040246e-02
3.425000000000000000e+01 -2.037268174733977352e-02
3.429999999999999716e+01 -1.962050253423324939e-02
3.435000000000000142e+01 -2.017798572878998220e-02
3.439999999999999858e+01 -2.039158260613167795e-02
3.445000000000000284e+01 -1.810499840389244788e-02
3.450000000000000000e+01 -1.878025961970251900e-02
3.454999999999999716e+01 -1.958001845638206520e-02
3.460000000000000142e+01 -1.837847517033656258e-02
3.464999999999999858e+01 -1.696419621603940942e-02
3.470000000000000284e+01 -1.395165828660648033e-02
3.475000000000000000e+01 -1.289889360630813199e-02
3.479999999999999716e+01 -8.270880355819144533e-03
3.485000000000000142e+01 -8.490060733658209499e-03
3.489999999999999858e+01 -2.722068232623888265e-03
3.495000000000000284e+01 -2.337737051975314999e-03
3.500000000000000000e+01 2.720283422575014791e-04
3.504999999999999716e+01 -3.365311326099493824e-04
3.510000000000000142e+01 1.859977416196781537e-03
3.514999999999999858e+01 2.392927558319815715e-03
3.520000000000000284e+01 5.977884386500854907e-03
3.525000000000000000e+01 6.076798031998114670e-03
3.529999999999999716e+01 6.159283027974531317e-03
3.535000000000000142e+01 6.214096921892206353e-03
3.539999999999999858e+01 6.376212198596062364e-03
3.545000000000000284e+01 5.896697233304301448e-03
3.550000000000000000e+01 6.215896044112795282e-03
3.554999999999999716e+01 4.844902136601076693e-03
3.560000000000000142e+01 4.598442631684830639e-03
3.564999999999999858e+01 6.945513673678544104e-04
3.570000000000000284e+01 -3.752422110796109749e-03
3.575000000000000000e+01 -5.744480808386949987e-03
3.579999999999999716e+01 -6.653858414798834511e-03
3.585000000000000142e+01 -1.205025650232665821e-02
3.589999999999999858e+01 -1.638758010003270316e-02
3.595000000000000284e+01 -1.823458076327689331e-02
3.600000000000000000e+01 -1.795028895886252931e-02
3.604999999999999716e+01 -2.499450064806930938e-02
3.610000000000000142e+01 -2.344773597004430263e-02
3.614999999999999858e+01 -2.295706287725527220e-02
3.620000000000000284e+01 -2.334030973641440521e-02
3.625000000000000000e+01 -2.145687563072125673e-02
3.629999999999999716e+01 -3.818922334429678683e-02
3.635000000000000142e+01 -3.709793056773441622e-02
3.639999999999999858e+01 -3.700520488341686037e-02
3.645000000000000284e+01 -3.650319440189257053e-02
3.650000000000000000e+01 -3.645037104986283832e-02
3.654999999999999716e+01 -3.493914850368115554e-02
3.660000000000000142e+01 -3.306698478590144180e-02
3.664999999999999858e+01 -3.478781412059112066e-02
3.670000000000000284e+01 -3.627642920208571514e-02
3.675000000000000000e+01 -3.579625274242559385e-02
3.679999999999999716e+01 -3.607346459565091701e-02
3.685000000000000142e+01 -3.276968564972551623e-02
3.689999999999999858e+01 -3.279002075870560834e-02
3.695000000000000284e+01 -3.344079338075860164e-02
3.700000000000000000e+01 -3.396857108952094917e-02
3.704999999999999716e+01 -3.518983549499175162e-02
3.710000000000000142e+01 -3.471732188186936463e-02
3.714999999999999858e+01 -3.541574000442117287e-02
3.720000000000000284e+01 -3.703359164124691433e-02
3.725000000000000000e+01 -3.718920503545523198e-02
3.729999999999999716e+01 -3.683344391225997633e-02
3.735000000000000142e+01 -3.603117997678268597e-02
3.739999999999999858e+01 -3.609502381959422967e-02
3.745000000000000284e+01 -3.615268730840764944e-02
3.750000000000000000e+01 -3.600141232498892119e-02
3.754999999999999716e+01 -3.576991231818371642e-02
3.760000000000000142e+01 -3.518352527059522700e-02
3.764999999999999858e+01 -3.534254409363180721e-02
3.770000000000000284e+01 -3.594312596831440026e-02
3.775000000000000000e+01 -3.556243353448568234e-02
3.779999999999999716e+01 -3.467507851598323337e-02
3.785000000000000142e+01 -3.344125555720526416e-02
3.789999999999999858e+01 -3.344464511327750744e-02
3.795000000000000284e+01 -3.237819631906245499e-02
3.800000000000000000e+01 -3.188544466292442953e-02
3.804999999999999716e+01 -3.198327706536262249e-02
3.810000000000000142e+01 -3.214283168623077724e-02
3.814999999999999858e+01 -3.254313262084515546e-02
3.820000000000000284e+01 -3.282521468263038811e-02
3.825000000000000000e+01 -3.094563389329542738e-02
3.829999999999999716e+01 -3.026601541081749489e-02
3.835000000000000142e+01 -3.022810716443436602e-02
3.839999999999999858e+01 -3.054176349290470965e-02
3.845000000000000284e+01 -3.079534339765572712e-02
3.850000000000000000e+01 -3.072044485004930478e-02
3.854999999999999716e+01 -2.890537399375262689e-02
3.860000000000000142e+01 -2.949935002331891334e-02
3.864999999999999858e+01 -2.804862899286659009e-02
3.870000000000000284e+01 -2.856660940106342528e-02
3.875000000000000000e+01 -2.885773173689870977e-02
3.879999999999999716e+01 -2.942838965115455313e-02
3.885000000000000142e+01 -3.013668543585742640e-02
3.889999999999999858e+01 -3.133950970375074668e-02
3.895000000000000284e+01 -2.660974015056625369e-02
3.900000000000000000e+01 -2.744036687336744509e-02
3.904999999999999716e+01 -2.603307400681881961e-02
3.910000000000000142e+01 -2.711655951451333313e-02
3.914999999999999858e+01 -2.768299797342477914e-02
3.920000000000000284e+01 -2.913744827511904195e-02
3.925000000000000000e+01 -3.212738036131201902e-02
3.929999999999999716e+01 -3.438557443012910803e-02
3.935000000000000142e+01 -3.399438160212422261e-02
3.939999999999999858e+01 -3.384131193794367998e-02
3.945000000000000284e+01 -3.397614197999708485e-02
3.950000000000000000e+01 -3.312317300236743839e-02
3.954999999999999716e+01 -3.344817861371846696e-02
3.960000000000000142e+01 -3.353556349703584738e-02
3.964999999999999858e+01 -3.953399962418516211e-02
3.970000000000000284e+01 -3.756312072558796317e-02
3.975000000000000000e+01 -3.774166359266916543e-02
3.979999999999999716e+01 -3.809971712874236915e-02
3.985000000000000142e+01 -3.980247207834126943e-02
3.989999999999999858e+01 -3.993991906894167609e-02
3.995000000000000284e+01 -4.026361188685296383e-02
4.000000000000000000e+01 -4.018821721435144462e-02
4.004999999999999716e+01 -4.018425323782248704e-02
4.010000000000000142e+01 -4.137856397261881203e-02
4.014999999999999858e+01 -4.027031869921520596e-02
4.020000000000000284e+01 -4.049731274331574288e-02
4.025000000000000000e+01 -4.080239507344381178e-02
4.029999999999999716e+01 -4.212863339466429297e-02
4.035000000000000142e+01 -4.236233805803350100e-02
4.039999999999999858e+01 -4.249819847731534095e-02
4.045000000000000284e+01 -2.433142104792770585e-02
4.050000000000000000e+01 -2.385747976652289465e-02
4.054999999999999716e+01 -2.439555676407811208e-02
4.060000000000000142e+01 -2.473109184624799201e-02
4.064999999999999858e+01 -2.442438652652054523e-02
4.070000000000000284e+01 -2.374009732235324299e-02
4.075000000000000000e+01 -2.407962184256440263e-02
4.079999999999999716e+01 -2.411764924604386032e-02
4.085000000000000142e+01 -2.419052167531307584e-02
4.089999999999999858e+01 -2.389251403177098179e-02
4.095000000000000284e+01 -8.917340952502005383e-03
4.100000000000000000e+01 -8.973931753277682513e-03
4.104999999999999716e+01 -8.606109901671281717e-03
4.110000000000000142e+01 -8.461407210959196942e-03
4.114999999999999858e+01 -8.175943859991549947e-03
4.120000000000000284e+01 -8.134926660339686366e-03
4.125000000000000000e+01 -8.013282883075550228e-03
4.129999999999999716e+01 -7.780378970238250973e-03
4.135000000000000142e+01 -7.480416797502434899e-03
4.139999999999999858e+01 -7.763775590216834277e-03
4.145000000000000284e+01 -8.062262704484752379e-03
4.150000000000000000e+01 -8.733897301848866229e-03
4.154999999999999716e+01 -9.194731727651414208e-03
4.160000000000000142e+01 -9.537172587704114551e-03
4.164999999999999858e+01 -9.992835895975816368e-03
4.170000000000000284e+01 -1.003938842860793539e-02
4.175000000000000000e+01 -9.857565253344238373e-03
4.179999999999999716e+01 -9.681478021978618884e-03
4.185000000000000142e+01 -9.496565083954768699e-03
4.189999999999999858e+01 -8.390888377504427884e-03
4.195000000000000284e+01 -8.218080454134189458e-03
4.200000000000000000e+01 -7.936623733183422250e-03
4.204999999999999716e+01 -8.888285155985546637e-03
4.210000000000000142e+01 -9.342989400774196276e-03
4.214999999999999858e+01 -9.394140023667764405e-03
4.220000000000000284e+01 -9.504928052777661743e-03
4.225000000000000000e+01 -9.564927314995743876e-03
4.229999999999999716e+01 -9.459923535433905836e-03
4.235000000000000142e+01 -9.097901042302975610e-03
4.239999999999999858e+01 -9.036210362068586299e-03
4.245000000000000284e+01 -9.157486541952947201e-03
4.250000000000000000e+01 -7.907919295609092125e-03
4.254999999999999716e+01 -8.240218189314845593e-03
4.260000000000000142e+01 -8.730888398380168280e-03
4.264999999999999858e+01 -8.477339269590187382e-03
4.270000000000000284e+01 -7.146239349659497080e-03
4.275000000000000000e+01 -7.742981510772389137e-03
4.279999999999999716e+01 -7.947511562092120230e-03
4.285000000000000142e+01 -7.312240514987173798e-03
4.289999999999999858e+01 -6.457229137291128213e-03
4.295000000000000284e+01 -7.258123676091662695e-03
4.300000000000000000e+01 -7.469581430440328657e-03
4.304999999999999716e+01 -6.658359346735510942e-03
4.310000000000000142e+01 -7.165605806153023047e-03
4.314999999999999858e+01 -5.818572029109131058e-03
4.320000000000000284e+01 -5.728029059940579343e-03
4.325000000000000000e+01 -5.570058311295853805e-03
4.329999999999999716e+01 -5.676594087765495476e-03
4.335000000000000142e+01 -6.042359577347490747e-03
4.339999999999999858e+01 -6.879693628289861203e-03
4.345000000000000284e+01 -6.889214732278956498e-03
4.350000000000000000e+01 -7.393891027629067095e-03
4.354999999999999716e+01 -7.591685485018226029e-03
4.360000000000000142e+01 -8.382991474359773043e-03
4.364999999999999858e+01 -8.585056085958104113e-03
4.370000000000000284e+01 -8.625631225056572260e-03
4.375000000000000000e+01 -9.432299998140710601e-03
4.379999999999999716e+01 -9.648825572080545893e-03
4.385000000000000142e+01 -1.037163052199894728e-02
4.389999999999999858e+01 -1.056601601665724081e-02
4.395000000000000284e+01 -1.089048144842444735e-02
4.400000000000000000e+01 -1.103006093317946031e-02
4.404999999999999716e+01 -1.046277022181370427e-02
4.410000000000000142e+01 -1.074894357755895764e-02
4.414999999999999858e+01 -1.273479674502400912e-02
4.420000000000000284e+01 -1.296738158272719293e-02
4.425000000000000000e+01 -1.337715865348635541e-02
4.429999999999999716e+01 -1.426627289304648397e-02
4.435000000000000142e+01 -1.419595819772415980e-02
4.439999999999999858e+01 -1.456384467499929544e-02
4.445000000000000284e+01 -1.428754108167555777e-02
4.450000000000000000e+01 -1.512673048273251164e-02
4.454999999999999716e+01 -1.548878466747245081e-02
4.460000000000000142e+01 -1.539029497741947750e-02
4.464999999999999858e+01 -1.524847468516349162e-02
4.470000000000000284e+01 -1.568074660525593800e-02
4.475000000000000000e+01 -1.585360627847859014e-02
4.479999999999999716e+01 -1.590680396411570455e-02
4.485000000000000142e+01 -1.623686673589689114e-02
4.489999999999999858e+01 -1.625677276295494841e-02
4.495000000000000284e+01 -1.680182134999114868e-02
4.500000000000000000e+01 -1.659801447852183448e-02
4.504999999999999716e+01 -1.658280662220111210e-02
4.510000000000000142e+01 -1.682174310870481609e-02
4.514999999999999858e+01 -1.680215136268619486e-02
4.520000000000000284e+01 -1.730331651379480792e-02
4.525000000000000000e+01 -1.701609624805191026e-02
4.529999999999999716e+01 -1.674038900608151165e-02
4.535000000000000142e+01 -1.615947181251945960e-02
4.539999999999999858e+01 -1.717248434984702116e-02
4.545000000000000284e+01 -1.747159136131864327e-02
4.550000000000000000e+01 -1.791883392384585605e-02
4.554999999999999716e+01 -1.795774103308531155e-02
4.560000000000000142e+01 -1.755778118354036493e-02
4.564999999999999858e+01 -1.749105710343546241e-02
4.570000000000000284e+01 -1.721992674249234537e-02
4.575000000000000000e+01 -1.790950689566962392e-02
4.579999999999999716e+01 -1.749615523657905777e-02
4.585000000000000142e+01 -1.745357461907703564e-02
4.589999999999999858e+01 -1.747751693793135955e-02
4.595000000000000284e+01 -1.731934635613104068e-02
4.600000000000000000e+01 -1.757928392838972037e-02
4.604999999999999716e+01 -1.703184828680075202e-02
4.610000000000000142e+01 -1.747711304759590883e-02
4.614999999999999858e+01 -1.858597917839961006e-02
4.620000000000000284e+01 -1.828998438960518017e-02
4.625000000000000000e+01 -1.967021069225812629e-02
4.629999999999999716e+01 -1.976139592238880180e-02
4.635000000000000142e+01 -2.016125584989595515e-02
4.639999999999999858e+01 -2.021558054579431982e-02
4.645000000000000284e+01 -1.910260011879305261e-02
4.650000000000000000e+01 -1.881319815021623154e-02
4.654999999999999716e+01 -1.796674085059530787e-02
4.660000000000000142e+01 -1.758730239124555936e-02
4.664999999999999858e+01 -1.730168404506310029e-02
4.670000000000000284e+01 -1.713577882533344476e-02
4.675000000000000000e+01 -1.671760760318889705e-02
4.679999999999999716e+01 -1.654902597281507001e-02
4.685000000000000142e+01 -1.640966569607853892e-02
4.689999999999999858e+01 -1.652801294250806630e-02
4.695000000000000284e+01 -1.624089994396046843e-02
4.700000000000000000e+01 -1.619925325582327255e-02
4.704999999999999716e+01 -1.605668564501524370e-02
4.710000000000000142e+01 -1.624299063819955799e-02
4.714999999999999858e+01 -1.604326935105897939e-02
4.720000000000000284e+01 -1.584561483969451970e-02
4.725000000000000000e+01 -1.600368352443671399e-02
4.729999999999999716e+01 -1.506175648056585700e-02
4.735000000000000142e+01 -1.477534356245274912e-02
4.739999999999999858e+01 -1.589036754220568212e-02
4.745000000000000284e+01 -1.496743081712267887e-02
4.750000000000000000e+01 -1.490003831438263190e-02
4.754999999999999716e+01 -1.490983632236224550e-02
4.760000000000000142e+01 -1.464656177896330076e-02
4.764999999999999858e+01 -1.453071742609159632e-02
4.770000000000000284e+01 -1.456413802534519721e-02
4.775000000000000000e+01 -1.596203874598116357e-02
4.779999999999999716e+01 -1.585698813887430336e-02
4.785000000000000142e+01 -1.603286037578186690e-02
4.789999999999999858e+01 -1.649809414803441246e-02
4.795000000000000284e+01 -1.652563360051599595e-02
4.800000000000000000e+01 -1.697243772878033116e-02
4.804999999999999716e+01 -1.728196806039003497e-02
4.810000000000000142e+01 -1.677523030920684277e-02
4.814999999999999858e+01 -1.603388652867965627e-02
4.820000000000000284e+01 -1.661009283423335592e-02
4.825000000000000000e+01 -1.767809358756225468e-02
4.829999999999999716e+01 -1.823318993731779664e-02
4.835000000000000142e+01 -1.609707899379219515e-02
4.839999999999999858e+01 -1.588414471431382272e-02
4.845000000000000284e+01 -1.552964582536427163e-02
4.850000000000000000e+01 -1.571584117694851609e-02
4.854999999999999716e+01 -1.619281860714534907e-02
4.860000000000000142e+01 -1.612458990205052622e-02
4.864999999999999858e+01 -1.656662591879501031e-02
4.870000000000000284e+01 -1.828959530587622589e-02
4.875000000000000000e+01 -1.814911264068284208e-02
4.879999999999999716e+01 -1.596112207771325023e-02
4.885000000000000142e+01 -1.573406033431950374e-02
4.889999999999999858e+01 -1.535807017452382219e-02
4.895000000000000284e+01 -1.615960862134284762e-02
4.900000000000000000e+01 -1.641551198814523299e-02
4.904999999999999716e+01 -1.674419791997964341e-02
4.910000000000000142e+01 -1.732657154018744927e-02
4.914999999999999858e+01 -1.553959681810729992e-02
4.920000000000000284e+01 -1.544021224159818247e-02
4.925000000000000000e+01 -1.567582604544831559e-02
4.929999999999999716e+01 -1.544926519941646793e-02
4.935000000000000142e+01 -1.515589571691018482e-02
4.939999999999999858e+01 -1.561745154051100148e-02
4.945000000000000284e+01 -1.621254664206894791e-02
4.950000000000000000e+01 -1.703159697164648503e-02
4.954999999999999716e+01 -1.693460510306398631e-02
4.960000000000000142e+01 -1.714986081157756845e-02
4.964999999999999858e+01 -1.709686393433562657e-02
4.970000000000000284e+01 -1.662880190969109884e-02
4.975000000000000000e+01 -1.676667108098928508e-02
4.979999999999999716e+01 -1.626878920394832229e-02
4.985000000000000142e+01 -1.590817541567589657e-02
4.989999999999999858e+01 -1.611549083286823239e-02
4.995000000000000284e+01 -1.572223208319398560e-02
5.000000000000000000e+01 -1.563617260563418196e-02
5.004999999999999716e+01 -1.553292723891668524e-02
5.010000000000000142e+01 -1.622506482215067131e-02
5.014999999999999858e+01 -1.563552722253826882e-02
5.020000000000000284e+01 -1.473018906821197890e-02
5.025000000000000000e+01 -1.477343470052657794e-02
5.029999999999999716e+01 -1.456313039391811046e-02
5.035000000000000142e+01 -1.444322914983682711e-02
5.039999999999999858e+01 -1.441132391274549396e-02
5.045000000000000284e+01 -1.445703787642268513e-02
5.050000000000000000e+01 -1.401374021548243247e-02
5.054999999999999716e+01 -1.413820547182929356e-02
5.060000000000000142e+01 -1.410786629276676585e-02
5.064999999999999858e+01 -1.373875591737774675e-02
5.070000000000000284e+01 -1.338527986209652604e-02
5.075000000000000000e+01 -1.335859209150158135e-02
5.079999999999999716e+01 -1.304919727429368868e-02
5.085000000000000142e+01 -1.326272949213840556e-02
5.089999999999999858e+01 -1.184077034592907057e-02
5.095000000000000284e+01 -1.184008048015449364e-02
5.100000000000000000e+01 -1.186694232132513155e-02
5.104999999999999716e+01 -1.108865962768860146e-02
5.110000000000000142e+01 -1.100478527006757898e-02
5.114999999999999858e+01 -1.064238389850202977e-02
5.120000000000000284e+01 -1.127084772437315224e-02
5.125000000000000000e+01 -1.088423841867564197e-02
5.129999999999999716e+01 -1.103076869782311682e-02
5.135000000000000142e+01 -1.082025316485663718e-02
5.139999999999999858e+01 -1.121634309509027781e-02
5.145000000000000284e+01 -1.042387742564476402e-02
5.150000000000000000e+01 -1.100476479966536886e-02
5.154999999999999716e+01 -1.111664234549831869e-02
5.160000000000000142e+01 -1.088182834245752378e-02
5.164999999999999858e+01 -1.040819179482123900e-02
5.170000000000000284e+01 -9.959714585839619591e-03
5.175000000000000000e+01 -1.000747364886079606e-02
5.179999999999999716e+01 -9.780108277454664309e-03
5.185000000000000142e+01 -9.435185362353291916e-03
5.189999999999999858e+01 -8.872579634891098257e-03
5.195000000000000284e+01 -8.314359230619945348e-03
5.200000000000000000e+01 -7.775041193089956247e-03
5.204999999999999716e+01 -7.518842439041027031e-03
5.210000000000000142e+01 -7.597526790477896093e-03
5.214999999999999858e+01 -7.183942021341808981e-03
5.220000000000000284e+01 -7.747938867387445076e-03
5.225000000000000000e+01 -7.564707796419430780e-03
5.229999999999999716e+01 -7.821076167863471110e-03
5.235000000000000142e+01 -8.149459932150212443e-03
5.239999999999999858e+01 -9.941177347006165815e-03
5.245000000000000284e+01 -9.573968752435550039e-03
5.250000000000000000e+01 -9.505202425777245848e-03
5.254999999999999716e+01 -9.066216671418256268e-03
5.260000000000000142e+01 -8.576739678607787909e-03
5.264999999999999858e+01 -8.390693580154897496e-03
5.270000000000000284e+01 -8.720052125120787700e-03
5.275000000000000000e+01 -8.548074743694870567e-03
5.279999999999999716e+01 -8.456500855429587016e-03
5.285000000000000142e+01 -7.913492325679741257e-03
5.289999999999999858e+01 -8.045166081240248332e-03
5.295000000000000284e+01 -8.216996569479582263e-03
5.300000000000000000e+01 -7.938482415328186950e-03
5.304999999999999716e+01 -8.001045865405788729e-03
5.310000000000000142e+01 -7.911624729689609864e-03
5.314999999999999858e+01 -8.026150253729304185e-03
5.320000000000000284e+01 -7.208870902616729658e-03
5.325000000000000000e+01 -6.388547308726810238e-03
5.329999999999999716e+01 -6.305056930147398195e-03
5.335000000000000142e+01 -5.932305819551027433e-03
5.339999999999999858e+01 -5.183046595344443196e-03
5.345000000000000284e+01 -5.014263320538571954e-03
5.350000000000000000e+01 -5.714474516611196299e-03
5.354999999999999716e+01 -5.138714223477336418e-03
5.360000000000000142e+01 -4.316163862642964470e-03
5.364999999999999858e+01 -4.996679374552451085e-03
5.370000000000000284e+01 -4.913609525556355585e-03
5.375000000000000000e+01 -4.791205206998727824e-03
5.379999999999999716e+01 -4.839469168210108058e-03
5.385000000000000142e+01 -4.621715708208287351e-03
5.389999999999999858e+01 -4.795105356658036465e-03
5.395000000000000284e+01 -3.533807903416919319e-03
5.400000000000000000e+01 -2.859941842215594967e-03
5.404999999999999716e+01 -2.279368534261620987e-03
5.410000000000000142e+01 -1.564344038833186514e-03
5.414999999999999858e+01 -3.010982931626473929e-04
5.420000000000000284e+01 -3.608503655762156375e-04
5.425000000000000000e+01 -3.617071652043593187e-04
5.429999999999999716e+01 3.450619198006377331e-06
5.435000000000000142e+01 1.698411232977178767e-04
5.439999999999999858e+01 5.102112069108636575e-04
5.445000000000000284e+01 4.841911895599066437e-04
5.450000000000000000e+01 1.179628936035503287e-03
5.454999999999999716e+01 2.241109415393214427e-03
5.460000000000000142e+01 2.888580362245120152e-03
5.464999999999999858e+01 3.631651185384732802e-03
5.470000000000000284e+01 3.624817176319950623e-03
5.475000000000000000e+01 3.590378068134236940e-03
5.479999999999999716e+01 4.314898530041299217e-03
5.485000000000000142e+01 5.029514759318540022e-03
5.489999999999999858e+01 6.542694236494811522e-03
5.495000000000000284e+01 5.880886025996996322e-03
5.500000000000000000e+01 6.405473436069887734e-03
5.504999999999999716e+01 7.286523273840373599e-03
5.510000000000000142e+01 8.079963594867796417e-03
5.514999999999999858e+01 8.003336170109487044e-03
5.520000000000000284e+01 7.858000288318013962e-03
5.525000000000000000e+01 7.907316007511199299e-03
5.529999999999999716e+01 8.372898291873912338e-03
5.535000000000000142e+01 8.453353435823790507e-03
5.539999999999999858e+01 8.700126600630337867e-03
5.545000000000000284e+01 9.130813879872901745e-03
5.550000000000000000e+01 9.273270722279687572e-03
5.554999999999999716e+01 9.517145590948959330e-03
5.560000000000000142e+01 9.354982347071874246e-03
5.564999999999999858e+01 9.172305860564689342e-03
5.570000000000000284e+01 8.518491339823904690e-03
5.575000000000000000e+01 7.898779636891561928e-03
5.579999999999999716e+01 8.629744883431565705e-03
5.585000000000000142e+01 8.715817698175606573e-03
5.589999999999999858e+01 9.003869220387922603e-03
5.595000000000000284e+01 9.545219643799946266e-03
5.600000000000000000e+01 6.708786942475759331e-03
5.604999999999999716e+01 6.657661325599951996e-03
5.610000000000000142e+01 6.523653273542874900e-03
5.614999999999999858e+01 7.138665370335051455e-03
5.620000000000000284e+01 7.135188271201047504e-03
5.625000000000000000e+01 7.235320237031539307e-03
5.629999999999999716e+01 7.646452308027094913e-03
5.635000000000000142e+01 7.736701071607332385e-03
5.639999999999999858e+01 7.669623794127001550e-03
5.645000000000000284e+01 7.824116378386087103e-03
5.650000000000000000e+01 1.048153338203860509e-02
5.654999999999999716e+01 1.161620128235764729e-02
5.660000000000000142e+01 2.152921984852858989e-02
5.664999999999999858e+01 2.166912888093949427e-02
5.670000000000000284e+01 2.195619405949920944e-02
5.675000000000000000e+01 2.237357933849601355e-02
5.679999999999999716e+01 2.161526935846426467e-02
5.685000000000000142e+01 2.118012275896045266e-02
5.689999999999999858e+01 2.085226222782760735e-02
5.695000000000000284e+01 2.081912007459263761e-02
5.700000000000000000e+01 2.012508918544895359e-02
5.704999999999999716e+01 2.001178647341319422e-02
5.710000000000000142e+01 1.987246567376102502e-02
5.714999999999999858e+01 1.977468045127281707e-02
5.720000000000000284e+01 1.988536006409361359e-02
5.725000000000000000e+01 1.879224860942273548e-02
5.729999999999999716e+01 1.871672583077692645e-02
5.735000000000000142e+01 1.554839642192200506e-02
5.739999999999999858e+01 1.572036337024763225e-02
5.745000000000000284e+01 1.580729788141524775e-02
5.750000000000000000e+01 1.505405450792243055e-02
5.754999999999999716e+01 1.516415399240546302e-02
5.760000000000000142e+01 1.497363992787035906e-02
5.764999999999999858e+01 1.550598585881272397e-02
5.770000000000000284e+01 1.554889600826860757e-02
5.775000000000000000e+01 1.543492528807772178e-02
5.779999999999999716e+01 1.552671170254418982e-02
5.785000000000000142e+01 1.475741542975326538e-02
5.789999999999999858e+01 1.482696929770416401e-02
5.795000000000000284e+01 1.474331111009041621e-02
5.800000000000000000e+01 1.488429449110709353e-02
5.804999999999999716e+01 1.534265485278983251e-02
5.810000000000000142e+01 1.591812749183555212e-02
5.814999999999999858e+01 1.642421105852569924e-02
5.820000000000000284e+01 1.609366017686606615e-02
5.825000000000000000e+01 1.674287814008872805e-02
5.829999999999999716e+01 1.683138978262547353e-02
5.835000000000000142e+01 1.731863889868132805e-02
5.839999999999999858e+01 1.739436634418549746e-02
5.845000000000000284e+01 1.763717594823549506e-02
5.850000000000000000e+01 1.737927412443358507e-02
5.854999999999999716e+01 1.802007575139126516e-02
5.860000000000000142e+01 1.879183030836085316e-02
5.864999999999999858e+01 1.920923258446399079e-02
5.870000000000000284e+01 1.955648442842461768e-02
5.875000000000000000e+01 1.915548140063453794e-02
5.879999999999999716e+01 1.988255581524075652e-02
5.885000000000000142e+01 1.959433055971295315e-02
5.889999999999999858e+01 1.884858895775710919e-02
5.895000000000000284e+01 1.930591219553553714e-02
5.900000000000000000e+01 1.966026271493815508e-02
5.904999999999999716e+01 1.987278217744154613e-02
5.910000000000000142e+01 2.019333809665123033e-02
5.914999999999999858e+01 2.017835061044786701e-02
5.920000000000000284e+01 2.024829639333439180e-02
5.925000000000000000e+01 2.081473007007681245e-02
5.929999999999999716e+01 2.008750671710235469e-02
5.935000000000000142e+01 1.963861000005264618e-02
5.939999999999999858e+01 1.982609900249555218e-02
5.945000000000000284e+01 1.898003444167258372e-02
5.950000000000000000e+01 1.954742659592318549e-02
5.954999999999999716e+01 1.993058166073014698e-02
5.960000000000000142e+01 1.939674307281194846e-02
5.964999999999999858e+01 1.867897899527536446e-02
5.970000000000000284e+01 1.781199868286125268e-02
5.975000000000000000e+01 1.741895883762910324e-02
5.979999999999999716e+01 1.593861344201691690e-02
5.985000000000000142e+01 1.719554319520177552e-02
5.989999999999999858e+01 1.580164608989569064e-02
5.995000000000000284e+01 1.533179254964792820e-02
6.000000000000000000e+01 1.472171460432634971e-02
6.004999999999999716e+01 1.502460648584297460e-02
6.010000000000000142e+01 1.451851393102109207e-02
6.014999999999999858e+01 1.437261332563618925e-02
6.020000000000000284e+01 1.298973757295841282e-02
6.025000000000000000e+01 1.167121317629024949e-02
6.029999999999999716e+01 1.116252651070495476e-02
6.035000000000000142e+01 1.122547906516910970e-02
6.039999999999999858e+01 1.109137978857411763e-02
6.045000000000000284e+01 1.155823564456700224e-02
6.050000000000000000e+01 1.152286916228727372e-02
6.054999999999999716e+01 1.069629109897932487e-02
6.060000000000000142e+01 1.089396328855599290e-02
6.064999999999999858e+01 1.108137297534430611e-02
6.070000000000000284e+01 1.229217837004608661e-02
6.075000000000000000e+01 1.278330490536782466e-02
6.079999999999999716e+01 1.277933594901564315e-02
6.085000000000000142e+01 1.290608500506150273e-02
6.089999999999999858e+01 1.290608379962886881e-02
6.095000000000000284e+01 1.312707017979179713e-02
6.100000000000000000e+01 1.291104738376407275e-02
6.104999999999999716e+01 1.575788000875158121e-02
6.110000000000000142e+01 1.522794386270391424e-02
6.114999999999999858e+01 1.466894477891589506e-02
6.120000000000000284e+01 1.508405764375570467e-02
6.125000000000000000e+01 1.458454158863387029e-02
6.129999999999999716e+01 2.986832884980860151e-02
6.135000000000000142e+01 2.966791501181553423e-02
6.139999999999999858e+01 2.937180613684136840e-02
6.145000000000000284e+01 2.911902972372855739e-02
6.150000000000000000e+01 2.862726580206303301e-02
6.154999999999999716e+01 2.847107949196260590e-02
6.160000000000000142e+01 2.768205540679905333e-02
6.164999999999999858e+01 2.718809363932384385e-02
6.170000000000000284e+01 2.768763725305693757e-02
6.175000000000000000e+01 2.715669254859563383e-02
6.179999999999999716e+01 2.678307700595231391e-02
6.185000000000000142e+01 2.663958652885035569e-02
6.189999999999999858e+01 2.675391014488704561e-02
6.195000000000000284e+01 2.572001043605548834e-02
6.200000000000000000e+01 2.558316641228013458e-02
6.204999999999999716e+01 2.628348968224917398e-02
6.210000000000000142e+01 2.605886921728703398e-02
6.214999999999999858e+01 2.680720792085724766e-02
6.220000000000000284e+01 2.682883714754129637e-02
6.225000000000000000e+01 2.690836167525752914e-02
6.229999999999999716e+01 2.706362584661665613e-02
6.235000000000000142e+01 2.670974476535524153e-02
6.239999999999999858e+01 2.668556443886795776e-02
6.245000000000000284e+01 2.681860149967965970e-02
6.250000000000000000e+01 2.695637150429298565e-02
6.254999999999999716e+01 2.659360466690974256e-02
6.260000000000000142e+01 2.626150283477424879e-02
6.264999999999999858e+01 2.660399853246188384e-02
6.270000000000000284e+01 2.705905861248461206e-02
6.275000000000000000e+01 2.665931723746373799e-02
6.279999999999999716e+01 2.643936751569693142e-02
6.285000000000000142e+01 2.624529562327869089e-02
6.289999999999999858e+01 2.626247457703250257e-02
6.295000000000000284e+01 2.573893556326509180e-02
6.300000000000000000e+01 2.552847899506173815e-02
6.304999999999999716e+01 2.564029530319971231e-02
6.310000000000000142e+01 2.587634627683166669e-02
6.314999999999999858e+01 2.606825310824796918e-02
6.320000000000000284e+01 2.659947599542410515e-02
6.325000000000000000e+01 2.662625789133631765e-02
6.329999999999999716e+01 2.635330030446593128e-02
6.335000000000000142e+01 2.635004399957701152e-02
6.339999999999999858e+01 2.595534669609302417e-02
6.345000000000000284e+01 2.628734100955740921e-02
6.350000000000000000e+01 2.672094519077360814e-02
6.354999999999999716e+01 2.579017970950695307e-02
6.360000000000000142e+01 2.595558648305996974e-02
6.364999999999999858e+01 2.590705190416285955e-02
6.370000000000000284e+01 2.626547931339292055e-02
6.375000000000000000e+01 2.591151068267262547e-02
6.379999999999999716e+01 2.586671065101380299e-02
6.385000000000000142e+01 2.738972920616279325e-02
6.389999999999999858e+01 2.757290587884745486e-02
6.395000000000000284e+01 2.719751278331676222e-02
6.400000000000000000e+01 2.749952618327888842e-02
6.404999999999999716e+01 2.804818080208155984e-02
6.409999999999999432e+01 2.846429021239214180e-02
6.415000000000000568e+01 2.917999808361623412e-02
6.420000000000000284e+01 2.949159908749015777e-02
6.425000000000000000e+01 2.974393694644162853e-02
6.429999999999999716e+01 2.920044281444074408e-02
6.434999999999999432e+01 2.875495696544811547e-02
6.440000000000000568e+01 2.809139803908390631e-02
6.445000000000000284e+01 2.782568314887769872e-02
6.450000000000000000e+01 2.810496283482370738e-02
6.454999999999999716e+01 2.851439219647821516e-02
6.459999999999999432e+01 2.842844498325222680e-02
6.465000000000000568e+01 2.893967980079942964e-02
6.470000000000000284e+01 2.910295941644465423e-02
6.475000000000000000e+01 2.869534470160999690e-02
6.479999999999999716e+01 2.958913765428243525e-02
6.484999999999999432e+01 3.005909165892610424e-02
6.490000000000000568e+01 3.049502547217534248e-02
6.495000000000000284e+01 3.142558530119723276e-02
6.500000000000000000e+01 3.182310071279133984e-02
6.504999999999999716e+01 3.058025521566540630e-02
6.509999999999999432e+01 3.106651055135218817e-02
6.515000000000000568e+01 3.043587812952703101e-02
6.520000000000000284e+01 3.042041132006750859e-02
6.525000000000000000e+01 3.042966092142973186e-02
6.529999999999999716e+01 3.058052913479039625e-02
6.534999999999999432e+01 3.131565644625804862e-02
6.540000000000000568e+01 3.155197959878157377e-02
6.545000000000000284e+01 7.047391624580423564e-02
6.550000000000000000e+01 6.932401294781506684e-02
6.554999999999999716e+01 6.862308197144177668e-02
6.559999999999999432e+01 6.840563253151125955e-02
6.565000000000000568e+01 6.673557418863469703e-02
6.570000000000000284e+01 6.579855572282877763e-02
6.575000000000000000e+01 6.594352937146084892e-02
6.579999999999999716e+01 6.594205397366662003e-02
6.584999999999999432e+01 6.652609558848406046e-02
6.590000000000000568e+01 6.535120173221234396e-02
6.595000000000000284e+01 4.049605029789502680e-02
6.600000000000000000e+01 4.108661357138323339e-02
6.604999999999999716e+01 4.006571132451005463e-02
6.609999999999999432e+01 3.975152349451080425e-02
6.615000000000000568e+01 3.990191330864367031e-02
6.620000000000000284e+01 4.287736115224610733e-02
6.625000000000000000e+01 4.430448958721123348e-02
6.629999999999999716e+01 4.369595577779968737e-02
6.634999999999999432e+01 4.489137618096409460e-02
6.640000000000000568e+01 4.506984310702289581e-02
6.645000000000000284e+01 4.686723427556724331e-02
6.650000000000000000e+01 4.595400105545297681e-02
6.654999999999999716e+01 4.838839789077586939e-02
6.659999999999999432e+01 4.844364513140640705e-02
6.665000000000000568e+01 4.688054321139088765e-02
6.670000000000000284e+01 4.678461182825278952e-02
6.675000000000000000e+01 4.743244306411543293e-02
6.679999999999999716e+01 4.354255442762328815e-02
6.684999999999999432e+01 4.355792330902031467e-02
6.690000000000000568e+01 4.335049212292153148e-02
6.695000000000000284e+01 4.074835448419824452e-02
6.700000000000000000e+01 3.995830370257531794e-02
6.704999999999999716e+01 4.410859685191530211e-02
6.709999999999999432e+01 4.488717142111214170e-02
6.715000000000000568e+01 3.577034481166990743e-02
6.720000000000000284e+01 3.275373001715135846e-02
6.725000000000000000e+01 3.485680751526373106e-02
6.729999999999999716e+01 3.452180637658348872e-02
6.734999999999999432e+01 3.033717758375438847e-02
6.740000000000000568e+01 2.663550748096836854e-02
6.745000000000000284e+01 2.695855444251277211e-02
6.750000000000000000e+01 1.826555650505604436e-02
6.754999999999999716e+01 1.802020445256863335e-02
6.759999999999999432e+01 1.980574885488504619e-02
6.765000000000000568e+01 1.713224610251400104e-02
6.770000000000000284e+01 6.953489924376726403e-03
6.775000000000000000e+01 1.128648538358792072e-02
6.779999999999999716e+01 8.095484152177322840e-03
6.784999999999999432e+01 -1.519216256226162782e-03
6.790000000000000568e+01 -1.083311214705148968e-02
6.795000000000000284e+01 -1.117798436937552514e-02
6.800000000000000000e+01 -1.141772035352161922e-02
6.804999999999999716e+01 -1.758129688502876528e-02
6.809999999999999432e+01 -1.970693514236724481e-02
6.815000000000000568e+01 -3.922424087859900654e-02
6.820000000000000284e+01 -3.827173194168970866e-02
6.825000000000000000e+01 -4.191807084149386242e-02
6.829999999999999716e+01 -4.363874998110333497e-02
6.834999999999999432e+01 -4.195173557629676420e-02
6.840000000000000568e+01 -4.292165984597307721e-02
6.845000000000000284e+01 -4.262995143687651339e-02
6.850000000000000000e+01 -4.241443300864931182e-02
6.854999999999999716e+01 -4.304790897549501394e-02
6.859999999999999432e+01 -4.119232412728492110e-02
6.865000000000000568e+01 -4.256042268398808892e-02
6.870000000000000284e+01 -3.958840433403692377e-02
6.875000000000000000e+01 -3.719593945913255567e-02
6.879999999999999716e+01 -4.619964593232565864e-02
6.884999999999999432e+01 -4.716716220479642147e-02
6.890000000000000568e+01 -5.471513898286761712e-02
6.895000000000000284e+01 -5.636938495699330559e-02
6.900000000000000000e+01 -5.534603383701455076e-02
6.904999999999999716e+01 -5.509609836563632984e-02
6.909999999999999432e+01 -5.544200497788232679e-02
6.915000000000000568e+01 -5.452237180762515428e-02
6.920000000000000284e+01 -5.478600146676586985e-02
6.925000000000000000e+01 -5.302138302556514554e-02
6.929999999999999716e+01 -5.323896570276612228e-02
6.934999999999999432e+01 -5.356227653509395420e-02
6.940000000000000568e+01 -5.129448234786380956e-02
6.945000000000000284e+01 -4.836989875708566644e-02
6.950000000000000000e+01 -4.687589937403396911e-02
6.954999999999999716e+01 -4.889634373856717453e-02
6.959999999999999432e+01 -4.584165673168121014e-02
6.965000000000000568e+01 -4.547037799384236190e-02
6.970000000000000284e+01 -4.240463291917598992e-02
6.975000000000000000e+01 -3.875208502853427772e-02
6.979999999999999716e+01 -3.972726406678749045e-02
6.984999999999999432e+01 -3.818803394323556227e-02
6.990000000000000568e+01 -4.035474180357348506e-02
6.995000000000000284e+01 -3.738609882027010833e-02
7.000000000000000000e+01 -3.785805624840139771e-02
7.004999999999999716e+01 -4.404930523176941309e-02
7.009999999999999432e+01 -4.481970235283670723e-02
7.015000000000000568e+01 -4.652969473082678442e-02
7.020000000000000284e+01 -4.545663921000216851e-02
7.025000000000000000e+01 -4.415462990385346509e-02
7.029999999999999716e+01 -4.321108418441779037e-02
7.034999999999999432e+01 -4.212628083330155482e-02
7.040000000000000568e+01 -3.906254439345109575e-02
7.045000000000000284e+01 -4.113284052351062065e-02
7.050000000000000000e+01 -3.933859934854678359e-02
7.054999999999999716e+01 -4.000992594742992098e-02
7.059999999999999432e+01 -4.065978547415326910e-02
7.065000000000000568e+01 -3.952886701151229337e-02
7.070000000000000284e+01 -3.944966870448549101e-02
7.075000000000000000e+01 -3.695052557435164753e-02
7.079999999999999716e+01 -3.659990738209936006e-02
7.084999999999999432e+01 -3.602423444294763910e-02
7.090000000000000568e+01 -3.646265616738365856e-02
7.095000000000000284e+01 -3.618180996364987745e-02
7.100000000000000000e+01 -3.550254453443392466e-02
7.104999999999999716e+01 -3.428545703218817409e-02
7.109999999999999432e+01 -3.263971579800269140e-02
7.115000000000000568e+01 -3.089705381330572209e-02
7.120000000000000284e+01 -2.936993581216037694e-02
7.125000000000000000e+01 -3.303311929688222681e-02
7.129999999999999716e+01 -3.211686325732631547e-02
7.134999999999999432e+01 -3.635916032179703494e-02
7.140000000000000568e+01 -3.625197028590808335e-02
7.145000000000000284e+01 -3.375887594518146850e-02
7.150000000000000000e+01 -3.308489382324042438e-02
7.154999999999999716e+01 -3.545679471282636025e-02
7.159999999999999432e+01 -3.483482564289864386e-02
7.165000000000000568e+01 -3.478826675277330721e-02
7.170000000000000284e+01 -3.266965686324195539e-02
7.175000000000000000e+01 -3.072570294418724632e-02
7.179999999999999716e+01 -2.975394051219528227e-02
7.184999999999999432e+01 -2.917439182559014230e-02
7.190000000000000568e+01 -3.860020948649520861e-02
7.195000000000000284e+01 -3.761276774306596821e-02
7.200000000000000000e+01 -3.550327657522764357e-02
7.204999999999999716e+01 -3.530420849498542429e-02
7.209999999999999432e+01 -3.338571214616471716e-02
7.215000000000000568e+01 -3.448714869046005244e-02
7.220000000000000284e+01 -3.438573636034960440e-02
7.225000000000000000e+01 -3.684888366278519373e-02
7.229999999999999716e+01 -3.466233635210014957e-02
7.234999999999999432e+01 -3.976563546794491255e-02
7.240000000000000568e+01 -3.747712175221477177e-02
7.245000000000000284e+01 -3.719546665314216877e-02
7.250000000000000000e+01 -3.562685010560602550e-02
7.254999999999999716e+01 -3.583464877090471873e-02
7.259999999999999432e+01 -3.700623137071731850e-02
7.265000000000000568e+01 -3.589082013254737274e-02
7.270000000000000284e+01 -3.589510773110619196e-02
7.275000000000000000e+01 -3.480648724273320560e-02
7.279999999999999716e+01 -3.552147323197644979e-02
7.284999999999999432e+01 -3.404738594122087153e-02
7.290000000000000568e+01 -3.353507396918985195e-02
7.295000000000000284e+01 -3.359667707803350861e-02
7.300000000000000000e+01 -3.389227783210310707e-02
7.304999999999999716e+01 -3.227084245506509075e-02
7.309999999999999432e+01 -3.331740754977249863e-02
7.315000000000000568e+01 -3.317234214700669204e-02
7.320000000000000284e+01 -3.280503795855015808e-02
7.325000000000000000e+01 -3.187935086967912113e-02
7.329999999999999716e+01 -3.191984472017086322e-02
7.334999999999999432e+01 -3.381195333836074096e-02
7.340000000000000568e+01 -3.189426367257802708e-02
7.345000000000000284e+01 -3.309888651751882738e-02
7.350000000000000000e+01 -3.383917362381504146e-02
7.354999999999999716e+01 -3.348858546480527887e-02
7.359999999999999432e+01 -3.263506006591290753e-02
7.365000000000000568e+01 -2.672183713234402985e-02
7.370000000000000284e+01 -1.876420996757767468e-02
7.375000000000000000e+01 -2.432209154067644166e-02
7.379999999999999716e+01 -2.854111861131823288e-02
7.384999999999999432e+01 -2.699631309822727102e-02
7.390000000000000568e+01 -3.786748142729622763e-02
7.395000000000000284e+01 -4.422167268356892028e-02
7.400000000000000000e+01 -4.810199782350169095e-02
7.404999999999999716e+01 -4.669854442894599139e-02
7.409999999999999432e+01 -4.585410986204747907e-02
7.415000000000000568e+01 -4.807725784086810256e-02
7.420000000000000284e+01 -4.573276364320488091e-02
7.425000000000000000e+01 -4.258740527533819153e-02
7.429999999999999716e+01 -4.257280745932422866e-02
7.434999999999999432e+01 -4.370547655003800130e-02
7.440000000000000568e+01 -4.314634113566218759e-02
7.445000000000000284e+01 -3.670727647030934404e-02
7.450000000000000000e+01 -3.878056063181757607e-02
7.454999999999999716e+01 -4.980599462588833348e-02
7.459999999999999432e+01 -4.743413832151328197e-02
7.465000000000000568e+01 -4.624385797492666650e-02
7.470000000000000284e+01 -4.676952915533744148e-02
7.475000000000000000e+01 -4.625380428481772055e-02
7.479999999999999716e+01 -4.512242856408218289e-02
7.484999999999999432e+01 -4.018350519931399717e-02
7.490000000000000568e+01 -3.876946758052537273e-02
7.495000000000000284e+01 -3.889316240357618137e-02
7.500000000000000000e+01 -4.202727619853616203e-02
7.504999999999999716e+01 -4.248172747386195353e-02
7.509999999999999432e+01 -4.277366385210425864e-02
7.515000000000000568e+01 -4.232831718301042351e-02
7.520000000000000284e+01 -4.230074170757108093e-02
7.525000000000000000e+01 -4.094699137148356816e-02
7.529999999999999716e+01 -4.091066390360646732e-02
7.534999999999999432e+01 -4.077411150497384229e-02
7.540000000000000568e+01 -3.919796375890619022e-02
7.545000000000000284e+01 -3.964924771880689452e-02
7.550000000000000000e+01 -3.969867999762317218e-02
7.554999999999999716e+01 -3.964214994121216529e-02
7.559999999999999432e+01 -4.038298558137635302e-02
7.565000000000000568e+01 -3.902462322388642463e-02
7.570000000000000284e+01 -3.898401916045027282e-02
7.575000000000000000e+01 -3.852727745316987529e-02
7.579999999999999716e+01 -4.237033795080157733e-02
7.584999999999999432e+01 -4.409322817311368131e-02
7.590000000000000568e+01 -4.778167906319264607e-02
7.595000000000000284e+01 -5.003876827596848154e-02
7.600000000000000000e+01 -4.871425014793711455e-02
7.604999999999999716e+01 -5.169107158089900761e-02
7.609999999999999432e+01 -5.429245696012757055e-02
7.615000000000000568e+01 -5.045035011956489068e-02
7.620000000000000284e+01 -5.092501808726530160e-02
7.625000000000000000e+01 -5.153620481348684945e-02
7.629999999999999716e+01 -4.886880352177101067e-02
7.634999999999999432e+01 -4.950948622573100866e-02
7.640000000000000568e+01 -5.052124656849973916e-02
7.645000000000000284e+01 -2.727245738720627394e-02
7.650000000000000000e+01 -2.590581689000681989e-02
7.654999999999999716e+01 -2.529805756351338059e-02
7.659999999999999432e+01 -2.514277218011731416e-02
7.665000000000000568e+01 -2.778591943719994559e-02
7.670000000000000284e+01 -1.088682739242035659e-02
7.675000000000000000e+01 -1.205252393648509855e-02
7.679999999999999716e+01 -1.039874683555128826e-02
7.684999999999999432e+01 -1.145090912111080238e-02
7.690000000000000568e+01 -1.071730174483809944e-02
7.695000000000000284e+01 -1.006557033499816400e-02
7.700000000000000000e+01 -1.213637499592255982e-02
7.704999999999999716e+01 1.047799190081013208e-02
7.709999999999999432e+01 1.179554263315108799e-02
7.715000000000000568e+01 1.214331545313630453e-02
7.720000000000000284e+01 1.222783969735388027e-02
7.725000000000000000e+01 1.141780392713291452e-02
7.729999999999999716e+01 1.160178253421177523e-02
7.734999999999999432e+01 1.255575178670372861e-02
7.740000000000000568e+01 1.359376252275954974e-02
7.745000000000000284e+01 1.394916274782389588e-02
7.750000000000000000e+01 1.657895653095525432e-02
7.754999999999999716e+01 1.868303669200774980e-02
7.759999999999999432e+01 1.942604929993658330e-02
7.765000000000000568e+01 1.957452533778436879e-02
7.770000000000000284e+01 2.171225255355490810e-02
7.775000000000000000e+01 2.477995889482909747e-02
7.779999999999999716e+01 2.655245604049265296e-02
7.784999999999999432e+01 2.921195173404593504e-02
7.790000000000000568e+01 3.032558938086415967e-02
7.795000000000000284e+01 3.329510073750210214e-02
7.800000000000000000e+01 3.296557326936672833e-02
7.804999999999999716e+01 3.357414473908899855e-02
7.809999999999999432e+01 3.511927813546191629e-02
7.815000000000000568e+01 3.993473712314896118e-02
7.820000000000000284e+01 3.896017577911810997e-02
7.825000000000000000e+01 3.815655956372066698e-02
7.829999999999999716e+01 3.800695747972420574e-02
7.834999999999999432e+01 3.787621917589113762e-02
7.840000000000000568e+01 4.159699206349869172e-02
7.845000000000000284e+01 4.265778963214768293e-02
7.850000000000000000e+01 4.635466908372819911e-02
7.854999999999999716e+01 4.676980542163959587e-02
7.859999999999999432e+01 4.510715017160098206e-02
7.865000000000000568e+01 5.065882712436192009e-02
7.870000000000000284e+01 5.271855793651953476e-02
7.875000000000000000e+01 5.627515049991046320e-02
7.879999999999999716e+01 5.982575470814421870e-02
7.884999999999999432e+01 5.977635328711682072e-02
7.890000000000000568e+01 6.294033928750729368e-02
7.895000000000000284e+01 6.188113059581221848e-02
7.900000000000000000e+01 6.314012188075172893e-02
7.904999999999999716e+01 6.416121104983138479e-02
7.909999999999999432e+01 6.471845698604614117e-02
7.915000000000000568e+01 6.482236067884569741e-02
7.920000000000000284e+01 6.526365389209395906e-02
7.925000000000000000e+01 6.488268208948265447e-02
7.929999999999999716e+01 6.422839845311616169e-02
7.934999999999999432e+01 6.821235820168082553e-02
7.940000000000000568e+01 6.997404600846308942e-02
7.945000000000000284e+01 7.208054007669814633e-02
7.950000000000000000e+01 7.088633784655340442e-02
7.954999999999999716e+01 7.166874338698803193e-02
7.959999999999999432e+01 7.071698844988182076e-02
7.965000000000000568e+01 7.234777624691121622e-02
7.970000000000000284e+01 7.335251842619525120e-02
7.975000000000000000e+01 7.719137233334828763e-02
7.979999999999999716e+01 7.717215781532771324e-02
7.984999999999999432e+01 7.724240918941348288e-02
7.990000000000000568e+01 7.812701651710554640e-02
7.995000000000000284e+01 7.961085389823277514e-02
8.000000000000000000e+01 8.104457245071695903e-02
8.004999999999999716e+01 7.897049304026523830e-02
8.009999999999999432e+01 7.903386056244128544e-02
8.015000000000000568e+01 8.165618035696516064e-02
8.020000000000000284e+01 8.474526709375564126e-02
8.025000000000000000e+01 8.470690790314168439e-02
8.029999999999999716e+01 8.479612379463322136e-02
8.034999999999999432e+01 8.652483033154804992e-02
8.040000000000000568e+01 8.753215877283761215e-02
8.045000000000000284e+01 8.396702652612964002e-02
8.050000000000000000e+01 8.372625416880803695e-02
8.054999999999999716e+01 8.303914985296963203e-02
8.059999999999999432e+01 8.408933636654694621e-02
8.065000000000000568e+01 8.404143805070726780e-02
8.070000000000000284e+01 8.661390140512550961e-02
8.075000000000000000e+01 8.978950553891940078e-02
8.079999999999999716e+01 9.013772420711102518e-02
8.084999999999999432e+01 8.964976464343256402e-02
8.090000000000000568e+01 8.705656286420053458e-02
8.095000000000000284e+01 8.693574017235465579e-02
8.100000000000000000e+01 8.756221423255233782e-02
8.104999999999999716e+01 8.862398940457059948e-02
8.109999999999999432e+01 8.723376931910382936e-02
8.115000000000000568e+01 8.793283182211664162e-02
8.120000000000000284e+01 9.145967877526121892e-02
8.125000000000000000e+01 9.238723521520963988e-02
8.129999999999999716e+01 9.489911240774344392e-02
8.134999999999999432e+01 9.539238434162294888e-02
8.140000000000000568e+01 9.577492988392900808e-02
8.145000000000000284e+01 9.573089272513088388e-02
8.150000000000000000e+01 9.661132475182389323e-02
8.154999999999999716e+01 9.678529108301783812e-02
8.159999999999999432e+01 9.697751511190799700e-02
8.165000000000000568e+01 9.677990502055273947e-02
8.170000000000000284e+01 9.482469315549252320e-02
8.175000000000000000e+01 9.419661068595168441e-02
8.179999999999999716e+01 9.210396375369930833e-02
8.184999999999999432e+01 9.195998822275780471e-02
8.190000000000000568e+01 9.261250101776201393e-02
8.195000000000000284e+01 9.472084707276283433e-02
8.200000000000000000e+01 9.739329176451637371e-02
8.204999999999999716e+01 9.701717099429688074e-02
8.209999999999999432e+01 9.459011145395707088e-02
8.215000000000000568e+01 9.528845958566463381e-02
8.220000000000000284e+01 9.558608458746027658e-02
8.225000000000000000e+01 9.277235034093916921e-02
8.229999999999999716e+01 9.422306592359232236e-02
8.234999999999999432e+01 9.693496161858436433e-02
8.240000000000000568e+01 9.964399147019573078e-02
8.245000000000000284e+01 1.016576074184252776e-01
8.250000000000000000e+01 1.033997964440178385e-01
8.254999999999999716e+01 1.034686916916042615e-01
8.259999999999999432e+01 1.047126925008656229e-01
8.265000000000000568e+01 1.047438681996929605e-01
8.270000000000000284e+01 1.039230276984180051e-01
8.275000000000000000e+01 1.047354438675612426e-01
8.279999999999999716e+01 1.055403416067561551e-01
8.284999999999999432e+01 1.096779308557947336e-01
8.290000000000000568e+01 1.105554045141645403e-01
8.295000000000000284e+01 1.134790017623550223e-01
8.300000000000000000e+01 1.134074185002835605e-01
8.304999999999999716e+01 1.112122699027241340e-01
8.309999999999999432e+01 1.109121885481645781e-01
8.315000000000000568e+01 1.100693299413592896e-01
8.320000000000000284e+01 1.119184830531997632e-01
8.325000000000000000e+01 1.123722666325293884e-01
8.329999999999999716e+01 1.136281282634350465e-01
8.334999999999999432e+01 1.147709936747090542e-01
8.340000000000000568e+01 1.161007409937183515e-01
8.345000000000000284e+01 1.137940259406058779e-01
8.350000000000000000e+01 1.142315060042415759e-01
8.354999999999999716e+01 1.114123200904002797e-01
8.359999999999999432e+01 1.091561413523167018e-01
8.365000000000000568e+01 1.090511060669521609e-01
8.370000000000000284e+01 1.085042828704888551e-01
8.375000000000000000e+01 1.077392777764258208e-01
8.379999999999999716e+01 1.064936287973977241e-01
8.384999999999999432e+01 1.090571238387339770e-01
8.390000000000000568e+01 1.107437952469155218e-01
8.395000000000000284e+01 1.089995769120165742e-01
8.400000000000000000e+01 1.086298959364587619e-01
8.404999999999999716e+01 1.081599195274891290e-01
8.409999999999999432e+01 1.095846592128059960e-01
8.415000000000000568e+01 1.123559113561138634e-01
8.420000000000000284e+01 1.119414302939107791e-01
8.425000000000000000e+01 1.124859329068989555e-01
8.429999999999999716e+01 1.163630662008058453e-01
8.434999999999999432e+01 1.178098458995295306e-01
8.440000000000000568e+01 1.182224080944913325e-01
8.445000000000000284e+01 1.223009605250191811e-01
8.450000000000000000e+01 1.220280676438423723e-01
8.454999999999999716e+01 1.203823854266850429e-01
8.459999999999999432e+01 1.207634420713872558e-01
8.465000000000000568e+01 1.235127899933783635e-01
8.470000000000000284e+01 1.251809418619831693e-01
8.475000000000000000e+01 1.264311576369895884e-01
8.479999999999999716e+01 1.270528512654953979e-01
8.484999999999999432e+01 1.176087025882684295e-01
8.490000000000000568e+01 1.184619674762963371e-01
8.495000000000000284e+01 1.184783521298208575e-01
8.500000000000000000e+01 1.185580962495046131e-01
8.504999999999999716e+01 1.188923787454258807e-01
8.509999999999999432e+01 1.198827255687858612e-01
8.515000000000000568e+01 1.192385812840070780e-01
8.520000000000000284e+01 1.214958527527491283e-01
8.525000000000000000e+01 1.245973674905967443e-01
8.529999999999999716e+01 1.257072939802064138e-01
8.534999999999999432e+01 1.268248961955663889e-01
8.540000000000000568e+01 1.281551275155027314e-01
8.545000000000000284e+01 1.294818461705764812e-01
8.550000000000000000e+01 1.303832568733373776e-01
8.554999999999999716e+01 1.338318260038875440e-01
8.559999999999999432e+01 1.359757541297597072e-01
8.565000000000000568e+01 1.360356221032140989e-01
8.570000000000000284e+01 1.368882845533192782e-01
8.575000000000000000e+01 1.366489255853504392e-01
8.579999999999999716e+01 1.380221863073084476e-01
8.584999999999999432e+01 1.425953761360259087e-01
8.590000000000000568e+01 1.420203928419768724e-01
8.595000000000000284e+01 1.421496611412229605e-01
8.600000000000000000e+01 1.443602393162497222e-01
8.604999999999999716e+01 1.464536820871749911e-01
8.609999999999999432e+01 1.464766099512858910e-01
8.615000000000000568e+01 1.473590465005494288e-01
8.620000000000000284e+01 1.438541651327151227e-01
8.625000000000000000e+01 1.453167631142896210e-01
8.629999999999999716e+01 1.478243764463832155e-01
8.634999999999999432e+01 1.501391079691430375e-01
8.640000000000000568e+01 1.508301906205705423e-01
8.645000000000000284e+01 1.531849286298750390e-01
8.650000000000000000e+01 1.575473279369558333e-01
8.654999999999999716e+01 1.581525442461255426e-01
8.659999999999999432e+01 1.599003693396467141e-01
8.665000000000000568e+01 1.601751371699010884e-01
8.670000000000000284e+01 1.596436355186375278e-01
8.675000000000000000e+01 1.596492117206713413e-01
8.679999999999999716e+01 1.632561980167768489e-01
8.684999999999999432e+01 1.649893988540750145e-01
8.690000000000000568e+01 1.668980637000274103e-01
8.695000000000000284e+01 1.708106403573541321e-01
8.700000000000000000e+01 1.701485947735980053e-01
8.704999999999999716e+01 1.702776398172763661e-01
8.709999999999999432e+01 1.707786873770534286e-01
8.715000000000000568e+01 1.709102242915041536e-01
8.720000000000000284e+01 1.732069892796803956e-01
8.725000000000000000e+01 1.770287489286651583e-01
8.729999999999999716e+01 1.773211237004345409e-01
8.734999999999999432e+01 1.787048200373467788e-01
8.740000000000000568e+01 1.790695828473606033e-01
8.745000000000000284e+01 1.799214207674678101e-01
8.750000000000000000e+01 1.799487623393981883e-01
8.754999999999999716e+01 1.844333565208643444e-01
8.759999999999999432e+01 1.853859196447983637e-01
8.765000000000000568e+01 1.879364188329830931e-01
8.770000000000000284e+01 1.867906033059553994e-01
8.775000000000000000e+01 1.873666459996370937e-01
8.779999999999999716e+01 1.885476174575234642e-01
8.784999999999999432e+01 1.892381664230586291e-01
8.790000000000000568e+01 1.907567175840900187e-01
8.795000000000000284e+01 1.951486545739053724e-01
8.800000000000000000e+01 1.976054745068039076e-01
8.804999999999999716e+01 1.993097961186834910e-01
8.809999999999999432e+01 2.004115323091580358e-01
8.815000000000000568e+01 2.019018282012577103e-01
8.820000000000000284e+01 2.034985788477678970e-01
8.825000000000000000e+01 2.034624824390054432e-01
8.829999999999999716e+01 2.034609274353277042e-01
8.834999999999999432e+01 2.063636075677917348e-01
8.840000000000000568e+01 1.990078163709195214e-01
8.845000000000000284e+01 2.001606679865321203e-01
8.850000000000000000e+01 2.015622542239865755e-01
8.854999999999999716e+01 2.042443945913366699e-01
8.859999999999999432e+01 2.045035004225935482e-01
8.865000000000000568e+01 2.052350428484094880e-01
8.870000000000000284e+01 2.054448234133324502e-01
8.875000000000000000e+01 2.082003448706526705e-01
8.879999999999999716e+01 2.117402128308651932e-01
8.884999999999999432e+01 2.039968231477868044e-01
8.890000000000000568e+01 2.080341032249345412e-01
8.895000000000000284e+01 2.103331771793346683e-01
8.900000000000000000e+01 2.107552465194979796e-01
8.904999999999999716e+01 2.110123643945235605e-01
8.909999999999999432e+01 2.121887715870626467e-01
8.915000000000000568e+01 2.125287694233100322e-01
8.920000000000000284e+01 2.141701445834065798e-01
8.925000000000000000e+01 2.140331572423729289e-01
8.929999999999999716e+01 2.174050409578194565e-01
8.934999999999999432e+01 2.198261042825044864e-01
8.940000000000000568e+01 2.232175784811051833e-01
8.945000000000000284e+01 2.235493426232460223e-01
8.950000000000000000e+01 2.235810826095562254e-01
8.954999999999999716e+01 2.246923636591742213e-01
8.959999999999999432e+01 2.245788550690930030e-01
8.965000000000000568e+01 2.242968350967915470e-01
8.970000000000000284e+01 2.255950190843924175e-01
8.975000000000000000e+01 2.308405866596347777e-01
8.979999999999999716e+01 2.304357114404303741e-01
8.984999999999999432e+01 2.309430027782160832e-01
8.990000000000000568e+01 2.304127482803627613e-01
8.995000000000000284e+01 2.303502432818998191e-01
9.000000000000000000e+01 2.311817296529915244e-01
9.004999999999999716e+01 2.334781774313047231e-01
9.009999999999999432e+01 2.323511051056966203e-01
9.015000000000000568e+01 2.329353586122086817e-01
9.020000000000000284e+01 2.363110779939710804e-01
9.025000000000000000e+01 2.356149854318212444e-01
9.029999999999999716e+01 2.365455588693383959e-01
9.034999999999999432e+01 2.366607044184352582e-01
9.040000000000000568e+01 2.377968539959856020e-01
9.045000000000000284e+01 2.382245816200272148e-01
9.050000000000000000e+01 2.376678022326321749e-01
9.054999999999999716e+01 2.378018662953794715e-01
9.059999999999999432e+01 2.381080628664969945e-01
9.065000000000000568e+01 2.388893294368714393e-01
9.070000000000000284e+01 2.388454792132460591e-01
9.075000000000000000e+01 2.399383773529044916e-01
9.079999999999999716e+01 2.413688767219658582e-01
9.084999999999999432e+01 2.432933513559496219e-01
9.090000000000000568e+01 2.461929365761994226e-01
9.095000000000000284e+01 2.468057702774525131e-01
9.100000000000000000e+01 2.479176898828601705e-01
9.104999999999999716e+01 2.515331629528109736e-01
9.109999999999999432e+01 2.543413098265018824e-01
9.115000000000000568e+01 2.527634488563151316e-01
9.120000000000000284e+01 2.519941866269888586e-01
9.125000000000000000e+01 2.534381059068299691e-01
9.129999999999999716e+01 2.534888321338770178e-01
9.134999999999999432e+01 2.538445388941976688e-01
9.140000000000000568e+01 2.529858225839223262e-01
9.145000000000000284e+01 2.477327652805048630e-01
9.150000000000000000e+01 2.490205384137875455e-01
9.154999999999999716e+01 2.489243455615002265e-01
9.159999999999999432e+01 2.513691599784436681e-01
9.165000000000000568e+01 2.499022160440330653e-01
9.170000000000000284e+01 2.492186018296702610e-01
9.175000000000000000e+01 2.519029675224555564e-01
9.179999999999999716e+01 2.504047933682096438e-01
9.184999999999999432e+01 2.505467570713492687e-01
9.190000000000000568e+01 2.527076015012413857e-01
9.195000000000000284e+01 2.553662032286584949e-01
9.200000000000000000e+01 2.581380998264697912e-01
9.204999999999999716e+01 2.604241642756615627e-01
9.209999999999999432e+01 2.577834394342690127e-01
9.215000000000000568e+01 2.626676573000739645e-01
9.220000000000000284e+01 2.642996976798821507e-01
9.225000000000000000e+01 2.649873903576285827e-01
9.229999999999999716e+01 2.666463840346636749e-01
9.234999999999999432e+01 2.661377348698391043e-01
9.240000000000000568e+01 2.659273619735984528e-01
9.245000000000000284e+01 2.667464200470526792e-01
9.250000000000000000e+01 2.682966316306070742e-01
9.254999999999999716e+01 2.671568598368437852e-01
9.259999999999999432e+01 2.675102371267863433e-01
9.265000000000000568e+01 2.700084354546741783e-01
9.270000000000000284e+01 2.706290480984308577e-01
9.275000000000000000e+01 2.706942504165142371e-01
9.279999999999999716e+01 2.711660274106350021e-01
9.284999999999999432e+01 2.706071783311217449e-01
9.290000000000000568e+01 2.677346851305255071e-01
9.295000000000000284e+01 2.667832367499587409e-01
9.300000000000000000e+01 2.686413728929135103e-01
9.304999999999999716e+01 2.627938638774713898e-01
9.309999999999999432e+01 2.605366894266081257e-01
9.315000000000000568e+01 2.640222926053511499e-01
9.320000000000000284e+01 2.630267060373789878e-01
9.325000000000000000e+01 2.632755345771246036e-01
9.329999999999999716e+01 2.592617018897199199e-01
9.334999999999999432e+01 2.611912464359661956e-01
9.340000000000000568e+01 2.574089499708730466e-01
9.345000000000000284e+01 2.580762347469168216e-01
9.350000000000000000e+01 2.594865490859712409e-01
9.354999999999999716e+01 2.602444311278408473e-01
9.359999999999999432e+01 2.610444275846197093e-01
9.365000000000000568e+01 2.628254433702325032e-01
9.370000000000000284e+01 2.579126111909884611e-01
9.375000000000000000e+01 2.573418489109990936e-01
9.379999999999999716e+01 2.575809870102142574e-01
9.384999999999999432e+01 2.559160923503890350e-01
9.390000000000000568e+01 2.569790446858331023e-01
9.395000000000000284e+01 2.578758321766485007e-01
9.400000000000000000e+01 2.617661908989861730e-01
9.404999999999999716e+01 2.654871633132873665e-01
9.409999999999999432e+01 2.664580891697270193e-01
9.415000000000000568e+01 2.661837358074094495e-01
9.420000000000000284e+01 2.662392069798084071e-01
9.425000000000000000e+01 2.679067235991827167e-01
9.429999999999999716e+01 2.645187979643954801e-01
9.434999999999999432e+01 2.645142925710217696e-01
9.440000000000000568e+01 2.647928983605593589e-01
9.445000000000000284e+01 2.646634308180309536e-01
9.450000000000000000e+01 2.648318612462346455e-01
9.454999999999999716e+01 2.649232335023213314e-01
9.459999999999999432e+01 2.647639118529798719e-01
9.465000000000000568e+01 2.646689983220276710e-01
9.470000000000000284e+01 2.641975168989983414e-01
9.475000000000000000e+01 2.646217461657620063e-01
9.479999999999999716e+01 2.651160521907728329e-01
9.484999999999999432e+01 2.673174731852158148e-01
9.490000000000000568e+01 2.664726244869786154e-01
9.495000000000000284e+01 2.681180100729866345e-01
9.500000000000000000e+01 2.692183215578395905e-01
9.504999999999999716e+01 2.672207849152816173e-01
9.509999999999999432e+01 2.718605200293804369e-01
9.515000000000000568e+01 2.719637110573840943e-01
9.520000000000000284e+01 2.705101343270039371e-01
9.525000000000000000e+01 2.706235292391613312e-01
9.529999999999999716e+01 2.698858689356220530e-01
9.534999999999999432e+01 2.695402192487781345e-01
9.540000000000000568e+01 2.696807623124696240e-01
9.545000000000000284e+01 2.679951079073297771e-01
9.550000000000000000e+01 2.692089261904421771e-01
9.554999999999999716e+01 2.703462327664990505e-01
9.559999999999999432e+01 2.718554616496191567e-01
9.565000000000000568e+01 2.733030302556789803e-01
9.570000000000000284e+01 2.737230531151884638e-01
9.575000000000000000e+01 2.730506973596580900e-01
9.579999999999999716e+01 2.736976295717359342e-01
9.584999999999999432e+01 2.727004633604341310e-01
9.590000000000000568e+01 2.674767856349735684e-01
9.595000000000000284e+01 2.675926026266705060e-01
9.600000000000000000e+01 2.671381603436709939e-01
9.604999999999999716e+01 2.689491085726566366e-01
9.609999999999999432e+01 2.700910918718280040e-01
9.615000000000000568e+01 2.708828474016335974e-01
9.620000000000000284e+01 2.715437181349711904e-01
9.625000000000000000e+01 2.726765055214779299e-01
9.629999999999999716e+01 2.727133554571387619e-01
9.634999999999999432e+01 2.739877906697046339e-01
9.640000000000000568e+01 2.753537205085080375e-01
9.645000000000000284e+01 2.747510478937453815e-01
9.650000000000000000e+01 2.765626317024332814e-01
9.654999999999999716e+01 2.783157717100479545e-01
9.659999999999999432e+01 2.792277394978367466e-01
9.665000000000000568e+01 2.800014871291032215e-01
9.670000000000000284e+01 2.798576681811657529e-01
9.675000000000000000e+01 2.809340985123039980e-01
9.679999999999999716e+01 2.804707920829996870e-01
9.684999999999999432e+01 2.790002851052055810e-01
9.690000000000000568e+01 2.801352497114010243e-01
9.695000000000000284e+01 2.806838274582355020e-01
9.700000000000000000e+01 2.822085268720996853e-01
9.704999999999999716e+01 2.802152760223607930e-01
9.709999999999999432e+01 2.804936965619201916e-01
9.715000000000000568e+01 2.797889220254187181e-01
9.720000000000000284e+01 2.799819549741208169e-01
9.725000000000000000e+01 2.796929542498856613e-01
9.729999999999999716e+01 2.807710542799214393e-01
9.734999999999999432e+01 2.801806359674205438e-01
9.740000000000000568e+01 2.806740213274537266e-01
9.745000000000000284e+01 2.809295511204609186e-01
9.750000000000000000e+01 2.808449879191241561e-01
9.754999999999999716e+01 2.817925542408989958e-01
9.759999999999999432e+01 2.814867287164553034e-01
9.765000000000000568e+01 2.817095208667089734e-01
9.770000000000000284e+01 2.798817958943872197e-01
9.775000000000000000e+01 2.775409464281781702e-01
9.779999999999999716e+01 2.742860400530554577e-01
9.784999999999999432e+01 2.751447891576435656e-01
9.790000000000000568e+01 2.746343505787423589e-01
9.795000000000000284e+01 2.740692749303489939e-01
9.800000000000000000e+01 2.736837485452003338e-01
9.804999999999999716e+01 2.749992966899449942e-01
9.809999999999999432e+01 2.709372164846036157e-01
9.815000000000000568e+01 2.706000159184553389e-01
9.820000000000000284e+01 2.718668520115988807e-01
9.825000000000000000e+01 2.719627112540179970e-01
9.829999999999999716e+01 2.697356478153809523e-01
9.834999999999999432e+01 2.698758833400803914e-01
9.840000000000000568e+01 2.706756907355479247e-01
9.845000000000000284e+01 2.702987019856741835e-01
9.850000000000000000e+01 2.705089822719903836e-01
9.854999999999999716e+01 2.701063865972486711e-01
9.859999999999999432e+01 2.704471533400141237e-01
9.865000000000000568e+01 2.725080440619645494e-01
9.870000000000000284e+01 2.734605981777915029e-01
9.875000000000000000e+01 2.667678764882348563e-01
9.879999999999999716e+01 2.634998656330041489e-01
9.884999999999999432e+01 2.646774088147859083e-01
9.890000000000000568e+01 2.649684490139296300e-01
9.895000000000000284e+01 2.644620045622663729e-01
9.900000000000000000e+01 2.588834978440918699e-01
9.904999999999999716e+01 2.600876758533431921e-01
9.909999999999999432e+01 2.593661239775948979e-01
9.915000000000000568e+01 2.555478435930416681e-01
9.920000000000000284e+01 2.560537193216631535e-01
9.925000000000000000e+01 2.564155771703415243e-01
9.929999999999999716e+01 2.557518940664628149e-01
9.934999999999999432e+01 2.559745749169593521e-01
9.940000000000000568e+01 2.563059360412059950e-01
9.945000000000000284e+01 2.549251441112520000e-01
9.950000000000000000e+01 2.486797904821971827e-01
9.954999999999999716e+01 2.560569860403807962e-01
9.959999999999999432e+01 2.558097160274515613e-01
9.965000000000000568e+01 2.553076271850508450e-01
9.970000000000000284e+01 2.552979478111732647e-01
9.975000000000000000e+01 2.551215496984123865e-01
9.979999999999999716e+01 2.550199849734094415e-01
9.984999999999999432e+01 2.533958191114167868e-01
9.990000000000000568e+01 2.529671635956258213e-01
9.995000000000000284e+01 2.528108092950351882e-01
1.000000000000000000e+02 2.549243495502294121e-01
1.000499999999999972e+02 2.556169954080342310e-01
1.000999999999999943e+02 2.570996838219143377e-01
1.001500000000000057e+02 2.570524482495771257e-01
1.002000000000000028e+02 2.568371278066325369e-01
1.002500000000000000e+02 2.567606118125216330e-01
1.002999999999999972e+02 2.564051730884049918e-01
1.003499999999999943e+02 2.552779584821816550e-01
1.004000000000000057e+02 2.548073337133667238e-01
1.004500000000000028e+02 2.560124547024122399e-01
1.005000000000000000e+02 2.553076994752081497e-01
1.005499999999999972e+02 2.553630487792243331e-01
1.005999999999999943e+02 2.548925214417397944e-01
1.006500000000000057e+02 2.551473394602073452e-01
1.007000000000000028e+02 2.556385149529135647e-01
1.007500000000000000e+02 2.558845280798960342e-01
1.007999999999999972e+02 2.562487454565952616e-01
1.008499999999999943e+02 2.567719768298029615e-01
1.009000000000000057e+02 2.562874057430042374e-01
1.009500000000000028e+02 2.548745530107738855e-01
1.010000000000000000e+02 2.548219347856062744e-01
1.010499999999999972e+02 2.569329114563811967e-01
1.010999999999999943e+02 2.575063688116166483e-01
1.011500000000000057e+02 2.572070143226012351e-01
1.012000000000000028e+02 2.560486957458337209e-01
1.012500000000000000e+02 2.590752029420165803e-01
1.012999999999999972e+02 2.591775338491466019e-01
1.013499999999999943e+02 2.626078847674321870e-01
1.014000000000000057e+02 2.684827975869504835e-01
1.014500000000000028e+02 2.344144004607184584e-01
1.015000000000000000e+02 2.284856108741389613e-01
1.015499999999999972e+02 2.307611904490040888e-01
1.015999999999999943e+02 2.281013033607039164e-01
1.016500000000000057e+02 2.349909989032100410e-01
1.017000000000000028e+02 1.939039925632053130e-01
1.017500000000000000e+02 1.949467832489193975e-01
1.017999999999999972e+02 1.951911107364128206e-01
1.018499999999999943e+02 1.937203216705684350e-01
1.019000000000000057e+02 1.838907403477845759e-01
1.019500000000000028e+02 1.851083328391929517e-01
1.020000000000000000e+02 1.841713638231399497e-01
1.020499999999999972e+02 1.153069900036734208e-01
1.020999999999999943e+02 1.159334887202030789e-01
1.021500000000000057e+02 1.098578443030868851e-01
1.022000000000000028e+02 1.037180400822519111e-01
1.022500000000000000e+02 1.048903178176555095e-01
1.022999999999999972e+02 9.902857774197702800e-02
1.023499999999999943e+02 8.918593148479865562e-02
1.024000000000000057e+02 8.582387730556037542e-02
1.024500000000000028e+02 9.056536933568398728e-02
1.025000000000000000e+02 8.948344966584421967e-02
1.025499999999999972e+02 9.133016009055458517e-02
1.025999999999999943e+02 9.598675081104561524e-02
1.026500000000000057e+02 9.629381437999878779e-02
1.027000000000000028e+02 9.836434442029279301e-02
1.027500000000000000e+02 9.726495965521442244e-02
1.027999999999999972e+02 9.748515503613734701e-02
1.028499999999999943e+02 9.468130907385521877e-02
1.029000000000000057e+02 9.326197965207358442e-02
1.029500000000000028e+02 9.315540924010692891e-02
1.030000000000000000e+02 9.256773915369413686e-02
1.030499999999999972e+02 9.265017249850200642e-02
1.030999999999999943e+02 9.244561744844531637e-02
1.031500000000000057e+02 9.127383557738713571e-02
1.032000000000000028e+02 9.117496758443617566e-02
1.032500000000000000e+02 8.987758294644776491e-02
1.032999999999999972e+02 8.900382955981402111e-02
1.033499999999999943e+02 8.809196198175990589e-02
1.034000000000000057e+02 8.577561846553022340e-02
1.034500000000000028e+02 8.635702108698400936e-02
1.035000000000000000e+02 8.668936904833191015e-02
1.035499999999999972e+02 8.722384243362552025e-02
1.035999999999999943e+02 8.748423643334340971e-02
1.036500000000000057e+02 8.628188286744813140e-02
1.037000000000000028e+02 8.645942700695766203e-02
1.037500000000000000e+02 8.536605092919626048e-02
1.037999999999999972e+02 8.402006360290517617e-02
1.038499999999999943e+02 8.583612961331665847e-02
1.039000000000000057e+02 8.647851550102046703e-02
1.039500000000000028e+02 8.588474418101912922e-02
1.040000000000000000e+02 8.683673137859675151e-02
1.040499999999999972e+02 8.491599069365475538e-02
1.040999999999999943e+02 8.649296366482120413e-02
1.041500000000000057e+02 8.826383009671734392e-02
1.042000000000000028e+02 8.805857326465936497e-02
1.042500000000000000e+02 8.819430379805485998e-02
1.042999999999999972e+02 8.843532885637726826e-02
1.043499999999999943e+02 8.816288761333401780e-02
1.044000000000000057e+02 8.845205071729027313e-02
1.044500000000000028e+02 8.958731764105402895e-02
1.045000000000000000e+02 8.232051158555107884e-02
1.045499999999999972e+02 8.260978017052968136e-02
1.045999999999999943e+02 8.507306183496241014e-02
1.046500000000000057e+02 8.448651465380636882e-02
1.047000000000000028e+02 8.346560838050227915e-02
1.047500000000000000e+02 8.377339976738898408e-02
1.047999999999999972e+02 8.322833870367565834e-02
1.048499999999999943e+02 8.297737330177061554e-02
1.049000000000000057e+02 8.263055823386918075e-02
1.049500000000000028e+02 8.116069682043922096e-02
1.050000000000000000e+02 8.164927669532882903e-02
1.050499999999999972e+02 8.248319768717697620e-02
1.050999999999999943e+02 8.402890289103336074e-02
1.051500000000000057e+02 8.355164412460105994e-02
1.052000000000000028e+02 8.270758655184395902e-02
1.052500000000000000e+02 7.982597085174983342e-02
1.052999999999999972e+02 8.359715621864372004e-02
1.053499999999999943e+02 8.449530449609431171e-02
1.054000000000000057e+02 8.359645487276627651e-02
1.054500000000000028e+02 8.468850629088839344e-02
1.055000000000000000e+02 8.248139719169865491e-02
1.055499999999999972e+02 8.108422861186914687e-02
1.055999999999999943e+02 8.171023224617189606e-02
1.056500000000000057e+02 8.267017273727435278e-02
1.057000000000000028e+02 8.351366877580000680e-02
1.057500000000000000e+02 8.412161746921215100e-02
1.057999999999999972e+02 5.832684570861968593e-02
1.058499999999999943e+02 5.053274245946377113e-02
1.059000000000000057e+02 5.451734205059420579e-02
1.059500000000000028e+02 5.518807286007389179e-02
1.060000000000000000e+02 5.520383223019888902e-02
1.060499999999999972e+02 5.512120347364722617e-02
1.060999999999999943e+02 5.774933818436642219e-02
1.061500000000000057e+02 5.740587165331426101e-02
1.062000000000000028e+02 5.461147732613474970e-02
1.062500000000000000e+02 5.491498641292344440e-02
1.062999999999999972e+02 5.534060555073377907e-02
1.063499999999999943e+02 5.487026700546501073e-02
1.064000000000000057e+02 5.416004229108506429e-02
1.064500000000000028e+02 5.126967121339286171e-02
1.065000000000000000e+02 5.320011193500872454e-02
1.065499999999999972e+02 5.296661801327730290e-02
1.065999999999999943e+02 5.424171528221447686e-02
1.066500000000000057e+02 5.597602292505931415e-02
1.067000000000000028e+02 5.613728946250060026e-02
1.067500000000000000e+02 5.629010522882563899e-02
1.067999999999999972e+02 5.045579084124324210e-02
1.068499999999999943e+02 5.222840827968323191e-02
1.069000000000000057e+02 5.480869247385364990e-02
1.069500000000000028e+02 5.624173578296724763e-02
1.070000000000000000e+02 5.361392565284375800e-02
1.070499999999999972e+02 5.058519597777878102e-02
1.070999999999999943e+02 4.923181788403344777e-02
1.071500000000000057e+02 4.774443683023510410e-02
1.072000000000000028e+02 4.810040031661416693e-02
1.072500000000000000e+02 4.688987738223250601e-02
1.072999999999999972e+02 5.056990199387655094e-02
1.073499999999999943e+02 5.102294430907276801e-02
1.074000000000000057e+02 5.141986182859301091e-02
1.074500000000000028e+02 5.260331658783486825e-02
1.075000000000000000e+02 5.192796321213290212e-02
1.075499999999999972e+02 4.210877740163311567e-02
1.075999999999999943e+02 4.284123203031970500e-02
1.076500000000000057e+02 4.045281062957153950e-02
1.077000000000000028e+02 3.987318289427033147e-02
1.077500000000000000e+02 4.317185024196889404e-02
1.077999999999999972e+02 4.451637048998073609e-02
1.078499999999999943e+02 4.454413463281962915e-02
1.079000000000000057e+02 4.592872346062550071e-02
1.079500000000000028e+02 4.551185950152698834e-02
1.080000000000000000e+02 5.062510783052780183e-02
1.080499999999999972e+02 4.981056819184292300e-02
1.080999999999999943e+02 5.230275941684210672e-02
1.081500000000000057e+02 5.701267451251810364e-02
1.082000000000000028e+02 5.996221972905443204e-02
1.082500000000000000e+02 6.014324692446231663e-02
1.082999999999999972e+02 5.633043469969724326e-02
1.083499999999999943e+02 5.570299997912108586e-02
1.084000000000000057e+02 5.612503542235316306e-02
1.084500000000000028e+02 5.662119395999408444e-02
1.085000000000000000e+02 5.642613481451291130e-02
1.085499999999999972e+02 5.554003929745762735e-02
1.085999999999999943e+02 5.448555216381264360e-02
1.086500000000000057e+02 5.399419474973671945e-02
1.087000000000000028e+02 5.413754251574583176e-02
1.087500000000000000e+02 5.398203139098020631e-02
1.087999999999999972e+02 5.318350111665470781e-02
1.088499999999999943e+02 5.392444849333954959e-02
1.089000000000000057e+02 5.279476328688715442e-02
1.089500000000000028e+02 5.377071033448060922e-02
1.090000000000000000e+02 5.684612658623633408e-02
1.090499999999999972e+02 5.882377378697496023e-02
1.090999999999999943e+02 6.060264578683297043e-02
1.091500000000000057e+02 6.129998027589439458e-02
1.092000000000000028e+02 6.618927948494858493e-02
1.092500000000000000e+02 6.850183889908174895e-02
1.092999999999999972e+02 6.997238425621064850e-02
1.093499999999999943e+02 7.342133101951471563e-02
1.094000000000000057e+02 7.539822291364933760e-02
1.094500000000000028e+02 7.568705165068519147e-02
1.095000000000000000e+02 8.131101912406690779e-02
1.095499999999999972e+02 8.192409320869788181e-02
1.095999999999999943e+02 7.698589338222888712e-02
1.096500000000000057e+02 7.666871780696440930e-02
1.097000000000000028e+02 7.512895163038295354e-02
1.097500000000000000e+02 7.484393795729871179e-02
1.097999999999999972e+02 7.477191359168545992e-02
1.098499999999999943e+02 7.859443185870791659e-02
1.099000000000000057e+02 7.752786436547935700e-02
1.099500000000000028e+02 7.826805246896263724e-02
1.100000000000000000e+02 7.953756402075448650e-02
1.100499999999999972e+02 8.165643128338265222e-02
1.100999999999999943e+02 8.253738522456423310e-02
1.101500000000000057e+02 8.447955945103947928e-02
1.102000000000000028e+02 8.345868046385905570e-02
1.102500000000000000e+02 8.379563961981426057e-02
1.102999999999999972e+02 8.360266046277001206e-02
1.103499999999999943e+02 8.389789508713836608e-02
1.104000000000000057e+02 8.465326264343783769e-02
1.104500000000000028e+02 8.476929898578884626e-02
1.105000000000000000e+02 8.466500106532229286e-02
1.105499999999999972e+02 8.381551786776222923e-02
1.105999999999999943e+02 8.235327495623287475e-02
1.106500000000000057e+02 8.238117930087805740e-02
1.107000000000000028e+02 8.256761396078757254e-02
1.107500000000000000e+02 8.279712606821848508e-02
1.107999999999999972e+02 8.158452476211976168e-02
1.108499999999999943e+02 8.128961341340686098e-02
1.109000000000000057e+02 7.953409131540925547e-02
1.109500000000000028e+02 8.088921554722051932e-02
1.110000000000000000e+02 7.596090342090965064e-02
1.110499999999999972e+02 7.438897053471144050e-02
1.110999999999999943e+02 7.565254075596079819e-02
1.111500000000000057e+02 7.167963149776360177e-02
1.112000000000000028e+02 7.325905460066123309e-02
1.112500000000000000e+02 7.311179323928253260e-02
1.112999999999999972e+02 7.268412208296688715e-02
1.113499999999999943e+02 7.300763930169100469e-02
1.114000000000000057e+02 7.401308115031711432e-02
1.114500000000000028e+02 7.435883977131689526e-02
1.115000000000000000e+02 6.680887780229911865e-02
1.115499999999999972e+02 6.723679534025589488e-02
1.115999999999999943e+02 6.827297141613079823e-02
1.116500000000000057e+02 6.579800415956428561e-02
1.117000000000000028e+02 6.804024907738721872e-02
1.117500000000000000e+02 6.966417975269742491e-02
1.117999999999999972e+02 6.750653291246375143e-02
1.118499999999999943e+02 6.736330202277733548e-02
1.119000000000000057e+02 6.891291652497906484e-02
1.119500000000000028e+02 6.813443288244776241e-02
1.120000000000000000e+02 4.998065020352850801e-02
1.120499999999999972e+02 5.006384174270404885e-02
1.120999999999999943e+02 5.140491456254448616e-02
1.121500000000000057e+02 5.151152041887474553e-02
1.122000000000000028e+02 5.264173055088251091e-02
1.122500000000000000e+02 5.114441238588866151e-02
1.122999999999999972e+02 5.038402260754606260e-02
1.123499999999999943e+02 5.020417122993420939e-02
1.124000000000000057e+02 5.022366650283034695e-02
1.124500000000000028e+02 5.053976913623193373e-02
1.125000000000000000e+02 5.147433701386376625e-02
1.125499999999999972e+02 5.048052925619954390e-02
1.125999999999999943e+02 4.890821050284585580e-02
1.126500000000000057e+02 4.845886037679508068e-02
1.127000000000000028e+02 4.278844518259301150e-02
1.127500000000000000e+02 3.855133466128793374e-02
1.127999999999999972e+02 3.955696252233345533e-02
1.128499999999999943e+02 4.003693771105686083e-02
1.129000000000000057e+02 3.988536887791491875e-02
1.129500000000000028e+02 4.011299709104165778e-02
1.130000000000000000e+02 4.227970410742118434e-02
1.130499999999999972e+02 4.264705787567527051e-02
1.130999999999999943e+02 4.319311703525496871e-02
1.131500000000000057e+02 4.454258358633467196e-02
1.132000000000000028e+02 4.507488178366873821e-02
1.132500000000000000e+02 4.035485770327503635e-02
1.132999999999999972e+02 4.071776846214341522e-02
1.133499999999999943e+02 3.997339644743428538e-02
1.134000000000000057e+02 3.861207992170363063e-02
1.134500000000000028e+02 3.819791147444246554e-02
1.135000000000000000e+02 3.706243505034786251e-02
1.135499999999999972e+02 3.828153302320653345e-02
1.135999999999999943e+02 4.051481744746920910e-02
1.136500000000000057e+02 4.021343580511237831e-02
1.137000000000000028e+02 4.169902389646994167e-02
1.137500000000000000e+02 4.257355024979516539e-02
1.137999999999999972e+02 4.434119525146074797e-02
1.138499999999999943e+02 4.406597926191738873e-02
1.139000000000000057e+02 4.509853157932008222e-02
1.139500000000000028e+02 4.058541084429705126e-02
1.140000000000000000e+02 4.017505277405399033e-02
1.140499999999999972e+02 3.924941128038882815e-02
1.140999999999999943e+02 3.946394155916033153e-02
1.141500000000000057e+02 3.757777158919169136e-02
1.142000000000000028e+02 3.679871140444092997e-02
1.142500000000000000e+02 3.460535118110715652e-02
1.142999999999999972e+02 3.060382648233254260e-02
1.143499999999999943e+02 2.850973015174815967e-02
1.144000000000000057e+02 2.806059236540830656e-02
1.144500000000000028e+02 2.830331164863131993e-02
1.145000000000000000e+02 2.772938095944255457e-02
1.145499999999999972e+02 2.213802223106909814e-02
1.145999999999999943e+02 2.114747579167972763e-02
1.146500000000000057e+02 2.214947482240754717e-02
1.147000000000000028e+02 2.431475650294384963e-02
1.147500000000000000e+02 2.606777953946163434e-02
1.147999999999999972e+02 2.627892272567029439e-02
1.148499999999999943e+02 2.728134097047400786e-02
1.149000000000000057e+02 2.751366215875838961e-02
1.149500000000000028e+02 2.777064332583477693e-02
1.150000000000000000e+02 2.822458018890387429e-02
1.150499999999999972e+02 2.984768763726649080e-02
1.150999999999999943e+02 3.323161918986598795e-02
1.151500000000000057e+02 4.399942393579240468e-02
1.152000000000000028e+02 4.552600495000975328e-02
1.152500000000000000e+02 4.531811281278441683e-02
1.152999999999999972e+02 4.586015385939134353e-02
1.153499999999999943e+02 4.836459412567838817e-02
1.154000000000000057e+02 4.859282708141200030e-02
1.154500000000000028e+02 4.891848421967432553e-02
1.155000000000000000e+02 4.943750800140001012e-02
1.155499999999999972e+02 4.840762641586650317e-02
1.155999999999999943e+02 4.746423752741865676e-02
1.156500000000000057e+02 4.733466460027981743e-02
1.157000000000000028e+02 4.807773198782372415e-02
1.157500000000000000e+02 4.742904229438758834e-02
1.157999999999999972e+02 4.712060828439949139e-02
1.158499999999999943e+02 4.677065078468971293e-02
1.159000000000000057e+02 4.560286220809941365e-02
1.159500000000000028e+02 4.398828033258263270e-02
1.160000000000000000e+02 4.466641533661495217e-02
1.160499999999999972e+02 4.448488213196070268e-02
1.160999999999999943e+02 4.203262212817321375e-02
1.161500000000000057e+02 4.350515479742064762e-02
1.162000000000000028e+02 4.607534531503103964e-02
1.162500000000000000e+02 4.674935858971625974e-02
1.162999999999999972e+02 4.558130526304701030e-02
1.163499999999999943e+02 4.729383403037536876e-02
1.164000000000000057e+02 4.879848589208433257e-02
1.164500000000000028e+02 4.780856352498710771e-02
1.165000000000000000e+02 4.494465715352980589e-02
1.165499999999999972e+02 4.497910738050899665e-02
1.165999999999999943e+02 4.190494942135388617e-02
1.166500000000000057e+02 4.301177028299554145e-02
1.167000000000000028e+02 4.291761747503180374e-02
1.167500000000000000e+02 4.033779617743807333e-02
1.167999999999999972e+02 3.987948749254441316e-02
1.168499999999999943e+02 3.759107926107058822e-02
1.169000000000000057e+02 3.625416143693514781e-02
1.169500000000000028e+02 3.566799543797382482e-02
1.170000000000000000e+02 3.224493390616882393e-02
1.170499999999999972e+02 3.004988118442497927e-02
1.170999999999999943e+02 3.271941001123816056e-02
1.171500000000000057e+02 3.148411997791596140e-02
1.172000000000000028e+02 2.972196777687836217e-02
1.172500000000000000e+02 2.784742354362923500e-02
1.172999999999999972e+02 2.760780297589708263e-02
1.173499999999999943e+02 2.787386221266101999e-02
1.174000000000000057e+02 2.865334870019784277e-02
1.174500000000000028e+02 3.010831559327295515e-02
1.175000000000000000e+02 2.755429032449959251e-02
1.175499999999999972e+02 2.836746370419957960e-02
1.175999999999999943e+02 2.831148857934522381e-02
1.176500000000000057e+02 2.486619916148465059e-02
1.177000000000000028e+02 2.571551645719955675e-02
1.177500000000000000e+02 2.671523115460270464e-02
1.177999999999999972e+02 2.527417772164737217e-02
1.178499999999999943e+02 2.545662135135122808e-02
1.179000000000000057e+02 2.441091552718514801e-02
1.179500000000000028e+02 2.386195925155529945e-02
1.180000000000000000e+02 2.431248507879798029e-02
1.180499999999999972e+02 2.195782713745107403e-02
1.180999999999999943e+02 2.456282987210054933e-02
1.181500000000000057e+02 2.473316680509100168e-02
1.182000000000000028e+02 2.461617429912979493e-02
1.182500000000000000e+02 2.350118106074759738e-02
1.182999999999999972e+02 2.702724902827293926e-02
1.183499999999999943e+02 2.706054459900636075e-02
1.184000000000000057e+02 2.938113165334448745e-02
1.184500000000000028e+02 2.917108970899063430e-02
1.185000000000000000e+02 2.815676694654972376e-02
1.185499999999999972e+02 2.847762187728525296e-02
1.185999999999999943e+02 2.557451455557865211e-02
1.186500000000000057e+02 2.747030076912069727e-02
1.187000000000000028e+02 2.664162876297602317e-02
1.187500000000000000e+02 2.390702825160735331e-02
1.187999999999999972e+02 2.483530378208426842e-02
1.188499999999999943e+02 2.390782909976457357e-02
1.189000000000000057e+02 2.634323557331573473e-02
1.189500000000000028e+02 2.791598338381629310e-02
1.190000000000000000e+02 1.733218383724676598e-02
1.190499999999999972e+02 1.281667909540697321e-02
1.190999999999999943e+02 1.454150698401504918e-02
1.191500000000000057e+02 1.364676307353660488e-02
1.192000000000000028e+02 1.303166531277439623e-02
1.192500000000000000e+02 1.412885990070442133e-02
1.192999999999999972e+02 7.453861079440239970e-03
1.193499999999999943e+02 8.860853893800139935e-03
1.194000000000000057e+02 9.183105566046506976e-03
1.194500000000000028e+02 9.958418557516455008e-03
1.195000000000000000e+02 1.218365033935735892e-02
1.195499999999999972e+02 1.259875072734551252e-02
1.195999999999999943e+02 1.227838929367095107e-02
1.196500000000000057e+02 1.141321553385407292e-02
1.197000000000000028e+02 1.023613261550914040e-02
1.197500000000000000e+02 1.028675614311485090e-02
1.197999999999999972e+02 1.760643854056868950e-03
1.198499999999999943e+02 -2.650160818316728544e-03
1.199000000000000057e+02 3.389080749926957816e-03
1.199500000000000028e+02 5.202775043816284563e-03
1.200000000000000000e+02 6.089509363176703015e-03
1.200499999999999972e+02 6.320634441950067142e-03
1.200999999999999943e+02 5.454430050315251660e-03
1.201500000000000057e+02 5.318214003244278038e-03
1.202000000000000028e+02 6.010436094306736976e-03
1.202500000000000000e+02 6.869859345825474022e-03
1.202999999999999972e+02 5.231503788942927675e-03
1.203499999999999943e+02 5.723312942090539625e-03
1.204000000000000057e+02 4.247324053393468704e-03
1.204500000000000028e+02 1.882173050292051779e-03
1.205000000000000000e+02 3.806375294911802307e-03
1.205499999999999972e+02 6.036552544614277004e-03
1.205999999999999943e+02 7.205401996855622521e-03
1.206500000000000057e+02 8.497597471674885744e-03
1.207000000000000028e+02 5.467522228689878500e-03
1.207500000000000000e+02 6.510779216354871911e-03
1.207999999999999972e+02 6.741207703747048412e-03
1.208499999999999943e+02 8.825927015696854311e-03
1.209000000000000057e+02 8.345339837550347015e-03
1.209500000000000028e+02 8.850068559406504623e-03
1.210000000000000000e+02 1.117998657167557433e-02
1.210499999999999972e+02 1.230724052346347797e-02
1.210999999999999943e+02 1.203064351237208805e-02
1.211500000000000057e+02 1.174480878434145704e-02
1.212000000000000028e+02 7.087802397021144944e-03
1.212500000000000000e+02 7.111752754938097977e-03
1.212999999999999972e+02 5.917269223564408480e-03
1.213499999999999943e+02 4.413290097498151314e-03
1.214000000000000057e+02 4.496466931977627195e-03
1.214500000000000028e+02 5.445602704163957086e-03
1.215000000000000000e+02 7.810366734207744958e-03
1.215499999999999972e+02 8.500652626218296870e-03
1.215999999999999943e+02 9.178954958783012638e-03
1.216500000000000057e+02 9.362540035921311857e-03
1.217000000000000028e+02 1.002007577145831718e-02
1.217500000000000000e+02 8.571817212048178300e-03
1.217999999999999972e+02 8.501668467655251749e-03
1.218499999999999943e+02 7.143220062898154171e-03
1.219000000000000057e+02 9.014199187632654722e-03
1.219500000000000028e+02 7.817355792458950681e-03
1.220000000000000000e+02 7.875144702528013782e-03
1.220499999999999972e+02 6.748065577725475238e-03
1.220999999999999943e+02 7.770053495867275915e-03
1.221500000000000057e+02 7.408045508158186791e-03
1.222000000000000028e+02 8.769118088627219504e-03
1.222500000000000000e+02 9.584086620992211120e-03
1.222999999999999972e+02 9.253780603743834085e-03
1.223499999999999943e+02 1.115592065274321511e-02
1.224000000000000057e+02 1.212268984777403399e-02
1.224500000000000028e+02 1.142092020833386685e-02
1.225000000000000000e+02 1.048556016118733225e-02
1.225499999999999972e+02 9.165553340200109297e-03
1.225999999999999943e+02 7.861352206037220541e-03
1.226500000000000057e+02 8.821526875907183263e-03
1.227000000000000028e+02 9.199077719184801938e-03
1.227500000000000000e+02 1.307441551756443991e-02
1.227999999999999972e+02 1.417278191806383737e-02
1.228499999999999943e+02 1.386811914200347315e-02
1.229000000000000057e+02 1.380833046067515141e-02
1.229500000000000028e+02 1.414685570838807374e-02
1.230000000000000000e+02 1.121725747231299385e-02
1.230499999999999972e+02 8.989632812191851105e-03
1.230999999999999943e+02 8.640022463174336365e-03
1.231500000000000057e+02 1.010706259717638819e-02
1.232000000000000028e+02 1.165235151506930147e-02
1.232500000000000000e+02 1.105298017334643661e-02
1.232999999999999972e+02 1.075662946310357998e-02
1.233499999999999943e+02 1.160177565902624323e-02
1.234000000000000057e+02 8.556934979595557864e-03
1.234500000000000028e+02 7.859326979626867285e-03
1.235000000000000000e+02 7.716910519633052301e-03
1.235499999999999972e+02 6.848240012997558121e-03
1.235999999999999943e+02 5.727342459189559490e-03
1.236500000000000057e+02 3.542197399149656437e-03
1.237000000000000028e+02 3.304075280086837905e-03
1.237500000000000000e+02 5.376797243524291010e-03
1.237999999999999972e+02 9.467145563654869034e-03
1.238499999999999943e+02 9.918864247043631538e-03
1.239000000000000057e+02 9.718342034042069116e-03
1.239500000000000028e+02 9.886572689969660988e-03
1.240000000000000000e+02 1.015589848097447206e-02
1.240499999999999972e+02 8.910137317918911948e-03
1.240999999999999943e+02 9.129212481105744917e-03
1.241500000000000057e+02 8.697053194919717248e-03
1.242000000000000028e+02 1.090219909252426386e-02
1.242500000000000000e+02 1.156254436246472762e-02
1.242999999999999972e+02 1.177414118521425898e-02
1.243499999999999943e+02 1.166595646770823488e-02
1.244000000000000057e+02 1.157225951785353056e-02
1.244500000000000028e+02 1.061864657495952338e-02
1.245000000000000000e+02 1.353658253899973386e-02
1.245499999999999972e+02 1.325406630975131499e-02
1.245999999999999943e+02 1.464974128579397961e-02
1.246500000000000057e+02 1.547071876225514057e-02
1.247000000000000028e+02 1.504871393827419621e-02
1.247500000000000000e+02 1.582141002909982427e-02
1.247999999999999972e+02 1.503064080774323477e-02
1.248499999999999943e+02 1.608621542850044092e-02
1.249000000000000057e+02 1.716915935999754200e-02
1.249500000000000028e+02 1.774582058182948285e-02
1.250000000000000000e+02 1.804323565468269469e-02
1.250499999999999972e+02 2.055041624560688743e-02
1.250999999999999943e+02 2.295498832899097591e-02
1.251500000000000057e+02 2.410071188578870316e-02
1.252000000000000028e+02 2.561677009304177965e-02
1.252500000000000000e+02 2.311411707149951464e-02
1.252999999999999972e+02 2.049450393054629352e-02
1.253499999999999943e+02 2.106330514402120907e-02
1.254000000000000057e+02 2.168952712333310773e-02
1.254500000000000028e+02 2.056574794030418055e-02
1.255000000000000000e+02 2.054758897876302060e-02
1.255499999999999972e+02 1.889916079820735950e-02
1.255999999999999943e+02 1.999224906337161017e-02
1.256500000000000057e+02 2.086531000455909418e-02
1.257000000000000028e+02 2.081123430877599226e-02
1.257500000000000000e+02 1.912155296589862497e-02
1.257999999999999972e+02 1.741755862918773282e-02
1.258499999999999943e+02 1.782029681076343838e-02
1.259000000000000057e+02 1.909192642735619422e-02
1.259500000000000028e+02 2.323280970387657865e-02
1.260000000000000000e+02 2.107648478013204527e-02
1.260499999999999972e+02 2.161476607926933816e-02
1.260999999999999943e+02 2.292120608383915736e-02
1.261500000000000057e+02 2.514087702405356020e-02
1.262000000000000028e+02 2.376963077008699410e-02
1.262500000000000000e+02 2.375656902479696131e-02
1.262999999999999972e+02 2.899573564113165289e-02
1.263499999999999943e+02 3.207448638219138892e-02
1.264000000000000057e+02 3.207364760960810385e-02
1.264500000000000028e+02 3.370281840379434762e-02
1.265000000000000000e+02 3.378601519617917964e-02
1.265499999999999972e+02 3.222249536373149315e-02
1.265999999999999943e+02 3.257448964158610183e-02
1.266500000000000057e+02 3.287710375939144336e-02
1.267000000000000028e+02 3.331461805992989855e-02
1.267500000000000000e+02 3.520982229856123302e-02
1.267999999999999972e+02 3.635888537110422425e-02
1.268499999999999943e+02 3.485901026638507649e-02
1.269000000000000057e+02 3.272651255767155404e-02
1.269500000000000028e+02 3.229753906493252474e-02
1.270000000000000000e+02 3.580883908584752556e-02
1.270499999999999972e+02 3.483727492267969100e-02
1.270999999999999943e+02 3.593800003038665619e-02
1.271500000000000057e+02 3.604602051431883558e-02
1.272000000000000028e+02 3.917256722508855038e-02
1.272500000000000000e+02 3.998570500776361947e-02
1.272999999999999972e+02 4.218571963857081081e-02
1.273499999999999943e+02 4.297510433755849513e-02
1.274000000000000057e+02 4.196874975545170083e-02
1.274500000000000028e+02 4.279715307074075104e-02
1.275000000000000000e+02 4.232551193480098284e-02
1.275499999999999972e+02 4.049827270784864958e-02
1.275999999999999943e+02 3.810650938401497628e-02
1.276500000000000057e+02 3.784350291399004446e-02
1.277000000000000028e+02 3.886716413091182570e-02
1.277500000000000000e+02 3.906681026862211109e-02
1.277999999999999972e+02 3.740258694854804722e-02
1.278499999999999943e+02 4.023392072604838055e-02
1.279000000000000057e+02 4.245006691956258044e-02
1.279500000000000028e+02 4.252279091429888441e-02
1.280000000000000000e+02 4.242122451455267867e-02
1.280500000000000114e+02 4.359946598043851901e-02
1.280999999999999943e+02 4.301388930997398358e-02
1.281500000000000057e+02 4.155770493935382476e-02
1.281999999999999886e+02 4.166423685480073053e-02
1.282500000000000000e+02 4.253121574744316014e-02
1.283000000000000114e+02 4.377248867517042480e-02
1.283499999999999943e+02 4.316490569878466549e-02
1.284000000000000057e+02 4.517762071079964303e-02
1.284499999999999886e+02 4.673854842487028954e-02
1.285000000000000000e+02 4.675838827172246193e-02
1.285500000000000114e+02 4.378722785284936553e-02
1.285999999999999943e+02 3.666548119390394128e-02
1.286500000000000057e+02 3.873918278029366696e-02
1.286999999999999886e+02 4.107817501440625546e-02
1.287500000000000000e+02 4.270748855653368897e-02
1.288000000000000114e+02 4.411038434942289588e-02
1.288499999999999943e+02 4.406932939221978179e-02
1.289000000000000057e+02 4.353243914141655818e-02
1.289499999999999886e+02 4.456226698375885531e-02
1.290000000000000000e+02 4.444154793139488274e-02
1.290500000000000114e+02 4.562789705016128544e-02
1.290999999999999943e+02 4.603899138046444600e-02
1.291500000000000057e+02 4.471809277759624529e-02
1.291999999999999886e+02 4.371036658229742605e-02
1.292500000000000000e+02 4.268786198076837679e-02
1.293000000000000114e+02 4.308264490981470601e-02
1.293499999999999943e+02 3.424179770311761711e-02
1.294000000000000057e+02 3.363125643797691688e-02
1.294499999999999886e+02 3.101426221481471887e-02
1.295000000000000000e+02 5.229386509026967209e-03
1.295500000000000114e+02 4.039115137847258154e-03
1.295999999999999943e+02 4.051750484527368544e-03
1.296500000000000057e+02 4.770916838169627500e-03
1.296999999999999886e+02 6.134700234838675291e-03
1.297500000000000000e+02 3.870865630578231367e-03
1.298000000000000114e+02 7.531247520029137402e-03
1.298499999999999943e+02 5.701950160704790521e-03
1.299000000000000057e+02 8.621039444904695162e-03
1.299499999999999886e+02 7.518164074903281417e-03
1.300000000000000000e+02 4.702593548159066453e-03
1.300500000000000114e+02 -3.913370364458292755e-03
1.300999999999999943e+02 -2.752393938328346994e-03
1.301500000000000057e+02 -9.321349429145799016e-04
1.301999999999999886e+02 1.358109409860904036e-03
1.302500000000000000e+02 1.699179495363436782e-03
1.303000000000000114e+02 -1.881219940353661205e-03
1.303499999999999943e+02 -1.671331958699131875e-03
1.304000000000000057e+02 3.641763431872046923e-04
1.304499999999999886e+02 -1.441303111017938230e-03
1.305000000000000000e+02 1.519715087193142938e-03
1.305500000000000114e+02 3.472460759961108062e-03
1.305999999999999943e+02 2.611341990782880314e-03
1.306500000000000057e+02 4.751530041136018973e-04
1.306999999999999886e+02 1.757515859591450178e-03
1.307500000000000000e+02 -6.228288666798442860e-04
1.308000000000000114e+02 -4.530835335597235966e-04
1.308499999999999943e+02 -5.148274308728695379e-04
1.309000000000000057e+02 -1.036602473228405186e-04
1.309499999999999886e+02 8.004580408526343034e-04
1.310000000000000000e+02 -9.536507151868343750e-05
1.310500000000000114e+02 -1.955708655206298083e-03
1.310999999999999943e+02 -6.533333813879896312e-04
1.311500000000000057e+02 1.455725613100482003e-03
1.311999999999999886e+02 4.039202519555911731e-03
1.312500000000000000e+02 4.280772511863747964e-03
1.313000000000000114e+02 5.617219606849764568e-03
1.313499999999999943e+02 6.557125931209576916e-03
1.314000000000000057e+02 4.444092323248174936e-03
1.314499999999999886e+02 4.799683885020800470e-03
1.315000000000000000e+02 8.047674119930262439e-04
1.315500000000000114e+02 -6.198380910678510112e-04
1.315999999999999943e+02 -2.141715354899533571e-03
1.316500000000000057e+02 -1.843747704121407108e-02
1.316999999999999886e+02 -1.929658096297104733e-02
1.317500000000000000e+02 -1.920511653097443927e-02
1.318000000000000114e+02 -1.840456899540139288e-02
1.318499999999999943e+02 -1.896235651707738751e-02
1.319000000000000057e+02 -1.975877608114333037e-02
1.319499999999999886e+02 -2.085790489985556162e-02
1.320000000000000000e+02 -1.837025697255672413e-02
1.320500000000000114e+02 -1.816833827683014477e-02
1.320999999999999943e+02 -1.886037828024596935e-02
1.321500000000000057e+02 -1.966051135552410872e-02
1.321999999999999886e+02 -1.818595086531635610e-02
1.322500000000000000e+02 -1.923478377812147880e-02
1.323000000000000114e+02 -1.950165637071487462e-02
1.323499999999999943e+02 -1.939921800788218728e-02
1.324000000000000057e+02 -1.850278906338691243e-02
1.324499999999999886e+02 -2.133266506037294688e-02
1.325000000000000000e+02 -2.266094727449881330e-02
1.325500000000000114e+02 -2.190112117965477972e-02
1.325999999999999943e+02 -2.233466206965816631e-02
1.326500000000000057e+02 -2.249875333169999020e-02
1.326999999999999886e+02 -2.003213864433803920e-02
1.327500000000000000e+02 -1.785503021347916927e-02
1.328000000000000114e+02 -1.864873720717299260e-02
1.328499999999999943e+02 -1.913196291367540505e-02
1.329000000000000057e+02 -1.711874970286780123e-02
1.329499999999999886e+02 -2.002534258981808826e-02
1.330000000000000000e+02 -2.341187868494032723e-02
1.330500000000000114e+02 -2.281459656140352038e-02
1.330999999999999943e+02 -2.411369224732700517e-02
1.331500000000000057e+02 -2.410055248075556461e-02
1.331999999999999886e+02 -2.543718248429151577e-02
1.332500000000000000e+02 -2.525211357116102784e-02
1.333000000000000114e+02 -2.526876767184929942e-02
1.333499999999999943e+02 -2.015387900486887221e-02
1.334000000000000057e+02 -2.002574169183687219e-02
1.334499999999999886e+02 -2.266496876348773198e-02
1.335000000000000000e+02 -2.496322147033206568e-02
1.335500000000000114e+02 -2.413536156478834210e-02
1.335999999999999943e+02 -2.112689162431539633e-02
1.336500000000000057e+02 -1.860164168786867731e-02
1.336999999999999886e+02 -1.680089641766488104e-02
1.337500000000000000e+02 -1.698812696385597343e-02
1.338000000000000114e+02 -1.593343353495144804e-02
1.338499999999999943e+02 -1.246481387189633111e-02
1.339000000000000057e+02 -1.200503798133483249e-02
1.339499999999999886e+02 -1.150369527233509846e-02
1.340000000000000000e+02 -1.055649216714769044e-02
1.340500000000000114e+02 -1.146063838505495189e-02
1.340999999999999943e+02 -1.387499767793277591e-02
1.341500000000000057e+02 -1.578858427798886244e-02
1.341999999999999886e+02 -1.756202326218660181e-02
1.342500000000000000e+02 -1.866633771329566718e-02
1.343000000000000114e+02 -1.866263700087893856e-02
1.343499999999999943e+02 -2.149071681505279954e-02
1.344000000000000057e+02 -2.084736643205115092e-02
1.344499999999999886e+02 -2.041278729884607457e-02
1.345000000000000000e+02 -2.379565068089069951e-02
1.345500000000000114e+02 -2.168683392709338728e-02
1.345999999999999943e+02 -1.849332138286967353e-02
1.346500000000000057e+02 -1.795391119357165471e-02
1.346999999999999886e+02 -1.493509634079824566e-02
1.347500000000000000e+02 -1.528827975806362413e-02
1.348000000000000114e+02 -1.559810085797761099e-02
1.348499999999999943e+02 -1.588079602211077759e-02
1.349000000000000057e+02 -1.464773583733718076e-02
1.349499999999999886e+02 -1.419408575154187946e-02
1.350000000000000000e+02 -1.905994747939121492e-02
1.350500000000000114e+02 -2.191044397186300147e-02
1.350999999999999943e+02 -2.263281105136142127e-02
1.351500000000000057e+02 -2.384491930054150055e-02
1.351999999999999886e+02 -2.498276888581971167e-02
1.352500000000000000e+02 -2.629715696276769751e-02
1.353000000000000114e+02 -2.552369116466033511e-02
1.353499999999999943e+02 -2.533048167137937415e-02
1.354000000000000057e+02 -3.559296909252488567e-02
1.354499999999999886e+02 -3.596959751695812113e-02
1.355000000000000000e+02 -4.009074568997846033e-02
1.355500000000000114e+02 -4.375386356161040796e-02
1.355999999999999943e+02 -4.298011535534212307e-02
1.356500000000000057e+02 -4.254057220577230763e-02
1.356999999999999886e+02 -4.150901212002944263e-02
1.357500000000000000e+02 -4.159977573384521926e-02
1.358000000000000114e+02 -4.664162515625867866e-02
1.358499999999999943e+02 -4.642652108116276932e-02
1.359000000000000057e+02 -4.665989804358080389e-02
1.359499999999999886e+02 -5.019892952179981493e-02
1.360000000000000000e+02 -5.355690982694195912e-02
1.360500000000000114e+02 -4.730655310951546039e-02
1.360999999999999943e+02 -5.429919758359902371e-02
1.361500000000000057e+02 -4.825631566324554977e-02
1.361999999999999886e+02 -5.186636011727840945e-02
1.362500000000000000e+02 -5.458789544159945578e-02
1.363000000000000114e+02 -5.986016517842456669e-02
1.363499999999999943e+02 -6.035995323624958331e-02
1.364000000000000057e+02 -6.310170929217152891e-02
1.364499999999999886e+02 -6.371284603690445525e-02
1.365000000000000000e+02 -6.344562087541903705e-02
1.365500000000000114e+02 -6.386870678569059323e-02
1.365999999999999943e+02 -6.728999852930087067e-02
1.366500000000000057e+02 -6.558291483474172623e-02
1.366999999999999886e+02 -6.376110985748269233e-02
1.367500000000000000e+02 -6.282316086395037247e-02
1.368000000000000114e+02 -5.853720284450154160e-02
1.368499999999999943e+02 -5.603957553082799387e-02
1.369000000000000057e+02 -5.909515504702803762e-02
1.369499999999999886e+02 -5.694437791313183145e-02
1.370000000000000000e+02 -4.298542416137815514e-02
1.370500000000000114e+02 -4.090412184422062558e-02
1.370999999999999943e+02 -4.345747603736920678e-02
1.371500000000000057e+02 -4.384848680056820797e-02
1.371999999999999886e+02 -4.538878725322843810e-02
1.372500000000000000e+02 -3.840880889085036137e-02
1.373000000000000114e+02 -4.629912953885755716e-02
1.373499999999999943e+02 -4.182530249336452455e-02
1.374000000000000057e+02 -4.153125378796770212e-02
1.374499999999999886e+02 -3.859212509984700362e-02
1.375000000000000000e+02 -5.030121213542564085e-02
1.375500000000000114e+02 -4.862690860324254960e-02
1.375999999999999943e+02 -4.414918453345516303e-02
1.376500000000000057e+02 -4.696128960220776610e-02
1.376999999999999886e+02 -3.637386446825151970e-02
1.377500000000000000e+02 -3.389184029261600034e-02
1.378000000000000114e+02 -4.197019078815446280e-02
1.378499999999999943e+02 -4.360480883656659562e-02
1.379000000000000057e+02 -5.324354118154893400e-02
1.379499999999999886e+02 -4.742287884885108828e-02
1.380000000000000000e+02 -4.736835216174625079e-02
1.380500000000000114e+02 -5.142488356324892429e-02
1.380999999999999943e+02 -5.006220177088045037e-02
1.381500000000000057e+02 -4.750775758911502528e-02
1.381999999999999886e+02 -4.794355678126315662e-02
1.382500000000000000e+02 -5.270645380440396738e-02
1.383000000000000114e+02 -6.074315459051701782e-02
1.383499999999999943e+02 -5.718631158728428032e-02
1.384000000000000057e+02 -8.852230560200612108e-02
1.384499999999999886e+02 -8.741232419923766761e-02
1.385000000000000000e+02 -8.588546436945791729e-02
1.385500000000000114e+02 -8.067052704142721464e-02
1.385999999999999943e+02 -8.849352828063020149e-02
1.386500000000000057e+02 -8.867155816466217033e-02
1.386999999999999886e+02 -8.544244737478993990e-02
1.387500000000000000e+02 -8.188012087403534478e-02
1.388000000000000114e+02 -8.278655650860128334e-02
1.388499999999999943e+02 -7.956747314049164577e-02
1.389000000000000057e+02 -9.887329722996587855e-02
1.389499999999999886e+02 -1.017508328619786268e-01
1.390000000000000000e+02 -9.846177464444978711e-02
1.390500000000000114e+02 -1.001729146067072973e-01
1.390999999999999943e+02 -1.036240641302741267e-01
1.391500000000000057e+02 -9.635991714448637058e-02
1.391999999999999886e+02 -1.070208831299906266e-01
1.392500000000000000e+02 -1.299544481885093750e-01
1.393000000000000114e+02 -1.534768772857210140e-01
1.393499999999999943e+02 -1.415645129165910843e-01
1.394000000000000057e+02 -1.407297930267631392e-01
1.394499999999999886e+02 -1.405707049143715970e-01
1.395000000000000000e+02 -1.354518266462954312e-01
1.395500000000000114e+02 -1.324382623902723155e-01
1.395999999999999943e+02 -1.296666323609843019e-01
1.396500000000000057e+02 -1.302931024036786400e-01
1.396999999999999886e+02 -1.272920378320447632e-01
1.397500000000000000e+02 -1.282454319711809898e-01
1.398000000000000114e+02 -1.328616421314984808e-01
1.398499999999999943e+02 -1.298560529751453529e-01
1.399000000000000057e+02 -1.324532712636715681e-01
1.399499999999999886e+02 -1.361905974639146533e-01
1.400000000000000000e+02 -1.414973077883041053e-01
1.400500000000000114e+02 -1.452349185506019713e-01
1.400999999999999943e+02 -1.448856260022491349e-01
1.401500000000000057e+02 -2.144873598121110059e-01
1.401999999999999886e+02 -2.133791187097425490e-01
1.402500000000000000e+02 -2.138026321913572558e-01
1.403000000000000114e+02 -2.111585041376791705e-01
1.403499999999999943e+02 -2.110585417593919821e-01
1.404000000000000057e+02 -2.066094372121519418e-01
1.404499999999999886e+02 -2.119744359257973165e-01
1.405000000000000000e+02 -2.132589973631155433e-01
1.405500000000000114e+02 -2.123495605779939233e-01
1.405999999999999943e+02 -2.121936968643407251e-01
1.406500000000000057e+02 -2.095581334178567845e-01
1.406999999999999886e+02 -2.098959448593211985e-01
1.407500000000000000e+02 -2.096438564918145786e-01
1.408000000000000114e+02 -2.071159471498315863e-01
1.408499999999999943e+02 -2.071352544186763345e-01
1.409000000000000057e+02 -2.069289577338618014e-01
1.409499999999999886e+02 -2.102810118051677557e-01
1.410000000000000000e+02 -2.101050400227465753e-01
1.410500000000000114e+02 -2.107377642244929461e-01
1.410999999999999943e+02 -2.205358642008929115e-01
1.411500000000000057e+02 -2.179827915595260457e-01
1.411999999999999886e+02 -2.174299513035368170e-01
1.412500000000000000e+02 -2.205679849865656850e-01
1.413000000000000114e+02 -2.193814906686997468e-01
1.413499999999999943e+02 -2.183331557842577431e-01
1.414000000000000057e+02 -2.207975992706552315e-01
1.414499999999999886e+02 -2.197516062548252880e-01
1.415000000000000000e+02 -2.199081080775308616e-01
1.415500000000000114e+02 -2.198038372842673893e-01
1.415999999999999943e+02 -2.193137791803761449e-01
1.416500000000000057e+02 -2.198991301284343447e-01
1.416999999999999886e+02 -2.177934543873320805e-01
1.417500000000000000e+02 -2.195603823253574061e-01
1.418000000000000114e+02 -2.186360071009649242e-01
1.418499999999999943e+02 -2.189537164875305364e-01
1.419000000000000057e+02 -2.194919416889748176e-01
1.419499999999999886e+02 -2.188325925186219711e-01
1.420000000000000000e+02 -2.191181442069802532e-01
1.420500000000000114e+02 -2.166060363351507145e-01
1.420999999999999943e+02 -2.154561567343316886e-01
1.421500000000000057e+02 -2.153215635723702004e-01
1.421999999999999886e+02 -2.154299249792334670e-01
1.422500000000000000e+02 -2.154491081759290216e-01
1.423000000000000114e+02 -2.162436719308287736e-01
1.423499999999999943e+02 -2.182507779906241729e-01
1.424000000000000057e+02 -2.184789752796509887e-01
1.424499999999999886e+02 -2.183464147247451137e-01
1.425000000000000000e+02 -2.182279313655733910e-01
1.425500000000000114e+02 -2.158555698526351818e-01
1.425999999999999943e+02 -2.144191010275088571e-01
1.426500000000000057e+02 -2.152913170169126478e-01
1.426999999999999886e+02 -2.153254712770500123e-01
1.427500000000000000e+02 -2.146958029675865853e-01
1.428000000000000114e+02 -2.153298956504520190e-01
1.428499999999999943e+02 -2.144042951369949657e-01
1.429000000000000057e+02 -2.134341907184109932e-01
1.429499999999999886e+02 -2.134820935305921652e-01
1.430000000000000000e+02 -2.137108025954075341e-01
1.430500000000000114e+02 -2.152390715718552061e-01
1.430999999999999943e+02 -2.150576894407701667e-01
1.431500000000000057e+02 -2.148951072003149054e-01
1.431999999999999886e+02 -2.161255988905638747e-01
1.432500000000000000e+02 -2.157330137333834386e-01
1.433000000000000114e+02 -2.156255456248767910e-01
1.433499999999999943e+02 -2.129663688337543603e-01
1.434000000000000057e+02 -2.139479611356888689e-01
1.434499999999999886e+02 -2.138429267167585579e-01
1.435000000000000000e+02 -2.131299286226210343e-01
1.435500000000000114e+02 -2.138121082380008142e-01
1.435999999999999943e+02 -2.135006948795863113e-01
1.436500000000000057e+02 -2.120454608419433673e-01
1.436999999999999886e+02 -2.118035093859687579e-01
1.437500000000000000e+02 -2.154326547479925580e-01
1.438000000000000114e+02 -2.090886168864979633e-01
1.438499999999999943e+02 -2.110505735405700800e-01
1.439000000000000057e+02 -2.103913753907139528e-01
1.439499999999999886e+02 -2.100655265351291656e-01
1.440000000000000000e+02 -2.115937362719978454e-01
1.440500000000000114e+02 -2.095792924806774427e-01
1.440999999999999943e+02 -2.077915862121757773e-01
1.441500000000000057e+02 -2.094158202874687180e-01
1.441999999999999886e+02 -2.082673265417493147e-01
1.442500000000000000e+02 -2.085212762023084532e-01
1.443000000000000114e+02 -2.089788116200526069e-01
1.443499999999999943e+02 -2.084679003695600330e-01
1.444000000000000057e+02 -2.068964949352976590e-01
1.444499999999999886e+02 -2.080320903094868001e-01
1.445000000000000000e+02 -2.071926915504901379e-01
1.445500000000000114e+02 -2.077392600858519178e-01
1.445999999999999943e+02 -2.107646396202830785e-01
1.446500000000000057e+02 -2.107567720444686044e-01
1.446999999999999886e+02 -2.098139967787191196e-01
1.447500000000000000e+02 -2.099202214423259161e-01
1.448000000000000114e+02 -2.056426846394424635e-01
1.448499999999999943e+02 -2.042493684518495722e-01
1.449000000000000057e+02 -2.121094747691279203e-01
1.449499999999999886e+02 -2.113922061494149240e-01
1.450000000000000000e+02 -2.156336660242567926e-01
1.450500000000000114e+02 -2.134383605940168294e-01
1.450999999999999943e+02 -2.087861576725834056e-01
1.451500000000000057e+02 -2.067446779771679177e-01
1.451999999999999886e+02 -2.056224451210000581e-01
1.452500000000000000e+02 -2.086365268207014956e-01
1.453000000000000114e+02 -2.099056020401935951e-01
1.453499999999999943e+02 -2.079106448296816900e-01
1.454000000000000057e+02 -2.071244327141890662e-01
1.454499999999999886e+02 -2.078974447373478085e-01
1.455000000000000000e+02 -2.078601752739323849e-01
1.455500000000000114e+02 -2.096670682545325459e-01
1.455999999999999943e+02 -2.095638382257701271e-01
1.456500000000000057e+02 -2.105338970684887956e-01
1.456999999999999886e+02 -2.103080602558788925e-01
1.457500000000000000e+02 -2.097573713314531407e-01
1.458000000000000114e+02 -2.079432129812687213e-01
1.458499999999999943e+02 -2.062838255324941361e-01
1.459000000000000057e+02 -2.043421381787793312e-01
1.459499999999999886e+02 -2.049219941935900291e-01
1.460000000000000000e+02 -2.058632205453661268e-01
1.460500000000000114e+02 -2.082258550638083905e-01
1.460999999999999943e+02 -2.084660870064170002e-01
1.461500000000000057e+02 -2.100160068771326771e-01
1.461999999999999886e+02 -2.083156656630431036e-01
1.462500000000000000e+02 -2.081935274801973712e-01
1.463000000000000114e+02 -2.060000751936655883e-01
1.463499999999999943e+02 -2.049251588063776552e-01
1.464000000000000057e+02 -2.048712209376238602e-01
1.464499999999999886e+02 -2.046638639131650172e-01
1.465000000000000000e+02 -2.075839454526254568e-01
1.465500000000000114e+02 -2.073467574211615982e-01
1.465999999999999943e+02 -2.087761591354895807e-01
1.466500000000000057e+02 -2.082656648977795621e-01
1.466999999999999886e+02 -2.079604748936897396e-01
1.467500000000000000e+02 -2.042354778593495346e-01
1.468000000000000114e+02 -2.044739547627612009e-01
1.468499999999999943e+02 -2.031379416461560061e-01
1.469000000000000057e+02 -2.035831359127918405e-01
1.469499999999999886e+02 -2.019335120236872283e-01
1.470000000000000000e+02 -2.020758251359970059e-01
1.470500000000000114e+02 -2.010376322973220775e-01
1.470999999999999943e+02 -2.004113785066515274e-01
1.471500000000000057e+02 -2.004906093992245009e-01
1.471999999999999886e+02 -2.027498618457951041e-01
1.472500000000000000e+02 -2.033134611789484125e-01
1.473000000000000114e+02 -2.042846963222366419e-01
1.473499999999999943e+02 -2.042089616849899480e-01
1.474000000000000057e+02 -2.048753559038531680e-01
1.474499999999999886e+02 -2.053328283411150479e-01
1.475000000000000000e+02 -2.058046351561127474e-01
1.475500000000000114e+02 -2.089725180146501660e-01
1.475999999999999943e+02 -2.097561755326764199e-01
1.476500000000000057e+02 -2.102894968441463841e-01
1.476999999999999886e+02 -2.071573740575751166e-01
1.477500000000000000e+02 -2.077221587352541810e-01
1.478000000000000114e+02 -2.076670813704169227e-01
1.478499999999999943e+02 -2.057346965828775187e-01
1.479000000000000057e+02 -2.042068218145009217e-01
1.479499999999999886e+02 -2.031339694552563302e-01
1.480000000000000000e+02 -2.044265922534445612e-01
1.480500000000000114e+02 -2.018428352895841882e-01
1.480999999999999943e+02 -2.012876582861372055e-01
1.481500000000000057e+02 -2.003918993999631859e-01
1.481999999999999886e+02 -1.995870445984831987e-01
1.482500000000000000e+02 -2.000494061308573657e-01
1.483000000000000114e+02 -1.988691625351649839e-01
1.483499999999999943e+02 -1.998651639621337184e-01
1.484000000000000057e+02 -2.006455689324636582e-01
1.484499999999999886e+02 -1.996706028855236847e-01
1.485000000000000000e+02 -1.982870520521277380e-01
1.485500000000000114e+02 -1.983095685832280131e-01
1.485999999999999943e+02 -1.986304878386628281e-01
1.486500000000000057e+02 -1.963524482115368841e-01
1.486999999999999886e+02 -1.957957243877330167e-01
1.487500000000000000e+02 -1.953606418799830324e-01
1.488000000000000114e+02 -1.945878737074342446e-01
1.488499999999999943e+02 -1.933061191484836960e-01
1.489000000000000057e+02 -1.911583223435722179e-01
1.489499999999999886e+02 -1.913113992168924971e-01
1.490000000000000000e+02 -1.908036832791884796e-01
1.490500000000000114e+02 -1.899028337643227093e-01
1.490999999999999943e+02 -1.872204487428158204e-01
1.491500000000000057e+02 -1.869238235518068114e-01
1.491999999999999886e+02 -1.865704325962811161e-01
1.492500000000000000e+02 -1.839362572443696831e-01
1.493000000000000114e+02 -1.821879724098787734e-01
1.493499999999999943e+02 -1.838844630564168414e-01
1.494000000000000057e+02 -1.834084080831087371e-01
1.494499999999999886e+02 -1.846778987960867591e-01
1.495000000000000000e+02 -1.853592334568252287e-01
1.495500000000000114e+02 -1.862945621209702030e-01
1.495999999999999943e+02 -1.843740990303279204e-01
1.496500000000000057e+02 -1.828678510719408123e-01
1.496999999999999886e+02 -1.810726267813839163e-01
1.497500000000000000e+02 -1.802435561301248546e-01
1.498000000000000114e+02 -1.808155551831260310e-01
1.498499999999999943e+02 -1.810865498537370388e-01
1.499000000000000057e+02 -1.792628327366610208e-01
1.499499999999999886e+02 -1.788895105593700519e-01
1.500000000000000000e+02 -1.792464342230976060e-01
