# Supplementary material for: Elevated concentrations cause upright alpha-synuclein conformation at lipid interfaces
Source: Nat Commun. 2023 Sep 18;14:5731. doi: 10.1038/s41467-023-39843-1 (PMC10507035; doi:10.1038/s41467-023-39843-1)
Supplement: Supplementary file 3 — Source Data [file 41467_2023_39843_MOESM3_ESM.zip › Source Data file/FigureS12/figS12_lowLPR_rss_s1_r1.txt]

0.000000000000000000e+00 2.632119000000000142e+01
5.000000000000000278e-02 4.863230999999999682e+01
1.000000000000000056e-01 3.931372000000000355e+01
1.499999999999999944e-01 4.472919000000000267e+01
2.000000000000000111e-01 4.421701000000000192e+01
2.500000000000000000e-01 1.516840000000000011e+01
2.999999999999999889e-01 4.919684000000000168e+01
3.499999999999999778e-01 1.612507000000000090e+01
4.000000000000000222e-01 6.144315000000000282e+01
4.500000000000000111e-01 4.196768999999999750e+01
5.000000000000000000e-01 4.888949000000000211e+01
5.500000000000000444e-01 6.958713000000000193e+01
5.999999999999999778e-01 4.943966999999999956e+01
6.500000000000000222e-01 4.692278000000000304e+01
6.999999999999999556e-01 1.538068999999999953e+01
7.500000000000000000e-01 2.314983000000000146e+01
8.000000000000000444e-01 2.204257000000000133e+01
8.499999999999999778e-01 3.876982000000000284e+01
9.000000000000000222e-01 5.065227000000000146e+01
9.499999999999999556e-01 8.397289999999999921e+00
1.000000000000000000e+00 1.518669000000000047e+01
1.050000000000000044e+00 1.362794000000000061e+01
1.100000000000000089e+00 2.391595999999999833e+01
1.149999999999999911e+00 2.692483000000000004e+01
1.199999999999999956e+00 4.067599999999999660e+00
1.250000000000000000e+00 2.685420999999999836e+01
1.300000000000000044e+00 1.193926000000000087e+01
1.350000000000000089e+00 4.522549999999999848e+00
1.399999999999999911e+00 2.920790999999999826e+01
1.449999999999999956e+00 2.871412000000000120e+01
1.500000000000000000e+00 1.564903999999999940e+01
1.550000000000000044e+00 2.135031999999999996e+01
1.600000000000000089e+00 6.737379999999999924e+00
1.649999999999999911e+00 3.270201999999999742e+01
1.699999999999999956e+00 7.590019999999999989e+00
1.750000000000000000e+00 2.990137999999999963e+01
1.800000000000000044e+00 7.501263000000000147e+01
1.850000000000000089e+00 9.937960000000000349e+00
1.899999999999999911e+00 9.259579999999999700e+00
1.949999999999999956e+00 1.002607000000000070e+01
2.000000000000000000e+00 1.375469000000000008e+01
2.049999999999999822e+00 1.755793999999999855e+01
2.100000000000000089e+00 2.734186000000000050e+01
2.149999999999999911e+00 1.675226999999999933e+01
2.200000000000000178e+00 1.509387000000000079e+01
2.250000000000000000e+00 4.593270000000000408e+00
2.299999999999999822e+00 2.017492999999999981e+01
2.350000000000000089e+00 1.828669999999999973e+01
2.399999999999999911e+00 5.134044999999999703e+01
2.450000000000000178e+00 6.974739999999999718e+00
2.500000000000000000e+00 8.731889999999999930e+00
2.549999999999999822e+00 3.349938999999999822e+01
2.600000000000000089e+00 3.426689999999999792e+00
2.649999999999999911e+00 1.651627999999999830e+01
2.700000000000000178e+00 1.231982999999999961e+01
2.750000000000000000e+00 8.712540000000000617e+00
2.799999999999999822e+00 1.194594999999999985e+01
2.850000000000000089e+00 1.393309999999999960e+01
2.899999999999999911e+00 1.025914999999999999e+01
2.950000000000000178e+00 3.090830000000000055e+01
3.000000000000000000e+00 6.502860000000000085e+00
3.049999999999999822e+00 8.523680000000000589e+00
3.100000000000000089e+00 2.327987999999999857e+01
3.149999999999999911e+00 3.539782000000000295e+01
3.200000000000000178e+00 9.181589999999999918e+00
3.250000000000000000e+00 3.104611999999999838e+01
3.299999999999999822e+00 1.474334999999999951e+01
3.350000000000000089e+00 9.356647999999999854e+01
3.399999999999999911e+00 3.371471999999999980e+01
3.450000000000000178e+00 4.610989000000000004e+01
3.500000000000000000e+00 1.762149000000000143e+01
3.549999999999999822e+00 8.192949999999999733e+00
3.600000000000000089e+00 4.798676999999999992e+01
3.649999999999999911e+00 1.051215000000000011e+01
3.700000000000000178e+00 2.188102999999999909e+01
3.750000000000000000e+00 2.455453999999999937e+01
3.799999999999999822e+00 6.813920000000000421e+00
3.850000000000000089e+00 4.679984000000000322e+01
3.899999999999999911e+00 3.573414999999999964e+01
3.950000000000000178e+00 3.219442999999999699e+01
4.000000000000000000e+00 4.836540999999999713e+01
4.049999999999999822e+00 1.175192000000000014e+01
4.099999999999999645e+00 6.362709000000000259e+01
4.150000000000000355e+00 1.395687999999999995e+01
4.200000000000000178e+00 7.238324000000000069e+01
4.250000000000000000e+00 3.966539999999999822e+01
4.299999999999999822e+00 3.889654000000000167e+01
4.349999999999999645e+00 4.645779000000000281e+01
4.400000000000000355e+00 2.059598000000000084e+01
4.450000000000000178e+00 3.619989000000000345e+01
4.500000000000000000e+00 2.348745999999999867e+01
4.549999999999999822e+00 7.855819999999999581e+00
4.599999999999999645e+00 3.657921000000000333e+01
4.650000000000000355e+00 7.196146000000000242e+01
4.700000000000000178e+00 2.409421000000000035e+01
4.750000000000000000e+00 2.536339999999999861e+01
4.799999999999999822e+00 1.802746000000000137e+01
4.849999999999999645e+00 1.779644000000000048e+01
4.900000000000000355e+00 1.881634000000000029e+01
4.950000000000000178e+00 1.233117999999999981e+01
5.000000000000000000e+00 1.475336000000000070e+01
5.049999999999999822e+00 2.813080000000000069e+01
5.099999999999999645e+00 1.721712000000000131e+01
5.150000000000000355e+00 4.008328999999999809e+01
5.200000000000000178e+00 3.727700000000000102e+01
5.250000000000000000e+00 1.951306999999999903e+01
5.299999999999999822e+00 6.146473999999999904e+01
5.349999999999999645e+00 5.822831000000000046e+01
5.400000000000000355e+00 1.676439999999999841e+01
5.450000000000000178e+00 6.052450000000000330e+01
5.500000000000000000e+00 1.323703000000000074e+01
5.549999999999999822e+00 1.258594000000000079e+01
5.599999999999999645e+00 4.683870000000000289e+01
5.650000000000000355e+00 3.199174999999999969e+01
5.700000000000000178e+00 7.082309999999999661e+00
5.750000000000000000e+00 3.976640000000000175e+00
5.799999999999999822e+00 4.036099999999999710e+01
5.849999999999999645e+00 1.181789999999999985e+01
5.900000000000000355e+00 5.402610000000000134e+00
5.950000000000000178e+00 1.169618999999999964e+01
6.000000000000000000e+00 2.565731999999999857e+01
6.049999999999999822e+00 8.850319999999999965e+00
6.099999999999999645e+00 4.041788999999999987e+01
6.150000000000000355e+00 4.546542000000000172e+01
6.200000000000000178e+00 2.683104000000000156e+01
6.250000000000000000e+00 1.185350000000000037e+01
6.299999999999999822e+00 3.121546000000000021e+01
6.349999999999999645e+00 4.993323000000000178e+01
6.400000000000000355e+00 2.557403000000000048e+01
6.450000000000000178e+00 5.023310000000000031e+01
6.500000000000000000e+00 4.164417000000000257e+01
6.549999999999999822e+00 1.182925999999999966e+01
6.599999999999999645e+00 2.300322999999999851e+01
6.650000000000000355e+00 4.145045999999999964e+01
6.700000000000000178e+00 7.654120000000000346e+01
6.750000000000000000e+00 1.088798000000000030e+02
6.799999999999999822e+00 1.970608000000000004e+01
6.849999999999999645e+00 2.227972000000000108e+01
6.900000000000000355e+00 2.745494000000000057e+01
6.950000000000000178e+00 5.425023999999999802e+01
7.000000000000000000e+00 2.415755000000000052e+01
7.049999999999999822e+00 1.036806999999999945e+01
7.099999999999999645e+00 1.017310999999999943e+01
7.150000000000000355e+00 6.557349999999999568e+00
7.200000000000000178e+00 4.205964000000000169e+01
7.250000000000000000e+00 1.379406999999999961e+01
7.299999999999999822e+00 1.925911999999999935e+01
7.349999999999999645e+00 1.481445000000000078e+01
7.400000000000000355e+00 3.102865999999999858e+01
7.450000000000000178e+00 1.115206000000000053e+01
7.500000000000000000e+00 9.943009999999999238e+00
7.549999999999999822e+00 4.655203000000000202e+01
7.599999999999999645e+00 6.909457999999999345e+01
7.650000000000000355e+00 3.788387000000000171e+01
7.700000000000000178e+00 5.610206999999999766e+01
7.750000000000000000e+00 7.636222999999999672e+01
7.799999999999999822e+00 3.352125000000000199e+01
7.849999999999999645e+00 6.072099999999999831e+00
7.900000000000000355e+00 9.552898999999999319e+01
7.950000000000000178e+00 1.563076000000000043e+01
8.000000000000000000e+00 3.113592999999999833e+01
8.050000000000000711e+00 4.108865000000000123e+01
8.099999999999999645e+00 3.179585000000000150e+01
8.150000000000000355e+00 2.307921999999999940e+01
8.199999999999999289e+00 3.169219000000000008e+01
8.250000000000000000e+00 1.742370000000000019e+01
8.300000000000000711e+00 9.766120000000000800e+00
8.349999999999999645e+00 2.077719000000000094e+01
8.400000000000000355e+00 5.012850000000000250e+01
8.449999999999999289e+00 3.477933000000000163e+01
8.500000000000000000e+00 2.400771999999999906e+01
8.550000000000000711e+00 2.385658000000000101e+01
8.599999999999999645e+00 1.919127999999999901e+01
8.650000000000000355e+00 8.914999999999999147e+00
8.699999999999999289e+00 3.688304000000000116e+01
8.750000000000000000e+00 3.454261999999999944e+01
8.800000000000000711e+00 1.533089999999999975e+01
8.849999999999999645e+00 3.742549000000000348e+01
8.900000000000000355e+00 3.589840000000000231e+01
8.949999999999999289e+00 3.125966999999999985e+01
9.000000000000000000e+00 7.154990999999999701e+01
9.050000000000000711e+00 3.128877999999999915e+01
9.099999999999999645e+00 2.458759999999999835e+01
9.150000000000000355e+00 2.649155999999999977e+01
9.199999999999999289e+00 1.618919999999999959e+01
9.250000000000000000e+00 8.154320000000000235e+00
9.300000000000000711e+00 3.543393999999999977e+01
9.349999999999999645e+00 5.503725000000000023e+01
9.400000000000000355e+00 3.798805000000000121e+01
9.449999999999999289e+00 1.301235999999999926e+01
9.500000000000000000e+00 4.508245999999999754e+01
9.550000000000000711e+00 1.829719000000000051e+01
9.599999999999999645e+00 1.200614999999999988e+01
9.650000000000000355e+00 2.651735000000000042e+01
9.699999999999999289e+00 3.589233000000000118e+01
9.750000000000000000e+00 4.374844999999999828e+01
9.800000000000000711e+00 3.980460999999999672e+01
9.849999999999999645e+00 1.444182999999999950e+01
9.900000000000000355e+00 3.406430999999999898e+01
9.949999999999999289e+00 2.704949999999999832e+01
1.000000000000000000e+01 3.267146000000000328e+01
1.005000000000000071e+01 2.594929000000000130e+01
1.009999999999999964e+01 2.504210000000000047e+00
1.015000000000000036e+01 4.045721000000000345e+01
1.019999999999999929e+01 2.024290999999999840e+01
1.025000000000000000e+01 8.579959999999999809e+00
1.030000000000000071e+01 2.712912999999999997e+01
1.034999999999999964e+01 1.615439999999999898e+01
1.040000000000000036e+01 3.104589999999999961e+01
1.044999999999999929e+01 3.235911000000000115e+01
1.050000000000000000e+01 4.771594999999999942e+01
1.055000000000000071e+01 1.850328999999999979e+01
1.059999999999999964e+01 6.901040000000000063e+00
1.065000000000000036e+01 9.528439999999999799e+00
1.069999999999999929e+01 3.351830999999999960e+01
1.075000000000000000e+01 3.771804999999999808e+01
1.080000000000000071e+01 4.829292000000000229e+01
1.084999999999999964e+01 1.492843399999999860e+02
1.090000000000000036e+01 1.068228000000000044e+01
1.094999999999999929e+01 7.395251000000000374e+01
1.100000000000000000e+01 3.373447000000000173e+01
1.105000000000000071e+01 6.538675000000000637e+01
1.109999999999999964e+01 2.929730999999999952e+01
1.115000000000000036e+01 1.217005999999999943e+01
1.119999999999999929e+01 5.095447999999999666e+01
1.125000000000000000e+01 1.778625999999999863e+01
1.130000000000000071e+01 3.569874999999999687e+01
1.134999999999999964e+01 5.143446000000000140e+01
1.140000000000000036e+01 2.869067000000000078e+01
1.144999999999999929e+01 1.309118999999999922e+01
1.150000000000000000e+01 3.297749999999999915e+01
1.155000000000000071e+01 4.942895999999999646e+01
1.159999999999999964e+01 5.415521999999999991e+01
1.165000000000000036e+01 5.873920000000000030e+00
1.169999999999999929e+01 3.911849999999999827e+00
1.175000000000000000e+01 3.855378000000000327e+01
1.180000000000000071e+01 5.017850000000000144e+00
1.184999999999999964e+01 2.243193599999999890e+02
1.190000000000000036e+01 1.467850999999999928e+01
1.194999999999999929e+01 1.824538000000000082e+01
1.200000000000000000e+01 1.805824000000000140e+01
1.205000000000000071e+01 1.541310999999999964e+01
1.209999999999999964e+01 1.037545000000000073e+01
1.215000000000000036e+01 6.782029999999999781e+00
1.219999999999999929e+01 9.347089999999999677e+00
1.225000000000000000e+01 1.891678999999999888e+01
1.230000000000000071e+01 6.144470000000000098e+00
1.234999999999999964e+01 1.762378999999999962e+01
1.240000000000000036e+01 3.456497000000000241e+01
1.244999999999999929e+01 2.270648999999999873e+01
1.250000000000000000e+01 2.187070999999999898e+01
1.255000000000000071e+01 1.745933000000000135e+01
1.259999999999999964e+01 5.497428000000000026e+01
1.265000000000000036e+01 1.111721000000000004e+01
1.269999999999999929e+01 1.030832000000000015e+01
1.275000000000000000e+01 3.924190999999999718e+01
1.280000000000000071e+01 1.360837000000000074e+01
1.284999999999999964e+01 2.006993999999999900e+01
1.290000000000000036e+01 2.339864999999999995e+01
1.294999999999999929e+01 1.373032000000000075e+01
1.300000000000000000e+01 2.430246999999999957e+01
1.305000000000000071e+01 3.299372999999999934e+01
1.309999999999999964e+01 5.733109999999999928e+00
1.315000000000000036e+01 8.022520000000000095e+00
1.319999999999999929e+01 3.258095999999999748e+01
1.325000000000000000e+01 7.365543999999999869e+01
1.330000000000000071e+01 2.884974000000000061e+01
1.334999999999999964e+01 1.414142000000000010e+01
1.340000000000000036e+01 3.136914000000000158e+01
1.344999999999999929e+01 3.943070999999999771e+01
1.350000000000000000e+01 5.669050000000000011e+01
1.355000000000000071e+01 8.210134999999999650e+01
1.359999999999999964e+01 7.144343999999999539e+01
1.365000000000000036e+01 7.891801999999999850e+01
1.369999999999999929e+01 6.354536999999999836e+01
1.375000000000000000e+01 3.027189999999999870e+01
1.380000000000000071e+01 4.532034000000000162e+01
1.384999999999999964e+01 5.032399999999999807e+01
1.390000000000000036e+01 5.880521000000000242e+01
1.394999999999999929e+01 9.963039000000000556e+01
1.400000000000000000e+01 5.433230999999999966e+01
1.405000000000000071e+01 7.733990000000000009e+01
1.409999999999999964e+01 5.606781999999999755e+01
1.415000000000000036e+01 2.653538999999999959e+01
1.419999999999999929e+01 4.841758000000000095e+01
1.425000000000000000e+01 1.339739199999999926e+02
1.430000000000000071e+01 9.736910000000000309e+01
1.434999999999999964e+01 4.358122999999999791e+01
1.440000000000000036e+01 5.282220999999999833e+01
1.444999999999999929e+01 5.518934999999999746e+01
1.450000000000000000e+01 5.740270000000000294e+01
1.455000000000000071e+01 2.086646000000000001e+01
1.459999999999999964e+01 5.117072000000000287e+01
1.465000000000000036e+01 2.295001100000000065e+02
1.469999999999999929e+01 7.267718999999999596e+01
1.475000000000000000e+01 4.929775000000000063e+01
1.480000000000000071e+01 3.367786999999999864e+01
1.484999999999999964e+01 8.175901000000000352e+01
1.490000000000000036e+01 4.999891999999999825e+01
1.494999999999999929e+01 3.707721000000000089e+01
1.500000000000000000e+01 7.079071000000000424e+01
1.505000000000000071e+01 5.419859999999999900e+00
1.509999999999999964e+01 2.604370000000000118e+01
1.515000000000000036e+01 5.249340999999999724e+01
1.519999999999999929e+01 1.191074000000000055e+01
1.525000000000000000e+01 5.276780000000000115e+01
1.530000000000000071e+01 3.675844000000000023e+01
1.534999999999999964e+01 2.686168999999999940e+01
1.540000000000000036e+01 3.106661000000000072e+01
1.544999999999999929e+01 3.726048999999999722e+01
1.550000000000000000e+01 2.041084999999999994e+01
1.555000000000000071e+01 1.581957000000000058e+01
1.559999999999999964e+01 1.547720999999999947e+01
1.565000000000000036e+01 1.120096000000000025e+01
1.569999999999999929e+01 1.909497999999999962e+01
1.575000000000000000e+01 8.067970000000000752e+00
1.580000000000000071e+01 4.698949999999999960e+00
1.584999999999999964e+01 1.850874999999999915e+01
1.590000000000000036e+01 1.153421999999999947e+01
1.594999999999999929e+01 7.606729999999999769e+00
1.600000000000000000e+01 3.085050000000000026e+01
1.605000000000000071e+01 6.922159999999999869e+00
1.610000000000000142e+01 1.767092999999999847e+01
1.614999999999999858e+01 5.003820000000000157e+00
1.619999999999999929e+01 1.372897000000000034e+01
1.625000000000000000e+01 9.731859999999999289e+00
1.630000000000000071e+01 1.440694000000000052e+01
1.635000000000000142e+01 2.676550999999999902e+01
1.639999999999999858e+01 5.891589999999999883e+00
1.644999999999999929e+01 2.979041000000000139e+01
1.650000000000000000e+01 4.005230000000000068e+00
1.655000000000000071e+01 3.560319999999999929e+00
1.660000000000000142e+01 1.597752999999999979e+01
1.664999999999999858e+01 9.524820000000000064e+00
1.669999999999999929e+01 7.371660000000000323e+00
1.675000000000000000e+01 6.212100000000000399e+00
1.680000000000000071e+01 3.961706999999999823e+01
1.685000000000000142e+01 2.592598999999999876e+01
1.689999999999999858e+01 8.059426000000000556e+01
1.694999999999999929e+01 1.296551999999999971e+01
1.700000000000000000e+01 1.639796000000000120e+01
1.705000000000000071e+01 6.801179999999999559e+00
1.710000000000000142e+01 1.035066999999999915e+01
1.714999999999999858e+01 3.087250000000000050e+00
1.719999999999999929e+01 3.577550000000000008e+00
1.725000000000000000e+01 3.813219999999999832e+00
1.730000000000000071e+01 7.050029999999999575e+00
1.735000000000000142e+01 9.594839999999999591e+00
1.739999999999999858e+01 1.678725000000000023e+01
1.744999999999999929e+01 1.648658999999999963e+01
1.750000000000000000e+01 1.235050999999999988e+01
1.755000000000000071e+01 1.216381999999999941e+01
1.760000000000000142e+01 1.003048000000000073e+01
1.764999999999999858e+01 1.330053000000000019e+01
1.769999999999999929e+01 3.338291000000000253e+01
1.775000000000000000e+01 1.622278999999999982e+01
1.780000000000000071e+01 6.371235999999999677e+01
1.785000000000000142e+01 2.164966000000000079e+01
1.789999999999999858e+01 2.107907000000000153e+01
1.794999999999999929e+01 7.218880000000000408e+00
1.800000000000000000e+01 5.139140000000000263e+00
1.805000000000000071e+01 3.908736999999999995e+01
1.810000000000000142e+01 1.573240000000000016e+01
1.814999999999999858e+01 3.394355000000000189e+01
1.819999999999999929e+01 3.732470000000000176e+00
1.825000000000000000e+01 1.498337000000000074e+01
1.830000000000000071e+01 1.842274000000000100e+01
1.835000000000000142e+01 7.290379999999999860e+00
1.839999999999999858e+01 2.720153000000000176e+01
1.844999999999999929e+01 1.351951999999999998e+01
1.850000000000000000e+01 4.172796999999999912e+01
1.855000000000000071e+01 4.506050000000000111e+00
1.860000000000000142e+01 4.087507999999999697e+01
1.864999999999999858e+01 3.738857000000000141e+01
1.869999999999999929e+01 5.291549999999999976e+00
1.875000000000000000e+01 2.380927000000000149e+01
1.880000000000000071e+01 1.503590999999999944e+01
1.885000000000000142e+01 1.148052999999999990e+01
1.889999999999999858e+01 3.852074000000000353e+01
1.894999999999999929e+01 2.398197000000000045e+01
1.900000000000000000e+01 1.434612000000000087e+01
1.905000000000000071e+01 2.984103999999999957e+01
1.910000000000000142e+01 1.065670000000000073e+01
1.914999999999999858e+01 7.480290000000000106e+00
1.919999999999999929e+01 9.880390000000000228e+00
1.925000000000000000e+01 2.290091999999999928e+01
1.930000000000000071e+01 1.100489999999999924e+01
1.935000000000000142e+01 5.343636000000000053e+01
1.939999999999999858e+01 3.425648000000000337e+01
1.944999999999999929e+01 6.535187999999999420e+01
1.950000000000000000e+01 2.303104000000000084e+01
1.955000000000000071e+01 1.327323999999999948e+01
1.960000000000000142e+01 3.473776999999999759e+01
1.964999999999999858e+01 2.757761999999999958e+01
1.969999999999999929e+01 2.899740999999999858e+01
1.975000000000000000e+01 3.001974999999999838e+01
1.980000000000000071e+01 3.010842999999999847e+01
1.985000000000000142e+01 4.233026000000000266e+01
1.989999999999999858e+01 2.029203000000000046e+01
1.994999999999999929e+01 2.063064999999999927e+01
2.000000000000000000e+01 9.617470000000000852e+00
2.005000000000000071e+01 2.142002000000000095e+01
2.010000000000000142e+01 3.768227000000000260e+01
2.014999999999999858e+01 3.534617000000000075e+01
2.019999999999999929e+01 8.748340000000000671e+00
2.025000000000000000e+01 2.013450999999999880e+01
2.030000000000000071e+01 5.891138999999999726e+01
2.035000000000000142e+01 2.245466000000000051e+01
2.039999999999999858e+01 8.406779999999999475e+00
2.044999999999999929e+01 2.425855999999999923e+01
2.050000000000000000e+01 1.300766999999999918e+01
2.055000000000000071e+01 7.281623000000000445e+01
2.060000000000000142e+01 8.457294000000000267e+01
2.064999999999999858e+01 2.342114000000000118e+01
2.069999999999999929e+01 2.021647000000000105e+01
2.075000000000000000e+01 1.079737300000000033e+02
2.080000000000000071e+01 3.275374000000000052e+01
2.085000000000000142e+01 8.967510000000000758e+00
2.089999999999999858e+01 1.428238999999999947e+01
2.094999999999999929e+01 2.151001000000000118e+01
2.100000000000000000e+01 1.101346000000000025e+01
2.105000000000000071e+01 2.690969000000000122e+01
2.110000000000000142e+01 1.048961000000000077e+01
2.114999999999999858e+01 7.262368999999999630e+01
2.119999999999999929e+01 2.627273999999999887e+01
2.125000000000000000e+01 1.484966200000000072e+02
2.130000000000000071e+01 3.746139000000000152e+01
2.135000000000000142e+01 2.419378000000000029e+01
2.139999999999999858e+01 3.458836000000000155e+01
2.144999999999999929e+01 5.127797999999999945e+01
2.150000000000000000e+01 3.534060999999999808e+01
2.155000000000000071e+01 1.994734000000000052e+01
2.160000000000000142e+01 2.934465000000000146e+01
2.164999999999999858e+01 6.669944999999999879e+01
2.169999999999999929e+01 4.811301999999999879e+01
2.175000000000000000e+01 1.739145999999999859e+01
2.180000000000000071e+01 1.571866999999999948e+01
2.185000000000000142e+01 1.136191999999999958e+01
2.189999999999999858e+01 6.447070000000000078e+00
2.194999999999999929e+01 2.816463999999999857e+01
2.200000000000000000e+01 3.947616000000000014e+01
2.205000000000000071e+01 1.967230999999999952e+01
2.210000000000000142e+01 6.044997999999999649e+01
2.214999999999999858e+01 1.346460000000000079e+01
2.219999999999999929e+01 2.487207000000000079e+01
2.225000000000000000e+01 2.011465000000000103e+01
2.230000000000000071e+01 8.904800000000000182e+01
2.235000000000000142e+01 2.504676999999999865e+01
2.239999999999999858e+01 8.211441000000000656e+01
2.244999999999999929e+01 1.093691400000000016e+02
2.250000000000000000e+01 3.264437999999999818e+01
2.255000000000000071e+01 1.631834999999999880e+01
2.260000000000000142e+01 6.529340999999999440e+01
2.264999999999999858e+01 4.032101000000000113e+01
2.269999999999999929e+01 4.273156000000000176e+01
2.275000000000000000e+01 3.160404000000000124e+01
2.280000000000000071e+01 3.024560999999999922e+01
2.285000000000000142e+01 1.317027999999999999e+01
2.289999999999999858e+01 1.485571999999999981e+01
2.294999999999999929e+01 8.280590000000000117e+00
2.300000000000000000e+01 1.014250999999999969e+01
2.305000000000000071e+01 1.903883000000000081e+01
2.310000000000000142e+01 5.236442999999999870e+01
2.314999999999999858e+01 5.320506999999999920e+01
2.319999999999999929e+01 1.150740000000000052e+01
2.325000000000000000e+01 2.337596999999999881e+01
2.330000000000000071e+01 1.853830999999999918e+01
2.335000000000000142e+01 1.001932099999999934e+02
2.339999999999999858e+01 4.627777999999999992e+01
2.344999999999999929e+01 3.932842999999999734e+01
2.350000000000000000e+01 1.803480000000000061e+01
2.355000000000000071e+01 2.311899999999999977e+01
2.360000000000000142e+01 4.069379999999999775e+00
2.364999999999999858e+01 1.280354999999999954e+01
2.369999999999999929e+01 3.886899999999999800e+00
2.375000000000000000e+01 9.574310000000000542e+00
2.380000000000000071e+01 6.775226999999999578e+01
2.385000000000000142e+01 1.740788999999999831e+01
2.389999999999999858e+01 3.623299000000000092e+01
2.394999999999999929e+01 1.868689999999999962e+00
2.400000000000000000e+01 6.266899999999999693e+00
2.405000000000000071e+01 9.834870000000000445e+00
2.410000000000000142e+01 1.941929999999999978e+01
2.414999999999999858e+01 8.086229000000000156e+01
2.419999999999999929e+01 9.253410000000000579e+00
2.425000000000000000e+01 1.406551999999999936e+01
2.430000000000000071e+01 5.136090000000000266e+00
2.435000000000000142e+01 5.589540000000000397e+00
2.439999999999999858e+01 1.933842999999999890e+01
2.444999999999999929e+01 1.791479999999999961e+00
2.450000000000000000e+01 6.414349999999999774e+00
2.455000000000000071e+01 4.317981000000000336e+01
2.460000000000000142e+01 1.229595999999999911e+01
2.464999999999999858e+01 3.544236999999999682e+01
2.469999999999999929e+01 1.011602000000000068e+01
2.475000000000000000e+01 2.304579999999999984e+01
2.480000000000000071e+01 1.390029999999999966e+01
2.485000000000000142e+01 1.830909000000000120e+01
2.489999999999999858e+01 1.388490000000000002e+01
2.494999999999999929e+01 2.843760000000000066e+00
2.500000000000000000e+01 1.918716999999999828e+01
2.505000000000000071e+01 4.622309999999999697e+00
2.510000000000000142e+01 1.297277000000000058e+01
2.514999999999999858e+01 2.398440000000000083e+01
2.519999999999999929e+01 3.006514999999999915e+01
2.525000000000000000e+01 4.422346999999999895e+01
2.530000000000000071e+01 3.031183000000000050e+01
2.535000000000000142e+01 1.293026000000000053e+01
2.539999999999999858e+01 5.135189999999999699e+00
2.544999999999999929e+01 5.008337999999999823e+01
2.550000000000000000e+01 4.012373000000000189e+01
2.555000000000000071e+01 2.590285000000000082e+01
2.560000000000000142e+01 7.152590000000000003e+00
2.564999999999999858e+01 6.923110000000000319e+00
2.569999999999999929e+01 1.314497000000000071e+01
2.575000000000000000e+01 1.352943999999999924e+01
2.580000000000000071e+01 1.066806000000000054e+01
2.585000000000000142e+01 1.070960000000000001e+01
2.589999999999999858e+01 7.771639999999999660e+00
2.594999999999999929e+01 5.239531000000000205e+01
2.600000000000000000e+01 2.025350999999999857e+01
2.605000000000000071e+01 1.760370999999999952e+01
2.610000000000000142e+01 1.964910000000000068e+01
2.614999999999999858e+01 4.604099999999999859e+00
2.619999999999999929e+01 5.315999999999999837e+00
2.625000000000000000e+01 1.399117000000000033e+01
2.630000000000000071e+01 8.460910000000000153e+00
2.635000000000000142e+01 3.911393000000000342e+01
2.639999999999999858e+01 3.665319999999999911e+00
2.644999999999999929e+01 2.540834999999999866e+01
2.650000000000000000e+01 7.387900000000000134e+00
2.655000000000000071e+01 2.850844999999999985e+01
2.660000000000000142e+01 3.179025999999999996e+01
2.664999999999999858e+01 2.697379999999999889e+00
2.669999999999999929e+01 3.936900000000000066e+00
2.675000000000000000e+01 6.191060000000000230e+00
2.680000000000000071e+01 2.082882999999999996e+01
2.685000000000000142e+01 4.250049999999999883e+00
2.689999999999999858e+01 7.049489999999999590e+00
2.694999999999999929e+01 1.669453000000000031e+01
2.700000000000000000e+01 5.417519999999999669e+00
2.705000000000000071e+01 4.652090000000000281e+00
2.710000000000000142e+01 8.996100000000000207e+00
2.714999999999999858e+01 3.739510000000000112e+00
2.719999999999999929e+01 1.918231000000000108e+01
2.725000000000000000e+01 4.555839999999999890e+01
2.730000000000000071e+01 2.533887000000000000e+01
2.735000000000000142e+01 4.709190999999999860e+01
2.739999999999999858e+01 1.238944999999999936e+02
2.744999999999999929e+01 3.038038999999999845e+01
2.750000000000000000e+01 2.040725000000000122e+01
2.755000000000000071e+01 3.404119999999999813e+00
2.760000000000000142e+01 2.731735000000000113e+01
2.764999999999999858e+01 3.128659999999999997e+01
2.769999999999999929e+01 4.267289000000000243e+01
2.775000000000000000e+01 5.919089999999999741e+00
2.780000000000000071e+01 2.667126000000000019e+01
2.785000000000000142e+01 2.918994999999999962e+01
2.789999999999999858e+01 2.868082000000000065e+01
2.794999999999999929e+01 1.441205000000000069e+01
2.800000000000000000e+01 1.172470000000000034e+01
2.805000000000000071e+01 2.567586000000000013e+01
2.810000000000000142e+01 1.651730999999999838e+01
2.814999999999999858e+01 1.053598999999999997e+01
2.819999999999999929e+01 1.011228000000000016e+01
2.825000000000000000e+01 2.356408000000000058e+01
2.830000000000000071e+01 3.540540000000000020e+01
2.835000000000000142e+01 1.376491000000000042e+01
2.839999999999999858e+01 2.477643000000000129e+01
2.844999999999999929e+01 6.664600000000000080e+00
2.850000000000000000e+01 5.973900000000000432e+00
2.855000000000000071e+01 1.094225999999999921e+01
2.860000000000000142e+01 2.866595999999999833e+01
2.864999999999999858e+01 1.837002999999999986e+01
2.869999999999999929e+01 1.916920999999999964e+01
2.875000000000000000e+01 3.257442000000000348e+01
2.880000000000000071e+01 1.437719000000000058e+01
2.885000000000000142e+01 2.333099999999999952e+01
2.889999999999999858e+01 1.041948000000000008e+01
2.894999999999999929e+01 2.249232999999999905e+01
2.900000000000000000e+01 1.554969999999999963e+01
2.905000000000000071e+01 8.888289999999999580e+00
2.910000000000000142e+01 2.101502999999999943e+01
2.914999999999999858e+01 2.265805999999999898e+01
2.919999999999999929e+01 4.160403000000000162e+01
2.925000000000000000e+01 5.098580000000000112e+00
2.930000000000000071e+01 7.767809999999999881e+00
2.935000000000000142e+01 7.413050000000000139e+00
2.939999999999999858e+01 3.333400999999999925e+01
2.944999999999999929e+01 3.335748999999999853e+01
2.950000000000000000e+01 2.327690000000000126e+01
2.955000000000000071e+01 1.328434999999999988e+01
2.960000000000000142e+01 2.463633000000000095e+01
2.964999999999999858e+01 6.329220000000000290e+00
2.969999999999999929e+01 3.557334000000000174e+01
2.975000000000000000e+01 6.041870000000000296e+00
2.980000000000000071e+01 1.220323999999999920e+01
2.985000000000000142e+01 2.997030000000000083e+00
2.989999999999999858e+01 1.932007000000000119e+01
2.994999999999999929e+01 4.557592000000000354e+01
3.000000000000000000e+01 4.302489999999999704e+00
3.005000000000000071e+01 5.785899999999999821e+00
3.010000000000000142e+01 1.421649000000000029e+01
3.014999999999999858e+01 4.639840000000000408e+00
3.019999999999999929e+01 3.680749000000000137e+01
3.025000000000000000e+01 9.457539999999999836e+00
3.030000000000000071e+01 2.499527000000000143e+01
3.035000000000000142e+01 2.796317000000000164e+01
3.039999999999999858e+01 1.883022000000000062e+01
3.044999999999999929e+01 4.781721999999999895e+01
3.050000000000000000e+01 1.606147999999999954e+01
3.055000000000000071e+01 1.121991000000000049e+01
3.060000000000000142e+01 3.242280000000000229e+01
3.064999999999999858e+01 4.863951999999999742e+01
3.069999999999999929e+01 4.260649999999999693e+01
3.075000000000000000e+01 2.729438999999999993e+01
3.080000000000000071e+01 1.031212000000000018e+01
3.085000000000000142e+01 2.098783999999999850e+01
3.089999999999999858e+01 2.146198000000000050e+01
3.094999999999999929e+01 1.315372999999999948e+01
3.100000000000000000e+01 1.484995199999999897e+02
3.105000000000000071e+01 1.161103999999999914e+01
3.110000000000000142e+01 1.229176000000000002e+01
3.114999999999999858e+01 2.685715000000000074e+01
3.119999999999999929e+01 4.239269000000000176e+01
3.125000000000000000e+01 3.063435000000000130e+01
3.130000000000000071e+01 2.088244999999999862e+01
3.135000000000000142e+01 4.300274000000000285e+01
3.139999999999999858e+01 5.485166000000000253e+01
3.144999999999999929e+01 7.584556000000000608e+01
3.150000000000000000e+01 1.449337600000000066e+02
3.155000000000000071e+01 9.566988000000000625e+01
3.160000000000000142e+01 2.491547899999999913e+02
3.164999999999999858e+01 1.332821000000000033e+01
3.169999999999999929e+01 5.374815000000000254e+01
3.175000000000000000e+01 5.893836000000000297e+01
3.180000000000000071e+01 8.245570999999999628e+01
3.185000000000000142e+01 4.811437999999999704e+01
3.189999999999999858e+01 2.937344999999999828e+01
3.194999999999999929e+01 1.805020000000000024e+01
3.200000000000000000e+01 1.079864000000000033e+02
3.204999999999999716e+01 3.532780000000000342e+01
3.210000000000000142e+01 3.396643000000000256e+01
3.214999999999999858e+01 5.282621999999999929e+01
3.220000000000000284e+01 1.672797999999999874e+01
3.225000000000000000e+01 2.055854899999999930e+02
3.229999999999999716e+01 2.110510000000000019e+01
3.235000000000000142e+01 2.275171499999999867e+02
3.239999999999999858e+01 5.856230000000000047e+00
3.245000000000000284e+01 2.898783999999999850e+01
3.250000000000000000e+01 5.532654000000000138e+01
3.254999999999999716e+01 2.352785000000000082e+01
3.260000000000000142e+01 3.294868999999999915e+01
3.264999999999999858e+01 4.873264999999999958e+01
3.270000000000000284e+01 4.144380999999999915e+01
3.275000000000000000e+01 3.313118000000000052e+01
3.279999999999999716e+01 4.686029999999999696e+00
3.285000000000000142e+01 9.664529999999999177e+00
3.289999999999999858e+01 1.074376999999999960e+01
3.295000000000000284e+01 3.074159999999999826e+01
3.300000000000000000e+01 3.875542999999999694e+01
3.304999999999999716e+01 3.501480999999999710e+01
3.310000000000000142e+01 2.910175999999999874e+01
3.314999999999999858e+01 1.403015000000000079e+01
3.320000000000000284e+01 3.240102000000000260e+01
3.325000000000000000e+01 1.882238999999999862e+01
3.329999999999999716e+01 2.955750000000000099e+01
3.335000000000000142e+01 3.119530000000000136e+00
3.339999999999999858e+01 9.372090000000000032e+00
3.345000000000000284e+01 1.644180000000000064e+01
3.350000000000000000e+01 5.596119999999999983e+00
3.354999999999999716e+01 5.647800000000000153e+00
3.360000000000000142e+01 5.307349999999999568e+00
3.364999999999999858e+01 1.270137000000000072e+01
3.370000000000000284e+01 8.898630000000000706e+00
3.375000000000000000e+01 8.708119999999999195e+00
3.379999999999999716e+01 1.806126000000000076e+01
3.385000000000000142e+01 1.276177000000000028e+01
3.389999999999999858e+01 6.783442999999999756e+01
3.395000000000000284e+01 2.197359000000000151e+01
3.400000000000000000e+01 1.391582999999999970e+01
3.404999999999999716e+01 9.319829999999999615e+00
3.410000000000000142e+01 3.374670000000000059e+00
3.414999999999999858e+01 7.157323999999999842e+01
3.420000000000000284e+01 5.319099999999999717e+00
3.425000000000000000e+01 2.835640000000000160e+00
3.429999999999999716e+01 1.134491000000000049e+01
3.435000000000000142e+01 4.816370000000000040e+00
3.439999999999999858e+01 1.025301999999999936e+01
3.445000000000000284e+01 1.687455999999999889e+01
3.450000000000000000e+01 6.925329999999999764e+00
3.454999999999999716e+01 8.723269999999999413e+00
3.460000000000000142e+01 9.844472000000000378e+01
3.464999999999999858e+01 7.371260000000000367e+00
3.470000000000000284e+01 7.705189999999999984e+00
3.475000000000000000e+01 1.801847000000000065e+01
3.479999999999999716e+01 6.306619999999999671e+00
3.485000000000000142e+01 2.124678000000000111e+01
3.489999999999999858e+01 9.408310000000000173e+00
3.495000000000000284e+01 3.168560000000000088e+01
3.500000000000000000e+01 2.363241000000000014e+01
3.504999999999999716e+01 5.692163000000000039e+01
3.510000000000000142e+01 5.504657000000000266e+01
3.514999999999999858e+01 2.755649999999999977e+01
3.520000000000000284e+01 8.496787000000000489e+01
3.525000000000000000e+01 8.762890000000000512e+00
3.529999999999999716e+01 3.642466000000000292e+01
3.535000000000000142e+01 8.042279999999999873e+00
3.539999999999999858e+01 3.330452999999999975e+01
3.545000000000000284e+01 4.485717999999999961e+01
3.550000000000000000e+01 1.163312999999999953e+01
3.554999999999999716e+01 6.826825999999999794e+01
3.560000000000000142e+01 3.099447999999999936e+01
3.564999999999999858e+01 4.836889000000000038e+01
3.570000000000000284e+01 8.170144000000000517e+01
3.575000000000000000e+01 4.574728000000000350e+01
3.579999999999999716e+01 3.706817000000000206e+01
3.585000000000000142e+01 5.087789000000000073e+01
3.589999999999999858e+01 3.243560999999999694e+01
3.595000000000000284e+01 1.365907999999999944e+01
3.600000000000000000e+01 3.062647000000000119e+01
3.604999999999999716e+01 7.372587000000000046e+01
3.610000000000000142e+01 1.869508000000000081e+01
3.614999999999999858e+01 1.456680000000000064e+01
3.620000000000000284e+01 1.914294999999999902e+01
3.625000000000000000e+01 1.871067000000000036e+01
3.629999999999999716e+01 8.608683600000000524e+02
3.635000000000000142e+01 2.523132999999999981e+01
3.639999999999999858e+01 2.510148999999999830e+01
3.645000000000000284e+01 1.793295000000000172e+01
3.650000000000000000e+01 1.114540000000000042e+01
3.654999999999999716e+01 3.060125000000000028e+01
3.660000000000000142e+01 3.697080000000000144e+00
3.664999999999999858e+01 2.143427000000000149e+01
3.670000000000000284e+01 1.254678000000000004e+01
3.675000000000000000e+01 1.525150999999999968e+01
3.679999999999999716e+01 9.860770000000000479e+00
3.685000000000000142e+01 4.231139999999999901e+00
3.689999999999999858e+01 3.632610000000000117e+00
3.695000000000000284e+01 9.887169999999999348e+00
3.700000000000000000e+01 5.290989999999999860e+00
3.704999999999999716e+01 4.852020000000000444e+00
3.710000000000000142e+01 2.861676999999999893e+01
3.714999999999999858e+01 5.245569999999999844e+00
3.720000000000000284e+01 3.559732000000000340e+01
3.725000000000000000e+01 1.792917999999999878e+01
3.729999999999999716e+01 1.816510999999999854e+01
3.735000000000000142e+01 1.651132000000000133e+01
3.739999999999999858e+01 8.745240000000000791e+00
3.745000000000000284e+01 2.855741000000000085e+01
3.750000000000000000e+01 8.071699999999999875e+00
3.754999999999999716e+01 2.406666999999999845e+01
3.760000000000000142e+01 8.029619999999999536e+00
3.764999999999999858e+01 7.065640000000000143e+00
3.770000000000000284e+01 9.327469999999999928e+00
3.775000000000000000e+01 5.430590999999999724e+01
3.779999999999999716e+01 3.142036999999999836e+01
3.785000000000000142e+01 2.400918000000000063e+01
3.789999999999999858e+01 2.501606999999999914e+01
3.795000000000000284e+01 4.332119999999999749e+00
3.800000000000000000e+01 4.517979999999999663e+00
3.804999999999999716e+01 3.146929000000000087e+01
3.810000000000000142e+01 2.996792999999999907e+01
3.814999999999999858e+01 8.018269999999999342e+00
3.820000000000000284e+01 1.421620000000000061e+01
3.825000000000000000e+01 5.100950000000000095e+00
3.829999999999999716e+01 2.921574999999999989e+01
3.835000000000000142e+01 1.326075999999999944e+01
3.839999999999999858e+01 2.745632000000000161e+01
3.845000000000000284e+01 1.660895999999999972e+01
3.850000000000000000e+01 3.405759999999999899e+00
3.854999999999999716e+01 2.103369999999999962e+00
3.860000000000000142e+01 5.142570000000000086e+00
3.864999999999999858e+01 5.465600000000000236e+00
3.870000000000000284e+01 4.542889999999999873e+00
3.875000000000000000e+01 6.667930000000000135e+00
3.879999999999999716e+01 9.056300000000000239e+00
3.885000000000000142e+01 2.462229999999999919e+00
3.889999999999999858e+01 7.376730000000000231e+00
3.895000000000000284e+01 7.497670000000000279e+00
3.900000000000000000e+01 1.958939999999999904e+00
3.904999999999999716e+01 9.053119999999999834e+00
3.910000000000000142e+01 5.336229999999999585e+00
3.914999999999999858e+01 7.140310000000000379e+00
3.920000000000000284e+01 1.194195999999999991e+01
3.925000000000000000e+01 3.265523000000000309e+01
3.929999999999999716e+01 1.059634999999999927e+01
3.935000000000000142e+01 1.327671999999999919e+01
3.939999999999999858e+01 2.197832000000000008e+01
3.945000000000000284e+01 7.042819999999999858e+00
3.950000000000000000e+01 4.237549999999999706e+00
3.954999999999999716e+01 6.814989999999999881e+00
3.960000000000000142e+01 1.367373000000000083e+01
3.964999999999999858e+01 1.109529000000000032e+01
3.970000000000000284e+01 3.221397999999999939e+01
3.975000000000000000e+01 3.573809999999999931e+00
3.979999999999999716e+01 8.138120000000000687e+00
3.985000000000000142e+01 2.839389999999999858e+01
3.989999999999999858e+01 1.001918000000000042e+01
3.995000000000000284e+01 1.024750000000000050e+01
4.000000000000000000e+01 7.604239999999999888e+00
4.004999999999999716e+01 8.167849999999999611e+00
4.010000000000000142e+01 5.805629999999999846e+00
4.014999999999999858e+01 1.373934000000000033e+01
4.020000000000000284e+01 1.711233000000000004e+01
4.025000000000000000e+01 2.587442000000000064e+01
4.029999999999999716e+01 5.182010000000000005e+00
4.035000000000000142e+01 9.807990000000000208e+00
4.039999999999999858e+01 2.423667999999999978e+01
4.045000000000000284e+01 1.958250500000000102e+03
4.050000000000000000e+01 2.705220000000000180e+00
4.054999999999999716e+01 2.370956999999999937e+01
4.060000000000000142e+01 3.820224000000000331e+01
4.064999999999999858e+01 2.309459000000000017e+01
4.070000000000000284e+01 5.672585999999999729e+01
4.075000000000000000e+01 8.621159999999999712e+00
4.079999999999999716e+01 2.062827000000000055e+01
4.085000000000000142e+01 5.208359999999999879e+00
4.089999999999999858e+01 3.440368000000000137e+01
4.095000000000000284e+01 8.938049200000000383e+02
4.100000000000000000e+01 8.685840000000000671e+00
4.104999999999999716e+01 1.707605999999999824e+01
4.110000000000000142e+01 4.760141999999999740e+01
4.114999999999999858e+01 2.426152000000000086e+01
4.120000000000000284e+01 3.099776999999999916e+01
4.125000000000000000e+01 4.170860000000000234e+00
4.129999999999999716e+01 1.696254000000000062e+01
4.135000000000000142e+01 3.992367999999999739e+01
4.139999999999999858e+01 2.292924000000000007e+01
4.145000000000000284e+01 4.294669999999999987e+00
4.150000000000000000e+01 9.234719999999999374e+00
4.154999999999999716e+01 4.131190999999999747e+01
4.160000000000000142e+01 4.413956000000000301e+01
4.164999999999999858e+01 2.056022000000000105e+01
4.170000000000000284e+01 6.455669999999999575e+00
4.175000000000000000e+01 2.838727000000000089e+01
4.179999999999999716e+01 3.911798000000000286e+01
4.185000000000000142e+01 1.881813000000000002e+01
4.189999999999999858e+01 3.807918000000000092e+01
4.195000000000000284e+01 4.076382000000000261e+01
4.200000000000000000e+01 6.209664999999999679e+01
4.204999999999999716e+01 2.520851299999999924e+02
4.210000000000000142e+01 2.769215000000000160e+01
4.214999999999999858e+01 4.017143999999999693e+01
4.220000000000000284e+01 1.777171999999999841e+01
4.225000000000000000e+01 1.026083000000000034e+01
4.229999999999999716e+01 2.623569000000000173e+01
4.235000000000000142e+01 6.098494999999999777e+01
4.239999999999999858e+01 2.344093000000000160e+01
4.245000000000000284e+01 1.765455000000000041e+01
4.250000000000000000e+01 6.393404999999999916e+01
4.254999999999999716e+01 3.396025999999999812e+01
4.260000000000000142e+01 2.378200000000000003e+01
4.264999999999999858e+01 6.016631000000000284e+01
4.270000000000000284e+01 1.559613799999999912e+02
4.275000000000000000e+01 8.543430000000000746e+00
4.279999999999999716e+01 1.917209000000000074e+01
4.285000000000000142e+01 7.676506999999999437e+01
4.289999999999999858e+01 1.285064999999999884e+02
4.295000000000000284e+01 3.896500000000000341e+01
4.300000000000000000e+01 1.800561000000000078e+01
4.304999999999999716e+01 8.320681999999999334e+01
4.310000000000000142e+01 4.302156000000000091e+01
4.314999999999999858e+01 1.730224399999999889e+02
4.320000000000000284e+01 9.822770000000000223e+00
4.325000000000000000e+01 7.810652000000000328e+01
4.329999999999999716e+01 1.782583999999999946e+01
4.335000000000000142e+01 2.635996000000000095e+01
4.339999999999999858e+01 3.383444999999999681e+01
4.345000000000000284e+01 1.547813000000000017e+01
4.350000000000000000e+01 1.313172999999999924e+01
4.354999999999999716e+01 1.973208999999999946e+01
4.360000000000000142e+01 1.127494000000000085e+01
4.364999999999999858e+01 4.524399999999999977e+01
4.370000000000000284e+01 1.197180000000000000e+01
4.375000000000000000e+01 1.914911999999999992e+01
4.379999999999999716e+01 3.494496000000000180e+01
4.385000000000000142e+01 3.842826000000000164e+01
4.389999999999999858e+01 2.242527000000000115e+01
4.395000000000000284e+01 3.071210999999999913e+01
4.400000000000000000e+01 2.601811999999999969e+01
4.404999999999999716e+01 1.097744999999999926e+01
4.410000000000000142e+01 5.487400000000000055e+00
4.414999999999999858e+01 6.794170000000000265e+00
4.420000000000000284e+01 2.899391999999999925e+01
4.425000000000000000e+01 1.421209999999999951e+01
4.429999999999999716e+01 8.421559999999999491e+00
4.435000000000000142e+01 1.548395999999999972e+01
4.439999999999999858e+01 8.195999999999999730e+00
4.445000000000000284e+01 8.210750000000000881e+00
4.450000000000000000e+01 2.608046999999999827e+01
4.454999999999999716e+01 1.562210999999999927e+01
4.460000000000000142e+01 2.090097000000000094e+01
4.464999999999999858e+01 4.543260000000000076e+00
4.470000000000000284e+01 1.712749000000000166e+01
4.475000000000000000e+01 3.486349999999999838e+00
4.479999999999999716e+01 3.392710999999999899e+01
4.485000000000000142e+01 1.844904999999999973e+01
4.489999999999999858e+01 4.808102000000000231e+01
4.495000000000000284e+01 3.984230000000000160e+00
4.500000000000000000e+01 1.499750000000000050e+01
4.504999999999999716e+01 3.910885999999999996e+01
4.510000000000000142e+01 8.516560000000000130e+00
4.514999999999999858e+01 1.870112999999999914e+01
4.520000000000000284e+01 1.492342000000000013e+01
4.525000000000000000e+01 1.823526000000000025e+01
4.529999999999999716e+01 1.655092000000000141e+01
4.535000000000000142e+01 3.076207000000000136e+01
4.539999999999999858e+01 5.022479999999999833e+00
4.545000000000000284e+01 2.325575999999999866e+01
4.550000000000000000e+01 2.454037999999999897e+01
4.554999999999999716e+01 1.036003999999999969e+01
4.560000000000000142e+01 8.516009999999999636e+00
4.564999999999999858e+01 2.190879999999999939e+00
4.570000000000000284e+01 2.992211999999999961e+01
4.575000000000000000e+01 5.648080000000000211e+00
4.579999999999999716e+01 1.525345000000000084e+01
4.585000000000000142e+01 1.292784999999999940e+01
4.589999999999999858e+01 4.628689999999999749e+00
4.595000000000000284e+01 1.937531999999999854e+01
4.600000000000000000e+01 1.127797999999999945e+01
4.604999999999999716e+01 4.973861999999999739e+01
4.610000000000000142e+01 2.791413999999999973e+01
4.614999999999999858e+01 8.079060000000000130e+00
4.620000000000000284e+01 2.758799999999999919e+00
4.625000000000000000e+01 4.059829999999999828e+00
4.629999999999999716e+01 4.078900000000000148e+01
4.635000000000000142e+01 1.334563300000000083e+02
4.639999999999999858e+01 2.367514999999999858e+01
4.645000000000000284e+01 9.539360000000000284e+00
4.650000000000000000e+01 6.222839999999999705e+00
4.654999999999999716e+01 2.747089000000000070e+01
4.660000000000000142e+01 3.912754999999999939e+01
4.664999999999999858e+01 1.645138000000000034e+01
4.670000000000000284e+01 1.387561000000000000e+01
4.675000000000000000e+01 1.700451999999999941e+01
4.679999999999999716e+01 1.502270000000000039e+01
4.685000000000000142e+01 6.977579999999999671e+00
4.689999999999999858e+01 5.210313000000000017e+01
4.695000000000000284e+01 3.039470999999999989e+01
4.700000000000000000e+01 1.746581000000000117e+01
4.704999999999999716e+01 7.262870000000000381e+00
4.710000000000000142e+01 5.984840000000000160e+00
4.714999999999999858e+01 1.201244999999999941e+01
4.720000000000000284e+01 1.036356999999999928e+01
4.725000000000000000e+01 2.879027999999999921e+01
4.729999999999999716e+01 1.474493999999999971e+01
4.735000000000000142e+01 6.759120000000000239e+00
4.739999999999999858e+01 1.920844999999999914e+01
4.745000000000000284e+01 1.004415000000000013e+01
4.750000000000000000e+01 9.965609999999999857e+00
4.754999999999999716e+01 9.460000000000000853e+00
4.760000000000000142e+01 3.381441999999999837e+01
4.764999999999999858e+01 2.241379999999999839e+01
4.770000000000000284e+01 2.444221999999999895e+01
4.775000000000000000e+01 1.617013999999999996e+01
4.779999999999999716e+01 4.225459999999999994e+00
4.785000000000000142e+01 2.351503999999999905e+01
4.789999999999999858e+01 5.075289999999999857e+00
4.795000000000000284e+01 5.983579999999999899e+00
4.800000000000000000e+01 9.004089999999999705e+00
4.804999999999999716e+01 1.150557000000000052e+01
4.810000000000000142e+01 2.871994000000000113e+01
4.814999999999999858e+01 2.495076999999999856e+01
4.820000000000000284e+01 3.037778000000000134e+01
4.825000000000000000e+01 1.457733999999999952e+01
4.829999999999999716e+01 2.728005999999999887e+01
4.835000000000000142e+01 8.306390000000000384e+00
4.839999999999999858e+01 4.655818000000000012e+01
4.845000000000000284e+01 1.859099000000000146e+01
4.850000000000000000e+01 4.203235999999999706e+01
4.854999999999999716e+01 5.021059999999999945e+01
4.860000000000000142e+01 1.748761000000000010e+01
4.864999999999999858e+01 5.506663999999999959e+01
4.870000000000000284e+01 7.245762000000000569e+01
4.875000000000000000e+01 1.883688000000000073e+01
4.879999999999999716e+01 8.771570000000000533e+00
4.885000000000000142e+01 3.557229999999999848e+01
4.889999999999999858e+01 1.660066000000000130e+01
4.895000000000000284e+01 2.654006000000000043e+01
4.900000000000000000e+01 2.880217000000000027e+01
4.904999999999999716e+01 3.357818000000000325e+01
4.910000000000000142e+01 2.454071000000000069e+01
4.914999999999999858e+01 3.424983000000000288e+01
4.920000000000000284e+01 4.053499999999999659e+00
4.925000000000000000e+01 2.586390000000000100e+01
4.929999999999999716e+01 1.786864999999999881e+01
4.935000000000000142e+01 4.662742000000000075e+01
4.939999999999999858e+01 1.624911000000000172e+01
4.945000000000000284e+01 2.420037999999999911e+01
4.950000000000000000e+01 1.131918500000000023e+02
4.954999999999999716e+01 9.313150000000000261e+00
4.960000000000000142e+01 5.922380000000000422e+00
4.964999999999999858e+01 4.801000000000000156e+00
4.970000000000000284e+01 5.103869999999999685e+00
4.975000000000000000e+01 3.801942999999999984e+01
4.979999999999999716e+01 3.649992000000000303e+01
4.985000000000000142e+01 2.131163000000000096e+01
4.989999999999999858e+01 8.123910000000000409e+00
4.995000000000000284e+01 1.972725000000000151e+01
5.000000000000000000e+01 7.428550000000000431e+00
5.004999999999999716e+01 9.489739999999999398e+00
5.010000000000000142e+01 5.343090000000000117e+00
5.014999999999999858e+01 2.376332999999999984e+01
5.020000000000000284e+01 5.389240000000000030e+00
5.025000000000000000e+01 2.202372000000000085e+01
5.029999999999999716e+01 1.947736000000000089e+01
5.035000000000000142e+01 1.357901000000000025e+01
5.039999999999999858e+01 3.146610000000000085e+01
5.045000000000000284e+01 4.334738999999999720e+01
5.050000000000000000e+01 6.085239999999999760e+00
5.054999999999999716e+01 3.443428000000000111e+01
5.060000000000000142e+01 1.253594000000000008e+01
5.064999999999999858e+01 8.569169999999999732e+00
5.070000000000000284e+01 7.997099999999999653e+00
5.075000000000000000e+01 8.301989999999999981e+00
5.079999999999999716e+01 3.166817999999999955e+01
5.085000000000000142e+01 6.832581000000000415e+01
5.089999999999999858e+01 2.781392999999999915e+01
5.095000000000000284e+01 1.473835000000000051e+01
5.100000000000000000e+01 3.265453999999999724e+01
5.104999999999999716e+01 8.817199999999999704e+00
5.110000000000000142e+01 3.485932999999999993e+01
5.114999999999999858e+01 1.952540000000000120e+01
5.120000000000000284e+01 1.118360999999999983e+01
5.125000000000000000e+01 1.717539999999999978e+01
5.129999999999999716e+01 4.175909000000000049e+01
5.135000000000000142e+01 1.362016999999999989e+01
5.139999999999999858e+01 4.808650000000000091e+00
5.145000000000000284e+01 3.247711000000000325e+01
5.150000000000000000e+01 1.958988000000000085e+01
5.154999999999999716e+01 2.215465000000000018e+01
5.160000000000000142e+01 3.734528999999999854e+01
5.164999999999999858e+01 2.763110999999999962e+01
5.170000000000000284e+01 1.367698999999999998e+01
5.175000000000000000e+01 4.760250000000000092e+00
5.179999999999999716e+01 3.373019999999999907e+00
5.185000000000000142e+01 5.078929999999999723e+01
5.189999999999999858e+01 6.689939999999999998e+00
5.195000000000000284e+01 1.046125999999999934e+01
5.200000000000000000e+01 1.872753000000000156e+01
5.204999999999999716e+01 1.560219000000000023e+01
5.210000000000000142e+01 8.620160000000000267e+00
5.214999999999999858e+01 9.126519999999999300e+00
5.220000000000000284e+01 1.413493000000000066e+01
5.225000000000000000e+01 2.239459000000000088e+01
5.229999999999999716e+01 2.974170000000000158e+01
5.235000000000000142e+01 2.003464999999999918e+01
5.239999999999999858e+01 4.651060000000000194e+00
5.245000000000000284e+01 2.755299000000000120e+01
5.250000000000000000e+01 4.639470000000000205e+00
5.254999999999999716e+01 2.695027999999999935e+01
5.260000000000000142e+01 1.268392000000000053e+01
5.264999999999999858e+01 2.711457000000000050e+01
5.270000000000000284e+01 1.100746999999999964e+01
5.275000000000000000e+01 3.085381999999999891e+01
5.279999999999999716e+01 3.874246999999999730e+01
5.285000000000000142e+01 9.946279999999999788e+00
5.289999999999999858e+01 6.548639999999999795e+00
5.295000000000000284e+01 1.040484000000000009e+01
5.300000000000000000e+01 2.282283999999999935e+01
5.304999999999999716e+01 3.276388000000000034e+01
5.310000000000000142e+01 5.702880000000000393e+00
5.314999999999999858e+01 3.526260000000000172e+00
5.320000000000000284e+01 2.650538999999999845e+01
5.325000000000000000e+01 4.596829999999999750e+00
5.329999999999999716e+01 1.852346999999999966e+01
5.335000000000000142e+01 2.693554999999999922e+01
5.339999999999999858e+01 3.800621999999999900e+01
5.345000000000000284e+01 3.496480000000000032e+00
5.350000000000000000e+01 2.753907999999999845e+01
5.354999999999999716e+01 3.199184999999999945e+01
5.360000000000000142e+01 1.421367000000000047e+01
5.364999999999999858e+01 8.617177999999999827e+01
5.370000000000000284e+01 1.288696999999999981e+01
5.375000000000000000e+01 2.758399999999999963e+00
5.379999999999999716e+01 1.176661999999999964e+01
5.385000000000000142e+01 3.627362999999999715e+01
5.389999999999999858e+01 6.167239999999999611e+00
5.395000000000000284e+01 7.447949999999999626e+00
5.400000000000000000e+01 3.458530000000000104e+00
5.404999999999999716e+01 1.083384000000000036e+01
5.410000000000000142e+01 4.609950000000000436e+00
5.414999999999999858e+01 8.730190000000000339e+00
5.420000000000000284e+01 1.125097000000000058e+01
5.425000000000000000e+01 5.744505999999999801e+01
5.429999999999999716e+01 1.387709000000000081e+01
5.435000000000000142e+01 2.644231999999999871e+01
5.439999999999999858e+01 3.756808999999999799e+01
5.445000000000000284e+01 1.114417000000000080e+01
5.450000000000000000e+01 4.875428999999999746e+01
5.454999999999999716e+01 3.426440000000000197e+01
5.460000000000000142e+01 2.039092000000000127e+01
5.464999999999999858e+01 2.948997999999999919e+01
5.470000000000000284e+01 2.151387000000000072e+01
5.475000000000000000e+01 1.652368999999999843e+01
5.479999999999999716e+01 2.642340000000000089e+01
5.485000000000000142e+01 4.408086999999999733e+01
5.489999999999999858e+01 2.666447000000000145e+01
5.495000000000000284e+01 4.183124999999999716e+01
5.500000000000000000e+01 2.848629999999999995e+01
5.504999999999999716e+01 5.699757000000000318e+01
5.510000000000000142e+01 5.336227000000000231e+01
5.514999999999999858e+01 2.254375999999999891e+01
5.520000000000000284e+01 2.406421999999999883e+01
5.525000000000000000e+01 5.529372999999999649e+01
5.529999999999999716e+01 3.308122999999999791e+01
5.535000000000000142e+01 2.643815999999999988e+01
5.539999999999999858e+01 3.674497999999999820e+01
5.545000000000000284e+01 6.494415999999999656e+01
5.550000000000000000e+01 2.127881000000000000e+01
5.554999999999999716e+01 7.927145000000000152e+01
5.560000000000000142e+01 3.774705000000000155e+01
5.564999999999999858e+01 2.407497000000000043e+01
5.570000000000000284e+01 2.973048999999999964e+01
5.575000000000000000e+01 1.184207999999999927e+01
5.579999999999999716e+01 2.711173000000000144e+01
5.585000000000000142e+01 3.295206999999999908e+01
5.589999999999999858e+01 2.045739000000000019e+01
5.595000000000000284e+01 2.314329999999999998e+01
5.600000000000000000e+01 1.936119000000000057e+01
5.604999999999999716e+01 4.468881999999999977e+01
5.610000000000000142e+01 5.522648000000000224e+01
5.614999999999999858e+01 1.781035999999999930e+01
5.620000000000000284e+01 4.424896999999999991e+01
5.625000000000000000e+01 3.248897000000000190e+01
5.629999999999999716e+01 8.682710000000000150e+00
5.635000000000000142e+01 6.729009999999999714e+00
5.639999999999999858e+01 3.745362999999999687e+01
5.645000000000000284e+01 9.461169999999999192e+00
5.650000000000000000e+01 1.750803000000000154e+01
5.654999999999999716e+01 2.408057000000000158e+01
5.660000000000000142e+01 1.770658999999999850e+01
5.664999999999999858e+01 4.372037000000000262e+01
5.670000000000000284e+01 6.120591999999999899e+01
5.675000000000000000e+01 3.803050999999999959e+01
5.679999999999999716e+01 4.893222999999999701e+01
5.685000000000000142e+01 4.603137000000000256e+01
5.689999999999999858e+01 3.420579000000000036e+01
5.695000000000000284e+01 1.512664000000000009e+01
5.700000000000000000e+01 1.367229999999999990e+01
5.704999999999999716e+01 2.647102999999999895e+01
5.710000000000000142e+01 6.319780999999999693e+01
5.714999999999999858e+01 2.788569999999999993e+01
5.720000000000000284e+01 9.161110000000000753e+00
5.725000000000000000e+01 3.288544000000000267e+01
5.729999999999999716e+01 1.493904000000000032e+01
5.735000000000000142e+01 1.880359999999999943e+01
5.739999999999999858e+01 1.631606000000000023e+01
5.745000000000000284e+01 2.400250000000000128e+01
5.750000000000000000e+01 2.491674000000000078e+01
5.754999999999999716e+01 4.331994000000000256e+01
5.760000000000000142e+01 3.181181000000000125e+01
5.764999999999999858e+01 8.524119999999999919e+00
5.770000000000000284e+01 4.835960000000000036e+01
5.775000000000000000e+01 1.052488999999999919e+01
5.779999999999999716e+01 3.020726000000000155e+01
5.785000000000000142e+01 8.894299999999999429e+00
5.789999999999999858e+01 1.754379000000000133e+01
5.795000000000000284e+01 1.034275000000000055e+01
5.800000000000000000e+01 3.734682000000000102e+01
5.804999999999999716e+01 6.150515000000000043e+01
5.810000000000000142e+01 2.661651000000000167e+01
5.814999999999999858e+01 4.872840000000000060e+01
5.820000000000000284e+01 1.508979000000000070e+01
5.825000000000000000e+01 2.818207999999999913e+01
5.829999999999999716e+01 2.685837000000000074e+01
5.835000000000000142e+01 3.798022999999999882e+01
5.839999999999999858e+01 3.879995999999999867e+01
5.845000000000000284e+01 7.590476999999999919e+01
5.850000000000000000e+01 3.044797000000000153e+01
5.854999999999999716e+01 3.244715999999999667e+01
5.860000000000000142e+01 5.067052999999999940e+01
5.864999999999999858e+01 3.225401000000000096e+01
5.870000000000000284e+01 4.143202999999999747e+01
5.875000000000000000e+01 4.954464000000000112e+01
5.879999999999999716e+01 6.089779999999999660e+01
5.885000000000000142e+01 1.560993999999999993e+01
5.889999999999999858e+01 1.312396999999999991e+01
5.895000000000000284e+01 3.107045000000000101e+01
5.900000000000000000e+01 3.597259999999999991e+01
5.904999999999999716e+01 5.233724999999999739e+01
5.910000000000000142e+01 2.063982000000000028e+01
5.914999999999999858e+01 2.659647999999999968e+01
5.920000000000000284e+01 4.447455000000000069e+01
5.925000000000000000e+01 6.303219999999999601e+00
5.929999999999999716e+01 1.146133999999999986e+01
5.935000000000000142e+01 3.108520000000000039e+01
5.939999999999999858e+01 4.669903999999999655e+01
5.945000000000000284e+01 1.794005999999999901e+01
5.950000000000000000e+01 1.923617000000000132e+01
5.954999999999999716e+01 6.120118999999999687e+01
5.960000000000000142e+01 4.400569999999999737e+01
5.964999999999999858e+01 1.902917000000000058e+01
5.970000000000000284e+01 3.747856999999999772e+01
5.975000000000000000e+01 3.346714000000000055e+01
5.979999999999999716e+01 3.965048000000000172e+01
5.985000000000000142e+01 1.051138499999999993e+02
5.989999999999999858e+01 4.093440999999999974e+01
5.995000000000000284e+01 2.957539999999999836e+01
6.000000000000000000e+01 2.258170000000000144e+01
6.004999999999999716e+01 4.968460999999999927e+01
6.010000000000000142e+01 1.076115000000000066e+01
6.014999999999999858e+01 4.822614000000000090e+01
6.020000000000000284e+01 3.608389999999999986e+01
6.025000000000000000e+01 6.152808000000000277e+01
6.029999999999999716e+01 3.129566000000000159e+01
6.035000000000000142e+01 2.578250999999999848e+01
6.039999999999999858e+01 3.972256000000000142e+01
6.045000000000000284e+01 2.499562999999999846e+01
6.050000000000000000e+01 4.703191000000000344e+01
6.054999999999999716e+01 9.467090000000000316e+01
6.060000000000000142e+01 2.483965999999999852e+01
6.064999999999999858e+01 4.064634000000000214e+01
6.070000000000000284e+01 3.388072999999999979e+01
6.075000000000000000e+01 3.768366000000000327e+01
6.079999999999999716e+01 4.306347000000000236e+01
6.085000000000000142e+01 1.393628999999999962e+01
6.089999999999999858e+01 5.060676999999999737e+01
6.095000000000000284e+01 1.635644999999999882e+01
6.100000000000000000e+01 1.536870000000000047e+01
6.104999999999999716e+01 2.680661999999999878e+01
6.110000000000000142e+01 3.649423000000000172e+01
6.114999999999999858e+01 6.619244999999999379e+01
6.120000000000000284e+01 6.930692999999999415e+01
6.125000000000000000e+01 4.476397999999999655e+01
6.129999999999999716e+01 6.645299999999999763e+00
6.135000000000000142e+01 2.060387000000000057e+01
6.139999999999999858e+01 4.278251000000000204e+01
6.145000000000000284e+01 3.326277999999999935e+01
6.150000000000000000e+01 2.210275000000000034e+01
6.154999999999999716e+01 2.895187999999999917e+01
6.160000000000000142e+01 3.119066000000000116e+01
6.164999999999999858e+01 3.344326000000000221e+01
6.170000000000000284e+01 3.861802000000000135e+01
6.175000000000000000e+01 2.489210999999999885e+01
6.179999999999999716e+01 2.239650999999999925e+01
6.185000000000000142e+01 1.836149999999999949e+01
6.189999999999999858e+01 2.570121999999999929e+01
6.195000000000000284e+01 1.130395000000000039e+01
6.200000000000000000e+01 5.693018000000000001e+01
6.204999999999999716e+01 3.047534999999999883e+01
6.210000000000000142e+01 4.423085999999999984e+01
6.214999999999999858e+01 9.008760000000000545e+00
6.220000000000000284e+01 8.838229999999999364e+00
6.225000000000000000e+01 1.868982000000000099e+01
6.229999999999999716e+01 4.257914000000000243e+01
6.235000000000000142e+01 2.714450000000000074e+01
6.239999999999999858e+01 3.877618999999999971e+01
6.245000000000000284e+01 2.633267000000000024e+01
6.250000000000000000e+01 2.954904000000000153e+01
6.254999999999999716e+01 7.797290000000000276e+00
6.260000000000000142e+01 2.376233999999999824e+01
6.264999999999999858e+01 1.852111000000000018e+01
6.270000000000000284e+01 2.756569000000000003e+01
6.275000000000000000e+01 5.584091999999999700e+01
6.279999999999999716e+01 3.756389000000000067e+01
6.285000000000000142e+01 3.058928999999999832e+01
6.289999999999999858e+01 3.698875000000000313e+01
6.295000000000000284e+01 1.970223000000000013e+01
6.300000000000000000e+01 1.943481999999999843e+01
6.304999999999999716e+01 2.365647999999999840e+01
6.310000000000000142e+01 2.433434000000000097e+01
6.314999999999999858e+01 2.697428999999999988e+01
6.320000000000000284e+01 2.373173999999999850e+01
6.325000000000000000e+01 1.908802000000000021e+01
6.329999999999999716e+01 1.124677999999999933e+01
6.335000000000000142e+01 8.000249999999999417e+00
6.339999999999999858e+01 2.006550599999999918e+02
6.345000000000000284e+01 2.337893000000000043e+01
6.350000000000000000e+01 1.333181000000000083e+01
6.354999999999999716e+01 3.784805999999999671e+01
6.360000000000000142e+01 3.667831999999999937e+01
6.364999999999999858e+01 2.383168999999999826e+01
6.370000000000000284e+01 2.750332999999999828e+01
6.375000000000000000e+01 8.788669999999999760e+00
6.379999999999999716e+01 2.516002999999999901e+01
6.385000000000000142e+01 6.990618000000000620e+01
6.389999999999999858e+01 7.979180000000000383e+00
6.395000000000000284e+01 1.502120999999999995e+01
6.400000000000000000e+01 2.873462999999999923e+01
6.404999999999999716e+01 3.743786000000000058e+01
6.409999999999999432e+01 3.604572000000000287e+01
6.415000000000000568e+01 2.838166000000000011e+01
6.420000000000000284e+01 2.564110000000000156e+01
6.425000000000000000e+01 3.448886000000000251e+01
6.429999999999999716e+01 4.604619999999999713e+00
6.434999999999999432e+01 7.204159999999999897e+00
6.440000000000000568e+01 2.003109999999999857e+01
6.445000000000000284e+01 3.235432999999999737e+01
6.450000000000000000e+01 3.413309000000000282e+01
6.454999999999999716e+01 2.694996000000000080e+01
6.459999999999999432e+01 1.109402000000000044e+01
6.465000000000000568e+01 3.020778999999999925e+01
6.470000000000000284e+01 7.624439999999999884e+00
6.475000000000000000e+01 9.215460000000000207e+00
6.479999999999999716e+01 2.720673999999999992e+01
6.484999999999999432e+01 3.345521999999999707e+01
6.490000000000000568e+01 3.146670999999999907e+01
6.495000000000000284e+01 2.446159000000000106e+01
6.500000000000000000e+01 4.656992999999999938e+01
6.504999999999999716e+01 6.011686999999999870e+01
6.509999999999999432e+01 2.722435000000000116e+01
6.515000000000000568e+01 3.252613999999999805e+01
6.520000000000000284e+01 2.301182000000000016e+01
6.525000000000000000e+01 4.291080999999999790e+01
6.529999999999999716e+01 4.542305000000000348e+01
6.534999999999999432e+01 2.871507000000000076e+01
6.540000000000000568e+01 1.575320999999999927e+01
6.545000000000000284e+01 3.114436999999999856e+01
6.550000000000000000e+01 4.877242999999999995e+01
6.554999999999999716e+01 4.890769000000000233e+01
6.559999999999999432e+01 3.630340999999999951e+01
6.565000000000000568e+01 1.516422999999999988e+01
6.570000000000000284e+01 2.868799999999999883e+01
6.575000000000000000e+01 4.691948000000000008e+01
6.579999999999999716e+01 3.677242999999999995e+01
6.584999999999999432e+01 1.494971999999999923e+01
6.590000000000000568e+01 7.110809999999999853e+00
6.595000000000000284e+01 4.604612000000000194e+01
6.600000000000000000e+01 3.453401999999999816e+01
6.604999999999999716e+01 1.340269999999999939e+01
6.609999999999999432e+01 1.117340000000000089e+01
6.615000000000000568e+01 3.002445000000000164e+01
6.620000000000000284e+01 1.555494999999999983e+01
6.625000000000000000e+01 1.718649999999999878e+01
6.629999999999999716e+01 5.201212000000000302e+01
6.634999999999999432e+01 1.837366000000000099e+01
6.640000000000000568e+01 3.838336999999999932e+01
6.645000000000000284e+01 7.907313999999999510e+01
6.650000000000000000e+01 4.296934000000000253e+01
6.654999999999999716e+01 2.449012000000000100e+01
6.659999999999999432e+01 2.812800000000000011e+01
6.665000000000000568e+01 4.233626999999999896e+01
6.670000000000000284e+01 2.738561999999999941e+01
6.675000000000000000e+01 1.629478999999999900e+01
6.679999999999999716e+01 6.701058999999999344e+01
6.684999999999999432e+01 2.908573000000000164e+01
6.690000000000000568e+01 3.316244999999999976e+01
6.695000000000000284e+01 5.757760000000000211e+00
6.700000000000000000e+01 8.120359999999999800e+00
6.704999999999999716e+01 6.503580000000000361e+00
6.709999999999999432e+01 1.077180000000000071e+01
6.715000000000000568e+01 7.368350999999999829e+01
6.720000000000000284e+01 4.790287000000000006e+01
6.725000000000000000e+01 2.774213999999999913e+01
6.729999999999999716e+01 1.983499000000000123e+01
6.734999999999999432e+01 4.877154999999999774e+01
6.740000000000000568e+01 6.416461999999999932e+01
6.745000000000000284e+01 1.612565999999999988e+01
6.750000000000000000e+01 1.228759999999999941e+01
6.754999999999999716e+01 3.649734000000000123e+01
6.759999999999999432e+01 2.425178000000000011e+01
6.765000000000000568e+01 2.487302999999999997e+01
6.770000000000000284e+01 7.080799999999999983e+00
6.775000000000000000e+01 4.047799999999999621e+00
6.779999999999999716e+01 6.229693000000000325e+01
6.784999999999999432e+01 4.733783999999999992e+01
6.790000000000000568e+01 5.734362000000000137e+01
6.795000000000000284e+01 3.258209999999999695e+01
6.800000000000000000e+01 7.545770000000000088e+00
6.804999999999999716e+01 6.773841000000000179e+01
6.809999999999999432e+01 3.857634000000000185e+01
6.815000000000000568e+01 3.112449000000000154e+01
6.820000000000000284e+01 4.873317999999999728e+01
6.825000000000000000e+01 3.878036000000000172e+01
6.829999999999999716e+01 4.709852000000000061e+01
6.834999999999999432e+01 1.872353999999999985e+01
6.840000000000000568e+01 3.273044999999999760e+01
6.845000000000000284e+01 2.227936000000000050e+01
6.850000000000000000e+01 2.890052999999999983e+01
6.854999999999999716e+01 2.714529999999999887e+01
6.859999999999999432e+01 3.833151999999999759e+01
6.865000000000000568e+01 1.544689999999999941e+01
6.870000000000000284e+01 6.149145999999999646e+01
6.875000000000000000e+01 1.577636000000000038e+01
6.879999999999999716e+01 8.685101000000000226e+01
6.884999999999999432e+01 3.006991999999999976e+01
6.890000000000000568e+01 7.443196000000000367e+01
6.895000000000000284e+01 6.855610000000000426e+00
6.900000000000000000e+01 1.969850999999999885e+01
6.904999999999999716e+01 1.429937999999999931e+01
6.909999999999999432e+01 2.555110000000000170e+01
6.915000000000000568e+01 4.064524000000000115e+01
6.920000000000000284e+01 3.550941000000000258e+01
6.925000000000000000e+01 1.673319000000000045e+01
6.929999999999999716e+01 3.477964000000000055e+01
6.934999999999999432e+01 2.915518000000000143e+01
6.940000000000000568e+01 1.795322000000000173e+01
6.945000000000000284e+01 1.430123000000000033e+01
6.950000000000000000e+01 3.539818999999999960e+01
6.954999999999999716e+01 2.585960000000000036e+01
6.959999999999999432e+01 1.412880000000000003e+01
6.965000000000000568e+01 2.651006999999999891e+01
6.970000000000000284e+01 2.385259999999999891e+01
6.975000000000000000e+01 2.281888000000000005e+01
6.979999999999999716e+01 4.422124000000000166e+01
6.984999999999999432e+01 5.139339999999999797e+00
6.990000000000000568e+01 5.263060000000000116e+01
6.995000000000000284e+01 2.156072999999999951e+01
7.000000000000000000e+01 2.450744999999999862e+01
7.004999999999999716e+01 5.250213000000000108e+01
7.009999999999999432e+01 4.392909999999999648e+00
7.015000000000000568e+01 3.523902999999999963e+01
7.020000000000000284e+01 3.740655999999999892e+01
7.025000000000000000e+01 2.939957000000000065e+01
7.029999999999999716e+01 2.923676999999999992e+01
7.034999999999999432e+01 3.625681999999999761e+01
7.040000000000000568e+01 1.025713000000000008e+01
7.045000000000000284e+01 5.189406999999999925e+01
7.050000000000000000e+01 1.590620999999999974e+01
7.054999999999999716e+01 2.965859999999999985e+01
7.059999999999999432e+01 2.861329999999999885e+01
7.065000000000000568e+01 2.957075999999999993e+01
7.070000000000000284e+01 3.643621999999999872e+01
7.075000000000000000e+01 9.817989999999999995e+00
7.079999999999999716e+01 2.407601999999999975e+01
7.084999999999999432e+01 1.593964000000000070e+01
7.090000000000000568e+01 6.027009999999999934e+01
7.095000000000000284e+01 3.247187000000000268e+01
7.100000000000000000e+01 2.926014999999999944e+01
7.104999999999999716e+01 6.922080000000000233e+00
7.109999999999999432e+01 6.960060000000000358e+00
7.115000000000000568e+01 2.725660999999999845e+01
7.120000000000000284e+01 1.727696999999999861e+01
7.125000000000000000e+01 3.320801000000000158e+01
7.129999999999999716e+01 2.555123000000000033e+01
7.134999999999999432e+01 1.693663000000000096e+01
7.140000000000000568e+01 1.712444999999999951e+01
7.145000000000000284e+01 1.208122999999999969e+01
7.150000000000000000e+01 1.947485999999999962e+01
7.154999999999999716e+01 6.472240000000000215e+00
7.159999999999999432e+01 3.072766000000000020e+01
7.165000000000000568e+01 1.157409999999999961e+01
7.170000000000000284e+01 4.802089999999999748e+00
7.175000000000000000e+01 1.087448000000000015e+01
7.179999999999999716e+01 2.425027000000000044e+01
7.184999999999999432e+01 3.912451999999999686e+01
7.190000000000000568e+01 1.109965899999999976e+02
7.195000000000000284e+01 2.125310999999999950e+01
7.200000000000000000e+01 1.163552999999999926e+01
7.204999999999999716e+01 4.568489000000000289e+01
7.209999999999999432e+01 6.945870000000000211e+00
7.215000000000000568e+01 4.500294000000000239e+01
7.220000000000000284e+01 1.633472000000000079e+01
7.225000000000000000e+01 4.565393999999999863e+01
7.229999999999999716e+01 2.747593000000000174e+01
7.234999999999999432e+01 5.763239000000000090e+01
7.240000000000000568e+01 1.854276000000000124e+01
7.245000000000000284e+01 4.940314999999999657e+01
7.250000000000000000e+01 8.019880000000000564e+00
7.254999999999999716e+01 3.446813000000000216e+01
7.259999999999999432e+01 3.263414999999999822e+01
7.265000000000000568e+01 2.605508000000000024e+01
7.270000000000000284e+01 1.906119999999999948e+01
7.275000000000000000e+01 4.832206000000000046e+01
7.279999999999999716e+01 3.841682999999999737e+01
7.284999999999999432e+01 1.895262999999999920e+01
7.290000000000000568e+01 3.707271999999999679e+01
7.295000000000000284e+01 2.855343999999999838e+01
7.300000000000000000e+01 2.072289999999999921e+01
7.304999999999999716e+01 1.769408999999999921e+01
7.309999999999999432e+01 7.538550999999999647e+01
7.315000000000000568e+01 2.514039999999999964e+01
7.320000000000000284e+01 3.210853999999999786e+01
7.325000000000000000e+01 2.171796000000000149e+01
7.329999999999999716e+01 5.351830999999999960e+01
7.334999999999999432e+01 1.218464999999999954e+01
7.340000000000000568e+01 7.370589999999999975e+00
7.345000000000000284e+01 3.528844999999999743e+01
7.350000000000000000e+01 3.747149000000000285e+01
7.354999999999999716e+01 5.117582000000000164e+01
7.359999999999999432e+01 8.173109999999999431e+00
7.365000000000000568e+01 7.941049999999999720e+00
7.370000000000000284e+01 2.652953000000000117e+01
7.375000000000000000e+01 6.671868999999999517e+01
7.379999999999999716e+01 2.569335999999999842e+01
7.384999999999999432e+01 9.919760000000000133e+00
7.390000000000000568e+01 1.624261500000000069e+02
7.395000000000000284e+01 6.749761999999999773e+01
7.400000000000000000e+01 8.337816999999999723e+01
7.404999999999999716e+01 1.179742000000000068e+01
7.409999999999999432e+01 4.511567999999999756e+01
7.415000000000000568e+01 6.455940999999999974e+01
7.420000000000000284e+01 1.213325999999999993e+01
7.425000000000000000e+01 2.430122000000000071e+01
7.429999999999999716e+01 3.733375000000000199e+01
7.434999999999999432e+01 3.882592999999999961e+01
7.440000000000000568e+01 1.207154000000000060e+01
7.445000000000000284e+01 1.685907999999999873e+01
7.450000000000000000e+01 5.963284000000000162e+01
7.454999999999999716e+01 8.878334999999999866e+01
7.459999999999999432e+01 3.455335999999999785e+01
7.465000000000000568e+01 2.011783000000000143e+01
7.470000000000000284e+01 1.601296999999999926e+01
7.475000000000000000e+01 3.162771000000000043e+01
7.479999999999999716e+01 1.042572999999999972e+01
7.484999999999999432e+01 9.824519999999999698e+00
7.490000000000000568e+01 1.905289000000000144e+01
7.495000000000000284e+01 4.043659999999999854e+01
7.500000000000000000e+01 4.947124000000000166e+01
7.504999999999999716e+01 3.453199000000000041e+01
7.509999999999999432e+01 5.405709999999999837e+01
7.515000000000000568e+01 1.491056999999999988e+01
7.520000000000000284e+01 3.112947000000000131e+01
7.525000000000000000e+01 2.680724999999999980e+01
7.529999999999999716e+01 3.738512000000000057e+01
7.534999999999999432e+01 4.178076000000000079e+01
7.540000000000000568e+01 2.481075999999999837e+01
7.545000000000000284e+01 2.510407999999999973e+01
7.550000000000000000e+01 2.148721000000000103e+01
7.554999999999999716e+01 2.744413000000000125e+01
7.559999999999999432e+01 3.262156999999999840e+01
7.565000000000000568e+01 2.800086999999999904e+01
7.570000000000000284e+01 7.993540000000000312e+00
7.575000000000000000e+01 1.698787000000000091e+01
7.579999999999999716e+01 4.148297999999999774e+01
7.584999999999999432e+01 1.705995000000000061e+01
7.590000000000000568e+01 4.488045000000000329e+01
7.595000000000000284e+01 5.270215000000000316e+01
7.600000000000000000e+01 6.945140000000000313e+00
7.604999999999999716e+01 4.278290000000000148e+00
7.609999999999999432e+01 5.096565999999999974e+01
7.615000000000000568e+01 1.951382999999999868e+01
7.620000000000000284e+01 1.878913000000000011e+01
7.625000000000000000e+01 1.489533999999999914e+01
7.629999999999999716e+01 4.746631000000000000e+01
7.634999999999999432e+01 2.258518000000000114e+01
7.640000000000000568e+01 1.324755000000000038e+01
7.645000000000000284e+01 1.907218100000000049e+02
7.650000000000000000e+01 5.521712999999999738e+01
7.654999999999999716e+01 1.859155000000000157e+01
7.659999999999999432e+01 3.287861999999999796e+01
7.665000000000000568e+01 2.401718999999999937e+01
7.670000000000000284e+01 1.611140599999999949e+02
7.675000000000000000e+01 2.127446000000000126e+01
7.679999999999999716e+01 2.625647999999999982e+01
7.684999999999999432e+01 7.951550000000000118e+00
7.690000000000000568e+01 4.301771000000000100e+01
7.695000000000000284e+01 1.765867000000000075e+01
7.700000000000000000e+01 4.585705999999999705e+01
7.704999999999999716e+01 2.204045199999999909e+02
7.709999999999999432e+01 1.025104999999999933e+01
7.715000000000000568e+01 1.465676000000000023e+01
7.720000000000000284e+01 2.412522999999999840e+01
7.725000000000000000e+01 2.676704000000000150e+01
7.729999999999999716e+01 3.433017999999999859e+01
7.734999999999999432e+01 3.555042999999999864e+01
7.740000000000000568e+01 3.188685999999999865e+01
7.745000000000000284e+01 1.366400999999999932e+01
7.750000000000000000e+01 2.336442999999999870e+01
7.754999999999999716e+01 1.123300000000000054e+01
7.759999999999999432e+01 1.649219000000000079e+01
7.765000000000000568e+01 8.523009999999999309e+00
7.770000000000000284e+01 4.354032999999999731e+01
7.775000000000000000e+01 1.771790999999999983e+01
7.779999999999999716e+01 7.242560000000000109e+00
7.784999999999999432e+01 1.048410999999999937e+01
7.790000000000000568e+01 4.463674000000000319e+01
7.795000000000000284e+01 1.213799000000000028e+01
7.800000000000000000e+01 4.284718999999999767e+01
7.804999999999999716e+01 3.936871000000000009e+01
7.809999999999999432e+01 2.479326000000000008e+01
7.815000000000000568e+01 1.604577000000000098e+01
7.820000000000000284e+01 3.401624999999999943e+01
7.825000000000000000e+01 5.239667000000000030e+01
7.829999999999999716e+01 2.147888999999999982e+01
7.834999999999999432e+01 3.613168999999999897e+01
7.840000000000000568e+01 2.088340000000000174e+01
7.845000000000000284e+01 5.335137999999999892e+01
7.850000000000000000e+01 2.108040000000000092e+01
7.854999999999999716e+01 3.678247999999999962e+01
7.859999999999999432e+01 2.082827999999999946e+01
7.865000000000000568e+01 1.936195000000000022e+01
7.870000000000000284e+01 3.137929999999999886e+00
7.875000000000000000e+01 1.030371000000000059e+01
7.879999999999999716e+01 2.547387000000000157e+01
7.884999999999999432e+01 3.567463000000000051e+01
7.890000000000000568e+01 1.921415999999999968e+01
7.895000000000000284e+01 6.851069999999999993e+00
7.900000000000000000e+01 9.556729999999999947e+00
7.904999999999999716e+01 1.419907000000000075e+01
7.909999999999999432e+01 9.604870000000000019e+00
7.915000000000000568e+01 7.934169999999999945e+00
7.920000000000000284e+01 1.627674999999999983e+01
7.925000000000000000e+01 3.563687000000000182e+01
7.929999999999999716e+01 3.902447999999999695e+01
7.934999999999999432e+01 2.766432999999999964e+01
7.940000000000000568e+01 1.849768999999999863e+01
7.945000000000000284e+01 2.631512000000000029e+01
7.950000000000000000e+01 2.951743000000000094e+01
7.954999999999999716e+01 3.210352000000000317e+01
7.959999999999999432e+01 3.314938999999999680e+01
7.965000000000000568e+01 9.202859999999999374e+00
7.970000000000000284e+01 3.173583999999999961e+01
7.975000000000000000e+01 3.361229999999999940e+00
7.979999999999999716e+01 2.375885999999999854e+01
7.984999999999999432e+01 3.939692999999999756e+01
7.990000000000000568e+01 9.110379999999999256e+00
7.995000000000000284e+01 2.936377999999999844e+01
8.000000000000000000e+01 3.643057000000000301e+01
8.004999999999999716e+01 3.604287000000000063e+01
8.009999999999999432e+01 1.262121999999999922e+01
8.015000000000000568e+01 1.769979999999999976e+01
8.020000000000000284e+01 9.661569999999999325e+00
8.025000000000000000e+01 1.861280000000000001e+01
8.029999999999999716e+01 1.034689999999999976e+01
8.034999999999999432e+01 3.818989999999999885e+00
8.040000000000000568e+01 2.973486000000000118e+01
8.045000000000000284e+01 6.211269999999999847e+00
8.050000000000000000e+01 1.470947999999999922e+01
8.054999999999999716e+01 3.079364999999999952e+01
8.059999999999999432e+01 2.035283000000000087e+01
8.065000000000000568e+01 8.701060000000000016e+00
8.070000000000000284e+01 2.302703999999999951e+01
8.075000000000000000e+01 4.059994999999999976e+01
8.079999999999999716e+01 6.801846000000000458e+01
8.084999999999999432e+01 3.478027000000000157e+01
8.090000000000000568e+01 4.047784999999999656e+01
8.095000000000000284e+01 3.118980000000000175e+01
8.100000000000000000e+01 2.915433000000000163e+01
8.104999999999999716e+01 5.868960000000000399e+00
8.109999999999999432e+01 1.831539000000000073e+01
8.115000000000000568e+01 7.173540000000000028e+00
8.120000000000000284e+01 1.996502999999999872e+01
8.125000000000000000e+01 1.985188000000000130e+01
8.129999999999999716e+01 1.335554999999999914e+01
8.134999999999999432e+01 4.041350000000000442e+00
8.140000000000000568e+01 1.033980000000000032e+01
8.145000000000000284e+01 2.872090999999999994e+01
8.150000000000000000e+01 4.370409999999999684e+00
8.154999999999999716e+01 3.922422999999999860e+01
8.159999999999999432e+01 9.800810000000000244e+00
8.165000000000000568e+01 2.452901999999999916e+01
8.170000000000000284e+01 1.095152000000000037e+01
8.175000000000000000e+01 1.160092999999999996e+01
8.179999999999999716e+01 3.061353000000000080e+01
8.184999999999999432e+01 1.160330000000000084e+01
8.190000000000000568e+01 1.982628000000000057e+01
8.195000000000000284e+01 3.624452000000000140e+01
8.200000000000000000e+01 3.852059999999999818e+00
8.204999999999999716e+01 2.700541000000000125e+01
8.209999999999999432e+01 2.549683999999999884e+01
8.215000000000000568e+01 1.643622999999999834e+01
8.220000000000000284e+01 1.148215000000000074e+01
8.225000000000000000e+01 4.566064999999999685e+01
8.229999999999999716e+01 8.746750000000000469e+00
8.234999999999999432e+01 3.221291999999999689e+01
8.240000000000000568e+01 8.088010000000000588e+00
8.245000000000000284e+01 4.831030000000000157e+00
8.250000000000000000e+01 1.292711000000000077e+01
8.254999999999999716e+01 4.761384999999999934e+01
8.259999999999999432e+01 2.130207000000000050e+01
8.265000000000000568e+01 1.618824000000000041e+01
8.270000000000000284e+01 1.056401999999999930e+01
8.275000000000000000e+01 8.705149999999999721e+00
8.279999999999999716e+01 5.069659999999999833e+00
8.284999999999999432e+01 3.017459999999999809e+00
8.290000000000000568e+01 4.046750999999999721e+01
8.295000000000000284e+01 5.978019999999999889e+00
8.300000000000000000e+01 5.376900000000000013e+00
8.304999999999999716e+01 6.832099999999999618e+00
8.309999999999999432e+01 5.589419999999999611e+00
8.315000000000000568e+01 8.892419999999999547e+00
8.320000000000000284e+01 8.395720000000000738e+00
8.325000000000000000e+01 1.378561000000000014e+01
8.329999999999999716e+01 3.905261999999999745e+01
8.334999999999999432e+01 7.512410000000000032e+00
8.340000000000000568e+01 4.014759999999999884e+00
8.345000000000000284e+01 9.864499999999999602e+00
8.350000000000000000e+01 1.360823000000000071e+01
8.354999999999999716e+01 7.652650000000000396e+00
8.359999999999999432e+01 9.628669999999999618e+00
8.365000000000000568e+01 7.792629999999999946e+00
8.370000000000000284e+01 3.429949999999999832e+00
8.375000000000000000e+01 3.538019999999999943e+00
8.379999999999999716e+01 5.800539999999999807e+00
8.384999999999999432e+01 5.144730000000000025e+00
8.390000000000000568e+01 1.179509000000000007e+01
8.395000000000000284e+01 2.066332999999999842e+01
8.400000000000000000e+01 5.613369999999999749e+00
8.404999999999999716e+01 2.048140000000000072e+01
8.409999999999999432e+01 1.002702999999999989e+01
8.415000000000000568e+01 8.221679999999999211e+00
8.420000000000000284e+01 2.823915999999999826e+01
8.425000000000000000e+01 8.656430000000000291e+00
8.429999999999999716e+01 7.664159999999999862e+00
8.434999999999999432e+01 3.006409999999999805e+00
8.440000000000000568e+01 3.902930000000000010e+00
8.445000000000000284e+01 7.854470000000000063e+00
8.450000000000000000e+01 4.720679999999999765e+00
8.454999999999999716e+01 2.983043999999999940e+01
8.459999999999999432e+01 6.788009999999999877e+00
8.465000000000000568e+01 4.430519999999999570e+00
8.470000000000000284e+01 5.059099999999999930e+00
8.475000000000000000e+01 7.218950000000000422e+00
8.479999999999999716e+01 7.589339999999999975e+00
8.484999999999999432e+01 7.359580000000000233e+00
8.490000000000000568e+01 1.125094999999999956e+01
8.495000000000000284e+01 7.687479999999999869e+00
8.500000000000000000e+01 3.582110000000000127e+00
8.504999999999999716e+01 1.639029999999999987e+01
8.509999999999999432e+01 1.331663999999999959e+01
8.515000000000000568e+01 4.447460000000000413e+00
8.520000000000000284e+01 5.062730000000000175e+00
8.525000000000000000e+01 5.048199999999999577e+00
8.529999999999999716e+01 6.468270000000000408e+00
8.534999999999999432e+01 2.491830000000000211e+00
8.540000000000000568e+01 8.709530000000000882e+00
8.545000000000000284e+01 2.854459999999999997e+00
8.550000000000000000e+01 7.843829999999999636e+00
8.554999999999999716e+01 7.619849999999999568e+00
8.559999999999999432e+01 6.256330000000000169e+00
8.565000000000000568e+01 6.182409999999999961e+00
8.570000000000000284e+01 8.006600000000000605e+00
8.575000000000000000e+01 7.144000000000000128e+00
8.579999999999999716e+01 1.593680999999999948e+01
8.584999999999999432e+01 1.736460999999999899e+01
8.590000000000000568e+01 1.099099999999999966e+01
8.595000000000000284e+01 1.415099999999999980e+01
8.600000000000000000e+01 4.627650000000000041e+00
8.604999999999999716e+01 6.339570000000000149e+00
8.609999999999999432e+01 5.417709999999999582e+00
8.615000000000000568e+01 1.448684000000000083e+01
8.620000000000000284e+01 8.611219999999999430e+00
8.625000000000000000e+01 2.698609999999999953e+00
8.629999999999999716e+01 3.748549999999999827e+00
8.634999999999999432e+01 6.088020000000000209e+00
8.640000000000000568e+01 2.265239999999999920e+00
8.645000000000000284e+01 3.555390000000000050e+00
8.650000000000000000e+01 2.563790000000000013e+00
8.654999999999999716e+01 9.463540000000000063e+00
8.659999999999999432e+01 3.144610000000000127e+00
8.665000000000000568e+01 7.706859999999999822e+00
8.670000000000000284e+01 1.559362999999999921e+01
8.675000000000000000e+01 2.122139999999999915e+00
8.679999999999999716e+01 4.531640000000000335e+00
8.684999999999999432e+01 1.055497000000000085e+01
8.690000000000000568e+01 5.126590000000000202e+00
8.695000000000000284e+01 1.296890000000000098e+00
8.700000000000000000e+01 9.432880000000000820e+00
8.704999999999999716e+01 1.432446999999999981e+01
8.709999999999999432e+01 5.468420000000000059e+00
8.715000000000000568e+01 4.624799999999999578e+00
8.720000000000000284e+01 1.278556000000000026e+01
8.725000000000000000e+01 6.101580000000000226e+00
8.729999999999999716e+01 2.424664999999999893e+01
8.734999999999999432e+01 1.031095000000000006e+01
8.740000000000000568e+01 7.313620000000000232e+00
8.745000000000000284e+01 1.997149999999999892e+01
8.750000000000000000e+01 3.542180000000000106e+00
8.754999999999999716e+01 4.511330000000000062e+00
8.759999999999999432e+01 6.635180000000000078e+00
8.765000000000000568e+01 3.794290000000000163e+00
8.770000000000000284e+01 1.585259999999999891e+00
8.775000000000000000e+01 9.369279999999999831e+00
8.779999999999999716e+01 1.853957000000000122e+01
8.784999999999999432e+01 1.252214000000000027e+01
8.790000000000000568e+01 2.753699999999999815e+00
8.795000000000000284e+01 3.993189999999999795e+00
8.800000000000000000e+01 6.193620000000000125e+00
8.804999999999999716e+01 1.245617000000000019e+01
8.809999999999999432e+01 2.377105999999999852e+01
8.815000000000000568e+01 3.565300000000000136e+00
8.820000000000000284e+01 5.685979999999999812e+00
8.825000000000000000e+01 7.602619999999999933e+00
8.829999999999999716e+01 5.720729999999999649e+00
8.834999999999999432e+01 4.448439999999999728e+00
8.840000000000000568e+01 4.301590000000000025e+00
8.845000000000000284e+01 5.675580000000000069e+00
8.850000000000000000e+01 2.320549999999999891e+00
8.854999999999999716e+01 7.041559999999999597e+00
8.859999999999999432e+01 5.032339999999999591e+00
8.865000000000000568e+01 2.446199999999999974e+01
8.870000000000000284e+01 4.532049999999999912e+00
8.875000000000000000e+01 6.939510000000000289e+00
8.879999999999999716e+01 9.624249999999999972e+00
8.884999999999999432e+01 5.977109999999999701e+00
8.890000000000000568e+01 4.577799999999999869e+00
8.895000000000000284e+01 2.298266999999999882e+01
8.900000000000000000e+01 2.488088000000000122e+01
8.904999999999999716e+01 1.226956999999999987e+01
8.909999999999999432e+01 6.888720000000000176e+00
8.915000000000000568e+01 2.688146000000000058e+01
8.920000000000000284e+01 3.505209999999999937e+00
8.925000000000000000e+01 1.357682999999999929e+01
8.929999999999999716e+01 4.222554000000000229e+01
8.934999999999999432e+01 2.367340000000000000e+00
8.940000000000000568e+01 5.559020000000000294e+00
8.945000000000000284e+01 1.297517000000000031e+01
8.950000000000000000e+01 3.746690000000000076e+00
8.954999999999999716e+01 4.073519999999999897e+01
8.959999999999999432e+01 2.111655000000000015e+01
8.965000000000000568e+01 7.222279999999999589e+00
8.970000000000000284e+01 6.489519999999999733e+00
8.975000000000000000e+01 6.521259999999999835e+00
8.979999999999999716e+01 8.110979999999999634e+00
8.984999999999999432e+01 4.845850000000000435e+00
8.990000000000000568e+01 4.910180000000000433e+00
8.995000000000000284e+01 9.285610000000000142e+00
9.000000000000000000e+01 4.398859999999999992e+00
9.004999999999999716e+01 7.052769999999999762e+00
9.009999999999999432e+01 4.077829999999999622e+00
9.015000000000000568e+01 1.092955000000000076e+01
9.020000000000000284e+01 6.511000000000000121e+00
9.025000000000000000e+01 9.823919999999999320e+00
9.029999999999999716e+01 7.283640000000000114e+00
9.034999999999999432e+01 5.015310000000000379e+00
9.040000000000000568e+01 1.124876000000000076e+01
9.045000000000000284e+01 6.289089999999999847e+00
9.050000000000000000e+01 6.279740000000000322e+00
9.054999999999999716e+01 1.083428999999999931e+01
9.059999999999999432e+01 1.547790999999999961e+01
9.065000000000000568e+01 5.771469999999999878e+00
9.070000000000000284e+01 1.536483999999999916e+01
9.075000000000000000e+01 8.938019999999999854e+00
9.079999999999999716e+01 8.084149999999999281e+00
9.084999999999999432e+01 7.828030000000000044e+00
9.090000000000000568e+01 8.708220000000000738e+00
9.095000000000000284e+01 5.478580000000000005e+00
9.100000000000000000e+01 6.113159999999999705e+00
9.104999999999999716e+01 2.249403999999999826e+01
9.109999999999999432e+01 4.342179999999999929e+00
9.115000000000000568e+01 1.308041000000000054e+01
9.120000000000000284e+01 3.177230000000000221e+00
9.125000000000000000e+01 8.812419999999999476e+00
9.129999999999999716e+01 4.977590000000000181e+00
9.134999999999999432e+01 5.779049999999999798e+00
9.140000000000000568e+01 1.676802999999999955e+01
9.145000000000000284e+01 5.726099999999999746e+00
9.150000000000000000e+01 5.399180000000000312e+00
9.154999999999999716e+01 1.314675000000000082e+01
9.159999999999999432e+01 5.196360000000000312e+00
9.165000000000000568e+01 8.030829999999999913e+00
9.170000000000000284e+01 5.099759999999999849e+00
9.175000000000000000e+01 2.500589999999999868e+00
9.179999999999999716e+01 4.882769999999999833e+00
9.184999999999999432e+01 5.878910000000000302e+00
9.190000000000000568e+01 6.104250000000000398e+00
9.195000000000000284e+01 5.263239999999999696e+00
9.200000000000000000e+01 5.274849999999999817e+00
9.204999999999999716e+01 4.671459999999999724e+00
9.209999999999999432e+01 1.092453000000000074e+01
9.215000000000000568e+01 4.584749999999999659e+00
9.220000000000000284e+01 4.520649999999999835e+00
9.225000000000000000e+01 3.918969999999999843e+00
9.229999999999999716e+01 8.254369999999999763e+00
9.234999999999999432e+01 1.328482999999999947e+01
9.240000000000000568e+01 1.918311999999999884e+01
9.245000000000000284e+01 2.797030000000000172e+01
9.250000000000000000e+01 2.986174000000000106e+01
9.254999999999999716e+01 2.167673999999999879e+01
9.259999999999999432e+01 1.440982999999999947e+01
9.265000000000000568e+01 3.729550000000000143e+00
9.270000000000000284e+01 8.580659999999999954e+00
9.275000000000000000e+01 3.289354999999999762e+01
9.279999999999999716e+01 7.019969999999999821e+00
9.284999999999999432e+01 2.514819999999999922e+01
9.290000000000000568e+01 6.369259999999999700e+00
9.295000000000000284e+01 3.529641999999999769e+01
9.300000000000000000e+01 1.695024000000000086e+01
9.304999999999999716e+01 7.441499999999999559e+00
9.309999999999999432e+01 4.390688000000000102e+01
9.315000000000000568e+01 1.763521000000000072e+01
9.320000000000000284e+01 1.051695999999999920e+01
9.325000000000000000e+01 3.454034000000000049e+01
9.329999999999999716e+01 4.289330999999999960e+01
9.334999999999999432e+01 5.594030000000000058e+00
9.340000000000000568e+01 2.404732999999999876e+01
9.345000000000000284e+01 9.546179999999999666e+00
9.350000000000000000e+01 1.752755000000000152e+01
9.354999999999999716e+01 1.101308000000000042e+01
9.359999999999999432e+01 1.449243000000000059e+01
9.365000000000000568e+01 1.036424000000000056e+01
9.370000000000000284e+01 9.201470000000000482e+00
9.375000000000000000e+01 4.660748000000000246e+01
9.379999999999999716e+01 2.921771000000000029e+01
9.384999999999999432e+01 1.247540000000000049e+01
9.390000000000000568e+01 6.979870000000000019e+00
9.395000000000000284e+01 1.315210000000000079e+01
9.400000000000000000e+01 4.678280000000000172e+01
9.404999999999999716e+01 6.323190000000000310e+00
9.409999999999999432e+01 2.020446000000000097e+01
9.415000000000000568e+01 1.681420999999999921e+01
9.420000000000000284e+01 3.612295999999999907e+01
9.425000000000000000e+01 1.326898000000000089e+01
9.429999999999999716e+01 7.030590999999999724e+01
9.434999999999999432e+01 1.285717999999999961e+01
9.440000000000000568e+01 2.456607999999999947e+01
9.445000000000000284e+01 9.063489999999999824e+00
9.450000000000000000e+01 7.386639999999999873e+00
9.454999999999999716e+01 3.105679999999999996e+00
9.459999999999999432e+01 3.453571999999999775e+01
9.465000000000000568e+01 2.866977999999999938e+01
9.470000000000000284e+01 3.969163000000000352e+01
9.475000000000000000e+01 9.469500000000000028e+00
9.479999999999999716e+01 5.052814999999999657e+01
9.484999999999999432e+01 3.703535000000000110e+01
9.490000000000000568e+01 9.826489999999999725e+00
9.495000000000000284e+01 1.682447000000000159e+01
9.500000000000000000e+01 9.633250000000000313e+00
9.504999999999999716e+01 1.786576000000000164e+01
9.509999999999999432e+01 1.949943000000000026e+01
9.515000000000000568e+01 1.644864000000000104e+01
9.520000000000000284e+01 2.863478999999999886e+01
9.525000000000000000e+01 6.114650000000000141e+00
9.529999999999999716e+01 1.123774000000000051e+01
9.534999999999999432e+01 1.208535000000000004e+01
9.540000000000000568e+01 1.208835000000000015e+01
9.545000000000000284e+01 3.895365000000000322e+01
9.550000000000000000e+01 6.863520000000000287e+00
9.554999999999999716e+01 9.817700000000000315e+00
9.559999999999999432e+01 4.838669999999999582e+00
9.565000000000000568e+01 3.265256000000000114e+01
9.570000000000000284e+01 2.752504000000000062e+01
9.575000000000000000e+01 5.596210000000000129e+00
9.579999999999999716e+01 4.311930000000000263e+00
9.584999999999999432e+01 7.241670000000000051e+00
9.590000000000000568e+01 5.858329999999999593e+00
9.595000000000000284e+01 3.236909999999999954e+00
9.600000000000000000e+01 5.917729999999999713e+00
9.604999999999999716e+01 2.501976000000000155e+01
9.609999999999999432e+01 9.736800000000000566e+00
9.615000000000000568e+01 1.507901999999999987e+01
9.620000000000000284e+01 2.375594999999999857e+01
9.625000000000000000e+01 7.464470000000000383e+00
9.629999999999999716e+01 1.967213999999999885e+01
9.634999999999999432e+01 2.244860999999999862e+01
9.640000000000000568e+01 2.652337999999999951e+01
9.645000000000000284e+01 3.420040999999999798e+01
9.650000000000000000e+01 7.890010000000000190e+00
9.654999999999999716e+01 2.420289000000000001e+01
9.659999999999999432e+01 9.809889999999999333e+00
9.665000000000000568e+01 7.019359999999999822e+00
9.670000000000000284e+01 1.237209999999999965e+01
9.675000000000000000e+01 1.641310000000000002e+01
9.679999999999999716e+01 2.453114000000000061e+01
9.684999999999999432e+01 2.411775000000000091e+01
9.690000000000000568e+01 4.723130000000000273e+00
9.695000000000000284e+01 2.163672000000000040e+01
9.700000000000000000e+01 2.159935000000000116e+01
9.704999999999999716e+01 3.752009999999999845e+00
9.709999999999999432e+01 8.403999999999999915e+00
9.715000000000000568e+01 2.061700000000000088e+00
9.720000000000000284e+01 1.365234000000000059e+01
9.725000000000000000e+01 1.300360000000000049e+01
9.729999999999999716e+01 5.290720000000000312e+00
9.734999999999999432e+01 3.279529999999999834e+00
9.740000000000000568e+01 1.309043999999999919e+01
9.745000000000000284e+01 4.155750000000000277e+00
9.750000000000000000e+01 1.079402999999999935e+01
9.754999999999999716e+01 2.931519999999999904e+00
9.759999999999999432e+01 7.007830000000000226e+00
9.765000000000000568e+01 2.550250000000000128e+01
9.770000000000000284e+01 3.141031999999999869e+01
9.775000000000000000e+01 1.728537999999999997e+01
9.779999999999999716e+01 2.105030000000000001e+01
9.784999999999999432e+01 3.783373000000000275e+01
9.790000000000000568e+01 1.302546000000000070e+01
9.795000000000000284e+01 7.789719999999999978e+00
9.800000000000000000e+01 2.755510000000000126e+00
9.804999999999999716e+01 1.994380000000000042e+00
9.809999999999999432e+01 1.653219999999999912e+00
9.815000000000000568e+01 2.757639999999999869e+00
9.820000000000000284e+01 9.451460000000000861e+00
9.825000000000000000e+01 2.112702000000000169e+01
9.829999999999999716e+01 5.011730000000000018e+00
9.834999999999999432e+01 2.569870999999999839e+01
9.840000000000000568e+01 3.288427000000000078e+01
9.845000000000000284e+01 3.642580999999999847e+01
9.850000000000000000e+01 7.849319999999999631e+00
9.854999999999999716e+01 9.486159999999999926e+00
9.859999999999999432e+01 2.633073999999999870e+01
9.865000000000000568e+01 4.240020000000000344e+00
9.870000000000000284e+01 1.412655999999999956e+01
9.875000000000000000e+01 4.232444999999999879e+01
9.879999999999999716e+01 3.167678000000000083e+01
9.884999999999999432e+01 2.592005999999999943e+01
9.890000000000000568e+01 7.874089999999999812e+00
9.895000000000000284e+01 1.133590000000000053e+01
9.900000000000000000e+01 3.115231999999999957e+01
9.904999999999999716e+01 2.998156000000000176e+01
9.909999999999999432e+01 1.393083999999999989e+01
9.915000000000000568e+01 1.285382000000000069e+01
9.920000000000000284e+01 1.008042999999999978e+01
9.925000000000000000e+01 7.034790000000000099e+00
9.929999999999999716e+01 4.517457999999999885e+01
9.934999999999999432e+01 1.190507000000000026e+01
9.940000000000000568e+01 3.133173000000000030e+01
9.945000000000000284e+01 1.639067000000000007e+01
9.950000000000000000e+01 1.890315999999999974e+01
9.954999999999999716e+01 2.128000000000000114e+01
9.959999999999999432e+01 7.563399999999999679e+00
9.965000000000000568e+01 4.060130000000000017e+00
9.970000000000000284e+01 4.317674999999999841e+01
9.975000000000000000e+01 1.073793000000000042e+01
9.979999999999999716e+01 2.436018999999999934e+01
9.984999999999999432e+01 2.136846999999999852e+01
9.990000000000000568e+01 3.132773999999999859e+01
9.995000000000000284e+01 2.648467000000000127e+01
1.000000000000000000e+02 1.995893999999999835e+01
1.000499999999999972e+02 1.379546999999999990e+01
1.000999999999999943e+02 1.108191000000000059e+01
1.001500000000000057e+02 8.581619999999999138e+00
1.002000000000000028e+02 1.759578000000000131e+01
1.002500000000000000e+02 5.146858000000000288e+01
1.002999999999999972e+02 4.597066000000000230e+01
1.003499999999999943e+02 5.937540000000000262e+00
1.004000000000000057e+02 2.015925999999999974e+01
1.004500000000000028e+02 3.012866000000000000e+01
1.005000000000000000e+02 6.660899999999999821e+00
1.005499999999999972e+02 3.281114000000000175e+01
1.005999999999999943e+02 1.941126999999999825e+01
1.006500000000000057e+02 1.237739000000000011e+01
1.007000000000000028e+02 8.916430000000000078e+00
1.007500000000000000e+02 1.618145000000000167e+01
1.007999999999999972e+02 1.481292999999999971e+01
1.008499999999999943e+02 9.858129999999999171e+00
1.009000000000000057e+02 3.029394999999999882e+01
1.009500000000000028e+02 2.243420000000000059e+01
1.010000000000000000e+02 2.166751999999999967e+01
1.010499999999999972e+02 3.111672000000000082e+01
1.010999999999999943e+02 1.988485999999999976e+01
1.011500000000000057e+02 2.527245999999999881e+01
1.012000000000000028e+02 1.590188000000000024e+01
1.012500000000000000e+02 1.391216000000000008e+01
1.012999999999999972e+02 9.576999999999999957e+00
1.013499999999999943e+02 2.459671000000000163e+01
1.014000000000000057e+02 1.326821999999999946e+01
1.014500000000000028e+02 6.178079999999999572e+00
1.015000000000000000e+02 9.350880000000000081e+00
1.015499999999999972e+02 3.414569999999999794e+01
1.015999999999999943e+02 3.575831999999999766e+01
1.016500000000000057e+02 1.033652999999999977e+01
1.017000000000000028e+02 2.583586000000000027e+01
1.017500000000000000e+02 7.105039999999999800e+00
1.017999999999999972e+02 3.717709999999999848e+00
1.018499999999999943e+02 3.281604000000000099e+01
1.019000000000000057e+02 3.650336000000000070e+01
1.019500000000000028e+02 1.646582000000000079e+01
1.020000000000000000e+02 9.897360000000000824e+00
1.020499999999999972e+02 2.257783999999999835e+01
1.020999999999999943e+02 4.383350000000000080e+00
1.021500000000000057e+02 2.871740000000000137e+01
1.022000000000000028e+02 1.262908000000000008e+01
1.022500000000000000e+02 2.114942999999999884e+01
1.022999999999999972e+02 1.623984000000000094e+01
1.023499999999999943e+02 1.773995999999999995e+01
1.024000000000000057e+02 9.985900000000000887e+00
1.024500000000000028e+02 1.460317000000000043e+01
1.025000000000000000e+02 1.192768000000000050e+01
1.025499999999999972e+02 3.473431999999999675e+01
1.025999999999999943e+02 1.807511999999999830e+01
1.026500000000000057e+02 1.739911000000000030e+01
1.027000000000000028e+02 7.926899999999999835e+00
1.027500000000000000e+02 2.361239000000000132e+01
1.027999999999999972e+02 2.263342000000000098e+01
1.028499999999999943e+02 1.993083999999999989e+01
1.029000000000000057e+02 8.111919999999999575e+00
1.029500000000000028e+02 6.323830000000000062e+00
1.030000000000000000e+02 1.552628999999999948e+01
1.030499999999999972e+02 2.184935000000000116e+01
1.030999999999999943e+02 3.125289000000000073e+01
1.031500000000000057e+02 1.178675999999999924e+01
1.032000000000000028e+02 1.138208999999999982e+01
1.032500000000000000e+02 1.922516999999999854e+01
1.032999999999999972e+02 5.666439999999999699e+00
1.033499999999999943e+02 6.076450000000000351e+00
1.034000000000000057e+02 1.110420000000000051e+01
1.034500000000000028e+02 6.540060000000000429e+00
1.035000000000000000e+02 4.507710000000000328e+00
1.035499999999999972e+02 4.330176999999999765e+01
1.035999999999999943e+02 4.756613999999999720e+01
1.036500000000000057e+02 1.323947000000000074e+01
1.037000000000000028e+02 5.614620000000000388e+00
1.037500000000000000e+02 7.853089999999999904e+00
1.037999999999999972e+02 1.566424999999999912e+01
1.038499999999999943e+02 8.848470000000000724e+00
1.039000000000000057e+02 9.440989999999999327e+00
1.039500000000000028e+02 7.779370000000000118e+00
1.040000000000000000e+02 3.640810000000000102e+00
1.040499999999999972e+02 4.031828000000000145e+01
1.040999999999999943e+02 1.012432000000000087e+01
1.041500000000000057e+02 6.261540000000000106e+00
1.042000000000000028e+02 3.430969999999999942e+01
1.042500000000000000e+02 1.323037000000000063e+01
1.042999999999999972e+02 4.878930000000000433e+00
1.043499999999999943e+02 5.567981999999999942e+01
1.044000000000000057e+02 1.235228000000000037e+01
1.044500000000000028e+02 4.599971000000000032e+01
1.045000000000000000e+02 1.570251000000000090e+02
1.045499999999999972e+02 9.174989999999999313e+00
1.045999999999999943e+02 4.118905999999999779e+01
1.046500000000000057e+02 1.081170000000000009e+01
1.047000000000000028e+02 1.309875000000000078e+01
1.047500000000000000e+02 2.483165999999999940e+01
1.047999999999999972e+02 1.392101000000000077e+01
1.048499999999999943e+02 3.513401999999999958e+01
1.049000000000000057e+02 2.100262999999999991e+01
1.049500000000000028e+02 2.495653000000000077e+01
1.050000000000000000e+02 2.634158000000000044e+01
1.050499999999999972e+02 4.410032999999999959e+01
1.050999999999999943e+02 8.496750000000000469e+00
1.051500000000000057e+02 9.838179999999999481e+00
1.052000000000000028e+02 5.463930000000000398e+00
1.052500000000000000e+02 1.226056999999999952e+01
1.052999999999999972e+02 6.633440000000000225e+00
1.053499999999999943e+02 3.148514000000000124e+01
1.054000000000000057e+02 6.573500000000000121e+00
1.054500000000000028e+02 4.086437999999999704e+01
1.055000000000000000e+02 3.450439999999999952e+00
1.055499999999999972e+02 1.886144000000000176e+01
1.055999999999999943e+02 1.303963000000000072e+01
1.056500000000000057e+02 6.654779999999999696e+00
1.057000000000000028e+02 1.801904000000000039e+01
1.057500000000000000e+02 9.963960000000000150e+00
1.057999999999999972e+02 8.253500000000000725e+00
1.058499999999999943e+02 5.671730000000000160e+00
1.059000000000000057e+02 7.291610000000000369e+00
1.059500000000000028e+02 6.696329999999999671e+00
1.060000000000000000e+02 3.186946000000000012e+01
1.060499999999999972e+02 1.295337999999999923e+01
1.060999999999999943e+02 1.011082999999999998e+01
1.061500000000000057e+02 8.046609999999999374e+00
1.062000000000000028e+02 3.896590000000000220e+00
1.062500000000000000e+02 5.331120000000000303e+00
1.062999999999999972e+02 4.834539999999999615e+00
1.063499999999999943e+02 7.744220000000000326e+00
1.064000000000000057e+02 3.573302999999999940e+01
1.064500000000000028e+02 4.089839999999999698e+00
1.065000000000000000e+02 3.140139999999999887e+01
1.065499999999999972e+02 2.386029999999999873e+00
1.065999999999999943e+02 2.694522999999999868e+01
1.066500000000000057e+02 5.791763000000000261e+01
1.067000000000000028e+02 3.649750000000000227e+01
1.067500000000000000e+02 1.858514999999999873e+01
1.067999999999999972e+02 3.283809000000000111e+01
1.068499999999999943e+02 4.143369999999999997e+00
1.069000000000000057e+02 3.498520000000000074e+00
1.069500000000000028e+02 7.102680000000000327e+00
1.070000000000000000e+02 4.980599999999999916e+00
1.070499999999999972e+02 3.661722999999999928e+01
1.070999999999999943e+02 7.959760000000000169e+00
1.071500000000000057e+02 1.027674000000000021e+01
1.072000000000000028e+02 4.193220000000000169e+00
1.072500000000000000e+02 1.338360999999999912e+01
1.072999999999999972e+02 2.495210000000000150e+00
1.073499999999999943e+02 6.371229999999999727e+00
1.074000000000000057e+02 7.857129999999999725e+00
1.074500000000000028e+02 2.206503000000000014e+01
1.075000000000000000e+02 2.895728000000000080e+01
1.075499999999999972e+02 1.376228000000000051e+01
1.075999999999999943e+02 1.115156999999999954e+01
1.076500000000000057e+02 1.588812000000000069e+01
1.077000000000000028e+02 5.843320000000000292e+00
1.077500000000000000e+02 9.319620000000000459e+00
1.077999999999999972e+02 8.626530000000000697e+00
1.078499999999999943e+02 2.894210000000000171e+00
1.079000000000000057e+02 7.610240000000000116e+00
1.079500000000000028e+02 3.067117000000000004e+01
1.080000000000000000e+02 1.752909000000000006e+01
1.080499999999999972e+02 2.270116000000000156e+01
1.080999999999999943e+02 2.171535000000000082e+01
1.081500000000000057e+02 1.558577000000000012e+01
1.082000000000000028e+02 7.073319999999999830e+00
1.082500000000000000e+02 1.541891000000000034e+01
1.082999999999999972e+02 1.448873999999999995e+01
1.083499999999999943e+02 1.818729000000000084e+01
1.084000000000000057e+02 1.443286999999999942e+01
1.084500000000000028e+02 2.283701999999999899e+01
1.085000000000000000e+02 1.577389999999999937e+01
1.085499999999999972e+02 9.510550000000000281e+00
1.085999999999999943e+02 6.010299999999999976e+00
1.086500000000000057e+02 4.789109999999999978e+00
1.087000000000000028e+02 1.236368000000000045e+01
1.087500000000000000e+02 2.231176999999999921e+01
1.087999999999999972e+02 1.376242000000000054e+01
1.088499999999999943e+02 7.536450000000000315e+00
1.089000000000000057e+02 4.555170000000000385e+00
1.089500000000000028e+02 1.152191000000000010e+01
1.090000000000000000e+02 2.373759000000000086e+01
1.090499999999999972e+02 7.758530000000000371e+00
1.090999999999999943e+02 2.438499999999999890e+00
1.091500000000000057e+02 5.963680000000000092e+00
1.092000000000000028e+02 2.057041999999999859e+01
1.092500000000000000e+02 9.429940000000000211e+00
1.092999999999999972e+02 8.737800000000000011e+00
1.093499999999999943e+02 7.907980000000000231e+00
1.094000000000000057e+02 6.227240000000000109e+00
1.094500000000000028e+02 2.211798999999999893e+01
1.095000000000000000e+02 1.414457999999999949e+01
1.095499999999999972e+02 4.132249999999999979e+00
1.095999999999999943e+02 1.949452000000000140e+01
1.096500000000000057e+02 8.191589999999999705e+00
1.097000000000000028e+02 6.025249999999999773e+00
1.097500000000000000e+02 6.296829999999999927e+00
1.097999999999999972e+02 1.025365000000000038e+01
1.098499999999999943e+02 3.821239999999999970e+00
1.099000000000000057e+02 1.127271000000000001e+01
1.099500000000000028e+02 4.077840000000000131e+00
1.100000000000000000e+02 5.148010000000000197e+00
1.100499999999999972e+02 4.218340000000000423e+00
1.100999999999999943e+02 6.608010000000000161e+00
1.101500000000000057e+02 4.155369999999999564e+00
1.102000000000000028e+02 1.159948999999999941e+01
1.102500000000000000e+02 1.556525000000000070e+01
1.102999999999999972e+02 5.540630000000000166e+00
1.103499999999999943e+02 6.064199999999999591e+00
1.104000000000000057e+02 6.798680000000000057e+00
1.104500000000000028e+02 2.028675000000000139e+01
1.105000000000000000e+02 3.998489999999999878e+00
1.105499999999999972e+02 6.513670000000000293e+00
1.105999999999999943e+02 1.541029999999999900e+00
1.106500000000000057e+02 7.115079999999999849e+00
1.107000000000000028e+02 7.232669999999999710e+00
1.107500000000000000e+02 1.661897000000000091e+01
1.107999999999999972e+02 3.100900000000000212e+00
1.108499999999999943e+02 4.884629999999999583e+00
1.109000000000000057e+02 5.745180000000000398e+00
1.109500000000000028e+02 1.546756000000000064e+01
1.110000000000000000e+02 3.187637000000000143e+01
1.110499999999999972e+02 1.780958000000000041e+01
1.110999999999999943e+02 1.745784000000000091e+01
1.111500000000000057e+02 6.420759999999999579e+00
1.112000000000000028e+02 7.681860000000000355e+00
1.112500000000000000e+02 7.604589999999999961e+00
1.112999999999999972e+02 8.495079999999999742e+00
1.113499999999999943e+02 1.315854999999999997e+01
1.114000000000000057e+02 1.980433999999999983e+01
1.114500000000000028e+02 2.409662000000000148e+01
1.115000000000000000e+02 7.447059000000000140e+01
1.115499999999999972e+02 1.151143000000000072e+01
1.115999999999999943e+02 9.310689999999999245e+00
1.116500000000000057e+02 1.706246000000000151e+01
1.117000000000000028e+02 1.496183000000000085e+01
1.117500000000000000e+02 2.736886000000000152e+01
1.117999999999999972e+02 6.199056999999999817e+01
1.118499999999999943e+02 4.095679999999999765e+00
1.119000000000000057e+02 1.581090999999999980e+01
1.119500000000000028e+02 2.520029999999999859e+01
1.120000000000000000e+02 7.035947000000000173e+01
1.120499999999999972e+02 1.465379000000000076e+01
1.120999999999999943e+02 7.370930000000000426e+00
1.121500000000000057e+02 3.415068999999999733e+01
1.122000000000000028e+02 3.107110000000000039e+00
1.122500000000000000e+02 2.198683000000000121e+01
1.122999999999999972e+02 1.275722999999999985e+01
1.123499999999999943e+02 4.786870000000000402e+00
1.124000000000000057e+02 2.420112999999999914e+01
1.124500000000000028e+02 8.519069999999999254e+00
1.125000000000000000e+02 3.996049999999999880e+00
1.125499999999999972e+02 1.212773999999999930e+01
1.125999999999999943e+02 1.076399999999999935e+01
1.126500000000000057e+02 9.784480000000000288e+00
1.127000000000000028e+02 3.046956000000000131e+01
1.127500000000000000e+02 3.717242000000000246e+01
1.127999999999999972e+02 1.119894999999999996e+01
1.128499999999999943e+02 7.365330000000000155e+00
1.129000000000000057e+02 5.517599999999999838e+00
1.129500000000000028e+02 1.044368000000000052e+01
1.130000000000000000e+02 4.246299999999999741e+00
1.130499999999999972e+02 2.697562999999999889e+01
1.130999999999999943e+02 3.786666999999999916e+01
1.131500000000000057e+02 1.436571999999999960e+01
1.132000000000000028e+02 4.250041000000000224e+01
1.132500000000000000e+02 4.125777000000000072e+01
1.132999999999999972e+02 1.634299000000000035e+01
1.133499999999999943e+02 1.182526000000000010e+01
1.134000000000000057e+02 1.639292999999999978e+01
1.134500000000000028e+02 3.308406999999999698e+01
1.135000000000000000e+02 1.003692999999999991e+01
1.135499999999999972e+02 3.239700000000000024e+00
1.135999999999999943e+02 2.840255000000000152e+01
1.136500000000000057e+02 1.780680999999999869e+01
1.137000000000000028e+02 2.318718000000000146e+01
1.137500000000000000e+02 1.008319999999999972e+01
1.137999999999999972e+02 6.930830000000000268e+00
1.138499999999999943e+02 6.010880000000000223e+00
1.139000000000000057e+02 2.823135999999999868e+01
1.139500000000000028e+02 5.189180000000000348e+01
1.140000000000000000e+02 4.162386000000000053e+01
1.140499999999999972e+02 1.994966000000000150e+01
1.140999999999999943e+02 8.863139999999999574e+00
1.141500000000000057e+02 3.178453999999999979e+01
1.142000000000000028e+02 6.550550000000000317e+00
1.142500000000000000e+02 7.856550000000000367e+00
1.142999999999999972e+02 2.487246999999999986e+01
1.143499999999999943e+02 7.906279999999999752e+00
1.144000000000000057e+02 1.229613999999999940e+01
1.144500000000000028e+02 1.386696000000000062e+01
1.145000000000000000e+02 7.906480000000000175e+00
1.145499999999999972e+02 1.037662000000000084e+01
1.145999999999999943e+02 6.082130000000000258e+00
1.146500000000000057e+02 1.572596000000000060e+01
1.147000000000000028e+02 2.797363000000000000e+01
1.147500000000000000e+02 3.344350000000000023e+01
1.147999999999999972e+02 1.968284999999999840e+01
1.148499999999999943e+02 4.669139999999999624e+00
1.149000000000000057e+02 1.031086999999999954e+01
1.149500000000000028e+02 3.003312999999999988e+01
1.150000000000000000e+02 3.790118999999999971e+01
1.150499999999999972e+02 1.637311000000000050e+01
1.150999999999999943e+02 1.430123999999999995e+01
1.151500000000000057e+02 1.436719999999999970e+02
1.152000000000000028e+02 1.741873000000000005e+01
1.152500000000000000e+02 1.443835999999999942e+01
1.152999999999999972e+02 1.718693000000000026e+01
1.153499999999999943e+02 1.500440000000000040e+01
1.154000000000000057e+02 3.548425000000000296e+01
1.154500000000000028e+02 5.085009999999999586e+00
1.155000000000000000e+02 4.064720000000000333e+00
1.155499999999999972e+02 3.425640000000000018e+00
1.155999999999999943e+02 9.729540000000000077e+00
1.156500000000000057e+02 4.186153000000000191e+01
1.157000000000000028e+02 2.908673999999999893e+01
1.157500000000000000e+02 2.493512000000000128e+01
1.157999999999999972e+02 1.794479000000000113e+01
1.158499999999999943e+02 2.899191000000000074e+01
1.159000000000000057e+02 2.052080000000000126e+01
1.159500000000000028e+02 1.229152000000000022e+01
1.160000000000000000e+02 1.391384000000000043e+01
1.160499999999999972e+02 1.613322000000000145e+01
1.160999999999999943e+02 2.625084999999999980e+01
1.161500000000000057e+02 1.674909999999999899e+00
1.162000000000000028e+02 4.295550000000000423e+00
1.162500000000000000e+02 1.564493000000000045e+01
1.162999999999999972e+02 2.759539999999999882e+00
1.163499999999999943e+02 3.074749999999999872e+00
1.164000000000000057e+02 3.481939999999999813e+00
1.164500000000000028e+02 1.123037000000000063e+01
1.165000000000000000e+02 1.327264000000000088e+01
1.165499999999999972e+02 4.992079999999999629e+00
1.165999999999999943e+02 3.005850999999999829e+01
1.166500000000000057e+02 7.079030000000000378e+00
1.167000000000000028e+02 3.512127999999999872e+01
1.167500000000000000e+02 3.748129999999999740e+01
1.167999999999999972e+02 6.628659999999999997e+00
1.168499999999999943e+02 1.069566000000000017e+01
1.169000000000000057e+02 2.676510000000000034e+01
1.169500000000000028e+02 1.349658999999999942e+01
1.170000000000000000e+02 5.942350000000000243e+00
1.170499999999999972e+02 1.381268999999999991e+01
1.170999999999999943e+02 1.779877000000000109e+01
1.171500000000000057e+02 5.397289999999999921e+00
1.172000000000000028e+02 1.087191999999999936e+01
1.172500000000000000e+02 1.752366999999999919e+01
1.172999999999999972e+02 9.281409999999999272e+00
1.173499999999999943e+02 2.513449999999999918e+01
1.174000000000000057e+02 1.721522999999999826e+01
1.174500000000000028e+02 1.667248999999999981e+01
1.175000000000000000e+02 2.536280000000000090e+00
1.175499999999999972e+02 1.973975000000000080e+01
1.175999999999999943e+02 2.876155999999999935e+01
1.176500000000000057e+02 8.255589999999999762e+00
1.177000000000000028e+02 9.526960000000000761e+00
1.177500000000000000e+02 8.104169999999999874e+00
1.177999999999999972e+02 2.998030999999999935e+01
1.178499999999999943e+02 2.047839000000000098e+01
1.179000000000000057e+02 4.670539999999999914e+00
1.179500000000000028e+02 9.975600000000000023e+00
1.180000000000000000e+02 2.165934000000000026e+01
1.180499999999999972e+02 3.591850000000000165e+01
1.180999999999999943e+02 1.528706999999999994e+01
1.181500000000000057e+02 2.250962000000000174e+01
1.182000000000000028e+02 1.480300000000000082e+01
1.182500000000000000e+02 1.338181999999999938e+01
1.182999999999999972e+02 2.300510000000000055e+00
1.183499999999999943e+02 6.129719999999999835e+00
1.184000000000000057e+02 3.527586999999999762e+01
1.184500000000000028e+02 2.792851999999999890e+01
1.185000000000000000e+02 2.555439999999999934e+00
1.185499999999999972e+02 3.414531999999999812e+01
1.185999999999999943e+02 3.067259999999999920e+01
1.186500000000000057e+02 5.817890000000000228e+00
1.187000000000000028e+02 4.221137000000000228e+01
1.187500000000000000e+02 2.494778000000000162e+01
1.187999999999999972e+02 6.591160000000000352e+00
1.188499999999999943e+02 2.457862000000000080e+01
1.189000000000000057e+02 1.512138000000000027e+01
1.189500000000000028e+02 1.176012000000000057e+01
1.190000000000000000e+02 6.121800000000000352e+00
1.190499999999999972e+02 2.498502999999999830e+01
1.190999999999999943e+02 2.400469999999999970e+01
1.191500000000000057e+02 2.559590999999999994e+01
1.192000000000000028e+02 4.599540000000000184e+00
1.192500000000000000e+02 1.322495999999999938e+01
1.192999999999999972e+02 2.071761000000000053e+01
1.193499999999999943e+02 7.874950000000000117e+00
1.194000000000000057e+02 8.379590000000000316e+00
1.194500000000000028e+02 1.388311000000000028e+01
1.195000000000000000e+02 1.528372000000000064e+01
1.195499999999999972e+02 1.828583000000000069e+01
1.195999999999999943e+02 1.403234999999999921e+01
1.196500000000000057e+02 3.477570000000000050e+00
1.197000000000000028e+02 7.197289999999999743e+00
1.197500000000000000e+02 3.189814000000000149e+01
1.197999999999999972e+02 9.835430000000000561e+00
1.198499999999999943e+02 3.720421999999999940e+01
1.199000000000000057e+02 3.633290000000000219e+01
1.199500000000000028e+02 8.696600000000000108e+00
1.200000000000000000e+02 4.696388999999999925e+01
1.200499999999999972e+02 4.899009999999999643e+00
1.200999999999999943e+02 6.603819999999999801e+00
1.201500000000000057e+02 1.791443999999999903e+01
1.202000000000000028e+02 7.637900000000000134e+00
1.202500000000000000e+02 2.569243000000000166e+01
1.202999999999999972e+02 1.661320999999999870e+01
1.203499999999999943e+02 7.250350000000000072e+00
1.204000000000000057e+02 3.404733999999999838e+01
1.204500000000000028e+02 3.163914000000000115e+01
1.205000000000000000e+02 6.899700000000000166e+00
1.205499999999999972e+02 1.934176000000000073e+01
1.205999999999999943e+02 7.001299999999999635e+00
1.206500000000000057e+02 2.988172000000000139e+01
1.207000000000000028e+02 9.528930000000000788e+00
1.207500000000000000e+02 3.389952000000000254e+01
1.207999999999999972e+02 7.864069999999999894e+00
1.208499999999999943e+02 7.071369999999999933e+00
1.209000000000000057e+02 9.411820000000000519e+00
1.209500000000000028e+02 1.443313000000000024e+01
1.210000000000000000e+02 9.167630000000000834e+00
1.210499999999999972e+02 2.990146999999999977e+01
1.210999999999999943e+02 1.215175999999999945e+01
1.211500000000000057e+02 2.525479999999999947e+01
1.212000000000000028e+02 1.779420999999999964e+01
1.212500000000000000e+02 1.131126000000000076e+01
1.212999999999999972e+02 1.279462000000000010e+01
1.213499999999999943e+02 2.314953999999999823e+01
1.214000000000000057e+02 7.988030000000000186e+00
1.214500000000000028e+02 1.173751999999999995e+01
1.215000000000000000e+02 3.039083000000000112e+01
1.215499999999999972e+02 1.890191000000000088e+01
1.215999999999999943e+02 1.106161999999999956e+01
1.216500000000000057e+02 3.250119999999999898e+00
1.217000000000000028e+02 2.563626000000000005e+01
1.217500000000000000e+02 1.319061999999999912e+01
1.217999999999999972e+02 6.381029999999999980e+00
1.218499999999999943e+02 1.786206999999999923e+01
1.219000000000000057e+02 6.378320000000000434e+00
1.219500000000000028e+02 3.189386000000000010e+01
1.220000000000000000e+02 4.526180000000000092e+00
1.220499999999999972e+02 5.230319999999999858e+00
1.220999999999999943e+02 5.874789999999999957e+00
1.221500000000000057e+02 1.373298999999999914e+01
1.222000000000000028e+02 1.185873999999999917e+01
1.222500000000000000e+02 8.369690000000000296e+00
1.222999999999999972e+02 1.589994000000000085e+01
1.223499999999999943e+02 1.091356999999999999e+01
1.224000000000000057e+02 1.008877000000000024e+01
1.224500000000000028e+02 1.542120000000000068e+01
1.225000000000000000e+02 1.350961000000000034e+01
1.225499999999999972e+02 3.195536999999999850e+01
1.225999999999999943e+02 1.673873999999999995e+01
1.226500000000000057e+02 3.520659999999999901e+00
1.227000000000000028e+02 7.566720000000000113e+00
1.227500000000000000e+02 9.815789999999999793e+00
1.227999999999999972e+02 6.092520000000000380e+00
1.228499999999999943e+02 9.249610000000000554e+00
1.229000000000000057e+02 7.668499999999999872e+00
1.229500000000000028e+02 4.799520000000000231e+00
1.230000000000000000e+02 8.266320000000000334e+00
1.230499999999999972e+02 6.725699999999999790e+00
1.230999999999999943e+02 1.960210999999999970e+01
1.231500000000000057e+02 1.622509000000000157e+01
1.232000000000000028e+02 8.328789999999999694e+00
1.232500000000000000e+02 7.069860000000000255e+00
1.232999999999999972e+02 3.490888999999999953e+01
1.233499999999999943e+02 8.759710000000000107e+00
1.234000000000000057e+02 2.090111999999999881e+01
1.234500000000000028e+02 1.344649000000000072e+01
1.235000000000000000e+02 1.643424999999999869e+01
1.235499999999999972e+02 2.692848000000000042e+01
1.235999999999999943e+02 1.601557999999999993e+01
1.236500000000000057e+02 2.040987000000000151e+01
1.237000000000000028e+02 2.562347000000000108e+01
1.237500000000000000e+02 1.649275000000000091e+01
1.237999999999999972e+02 1.302633999999999936e+01
1.238499999999999943e+02 4.982529999999999681e+00
1.239000000000000057e+02 1.064785999999999966e+01
1.239500000000000028e+02 3.078841999999999857e+01
1.240000000000000000e+02 1.171514999999999951e+01
1.240499999999999972e+02 4.010575000000000045e+01
1.240999999999999943e+02 4.652739999999999654e+00
1.241500000000000057e+02 6.306639999999999802e+00
1.242000000000000028e+02 5.783949999999999925e+00
1.242500000000000000e+02 7.821209999999999773e+00
1.242999999999999972e+02 1.336336000000000013e+01
1.243499999999999943e+02 1.325270000000000081e+01
1.244000000000000057e+02 1.918984999999999985e+01
1.244500000000000028e+02 2.755895999999999901e+01
1.245000000000000000e+02 2.187612000000000023e+01
1.245499999999999972e+02 4.243733000000000288e+01
1.245999999999999943e+02 1.262451000000000079e+01
1.246500000000000057e+02 1.586420000000000030e+01
1.247000000000000028e+02 8.434630000000000294e+00
1.247500000000000000e+02 6.151650000000000063e+00
1.247999999999999972e+02 1.462706999999999979e+01
1.248499999999999943e+02 3.332988000000000284e+01
1.249000000000000057e+02 1.167220000000000013e+01
1.249500000000000028e+02 7.591160000000000352e+00
1.250000000000000000e+02 2.198049999999999926e+01
1.250499999999999972e+02 2.615300999999999831e+01
1.250999999999999943e+02 5.062940000000000218e+00
1.251500000000000057e+02 4.475310000000000343e+00
1.252000000000000028e+02 1.122746000000000066e+01
1.252500000000000000e+02 9.641629999999999256e+00
1.252999999999999972e+02 4.032654000000000138e+01
1.253499999999999943e+02 2.840500000000000025e+00
1.254000000000000057e+02 8.661199999999999122e+00
1.254500000000000028e+02 7.755139999999999922e+00
1.255000000000000000e+02 6.534089999999999954e+00
1.255499999999999972e+02 9.961589999999999279e+00
1.255999999999999943e+02 1.861970000000000169e+01
1.256500000000000057e+02 8.035500000000000753e+00
1.257000000000000028e+02 1.318985999999999947e+01
1.257500000000000000e+02 7.269020000000000259e+00
1.257999999999999972e+02 3.889350000000000307e+01
1.258499999999999943e+02 3.190827000000000169e+01
1.259000000000000057e+02 4.830239999999999867e+00
1.259500000000000028e+02 1.670905000000000129e+01
1.260000000000000000e+02 5.068920000000000314e+00
1.260499999999999972e+02 1.350638000000000005e+01
1.260999999999999943e+02 1.119899000000000022e+01
1.261500000000000057e+02 7.230979999999999741e+00
1.262000000000000028e+02 3.927640999999999849e+01
1.262500000000000000e+02 1.152636000000000038e+01
1.262999999999999972e+02 9.386710000000000775e+00
1.263499999999999943e+02 4.123499999999999943e+00
1.264000000000000057e+02 3.894257000000000346e+01
1.264500000000000028e+02 5.234519999999999840e+00
1.265000000000000000e+02 3.281334999999999980e+01
1.265499999999999972e+02 1.147926000000000002e+01
1.265999999999999943e+02 5.479960000000000164e+00
1.266500000000000057e+02 2.392040000000000077e+01
1.267000000000000028e+02 3.894404000000000110e+01
1.267500000000000000e+02 9.221780000000000754e+00
1.267999999999999972e+02 5.722299999999999720e+00
1.268499999999999943e+02 2.568819999999999837e+01
1.269000000000000057e+02 6.239119999999999777e+00
1.269500000000000028e+02 3.279479999999999951e+00
1.270000000000000000e+02 1.278076000000000079e+01
1.270499999999999972e+02 8.464560000000000528e+00
1.270999999999999943e+02 2.368236999999999881e+01
1.271500000000000057e+02 8.376049999999999329e+00
1.272000000000000028e+02 4.066817999999999955e+01
1.272500000000000000e+02 1.914686999999999983e+01
1.272999999999999972e+02 2.049361999999999995e+01
1.273499999999999943e+02 3.171676000000000073e+01
1.274000000000000057e+02 2.340885000000000105e+01
1.274500000000000028e+02 9.936139999999999972e+00
1.275000000000000000e+02 1.221692000000000000e+01
1.275499999999999972e+02 4.010408000000000328e+01
1.275999999999999943e+02 6.290040000000000298e+00
1.276500000000000057e+02 1.615597999999999956e+01
1.277000000000000028e+02 2.807691000000000159e+01
1.277500000000000000e+02 2.655559999999999832e+01
1.277999999999999972e+02 2.541082000000000107e+01
1.278499999999999943e+02 1.273811000000000071e+01
1.279000000000000057e+02 1.584422999999999959e+01
1.279500000000000028e+02 2.068780999999999892e+01
1.280000000000000000e+02 2.810558999999999941e+01
1.280500000000000114e+02 2.634901999999999944e+01
1.280999999999999943e+02 2.491044000000000125e+01
1.281500000000000057e+02 7.608810000000000073e+00
1.281999999999999886e+02 2.510452000000000083e+01
1.282500000000000000e+02 3.267625999999999920e+01
1.283000000000000114e+02 2.087093000000000131e+01
1.283499999999999943e+02 3.615838999999999714e+01
1.284000000000000057e+02 1.059923999999999999e+01
1.284499999999999886e+02 1.110463999999999984e+01
1.285000000000000000e+02 2.529145000000000110e+01
1.285500000000000114e+02 3.349571999999999861e+01
1.285999999999999943e+02 5.623339999999999783e+00
1.286500000000000057e+02 1.211458000000000013e+01
1.286999999999999886e+02 1.762534000000000134e+01
1.287500000000000000e+02 1.324381999999999948e+01
1.288000000000000114e+02 1.525024999999999942e+01
1.288499999999999943e+02 7.607899999999999885e+00
1.289000000000000057e+02 2.416947000000000045e+01
1.289499999999999886e+02 1.283263999999999960e+01
1.290000000000000000e+02 2.390472000000000108e+01
1.290500000000000114e+02 7.856480000000000352e+00
1.290999999999999943e+02 1.904335000000000022e+01
1.291500000000000057e+02 1.190286000000000044e+01
1.291999999999999886e+02 1.255715000000000003e+01
1.292500000000000000e+02 6.846180000000000376e+00
1.293000000000000114e+02 1.718937000000000026e+01
1.293499999999999943e+02 7.419310000000000294e+00
1.294000000000000057e+02 1.525262999999999991e+01
1.294499999999999886e+02 1.437007000000000012e+01
1.295000000000000000e+02 1.756652000000000058e+01
1.295500000000000114e+02 6.624419999999999753e+00
1.295999999999999943e+02 2.140299999999999869e+01
1.296500000000000057e+02 3.997860000000000014e+01
1.296999999999999886e+02 1.774328999999999823e+01
1.297500000000000000e+02 5.624520000000000408e+00
1.298000000000000114e+02 5.500200000000000422e+00
1.298499999999999943e+02 2.273378999999999905e+01
1.299000000000000057e+02 1.106865999999999950e+01
1.299499999999999886e+02 2.859917000000000087e+01
1.300000000000000000e+02 2.134020999999999901e+01
1.300500000000000114e+02 8.961349999999999483e+00
1.300999999999999943e+02 2.015861999999999910e+01
1.301500000000000057e+02 3.541181999999999874e+01
1.301999999999999886e+02 1.199497999999999998e+01
1.302500000000000000e+02 3.871010000000000062e+00
1.303000000000000114e+02 1.941592999999999947e+01
1.303499999999999943e+02 6.256940000000000168e+00
1.304000000000000057e+02 1.145510999999999946e+01
1.304499999999999886e+02 5.610730000000000217e+00
1.305000000000000000e+02 8.956149999999999167e+00
1.305500000000000114e+02 2.545199999999999907e+00
1.305999999999999943e+02 6.556350000000000122e+00
1.306500000000000057e+02 9.680020000000000735e+00
1.306999999999999886e+02 4.043952999999999776e+01
1.307500000000000000e+02 8.807330000000000325e+00
1.308000000000000114e+02 1.241388000000000069e+01
1.308499999999999943e+02 1.016240999999999950e+01
1.309000000000000057e+02 4.060050000000000381e+00
1.309499999999999886e+02 1.480532000000000004e+01
1.310000000000000000e+02 1.481244000000000050e+01
1.310500000000000114e+02 3.074848000000000070e+01
1.310999999999999943e+02 4.442680000000000184e+00
1.311500000000000057e+02 3.219727999999999923e+01
1.311999999999999886e+02 2.651584000000000074e+01
1.312500000000000000e+02 5.417869999999999742e+00
1.313000000000000114e+02 8.688219999999999388e+00
1.313499999999999943e+02 2.976269999999999882e+01
1.314000000000000057e+02 4.136455000000000126e+01
1.314499999999999886e+02 1.524792000000000058e+01
1.315000000000000000e+02 1.192026000000000074e+01
1.315500000000000114e+02 2.793141999999999925e+01
1.315999999999999943e+02 1.879941000000000173e+01
1.316500000000000057e+02 3.004267000000000110e+01
1.316999999999999886e+02 3.307600000000000051e+01
1.317500000000000000e+02 2.001864000000000132e+01
1.318000000000000114e+02 2.149662000000000006e+01
1.318499999999999943e+02 3.629921999999999827e+01
1.319000000000000057e+02 2.214943999999999846e+01
1.319499999999999886e+02 3.437930000000000064e+01
1.320000000000000000e+02 2.983749999999999858e+01
1.320500000000000114e+02 1.289770000000000039e+01
1.320999999999999943e+02 2.430941999999999936e+01
1.321500000000000057e+02 2.132339999999999947e+01
1.321999999999999886e+02 2.322093999999999880e+01
1.322500000000000000e+02 9.787250000000000227e+00
1.323000000000000114e+02 2.066807999999999979e+01
1.323499999999999943e+02 2.953802999999999912e+01
1.324000000000000057e+02 2.655622999999999934e+01
1.324499999999999886e+02 5.321570000000000356e+00
1.325000000000000000e+02 1.184919999999999973e+01
1.325500000000000114e+02 2.529814999999999969e+01
1.325999999999999943e+02 3.642799000000000120e+01
1.326500000000000057e+02 2.385270999999999830e+01
1.326999999999999886e+02 2.178517000000000081e+01
1.327500000000000000e+02 8.522220000000000795e+00
1.328000000000000114e+02 2.501257000000000019e+01
1.328499999999999943e+02 1.004977000000000054e+01
1.329000000000000057e+02 3.073075000000000045e+01
1.329499999999999886e+02 4.212839999999999918e+00
1.330000000000000000e+02 2.173402000000000100e+01
1.330500000000000114e+02 8.649070000000000036e+00
1.330999999999999943e+02 1.407429999999999914e+01
1.331500000000000057e+02 8.046319999999999695e+00
1.331999999999999886e+02 1.680384000000000100e+01
1.332500000000000000e+02 8.333059999999999690e+00
1.333000000000000114e+02 2.891466000000000136e+01
1.333499999999999943e+02 1.415962999999999994e+01
1.334000000000000057e+02 1.147084000000000081e+01
1.334499999999999886e+02 2.090342000000000056e+01
1.335000000000000000e+02 3.914680000000000160e+00
1.335500000000000114e+02 6.615820000000000256e+00
1.335999999999999943e+02 4.391659999999999897e+00
1.336500000000000057e+02 8.948940000000000339e+00
1.336999999999999886e+02 2.134600000000000009e+01
1.337500000000000000e+02 1.760255000000000081e+01
1.338000000000000114e+02 1.610982999999999876e+01
1.338499999999999943e+02 8.144360000000000710e+00
1.339000000000000057e+02 3.007096999999999909e+01
1.339499999999999886e+02 2.739361999999999853e+01
1.340000000000000000e+02 1.774555000000000149e+01
1.340500000000000114e+02 3.498407999999999873e+01
1.340999999999999943e+02 2.691397999999999868e+01
1.341500000000000057e+02 4.147429999999999950e+00
1.341999999999999886e+02 2.329102999999999923e+01
1.342500000000000000e+02 2.992882000000000176e+01
1.343000000000000114e+02 9.630810000000000315e+00
1.343499999999999943e+02 2.429268000000000072e+01
1.344000000000000057e+02 2.601594000000000051e+01
1.344499999999999886e+02 2.714226999999999990e+01
1.345000000000000000e+02 2.363526999999999845e+01
1.345500000000000114e+02 1.092678000000000083e+01
1.345999999999999943e+02 9.364589999999999748e+00
1.346500000000000057e+02 2.907416999999999874e+01
1.346999999999999886e+02 5.356270000000000309e+00
1.347500000000000000e+02 3.577938999999999936e+01
1.348000000000000114e+02 2.225287000000000148e+01
1.348499999999999943e+02 4.604339999999999655e+00
1.349000000000000057e+02 1.057545000000000002e+01
1.349499999999999886e+02 2.824548000000000059e+01
1.350000000000000000e+02 3.660766999999999882e+01
1.350500000000000114e+02 1.193969000000000058e+01
1.350999999999999943e+02 2.756021000000000143e+01
1.351500000000000057e+02 7.736080000000000290e+00
1.351999999999999886e+02 4.180261999999999745e+01
1.352500000000000000e+02 1.902064000000000021e+01
1.353000000000000114e+02 1.877306000000000097e+01
1.353499999999999943e+02 9.770550000000000068e+00
1.354000000000000057e+02 3.368887000000000143e+01
1.354499999999999886e+02 3.904800000000000182e+01
1.355000000000000000e+02 3.011985999999999919e+01
1.355500000000000114e+02 4.193746999999999758e+01
1.355999999999999943e+02 2.677335000000000065e+01
1.356500000000000057e+02 3.133646999999999849e+01
1.356999999999999886e+02 2.780818999999999974e+01
1.357500000000000000e+02 2.391665000000000063e+01
1.358000000000000114e+02 4.157433000000000334e+01
1.358499999999999943e+02 1.096064999999999934e+01
1.359000000000000057e+02 1.440773000000000081e+01
1.359499999999999886e+02 3.370608000000000004e+01
1.360000000000000000e+02 3.419765999999999906e+01
1.360500000000000114e+02 5.087125999999999948e+01
1.360999999999999943e+02 5.161677999999999855e+01
1.361500000000000057e+02 2.805521999999999849e+01
1.361999999999999886e+02 1.638963999999999999e+01
1.362500000000000000e+02 4.555552999999999741e+01
1.363000000000000114e+02 3.748602000000000345e+01
1.363499999999999943e+02 6.010748999999999853e+01
1.364000000000000057e+02 4.225965999999999667e+01
1.364499999999999886e+02 3.703466999999999842e+01
1.365000000000000000e+02 3.717343000000000330e+01
1.365500000000000114e+02 3.492291000000000167e+01
1.365999999999999943e+02 4.056231999999999971e+01
1.366500000000000057e+02 2.348282000000000025e+01
1.366999999999999886e+02 2.590379000000000076e+01
1.367500000000000000e+02 1.097204999999999941e+01
1.368000000000000114e+02 9.269299999999999429e+00
1.368499999999999943e+02 3.114890000000000114e+01
1.369000000000000057e+02 3.544669999999999987e+01
1.369499999999999886e+02 7.657429999999999737e+00
1.370000000000000000e+02 2.972829000000000121e+01
1.370500000000000114e+02 1.967488000000000170e+01
1.370999999999999943e+02 1.704654000000000025e+01
1.371500000000000057e+02 3.907938999999999652e+01
1.371999999999999886e+02 1.940755000000000052e+01
1.372500000000000000e+02 1.377678000000000047e+01
1.373000000000000114e+02 3.908178999999999803e+01
1.373499999999999943e+02 1.360937999999999981e+01
1.374000000000000057e+02 3.364576999999999884e+01
1.374499999999999886e+02 2.051654999999999873e+01
1.375000000000000000e+02 4.780944000000000216e+01
1.375500000000000114e+02 2.934630999999999901e+01
1.375999999999999943e+02 9.376730000000000231e+00
1.376500000000000057e+02 2.991589000000000098e+01
1.376999999999999886e+02 1.185980999999999952e+01
1.377500000000000000e+02 1.553712999999999944e+01
1.378000000000000114e+02 4.407883999999999958e+01
1.378499999999999943e+02 1.481776999999999944e+01
1.379000000000000057e+02 4.673029999999999973e+01
1.379499999999999886e+02 2.876123000000000118e+01
1.380000000000000000e+02 3.404612000000000194e+01
1.380500000000000114e+02 3.438794999999999646e+01
1.380999999999999943e+02 1.100314000000000014e+01
1.381500000000000057e+02 9.441489999999999938e+00
1.381999999999999886e+02 3.357294999999999874e+01
1.382500000000000000e+02 4.728544000000000125e+01
1.383000000000000114e+02 2.974008999999999858e+01
1.383499999999999943e+02 2.473742000000000019e+01
1.384000000000000057e+02 6.587126000000000658e+01
1.384499999999999886e+02 2.722224999999999895e+01
1.385000000000000000e+02 8.379459999999999908e+00
1.385500000000000114e+02 1.611088000000000164e+01
1.385999999999999943e+02 3.741234000000000037e+01
1.386500000000000057e+02 3.020712999999999937e+01
1.386999999999999886e+02 1.701254000000000133e+01
1.387500000000000000e+02 7.368750000000000355e+00
1.388000000000000114e+02 1.670801000000000158e+01
1.388499999999999943e+02 6.747460000000000235e+00
1.389000000000000057e+02 8.344477999999999440e+01
1.389499999999999886e+02 2.990700000000000003e+01
1.390000000000000000e+02 3.838671000000000078e+01
1.390500000000000114e+02 3.337666999999999717e+01
1.390999999999999943e+02 3.827463000000000193e+01
1.391500000000000057e+02 1.063340999999999958e+01
1.391999999999999886e+02 7.770055999999999585e+01
1.392500000000000000e+02 3.309022000000000219e+01
1.393000000000000114e+02 8.386633000000000493e+01
1.393499999999999943e+02 1.091128999999999927e+01
1.394000000000000057e+02 1.323221000000000025e+01
1.394499999999999886e+02 4.020772999999999797e+01
1.395000000000000000e+02 5.485219999999999985e+00
1.395500000000000114e+02 3.766814999999999714e+01
1.395999999999999943e+02 7.516879999999999562e+00
1.396500000000000057e+02 3.736657000000000295e+01
1.396999999999999886e+02 2.362875000000000014e+01
1.397500000000000000e+02 9.499269999999999214e+00
1.398000000000000114e+02 3.383953999999999951e+01
1.398499999999999943e+02 2.801188000000000144e+01
1.399000000000000057e+02 2.307914999999999850e+01
1.399499999999999886e+02 3.625339999999999918e+01
1.400000000000000000e+02 2.468147000000000091e+01
1.400500000000000114e+02 2.766923999999999850e+01
1.400999999999999943e+02 2.811132999999999882e+01
1.401500000000000057e+02 4.055892999999999660e+01
1.401999999999999886e+02 5.043960000000000221e+00
1.402500000000000000e+02 1.374825000000000053e+01
1.403000000000000114e+02 6.654099999999999682e+00
1.403499999999999943e+02 1.498873999999999995e+01
1.404000000000000057e+02 1.518293000000000070e+01
1.404499999999999886e+02 2.450851000000000113e+01
1.405000000000000000e+02 1.623170999999999964e+01
1.405500000000000114e+02 1.646703000000000117e+01
1.405999999999999943e+02 5.508090000000000153e+00
1.406500000000000057e+02 9.421060000000000656e+00
1.406999999999999886e+02 3.788727999999999696e+01
1.407500000000000000e+02 2.922709000000000046e+01
1.408000000000000114e+02 1.112959000000000032e+01
1.408499999999999943e+02 6.100789999999999935e+00
1.409000000000000057e+02 9.035729999999999151e+00
1.409499999999999886e+02 1.427180000000000071e+01
1.410000000000000000e+02 2.333814999999999884e+01
1.410500000000000114e+02 8.831569999999999254e+00
1.410999999999999943e+02 1.294976000000000056e+02
1.411500000000000057e+02 1.689724999999999966e+01
1.411999999999999886e+02 7.106110000000000149e+00
1.412500000000000000e+02 2.791570000000000107e+01
1.413000000000000114e+02 2.916889999999999983e+00
1.413499999999999943e+02 1.306119999999999948e+01
1.414000000000000057e+02 8.957940000000000680e+00
1.414499999999999886e+02 8.825820000000000221e+00
1.415000000000000000e+02 1.112808000000000064e+01
1.415500000000000114e+02 6.766379999999999839e+00
1.415999999999999943e+02 9.241390000000000882e+00
1.416500000000000057e+02 1.223521000000000036e+01
1.416999999999999886e+02 2.494275000000000020e+01
1.417500000000000000e+02 1.552894000000000041e+01
1.418000000000000114e+02 2.634384999999999977e+01
1.418499999999999943e+02 3.925099000000000160e+01
1.419000000000000057e+02 3.997552000000000305e+01
1.419499999999999886e+02 1.323243000000000080e+01
1.420000000000000000e+02 2.355960999999999927e+01
1.420500000000000114e+02 3.296858000000000288e+01
1.420999999999999943e+02 2.533039000000000129e+01
1.421500000000000057e+02 2.637071999999999861e+01
1.421999999999999886e+02 2.002421000000000006e+01
1.422500000000000000e+02 1.201609000000000016e+01
1.423000000000000114e+02 1.414560999999999957e+01
1.423499999999999943e+02 1.381375000000000064e+01
1.424000000000000057e+02 4.900979999999999670e+00
1.424499999999999886e+02 2.425419999999999909e+00
1.425000000000000000e+02 1.007651000000000074e+01
1.425500000000000114e+02 5.421979999999999578e+00
1.425999999999999943e+02 3.758950999999999709e+01
1.426500000000000057e+02 1.572611999999999988e+01
1.426999999999999886e+02 9.340690000000000381e+00
1.427500000000000000e+02 2.325640999999999892e+01
1.428000000000000114e+02 6.134759999999999991e+00
1.428499999999999943e+02 3.478468999999999767e+01
1.429000000000000057e+02 7.191159999999999997e+00
1.429499999999999886e+02 2.546948000000000079e+01
1.430000000000000000e+02 2.643260000000000076e+01
1.430500000000000114e+02 3.187616999999999834e+01
1.430999999999999943e+02 8.357680000000000220e+00
1.431500000000000057e+02 4.916080000000000005e+00
1.431999999999999886e+02 2.648868999999999829e+01
1.432500000000000000e+02 2.661202000000000112e+01
1.433000000000000114e+02 2.321669999999999945e+01
1.433499999999999943e+02 1.459304999999999986e+01
1.434000000000000057e+02 3.163719000000000037e+01
1.434499999999999886e+02 8.291769999999999641e+00
1.435000000000000000e+02 2.877860000000000085e+00
1.435500000000000114e+02 4.890410000000000146e+00
1.435999999999999943e+02 1.130602000000000018e+01
1.436500000000000057e+02 2.643190999999999846e+01
1.436999999999999886e+02 1.232384000000000057e+01
1.437500000000000000e+02 2.008932000000000073e+01
1.438000000000000114e+02 1.405509999999999948e+01
1.438499999999999943e+02 4.362024000000000257e+01
1.439000000000000057e+02 1.770532000000000039e+01
1.439499999999999886e+02 3.417819999999999858e+00
1.440000000000000000e+02 1.756908999999999921e+01
1.440500000000000114e+02 1.995400000000000063e+01
1.440999999999999943e+02 1.017788000000000004e+01
1.441500000000000057e+02 4.674069999999999681e+01
1.441999999999999886e+02 2.512960000000000083e+00
1.442500000000000000e+02 9.118059999999999832e+00
1.443000000000000114e+02 2.144288999999999845e+01
1.443499999999999943e+02 1.467789999999999928e+00
1.444000000000000057e+02 5.276900000000000368e+00
1.444499999999999886e+02 8.279149999999999565e+00
1.445000000000000000e+02 7.104350000000000165e+00
1.445500000000000114e+02 9.895440000000000680e+00
1.445999999999999943e+02 4.220259999999999678e+00
1.446500000000000057e+02 1.060556000000000054e+01
1.446999999999999886e+02 9.635650000000000048e+00
1.447500000000000000e+02 3.192648000000000152e+01
1.448000000000000114e+02 4.227190000000000225e+00
1.448499999999999943e+02 3.893419999999999881e+00
1.449000000000000057e+02 2.719640000000000057e+00
1.449499999999999886e+02 6.542320000000000135e+00
1.450000000000000000e+02 4.547810000000000130e+00
1.450500000000000114e+02 4.133093000000000217e+01
1.450999999999999943e+02 3.741843999999999681e+01
1.451500000000000057e+02 1.163696999999999981e+01
1.451999999999999886e+02 1.338137000000000043e+01
1.452500000000000000e+02 1.947268000000000043e+01
1.453000000000000114e+02 1.059803999999999924e+01
1.453499999999999943e+02 1.460439000000000043e+01
1.454000000000000057e+02 3.325446000000000168e+01
1.454499999999999886e+02 3.731318999999999875e+01
1.455000000000000000e+02 7.700980000000000381e+00
1.455500000000000114e+02 9.064059999999999562e+00
1.455999999999999943e+02 2.128003999999999962e+01
1.456500000000000057e+02 2.984375999999999962e+01
1.456999999999999886e+02 7.950700000000000323e+00
1.457500000000000000e+02 7.104779999999999873e+00
1.458000000000000114e+02 1.177097999999999978e+01
1.458499999999999943e+02 1.962887999999999877e+01
1.459000000000000057e+02 1.143174999999999919e+01
1.459499999999999886e+02 3.694688000000000017e+01
1.460000000000000000e+02 2.498808000000000007e+01
1.460500000000000114e+02 1.313423000000000052e+01
1.460999999999999943e+02 2.393214000000000041e+01
1.461500000000000057e+02 6.272719999999999629e+00
1.461999999999999886e+02 1.024869999999999948e+01
1.462500000000000000e+02 1.279547999999999952e+01
1.463000000000000114e+02 2.194887999999999906e+01
1.463499999999999943e+02 7.899519999999999875e+00
1.464000000000000057e+02 3.035689999999999955e+01
1.464499999999999886e+02 7.544900000000000162e+00
1.465000000000000000e+02 8.503740000000000521e+00
1.465500000000000114e+02 4.844549999999999912e+00
1.465999999999999943e+02 3.093779999999999930e+01
1.466500000000000057e+02 1.145965999999999951e+01
1.466999999999999886e+02 3.020604000000000156e+01
1.467500000000000000e+02 3.459235000000000326e+01
1.468000000000000114e+02 2.975078999999999851e+01
1.468499999999999943e+02 5.628899999999999793e+00
1.469000000000000057e+02 2.243074999999999974e+01
1.469499999999999886e+02 5.164227999999999952e+01
1.470000000000000000e+02 1.109753000000000078e+01
1.470500000000000114e+02 3.037744999999999962e+01
1.470999999999999943e+02 1.766884999999999906e+01
1.471500000000000057e+02 2.523077999999999932e+01
1.471999999999999886e+02 3.625030000000000197e+00
1.472500000000000000e+02 4.204908999999999963e+01
1.473000000000000114e+02 3.301153999999999655e+01
1.473499999999999943e+02 1.759720000000000084e+01
1.474000000000000057e+02 4.713862000000000307e+01
1.474499999999999886e+02 2.356924000000000063e+01
1.475000000000000000e+02 3.453461999999999676e+01
1.475500000000000114e+02 3.421153000000000333e+01
1.475999999999999943e+02 3.094246000000000052e+01
1.476500000000000057e+02 1.110488999999999926e+01
1.476999999999999886e+02 2.808465999999999951e+01
1.477500000000000000e+02 1.126993000000000045e+01
1.478000000000000114e+02 1.858616999999999919e+01
1.478499999999999943e+02 4.924419999999999931e+01
1.479000000000000057e+02 4.269280000000000186e+00
1.479499999999999886e+02 3.568934999999999746e+01
1.480000000000000000e+02 6.694799999999999862e+00
1.480500000000000114e+02 2.015430999999999884e+01
1.480999999999999943e+02 1.208112000000000030e+01
1.481500000000000057e+02 3.207200999999999880e+01
1.481999999999999886e+02 2.039956000000000103e+01
1.482500000000000000e+02 2.989639999999999986e+01
1.483000000000000114e+02 2.566068999999999889e+01
1.483499999999999943e+02 1.242168999999999990e+01
1.484000000000000057e+02 1.638512000000000057e+01
1.484499999999999886e+02 6.239899999999999558e+00
1.485000000000000000e+02 2.209664000000000073e+01
1.485500000000000114e+02 7.930830000000000268e+00
1.485999999999999943e+02 7.029720000000000191e+00
1.486500000000000057e+02 1.137224999999999930e+01
1.486999999999999886e+02 9.747700000000000031e+00
1.487500000000000000e+02 5.731969999999999565e+00
1.488000000000000114e+02 9.796120000000000161e+00
1.488499999999999943e+02 2.603697999999999979e+01
1.489000000000000057e+02 6.085340000000000416e+00
1.489499999999999886e+02 6.050399999999999778e+00
1.490000000000000000e+02 1.039492000000000083e+01
1.490500000000000114e+02 3.979010000000000158e+00
1.490999999999999943e+02 5.395270000000000010e+00
1.491500000000000057e+02 3.356320000000000192e+00
1.491999999999999886e+02 5.071959999999999802e+00
1.492500000000000000e+02 3.686630000000000074e+00
1.493000000000000114e+02 8.724009999999999820e+00
1.493499999999999943e+02 4.938559999999999839e+00
1.494000000000000057e+02 2.272584000000000160e+01
1.494499999999999886e+02 5.485070000000000334e+00
1.495000000000000000e+02 3.013381000000000043e+01
1.495500000000000114e+02 2.015538000000000096e+01
1.495999999999999943e+02 9.235150000000000858e+00
1.496500000000000057e+02 9.620799999999999130e+00
1.496999999999999886e+02 2.926476999999999862e+01
1.497500000000000000e+02 6.136149999999999771e+00
1.498000000000000114e+02 1.587520999999999916e+01
1.498499999999999943e+02 8.339480000000000004e+00
1.499000000000000057e+02 2.992579999999999796e+00
1.499499999999999886e+02 5.627779999999999561e+00
1.500000000000000000e+02 7.637080000000000091e+00
