# Supplementary material for: Elevated concentrations cause upright alpha-synuclein conformation at lipid interfaces
Source: Nat Commun. 2023 Sep 18;14:5731. doi: 10.1038/s41467-023-39843-1 (PMC10507035; doi:10.1038/s41467-023-39843-1)
Supplement: Supplementary file 3 — Source Data [file 41467_2023_39843_MOESM3_ESM.zip › Source Data file/FigureS12/figS12_highLPR_rss_s6_r2.txt]

0.000000000000000000e+00 1.814269000000000176e+01
5.000000000000000278e-02 6.074300000000000033e+00
1.000000000000000056e-01 1.192717000000000027e+01
1.499999999999999944e-01 6.637793000000000632e+01
2.000000000000000111e-01 2.244359000000000037e+01
2.500000000000000000e-01 2.168593999999999866e+01
2.999999999999999889e-01 1.814134999999999920e+01
3.499999999999999778e-01 6.851539999999999964e+00
4.000000000000000222e-01 2.275461999999999918e+01
4.500000000000000111e-01 1.274286000000000030e+01
5.000000000000000000e-01 2.042464000000000013e+01
5.500000000000000444e-01 1.765600999999999843e+01
5.999999999999999778e-01 1.258024999999999949e+01
6.500000000000000222e-01 1.927224000000000004e+01
6.999999999999999556e-01 9.223819999999999908e+00
7.500000000000000000e-01 2.113071000000000055e+01
8.000000000000000444e-01 1.898378999999999905e+01
8.499999999999999778e-01 2.760685000000000144e+01
9.000000000000000222e-01 1.608071999999999946e+01
9.499999999999999556e-01 2.217194999999999894e+01
1.000000000000000000e+00 1.346855000000000047e+01
1.050000000000000044e+00 2.181604000000000099e+01
1.100000000000000089e+00 8.282859000000000549e+01
1.149999999999999911e+00 1.254729999999999990e+01
1.199999999999999956e+00 5.044190000000000396e+00
1.250000000000000000e+00 1.742596999999999952e+01
1.300000000000000044e+00 6.909699999999999953e+00
1.350000000000000089e+00 1.758944999999999936e+01
1.399999999999999911e+00 1.294102999999999959e+01
1.449999999999999956e+00 1.756268999999999991e+01
1.500000000000000000e+00 1.859019999999999939e+01
1.550000000000000044e+00 1.245232000000000028e+01
1.600000000000000089e+00 2.325029999999999930e+01
1.649999999999999911e+00 2.354345999999999961e+01
1.699999999999999956e+00 2.120073999999999970e+01
1.750000000000000000e+00 1.425519000000000069e+01
1.800000000000000044e+00 1.514361000000000068e+01
1.850000000000000089e+00 1.102933999999999948e+01
1.899999999999999911e+00 1.755921000000000021e+01
1.949999999999999956e+00 1.295250000000000057e+01
2.000000000000000000e+00 2.267785999999999902e+01
2.049999999999999822e+00 1.309089999999999954e+01
2.100000000000000089e+00 2.176809000000000083e+01
2.149999999999999911e+00 1.900600999999999985e+01
2.200000000000000178e+00 1.069458999999999982e+01
2.250000000000000000e+00 1.204884999999999984e+01
2.299999999999999822e+00 3.202969999999999828e+01
2.350000000000000089e+00 2.661558000000000135e+01
2.399999999999999911e+00 2.120541000000000054e+01
2.450000000000000178e+00 1.968580000000000041e+01
2.500000000000000000e+00 1.344042999999999921e+01
2.549999999999999822e+00 7.795020000000000060e+00
2.600000000000000089e+00 1.299173000000000044e+01
2.649999999999999911e+00 1.422592000000000034e+01
2.700000000000000178e+00 1.782029999999999959e+01
2.750000000000000000e+00 1.319228999999999985e+01
2.799999999999999822e+00 8.594369999999999621e+00
2.850000000000000089e+00 2.216062000000000154e+01
2.899999999999999911e+00 2.113253999999999877e+01
2.950000000000000178e+00 5.047769000000000261e+01
3.000000000000000000e+00 1.540276000000000067e+01
3.049999999999999822e+00 3.699399999999999977e+01
3.100000000000000089e+00 1.161134000000000022e+01
3.149999999999999911e+00 2.599799000000000149e+01
3.200000000000000178e+00 8.661160000000000636e+00
3.250000000000000000e+00 1.082427000000000028e+01
3.299999999999999822e+00 2.629670000000000130e+01
3.350000000000000089e+00 1.519443000000000055e+01
3.399999999999999911e+00 1.090506000000000064e+01
3.450000000000000178e+00 1.904029999999999845e+01
3.500000000000000000e+00 3.239193000000000211e+01
3.549999999999999822e+00 8.259449999999999292e+00
3.600000000000000089e+00 9.110030000000000072e+00
3.649999999999999911e+00 2.282524000000000086e+01
3.700000000000000178e+00 2.299315999999999960e+01
3.750000000000000000e+00 1.129653000000000063e+01
3.799999999999999822e+00 8.628579999999999472e+00
3.850000000000000089e+00 2.173923999999999879e+01
3.899999999999999911e+00 4.944869999999999877e+00
3.950000000000000178e+00 5.869839999999999947e+00
4.000000000000000000e+00 1.404425999999999952e+01
4.049999999999999822e+00 2.276029000000000124e+01
4.099999999999999645e+00 8.925499999999999545e+00
4.150000000000000355e+00 2.869823999999999842e+01
4.200000000000000178e+00 1.627539000000000158e+01
4.250000000000000000e+00 1.653043999999999869e+01
4.299999999999999822e+00 1.403730000000000011e+01
4.349999999999999645e+00 2.589969999999999928e+01
4.400000000000000355e+00 2.165587000000000018e+01
4.450000000000000178e+00 1.709139000000000053e+01
4.500000000000000000e+00 2.361646999999999963e+01
4.549999999999999822e+00 8.123010000000000730e+00
4.599999999999999645e+00 1.570608999999999966e+01
4.650000000000000355e+00 2.093667999999999907e+01
4.700000000000000178e+00 1.703468000000000160e+01
4.750000000000000000e+00 1.836362000000000094e+01
4.799999999999999822e+00 2.586768999999999963e+01
4.849999999999999645e+00 1.104335000000000022e+01
4.900000000000000355e+00 1.486952999999999925e+01
4.950000000000000178e+00 2.932163999999999859e+01
5.000000000000000000e+00 1.369588000000000072e+01
5.049999999999999822e+00 1.193024999999999913e+01
5.099999999999999645e+00 9.982900000000000773e+00
5.150000000000000355e+00 2.794003999999999976e+01
5.200000000000000178e+00 2.203314999999999912e+01
5.250000000000000000e+00 3.560159999999999769e+01
5.299999999999999822e+00 2.039387999999999934e+01
5.349999999999999645e+00 1.231853000000000087e+01
5.400000000000000355e+00 1.050284000000000084e+01
5.450000000000000178e+00 2.126427999999999940e+01
5.500000000000000000e+00 1.582182000000000066e+01
5.549999999999999822e+00 1.920588000000000051e+01
5.599999999999999645e+00 2.225253999999999976e+01
5.650000000000000355e+00 8.301800000000000068e+00
5.700000000000000178e+00 2.639966000000000079e+01
5.750000000000000000e+00 1.261370999999999931e+01
5.799999999999999822e+00 2.453982999999999848e+01
5.849999999999999645e+00 2.236395999999999873e+01
5.900000000000000355e+00 5.962399999999999700e+00
5.950000000000000178e+00 3.040020000000000167e+01
6.000000000000000000e+00 9.726649999999999352e+00
6.049999999999999822e+00 1.754197999999999880e+01
6.099999999999999645e+00 2.067409999999999926e+01
6.150000000000000355e+00 1.256324000000000041e+01
6.200000000000000178e+00 3.469369999999999976e+01
6.250000000000000000e+00 1.922218499999999892e+02
6.299999999999999822e+00 6.720891000000000304e+01
6.349999999999999645e+00 1.305263000000000062e+01
6.400000000000000355e+00 3.819966999999999757e+01
6.450000000000000178e+00 3.646724999999999994e+01
6.500000000000000000e+00 2.136403999999999925e+01
6.549999999999999822e+00 2.372166999999999959e+01
6.599999999999999645e+00 2.086924000000000134e+01
6.650000000000000355e+00 1.883480000000000132e+01
6.700000000000000178e+00 1.282310999999999979e+01
6.750000000000000000e+00 1.398512999999999984e+01
6.799999999999999822e+00 1.932957999999999998e+01
6.849999999999999645e+00 2.297856000000000165e+01
6.900000000000000355e+00 3.871146999999999849e+01
6.950000000000000178e+00 2.661173000000000144e+01
7.000000000000000000e+00 4.765393999999999863e+01
7.049999999999999822e+00 1.926136999999999944e+01
7.099999999999999645e+00 1.418481000000000058e+01
7.150000000000000355e+00 1.583019999999999960e+01
7.200000000000000178e+00 5.445809999999999818e+00
7.250000000000000000e+00 1.279524999999999935e+01
7.299999999999999822e+00 1.590905000000000058e+01
7.349999999999999645e+00 2.398562000000000083e+01
7.400000000000000355e+00 2.587487000000000137e+01
7.450000000000000178e+00 3.445235999999999876e+01
7.500000000000000000e+00 1.471302000000000021e+01
7.549999999999999822e+00 1.523039999999999949e+01
7.599999999999999645e+00 2.331959000000000160e+01
7.650000000000000355e+00 1.737301000000000073e+01
7.700000000000000178e+00 1.741772999999999882e+01
7.750000000000000000e+00 2.152740000000000009e+01
7.799999999999999822e+00 2.588779999999999859e+01
7.849999999999999645e+00 4.986320000000000086e+00
7.900000000000000355e+00 1.134071999999999925e+01
7.950000000000000178e+00 1.232853000000000065e+01
8.000000000000000000e+00 2.611114999999999853e+01
8.050000000000000711e+00 2.495503000000000071e+01
8.099999999999999645e+00 1.008553000000000033e+01
8.150000000000000355e+00 5.403089999999999726e+00
8.199999999999999289e+00 1.031076000000000015e+01
8.250000000000000000e+00 1.136298999999999992e+01
8.300000000000000711e+00 1.863582999999999856e+01
8.349999999999999645e+00 1.288723000000000063e+01
8.400000000000000355e+00 8.170080000000000453e+00
8.449999999999999289e+00 1.336486000000000018e+01
8.500000000000000000e+00 1.811916000000000082e+01
8.550000000000000711e+00 9.869730000000000558e+00
8.599999999999999645e+00 1.817230999999999952e+01
8.650000000000000355e+00 3.766528999999999883e+01
8.699999999999999289e+00 1.692533999999999850e+01
8.750000000000000000e+00 1.957344000000000150e+01
8.800000000000000711e+00 1.206675000000000075e+01
8.849999999999999645e+00 2.701993999999999829e+01
8.900000000000000355e+00 1.326304999999999978e+01
8.949999999999999289e+00 4.584310000000000329e+00
9.000000000000000000e+00 1.429116999999999926e+01
9.050000000000000711e+00 1.806943000000000055e+01
9.099999999999999645e+00 3.360996999999999701e+01
9.150000000000000355e+00 1.795279000000000025e+01
9.199999999999999289e+00 1.785096000000000060e+01
9.250000000000000000e+00 1.796640000000000015e+01
9.300000000000000711e+00 1.823206000000000060e+01
9.349999999999999645e+00 1.415236999999999945e+01
9.400000000000000355e+00 2.138108000000000075e+01
9.449999999999999289e+00 1.615951000000000093e+01
9.500000000000000000e+00 1.840523999999999916e+01
9.550000000000000711e+00 2.058090999999999937e+01
9.599999999999999645e+00 9.388740000000000308e+00
9.650000000000000355e+00 1.937289000000000172e+01
9.699999999999999289e+00 3.006280999999999892e+01
9.750000000000000000e+00 7.821329999999999671e+00
9.800000000000000711e+00 1.927700000000000102e+01
9.849999999999999645e+00 9.265610000000000568e+00
9.900000000000000355e+00 5.293400000000000105e+00
9.949999999999999289e+00 7.448109999999999786e+00
1.000000000000000000e+01 1.485655000000000037e+01
1.005000000000000071e+01 3.494966999999999757e+01
1.009999999999999964e+01 5.601069999999999993e+00
1.015000000000000036e+01 1.968796999999999997e+01
1.019999999999999929e+01 2.069887999999999906e+01
1.025000000000000000e+01 1.216572000000000031e+01
1.030000000000000071e+01 1.198225000000000051e+01
1.034999999999999964e+01 2.321546000000000021e+01
1.040000000000000036e+01 2.175770999999999944e+01
1.044999999999999929e+01 2.000354000000000099e+01
1.050000000000000000e+01 1.883940000000000126e+01
1.055000000000000071e+01 1.211884000000000050e+01
1.059999999999999964e+01 3.802620000000000289e+01
1.065000000000000036e+01 1.836470999999999876e+01
1.069999999999999929e+01 1.882734999999999914e+01
1.075000000000000000e+01 2.774411999999999878e+01
1.080000000000000071e+01 1.927052000000000120e+01
1.084999999999999964e+01 1.834695999999999927e+01
1.090000000000000036e+01 7.719280000000000364e+00
1.094999999999999929e+01 9.927749999999999631e+00
1.100000000000000000e+01 2.234966999999999970e+01
1.105000000000000071e+01 1.915735000000000099e+01
1.109999999999999964e+01 4.152985000000000326e+01
1.115000000000000036e+01 1.031880999999999915e+01
1.119999999999999929e+01 7.031659999999999577e+00
1.125000000000000000e+01 1.787277999999999878e+01
1.130000000000000071e+01 1.371510999999999925e+01
1.134999999999999964e+01 2.184948999999999941e+01
1.140000000000000036e+01 1.432662999999999975e+01
1.144999999999999929e+01 1.033258999999999972e+01
1.150000000000000000e+01 2.934491999999999834e+01
1.155000000000000071e+01 1.439612999999999943e+01
1.159999999999999964e+01 1.851642000000000010e+01
1.165000000000000036e+01 2.291139000000000081e+01
1.169999999999999929e+01 2.173886999999999858e+01
1.175000000000000000e+01 2.660444000000000031e+01
1.180000000000000071e+01 2.248517000000000010e+01
1.184999999999999964e+01 3.610135999999999967e+01
1.190000000000000036e+01 2.126153000000000048e+01
1.194999999999999929e+01 1.359720000000000084e+01
1.200000000000000000e+01 1.124756000000000000e+01
1.205000000000000071e+01 1.318816999999999950e+01
1.209999999999999964e+01 1.413794000000000040e+01
1.215000000000000036e+01 3.521627000000000152e+01
1.219999999999999929e+01 7.225259999999999572e+00
1.225000000000000000e+01 1.100647000000000020e+01
1.230000000000000071e+01 3.876771999999999707e+01
1.234999999999999964e+01 1.607320999999999955e+01
1.240000000000000036e+01 2.995570999999999984e+01
1.244999999999999929e+01 2.938109999999999999e+01
1.250000000000000000e+01 5.107509000000000299e+01
1.255000000000000071e+01 9.567650000000000432e+00
1.259999999999999964e+01 1.856099000000000032e+01
1.265000000000000036e+01 1.286744000000000021e+01
1.269999999999999929e+01 2.193441999999999936e+01
1.275000000000000000e+01 1.785237000000000052e+01
1.280000000000000071e+01 3.808867999999999654e+01
1.284999999999999964e+01 1.953293000000000035e+01
1.290000000000000036e+01 1.400399999999999956e+01
1.294999999999999929e+01 3.125066999999999950e+01
1.300000000000000000e+01 1.745883999999999858e+01
1.305000000000000071e+01 3.219254999999999711e+01
1.309999999999999964e+01 1.656681000000000026e+01
1.315000000000000036e+01 3.585539999999999949e+00
1.319999999999999929e+01 4.302420999999999651e+01
1.325000000000000000e+01 1.779166999999999987e+01
1.330000000000000071e+01 8.316375999999999635e+01
1.334999999999999964e+01 1.820401999999999987e+01
1.340000000000000036e+01 2.380567999999999884e+01
1.344999999999999929e+01 4.144545000000000101e+01
1.350000000000000000e+01 1.398977999999999966e+01
1.355000000000000071e+01 3.061154000000000153e+01
1.359999999999999964e+01 2.228122000000000114e+01
1.365000000000000036e+01 1.632895999999999859e+01
1.369999999999999929e+01 6.367974999999999852e+01
1.375000000000000000e+01 3.670380000000000109e+01
1.380000000000000071e+01 9.905519999999999214e+00
1.384999999999999964e+01 2.402182000000000173e+01
1.390000000000000036e+01 1.593210000000000015e+01
1.394999999999999929e+01 1.025250999999999912e+01
1.400000000000000000e+01 1.368365000000000009e+01
1.405000000000000071e+01 1.142460999999999949e+01
1.409999999999999964e+01 1.011788999999999916e+01
1.415000000000000036e+01 4.180109999999999815e+01
1.419999999999999929e+01 1.307878000000000007e+01
1.425000000000000000e+01 8.707869999999999777e+00
1.430000000000000071e+01 6.038350000000000328e+00
1.434999999999999964e+01 1.188411999999999935e+01
1.440000000000000036e+01 2.133142000000000138e+01
1.444999999999999929e+01 1.488688999999999929e+01
1.450000000000000000e+01 3.029610999999999876e+01
1.455000000000000071e+01 3.649916000000000338e+01
1.459999999999999964e+01 2.174077000000000126e+01
1.465000000000000036e+01 1.739044000000000167e+01
1.469999999999999929e+01 9.519299999999999429e+00
1.475000000000000000e+01 9.238200000000000855e+00
1.480000000000000071e+01 1.050319999999999965e+01
1.484999999999999964e+01 2.695065999999999917e+01
1.490000000000000036e+01 4.735846000000000089e+01
1.494999999999999929e+01 1.553443000000000040e+01
1.500000000000000000e+01 1.547636999999999929e+01
1.505000000000000071e+01 1.339456000000000024e+01
1.509999999999999964e+01 1.249784999999999968e+01
1.515000000000000036e+01 2.752289000000000030e+01
1.519999999999999929e+01 1.220883000000000074e+01
1.525000000000000000e+01 1.293074000000000012e+01
1.530000000000000071e+01 2.729564999999999841e+01
1.534999999999999964e+01 2.762824000000000169e+01
1.540000000000000036e+01 2.698827999999999960e+01
1.544999999999999929e+01 2.272296000000000049e+01
1.550000000000000000e+01 2.480197000000000074e+01
1.555000000000000071e+01 2.379013000000000133e+01
1.559999999999999964e+01 1.515268000000000015e+01
1.565000000000000036e+01 1.039683999999999919e+01
1.569999999999999929e+01 2.428661999999999921e+01
1.575000000000000000e+01 5.709658999999999907e+01
1.580000000000000071e+01 1.790308999999999884e+01
1.584999999999999964e+01 1.729328999999999894e+01
1.590000000000000036e+01 8.772130000000000649e+00
1.594999999999999929e+01 1.918641999999999825e+01
1.600000000000000000e+01 6.511040000000000383e+00
1.605000000000000071e+01 1.415499999999999936e+01
1.610000000000000142e+01 2.549651000000000067e+01
1.614999999999999858e+01 1.502844999999999942e+01
1.619999999999999929e+01 1.911651000000000167e+01
1.625000000000000000e+01 1.815681999999999974e+01
1.630000000000000071e+01 2.585379000000000005e+01
1.635000000000000142e+01 5.494049999999999656e+00
1.639999999999999858e+01 8.959179999999999922e+00
1.644999999999999929e+01 1.389193999999999996e+01
1.650000000000000000e+01 1.566552000000000078e+01
1.655000000000000071e+01 1.227799000000000085e+01
1.660000000000000142e+01 2.766714999999999947e+01
1.664999999999999858e+01 6.846779999999999866e+00
1.669999999999999929e+01 8.012539999999999552e+00
1.675000000000000000e+01 1.771622999999999948e+01
1.680000000000000071e+01 1.948619000000000057e+01
1.685000000000000142e+01 1.203039000000000058e+01
1.689999999999999858e+01 7.110520000000000174e+00
1.694999999999999929e+01 1.837778000000000134e+01
1.700000000000000000e+01 1.661822000000000088e+01
1.705000000000000071e+01 2.949568000000000012e+01
1.710000000000000142e+01 2.018950999999999851e+01
1.714999999999999858e+01 1.367876000000000047e+01
1.719999999999999929e+01 2.181779999999999831e+01
1.725000000000000000e+01 2.315884000000000142e+01
1.730000000000000071e+01 2.604694999999999894e+01
1.735000000000000142e+01 3.486491000000000184e+01
1.739999999999999858e+01 8.104570000000000718e+00
1.744999999999999929e+01 2.098079999999999856e+01
1.750000000000000000e+01 2.595377999999999830e+01
1.755000000000000071e+01 1.887816000000000116e+01
1.760000000000000142e+01 3.746556999999999960e+01
1.764999999999999858e+01 8.240909999999999513e+00
1.769999999999999929e+01 1.989313999999999893e+01
1.775000000000000000e+01 2.800411000000000072e+01
1.780000000000000071e+01 8.969789999999999708e+00
1.785000000000000142e+01 1.793824000000000041e+01
1.789999999999999858e+01 9.581929999999999836e+00
1.794999999999999929e+01 1.930095999999999989e+01
1.800000000000000000e+01 2.896130000000000138e+01
1.805000000000000071e+01 2.249688000000000088e+01
1.810000000000000142e+01 9.622989999999999711e+00
1.814999999999999858e+01 2.764960999999999913e+01
1.819999999999999929e+01 1.122166999999999959e+01
1.825000000000000000e+01 1.639331999999999923e+01
1.830000000000000071e+01 1.388504000000000005e+01
1.835000000000000142e+01 1.750277000000000172e+01
1.839999999999999858e+01 1.192326000000000086e+01
1.844999999999999929e+01 1.668843999999999994e+01
1.850000000000000000e+01 1.497284999999999933e+01
1.855000000000000071e+01 1.741957999999999984e+01
1.860000000000000142e+01 8.196099999999999497e+00
1.864999999999999858e+01 7.018500000000000405e+00
1.869999999999999929e+01 9.201010000000000133e+00
1.875000000000000000e+01 2.198753999999999920e+01
1.880000000000000071e+01 1.106250999999999962e+01
1.885000000000000142e+01 2.185885999999999996e+01
1.889999999999999858e+01 1.376566000000000045e+01
1.894999999999999929e+01 1.463409000000000049e+01
1.900000000000000000e+01 3.791564000000000334e+01
1.905000000000000071e+01 1.279082999999999970e+01
1.910000000000000142e+01 2.165744000000000113e+01
1.914999999999999858e+01 1.214971000000000068e+01
1.919999999999999929e+01 3.134037999999999968e+01
1.925000000000000000e+01 1.009633999999999965e+01
1.930000000000000071e+01 2.014873000000000047e+01
1.935000000000000142e+01 1.459782000000000046e+01
1.939999999999999858e+01 2.055198999999999998e+01
1.944999999999999929e+01 2.803172999999999959e+01
1.950000000000000000e+01 2.137928000000000139e+01
1.955000000000000071e+01 1.962531999999999854e+01
1.960000000000000142e+01 1.247676000000000052e+01
1.964999999999999858e+01 2.379777999999999949e+01
1.969999999999999929e+01 1.301762000000000086e+01
1.975000000000000000e+01 3.488181000000000154e+01
1.980000000000000071e+01 2.224594000000000094e+01
1.985000000000000142e+01 3.033725000000000094e+01
1.989999999999999858e+01 5.918598000000000070e+01
1.994999999999999929e+01 2.975713000000000008e+01
2.000000000000000000e+01 3.501485000000000269e+01
2.005000000000000071e+01 1.284822999999999915e+01
2.010000000000000142e+01 1.361167000000000016e+01
2.014999999999999858e+01 1.389085999999999999e+01
2.019999999999999929e+01 1.592980999999999980e+01
2.025000000000000000e+01 1.411721000000000004e+01
2.030000000000000071e+01 4.787299999999999756e+01
2.035000000000000142e+01 1.933249999999999957e+01
2.039999999999999858e+01 1.614202999999999832e+01
2.044999999999999929e+01 1.000944999999999929e+01
2.050000000000000000e+01 1.325775999999999932e+01
2.055000000000000071e+01 1.300164999999999971e+01
2.060000000000000142e+01 7.247670000000000279e+00
2.064999999999999858e+01 2.346886999999999901e+01
2.069999999999999929e+01 8.871079999999999188e+00
2.075000000000000000e+01 1.160703999999999958e+01
2.080000000000000071e+01 4.270965000000000344e+01
2.085000000000000142e+01 1.185754999999999981e+01
2.089999999999999858e+01 3.152401000000000053e+01
2.094999999999999929e+01 3.393265000000000242e+01
2.100000000000000000e+01 1.807222000000000151e+01
2.105000000000000071e+01 1.309913000000000061e+01
2.110000000000000142e+01 1.282319000000000031e+01
2.114999999999999858e+01 1.936611999999999867e+01
2.119999999999999929e+01 1.590132000000000012e+01
2.125000000000000000e+01 9.965700000000000003e+00
2.130000000000000071e+01 3.040734000000000137e+01
2.135000000000000142e+01 3.575072999999999723e+01
2.139999999999999858e+01 4.110034999999999883e+01
2.144999999999999929e+01 7.453759999999999764e+01
2.150000000000000000e+01 1.133572000000000024e+01
2.155000000000000071e+01 1.763045999999999935e+01
2.160000000000000142e+01 3.224967000000000183e+01
2.164999999999999858e+01 3.057170999999999950e+01
2.169999999999999929e+01 3.412366999999999706e+01
2.175000000000000000e+01 3.034645000000000081e+01
2.180000000000000071e+01 1.917726000000000042e+01
2.185000000000000142e+01 1.011735999999999969e+01
2.189999999999999858e+01 5.062710000000000043e+00
2.194999999999999929e+01 2.243645000000000067e+01
2.200000000000000000e+01 1.277671999999999919e+01
2.205000000000000071e+01 9.576549999999999230e+00
2.210000000000000142e+01 1.854887000000000086e+01
2.214999999999999858e+01 2.665608999999999895e+01
2.219999999999999929e+01 2.373482999999999876e+01
2.225000000000000000e+01 1.393425000000000047e+01
2.230000000000000071e+01 2.411934000000000111e+01
2.235000000000000142e+01 3.128998999999999953e+01
2.239999999999999858e+01 4.307216999999999985e+01
2.244999999999999929e+01 2.927953000000000117e+01
2.250000000000000000e+01 2.548403000000000063e+01
2.255000000000000071e+01 1.465870999999999924e+01
2.260000000000000142e+01 1.405109999999999992e+01
2.264999999999999858e+01 7.645360000000000156e+00
2.269999999999999929e+01 2.220568000000000097e+01
2.275000000000000000e+01 1.561774999999999913e+01
2.280000000000000071e+01 3.869635000000000247e+01
2.285000000000000142e+01 2.152366999999999919e+01
2.289999999999999858e+01 1.170875999999999983e+01
2.294999999999999929e+01 1.314608999999999916e+01
2.300000000000000000e+01 5.911970999999999776e+01
2.305000000000000071e+01 1.285534999999999961e+01
2.310000000000000142e+01 1.260149999999999970e+01
2.314999999999999858e+01 5.947140000000000093e+00
2.319999999999999929e+01 1.346903000000000006e+01
2.325000000000000000e+01 2.202367999999999881e+01
2.330000000000000071e+01 1.670052000000000092e+01
2.335000000000000142e+01 1.080832999999999977e+01
2.339999999999999858e+01 9.137679999999999580e+00
2.344999999999999929e+01 1.297011999999999965e+01
2.350000000000000000e+01 1.830216000000000065e+01
2.355000000000000071e+01 6.926919999999999966e+00
2.360000000000000142e+01 4.401060000000000194e+00
2.364999999999999858e+01 3.051540999999999926e+01
2.369999999999999929e+01 2.923460999999999999e+01
2.375000000000000000e+01 1.174220000000000041e+01
2.380000000000000071e+01 7.431309999999999860e+00
2.385000000000000142e+01 1.723500999999999905e+01
2.389999999999999858e+01 7.993619999999999948e+00
2.394999999999999929e+01 1.147098000000000084e+01
2.400000000000000000e+01 9.086499999999999133e+00
2.405000000000000071e+01 1.921362999999999843e+01
2.410000000000000142e+01 1.474742999999999959e+01
2.414999999999999858e+01 6.034609999999999808e+00
2.419999999999999929e+01 5.310159999999999769e+00
2.425000000000000000e+01 2.533490000000000109e+01
2.430000000000000071e+01 4.056642999999999688e+01
2.435000000000000142e+01 1.071439999999999948e+01
2.439999999999999858e+01 1.510635000000000083e+01
2.444999999999999929e+01 1.130699099999999930e+02
2.450000000000000000e+01 2.702193000000000112e+01
2.455000000000000071e+01 1.308336000000000077e+01
2.460000000000000142e+01 2.377860000000000085e+01
2.464999999999999858e+01 1.243216999999999928e+01
2.469999999999999929e+01 2.837077999999999989e+01
2.475000000000000000e+01 9.970319999999999183e+00
2.480000000000000071e+01 1.364836999999999989e+01
2.485000000000000142e+01 4.722100000000000186e+00
2.489999999999999858e+01 5.433180000000000121e+00
2.494999999999999929e+01 6.312999999999999723e+00
2.500000000000000000e+01 1.219780000000000086e+01
2.505000000000000071e+01 2.441289000000000087e+01
2.510000000000000142e+01 1.161006000000000071e+01
2.514999999999999858e+01 1.354527999999999999e+01
2.519999999999999929e+01 2.279814999999999969e+01
2.525000000000000000e+01 9.322100000000000719e+00
2.530000000000000071e+01 2.186855999999999867e+01
2.535000000000000142e+01 1.355100999999999978e+01
2.539999999999999858e+01 8.303480000000000416e+00
2.544999999999999929e+01 1.129504999999999981e+01
2.550000000000000000e+01 8.739850000000000563e+00
2.555000000000000071e+01 8.599090000000000344e+00
2.560000000000000142e+01 9.675879999999999370e+00
2.564999999999999858e+01 9.941480000000000317e+00
2.569999999999999929e+01 9.342309999999999448e+00
2.575000000000000000e+01 3.822048999999999808e+01
2.580000000000000071e+01 6.657860000000000333e+00
2.585000000000000142e+01 2.327807999999999922e+01
2.589999999999999858e+01 1.253256999999999977e+01
2.594999999999999929e+01 2.913256000000000157e+01
2.600000000000000000e+01 9.364919999999999689e+00
2.605000000000000071e+01 1.649643000000000015e+01
2.610000000000000142e+01 2.252297000000000082e+01
2.614999999999999858e+01 1.181952000000000069e+01
2.619999999999999929e+01 1.684311999999999898e+01
2.625000000000000000e+01 7.347730000000000317e+00
2.630000000000000071e+01 3.214679999999999893e+01
2.635000000000000142e+01 1.097804000000000002e+01
2.639999999999999858e+01 1.405927999999999933e+01
2.644999999999999929e+01 2.061884999999999835e+01
2.650000000000000000e+01 5.876549999999999940e+00
2.655000000000000071e+01 3.217707000000000050e+01
2.660000000000000142e+01 2.162721000000000160e+01
2.664999999999999858e+01 2.134853999999999985e+01
2.669999999999999929e+01 6.615750000000000242e+00
2.675000000000000000e+01 1.693668999999999869e+01
2.680000000000000071e+01 8.226966000000000179e+01
2.685000000000000142e+01 2.114983000000000146e+01
2.689999999999999858e+01 4.963300000000000267e+00
2.694999999999999929e+01 1.818896000000000157e+01
2.700000000000000000e+01 3.928294000000000352e+01
2.705000000000000071e+01 1.423546999999999940e+01
2.710000000000000142e+01 3.781546999999999770e+01
2.714999999999999858e+01 2.367240999999999929e+01
2.719999999999999929e+01 2.789235000000000042e+01
2.725000000000000000e+01 1.577352400000000046e+02
2.730000000000000071e+01 1.711451999999999884e+01
2.735000000000000142e+01 4.397420000000000329e+01
2.739999999999999858e+01 1.435416999999999987e+01
2.744999999999999929e+01 1.522902999999999984e+01
2.750000000000000000e+01 3.916190999999999889e+01
2.755000000000000071e+01 1.498685000000000045e+01
2.760000000000000142e+01 2.263038999999999845e+01
2.764999999999999858e+01 1.510041999999999973e+01
2.769999999999999929e+01 2.559769000000000005e+01
2.775000000000000000e+01 1.323573999999999984e+01
2.780000000000000071e+01 1.935148999999999830e+01
2.785000000000000142e+01 1.010989999999999966e+01
2.789999999999999858e+01 1.573986999999999981e+01
2.794999999999999929e+01 1.540254999999999974e+01
2.800000000000000000e+01 1.442829000000000050e+01
2.805000000000000071e+01 2.130384000000000100e+01
2.810000000000000142e+01 8.690699999999999648e+00
2.814999999999999858e+01 1.725349999999999895e+01
2.819999999999999929e+01 1.466025999999999918e+01
2.825000000000000000e+01 3.158290999999999826e+01
2.830000000000000071e+01 1.721970999999999918e+01
2.835000000000000142e+01 1.929650000000000176e+01
2.839999999999999858e+01 1.802592999999999890e+01
2.844999999999999929e+01 7.174599999999999866e+00
2.850000000000000000e+01 1.288418000000000063e+01
2.855000000000000071e+01 1.157677999999999940e+01
2.860000000000000142e+01 5.741830000000000211e+00
2.864999999999999858e+01 1.752496999999999971e+01
2.869999999999999929e+01 6.855389999999999873e+00
2.875000000000000000e+01 1.034442999999999913e+01
2.880000000000000071e+01 8.705659999999999954e+00
2.885000000000000142e+01 1.384811000000000014e+01
2.889999999999999858e+01 1.363091000000000008e+01
2.894999999999999929e+01 1.667077000000000098e+01
2.900000000000000000e+01 1.380372999999999983e+01
2.905000000000000071e+01 1.324704999999999977e+01
2.910000000000000142e+01 1.888578000000000046e+01
2.914999999999999858e+01 1.729737000000000080e+01
2.919999999999999929e+01 1.686612999999999829e+01
2.925000000000000000e+01 3.029902999999999835e+01
2.930000000000000071e+01 7.125680000000000014e+00
2.935000000000000142e+01 3.156768999999999892e+01
2.939999999999999858e+01 2.133007999999999882e+01
2.944999999999999929e+01 2.584089000000000169e+01
2.950000000000000000e+01 2.179650000000000176e+01
2.955000000000000071e+01 1.292093999999999987e+01
2.960000000000000142e+01 6.372790000000000177e+00
2.964999999999999858e+01 2.034074999999999989e+01
2.969999999999999929e+01 8.837429999999999453e+00
2.975000000000000000e+01 1.173413000000000039e+01
2.980000000000000071e+01 1.717224999999999824e+01
2.985000000000000142e+01 1.930942999999999898e+01
2.989999999999999858e+01 1.205644000000000027e+01
2.994999999999999929e+01 1.456625000000000014e+01
3.000000000000000000e+01 1.911832000000000065e+01
3.005000000000000071e+01 2.267662999999999940e+01
3.010000000000000142e+01 2.323053000000000168e+01
3.014999999999999858e+01 2.396837000000000018e+01
3.019999999999999929e+01 1.479471000000000025e+01
3.025000000000000000e+01 1.054415999999999976e+01
3.030000000000000071e+01 1.589282000000000039e+01
3.035000000000000142e+01 2.187715999999999994e+01
3.039999999999999858e+01 1.219369999999999976e+01
3.044999999999999929e+01 2.511887000000000114e+01
3.050000000000000000e+01 8.571830000000000283e+00
3.055000000000000071e+01 2.043358999999999881e+01
3.060000000000000142e+01 1.210746999999999929e+01
3.064999999999999858e+01 2.332507999999999981e+01
3.069999999999999929e+01 1.529190999999999967e+01
3.075000000000000000e+01 1.518878999999999913e+01
3.080000000000000071e+01 1.191395999999999944e+01
3.085000000000000142e+01 1.005964999999999954e+01
3.089999999999999858e+01 1.176673000000000080e+01
3.094999999999999929e+01 2.494406000000000034e+01
3.100000000000000000e+01 2.310534000000000177e+01
3.105000000000000071e+01 1.654904000000000153e+01
3.110000000000000142e+01 1.847870999999999952e+01
3.114999999999999858e+01 1.371114999999999995e+01
3.119999999999999929e+01 9.238329999999999487e+00
3.125000000000000000e+01 1.244809000000000054e+01
3.130000000000000071e+01 2.085129999999999839e+01
3.135000000000000142e+01 1.157643999999999984e+01
3.139999999999999858e+01 8.823019999999999641e+00
3.144999999999999929e+01 2.115305000000000035e+01
3.150000000000000000e+01 1.339370000000000083e+01
3.155000000000000071e+01 2.841036000000000072e+01
3.160000000000000142e+01 9.700089999999999435e+00
3.164999999999999858e+01 1.833598999999999890e+01
3.169999999999999929e+01 1.830281000000000091e+01
3.175000000000000000e+01 1.250727000000000011e+01
3.180000000000000071e+01 8.298529999999999518e+00
3.185000000000000142e+01 1.236232000000000042e+01
3.189999999999999858e+01 2.219891000000000147e+01
3.194999999999999929e+01 1.023174999999999990e+01
3.200000000000000000e+01 1.557704999999999984e+01
3.204999999999999716e+01 6.177900000000000169e+00
3.210000000000000142e+01 1.267397000000000062e+01
3.214999999999999858e+01 3.843677000000000277e+01
3.220000000000000284e+01 2.967079999999999984e+01
3.225000000000000000e+01 1.860419999999999874e+01
3.229999999999999716e+01 1.304594999999999949e+01
3.235000000000000142e+01 2.348541000000000167e+01
3.239999999999999858e+01 1.335405000000000086e+01
3.245000000000000284e+01 1.732645000000000124e+01
3.250000000000000000e+01 2.791444999999999865e+01
3.254999999999999716e+01 1.286078999999999972e+01
3.260000000000000142e+01 1.261605999999999916e+01
3.264999999999999858e+01 1.194041999999999959e+01
3.270000000000000284e+01 7.765469999999999651e+00
3.275000000000000000e+01 1.498685000000000045e+01
3.279999999999999716e+01 3.865314999999999657e+01
3.285000000000000142e+01 1.363153999999999932e+01
3.289999999999999858e+01 8.983069999999999666e+00
3.295000000000000284e+01 2.372053000000000011e+01
3.300000000000000000e+01 1.668822000000000116e+01
3.304999999999999716e+01 2.789769000000000077e+01
3.310000000000000142e+01 1.863317999999999941e+01
3.314999999999999858e+01 2.159805000000000064e+01
3.320000000000000284e+01 1.246576999999999913e+01
3.325000000000000000e+01 1.462542000000000009e+01
3.329999999999999716e+01 1.207954999999999934e+01
3.335000000000000142e+01 2.519727999999999923e+01
3.339999999999999858e+01 1.747597000000000023e+01
3.345000000000000284e+01 1.629126000000000118e+01
3.350000000000000000e+01 3.790057000000000187e+01
3.354999999999999716e+01 3.402161000000000257e+01
3.360000000000000142e+01 1.920852999999999966e+01
3.364999999999999858e+01 2.916047000000000011e+01
3.370000000000000284e+01 2.081138999999999939e+01
3.375000000000000000e+01 1.387199999999999989e+01
3.379999999999999716e+01 1.406382999999999939e+01
3.385000000000000142e+01 2.175750999999999991e+01
3.389999999999999858e+01 1.229681000000000068e+01
3.395000000000000284e+01 7.821259999999999657e+00
3.400000000000000000e+01 6.384500000000000064e+00
3.404999999999999716e+01 1.453192999999999913e+01
3.410000000000000142e+01 1.748161999999999949e+01
3.414999999999999858e+01 1.580583000000000027e+01
3.420000000000000284e+01 1.795439999999999969e+01
3.425000000000000000e+01 1.226839999999999975e+01
3.429999999999999716e+01 2.571702000000000155e+01
3.435000000000000142e+01 1.627405999999999864e+01
3.439999999999999858e+01 8.367449999999999832e+00
3.445000000000000284e+01 1.219116999999999962e+01
3.450000000000000000e+01 1.600523000000000096e+01
3.454999999999999716e+01 4.276110000000000078e+00
3.460000000000000142e+01 7.284180000000000099e+00
3.464999999999999858e+01 7.764689999999999870e+00
3.470000000000000284e+01 1.452279000000000053e+01
3.475000000000000000e+01 2.155234000000000094e+01
3.479999999999999716e+01 2.350480999999999909e+01
3.485000000000000142e+01 9.938769999999999882e+00
3.489999999999999858e+01 2.040689000000000064e+01
3.495000000000000284e+01 9.446669999999999234e+00
3.500000000000000000e+01 2.289853000000000094e+01
3.504999999999999716e+01 1.065895000000000081e+01
3.510000000000000142e+01 2.903600000000000136e+01
3.514999999999999858e+01 1.372114999999999974e+01
3.520000000000000284e+01 1.849283000000000143e+01
3.525000000000000000e+01 2.134328000000000003e+01
3.529999999999999716e+01 1.518121000000000009e+01
3.535000000000000142e+01 9.662280000000000868e+00
3.539999999999999858e+01 3.712725999999999971e+01
3.545000000000000284e+01 1.184576999999999991e+01
3.550000000000000000e+01 2.031640000000000157e+01
3.554999999999999716e+01 2.280927000000000149e+01
3.560000000000000142e+01 9.420059999999999434e+00
3.564999999999999858e+01 1.482609000000000066e+01
3.570000000000000284e+01 1.861843000000000004e+01
3.575000000000000000e+01 2.133861999999999881e+01
3.579999999999999716e+01 1.574055000000000071e+01
3.585000000000000142e+01 9.473200000000000287e+00
3.589999999999999858e+01 1.778791999999999973e+01
3.595000000000000284e+01 3.473834000000000088e+01
3.600000000000000000e+01 1.680670999999999893e+01
3.604999999999999716e+01 7.164444000000000301e+01
3.610000000000000142e+01 2.505176000000000158e+01
3.614999999999999858e+01 1.526252000000000031e+01
3.620000000000000284e+01 1.655961999999999890e+01
3.625000000000000000e+01 6.967030000000000278e+00
3.629999999999999716e+01 1.464819999999999922e+01
3.635000000000000142e+01 9.361190000000000566e+00
3.639999999999999858e+01 2.273223000000000127e+01
3.645000000000000284e+01 1.263630999999999993e+01
3.650000000000000000e+01 2.866283999999999921e+01
3.654999999999999716e+01 4.632777999999999707e+01
3.660000000000000142e+01 2.947000999999999848e+01
3.664999999999999858e+01 1.562603999999999971e+01
3.670000000000000284e+01 6.524369000000000085e+01
3.675000000000000000e+01 1.540549999999999997e+01
3.679999999999999716e+01 1.085373000000000054e+01
3.685000000000000142e+01 2.242717999999999989e+01
3.689999999999999858e+01 2.771874000000000038e+01
3.695000000000000284e+01 6.998644000000000176e+01
3.700000000000000000e+01 7.600088999999999828e+01
3.704999999999999716e+01 2.926164999999999949e+01
3.710000000000000142e+01 1.863604000000000127e+01
3.714999999999999858e+01 3.628945999999999827e+01
3.720000000000000284e+01 1.973271000000000086e+01
3.725000000000000000e+01 1.186489000000000082e+01
3.729999999999999716e+01 7.913009999999999877e+00
3.735000000000000142e+01 3.243380000000000152e+00
3.739999999999999858e+01 1.103824000000000005e+01
3.745000000000000284e+01 1.058472000000000079e+01
3.750000000000000000e+01 5.367779999999999774e+00
3.754999999999999716e+01 1.520606000000000080e+01
3.760000000000000142e+01 7.153880000000000017e+00
3.764999999999999858e+01 2.587059999999999960e+01
3.770000000000000284e+01 2.650402000000000058e+01
3.775000000000000000e+01 1.459136999999999951e+01
3.779999999999999716e+01 8.104710000000000747e+00
3.785000000000000142e+01 1.133421000000000056e+01
3.789999999999999858e+01 1.902989000000000175e+01
3.795000000000000284e+01 1.498842999999999925e+01
3.800000000000000000e+01 1.288705999999999996e+01
3.804999999999999716e+01 3.968880000000000052e+01
3.810000000000000142e+01 4.155490000000000350e+00
3.814999999999999858e+01 5.250536999999999921e+01
3.820000000000000284e+01 2.990635999999999939e+01
3.825000000000000000e+01 3.956624000000000052e+01
3.829999999999999716e+01 1.931453000000000131e+01
3.835000000000000142e+01 1.265698000000000079e+01
3.839999999999999858e+01 1.993756000000000128e+01
3.845000000000000284e+01 1.772595000000000098e+01
3.850000000000000000e+01 4.119127000000000294e+01
3.854999999999999716e+01 1.674803999999999959e+01
3.860000000000000142e+01 1.131502000000000052e+01
3.864999999999999858e+01 1.560093999999999959e+01
3.870000000000000284e+01 2.164789000000000030e+01
3.875000000000000000e+01 2.116388999999999854e+01
3.879999999999999716e+01 3.831902999999999793e+01
3.885000000000000142e+01 3.220441999999999894e+01
3.889999999999999858e+01 1.306475000000000009e+01
3.895000000000000284e+01 1.959326000000000079e+01
3.900000000000000000e+01 2.801452000000000098e+01
3.904999999999999716e+01 1.102064999999999984e+01
3.910000000000000142e+01 1.477075999999999922e+01
3.914999999999999858e+01 1.641025000000000134e+01
3.920000000000000284e+01 1.568552000000000035e+01
3.925000000000000000e+01 8.561270000000000380e+00
3.929999999999999716e+01 2.774556000000000111e+01
3.935000000000000142e+01 2.253365000000000151e+01
3.939999999999999858e+01 3.446296000000000248e+01
3.945000000000000284e+01 1.574150199999999984e+02
3.950000000000000000e+01 3.652129000000000048e+01
3.954999999999999716e+01 2.798357000000000028e+01
3.960000000000000142e+01 8.728579999999999117e+00
3.964999999999999858e+01 6.523653000000000191e+01
3.970000000000000284e+01 2.000991000000000142e+01
3.975000000000000000e+01 1.150177000000000049e+01
3.979999999999999716e+01 2.833974999999999866e+01
3.985000000000000142e+01 1.070059300000000064e+02
3.989999999999999858e+01 8.012372000000000583e+01
3.995000000000000284e+01 4.625151999999999930e+01
4.000000000000000000e+01 1.702133999999999858e+01
4.004999999999999716e+01 1.824740999999999858e+01
4.010000000000000142e+01 3.604679000000000144e+01
4.014999999999999858e+01 2.898239999999999839e+01
4.020000000000000284e+01 2.406065999999999860e+01
4.025000000000000000e+01 2.232892000000000010e+01
4.029999999999999716e+01 6.943620000000000125e+00
4.035000000000000142e+01 5.743334000000000117e+01
4.039999999999999858e+01 2.056213999999999942e+01
4.045000000000000284e+01 2.318140000000000001e+01
4.050000000000000000e+01 1.126806000000000019e+01
4.054999999999999716e+01 5.577320000000000277e+00
4.060000000000000142e+01 1.483447999999999922e+01
4.064999999999999858e+01 1.115656000000000070e+01
4.070000000000000284e+01 2.030236999999999981e+01
4.075000000000000000e+01 6.370420000000000194e+00
4.079999999999999716e+01 4.160580000000000389e+00
4.085000000000000142e+01 2.248419000000000167e+01
4.089999999999999858e+01 9.257179999999999964e+00
4.095000000000000284e+01 2.685942000000000007e+01
4.100000000000000000e+01 7.800270000000000259e+00
4.104999999999999716e+01 4.944009999999999572e+00
4.110000000000000142e+01 1.076383000000000045e+01
4.114999999999999858e+01 2.279282999999999859e+01
4.120000000000000284e+01 5.150089999999999613e+00
4.125000000000000000e+01 6.891280000000000072e+00
4.129999999999999716e+01 1.741966999999999999e+01
4.135000000000000142e+01 1.526079999999999970e+01
4.139999999999999858e+01 1.211803699999999964e+02
4.145000000000000284e+01 3.870824999999999960e+01
4.150000000000000000e+01 6.716960000000000264e+00
4.154999999999999716e+01 1.751097000000000037e+01
4.160000000000000142e+01 5.285981999999999914e+01
4.164999999999999858e+01 9.664009999999999323e+00
4.170000000000000284e+01 1.160580999999999996e+01
4.175000000000000000e+01 2.769808000000000092e+01
4.179999999999999716e+01 2.124689000000000050e+01
4.185000000000000142e+01 8.020495999999999981e+01
4.189999999999999858e+01 7.805640000000000356e+00
4.195000000000000284e+01 1.880981999999999843e+01
4.200000000000000000e+01 1.122982999999999976e+01
4.204999999999999716e+01 7.854669999999999597e+00
4.210000000000000142e+01 1.050439000000000078e+01
4.214999999999999858e+01 4.523319000000000045e+01
4.220000000000000284e+01 1.054379999999999917e+01
4.225000000000000000e+01 6.074300000000000033e+00
4.229999999999999716e+01 1.438007999999999953e+01
4.235000000000000142e+01 7.752110000000000056e+00
4.239999999999999858e+01 1.192524000000000051e+01
4.245000000000000284e+01 6.654919999999999725e+00
4.250000000000000000e+01 9.539490000000000691e+00
4.254999999999999716e+01 2.860300000000000153e+01
4.260000000000000142e+01 5.575339999999999741e+00
4.264999999999999858e+01 1.948209999999999908e+01
4.270000000000000284e+01 3.638591000000000264e+01
4.275000000000000000e+01 5.225579999999999892e+00
4.279999999999999716e+01 1.542760999999999960e+01
4.285000000000000142e+01 1.073353999999999964e+01
4.289999999999999858e+01 5.328009999999999913e+00
4.295000000000000284e+01 1.261932999999999971e+01
4.300000000000000000e+01 6.814176000000000499e+01
4.304999999999999716e+01 5.941220000000000390e+00
4.310000000000000142e+01 1.003317000000000014e+01
4.314999999999999858e+01 1.259049000000000085e+01
4.320000000000000284e+01 9.984360000000000568e+00
4.325000000000000000e+01 1.711814000000000036e+01
4.329999999999999716e+01 2.016875999999999891e+01
4.335000000000000142e+01 1.135694999999999943e+01
4.339999999999999858e+01 1.509789999999999921e+01
4.345000000000000284e+01 4.993001999999999896e+01
4.350000000000000000e+01 2.512432000000000087e+01
4.354999999999999716e+01 2.475296000000000163e+01
4.360000000000000142e+01 2.093199999999999861e+01
4.364999999999999858e+01 1.089049999999999940e+01
4.370000000000000284e+01 2.012978000000000023e+01
4.375000000000000000e+01 1.105683999999999934e+01
4.379999999999999716e+01 2.197366999999999848e+01
4.385000000000000142e+01 1.888477999999999923e+01
4.389999999999999858e+01 7.733010000000000161e+00
4.395000000000000284e+01 1.011969999999999992e+01
4.400000000000000000e+01 1.896415999999999968e+01
4.404999999999999716e+01 1.536140999999999934e+01
4.410000000000000142e+01 2.480619000000000085e+01
4.414999999999999858e+01 3.276950000000000074e+01
4.420000000000000284e+01 1.535055999999999976e+01
4.425000000000000000e+01 1.087609999999999921e+01
4.429999999999999716e+01 3.303341000000000349e+01
4.435000000000000142e+01 2.923679999999999879e+01
4.439999999999999858e+01 1.544175000000000075e+01
4.445000000000000284e+01 1.367947000000000024e+01
4.450000000000000000e+01 1.938037999999999883e+01
4.454999999999999716e+01 1.561078000000000010e+01
4.460000000000000142e+01 1.676979000000000042e+01
4.464999999999999858e+01 5.084568999999999761e+01
4.470000000000000284e+01 7.562940000000000218e+00
4.475000000000000000e+01 1.306418000000000035e+01
4.479999999999999716e+01 1.811363000000000056e+01
4.485000000000000142e+01 1.962133000000000038e+01
4.489999999999999858e+01 4.371417000000000286e+01
4.495000000000000284e+01 9.825670000000000570e+00
4.500000000000000000e+01 4.450037999999999982e+01
4.504999999999999716e+01 6.300760000000000360e+00
4.510000000000000142e+01 3.088054999999999950e+01
4.514999999999999858e+01 2.213496999999999915e+01
4.520000000000000284e+01 3.806085000000000207e+01
4.525000000000000000e+01 3.726207000000000136e+01
4.529999999999999716e+01 6.094400000000000261e+00
4.535000000000000142e+01 5.905637000000000114e+01
4.539999999999999858e+01 1.774405000000000143e+01
4.545000000000000284e+01 1.050084999999999980e+01
4.550000000000000000e+01 1.222654999999999959e+01
4.554999999999999716e+01 5.265740000000000265e+01
4.560000000000000142e+01 9.894316999999999496e+01
4.564999999999999858e+01 1.065188000000000024e+01
4.570000000000000284e+01 1.322615000000000052e+01
4.575000000000000000e+01 4.634311999999999898e+01
4.579999999999999716e+01 1.061076000000000086e+01
4.585000000000000142e+01 1.014039000000000001e+01
4.589999999999999858e+01 2.790060000000000073e+01
4.595000000000000284e+01 1.621293999999999969e+01
4.600000000000000000e+01 1.541135000000000055e+01
4.604999999999999716e+01 2.577089000000000141e+01
4.610000000000000142e+01 7.827650000000000219e+00
4.614999999999999858e+01 2.898667000000000016e+01
4.620000000000000284e+01 1.394097000000000008e+01
4.625000000000000000e+01 4.102129000000000048e+01
4.629999999999999716e+01 1.359534000000000020e+01
4.635000000000000142e+01 3.671101000000000170e+01
4.639999999999999858e+01 4.541467999999999705e+01
4.645000000000000284e+01 2.428793999999999897e+01
4.650000000000000000e+01 3.812718999999999880e+01
4.654999999999999716e+01 1.013690000000000069e+01
4.660000000000000142e+01 1.232380999999999993e+01
4.664999999999999858e+01 5.409239999999999604e+00
4.670000000000000284e+01 1.503350000000000009e+01
4.675000000000000000e+01 1.293830999999999953e+01
4.679999999999999716e+01 2.203113000000000099e+01
4.685000000000000142e+01 2.181616999999999962e+01
4.689999999999999858e+01 8.317320999999999742e+01
4.695000000000000284e+01 3.843715000000000259e+01
4.700000000000000000e+01 4.403611999999999682e+01
4.704999999999999716e+01 1.954897000000000062e+01
4.710000000000000142e+01 1.757190999999999903e+01
4.714999999999999858e+01 1.797708700000000022e+02
4.720000000000000284e+01 1.894559999999999889e+01
4.725000000000000000e+01 1.629361000000000104e+01
4.729999999999999716e+01 1.458169000000000004e+01
4.735000000000000142e+01 1.050148000000000081e+01
4.739999999999999858e+01 2.043996999999999886e+01
4.745000000000000284e+01 6.694180000000000241e+00
4.750000000000000000e+01 1.821083000000000141e+01
4.754999999999999716e+01 2.162462000000000018e+01
4.760000000000000142e+01 2.472809000000000168e+01
4.764999999999999858e+01 3.021749000000000152e+01
4.770000000000000284e+01 6.015787000000000262e+01
4.775000000000000000e+01 1.187268000000000079e+01
4.779999999999999716e+01 1.338230000000000075e+01
4.785000000000000142e+01 3.432278000000000162e+01
4.789999999999999858e+01 2.867902000000000129e+01
4.795000000000000284e+01 2.964498999999999995e+01
4.800000000000000000e+01 1.629974999999999952e+01
4.804999999999999716e+01 2.164697999999999922e+01
4.810000000000000142e+01 1.145838999999999963e+01
4.814999999999999858e+01 2.861822000000000088e+01
4.820000000000000284e+01 1.741497000000000028e+01
4.825000000000000000e+01 2.621020000000000039e+01
4.829999999999999716e+01 4.372493000000000052e+01
4.835000000000000142e+01 2.557050999999999874e+01
4.839999999999999858e+01 2.146481999999999957e+01
4.845000000000000284e+01 1.471756000000000064e+01
4.850000000000000000e+01 2.439116999999999891e+01
4.854999999999999716e+01 3.017052999999999940e+01
4.860000000000000142e+01 1.342798999999999943e+01
4.864999999999999858e+01 4.360692000000000235e+01
4.870000000000000284e+01 5.732970000000000255e+01
4.875000000000000000e+01 1.092117999999999967e+01
4.879999999999999716e+01 1.789151999999999987e+01
4.885000000000000142e+01 1.428452000000000055e+01
4.889999999999999858e+01 1.013297500000000042e+02
4.895000000000000284e+01 8.580140000000000100e+00
4.900000000000000000e+01 1.225744000000000078e+01
4.904999999999999716e+01 4.275274000000000285e+01
4.910000000000000142e+01 2.006074999999999875e+01
4.914999999999999858e+01 1.152225999999999928e+01
4.920000000000000284e+01 1.375464999999999982e+01
4.925000000000000000e+01 8.127230000000000842e+00
4.929999999999999716e+01 1.680059999999999931e+01
4.935000000000000142e+01 6.983839999999999826e+00
4.939999999999999858e+01 4.004825999999999908e+01
4.945000000000000284e+01 3.187078999999999951e+01
4.950000000000000000e+01 3.699087000000000103e+01
4.954999999999999716e+01 1.413144999999999918e+01
4.960000000000000142e+01 6.804439999999999600e+00
4.964999999999999858e+01 1.393476000000000070e+01
4.970000000000000284e+01 7.314689999999999692e+00
4.975000000000000000e+01 3.340473999999999677e+01
4.979999999999999716e+01 2.760061999999999927e+01
4.985000000000000142e+01 1.429082000000000008e+01
4.989999999999999858e+01 2.909478999999999971e+01
4.995000000000000284e+01 3.512406000000000006e+01
5.000000000000000000e+01 2.675472999999999857e+01
5.004999999999999716e+01 2.022289999999999921e+01
5.010000000000000142e+01 1.140529000000000082e+01
5.014999999999999858e+01 2.356677000000000177e+01
5.020000000000000284e+01 1.027744000000000035e+01
5.025000000000000000e+01 2.658702999999999861e+01
5.029999999999999716e+01 2.948883000000000010e+01
5.035000000000000142e+01 3.389513000000000176e+01
5.039999999999999858e+01 4.310238999999999976e+01
5.045000000000000284e+01 3.974390999999999963e+01
5.050000000000000000e+01 5.371227999999999980e+01
5.054999999999999716e+01 3.051006999999999891e+01
5.060000000000000142e+01 9.372857999999999379e+01
5.064999999999999858e+01 9.340999999999999304e+00
5.070000000000000284e+01 5.398039999999999949e+00
5.075000000000000000e+01 1.466379000000000055e+01
5.079999999999999716e+01 1.363040999999999947e+01
5.085000000000000142e+01 3.541125000000000256e+01
5.089999999999999858e+01 1.676895999999999987e+01
5.095000000000000284e+01 8.001469999999999416e+00
5.100000000000000000e+01 3.416329000000000349e+01
5.104999999999999716e+01 3.329807000000000272e+01
5.110000000000000142e+01 1.986561000000000021e+01
5.114999999999999858e+01 1.915240999999999971e+01
5.120000000000000284e+01 1.784049999999999869e+01
5.125000000000000000e+01 1.866366000000000014e+01
5.129999999999999716e+01 2.369046000000000163e+01
5.135000000000000142e+01 2.205290000000000106e+01
5.139999999999999858e+01 1.692833999999999861e+01
5.145000000000000284e+01 7.963486000000000331e+01
5.150000000000000000e+01 3.372115999999999758e+01
5.154999999999999716e+01 3.616743000000000308e+01
5.160000000000000142e+01 2.303747999999999863e+01
5.164999999999999858e+01 2.011729000000000056e+01
5.170000000000000284e+01 3.156030000000000157e+01
5.175000000000000000e+01 1.114655999999999914e+01
5.179999999999999716e+01 2.213637999999999906e+01
5.185000000000000142e+01 3.602465999999999724e+01
5.189999999999999858e+01 9.746760000000000090e+00
5.195000000000000284e+01 1.207144000000000084e+01
5.200000000000000000e+01 4.356602999999999781e+01
5.204999999999999716e+01 4.577210999999999785e+01
5.210000000000000142e+01 7.276539999999999786e+00
5.214999999999999858e+01 4.977483000000000146e+01
5.220000000000000284e+01 3.268202000000000140e+01
5.225000000000000000e+01 2.706965999999999894e+01
5.229999999999999716e+01 2.526691999999999894e+01
5.235000000000000142e+01 4.908637999999999835e+01
5.239999999999999858e+01 1.319278000000000084e+01
5.245000000000000284e+01 8.209559999999999746e+00
5.250000000000000000e+01 3.419216000000000122e+01
5.254999999999999716e+01 3.507001000000000346e+01
5.260000000000000142e+01 2.831737000000000037e+01
5.264999999999999858e+01 2.454078000000000159e+01
5.270000000000000284e+01 4.215720000000000312e+01
5.275000000000000000e+01 2.065786999999999907e+01
5.279999999999999716e+01 1.456502000000000052e+01
5.285000000000000142e+01 6.314591999999999672e+01
5.289999999999999858e+01 3.108299999999999841e+01
5.295000000000000284e+01 4.440491999999999706e+01
5.300000000000000000e+01 5.125074999999999648e+01
5.304999999999999716e+01 3.822388999999999726e+01
5.310000000000000142e+01 3.061004000000000147e+01
5.314999999999999858e+01 5.391355999999999682e+01
5.320000000000000284e+01 3.000742999999999938e+01
5.325000000000000000e+01 2.318676999999999921e+01
5.329999999999999716e+01 3.128603999999999985e+01
5.335000000000000142e+01 1.615720999999999918e+01
5.339999999999999858e+01 1.747006000000000014e+01
5.345000000000000284e+01 3.089662999999999826e+01
5.350000000000000000e+01 3.986354000000000042e+01
5.354999999999999716e+01 3.632070000000000132e+00
5.360000000000000142e+01 1.314433999999999969e+01
5.364999999999999858e+01 1.046460000000000079e+01
5.370000000000000284e+01 8.101969999999999672e+00
5.375000000000000000e+01 1.533084999999999987e+01
5.379999999999999716e+01 7.868890000000000384e+00
5.385000000000000142e+01 3.313743999999999801e+01
5.389999999999999858e+01 2.345305000000000106e+01
5.395000000000000284e+01 5.386578999999999695e+01
5.400000000000000000e+01 3.425800999999999874e+01
5.404999999999999716e+01 2.333232999999999890e+01
5.410000000000000142e+01 7.276209999999999845e+00
5.414999999999999858e+01 3.374640999999999735e+01
5.420000000000000284e+01 1.765681999999999974e+01
5.425000000000000000e+01 2.234609999999999985e+01
5.429999999999999716e+01 1.502539999999999942e+01
5.435000000000000142e+01 1.407376999999999967e+01
5.439999999999999858e+01 2.375857999999999848e+01
5.445000000000000284e+01 1.281926999999999950e+01
5.450000000000000000e+01 2.067944999999999922e+01
5.454999999999999716e+01 2.662997999999999976e+01
5.460000000000000142e+01 2.212885999999999953e+01
5.464999999999999858e+01 1.100821000000000005e+01
5.470000000000000284e+01 1.516874999999999929e+01
5.475000000000000000e+01 2.032595999999999847e+01
5.479999999999999716e+01 4.915759999999999685e+00
5.485000000000000142e+01 2.518355999999999995e+01
5.489999999999999858e+01 4.849540000000000184e+00
5.495000000000000284e+01 4.223205999999999705e+01
5.500000000000000000e+01 1.714148000000000138e+01
5.504999999999999716e+01 2.022243999999999886e+01
5.510000000000000142e+01 2.216975000000000051e+01
5.514999999999999858e+01 2.259440000000000026e+01
5.520000000000000284e+01 1.560750999999999955e+01
5.525000000000000000e+01 1.257520000000000060e+01
5.529999999999999716e+01 1.908684999999999832e+01
5.535000000000000142e+01 5.295248000000000133e+01
5.539999999999999858e+01 1.833652000000000015e+01
5.545000000000000284e+01 1.786395999999999873e+01
5.550000000000000000e+01 2.216252000000000066e+01
5.554999999999999716e+01 2.366660999999999859e+01
5.560000000000000142e+01 8.138239999999999696e+00
5.564999999999999858e+01 1.147688999999999915e+01
5.570000000000000284e+01 8.240429999999999922e+00
5.575000000000000000e+01 5.014303999999999917e+01
5.579999999999999716e+01 9.775850000000000151e+00
5.585000000000000142e+01 2.659724999999999895e+01
5.589999999999999858e+01 2.616524000000000072e+01
5.595000000000000284e+01 3.344167999999999807e+01
5.600000000000000000e+01 7.505799999999999805e+00
5.604999999999999716e+01 2.374790000000000134e+01
5.610000000000000142e+01 4.553950000000000387e+00
5.614999999999999858e+01 2.986203000000000074e+01
5.620000000000000284e+01 2.153475999999999857e+01
5.625000000000000000e+01 3.641924999999999812e+01
5.629999999999999716e+01 3.032468000000000075e+01
5.635000000000000142e+01 1.534834000000000032e+01
5.639999999999999858e+01 1.217056000000000004e+01
5.645000000000000284e+01 2.655542000000000158e+01
5.650000000000000000e+01 1.648254999999999981e+01
5.654999999999999716e+01 2.379285000000000139e+01
5.660000000000000142e+01 3.907827000000000339e+01
5.664999999999999858e+01 1.756894000000000133e+01
5.670000000000000284e+01 4.928262999999999749e+01
5.675000000000000000e+01 2.424012000000000100e+01
5.679999999999999716e+01 2.248060999999999865e+01
5.685000000000000142e+01 1.045490000000000030e+01
5.689999999999999858e+01 1.643547999999999831e+01
5.695000000000000284e+01 4.028524999999999778e+01
5.700000000000000000e+01 4.642895999999999646e+01
5.704999999999999716e+01 1.208976000000000006e+01
5.710000000000000142e+01 1.040269999999999939e+01
5.714999999999999858e+01 2.259406999999999854e+01
5.720000000000000284e+01 2.842382999999999882e+01
5.725000000000000000e+01 1.365387999999999913e+01
5.729999999999999716e+01 2.747776999999999958e+01
5.735000000000000142e+01 3.173968999999999951e+01
5.739999999999999858e+01 1.839217000000000013e+01
5.745000000000000284e+01 2.242561999999999856e+01
5.750000000000000000e+01 8.542149999999999466e+00
5.754999999999999716e+01 9.917389999999999262e+00
5.760000000000000142e+01 1.269435999999999964e+01
5.764999999999999858e+01 3.842947999999999809e+01
5.770000000000000284e+01 2.570290999999999926e+01
5.775000000000000000e+01 7.618450000000000166e+00
5.779999999999999716e+01 1.512626000000000026e+01
5.785000000000000142e+01 3.713195000000000334e+01
5.789999999999999858e+01 3.405082999999999771e+01
5.795000000000000284e+01 1.302652999999999928e+01
5.800000000000000000e+01 1.552351099999999917e+02
5.804999999999999716e+01 4.112131999999999721e+01
5.810000000000000142e+01 3.246768999999999750e+01
5.814999999999999858e+01 8.447430000000000661e+00
5.820000000000000284e+01 2.694447999999999865e+01
5.825000000000000000e+01 1.079152000000000022e+01
5.829999999999999716e+01 2.957828999999999908e+01
5.835000000000000142e+01 1.097040999999999933e+01
5.839999999999999858e+01 1.429045999999999950e+01
5.845000000000000284e+01 3.001441000000000159e+01
5.850000000000000000e+01 1.146029000000000053e+01
5.854999999999999716e+01 3.727891999999999939e+01
5.860000000000000142e+01 9.594820000000000348e+00
5.864999999999999858e+01 2.938213000000000008e+01
5.870000000000000284e+01 1.913503000000000043e+01
5.875000000000000000e+01 9.716390000000000526e+00
5.879999999999999716e+01 1.336764999999999937e+01
5.885000000000000142e+01 3.922955999999999932e+01
5.889999999999999858e+01 1.323213999999999935e+01
5.895000000000000284e+01 7.915429999999999744e+00
5.900000000000000000e+01 2.531081999999999965e+01
5.904999999999999716e+01 8.339691999999999439e+01
5.910000000000000142e+01 1.324329999999999963e+01
5.914999999999999858e+01 3.545029000000000252e+01
5.920000000000000284e+01 3.299110000000000298e+01
5.925000000000000000e+01 1.970560000000000045e+01
5.929999999999999716e+01 9.578010000000000801e+00
5.935000000000000142e+01 5.456161999999999779e+01
5.939999999999999858e+01 2.674634000000000000e+01
5.945000000000000284e+01 1.776145999999999958e+01
5.950000000000000000e+01 5.341425000000000267e+01
5.954999999999999716e+01 1.276346000000000025e+01
5.960000000000000142e+01 2.214260000000000161e+01
5.964999999999999858e+01 6.853250000000000064e+00
5.970000000000000284e+01 3.776774999999999949e+01
5.975000000000000000e+01 1.027764999999999951e+01
5.979999999999999716e+01 1.451896999999999949e+01
5.985000000000000142e+01 1.354335000000000022e+01
5.989999999999999858e+01 1.971605999999999881e+01
5.995000000000000284e+01 1.639035000000000153e+01
6.000000000000000000e+01 1.576901999999999937e+01
6.004999999999999716e+01 1.190427999999999997e+01
6.010000000000000142e+01 1.464156000000000013e+01
6.014999999999999858e+01 7.569280000000000008e+00
6.020000000000000284e+01 2.093509999999999849e+01
6.025000000000000000e+01 8.313990000000000435e+00
6.029999999999999716e+01 1.970316000000000045e+01
6.035000000000000142e+01 1.653219999999999956e+01
6.039999999999999858e+01 1.405204999999999949e+01
6.045000000000000284e+01 2.601026999999999845e+01
6.050000000000000000e+01 6.820871999999999957e+01
6.054999999999999716e+01 8.776799999999999713e+00
6.060000000000000142e+01 6.813410000000000188e+00
6.064999999999999858e+01 1.443707000000000029e+01
6.070000000000000284e+01 1.714583999999999975e+01
6.075000000000000000e+01 8.576260000000000616e+01
6.079999999999999716e+01 1.865043999999999969e+01
6.085000000000000142e+01 2.547790000000000177e+01
6.089999999999999858e+01 3.272005000000000052e+01
6.095000000000000284e+01 4.885290000000000354e+00
6.100000000000000000e+01 2.260604999999999976e+01
6.104999999999999716e+01 1.211689999999999934e+01
6.110000000000000142e+01 2.025355000000000061e+01
6.114999999999999858e+01 1.752854999999999919e+01
6.120000000000000284e+01 1.367327000000000048e+01
6.125000000000000000e+01 1.624301000000000172e+01
6.129999999999999716e+01 1.545085000000000086e+01
6.135000000000000142e+01 1.420875000000000021e+01
6.139999999999999858e+01 1.949706000000000117e+01
6.145000000000000284e+01 8.748810000000000642e+00
6.150000000000000000e+01 1.884510999999999825e+01
6.154999999999999716e+01 5.416339999999999932e+00
6.160000000000000142e+01 2.483259999999999934e+01
6.164999999999999858e+01 2.977449000000000012e+01
6.170000000000000284e+01 3.083883000000000152e+01
6.175000000000000000e+01 1.397338000000000058e+01
6.179999999999999716e+01 1.947582999999999842e+01
6.185000000000000142e+01 1.106717000000000084e+01
6.189999999999999858e+01 2.196474999999999866e+01
6.195000000000000284e+01 2.812594999999999956e+01
6.200000000000000000e+01 1.382286999999999999e+01
6.204999999999999716e+01 8.299260000000000304e+00
6.210000000000000142e+01 2.678763999999999967e+01
6.214999999999999858e+01 3.158818000000000126e+01
6.220000000000000284e+01 2.415326999999999913e+01
6.225000000000000000e+01 6.160759999999999792e+00
6.229999999999999716e+01 1.727794000000000096e+01
6.235000000000000142e+01 2.487209000000000003e+01
6.239999999999999858e+01 1.722164000000000073e+01
6.245000000000000284e+01 3.729614000000000118e+01
6.250000000000000000e+01 2.294782999999999973e+01
6.254999999999999716e+01 5.974920000000000009e+00
6.260000000000000142e+01 2.063348999999999833e+01
6.264999999999999858e+01 1.011073000000000022e+01
6.270000000000000284e+01 1.368308999999999997e+01
6.275000000000000000e+01 1.191131000000000029e+01
6.279999999999999716e+01 2.220463000000000164e+01
6.285000000000000142e+01 2.415387000000000128e+01
6.289999999999999858e+01 3.271978000000000009e+01
6.295000000000000284e+01 3.103348000000000084e+01
6.300000000000000000e+01 1.390973999999999933e+01
6.304999999999999716e+01 1.522273999999999994e+01
6.310000000000000142e+01 1.106081999999999965e+01
6.314999999999999858e+01 1.192230999999999952e+01
6.320000000000000284e+01 2.041326000000000107e+01
6.325000000000000000e+01 7.845180000000000042e+00
6.329999999999999716e+01 1.247600000000000087e+01
6.335000000000000142e+01 3.300777999999999679e+01
6.339999999999999858e+01 1.633943000000000012e+01
6.345000000000000284e+01 2.331185999999999936e+01
6.350000000000000000e+01 2.234346000000000032e+01
6.354999999999999716e+01 9.836209999999999454e+00
6.360000000000000142e+01 2.010349000000000075e+01
6.364999999999999858e+01 2.260927999999999827e+01
6.370000000000000284e+01 9.771150000000000446e+00
6.375000000000000000e+01 1.595965999999999951e+01
6.379999999999999716e+01 1.331150000000000055e+01
6.385000000000000142e+01 8.690110000000000667e+00
6.389999999999999858e+01 1.424339999999999939e+01
6.395000000000000284e+01 2.096101000000000170e+01
6.400000000000000000e+01 5.615910000000000402e+00
6.404999999999999716e+01 1.390971000000000046e+01
6.409999999999999432e+01 7.805290000000000283e+00
6.415000000000000568e+01 2.416330999999999918e+01
6.420000000000000284e+01 3.238427999999999685e+01
6.425000000000000000e+01 3.830995000000000061e+01
6.429999999999999716e+01 7.071180000000000021e+00
6.434999999999999432e+01 1.760699999999999932e+01
6.440000000000000568e+01 1.006418000000000035e+01
6.445000000000000284e+01 1.616655000000000086e+01
6.450000000000000000e+01 2.825768000000000058e+01
6.454999999999999716e+01 8.520720000000000738e+00
6.459999999999999432e+01 1.514577000000000062e+01
6.465000000000000568e+01 1.212449999999999939e+01
6.470000000000000284e+01 1.091696999999999917e+01
6.475000000000000000e+01 1.523152999999999935e+01
6.479999999999999716e+01 1.231816000000000066e+01
6.484999999999999432e+01 2.173574999999999946e+01
6.490000000000000568e+01 1.926826000000000150e+01
6.495000000000000284e+01 1.457338000000000022e+01
6.500000000000000000e+01 2.626842999999999861e+01
6.504999999999999716e+01 9.810200000000000031e+00
6.509999999999999432e+01 2.756142199999999889e+02
6.515000000000000568e+01 5.476530000000000342e+00
6.520000000000000284e+01 1.251915999999999940e+01
6.525000000000000000e+01 1.525647000000000020e+01
6.529999999999999716e+01 1.873710000000000164e+01
6.534999999999999432e+01 3.652190999999999832e+01
6.540000000000000568e+01 2.791794000000000153e+01
6.545000000000000284e+01 3.682844000000000051e+01
6.550000000000000000e+01 1.733096000000000103e+01
6.554999999999999716e+01 2.559485000000000099e+01
6.559999999999999432e+01 1.304668999999999990e+01
6.565000000000000568e+01 2.625403000000000020e+01
6.570000000000000284e+01 2.858907999999999916e+01
6.575000000000000000e+01 2.244209000000000032e+01
6.579999999999999716e+01 1.788382000000000005e+01
6.584999999999999432e+01 1.225273999999999930e+01
6.590000000000000568e+01 3.306949999999999790e+01
6.595000000000000284e+01 1.844028000000000134e+01
6.600000000000000000e+01 1.954244999999999877e+01
6.604999999999999716e+01 1.733692999999999884e+01
6.609999999999999432e+01 5.379489999999999839e+01
6.615000000000000568e+01 2.938811000000000107e+01
6.620000000000000284e+01 2.371854000000000084e+01
6.625000000000000000e+01 1.256372999999999962e+01
6.629999999999999716e+01 2.707910000000000039e+01
6.634999999999999432e+01 1.482976999999999990e+01
6.640000000000000568e+01 1.627036000000000016e+01
6.645000000000000284e+01 2.529897000000000062e+01
6.650000000000000000e+01 1.920690000000000097e+01
6.654999999999999716e+01 1.496367000000000047e+01
6.659999999999999432e+01 1.146129999999999960e+01
6.665000000000000568e+01 5.284410000000000274e+00
6.670000000000000284e+01 2.424828000000000117e+01
6.675000000000000000e+01 2.288813999999999993e+01
6.679999999999999716e+01 2.685895000000000010e+01
6.684999999999999432e+01 1.750465000000000160e+01
6.690000000000000568e+01 9.078379999999999228e+00
6.695000000000000284e+01 1.338400000000000034e+01
6.700000000000000000e+01 2.146531999999999840e+01
6.704999999999999716e+01 1.947037999999999869e+01
6.709999999999999432e+01 2.162118999999999858e+01
6.715000000000000568e+01 1.858302000000000120e+01
6.720000000000000284e+01 2.762106999999999957e+01
6.725000000000000000e+01 1.609127000000000152e+01
6.729999999999999716e+01 1.710032999999999959e+01
6.734999999999999432e+01 8.975369999999999848e+00
6.740000000000000568e+01 2.030812999999999846e+01
6.745000000000000284e+01 1.484051000000000009e+01
6.750000000000000000e+01 1.593135999999999974e+01
6.754999999999999716e+01 5.080580000000000318e+00
6.759999999999999432e+01 1.161073000000000022e+01
6.765000000000000568e+01 1.791693000000000069e+01
6.770000000000000284e+01 1.374126000000000047e+01
6.775000000000000000e+01 8.204840000000000799e+00
6.779999999999999716e+01 2.531505999999999901e+01
6.784999999999999432e+01 5.846770000000000245e+00
6.790000000000000568e+01 1.693433999999999884e+01
6.795000000000000284e+01 7.910079999999999778e+00
6.800000000000000000e+01 4.424070000000000391e+00
6.804999999999999716e+01 8.187359999999999971e+00
6.809999999999999432e+01 5.397540000000000227e+00
6.815000000000000568e+01 8.428219999999999601e+00
6.820000000000000284e+01 2.254290999999999912e+01
6.825000000000000000e+01 1.713534999999999897e+01
6.829999999999999716e+01 1.147683999999999926e+01
6.834999999999999432e+01 1.270315000000000083e+01
6.840000000000000568e+01 1.201077000000000083e+01
6.845000000000000284e+01 8.719519999999999271e+00
6.850000000000000000e+01 1.215986999999999973e+01
6.854999999999999716e+01 2.314940999999999960e+01
6.859999999999999432e+01 6.992779999999999774e+00
6.865000000000000568e+01 9.786889999999999645e+00
6.870000000000000284e+01 1.227112999999999943e+01
6.875000000000000000e+01 2.134256999999999849e+01
6.879999999999999716e+01 1.419020000000000081e+01
6.884999999999999432e+01 1.317869999999999919e+01
6.890000000000000568e+01 1.099252000000000073e+01
6.895000000000000284e+01 1.993248000000000175e+01
6.900000000000000000e+01 1.041905999999999999e+01
6.904999999999999716e+01 2.448851000000000155e+01
6.909999999999999432e+01 1.139811000000000085e+01
6.915000000000000568e+01 2.229140999999999906e+01
6.920000000000000284e+01 2.175978999999999886e+01
6.925000000000000000e+01 1.694145999999999930e+01
6.929999999999999716e+01 2.056649000000000171e+01
6.934999999999999432e+01 7.178049999999999820e+00
6.940000000000000568e+01 8.452360000000000539e+00
6.945000000000000284e+01 3.458174000000000348e+01
6.950000000000000000e+01 3.622921000000000191e+01
6.954999999999999716e+01 1.212594999999999956e+01
6.959999999999999432e+01 1.474937000000000076e+01
6.965000000000000568e+01 2.456576000000000093e+01
6.970000000000000284e+01 2.953571000000000168e+01
6.975000000000000000e+01 1.812548999999999921e+01
6.979999999999999716e+01 1.713096000000000174e+01
6.984999999999999432e+01 9.875780000000000669e+00
6.990000000000000568e+01 1.559045000000000059e+01
6.995000000000000284e+01 1.085182000000000002e+01
7.000000000000000000e+01 3.923001000000000005e+01
7.004999999999999716e+01 1.876174999999999926e+01
7.009999999999999432e+01 1.538008999999999915e+01
7.015000000000000568e+01 7.543359999999999843e+00
7.020000000000000284e+01 1.280301000000000045e+01
7.025000000000000000e+01 2.053014999999999901e+01
7.029999999999999716e+01 1.600221000000000160e+01
7.034999999999999432e+01 8.304109999999999658e+00
7.040000000000000568e+01 2.099515999999999849e+01
7.045000000000000284e+01 1.533901000000000003e+01
7.050000000000000000e+01 5.972150000000000070e+00
7.054999999999999716e+01 3.230109999999999815e+00
7.059999999999999432e+01 6.554649999999999643e+00
7.065000000000000568e+01 2.511643000000000114e+01
7.070000000000000284e+01 3.025216999999999956e+01
7.075000000000000000e+01 1.074646000000000079e+01
7.079999999999999716e+01 1.497635999999999967e+01
7.084999999999999432e+01 9.071320000000000050e+00
7.090000000000000568e+01 6.025999999999999801e+00
7.095000000000000284e+01 1.993572999999999951e+01
7.100000000000000000e+01 6.436550000000000438e+00
7.104999999999999716e+01 2.036986999999999881e+01
7.109999999999999432e+01 9.668839999999999435e+00
7.115000000000000568e+01 1.124405999999999928e+01
7.120000000000000284e+01 1.292847000000000079e+01
7.125000000000000000e+01 5.487009999999999721e+00
7.129999999999999716e+01 1.090595000000000070e+01
7.134999999999999432e+01 3.282389999999999919e+00
7.140000000000000568e+01 2.268349999999999866e+01
7.145000000000000284e+01 1.139007999999999932e+01
7.150000000000000000e+01 5.719269999999999854e+00
7.154999999999999716e+01 1.375925999999999938e+01
7.159999999999999432e+01 7.833059999999999690e+00
7.165000000000000568e+01 1.372850000000000037e+01
7.170000000000000284e+01 1.785397999999999996e+01
7.175000000000000000e+01 1.744134000000000029e+01
7.179999999999999716e+01 1.014888000000000012e+01
7.184999999999999432e+01 1.120606000000000080e+01
7.190000000000000568e+01 7.362529999999999575e+00
7.195000000000000284e+01 9.583360000000000767e+00
7.200000000000000000e+01 1.401257000000000019e+01
7.204999999999999716e+01 1.370569000000000059e+01
7.209999999999999432e+01 1.872878000000000043e+01
7.215000000000000568e+01 2.106240999999999985e+01
7.220000000000000284e+01 2.328012000000000015e+01
7.225000000000000000e+01 8.731949999999999434e+00
7.229999999999999716e+01 6.133280000000000065e+00
7.234999999999999432e+01 5.682769999999999655e+00
7.240000000000000568e+01 6.128980000000000317e+00
7.245000000000000284e+01 1.297677000000000014e+01
7.250000000000000000e+01 1.173175999999999952e+01
7.254999999999999716e+01 2.064901000000000053e+01
7.259999999999999432e+01 7.191819999999999879e+00
7.265000000000000568e+01 2.488234999999999886e+01
7.270000000000000284e+01 1.233616999999999919e+01
7.275000000000000000e+01 2.304419999999999913e+00
7.279999999999999716e+01 6.071979999999999933e+00
7.284999999999999432e+01 1.008500000000000085e+01
7.290000000000000568e+01 6.769319999999999560e+00
7.295000000000000284e+01 2.130423000000000044e+01
7.300000000000000000e+01 3.648820000000000174e+00
7.304999999999999716e+01 1.229551999999999978e+01
7.309999999999999432e+01 6.254570000000000185e+00
7.315000000000000568e+01 5.836470000000000269e+00
7.320000000000000284e+01 5.974999999999999645e+00
7.325000000000000000e+01 1.796084000000000103e+01
7.329999999999999716e+01 9.703699999999999548e+00
7.334999999999999432e+01 2.111786000000000030e+01
7.340000000000000568e+01 1.512856000000000023e+01
7.345000000000000284e+01 1.723570000000000135e+01
7.350000000000000000e+01 1.330927999999999933e+01
7.354999999999999716e+01 6.988120000000000331e+00
7.359999999999999432e+01 7.467259999999999565e+00
7.365000000000000568e+01 1.583582000000000001e+01
7.370000000000000284e+01 1.341682999999999915e+01
7.375000000000000000e+01 1.695515999999999934e+01
7.379999999999999716e+01 8.225970000000000226e+00
7.384999999999999432e+01 8.107749999999999346e+00
7.390000000000000568e+01 8.453269999999999840e+00
7.395000000000000284e+01 9.011919999999999931e+00
7.400000000000000000e+01 2.129836999999999847e+01
7.404999999999999716e+01 1.496094000000000079e+01
7.409999999999999432e+01 1.451760999999999946e+01
7.415000000000000568e+01 5.815579999999999750e+00
7.420000000000000284e+01 1.162449999999999939e+01
7.425000000000000000e+01 5.601259999999999906e+00
7.429999999999999716e+01 8.558600000000000207e+00
7.434999999999999432e+01 1.600526999999999944e+01
7.440000000000000568e+01 9.696960000000000690e+00
7.445000000000000284e+01 2.840652000000000044e+01
7.450000000000000000e+01 9.536599999999999966e+00
7.454999999999999716e+01 8.468220000000000525e+00
7.459999999999999432e+01 1.234694999999999965e+01
7.465000000000000568e+01 9.220319999999999183e+00
7.470000000000000284e+01 5.323719999999999786e+00
7.475000000000000000e+01 1.599831000000000003e+01
7.479999999999999716e+01 9.573919999999999320e+00
7.484999999999999432e+01 4.328490000000000393e+00
7.490000000000000568e+01 1.504880999999999958e+01
7.495000000000000284e+01 1.091816999999999993e+01
7.500000000000000000e+01 6.918169999999999931e+00
7.504999999999999716e+01 5.086039999999999672e+00
7.509999999999999432e+01 1.296630000000000038e+01
7.515000000000000568e+01 7.071500000000000341e+00
7.520000000000000284e+01 6.056840000000000224e+00
7.525000000000000000e+01 4.505969999999999587e+00
7.529999999999999716e+01 5.085079999999999600e+00
7.534999999999999432e+01 7.807540000000000369e+00
7.540000000000000568e+01 4.587568000000000268e+01
7.545000000000000284e+01 4.158384000000000214e+01
7.550000000000000000e+01 2.678249999999999886e+01
7.554999999999999716e+01 4.319069999999999965e+00
7.559999999999999432e+01 3.331674000000000291e+01
7.565000000000000568e+01 2.190804999999999936e+01
7.570000000000000284e+01 3.241559000000000168e+01
7.575000000000000000e+01 9.194440000000000168e+00
7.579999999999999716e+01 1.476773999999999987e+01
7.584999999999999432e+01 1.288377999999999979e+01
7.590000000000000568e+01 1.966950999999999894e+01
7.595000000000000284e+01 2.544649999999999856e+00
7.600000000000000000e+01 1.121369999999999933e+01
7.604999999999999716e+01 1.326262999999999970e+01
7.609999999999999432e+01 3.049872999999999834e+01
7.615000000000000568e+01 1.784887000000000157e+01
7.620000000000000284e+01 1.323115999999999914e+01
7.625000000000000000e+01 1.421936000000000000e+01
7.629999999999999716e+01 2.435146999999999906e+01
7.634999999999999432e+01 5.750099999999999767e+00
7.640000000000000568e+01 2.437584999999999980e+01
7.645000000000000284e+01 6.849000000000000199e+00
7.650000000000000000e+01 1.584342000000000006e+01
7.654999999999999716e+01 1.089104000000000028e+01
7.659999999999999432e+01 1.350472000000000072e+01
7.665000000000000568e+01 1.777720000000000056e+01
7.670000000000000284e+01 1.015895000000000081e+01
7.675000000000000000e+01 1.325057999999999936e+01
7.679999999999999716e+01 1.312631000000000014e+01
7.684999999999999432e+01 7.815509999999999735e+00
7.690000000000000568e+01 1.316647000000000034e+01
7.695000000000000284e+01 5.959190000000000431e+00
7.700000000000000000e+01 1.457628000000000057e+01
7.704999999999999716e+01 1.828577999999999903e+01
7.709999999999999432e+01 9.521689999999999543e+00
7.715000000000000568e+01 7.008390000000000342e+00
7.720000000000000284e+01 1.469120000000000026e+01
7.725000000000000000e+01 6.772179999999999644e+00
7.729999999999999716e+01 1.806925999999999988e+01
7.734999999999999432e+01 1.168872999999999962e+01
7.740000000000000568e+01 6.840399999999999814e+00
7.745000000000000284e+01 1.503209999999999980e+01
7.750000000000000000e+01 1.079922999999999966e+01
7.754999999999999716e+01 9.157759999999999678e+00
7.759999999999999432e+01 4.434300000000000352e+00
7.765000000000000568e+01 1.496463999999999928e+01
7.770000000000000284e+01 4.081050000000000288e+00
7.775000000000000000e+01 7.101980000000000182e+00
7.779999999999999716e+01 8.369379999999999598e+00
7.784999999999999432e+01 4.750359999999999694e+00
7.790000000000000568e+01 2.059433999999999898e+01
7.795000000000000284e+01 4.595259999999999678e+00
7.800000000000000000e+01 7.641790000000000305e+00
7.804999999999999716e+01 4.149160000000000181e+00
7.809999999999999432e+01 8.693960000000000576e+00
7.815000000000000568e+01 2.579813000000000045e+01
7.820000000000000284e+01 1.656522999999999968e+01
7.825000000000000000e+01 2.182319999999999993e+01
7.829999999999999716e+01 2.598657000000000039e+01
7.834999999999999432e+01 1.936326000000000036e+01
7.840000000000000568e+01 4.212500000000000355e+00
7.845000000000000284e+01 1.605545000000000044e+01
7.850000000000000000e+01 1.301458000000000048e+01
7.854999999999999716e+01 1.525287999999999933e+01
7.859999999999999432e+01 2.186431999999999931e+01
7.865000000000000568e+01 1.714340999999999937e+01
7.870000000000000284e+01 8.326109999999999900e+00
7.875000000000000000e+01 7.868430000000000035e+00
7.879999999999999716e+01 8.186329999999999885e+00
7.884999999999999432e+01 1.199998000000000076e+01
7.890000000000000568e+01 2.334621999999999886e+01
7.895000000000000284e+01 1.174174999999999969e+01
7.900000000000000000e+01 3.260356000000000165e+01
7.904999999999999716e+01 9.746769999999999712e+00
7.909999999999999432e+01 1.269997000000000043e+01
7.915000000000000568e+01 1.105160000000000053e+01
7.920000000000000284e+01 5.186510000000000176e+00
7.925000000000000000e+01 1.394039000000000073e+01
7.929999999999999716e+01 5.204200000000000159e+00
7.934999999999999432e+01 2.675468000000000046e+01
7.940000000000000568e+01 3.418829999999999814e+00
7.945000000000000284e+01 1.302832000000000079e+01
7.950000000000000000e+01 2.283303000000000083e+01
7.954999999999999716e+01 1.714772999999999925e+01
7.959999999999999432e+01 6.164229999999999876e+00
7.965000000000000568e+01 6.698789999999999800e+00
7.970000000000000284e+01 1.167652999999999963e+01
7.975000000000000000e+01 2.168440999999999974e+01
7.979999999999999716e+01 1.078527000000000058e+01
7.984999999999999432e+01 1.488205999999999918e+01
7.990000000000000568e+01 2.267296999999999940e+01
7.995000000000000284e+01 1.406772999999999918e+01
8.000000000000000000e+01 8.517060000000000741e+00
8.004999999999999716e+01 1.130125999999999920e+01
8.009999999999999432e+01 6.939879999999999605e+00
8.015000000000000568e+01 1.251657999999999937e+01
8.020000000000000284e+01 1.529992999999999981e+01
8.025000000000000000e+01 3.112337000000000131e+01
8.029999999999999716e+01 2.987580000000000169e+01
8.034999999999999432e+01 1.721887999999999863e+01
8.040000000000000568e+01 1.306358999999999959e+01
8.045000000000000284e+01 1.393449999999999989e+01
8.050000000000000000e+01 2.548299000000000092e+01
8.054999999999999716e+01 1.323563000000000045e+01
8.059999999999999432e+01 1.082368999999999915e+01
8.065000000000000568e+01 1.357731000000000066e+01
8.070000000000000284e+01 1.182250999999999941e+01
8.075000000000000000e+01 1.736368999999999829e+01
8.079999999999999716e+01 1.043439000000000050e+01
8.084999999999999432e+01 1.542722000000000016e+01
8.090000000000000568e+01 1.908438999999999908e+01
8.095000000000000284e+01 1.241521999999999970e+01
8.100000000000000000e+01 1.126354000000000077e+01
8.104999999999999716e+01 4.731429999999999580e+00
8.109999999999999432e+01 3.678620000000000001e+00
8.115000000000000568e+01 1.119502999999999915e+01
8.120000000000000284e+01 1.180659999999999954e+01
8.125000000000000000e+01 8.495639999999999858e+00
8.129999999999999716e+01 1.294720000000000049e+01
8.134999999999999432e+01 2.029142999999999830e+01
8.140000000000000568e+01 1.637924999999999898e+01
8.145000000000000284e+01 2.974978000000000122e+01
8.150000000000000000e+01 2.036250000000000071e+01
8.154999999999999716e+01 8.851779999999999760e+00
8.159999999999999432e+01 9.826010000000000133e+00
8.165000000000000568e+01 1.904213000000000022e+01
8.170000000000000284e+01 2.284263999999999939e+01
8.175000000000000000e+01 2.781053999999999959e+01
8.179999999999999716e+01 2.161962000000000117e+01
8.184999999999999432e+01 1.358958999999999939e+01
8.190000000000000568e+01 1.793314000000000163e+01
8.195000000000000284e+01 1.229725999999999964e+01
8.200000000000000000e+01 1.202122999999999919e+01
8.204999999999999716e+01 1.351202999999999932e+01
8.209999999999999432e+01 5.873859999999999637e+00
8.215000000000000568e+01 3.073084000000000060e+01
8.220000000000000284e+01 3.318928999999999974e+01
8.225000000000000000e+01 4.222854000000000241e+01
8.229999999999999716e+01 8.412660000000000693e+00
8.234999999999999432e+01 1.211692000000000036e+01
8.240000000000000568e+01 3.257981000000000193e+01
8.245000000000000284e+01 1.523762999999999934e+01
8.250000000000000000e+01 8.056800000000000850e+00
8.254999999999999716e+01 2.710910000000000153e+01
8.259999999999999432e+01 1.613272999999999868e+01
8.265000000000000568e+01 1.766797000000000040e+01
8.270000000000000284e+01 1.823075000000000045e+01
8.275000000000000000e+01 4.497449999999999726e+00
8.279999999999999716e+01 2.406116000000000099e+01
8.284999999999999432e+01 2.853036000000000172e+01
8.290000000000000568e+01 2.264796000000000120e+01
8.295000000000000284e+01 7.476829999999999643e+00
8.300000000000000000e+01 3.481474999999999653e+01
8.304999999999999716e+01 2.135833999999999833e+01
8.309999999999999432e+01 3.196202999999999861e+01
8.315000000000000568e+01 2.859105999999999881e+01
8.320000000000000284e+01 1.722504999999999953e+01
8.325000000000000000e+01 2.100979999999999848e+01
8.329999999999999716e+01 9.850780000000000314e+00
8.334999999999999432e+01 5.817929999999999602e+00
8.340000000000000568e+01 2.290840000000000032e+01
8.345000000000000284e+01 1.829973999999999990e+01
8.350000000000000000e+01 2.354551999999999978e+01
8.354999999999999716e+01 1.569809000000000054e+01
8.359999999999999432e+01 3.227642999999999773e+01
8.365000000000000568e+01 1.787015999999999849e+01
8.370000000000000284e+01 2.470307999999999993e+01
8.375000000000000000e+01 9.129440000000000666e+00
8.379999999999999716e+01 2.027498999999999896e+01
8.384999999999999432e+01 1.578267999999999915e+01
8.390000000000000568e+01 1.542462000000000089e+01
8.395000000000000284e+01 1.255610000000000070e+01
8.400000000000000000e+01 2.097673999999999950e+01
8.404999999999999716e+01 5.232339000000000340e+01
8.409999999999999432e+01 1.635399999999999920e+01
8.415000000000000568e+01 5.689449999999999896e+00
8.420000000000000284e+01 3.196633999999999887e+01
8.425000000000000000e+01 5.868699999999999584e+00
8.429999999999999716e+01 6.157829999999999693e+00
8.434999999999999432e+01 2.824151000000000167e+01
8.440000000000000568e+01 1.250530000000000008e+01
8.445000000000000284e+01 1.523550000000000004e+01
8.450000000000000000e+01 7.692260000000000097e+00
8.454999999999999716e+01 1.028032999999999930e+01
8.459999999999999432e+01 1.255115999999999943e+01
8.465000000000000568e+01 1.275399999999999956e+01
8.470000000000000284e+01 9.672779999999999490e+00
8.475000000000000000e+01 7.031830000000000247e+00
8.479999999999999716e+01 4.831479999999999997e+00
8.484999999999999432e+01 6.092080000000000162e+00
8.490000000000000568e+01 1.258877000000000024e+01
8.495000000000000284e+01 4.275811000000000206e+01
8.500000000000000000e+01 1.177228999999999992e+01
8.504999999999999716e+01 5.424730000000000274e+00
8.509999999999999432e+01 3.546847999999999956e+01
8.515000000000000568e+01 2.061567000000000149e+01
8.520000000000000284e+01 3.809270000000000067e+01
8.525000000000000000e+01 2.939017000000000124e+01
8.529999999999999716e+01 7.124270000000000103e+00
8.534999999999999432e+01 1.651719999999999899e+01
8.540000000000000568e+01 2.248282999999999987e+01
8.545000000000000284e+01 7.849459999999999660e+00
8.550000000000000000e+01 1.209033999999999942e+01
8.554999999999999716e+01 4.104321000000000197e+01
8.559999999999999432e+01 1.665914000000000073e+01
8.565000000000000568e+01 1.397583999999999982e+01
8.570000000000000284e+01 1.865869000000000000e+01
8.575000000000000000e+01 2.430012999999999934e+01
8.579999999999999716e+01 1.007465000000000011e+01
8.584999999999999432e+01 2.131531000000000020e+01
8.590000000000000568e+01 1.609653000000000134e+01
8.595000000000000284e+01 1.154057000000000066e+01
8.600000000000000000e+01 2.408058000000000121e+01
8.604999999999999716e+01 1.307963999999999949e+01
8.609999999999999432e+01 1.090041000000000082e+01
8.615000000000000568e+01 2.143830000000000169e+01
8.620000000000000284e+01 1.055294999999999916e+01
8.625000000000000000e+01 7.559470000000000134e+00
8.629999999999999716e+01 2.446001000000000047e+01
8.634999999999999432e+01 1.017196999999999996e+01
8.640000000000000568e+01 6.496610000000000440e+00
8.645000000000000284e+01 1.911278000000000077e+01
8.650000000000000000e+01 1.520883000000000074e+01
8.654999999999999716e+01 5.167620000000000324e+00
8.659999999999999432e+01 1.364872000000000085e+01
8.665000000000000568e+01 9.816670000000000229e+00
8.670000000000000284e+01 1.835691999999999879e+01
8.675000000000000000e+01 3.355930000000000035e+01
8.679999999999999716e+01 8.244220000000000326e+00
8.684999999999999432e+01 6.201939999999999564e+00
8.690000000000000568e+01 5.608909999999999840e+00
8.695000000000000284e+01 1.508754000000000062e+01
8.700000000000000000e+01 9.377409999999999357e+00
8.704999999999999716e+01 8.857430000000000803e+00
8.709999999999999432e+01 1.885986000000000118e+01
8.715000000000000568e+01 7.045689999999999564e+00
8.720000000000000284e+01 1.241156999999999933e+01
8.725000000000000000e+01 1.141356000000000037e+01
8.729999999999999716e+01 1.216643000000000008e+01
8.734999999999999432e+01 7.801090000000000302e+00
8.740000000000000568e+01 1.520384999999999920e+01
8.745000000000000284e+01 1.679713999999999885e+01
8.750000000000000000e+01 1.475205000000000055e+01
8.754999999999999716e+01 2.734667999999999921e+01
8.759999999999999432e+01 1.945825999999999922e+01
8.765000000000000568e+01 3.811910000000000132e+00
8.770000000000000284e+01 1.971029000000000053e+01
8.775000000000000000e+01 1.860106999999999999e+01
8.779999999999999716e+01 1.642927999999999855e+01
8.784999999999999432e+01 2.656060000000000088e+00
8.790000000000000568e+01 9.839809999999999945e+00
8.795000000000000284e+01 6.736580000000000013e+00
8.800000000000000000e+01 1.576609000000000016e+01
8.804999999999999716e+01 9.390029999999999433e+00
8.809999999999999432e+01 1.107925999999999966e+01
8.815000000000000568e+01 6.416450000000000209e+00
8.820000000000000284e+01 7.395419999999999661e+00
8.825000000000000000e+01 2.016365000000000052e+01
8.829999999999999716e+01 1.242431000000000019e+01
8.834999999999999432e+01 2.716832000000000136e+01
8.840000000000000568e+01 2.826484999999999914e+01
8.845000000000000284e+01 3.538094000000000250e+01
8.850000000000000000e+01 2.506595000000000084e+01
8.854999999999999716e+01 1.611828999999999823e+01
8.859999999999999432e+01 1.684401000000000082e+01
8.865000000000000568e+01 2.901969000000000065e+01
8.870000000000000284e+01 8.395009999999999195e+00
8.875000000000000000e+01 8.671350000000000335e+00
8.879999999999999716e+01 5.923969999999999736e+00
8.884999999999999432e+01 1.397789000000000037e+01
8.890000000000000568e+01 1.350308000000000064e+01
8.895000000000000284e+01 3.807672000000000168e+01
8.900000000000000000e+01 1.228799000000000063e+01
8.904999999999999716e+01 8.723770000000000024e+00
8.909999999999999432e+01 2.387491999999999948e+01
8.915000000000000568e+01 5.945310000000000095e+00
8.920000000000000284e+01 1.994434000000000040e+01
8.925000000000000000e+01 2.090542999999999907e+01
8.929999999999999716e+01 5.814650000000000318e+00
8.934999999999999432e+01 1.892107999999999990e+01
8.940000000000000568e+01 1.600944000000000145e+01
8.945000000000000284e+01 1.872691999999999979e+01
8.950000000000000000e+01 2.678264000000000067e+01
8.954999999999999716e+01 1.543670000000000009e+01
8.959999999999999432e+01 1.177496999999999971e+01
8.965000000000000568e+01 2.740240999999999971e+01
8.970000000000000284e+01 2.360822999999999894e+01
8.975000000000000000e+01 2.882053000000000154e+01
8.979999999999999716e+01 1.298926999999999943e+01
8.984999999999999432e+01 1.896766999999999825e+01
8.990000000000000568e+01 2.962725999999999971e+01
8.995000000000000284e+01 3.919272999999999740e+01
9.000000000000000000e+01 1.131195999999999913e+01
9.004999999999999716e+01 8.105836999999999648e+01
9.009999999999999432e+01 1.741856999999999900e+01
9.015000000000000568e+01 4.033950000000000102e+01
9.020000000000000284e+01 3.142143699999999740e+02
9.025000000000000000e+01 2.902442999999999884e+01
9.029999999999999716e+01 3.606851000000000340e+01
9.034999999999999432e+01 1.038640000000000008e+01
9.040000000000000568e+01 8.230040000000000688e+00
9.045000000000000284e+01 1.507338000000000022e+01
9.050000000000000000e+01 3.092832999999999899e+01
9.054999999999999716e+01 3.072468999999999895e+01
9.059999999999999432e+01 2.058748999999999896e+01
9.065000000000000568e+01 2.573727999999999838e+01
9.070000000000000284e+01 4.905418999999999841e+01
9.075000000000000000e+01 2.374415000000000120e+01
9.079999999999999716e+01 1.052954000000000079e+01
9.084999999999999432e+01 2.515405000000000157e+01
9.090000000000000568e+01 6.855353999999999814e+01
9.095000000000000284e+01 5.273037999999999670e+01
9.100000000000000000e+01 4.839376000000000033e+01
9.104999999999999716e+01 9.897132999999999470e+01
9.109999999999999432e+01 1.275614699999999999e+02
9.115000000000000568e+01 3.095561000000000007e+01
9.120000000000000284e+01 2.049875000000000114e+01
9.125000000000000000e+01 1.161012999999999984e+01
9.129999999999999716e+01 9.334039999999999893e+00
9.134999999999999432e+01 1.417414999999999914e+01
9.140000000000000568e+01 1.579753000000000007e+01
9.145000000000000284e+01 6.534201000000000192e+01
9.150000000000000000e+01 2.780915999999999855e+01
9.154999999999999716e+01 2.927818999999999861e+01
9.159999999999999432e+01 1.898256999999999906e+01
9.165000000000000568e+01 1.013435999999999915e+01
9.170000000000000284e+01 8.039270000000000138e+00
9.175000000000000000e+01 1.741799999999999926e+01
9.179999999999999716e+01 2.030700999999999823e+01
9.184999999999999432e+01 6.575450000000000017e+00
9.190000000000000568e+01 8.521169999999999689e+00
9.195000000000000284e+01 1.676227000000000089e+01
9.200000000000000000e+01 3.030817000000000050e+01
9.204999999999999716e+01 5.751129999999999853e+00
9.209999999999999432e+01 1.273371999999999993e+01
9.215000000000000568e+01 2.104513000000000034e+01
9.220000000000000284e+01 7.472749999999999559e+00
9.225000000000000000e+01 9.571669999999999234e+00
9.229999999999999716e+01 1.654516999999999882e+01
9.234999999999999432e+01 2.023480999999999952e+01
9.240000000000000568e+01 1.033153899999999936e+02
9.245000000000000284e+01 1.919065000000000154e+01
9.250000000000000000e+01 1.935203999999999880e+01
9.254999999999999716e+01 2.276426999999999978e+01
9.259999999999999432e+01 1.754056999999999888e+01
9.265000000000000568e+01 7.579839999999999911e+00
9.270000000000000284e+01 9.970980000000000842e+00
9.275000000000000000e+01 2.643054000000000059e+01
9.279999999999999716e+01 6.291509999999999714e+00
9.284999999999999432e+01 2.490959000000000145e+01
9.290000000000000568e+01 1.294593000000000060e+01
9.295000000000000284e+01 4.763040000000000163e+00
9.300000000000000000e+01 1.799773000000000067e+01
9.304999999999999716e+01 4.665964999999999918e+01
9.309999999999999432e+01 2.703229999999999933e+01
9.315000000000000568e+01 1.683374999999999844e+01
9.320000000000000284e+01 2.016222000000000136e+01
9.325000000000000000e+01 2.031378000000000128e+01
9.329999999999999716e+01 3.470828999999999809e+01
9.334999999999999432e+01 6.888410000000000366e+00
9.340000000000000568e+01 1.209060000000000024e+01
9.345000000000000284e+01 6.178340000000000387e+00
9.350000000000000000e+01 2.393912999999999869e+01
9.354999999999999716e+01 1.510537000000000063e+01
9.359999999999999432e+01 3.072214999999999918e+01
9.365000000000000568e+01 2.847260999999999953e+01
9.370000000000000284e+01 8.265280000000000626e+00
9.375000000000000000e+01 1.626986000000000132e+01
9.379999999999999716e+01 1.956073999999999913e+01
9.384999999999999432e+01 4.379970999999999748e+01
9.390000000000000568e+01 3.234812999999999761e+01
9.395000000000000284e+01 2.853109999999999857e+01
9.400000000000000000e+01 1.110642999999999958e+01
9.404999999999999716e+01 1.328475000000000072e+01
9.409999999999999432e+01 9.120779999999999887e+00
9.415000000000000568e+01 4.951791000000000054e+01
9.420000000000000284e+01 9.272159999999999513e+00
9.425000000000000000e+01 1.287279499999999928e+02
9.429999999999999716e+01 1.223657000000000039e+01
9.434999999999999432e+01 3.106222999999999956e+01
9.440000000000000568e+01 9.444505999999999801e+01
9.445000000000000284e+01 3.145618999999999943e+01
9.450000000000000000e+01 1.663785000000000025e+01
9.454999999999999716e+01 3.656251000000000317e+01
9.459999999999999432e+01 2.270719000000000065e+01
9.465000000000000568e+01 4.789726999999999890e+01
9.470000000000000284e+01 1.831490000000000151e+01
9.475000000000000000e+01 2.244065000000000154e+01
9.479999999999999716e+01 2.838999000000000095e+01
9.484999999999999432e+01 1.597934000000000054e+01
9.490000000000000568e+01 7.814777999999999736e+01
9.495000000000000284e+01 1.394610999999999912e+01
9.500000000000000000e+01 3.066433999999999926e+01
9.504999999999999716e+01 1.228617000000000026e+01
9.509999999999999432e+01 7.120144999999999413e+01
9.515000000000000568e+01 1.082016999999999918e+01
9.520000000000000284e+01 2.908125000000000071e+01
9.525000000000000000e+01 2.420054000000000016e+01
9.529999999999999716e+01 5.266828000000000287e+01
9.534999999999999432e+01 3.103649000000000058e+01
9.540000000000000568e+01 3.640968000000000160e+01
9.545000000000000284e+01 3.033144000000000062e+01
9.550000000000000000e+01 2.146140000000000114e+01
9.554999999999999716e+01 1.757505000000000095e+01
9.559999999999999432e+01 2.843023000000000167e+01
9.565000000000000568e+01 3.455158999999999736e+01
9.570000000000000284e+01 1.375778899999999965e+02
9.575000000000000000e+01 1.191611999999999938e+01
9.579999999999999716e+01 1.040013299999999958e+02
9.584999999999999432e+01 2.867229000000000028e+01
9.590000000000000568e+01 3.704146999999999679e+01
9.595000000000000284e+01 4.140362999999999971e+01
9.600000000000000000e+01 1.012765700000000066e+02
9.604999999999999716e+01 2.945817999999999870e+01
9.609999999999999432e+01 1.414578999999999986e+01
9.615000000000000568e+01 3.520438000000000045e+01
9.620000000000000284e+01 3.509143000000000256e+01
9.625000000000000000e+01 5.211762000000000228e+01
9.629999999999999716e+01 1.638065999999999889e+01
9.634999999999999432e+01 4.552481000000000222e+01
9.640000000000000568e+01 2.258128999999999920e+01
9.645000000000000284e+01 4.210701999999999856e+01
9.650000000000000000e+01 4.143234000000000350e+01
9.654999999999999716e+01 1.930730000000000146e+01
9.659999999999999432e+01 2.470028999999999897e+01
9.665000000000000568e+01 2.314433999999999969e+01
9.670000000000000284e+01 1.594528000000000034e+01
9.675000000000000000e+01 1.160363000000000078e+01
9.679999999999999716e+01 1.440069000000000088e+01
9.684999999999999432e+01 1.092498999999999931e+01
9.690000000000000568e+01 1.771796000000000149e+01
9.695000000000000284e+01 9.396060000000000301e+00
9.700000000000000000e+01 2.295447000000000060e+01
9.704999999999999716e+01 2.980366000000000071e+01
9.709999999999999432e+01 3.076357000000000141e+01
9.715000000000000568e+01 9.209450000000000358e+00
9.720000000000000284e+01 1.996810999999999936e+01
9.725000000000000000e+01 1.903944999999999865e+01
9.729999999999999716e+01 1.475325999999999915e+01
9.734999999999999432e+01 1.007545000000000002e+01
9.740000000000000568e+01 1.791339999999999932e+01
9.745000000000000284e+01 8.636380000000000834e+00
9.750000000000000000e+01 7.918709999999999916e+00
9.754999999999999716e+01 1.536462000000000039e+01
9.759999999999999432e+01 2.104334000000000060e+01
9.765000000000000568e+01 9.383729999999999905e+00
9.770000000000000284e+01 1.192585000000000051e+01
9.775000000000000000e+01 1.976362999999999914e+01
9.779999999999999716e+01 1.142567000000000021e+01
9.784999999999999432e+01 1.391615999999999964e+01
9.790000000000000568e+01 1.441292999999999935e+01
9.795000000000000284e+01 1.915473000000000070e+01
9.800000000000000000e+01 1.260937999999999981e+01
9.804999999999999716e+01 1.780967000000000056e+01
9.809999999999999432e+01 2.474442000000000164e+01
9.815000000000000568e+01 1.962256000000000000e+01
9.820000000000000284e+01 4.685090000000000288e+01
9.825000000000000000e+01 1.491643999999999970e+01
9.829999999999999716e+01 1.053403999999999918e+01
9.834999999999999432e+01 2.330726999999999904e+01
9.840000000000000568e+01 1.282644999999999946e+01
9.845000000000000284e+01 1.768450999999999951e+01
9.850000000000000000e+01 9.774359999999999715e+00
9.854999999999999716e+01 1.642801000000000045e+01
9.859999999999999432e+01 8.396490000000000009e+00
9.865000000000000568e+01 1.136635000000000062e+01
9.870000000000000284e+01 2.872216999999999842e+01
9.875000000000000000e+01 1.687406000000000006e+01
9.879999999999999716e+01 4.371708999999999889e+01
9.884999999999999432e+01 6.154008000000000322e+01
9.890000000000000568e+01 2.455303999999999931e+01
9.895000000000000284e+01 1.908485999999999905e+01
9.900000000000000000e+01 3.699492999999999654e+01
9.904999999999999716e+01 4.084145999999999788e+01
9.909999999999999432e+01 1.078853999999999935e+01
9.915000000000000568e+01 6.141512000000000171e+01
9.920000000000000284e+01 1.128261999999999965e+01
9.925000000000000000e+01 5.386567999999999756e+01
9.929999999999999716e+01 3.325952999999999804e+01
9.934999999999999432e+01 1.113992000000000004e+01
9.940000000000000568e+01 7.827705000000000268e+01
9.945000000000000284e+01 3.239273000000000025e+01
9.950000000000000000e+01 1.131769000000000069e+01
9.954999999999999716e+01 7.474459999999999660e+00
9.959999999999999432e+01 4.067927999999999855e+01
9.965000000000000568e+01 2.182112000000000052e+01
9.970000000000000284e+01 1.820535999999999888e+01
9.975000000000000000e+01 1.108283999999999914e+01
9.979999999999999716e+01 3.234933999999999799e+01
9.984999999999999432e+01 2.198457000000000150e+01
9.990000000000000568e+01 1.732413000000000025e+01
9.995000000000000284e+01 4.285828000000000060e+01
1.000000000000000000e+02 1.709797000000000011e+01
1.000499999999999972e+02 2.978152000000000044e+01
1.000999999999999943e+02 4.020945999999999998e+01
1.001500000000000057e+02 3.595206000000000301e+01
1.002000000000000028e+02 2.506291999999999831e+01
1.002500000000000000e+02 4.278873000000000104e+01
1.002999999999999972e+02 2.220016000000000034e+01
1.003499999999999943e+02 4.232041999999999859e+01
1.004000000000000057e+02 2.611809999999999832e+01
1.004500000000000028e+02 4.222299000000000291e+01
1.005000000000000000e+02 7.583969999999999878e+00
1.005499999999999972e+02 1.963680000000000092e+01
1.005999999999999943e+02 7.784349999999999881e+00
1.006500000000000057e+02 3.276581000000000188e+01
1.007000000000000028e+02 1.278110199999999992e+02
1.007500000000000000e+02 4.350923000000000229e+01
1.007999999999999972e+02 3.827723000000000297e+01
1.008499999999999943e+02 5.309633000000000180e+01
1.009000000000000057e+02 3.530440999999999718e+01
1.009500000000000028e+02 1.259667999999999921e+01
1.010000000000000000e+02 3.607936999999999728e+01
1.010499999999999972e+02 7.432089999999999641e+00
1.010999999999999943e+02 6.839397999999999911e+01
1.011500000000000057e+02 2.612384000000000128e+01
1.012000000000000028e+02 1.335186999999999991e+01
1.012500000000000000e+02 9.903032000000000323e+01
1.012999999999999972e+02 6.842990000000000350e+00
1.013499999999999943e+02 3.811981000000000108e+01
1.014000000000000057e+02 1.827329999999999899e+01
1.014500000000000028e+02 1.702948999999999913e+01
1.015000000000000000e+02 1.501497999999999955e+01
1.015499999999999972e+02 2.733833099999999945e+02
1.015999999999999943e+02 5.662988000000000000e+01
1.016500000000000057e+02 4.044675000000000153e+01
1.017000000000000028e+02 1.701542999999999850e+01
1.017500000000000000e+02 1.206128000000000000e+01
1.017999999999999972e+02 1.432455000000000034e+01
1.018499999999999943e+02 3.492103999999999786e+01
1.019000000000000057e+02 3.144920000000000115e+01
1.019500000000000028e+02 1.807330999999999932e+01
1.020000000000000000e+02 2.305660999999999916e+01
1.020499999999999972e+02 4.514520000000000266e+01
1.020999999999999943e+02 2.148237999999999914e+01
1.021500000000000057e+02 8.066903000000000645e+01
1.022000000000000028e+02 1.885789000000000115e+01
1.022500000000000000e+02 1.591483000000000025e+01
1.022999999999999972e+02 2.570221000000000089e+01
1.023499999999999943e+02 4.268417000000000172e+01
1.024000000000000057e+02 2.446432000000000073e+01
1.024500000000000028e+02 1.374177000000000071e+01
1.025000000000000000e+02 1.229373000000000005e+01
1.025499999999999972e+02 6.253429999999999822e+00
1.025999999999999943e+02 2.643249000000000137e+01
1.026500000000000057e+02 4.194648999999999717e+01
1.027000000000000028e+02 1.139259000000000022e+01
1.027500000000000000e+02 2.748022999999999882e+01
1.027999999999999972e+02 1.071990000000000087e+01
1.028499999999999943e+02 2.121733000000000047e+01
1.029000000000000057e+02 3.774813999999999936e+01
1.029500000000000028e+02 3.562026999999999788e+01
1.030000000000000000e+02 1.279892000000000074e+01
1.030499999999999972e+02 3.072329999999999828e+01
1.030999999999999943e+02 5.981322000000000116e+01
1.031500000000000057e+02 2.154536999999999836e+01
1.032000000000000028e+02 6.710989999999999789e+00
1.032500000000000000e+02 1.004046999999999912e+01
1.032999999999999972e+02 4.444059000000000026e+01
1.033499999999999943e+02 2.724808000000000163e+01
1.034000000000000057e+02 8.650449999999999307e+00
1.034500000000000028e+02 9.308130000000000237e+00
1.035000000000000000e+02 1.100061000000000000e+01
1.035499999999999972e+02 2.055788000000000082e+01
1.035999999999999943e+02 2.720168999999999926e+01
1.036500000000000057e+02 5.027020999999999873e+01
1.037000000000000028e+02 2.210819000000000045e+01
1.037500000000000000e+02 1.724222999999999928e+01
1.037999999999999972e+02 1.791747000000000156e+01
1.038499999999999943e+02 1.379912000000000027e+01
1.039000000000000057e+02 7.210820000000000007e+00
1.039500000000000028e+02 9.401980000000000004e+00
1.040000000000000000e+02 1.641453999999999880e+01
1.040499999999999972e+02 2.556566000000000116e+01
1.040999999999999943e+02 1.606797999999999860e+01
1.041500000000000057e+02 1.409270000000000067e+01
1.042000000000000028e+02 6.657020000000000159e+00
1.042500000000000000e+02 3.515017999999999887e+01
1.042999999999999972e+02 7.505010000000000403e+00
1.043499999999999943e+02 3.875845999999999947e+01
1.044000000000000057e+02 3.714338000000000051e+01
1.044500000000000028e+02 4.686740000000000350e+00
1.045000000000000000e+02 2.186980000000000146e+01
1.045499999999999972e+02 2.692801000000000045e+01
1.045999999999999943e+02 1.137564000000000064e+01
1.046500000000000057e+02 5.787890999999999764e+01
1.047000000000000028e+02 1.207732999999999990e+01
1.047500000000000000e+02 5.312581000000000131e+01
1.047999999999999972e+02 7.940443999999999392e+01
1.048499999999999943e+02 2.869670999999999950e+01
1.049000000000000057e+02 1.404484000000000066e+01
1.049500000000000028e+02 2.130512999999999835e+01
1.050000000000000000e+02 1.117437999999999931e+01
1.050499999999999972e+02 2.641047000000000011e+01
1.050999999999999943e+02 4.868397000000000219e+01
1.051500000000000057e+02 1.913402999999999921e+01
1.052000000000000028e+02 3.145488999999999891e+01
1.052500000000000000e+02 1.359867999999999988e+01
1.052999999999999972e+02 1.067572000000000010e+01
1.053499999999999943e+02 1.012426999999999921e+01
1.054000000000000057e+02 1.598025999999999947e+01
1.054500000000000028e+02 2.012340000000000018e+01
1.055000000000000000e+02 1.947832000000000008e+01
1.055499999999999972e+02 4.697572999999999865e+01
1.055999999999999943e+02 2.373427999999999827e+01
1.056500000000000057e+02 2.835059000000000040e+01
1.057000000000000028e+02 5.974374000000000251e+01
1.057500000000000000e+02 3.042818000000000112e+01
1.057999999999999972e+02 8.586980000000000501e+00
1.058499999999999943e+02 3.113158999999999921e+01
1.059000000000000057e+02 7.652228999999999814e+01
1.059500000000000028e+02 1.515077999999999925e+01
1.060000000000000000e+02 1.855936000000000163e+01
1.060499999999999972e+02 1.692987000000000108e+01
1.060999999999999943e+02 5.498055000000000092e+01
1.061500000000000057e+02 1.764063000000000159e+01
1.062000000000000028e+02 1.017999000000000009e+01
1.062500000000000000e+02 1.078135800000000017e+02
1.062999999999999972e+02 1.057545000000000002e+01
1.063499999999999943e+02 1.301149999999999984e+01
1.064000000000000057e+02 1.394881999999999955e+01
1.064500000000000028e+02 1.075962999999999958e+01
1.065000000000000000e+02 8.511435000000000173e+01
1.065499999999999972e+02 1.531215000000000082e+01
1.065999999999999943e+02 4.139614999999999867e+01
1.066500000000000057e+02 8.060320000000000817e+00
1.067000000000000028e+02 2.871709999999999852e+01
1.067500000000000000e+02 5.784159999999999968e+00
1.067999999999999972e+02 1.633809000000000111e+01
1.068499999999999943e+02 1.571509000000000000e+01
1.069000000000000057e+02 1.935344999999999871e+01
1.069500000000000028e+02 2.289538999999999902e+01
1.070000000000000000e+02 2.999864000000000175e+01
1.070499999999999972e+02 1.265925999999999974e+01
1.070999999999999943e+02 6.114359999999999573e+00
1.071500000000000057e+02 2.398247999999999891e+01
1.072000000000000028e+02 9.055180000000000007e+00
1.072500000000000000e+02 1.197849000000000075e+01
1.072999999999999972e+02 6.932890000000000441e+00
1.073499999999999943e+02 1.172713000000000072e+01
1.074000000000000057e+02 1.195893000000000050e+01
1.074500000000000028e+02 1.071022999999999925e+01
1.075000000000000000e+02 6.038286999999999694e+01
1.075499999999999972e+02 1.330372999999999983e+01
1.075999999999999943e+02 1.357063999999999915e+01
1.076500000000000057e+02 1.428135999999999939e+01
1.077000000000000028e+02 1.143445000000000000e+01
1.077500000000000000e+02 3.638922000000000168e+01
1.077999999999999972e+02 7.679201999999999373e+01
1.078499999999999943e+02 3.112360999999999933e+01
1.079000000000000057e+02 2.887269999999999825e+01
1.079500000000000028e+02 3.739714000000000027e+01
1.080000000000000000e+02 3.754137000000000057e+01
1.080499999999999972e+02 1.000197500000000019e+02
1.080999999999999943e+02 2.888276000000000110e+01
1.081500000000000057e+02 1.871931999999999974e+01
1.082000000000000028e+02 2.506997000000000142e+01
1.082500000000000000e+02 1.189593799999999959e+02
1.082999999999999972e+02 9.755520000000000636e+00
1.083499999999999943e+02 4.229970999999999748e+01
1.084000000000000057e+02 2.178532999999999831e+01
1.084500000000000028e+02 3.762322000000000344e+01
1.085000000000000000e+02 6.249531999999999954e+01
1.085499999999999972e+02 7.670370000000000132e+00
1.085999999999999943e+02 1.023410999999999973e+02
1.086500000000000057e+02 1.146767000000000003e+01
1.087000000000000028e+02 9.108050000000000423e+00
1.087500000000000000e+02 1.066652999999999984e+01
1.087999999999999972e+02 3.611711999999999989e+01
1.088499999999999943e+02 2.919377000000000066e+01
1.089000000000000057e+02 1.291352999999999973e+01
1.089500000000000028e+02 9.448090000000000543e+00
1.090000000000000000e+02 4.709915000000000163e+01
1.090499999999999972e+02 1.252082000000000050e+01
1.090999999999999943e+02 4.355606999999999829e+01
1.091500000000000057e+02 3.638566999999999751e+01
1.092000000000000028e+02 1.483774999999999977e+01
1.092500000000000000e+02 1.001266999999999996e+01
1.092999999999999972e+02 1.693980000000000175e+01
1.093499999999999943e+02 7.923259999999999970e+00
1.094000000000000057e+02 9.113920000000000243e+00
1.094500000000000028e+02 8.198399999999999466e+00
1.095000000000000000e+02 6.137241999999999820e+01
1.095499999999999972e+02 3.706488999999999834e+01
1.095999999999999943e+02 1.499550999999999945e+01
1.096500000000000057e+02 1.760812200000000018e+02
1.097000000000000028e+02 4.666888999999999754e+01
1.097500000000000000e+02 4.678511000000000308e+01
1.097999999999999972e+02 7.699457999999999913e+01
1.098499999999999943e+02 2.782126999999999839e+01
1.099000000000000057e+02 8.360329999999999373e+00
1.099500000000000028e+02 2.104455000000000098e+01
1.100000000000000000e+02 1.551031000000000049e+01
1.100499999999999972e+02 1.799668000000000134e+01
1.100999999999999943e+02 2.277550000000000097e+01
1.101500000000000057e+02 1.778712000000000160e+01
1.102000000000000028e+02 2.850489999999999924e+01
1.102500000000000000e+02 5.078197000000000116e+01
1.102999999999999972e+02 2.569783999999999935e+01
1.103499999999999943e+02 9.111129999999999285e+00
1.104000000000000057e+02 5.187702000000000169e+01
1.104500000000000028e+02 4.463846999999999809e+01
1.105000000000000000e+02 1.321786999999999956e+01
1.105499999999999972e+02 2.052079600000000141e+02
1.105999999999999943e+02 4.348114999999999952e+01
1.106500000000000057e+02 5.104601000000000255e+01
1.107000000000000028e+02 1.699961000000000055e+01
1.107500000000000000e+02 1.044382000000000055e+01
1.107999999999999972e+02 3.937677999999999656e+01
1.108499999999999943e+02 7.135819999999999652e+01
1.109000000000000057e+02 1.463363000000000014e+01
1.109500000000000028e+02 1.102748000000000062e+01
1.110000000000000000e+02 3.431929000000000229e+01
1.110499999999999972e+02 1.229307999999999979e+01
1.110999999999999943e+02 3.006754000000000104e+01
1.111500000000000057e+02 1.170767000000000024e+01
1.112000000000000028e+02 6.180418000000000234e+01
1.112500000000000000e+02 9.149969999999999715e+00
1.112999999999999972e+02 1.507421000000000078e+01
1.113499999999999943e+02 2.773425999999999902e+01
1.114000000000000057e+02 2.646161999999999992e+01
1.114500000000000028e+02 3.655237999999999943e+01
1.115000000000000000e+02 2.617147999999999897e+01
1.115499999999999972e+02 1.798497000000000057e+01
1.115999999999999943e+02 1.790250999999999948e+01
1.116500000000000057e+02 3.885448999999999842e+01
1.117000000000000028e+02 1.790843999999999880e+01
1.117500000000000000e+02 1.820720000000000027e+01
1.117999999999999972e+02 8.628320000000000434e+00
1.118499999999999943e+02 1.072500999999999927e+01
1.119000000000000057e+02 1.638879000000000019e+01
1.119500000000000028e+02 2.280889000000000166e+01
1.120000000000000000e+02 1.256996999999999964e+01
1.120499999999999972e+02 4.425806000000000040e+01
1.120999999999999943e+02 1.783173999999999992e+01
1.121500000000000057e+02 2.945232999999999990e+01
1.122000000000000028e+02 4.401460000000000150e+01
1.122500000000000000e+02 6.323684000000000083e+01
1.122999999999999972e+02 2.945295000000000130e+01
1.123499999999999943e+02 2.254488999999999876e+01
1.124000000000000057e+02 4.490556000000000125e+01
1.124500000000000028e+02 2.949772000000000105e+01
1.125000000000000000e+02 6.894648999999999717e+01
1.125499999999999972e+02 1.263541000000000025e+01
1.125999999999999943e+02 5.111431000000000324e+01
1.126500000000000057e+02 2.981980000000000075e+01
1.127000000000000028e+02 2.081700000000000017e+01
1.127500000000000000e+02 1.903031999999999968e+01
1.127999999999999972e+02 2.534414999999999907e+01
1.128499999999999943e+02 1.781383999999999901e+01
1.129000000000000057e+02 3.310126999999999953e+01
1.129500000000000028e+02 2.212980999999999909e+01
1.130000000000000000e+02 3.251604999999999990e+01
1.130499999999999972e+02 1.657622999999999891e+01
1.130999999999999943e+02 3.289672999999999803e+01
1.131500000000000057e+02 2.138517999999999830e+01
1.132000000000000028e+02 1.037245300000000015e+02
1.132500000000000000e+02 7.223803999999999803e+01
1.132999999999999972e+02 4.208227999999999724e+01
1.133499999999999943e+02 1.426224999999999987e+01
1.134000000000000057e+02 9.090970000000000439e+00
1.134500000000000028e+02 2.533583000000000141e+01
1.135000000000000000e+02 1.889208999999999961e+01
1.135499999999999972e+02 2.862743000000000038e+01
1.135999999999999943e+02 2.135426999999999964e+01
1.136500000000000057e+02 1.232930999999999955e+01
1.137000000000000028e+02 9.867649999999999366e+00
1.137500000000000000e+02 1.029308999999999941e+01
1.137999999999999972e+02 9.194710000000000605e+00
1.138499999999999943e+02 2.611685999999999908e+01
1.139000000000000057e+02 2.089714000000000027e+01
1.139500000000000028e+02 3.147092700000000036e+02
1.140000000000000000e+02 2.246349999999999980e+01
1.140499999999999972e+02 2.427073000000000036e+01
1.140999999999999943e+02 2.599427000000000021e+01
1.141500000000000057e+02 2.039037000000000077e+01
1.142000000000000028e+02 1.785014999999999930e+01
1.142500000000000000e+02 1.665073999999999899e+01
1.142999999999999972e+02 2.470075999999999894e+01
1.143499999999999943e+02 2.076828000000000074e+01
1.144000000000000057e+02 4.154779999999999696e+00
1.144500000000000028e+02 1.627320999999999884e+01
1.145000000000000000e+02 2.561198999999999870e+01
1.145499999999999972e+02 1.828694000000000131e+01
1.145999999999999943e+02 2.130320000000000036e+01
1.146500000000000057e+02 1.906655999999999906e+01
1.147000000000000028e+02 1.092961000000000027e+01
1.147500000000000000e+02 1.744679000000000002e+01
1.147999999999999972e+02 7.104630000000000223e+00
1.148499999999999943e+02 2.626277999999999935e+01
1.149000000000000057e+02 2.544183999999999912e+01
1.149500000000000028e+02 3.291996000000000322e+01
1.150000000000000000e+02 3.838857000000000141e+01
1.150499999999999972e+02 1.171630000000000038e+01
1.150999999999999943e+02 2.196687000000000012e+01
1.151500000000000057e+02 1.083724999999999916e+01
1.152000000000000028e+02 3.760443000000000069e+01
1.152500000000000000e+02 2.421474999999999866e+01
1.152999999999999972e+02 2.276016999999999868e+01
1.153499999999999943e+02 1.565593999999999930e+01
1.154000000000000057e+02 1.541985999999999990e+01
1.154500000000000028e+02 2.499771000000000143e+01
1.155000000000000000e+02 3.716684999999999661e+01
1.155499999999999972e+02 2.283997000000000099e+01
1.155999999999999943e+02 2.172979000000000127e+01
1.156500000000000057e+02 3.939963000000000193e+01
1.157000000000000028e+02 1.736269000000000062e+01
1.157500000000000000e+02 5.320369999999999600e+00
1.157999999999999972e+02 1.947484000000000037e+01
1.158499999999999943e+02 1.132446999999999981e+01
1.159000000000000057e+02 5.029256000000000171e+01
1.159500000000000028e+02 1.881361000000000061e+01
1.160000000000000000e+02 6.310177999999999798e+01
1.160499999999999972e+02 2.744506000000000157e+01
1.160999999999999943e+02 3.333991999999999933e+01
1.161500000000000057e+02 2.720598999999999990e+01
1.162000000000000028e+02 3.800970999999999833e+01
1.162500000000000000e+02 3.127780999999999878e+01
1.162999999999999972e+02 4.141848999999999847e+01
1.163499999999999943e+02 2.652282999999999902e+01
1.164000000000000057e+02 4.921311000000000035e+01
1.164500000000000028e+02 2.653518000000000043e+01
1.165000000000000000e+02 2.986290999999999940e+01
1.165499999999999972e+02 2.479709000000000074e+01
1.165999999999999943e+02 7.686270000000000380e+00
1.166500000000000057e+02 2.859275999999999840e+01
1.167000000000000028e+02 1.507112000000000052e+01
1.167500000000000000e+02 3.518545000000000300e+01
1.167999999999999972e+02 2.094797000000000153e+01
1.168499999999999943e+02 2.961804000000000059e+01
1.169000000000000057e+02 4.761634999999999707e+01
1.169500000000000028e+02 3.184281000000000006e+01
1.170000000000000000e+02 2.130873000000000062e+01
1.170499999999999972e+02 5.514934999999999832e+01
1.170999999999999943e+02 3.012159000000000120e+01
1.171500000000000057e+02 2.454326999999999970e+01
1.172000000000000028e+02 2.938316000000000017e+01
1.172500000000000000e+02 3.968177000000000021e+01
1.172999999999999972e+02 7.190879999999999939e+00
1.173499999999999943e+02 3.427552000000000021e+01
1.174000000000000057e+02 2.593624000000000152e+01
1.174500000000000028e+02 2.350985999999999976e+01
1.175000000000000000e+02 2.684838999999999842e+01
1.175499999999999972e+02 7.977210000000000356e+00
1.175999999999999943e+02 3.245441999999999894e+01
1.176500000000000057e+02 2.479533999999999949e+01
1.177000000000000028e+02 1.974947999999999837e+01
1.177500000000000000e+02 3.022659000000000162e+01
1.177999999999999972e+02 3.158051999999999992e+01
1.178499999999999943e+02 1.327283000000000079e+01
1.179000000000000057e+02 2.382609000000000066e+01
1.179500000000000028e+02 1.251693000000000033e+01
1.180000000000000000e+02 3.333382000000000289e+01
1.180499999999999972e+02 2.163294000000000139e+01
1.180999999999999943e+02 1.568524999999999991e+01
1.181500000000000057e+02 2.727588000000000079e+01
1.182000000000000028e+02 2.918759000000000015e+01
1.182500000000000000e+02 3.819003000000000014e+01
1.182999999999999972e+02 2.836670000000000158e+01
1.183499999999999943e+02 1.442552000000000056e+01
1.184000000000000057e+02 2.828970999999999947e+01
1.184500000000000028e+02 3.754402999999999935e+01
1.185000000000000000e+02 2.937070999999999898e+01
1.185499999999999972e+02 3.125236999999999910e+01
1.185999999999999943e+02 8.113379999999999370e+00
1.186500000000000057e+02 1.775208999999999904e+01
1.187000000000000028e+02 1.926727999999999952e+01
1.187500000000000000e+02 9.293160000000000309e+00
1.187999999999999972e+02 1.801638000000000162e+01
1.188499999999999943e+02 2.117416000000000054e+01
1.189000000000000057e+02 1.092258999999999958e+01
1.189500000000000028e+02 3.393513000000000090e+01
1.190000000000000000e+02 2.686916000000000082e+01
1.190499999999999972e+02 9.120407000000000153e+01
1.190999999999999943e+02 3.886012999999999806e+01
1.191500000000000057e+02 2.877794000000000096e+01
1.192000000000000028e+02 1.169037999999999933e+01
1.192500000000000000e+02 2.942501000000000033e+01
1.192999999999999972e+02 4.361616999999999678e+01
1.193499999999999943e+02 4.009215999999999980e+01
1.194000000000000057e+02 7.081161000000000172e+01
1.194500000000000028e+02 4.276256000000000057e+01
1.195000000000000000e+02 7.830199999999999605e+00
1.195499999999999972e+02 2.740659000000000134e+01
1.195999999999999943e+02 1.873919000000000068e+01
1.196500000000000057e+02 1.117464000000000013e+01
1.197000000000000028e+02 1.332811000000000057e+01
1.197500000000000000e+02 2.409259000000000128e+01
1.197999999999999972e+02 6.253585000000000349e+01
1.198499999999999943e+02 1.107577999999999996e+01
1.199000000000000057e+02 1.876422000000000168e+01
1.199500000000000028e+02 1.726739999999999853e+01
1.200000000000000000e+02 4.380203999999999809e+01
1.200499999999999972e+02 2.427710000000000079e+01
1.200999999999999943e+02 5.945495999999999981e+01
1.201500000000000057e+02 2.600842000000000098e+01
1.202000000000000028e+02 9.207448999999999728e+01
1.202500000000000000e+02 2.012252900000000011e+02
1.202999999999999972e+02 6.159380000000000166e+01
1.203499999999999943e+02 6.750010000000000332e+01
1.204000000000000057e+02 2.759236999999999895e+01
1.204500000000000028e+02 3.535356000000000165e+01
1.205000000000000000e+02 5.030461999999999989e+01
1.205499999999999972e+02 3.192144000000000048e+01
1.205999999999999943e+02 2.609613999999999834e+01
1.206500000000000057e+02 4.231573000000000206e+01
1.207000000000000028e+02 2.726302000000000092e+01
1.207500000000000000e+02 1.914281000000000077e+01
1.207999999999999972e+02 3.586263999999999896e+01
1.208499999999999943e+02 3.017643999999999949e+01
1.209000000000000057e+02 5.550135000000000218e+01
1.209500000000000028e+02 5.883254000000000161e+01
1.210000000000000000e+02 3.243941000000000230e+01
1.210499999999999972e+02 4.836639000000000266e+01
1.210999999999999943e+02 6.853200000000000180e+00
1.211500000000000057e+02 1.373354999999999926e+01
1.212000000000000028e+02 2.043995899999999892e+02
1.212500000000000000e+02 3.544380999999999915e+01
1.212999999999999972e+02 3.997549999999999670e+01
1.213499999999999943e+02 1.416145999999999994e+01
1.214000000000000057e+02 6.192789999999999573e+00
1.214500000000000028e+02 2.631756000000000029e+01
1.215000000000000000e+02 2.073791999999999902e+01
1.215499999999999972e+02 3.300374000000000052e+01
1.215999999999999943e+02 2.945709000000000088e+01
1.216500000000000057e+02 4.046157000000000181e+01
1.217000000000000028e+02 2.427899000000000029e+01
1.217500000000000000e+02 9.199350000000000804e+00
1.217999999999999972e+02 1.177457000000000065e+01
1.218499999999999943e+02 2.646672999999999831e+01
1.219000000000000057e+02 3.309418999999999755e+01
1.219500000000000028e+02 3.231398000000000081e+01
1.220000000000000000e+02 1.646509999999999962e+01
1.220499999999999972e+02 2.994667000000000101e+01
1.220999999999999943e+02 2.765888999999999953e+01
1.221500000000000057e+02 1.825937000000000054e+01
1.222000000000000028e+02 1.260356799999999993e+02
1.222500000000000000e+02 1.418951999999999991e+01
1.222999999999999972e+02 1.956169999999999831e+01
1.223499999999999943e+02 1.165033999999999992e+01
1.224000000000000057e+02 2.140628999999999849e+01
1.224500000000000028e+02 2.485836000000000112e+01
1.225000000000000000e+02 4.239343000000000217e+01
1.225499999999999972e+02 9.069805999999999813e+01
1.225999999999999943e+02 2.031831000000000031e+01
1.226500000000000057e+02 1.783952999999999989e+01
1.227000000000000028e+02 1.232717000000000063e+01
1.227500000000000000e+02 8.432809999999999917e+00
1.227999999999999972e+02 9.598160000000000025e+01
1.228499999999999943e+02 2.860628000000000171e+01
1.229000000000000057e+02 4.007932999999999879e+01
1.229500000000000028e+02 2.546089999999999876e+01
1.230000000000000000e+02 1.899099999999999966e+01
1.230499999999999972e+02 2.304254999999999853e+01
1.230999999999999943e+02 1.761139000000000010e+01
1.231500000000000057e+02 3.258306000000000324e+01
1.232000000000000028e+02 4.036218000000000217e+01
1.232500000000000000e+02 1.459342999999999968e+01
1.232999999999999972e+02 5.852711000000000041e+01
1.233499999999999943e+02 3.304205000000000325e+01
1.234000000000000057e+02 6.258787000000000234e+01
1.234500000000000028e+02 3.164331999999999923e+01
1.235000000000000000e+02 3.854298000000000002e+01
1.235499999999999972e+02 9.651596999999999582e+01
1.235999999999999943e+02 1.429514999999999958e+01
1.236500000000000057e+02 9.267099999999999227e+00
1.237000000000000028e+02 1.185952999999999946e+01
1.237500000000000000e+02 2.152524000000000015e+01
1.237999999999999972e+02 1.579951999999999934e+01
1.238499999999999943e+02 9.400930000000000675e+00
1.239000000000000057e+02 2.293776000000000082e+01
1.239500000000000028e+02 2.423674000000000106e+01
1.240000000000000000e+02 4.641785000000000139e+01
1.240499999999999972e+02 7.718200000000000394e+00
1.240999999999999943e+02 6.352494000000000085e+01
1.241500000000000057e+02 3.122053999999999974e+01
1.242000000000000028e+02 2.345625000000000071e+01
1.242500000000000000e+02 1.303039000000000058e+01
1.242999999999999972e+02 3.333838000000000079e+01
1.243499999999999943e+02 1.380780000000000030e+01
1.244000000000000057e+02 4.056627000000000294e+01
1.244500000000000028e+02 3.418202999999999747e+01
1.245000000000000000e+02 1.605574999999999974e+01
1.245499999999999972e+02 6.281237999999999744e+01
1.245999999999999943e+02 1.759350499999999897e+02
1.246500000000000057e+02 5.322597999999999985e+01
1.247000000000000028e+02 3.830534999999999712e+01
1.247500000000000000e+02 3.466570000000000107e+01
1.247999999999999972e+02 3.268614999999999782e+01
1.248499999999999943e+02 2.399717000000000056e+01
1.249000000000000057e+02 1.136234999999999928e+01
1.249500000000000028e+02 1.989669999999999916e+01
1.250000000000000000e+02 5.863186999999999927e+01
1.250499999999999972e+02 1.776981999999999928e+01
1.250999999999999943e+02 9.335779999999999745e+00
1.251500000000000057e+02 2.868539000000000172e+01
1.252000000000000028e+02 1.837319000000000102e+01
1.252500000000000000e+02 7.509490000000000443e+00
1.252999999999999972e+02 2.106098000000000070e+01
1.253499999999999943e+02 1.997988000000000142e+01
1.254000000000000057e+02 8.221140000000000114e+00
1.254500000000000028e+02 2.581735000000000113e+01
1.255000000000000000e+02 2.658699999999999974e+01
1.255499999999999972e+02 8.411799999999999500e+00
1.255999999999999943e+02 2.346283000000000030e+01
1.256500000000000057e+02 1.330513000000000012e+01
1.257000000000000028e+02 1.677965999999999980e+01
1.257500000000000000e+02 1.027622000000000035e+01
1.257999999999999972e+02 1.735222999999999871e+01
1.258499999999999943e+02 1.681533999999999907e+01
1.259000000000000057e+02 1.544693999999999967e+01
1.259500000000000028e+02 2.351073999999999842e+01
1.260000000000000000e+02 8.772100000000000009e+00
1.260499999999999972e+02 8.338609999999999189e+00
1.260999999999999943e+02 1.982814000000000121e+01
1.261500000000000057e+02 2.148983000000000132e+01
1.262000000000000028e+02 2.094657000000000124e+01
1.262500000000000000e+02 1.633354999999999890e+01
1.262999999999999972e+02 2.365793999999999997e+01
1.263499999999999943e+02 4.322923000000000116e+01
1.264000000000000057e+02 3.840823999999999927e+01
1.264500000000000028e+02 1.096039000000000030e+01
1.265000000000000000e+02 8.650949999999999918e+00
1.265499999999999972e+02 1.846854000000000084e+01
1.265999999999999943e+02 1.970906000000000091e+01
1.266500000000000057e+02 1.568643999999999927e+01
1.267000000000000028e+02 1.029302999999999990e+01
1.267500000000000000e+02 1.448052000000000028e+01
1.267999999999999972e+02 5.531520000000000437e+00
1.268499999999999943e+02 8.617889999999999162e+00
1.269000000000000057e+02 1.772438000000000002e+01
1.269500000000000028e+02 8.389839999999999520e+00
1.270000000000000000e+02 1.676354999999999862e+01
1.270499999999999972e+02 7.098090000000000011e+00
1.270999999999999943e+02 5.949230000000000018e+00
1.271500000000000057e+02 1.448986999999999981e+01
1.272000000000000028e+02 1.321964999999999968e+01
1.272500000000000000e+02 4.055880000000000152e+00
1.272999999999999972e+02 6.100719999999999921e+00
1.273499999999999943e+02 6.004509999999999792e+00
1.274000000000000057e+02 7.286319999999999908e+00
1.274500000000000028e+02 1.298634000000000022e+01
1.275000000000000000e+02 1.454005000000000081e+01
1.275499999999999972e+02 2.088635999999999981e+01
1.275999999999999943e+02 3.182965000000000089e+01
1.276500000000000057e+02 5.078490000000000393e+00
1.277000000000000028e+02 2.267269999999999897e+01
1.277500000000000000e+02 9.024599999999999511e+00
1.277999999999999972e+02 9.465350000000000819e+00
1.278499999999999943e+02 1.428973000000000049e+01
1.279000000000000057e+02 1.817211999999999961e+01
1.279500000000000028e+02 6.567350000000000243e+00
1.280000000000000000e+02 1.960030000000000072e+01
1.280500000000000114e+02 2.218301999999999907e+01
1.280999999999999943e+02 6.420849999999999724e+00
1.281500000000000057e+02 1.386602000000000068e+01
1.281999999999999886e+02 1.800076999999999927e+01
1.282500000000000000e+02 1.059938000000000002e+01
1.283000000000000114e+02 6.909720000000000084e+00
1.283499999999999943e+02 8.093550000000000466e+00
1.284000000000000057e+02 1.368599000000000032e+01
1.284499999999999886e+02 3.944057000000000102e+01
1.285000000000000000e+02 1.553518000000000043e+01
1.285500000000000114e+02 2.658295000000000030e+01
1.285999999999999943e+02 1.413897000000000048e+01
1.286500000000000057e+02 9.954110000000000014e+00
1.286999999999999886e+02 8.636490000000000222e+00
1.287500000000000000e+02 2.551727999999999952e+01
1.288000000000000114e+02 7.897289999999999921e+00
1.288499999999999943e+02 2.234262000000000015e+01
1.289000000000000057e+02 1.431691000000000003e+01
1.289499999999999886e+02 4.430790000000000006e+00
1.290000000000000000e+02 1.748411000000000115e+01
1.290500000000000114e+02 8.699370000000000047e+00
1.290999999999999943e+02 1.814299000000000106e+01
1.291500000000000057e+02 1.083844000000000030e+01
1.291999999999999886e+02 1.627186000000000021e+01
1.292500000000000000e+02 1.545705000000000062e+01
1.293000000000000114e+02 1.723479000000000028e+01
1.293499999999999943e+02 6.632489999999999775e+00
1.294000000000000057e+02 8.847739999999999938e+00
1.294499999999999886e+02 1.469203000000000081e+01
1.295000000000000000e+02 1.005737000000000059e+01
1.295500000000000114e+02 2.243260000000000076e+01
1.295999999999999943e+02 1.171533999999999942e+01
1.296500000000000057e+02 1.363003999999999927e+01
1.296999999999999886e+02 1.767232999999999876e+01
1.297500000000000000e+02 1.672907000000000011e+01
1.298000000000000114e+02 8.521530000000000271e+00
1.298499999999999943e+02 1.112228999999999957e+01
1.299000000000000057e+02 8.196659999999999613e+00
1.299499999999999886e+02 1.524421000000000070e+01
1.300000000000000000e+02 1.153725000000000023e+01
1.300500000000000114e+02 2.584609000000000023e+01
1.300999999999999943e+02 1.731541999999999959e+01
1.301500000000000057e+02 9.710319999999999396e+00
1.301999999999999886e+02 7.731840000000000046e+00
1.302500000000000000e+02 1.280406999999999940e+01
1.303000000000000114e+02 1.408939999999999948e+01
1.303499999999999943e+02 7.899099999999999788e+00
1.304000000000000057e+02 9.183249999999999247e+00
1.304499999999999886e+02 7.966800000000000104e+00
1.305000000000000000e+02 1.584470999999999918e+01
1.305500000000000114e+02 5.271370000000000111e+00
1.305999999999999943e+02 1.639408999999999850e+01
1.306500000000000057e+02 3.170567000000000135e+01
1.306999999999999886e+02 1.593693000000000026e+01
1.307500000000000000e+02 1.034232000000000085e+01
1.308000000000000114e+02 1.347929000000000066e+01
1.308499999999999943e+02 5.702110000000000234e+00
1.309000000000000057e+02 1.783238000000000056e+01
1.309499999999999886e+02 1.144896999999999920e+01
1.310000000000000000e+02 7.534600000000000186e+00
1.310500000000000114e+02 1.615981999999999985e+01
1.310999999999999943e+02 2.956587000000000032e+01
1.311500000000000057e+02 9.601630000000000109e+00
1.311999999999999886e+02 5.420720000000000205e+00
1.312500000000000000e+02 3.556150000000000144e+00
1.313000000000000114e+02 1.778613999999999962e+01
1.313499999999999943e+02 6.003120000000000012e+00
1.314000000000000057e+02 1.030193000000000048e+01
1.314499999999999886e+02 1.409450000000000003e+01
1.315000000000000000e+02 2.055455999999999861e+01
1.315500000000000114e+02 1.155798000000000059e+01
1.315999999999999943e+02 3.818119999999999958e+00
1.316500000000000057e+02 3.856679999999999886e+00
1.316999999999999886e+02 9.663980000000000459e+00
1.317500000000000000e+02 3.191852000000000089e+01
1.318000000000000114e+02 7.346090000000000231e+00
1.318499999999999943e+02 1.613352000000000075e+01
1.319000000000000057e+02 3.480150000000000077e+00
1.319499999999999886e+02 8.339890000000000470e+00
1.320000000000000000e+02 5.980480000000000018e+00
1.320500000000000114e+02 8.735360000000000014e+00
1.320999999999999943e+02 6.217950000000000088e+00
1.321500000000000057e+02 5.285190000000000055e+00
1.321999999999999886e+02 3.268343999999999738e+01
1.322500000000000000e+02 8.846560000000000201e+00
1.323000000000000114e+02 7.607579999999999565e+00
1.323499999999999943e+02 3.298230000000000217e+00
1.324000000000000057e+02 1.729957999999999885e+01
1.324499999999999886e+02 1.535383999999999993e+01
1.325000000000000000e+02 1.882000999999999991e+01
1.325500000000000114e+02 8.777990000000000848e+00
1.325999999999999943e+02 2.177396999999999849e+01
1.326500000000000057e+02 3.717501000000000033e+01
1.326999999999999886e+02 4.709559999999999746e+00
1.327500000000000000e+02 1.147021999999999942e+01
1.328000000000000114e+02 1.029021000000000008e+01
1.328499999999999943e+02 1.158967999999999954e+01
1.329000000000000057e+02 2.611412999999999940e+01
1.329499999999999886e+02 4.391313999999999851e+01
1.330000000000000000e+02 2.167184999999999917e+01
1.330500000000000114e+02 1.095181999999999967e+01
1.330999999999999943e+02 5.383049999999999891e+00
1.331500000000000057e+02 7.132069999999999688e+00
1.331999999999999886e+02 7.715790000000000148e+00
1.332500000000000000e+02 4.570619999999999905e+00
1.333000000000000114e+02 2.248959999999999937e+01
1.333499999999999943e+02 5.894829999999999792e+00
1.334000000000000057e+02 1.151545999999999914e+01
1.334499999999999886e+02 5.900229999999999642e+00
1.335000000000000000e+02 1.590366000000000035e+01
1.335500000000000114e+02 1.475305999999999962e+01
1.335999999999999943e+02 3.196027000000000129e+01
1.336500000000000057e+02 9.138669999999999405e+00
1.336999999999999886e+02 7.821869999999999656e+00
1.337500000000000000e+02 8.696339999999999293e+00
1.338000000000000114e+02 1.308094000000000001e+01
1.338499999999999943e+02 1.163348000000000049e+01
1.339000000000000057e+02 2.094870999999999839e+01
1.339499999999999886e+02 9.580769999999999342e+00
1.340000000000000000e+02 1.429557999999999929e+01
1.340500000000000114e+02 5.485280000000000378e+00
1.340999999999999943e+02 7.829439999999999955e+00
1.341500000000000057e+02 9.964499999999999247e+00
1.341999999999999886e+02 5.433849999999999625e+00
1.342500000000000000e+02 6.360920000000000130e+00
1.343000000000000114e+02 1.511941999999999986e+01
1.343499999999999943e+02 1.120120999999999967e+01
1.344000000000000057e+02 8.519869999999999166e+00
1.344499999999999886e+02 1.226145999999999958e+01
1.345000000000000000e+02 1.008295000000000030e+01
1.345500000000000114e+02 7.502860000000000085e+00
1.345999999999999943e+02 7.283310000000000173e+00
1.346500000000000057e+02 7.263829999999999565e+00
1.346999999999999886e+02 1.630809999999999960e+01
1.347500000000000000e+02 9.202629999999999200e+00
1.348000000000000114e+02 4.902829999999999799e+00
1.348499999999999943e+02 7.069370000000000154e+00
1.349000000000000057e+02 5.269260000000000055e+00
1.349499999999999886e+02 7.813749999999999751e+00
1.350000000000000000e+02 3.222827000000000197e+01
1.350500000000000114e+02 8.136110000000000397e+00
1.350999999999999943e+02 1.322580999999999918e+01
1.351500000000000057e+02 6.534169999999999590e+00
1.351999999999999886e+02 2.269747999999999877e+01
1.352500000000000000e+02 9.946630000000000749e+00
1.353000000000000114e+02 1.261898000000000053e+01
1.353499999999999943e+02 3.633169999999999789e+00
1.354000000000000057e+02 1.060036000000000023e+01
1.354499999999999886e+02 4.707480000000000331e+00
1.355000000000000000e+02 9.390029999999999433e+00
1.355500000000000114e+02 1.642902000000000129e+01
1.355999999999999943e+02 9.535019999999999385e+00
1.356500000000000057e+02 9.846330000000000027e+00
1.356999999999999886e+02 7.444639999999999702e+00
1.357500000000000000e+02 2.136534999999999940e+01
1.358000000000000114e+02 1.104030000000000022e+01
1.358499999999999943e+02 5.391919999999999824e+00
1.359000000000000057e+02 6.392170000000000130e+00
1.359499999999999886e+02 4.648990000000000400e+00
1.360000000000000000e+02 7.120160000000000267e+00
1.360500000000000114e+02 5.549339999999999939e+00
1.360999999999999943e+02 2.223808999999999969e+01
1.361500000000000057e+02 5.439700000000000202e+00
1.361999999999999886e+02 3.151759999999999895e+00
1.362500000000000000e+02 9.790229999999999322e+00
1.363000000000000114e+02 1.085598000000000063e+01
1.363499999999999943e+02 3.606770000000000032e+00
1.364000000000000057e+02 7.228679999999999772e+00
1.364499999999999886e+02 5.096809999999999619e+00
1.365000000000000000e+02 4.876170000000000115e+00
1.365500000000000114e+02 9.602570000000000050e+00
1.365999999999999943e+02 9.973869999999999791e+00
1.366500000000000057e+02 9.207720000000000127e+00
1.366999999999999886e+02 4.144110000000000404e+00
1.367500000000000000e+02 1.083010999999999946e+01
1.368000000000000114e+02 8.351670000000000371e+00
1.368499999999999943e+02 5.114410000000000345e+00
1.369000000000000057e+02 1.073550000000000004e+01
1.369499999999999886e+02 6.447750000000000092e+00
1.370000000000000000e+02 1.076056999999999952e+01
1.370500000000000114e+02 6.687299999999999578e+00
1.370999999999999943e+02 1.017107999999999990e+01
1.371500000000000057e+02 7.574370000000000047e+00
1.371999999999999886e+02 9.991929999999999978e+00
1.372500000000000000e+02 4.056540000000000035e+00
1.373000000000000114e+02 1.477505000000000024e+01
1.373499999999999943e+02 2.529296000000000078e+01
1.374000000000000057e+02 3.836713000000000306e+01
1.374499999999999886e+02 4.594710000000000072e+00
1.375000000000000000e+02 9.584550000000000125e+00
1.375500000000000114e+02 4.246489999999999654e+00
1.375999999999999943e+02 1.608373999999999882e+01
1.376500000000000057e+02 1.186708999999999925e+01
1.376999999999999886e+02 4.375219999999999665e+00
1.377500000000000000e+02 6.459469999999999601e+00
1.378000000000000114e+02 9.629429999999999268e+00
1.378499999999999943e+02 5.721549999999999692e+00
1.379000000000000057e+02 5.177579999999999849e+00
1.379499999999999886e+02 2.117661000000000016e+01
1.380000000000000000e+02 2.547213999999999956e+01
1.380500000000000114e+02 2.057668999999999926e+01
1.380999999999999943e+02 1.105206000000000088e+01
1.381500000000000057e+02 1.393111000000000033e+01
1.381999999999999886e+02 1.915238000000000085e+01
1.382500000000000000e+02 1.324980000000000047e+01
1.383000000000000114e+02 7.129019999999999690e+00
1.383499999999999943e+02 5.468009999999999593e+00
1.384000000000000057e+02 8.187469999999999359e+00
1.384499999999999886e+02 1.201087000000000060e+01
1.385000000000000000e+02 9.448470000000000368e+00
1.385500000000000114e+02 7.369329999999999714e+00
1.385999999999999943e+02 1.425262000000000029e+01
1.386500000000000057e+02 4.729040000000000354e+00
1.386999999999999886e+02 1.137897000000000070e+01
1.387500000000000000e+02 9.257419999999999760e+00
1.388000000000000114e+02 9.414289999999999381e+00
1.388499999999999943e+02 3.330839999999999801e+00
1.389000000000000057e+02 3.115079999999999849e+00
1.389499999999999886e+02 3.714399999999999924e+00
1.390000000000000000e+02 1.030588000000000015e+01
1.390500000000000114e+02 7.790899999999999714e+00
1.390999999999999943e+02 5.834859999999999935e+00
1.391500000000000057e+02 6.923390000000000377e+00
1.391999999999999886e+02 1.829779999999999873e+01
1.392500000000000000e+02 1.387753999999999976e+01
1.393000000000000114e+02 4.986110000000000042e+00
1.393499999999999943e+02 8.899599999999999511e+00
1.394000000000000057e+02 6.887190000000000367e+00
1.394499999999999886e+02 7.631350000000000300e+00
1.395000000000000000e+02 2.473430000000000017e+00
1.395500000000000114e+02 1.471425999999999945e+01
1.395999999999999943e+02 1.922644000000000020e+01
1.396500000000000057e+02 8.833259999999999224e+00
1.396999999999999886e+02 1.006245999999999974e+01
1.397500000000000000e+02 1.200909000000000049e+01
1.398000000000000114e+02 9.390029999999999433e+00
1.398499999999999943e+02 1.603976000000000113e+01
1.399000000000000057e+02 8.758960000000000079e+00
1.399499999999999886e+02 7.733740000000000059e+00
1.400000000000000000e+02 1.048006999999999955e+01
1.400500000000000114e+02 8.524530000000000385e+00
1.400999999999999943e+02 1.766064000000000078e+01
1.401500000000000057e+02 6.387819999999999609e+00
1.401999999999999886e+02 5.170810000000000350e+00
1.402500000000000000e+02 1.723170999999999964e+01
1.403000000000000114e+02 3.779199999999999893e+00
1.403499999999999943e+02 4.708879999999999733e+00
1.404000000000000057e+02 6.955490000000000173e+00
1.404499999999999886e+02 4.302260000000000417e+00
1.405000000000000000e+02 4.702440000000000175e+00
1.405500000000000114e+02 1.004476000000000013e+01
1.405999999999999943e+02 1.336215999999999937e+01
1.406500000000000057e+02 1.708168999999999826e+01
1.406999999999999886e+02 1.973996999999999957e+01
1.407500000000000000e+02 2.096415999999999968e+01
1.408000000000000114e+02 7.200409999999999755e+00
1.408499999999999943e+02 7.026819999999999844e+00
1.409000000000000057e+02 1.259460999999999942e+01
1.409499999999999886e+02 6.364589999999999748e+00
1.410000000000000000e+02 5.909270000000000245e+00
1.410500000000000114e+02 6.316849999999999632e+00
1.410999999999999943e+02 8.544409999999999172e+00
1.411500000000000057e+02 1.837233000000000160e+01
1.411999999999999886e+02 6.242930000000000312e+00
1.412500000000000000e+02 3.560140000000000082e+00
1.413000000000000114e+02 1.202739000000000047e+01
1.413499999999999943e+02 6.606209999999999916e+00
1.414000000000000057e+02 9.468980000000000175e+00
1.414499999999999886e+02 7.644199999999999662e+00
1.415000000000000000e+02 1.241737999999999964e+01
1.415500000000000114e+02 2.241516000000000020e+01
1.415999999999999943e+02 3.873769999999999936e+00
1.416500000000000057e+02 1.566798000000000002e+01
1.416999999999999886e+02 2.532010000000000094e+00
1.417500000000000000e+02 1.558988000000000085e+01
1.418000000000000114e+02 6.249579999999999913e+00
1.418499999999999943e+02 1.214010999999999996e+01
1.419000000000000057e+02 6.515200000000000102e+00
1.419499999999999886e+02 5.699690000000000367e+00
1.420000000000000000e+02 2.594454999999999956e+01
1.420500000000000114e+02 5.662569999999999659e+00
1.420999999999999943e+02 6.586009999999999920e+00
1.421500000000000057e+02 2.703989999999999938e+01
1.421999999999999886e+02 1.874700999999999951e+01
1.422500000000000000e+02 4.968609999999999971e+00
1.423000000000000114e+02 1.337745999999999924e+01
1.423499999999999943e+02 7.785339999999999705e+00
1.424000000000000057e+02 1.351537000000000077e+01
1.424499999999999886e+02 4.348090000000000011e+00
1.425000000000000000e+02 1.136570999999999998e+01
1.425500000000000114e+02 7.704629999999999868e+00
1.425999999999999943e+02 7.343960000000000043e+00
1.426500000000000057e+02 1.210807999999999929e+01
1.426999999999999886e+02 5.083619999999999806e+00
1.427500000000000000e+02 5.226169999999999760e+00
1.428000000000000114e+02 8.383580000000000254e+00
1.428499999999999943e+02 6.583779999999999966e+00
1.429000000000000057e+02 5.199370000000000047e+00
1.429499999999999886e+02 1.993246999999999858e+01
1.430000000000000000e+02 3.047200000000000131e+00
1.430500000000000114e+02 1.032180999999999926e+01
1.430999999999999943e+02 9.231920000000000570e+00
1.431500000000000057e+02 1.501545999999999914e+01
1.431999999999999886e+02 8.626889999999999503e+00
1.432500000000000000e+02 1.051844999999999963e+01
1.433000000000000114e+02 9.184720000000000439e+00
1.433499999999999943e+02 9.283289999999999154e+00
1.434000000000000057e+02 7.319950000000000401e+00
1.434499999999999886e+02 7.740140000000000242e+00
1.435000000000000000e+02 1.601616999999999891e+01
1.435500000000000114e+02 5.518410000000000259e+00
1.435999999999999943e+02 5.657140000000000057e+00
1.436500000000000057e+02 1.570557999999999943e+01
1.436999999999999886e+02 8.924899999999999167e+00
1.437500000000000000e+02 3.568839999999999790e+00
1.438000000000000114e+02 1.261965999999999966e+01
1.438499999999999943e+02 8.713829999999999742e+00
1.439000000000000057e+02 2.249959000000000131e+01
1.439499999999999886e+02 1.616343000000000174e+01
1.440000000000000000e+02 1.499261000000000088e+01
1.440500000000000114e+02 1.150135000000000041e+01
1.440999999999999943e+02 1.548104000000000013e+01
1.441500000000000057e+02 8.835739999999999483e+00
1.441999999999999886e+02 9.882270000000000110e+00
1.442500000000000000e+02 4.205470000000000041e+00
1.443000000000000114e+02 1.768342000000000169e+01
1.443499999999999943e+02 5.002069999999999794e+00
1.444000000000000057e+02 1.591596000000000011e+01
1.444499999999999886e+02 4.701159999999999783e+00
1.445000000000000000e+02 6.061679999999999957e+00
1.445500000000000114e+02 6.384409999999999918e+00
1.445999999999999943e+02 1.144149999999999956e+01
1.446500000000000057e+02 3.065484999999999971e+01
1.446999999999999886e+02 1.416277999999999970e+01
1.447500000000000000e+02 2.812120000000000175e+00
1.448000000000000114e+02 5.006890000000000285e+00
1.448499999999999943e+02 1.257189999999999941e+01
1.449000000000000057e+02 2.285820000000000007e+01
1.449499999999999886e+02 6.838569999999999816e+00
1.450000000000000000e+02 1.132258000000000031e+01
1.450500000000000114e+02 1.856799000000000177e+01
1.450999999999999943e+02 7.658540000000000347e+00
1.451500000000000057e+02 7.431259999999999977e+00
1.451999999999999886e+02 2.137794999999999845e+01
1.452500000000000000e+02 9.666919999999999291e+00
1.453000000000000114e+02 1.723344000000000165e+01
1.453499999999999943e+02 1.458394000000000013e+01
1.454000000000000057e+02 7.974350000000000271e+00
1.454499999999999886e+02 2.686654000000000053e+01
1.455000000000000000e+02 2.831099999999999994e+01
1.455500000000000114e+02 2.077758000000000038e+01
1.455999999999999943e+02 1.222669999999999924e+01
1.456500000000000057e+02 2.385005999999999915e+01
1.456999999999999886e+02 1.756430999999999898e+01
1.457500000000000000e+02 1.338031999999999933e+01
1.458000000000000114e+02 1.341023999999999994e+01
1.458499999999999943e+02 2.745776000000000039e+01
1.459000000000000057e+02 2.308947999999999823e+01
1.459499999999999886e+02 1.090808999999999962e+01
1.460000000000000000e+02 2.854016000000000020e+01
1.460500000000000114e+02 2.034924000000000177e+01
1.460999999999999943e+02 5.970550000000000246e+00
1.461500000000000057e+02 3.912080000000000002e+00
1.461999999999999886e+02 1.267479999999999940e+01
1.462500000000000000e+02 1.501150999999999947e+01
1.463000000000000114e+02 8.537979999999999237e+00
1.463499999999999943e+02 6.882880000000000109e+00
1.464000000000000057e+02 1.396640999999999977e+01
1.464499999999999886e+02 4.674880000000000280e+01
1.465000000000000000e+02 1.127668000000000070e+01
1.465500000000000114e+02 9.679209999999999425e+00
1.465999999999999943e+02 6.864530000000000243e+00
1.466500000000000057e+02 1.228843999999999959e+01
1.466999999999999886e+02 1.144641000000000020e+01
1.467500000000000000e+02 1.448869000000000007e+01
1.468000000000000114e+02 8.693709999999999383e+00
1.468499999999999943e+02 1.190615000000000023e+01
1.469000000000000057e+02 1.143886999999999965e+01
1.469499999999999886e+02 3.232099999999999795e+01
1.470000000000000000e+02 7.395590000000000330e+00
1.470500000000000114e+02 2.958738999999999919e+01
1.470999999999999943e+02 1.221350999999999942e+01
1.471500000000000057e+02 1.597161999999999971e+01
1.471999999999999886e+02 4.426919999999999966e+00
1.472500000000000000e+02 1.097517000000000031e+01
1.473000000000000114e+02 4.649440000000000239e+00
1.473499999999999943e+02 7.384140000000000370e+00
1.474000000000000057e+02 4.736119999999999663e+00
1.474499999999999886e+02 9.390190000000000481e+00
1.475000000000000000e+02 1.872730999999999923e+01
1.475500000000000114e+02 3.926579999999999959e+00
1.475999999999999943e+02 1.257179000000000002e+01
1.476500000000000057e+02 1.053982000000000063e+01
1.476999999999999886e+02 1.054326000000000008e+01
1.477500000000000000e+02 1.215817000000000014e+01
1.478000000000000114e+02 2.914977999999999980e+01
1.478499999999999943e+02 2.557804000000000144e+01
1.479000000000000057e+02 3.220707000000000164e+01
1.479499999999999886e+02 9.300950000000000273e+00
1.480000000000000000e+02 2.412174999999999869e+01
1.480500000000000114e+02 5.776950000000000252e+00
1.480999999999999943e+02 1.404977000000000054e+01
1.481500000000000057e+02 2.496189000000000036e+01
1.481999999999999886e+02 1.041915000000000013e+01
1.482500000000000000e+02 2.347828000000000159e+01
1.483000000000000114e+02 2.070354999999999990e+01
1.483499999999999943e+02 5.998990000000000045e+00
1.484000000000000057e+02 2.449221999999999966e+01
1.484499999999999886e+02 1.204776000000000025e+01
1.485000000000000000e+02 1.008765000000000001e+01
1.485500000000000114e+02 1.174024999999999963e+01
1.485999999999999943e+02 1.891676999999999964e+01
1.486500000000000057e+02 9.216100000000000847e+00
1.486999999999999886e+02 1.026830999999999960e+01
1.487500000000000000e+02 8.412430000000000518e+00
1.488000000000000114e+02 5.567569999999999908e+00
1.488499999999999943e+02 2.840946999999999889e+01
1.489000000000000057e+02 7.938880000000000159e+00
1.489499999999999886e+02 2.744661999999999935e+01
1.490000000000000000e+02 8.093711999999999307e+01
1.490500000000000114e+02 3.137721000000000160e+01
1.490999999999999943e+02 3.008923000000000059e+01
1.491500000000000057e+02 1.666311999999999927e+01
1.491999999999999886e+02 2.978818000000000055e+01
1.492500000000000000e+02 2.217069000000000045e+01
1.493000000000000114e+02 1.037112599999999958e+02
1.493499999999999943e+02 2.183964999999999890e+01
1.494000000000000057e+02 1.696722000000000108e+01
1.494499999999999886e+02 4.151514000000000237e+01
1.495000000000000000e+02 4.018901999999999930e+01
1.495500000000000114e+02 7.185260000000000424e+00
1.495999999999999943e+02 1.763967999999999847e+01
1.496500000000000057e+02 1.194101999999999997e+01
1.496999999999999886e+02 2.692530000000000001e+01
1.497500000000000000e+02 8.694779999999999731e+00
1.498000000000000114e+02 6.417807000000000528e+01
1.498499999999999943e+02 1.393543000000000021e+01
1.499000000000000057e+02 2.277921999999999869e+01
1.499499999999999886e+02 7.558100000000000307e+01
1.500000000000000000e+02 4.062930999999999671e+01
