# Supplementary material for: Elevated concentrations cause upright alpha-synuclein conformation at lipid interfaces
Source: Nat Commun. 2023 Sep 18;14:5731. doi: 10.1038/s41467-023-39843-1 (PMC10507035; doi:10.1038/s41467-023-39843-1)
Supplement: Supplementary file 3 — Source Data [file 41467_2023_39843_MOESM3_ESM.zip › Source Data file/FigureS12/figS12_lowLPR_rss_s3_r1.txt]

0.000000000000000000e+00 2.477440999999999960e+01
5.000000000000000278e-02 4.493610000000000326e+01
1.000000000000000056e-01 4.189985999999999677e+01
1.499999999999999944e-01 1.997941000000000145e+01
2.000000000000000111e-01 6.060244000000000142e+01
2.500000000000000000e-01 4.067969000000000079e+01
2.999999999999999889e-01 5.554375999999999891e+01
3.499999999999999778e-01 3.060716999999999999e+01
4.000000000000000222e-01 3.158651000000000053e+01
4.500000000000000111e-01 4.073920999999999992e+01
5.000000000000000000e-01 4.771477000000000146e+01
5.500000000000000444e-01 4.330678000000000338e+01
5.999999999999999778e-01 3.596723999999999677e+01
6.500000000000000222e-01 2.445531000000000077e+01
6.999999999999999556e-01 2.068974000000000046e+01
7.500000000000000000e-01 1.277065999999999946e+01
8.000000000000000444e-01 8.090659999999999741e+00
8.499999999999999778e-01 5.361305000000000121e+01
9.000000000000000222e-01 5.505263999999999669e+01
9.499999999999999556e-01 1.799755000000000038e+01
1.000000000000000000e+00 5.773010000000000019e+01
1.050000000000000044e+00 2.937079999999999913e+01
1.100000000000000089e+00 4.813306000000000040e+01
1.149999999999999911e+00 5.076319000000000159e+01
1.199999999999999956e+00 5.329637000000000313e+01
1.250000000000000000e+00 3.215187999999999846e+01
1.300000000000000044e+00 2.410576999999999970e+01
1.350000000000000089e+00 3.819444000000000017e+01
1.399999999999999911e+00 2.613839000000000112e+01
1.449999999999999956e+00 3.806844000000000250e+01
1.500000000000000000e+00 3.491420999999999708e+01
1.550000000000000044e+00 9.189740000000000464e+01
1.600000000000000089e+00 5.384566000000000230e+01
1.649999999999999911e+00 3.543988000000000227e+01
1.699999999999999956e+00 5.654827000000000226e+01
1.750000000000000000e+00 3.429585999999999757e+01
1.800000000000000044e+00 4.213306000000000040e+01
1.850000000000000089e+00 2.477964000000000055e+01
1.899999999999999911e+00 4.120996999999999844e+01
1.949999999999999956e+00 2.979117000000000104e+01
2.000000000000000000e+00 4.486023999999999745e+01
2.049999999999999822e+00 2.411339999999999861e+01
2.100000000000000089e+00 5.251330999999999705e+01
2.149999999999999911e+00 5.288128999999999991e+01
2.200000000000000178e+00 3.038707000000000136e+01
2.250000000000000000e+00 2.631694999999999851e+01
2.299999999999999822e+00 2.247013000000000105e+01
2.350000000000000089e+00 8.495941999999999439e+01
2.399999999999999911e+00 4.547771999999999792e+01
2.450000000000000178e+00 4.946025000000000205e+01
2.500000000000000000e+00 5.947429000000000343e+01
2.549999999999999822e+00 1.976650000000000063e+01
2.600000000000000089e+00 7.634964999999999691e+01
2.649999999999999911e+00 1.195788500000000028e+02
2.700000000000000178e+00 5.880057999999999652e+01
2.750000000000000000e+00 3.263069000000000131e+01
2.799999999999999822e+00 3.478806000000000154e+01
2.850000000000000089e+00 7.572093999999999880e+01
2.899999999999999911e+00 2.559524000000000044e+01
2.950000000000000178e+00 4.132710999999999757e+01
3.000000000000000000e+00 4.419731999999999772e+01
3.049999999999999822e+00 2.409966999999999970e+01
3.100000000000000089e+00 1.831680000000000064e+01
3.149999999999999911e+00 2.635558999999999941e+01
3.200000000000000178e+00 4.966624999999999801e+01
3.250000000000000000e+00 4.340850999999999971e+01
3.299999999999999822e+00 4.797258000000000067e+01
3.350000000000000089e+00 1.509229200000000048e+02
3.399999999999999911e+00 2.775466000000000122e+01
3.450000000000000178e+00 1.181770300000000020e+02
3.500000000000000000e+00 5.852635999999999683e+01
3.549999999999999822e+00 6.610492999999999597e+01
3.600000000000000089e+00 3.564750999999999692e+01
3.649999999999999911e+00 6.499101000000000283e+01
3.700000000000000178e+00 3.506101999999999919e+01
3.750000000000000000e+00 4.024730000000000274e+01
3.799999999999999822e+00 1.717538000000000054e+01
3.850000000000000089e+00 1.893198999999999899e+01
3.899999999999999911e+00 4.055022999999999911e+01
3.950000000000000178e+00 2.992936999999999870e+01
4.000000000000000000e+00 4.544082000000000221e+01
4.049999999999999822e+00 5.353486999999999796e+01
4.099999999999999645e+00 4.161482999999999777e+01
4.150000000000000355e+00 8.004294000000000153e+01
4.200000000000000178e+00 3.177020999999999873e+01
4.250000000000000000e+00 2.766073000000000093e+01
4.299999999999999822e+00 1.206979299999999995e+02
4.349999999999999645e+00 1.558230000000000004e+01
4.400000000000000355e+00 3.600858000000000203e+01
4.450000000000000178e+00 4.970253000000000299e+01
4.500000000000000000e+00 5.433758000000000266e+01
4.549999999999999822e+00 4.527669999999999817e+01
4.599999999999999645e+00 3.875558000000000192e+01
4.650000000000000355e+00 4.303956000000000159e+01
4.700000000000000178e+00 3.223812999999999818e+01
4.750000000000000000e+00 3.054391999999999996e+01
4.799999999999999822e+00 3.204630000000000223e+01
4.849999999999999645e+00 5.106195999999999913e+01
4.900000000000000355e+00 2.699978000000000122e+01
4.950000000000000178e+00 4.427714000000000283e+01
5.000000000000000000e+00 5.783104999999999762e+01
5.049999999999999822e+00 2.936111000000000004e+01
5.099999999999999645e+00 2.068208999999999875e+01
5.150000000000000355e+00 4.323505000000000109e+01
5.200000000000000178e+00 4.257871999999999701e+01
5.250000000000000000e+00 5.418894999999999840e+01
5.299999999999999822e+00 4.592054000000000258e+01
5.349999999999999645e+00 5.239732000000000056e+01
5.400000000000000355e+00 7.993461999999999534e+01
5.450000000000000178e+00 4.119745000000000346e+01
5.500000000000000000e+00 6.262093000000000131e+01
5.549999999999999822e+00 3.351234000000000179e+01
5.599999999999999645e+00 9.063519999999999754e+01
5.650000000000000355e+00 2.220793000000000106e+01
5.700000000000000178e+00 5.105642000000000280e+01
5.750000000000000000e+00 3.905364999999999753e+01
5.799999999999999822e+00 3.563219999999999743e+01
5.849999999999999645e+00 4.114200999999999908e+01
5.900000000000000355e+00 3.826485000000000269e+01
5.950000000000000178e+00 5.015297999999999945e+01
6.000000000000000000e+00 2.041705999999999932e+01
6.049999999999999822e+00 3.398702999999999719e+01
6.099999999999999645e+00 2.635790000000000077e+01
6.150000000000000355e+00 3.822402999999999906e+01
6.200000000000000178e+00 3.376874000000000109e+01
6.250000000000000000e+00 2.135391999999999868e+01
6.299999999999999822e+00 1.038804000000000016e+01
6.349999999999999645e+00 3.146493999999999858e+01
6.400000000000000355e+00 3.672804000000000002e+01
6.450000000000000178e+00 1.602671000000000134e+01
6.500000000000000000e+00 9.429407000000000494e+01
6.549999999999999822e+00 3.508749000000000251e+01
6.599999999999999645e+00 2.993297000000000097e+01
6.650000000000000355e+00 1.764518999999999949e+01
6.700000000000000178e+00 3.392399000000000342e+01
6.750000000000000000e+00 3.253533000000000186e+01
6.799999999999999822e+00 8.828491999999999962e+01
6.849999999999999645e+00 5.133643000000000001e+01
6.900000000000000355e+00 5.004225999999999885e+01
6.950000000000000178e+00 5.048143000000000313e+01
7.000000000000000000e+00 4.696184000000000225e+01
7.049999999999999822e+00 9.387042999999999893e+01
7.099999999999999645e+00 8.590841000000000349e+01
7.150000000000000355e+00 3.491814999999999714e+01
7.200000000000000178e+00 2.652649999999999864e+01
7.250000000000000000e+00 4.616882999999999981e+01
7.299999999999999822e+00 1.309848999999999997e+01
7.349999999999999645e+00 3.537792999999999921e+01
7.400000000000000355e+00 3.838412999999999897e+01
7.450000000000000178e+00 4.675809000000000282e+01
7.500000000000000000e+00 3.175219999999999843e+01
7.549999999999999822e+00 2.670283999999999835e+01
7.599999999999999645e+00 4.972263999999999839e+01
7.650000000000000355e+00 3.566982999999999748e+01
7.700000000000000178e+00 1.557497000000000043e+01
7.750000000000000000e+00 2.477493000000000123e+01
7.799999999999999822e+00 4.179019999999999868e+01
7.849999999999999645e+00 4.534893000000000285e+01
7.900000000000000355e+00 9.502966999999999587e+01
7.950000000000000178e+00 4.999280999999999864e+01
8.000000000000000000e+00 2.438509000000000171e+01
8.050000000000000711e+00 4.914954000000000178e+01
8.099999999999999645e+00 4.023145000000000238e+01
8.150000000000000355e+00 2.915819000000000116e+01
8.199999999999999289e+00 2.411017000000000010e+01
8.250000000000000000e+00 1.834812000000000154e+01
8.300000000000000711e+00 3.247135000000000105e+01
8.349999999999999645e+00 1.479448000000000008e+01
8.400000000000000355e+00 3.676870000000000260e+01
8.449999999999999289e+00 1.526840999999999937e+01
8.500000000000000000e+00 1.340512999999999977e+01
8.550000000000000711e+00 4.704097999999999757e+01
8.599999999999999645e+00 3.829084999999999894e+01
8.650000000000000355e+00 1.627966999999999942e+01
8.699999999999999289e+00 4.133344000000000307e+01
8.750000000000000000e+00 9.079227000000000203e+01
8.800000000000000711e+00 4.346788000000000096e+01
8.849999999999999645e+00 3.980651999999999902e+01
8.900000000000000355e+00 1.424731000000000058e+01
8.949999999999999289e+00 1.450789800000000014e+02
9.000000000000000000e+00 4.892062900000000241e+02
9.050000000000000711e+00 2.778596999999999895e+01
9.099999999999999645e+00 2.410658000000000101e+01
9.150000000000000355e+00 3.431170999999999793e+01
9.199999999999999289e+00 4.304281999999999897e+01
9.250000000000000000e+00 5.220544999999999902e+01
9.300000000000000711e+00 2.091910999999999987e+01
9.349999999999999645e+00 2.778954999999999842e+01
9.400000000000000355e+00 2.607041999999999859e+01
9.449999999999999289e+00 2.806149999999999878e+01
9.500000000000000000e+00 1.677400000000000091e+01
9.550000000000000711e+00 1.949645999999999901e+01
9.599999999999999645e+00 1.762499000000000038e+01
9.650000000000000355e+00 3.409121999999999986e+01
9.699999999999999289e+00 8.872490000000000876e+00
9.750000000000000000e+00 2.346848999999999918e+01
9.800000000000000711e+00 5.284664999999999679e+01
9.849999999999999645e+00 5.225659999999999883e+01
9.900000000000000355e+00 5.224770000000000181e+01
9.949999999999999289e+00 1.804172000000000153e+01
1.000000000000000000e+01 4.050652999999999793e+01
1.005000000000000071e+01 3.439379999999999882e+01
1.009999999999999964e+01 3.615390000000000015e+01
1.015000000000000036e+01 3.056117000000000061e+01
1.019999999999999929e+01 1.359332999999999991e+01
1.025000000000000000e+01 4.993195000000000050e+01
1.030000000000000071e+01 1.282203999999999944e+01
1.034999999999999964e+01 1.675797999999999988e+01
1.040000000000000036e+01 4.565863000000000227e+01
1.044999999999999929e+01 3.372565000000000168e+01
1.050000000000000000e+01 1.855658000000000030e+01
1.055000000000000071e+01 3.305073999999999756e+01
1.059999999999999964e+01 4.274056999999999817e+01
1.065000000000000036e+01 2.296632999999999925e+01
1.069999999999999929e+01 2.852209999999999823e+01
1.075000000000000000e+01 3.480221999999999838e+01
1.080000000000000071e+01 2.121227000000000018e+01
1.084999999999999964e+01 2.871270000000000167e+01
1.090000000000000036e+01 3.626659000000000077e+01
1.094999999999999929e+01 4.660038000000000125e+01
1.100000000000000000e+01 3.136797999999999931e+01
1.105000000000000071e+01 2.797296000000000049e+01
1.109999999999999964e+01 1.685630000000000095e+01
1.115000000000000036e+01 5.724090000000000344e+01
1.119999999999999929e+01 3.173616000000000170e+01
1.125000000000000000e+01 4.681969999999999743e+01
1.130000000000000071e+01 2.982869000000000170e+01
1.134999999999999964e+01 2.161854999999999905e+01
1.140000000000000036e+01 4.922238999999999720e+01
1.144999999999999929e+01 4.268335999999999899e+02
1.150000000000000000e+01 3.349927999999999884e+01
1.155000000000000071e+01 1.435334599999999909e+02
1.159999999999999964e+01 2.675574999999999903e+01
1.165000000000000036e+01 6.244543000000000177e+01
1.169999999999999929e+01 2.686638999999999911e+01
1.175000000000000000e+01 3.827682000000000073e+01
1.180000000000000071e+01 3.792996999999999730e+01
1.184999999999999964e+01 2.390262999999999849e+01
1.190000000000000036e+01 1.561074999999999946e+01
1.194999999999999929e+01 4.609017000000000053e+01
1.200000000000000000e+01 8.384829999999999117e+00
1.205000000000000071e+01 2.481899999999999906e+01
1.209999999999999964e+01 1.883430999999999855e+01
1.215000000000000036e+01 3.609324000000000154e+01
1.219999999999999929e+01 4.431107000000000085e+01
1.225000000000000000e+01 2.106709999999999994e+01
1.230000000000000071e+01 4.888539999999999708e+01
1.234999999999999964e+01 2.437902000000000058e+01
1.240000000000000036e+01 2.809499999999999886e+01
1.244999999999999929e+01 4.122305000000000064e+01
1.250000000000000000e+01 4.016526000000000352e+01
1.255000000000000071e+01 7.891146000000000527e+01
1.259999999999999964e+01 5.036028000000000304e+01
1.265000000000000036e+01 1.101691299999999956e+02
1.269999999999999929e+01 4.520700999999999681e+01
1.275000000000000000e+01 5.742273000000000138e+01
1.280000000000000071e+01 3.578616999999999848e+01
1.284999999999999964e+01 5.482412000000000063e+01
1.290000000000000036e+01 3.728569000000000244e+01
1.294999999999999929e+01 6.593804000000000087e+01
1.300000000000000000e+01 3.588794000000000040e+01
1.305000000000000071e+01 1.282657299999999907e+02
1.309999999999999964e+01 5.687028000000000105e+01
1.315000000000000036e+01 1.941610200000000077e+02
1.319999999999999929e+01 5.226059000000000054e+01
1.325000000000000000e+01 6.112485000000000213e+01
1.330000000000000071e+01 9.635410000000000252e+00
1.334999999999999964e+01 4.331736999999999682e+01
1.340000000000000036e+01 4.592007999999999868e+01
1.344999999999999929e+01 4.946882000000000090e+01
1.350000000000000000e+01 3.896990000000000265e+01
1.355000000000000071e+01 4.998371099999999956e+02
1.359999999999999964e+01 4.308053999999999917e+01
1.365000000000000036e+01 2.762040999999999968e+01
1.369999999999999929e+01 2.851808000000000121e+01
1.375000000000000000e+01 1.109609000000000023e+01
1.380000000000000071e+01 3.383160999999999774e+01
1.384999999999999964e+01 3.558297000000000310e+01
1.390000000000000036e+01 3.660264999999999702e+01
1.394999999999999929e+01 1.730318000000000112e+01
1.400000000000000000e+01 1.064352000000000054e+01
1.405000000000000071e+01 3.620374000000000336e+01
1.409999999999999964e+01 2.412774999999999892e+01
1.415000000000000036e+01 7.616920000000000357e+00
1.419999999999999929e+01 2.280373000000000161e+01
1.425000000000000000e+01 3.242374000000000223e+01
1.430000000000000071e+01 3.559396000000000271e+01
1.434999999999999964e+01 3.367768000000000228e+01
1.440000000000000036e+01 1.303267999999999915e+01
1.444999999999999929e+01 2.171769600000000082e+02
1.450000000000000000e+01 3.105788000000000082e+01
1.455000000000000071e+01 4.002244999999999919e+01
1.459999999999999964e+01 3.000808999999999926e+01
1.465000000000000036e+01 3.707529000000000252e+01
1.469999999999999929e+01 7.613957999999999515e+01
1.475000000000000000e+01 4.664110999999999763e+01
1.480000000000000071e+01 4.562053999999999832e+01
1.484999999999999964e+01 6.058357999999999777e+01
1.490000000000000036e+01 3.086887000000000114e+01
1.494999999999999929e+01 5.344939000000000107e+01
1.500000000000000000e+01 4.421788999999999703e+01
1.505000000000000071e+01 5.736540000000000106e+01
1.509999999999999964e+01 4.758498999999999768e+01
1.515000000000000036e+01 5.522641000000000133e+01
1.519999999999999929e+01 4.096350999999999942e+01
1.525000000000000000e+01 5.795011000000000223e+01
1.530000000000000071e+01 5.777626000000000062e+01
1.534999999999999964e+01 1.827515999999999963e+01
1.540000000000000036e+01 1.664831999999999823e+01
1.544999999999999929e+01 3.907892999999999972e+01
1.550000000000000000e+01 4.115659999999999741e+01
1.555000000000000071e+01 1.029513000000000034e+01
1.559999999999999964e+01 3.623487000000000080e+01
1.565000000000000036e+01 8.313352000000000430e+01
1.569999999999999929e+01 1.118214700000000050e+02
1.575000000000000000e+01 2.973470000000000013e+01
1.580000000000000071e+01 3.130095999999999989e+01
1.584999999999999964e+01 2.572193000000000040e+01
1.590000000000000036e+01 1.385332699999999875e+02
1.594999999999999929e+01 3.132514000000000109e+01
1.600000000000000000e+01 3.536151999999999873e+01
1.605000000000000071e+01 1.548662699999999859e+02
1.610000000000000142e+01 2.173535000000000039e+01
1.614999999999999858e+01 7.332824999999999704e+01
1.619999999999999929e+01 4.788586000000000098e+01
1.625000000000000000e+01 4.308990000000000009e+01
1.630000000000000071e+01 6.077937000000000012e+01
1.635000000000000142e+01 2.904346999999999923e+01
1.639999999999999858e+01 2.798257999999999868e+01
1.644999999999999929e+01 4.526411999999999836e+01
1.650000000000000000e+01 3.735819000000000045e+01
1.655000000000000071e+01 3.179900999999999911e+01
1.660000000000000142e+01 1.554679999999999929e+01
1.664999999999999858e+01 3.936580000000000013e+01
1.669999999999999929e+01 4.161326999999999998e+01
1.675000000000000000e+01 4.810994000000000170e+01
1.680000000000000071e+01 3.961742999999999881e+01
1.685000000000000142e+01 4.291745999999999839e+01
1.689999999999999858e+01 4.493254000000000303e+01
1.694999999999999929e+01 5.518565999999999860e+01
1.700000000000000000e+01 3.138859000000000066e+01
1.705000000000000071e+01 3.111352000000000118e+01
1.710000000000000142e+01 1.345658000000000065e+01
1.714999999999999858e+01 3.011407000000000167e+01
1.719999999999999929e+01 1.034625999999999912e+01
1.725000000000000000e+01 1.159609000000000023e+01
1.730000000000000071e+01 1.802528999999999826e+01
1.735000000000000142e+01 4.083355999999999852e+01
1.739999999999999858e+01 3.789564000000000021e+01
1.744999999999999929e+01 1.662801999999999936e+01
1.750000000000000000e+01 4.880872999999999706e+01
1.755000000000000071e+01 4.907961999999999847e+01
1.760000000000000142e+01 3.749069999999999681e+01
1.764999999999999858e+01 3.814614999999999867e+01
1.769999999999999929e+01 4.596681000000000239e+01
1.775000000000000000e+01 2.522860000000000014e+01
1.780000000000000071e+01 3.885580000000000211e+01
1.785000000000000142e+01 8.182819999999999538e+00
1.789999999999999858e+01 1.300943000000000040e+02
1.794999999999999929e+01 2.153393000000000157e+01
1.800000000000000000e+01 2.351090999999999909e+01
1.805000000000000071e+01 3.933259000000000327e+01
1.810000000000000142e+01 1.595889000000000024e+01
1.814999999999999858e+01 4.878535999999999717e+01
1.819999999999999929e+01 3.712803999999999860e+01
1.825000000000000000e+01 3.591613000000000255e+01
1.830000000000000071e+01 7.580199000000000353e+01
1.835000000000000142e+01 2.207244999999999990e+01
1.839999999999999858e+01 3.720815999999999946e+01
1.844999999999999929e+01 2.377083999999999975e+01
1.850000000000000000e+01 8.531269999999999243e+00
1.855000000000000071e+01 4.910495000000000232e+01
1.860000000000000142e+01 9.998979999999999535e+00
1.864999999999999858e+01 1.317521999999999949e+01
1.869999999999999929e+01 2.017898999999999887e+01
1.875000000000000000e+01 4.504782000000000153e+01
1.880000000000000071e+01 9.733470000000000510e+00
1.885000000000000142e+01 3.353985999999999734e+01
1.889999999999999858e+01 3.069134000000000029e+01
1.894999999999999929e+01 3.312407999999999930e+01
1.900000000000000000e+01 1.548682599999999923e+02
1.905000000000000071e+01 1.903818000000000055e+01
1.910000000000000142e+01 4.784906000000000148e+01
1.914999999999999858e+01 3.141769000000000034e+01
1.919999999999999929e+01 1.932834000000000074e+01
1.925000000000000000e+01 3.007533000000000101e+01
1.930000000000000071e+01 2.555685000000000073e+01
1.935000000000000142e+01 3.424183000000000021e+01
1.939999999999999858e+01 3.632325999999999766e+01
1.944999999999999929e+01 1.640164000000000044e+01
1.950000000000000000e+01 3.007594999999999885e+01
1.955000000000000071e+01 2.071351999999999904e+01
1.960000000000000142e+01 1.342648999999999937e+01
1.964999999999999858e+01 1.728609000000000151e+01
1.969999999999999929e+01 4.334640999999999877e+01
1.975000000000000000e+01 3.221363999999999805e+01
1.980000000000000071e+01 6.465160000000000018e+00
1.985000000000000142e+01 6.311012999999999806e+01
1.989999999999999858e+01 1.542107999999999990e+01
1.994999999999999929e+01 2.258721999999999852e+01
2.000000000000000000e+01 2.986206999999999923e+01
2.005000000000000071e+01 2.995315000000000083e+01
2.010000000000000142e+01 3.103309000000000140e+01
2.014999999999999858e+01 5.038721999999999923e+01
2.019999999999999929e+01 1.456109000000000009e+01
2.025000000000000000e+01 2.539593999999999951e+01
2.030000000000000071e+01 4.859188999999999936e+01
2.035000000000000142e+01 1.008553000000000033e+01
2.039999999999999858e+01 3.645765000000000100e+01
2.044999999999999929e+01 7.090667000000000542e+01
2.050000000000000000e+01 6.290082999999999913e+01
2.055000000000000071e+01 3.937810999999999950e+01
2.060000000000000142e+01 2.187097999999999942e+01
2.064999999999999858e+01 4.196958999999999662e+01
2.069999999999999929e+01 2.489654000000000167e+01
2.075000000000000000e+01 3.537440999999999747e+01
2.080000000000000071e+01 4.505874000000000024e+01
2.085000000000000142e+01 4.118607999999999691e+01
2.089999999999999858e+01 1.666540000000000177e+01
2.094999999999999929e+01 8.384351999999999805e+01
2.100000000000000000e+01 1.686460999999999899e+01
2.105000000000000071e+01 3.906006000000000000e+01
2.110000000000000142e+01 2.481704999999999828e+01
2.114999999999999858e+01 1.488546000000000014e+01
2.119999999999999929e+01 2.810692999999999842e+01
2.125000000000000000e+01 2.518413999999999930e+01
2.130000000000000071e+01 2.706492000000000075e+01
2.135000000000000142e+01 1.526238999999999990e+01
2.139999999999999858e+01 2.313626000000000005e+01
2.144999999999999929e+01 3.231419999999999959e+01
2.150000000000000000e+01 3.350780999999999921e+01
2.155000000000000071e+01 4.537597999999999843e+01
2.160000000000000142e+01 7.321034000000000219e+01
2.164999999999999858e+01 1.418675999999999959e+01
2.169999999999999929e+01 3.725874999999999915e+01
2.175000000000000000e+01 4.378103000000000122e+01
2.180000000000000071e+01 4.405160999999999660e+01
2.185000000000000142e+01 1.361744000000000021e+01
2.189999999999999858e+01 2.952409000000000106e+01
2.194999999999999929e+01 4.057144000000000261e+01
2.200000000000000000e+01 3.494534999999999769e+01
2.205000000000000071e+01 3.113682000000000016e+01
2.210000000000000142e+01 1.252774999999999928e+01
2.214999999999999858e+01 2.906158999999999892e+01
2.219999999999999929e+01 2.734782999999999831e+01
2.225000000000000000e+01 2.775118000000000151e+01
2.230000000000000071e+01 4.538714000000000226e+01
2.235000000000000142e+01 2.731909999999999883e+01
2.239999999999999858e+01 5.761779999999999902e+00
2.244999999999999929e+01 4.363278999999999996e+01
2.250000000000000000e+01 3.538541000000000025e+01
2.255000000000000071e+01 3.521099999999999852e+01
2.260000000000000142e+01 3.441572000000000031e+01
2.264999999999999858e+01 4.579966999999999899e+01
2.269999999999999929e+01 3.351924999999999955e+01
2.275000000000000000e+01 1.805698999999999899e+01
2.280000000000000071e+01 5.812839999999999563e+00
2.285000000000000142e+01 3.683422999999999803e+01
2.289999999999999858e+01 2.689244000000000057e+01
2.294999999999999929e+01 3.934425000000000239e+01
2.300000000000000000e+01 4.484962999999999766e+01
2.305000000000000071e+01 1.854172000000000153e+01
2.310000000000000142e+01 1.446857999999999933e+01
2.314999999999999858e+01 3.654059000000000168e+01
2.319999999999999929e+01 1.470036999999999949e+01
2.325000000000000000e+01 3.191296000000000177e+01
2.330000000000000071e+01 1.507662999999999975e+01
2.335000000000000142e+01 3.971987000000000023e+01
2.339999999999999858e+01 3.169014999999999915e+01
2.344999999999999929e+01 3.230982000000000198e+01
2.350000000000000000e+01 2.385095000000000098e+01
2.355000000000000071e+01 3.908221000000000345e+01
2.360000000000000142e+01 1.283942000000000050e+01
2.364999999999999858e+01 1.177194000000000074e+01
2.369999999999999929e+01 3.590885000000000105e+01
2.375000000000000000e+01 9.753199999999999648e+00
2.380000000000000071e+01 3.066401000000000110e+01
2.385000000000000142e+01 1.537636999999999965e+01
2.389999999999999858e+01 1.696702000000000155e+01
2.394999999999999929e+01 3.768247999999999820e+01
2.400000000000000000e+01 2.244406999999999996e+01
2.405000000000000071e+01 1.238737000000000066e+01
2.410000000000000142e+01 4.755644000000000204e+01
2.414999999999999858e+01 4.547675000000000267e+01
2.419999999999999929e+01 5.200468000000000046e+01
2.425000000000000000e+01 1.211836899999999986e+02
2.430000000000000071e+01 2.349836000000000169e+01
2.435000000000000142e+01 1.088845000000000063e+01
2.439999999999999858e+01 1.143643999999999927e+01
2.444999999999999929e+01 3.670116000000000156e+01
2.450000000000000000e+01 7.979540000000000077e+00
2.455000000000000071e+01 9.739160000000000039e+00
2.460000000000000142e+01 2.611930999999999869e+01
2.464999999999999858e+01 3.512890999999999764e+01
2.469999999999999929e+01 3.396296999999999855e+01
2.475000000000000000e+01 2.951106000000000051e+01
2.480000000000000071e+01 2.927000999999999920e+01
2.485000000000000142e+01 5.222500000000000142e+00
2.489999999999999858e+01 1.180818999999999974e+01
2.494999999999999929e+01 3.518686000000000291e+01
2.500000000000000000e+01 3.992276999999999987e+01
2.505000000000000071e+01 3.060042999999999935e+01
2.510000000000000142e+01 1.487425999999999959e+01
2.514999999999999858e+01 2.532666000000000039e+01
2.519999999999999929e+01 2.255722000000000094e+01
2.525000000000000000e+01 2.070949999999999847e+01
2.530000000000000071e+01 2.674106000000000094e+01
2.535000000000000142e+01 2.050640999999999892e+01
2.539999999999999858e+01 5.187617999999999796e+01
2.544999999999999929e+01 3.777846000000000259e+01
2.550000000000000000e+01 3.625365000000000038e+01
2.555000000000000071e+01 3.369456999999999880e+01
2.560000000000000142e+01 3.732713999999999999e+01
2.564999999999999858e+01 1.355425999999999931e+01
2.569999999999999929e+01 3.693867999999999796e+01
2.575000000000000000e+01 3.197218000000000160e+01
2.580000000000000071e+01 2.606918999999999897e+01
2.585000000000000142e+01 3.848051999999999850e+01
2.589999999999999858e+01 3.873246999999999929e+01
2.594999999999999929e+01 3.057897000000000176e+01
2.600000000000000000e+01 1.697444399999999973e+02
2.605000000000000071e+01 6.625449999999999307e+01
2.610000000000000142e+01 2.720055999999999941e+01
2.614999999999999858e+01 2.764651999999999887e+01
2.619999999999999929e+01 5.133333999999999975e+01
2.625000000000000000e+01 5.079961000000000126e+01
2.630000000000000071e+01 2.246573000000000064e+01
2.635000000000000142e+01 2.827537999999999840e+01
2.639999999999999858e+01 1.577744000000000035e+01
2.644999999999999929e+01 2.839084000000000074e+01
2.650000000000000000e+01 2.764643999999999835e+01
2.655000000000000071e+01 2.764693000000000112e+01
2.660000000000000142e+01 4.250896000000000186e+01
2.664999999999999858e+01 2.051538000000000039e+01
2.669999999999999929e+01 3.399578099999999949e+02
2.675000000000000000e+01 4.794326000000000221e+01
2.680000000000000071e+01 1.850841800000000035e+02
2.685000000000000142e+01 2.784208999999999889e+01
2.689999999999999858e+01 1.961414999999999864e+01
2.694999999999999929e+01 3.183468700000000240e+02
2.700000000000000000e+01 3.623349000000000331e+01
2.705000000000000071e+01 3.644659000000000049e+01
2.710000000000000142e+01 1.052027999999999963e+01
2.714999999999999858e+01 4.433111000000000246e+01
2.719999999999999929e+01 1.635595999999999961e+01
2.725000000000000000e+01 3.380738000000000198e+01
2.730000000000000071e+01 3.320403999999999911e+01
2.735000000000000142e+01 3.566261000000000081e+01
2.739999999999999858e+01 4.412366000000000099e+01
2.744999999999999929e+01 4.637471000000000032e+01
2.750000000000000000e+01 4.810811999999999955e+01
2.755000000000000071e+01 3.019677000000000078e+01
2.760000000000000142e+01 3.462857999999999947e+01
2.764999999999999858e+01 4.130198000000000036e+01
2.769999999999999929e+01 4.363452000000000197e+01
2.775000000000000000e+01 3.760076999999999714e+01
2.780000000000000071e+01 4.213819000000000159e+01
2.785000000000000142e+01 4.044301999999999708e+01
2.789999999999999858e+01 2.196376000000000062e+01
2.794999999999999929e+01 4.690874000000000166e+01
2.800000000000000000e+01 4.809365999999999985e+01
2.805000000000000071e+01 4.549598999999999904e+01
2.810000000000000142e+01 4.593948000000000320e+01
2.814999999999999858e+01 4.305729000000000184e+01
2.819999999999999929e+01 4.300390000000000157e+01
2.825000000000000000e+01 8.701330000000000453e+00
2.830000000000000071e+01 4.102653999999999712e+01
2.835000000000000142e+01 4.550227999999999895e+01
2.839999999999999858e+01 1.108270000000000088e+01
2.844999999999999929e+01 3.235417000000000343e+01
2.850000000000000000e+01 3.114452999999999960e+01
2.855000000000000071e+01 1.624377000000000066e+02
2.860000000000000142e+01 3.043932800000000043e+02
2.864999999999999858e+01 4.613602000000000203e+01
2.869999999999999929e+01 9.973250000000000171e+00
2.875000000000000000e+01 3.851962999999999937e+01
2.880000000000000071e+01 3.440084000000000231e+01
2.885000000000000142e+01 4.542967999999999762e+01
2.889999999999999858e+01 1.539118000000000031e+01
2.894999999999999929e+01 4.907068999999999903e+01
2.900000000000000000e+01 1.618130000000000024e+01
2.905000000000000071e+01 2.978456999999999866e+01
2.910000000000000142e+01 3.782289000000000101e+01
2.914999999999999858e+01 4.252324999999999733e+01
2.919999999999999929e+01 6.249049999999999727e+01
2.925000000000000000e+01 3.972984000000000293e+01
2.930000000000000071e+01 7.438120000000000687e+01
2.935000000000000142e+01 9.215395999999999788e+01
2.939999999999999858e+01 3.998539000000000243e+01
2.944999999999999929e+01 5.711974000000000018e+01
2.950000000000000000e+01 3.240465999999999980e+01
2.955000000000000071e+01 2.587970300000000066e+02
2.960000000000000142e+01 2.744137999999999877e+01
2.964999999999999858e+01 4.725612999999999886e+01
2.969999999999999929e+01 1.239747000000000021e+01
2.975000000000000000e+01 2.107429000000000130e+01
2.980000000000000071e+01 2.686038999999999888e+01
2.985000000000000142e+01 2.943816999999999950e+01
2.989999999999999858e+01 4.713109000000000037e+01
2.994999999999999929e+01 4.521347999999999701e+01
3.000000000000000000e+01 2.260107999999999961e+01
3.005000000000000071e+01 1.096396999999999977e+01
3.010000000000000142e+01 2.727674999999999983e+01
3.014999999999999858e+01 4.133042999999999978e+01
3.019999999999999929e+01 6.239650000000000141e+00
3.025000000000000000e+01 6.065957999999999828e+01
3.030000000000000071e+01 3.363709000000000060e+01
3.035000000000000142e+01 3.912212000000000245e+01
3.039999999999999858e+01 2.548507999999999996e+01
3.044999999999999929e+01 1.953870999999999825e+01
3.050000000000000000e+01 4.207923000000000258e+01
3.055000000000000071e+01 4.604424999999999812e+01
3.060000000000000142e+01 4.596329000000000065e+01
3.064999999999999858e+01 2.964490999999999943e+01
3.069999999999999929e+01 3.732699999999999818e+01
3.075000000000000000e+01 4.091861999999999711e+01
3.080000000000000071e+01 3.855747999999999820e+01
3.085000000000000142e+01 2.381124000000000152e+01
3.089999999999999858e+01 4.846381000000000228e+01
3.094999999999999929e+01 2.769284000000000034e+01
3.100000000000000000e+01 4.841257000000000232e+01
3.105000000000000071e+01 7.214960999999999558e+01
3.110000000000000142e+01 4.335444999999999993e+01
3.114999999999999858e+01 5.941966000000000037e+01
3.119999999999999929e+01 5.569689999999999941e+01
3.125000000000000000e+01 6.260412000000000177e+01
3.130000000000000071e+01 5.245094999999999885e+01
3.135000000000000142e+01 6.525627000000000066e+01
3.139999999999999858e+01 3.119869999999999877e+01
3.144999999999999929e+01 9.643941999999999837e+01
3.150000000000000000e+01 2.610995000000000132e+01
3.155000000000000071e+01 2.392791000000000068e+01
3.160000000000000142e+01 4.949987999999999744e+01
3.164999999999999858e+01 4.086916000000000082e+01
3.169999999999999929e+01 3.786061000000000121e+01
3.175000000000000000e+01 5.028983999999999810e+01
3.180000000000000071e+01 2.646841999999999828e+01
3.185000000000000142e+01 6.181054999999999922e+01
3.189999999999999858e+01 6.453661999999999921e+01
3.194999999999999929e+01 3.639323999999999870e+01
3.200000000000000000e+01 1.383749200000000030e+02
3.204999999999999716e+01 4.758516999999999797e+01
3.210000000000000142e+01 4.808590000000000231e+01
3.214999999999999858e+01 2.785616999999999877e+01
3.220000000000000284e+01 3.620875000000000199e+01
3.225000000000000000e+01 2.269818000000000069e+01
3.229999999999999716e+01 2.635163999999999973e+01
3.235000000000000142e+01 1.174187000000000047e+01
3.239999999999999858e+01 9.558624000000000365e+01
3.245000000000000284e+01 3.295658999999999850e+01
3.250000000000000000e+01 3.152854999999999919e+01
3.254999999999999716e+01 6.496699999999999697e+00
3.260000000000000142e+01 4.483303999999999689e+01
3.264999999999999858e+01 7.125073000000000434e+01
3.270000000000000284e+01 4.324573000000000178e+01
3.275000000000000000e+01 1.328688000000000002e+01
3.279999999999999716e+01 6.180369000000000312e+01
3.285000000000000142e+01 1.355156999999999989e+01
3.289999999999999858e+01 6.886599999999999966e+01
3.295000000000000284e+01 3.929475000000000051e+01
3.300000000000000000e+01 2.799522999999999939e+01
3.304999999999999716e+01 4.809365999999999985e+01
3.310000000000000142e+01 2.760184999999999889e+01
3.314999999999999858e+01 3.648879999999999768e+01
3.320000000000000284e+01 2.350725899999999911e+02
3.325000000000000000e+01 3.012606999999999857e+01
3.329999999999999716e+01 2.097157999999999944e+01
3.335000000000000142e+01 1.394107999999999947e+01
3.339999999999999858e+01 2.131091999999999942e+01
3.345000000000000284e+01 9.294959999999999667e+00
3.350000000000000000e+01 1.900795699999999897e+02
3.354999999999999716e+01 4.367723000000000155e+01
3.360000000000000142e+01 3.947818999999999789e+01
3.364999999999999858e+01 5.090802999999999656e+01
3.370000000000000284e+01 4.748991999999999791e+01
3.375000000000000000e+01 5.846461999999999648e+01
3.379999999999999716e+01 4.177810000000000201e+01
3.385000000000000142e+01 6.650436000000000547e+01
3.389999999999999858e+01 4.213658000000000214e+01
3.395000000000000284e+01 7.083037000000000205e+01
3.400000000000000000e+01 2.916081000000000145e+01
3.404999999999999716e+01 8.839261999999999375e+01
3.410000000000000142e+01 2.844219999999999970e+01
3.414999999999999858e+01 3.564010999999999996e+01
3.420000000000000284e+01 3.682679999999999865e+01
3.425000000000000000e+01 4.234465000000000146e+01
3.429999999999999716e+01 5.157247000000000270e+01
3.435000000000000142e+01 1.525165999999999933e+01
3.439999999999999858e+01 3.318406000000000233e+01
3.445000000000000284e+01 5.506389999999999674e+01
3.450000000000000000e+01 2.109871000000000052e+01
3.454999999999999716e+01 3.610009999999999764e+01
3.460000000000000142e+01 3.508583999999999747e+01
3.464999999999999858e+01 1.354931999999999981e+01
3.470000000000000284e+01 6.343069999999999986e+00
3.475000000000000000e+01 1.044857000000000014e+01
3.479999999999999716e+01 1.956647999999999854e+01
3.485000000000000142e+01 4.572435999999999723e+01
3.489999999999999858e+01 3.643234999999999957e+01
3.495000000000000284e+01 1.570236000000000054e+01
3.500000000000000000e+01 4.188461999999999819e+01
3.504999999999999716e+01 2.100748000000000104e+01
3.510000000000000142e+01 7.243250000000000455e+01
3.514999999999999858e+01 6.727643999999999380e+01
3.520000000000000284e+01 2.615444000000000102e+01
3.525000000000000000e+01 4.714244999999999663e+01
3.529999999999999716e+01 6.832935999999999410e+01
3.535000000000000142e+01 4.023673000000000144e+01
3.539999999999999858e+01 2.828612000000000037e+01
3.545000000000000284e+01 2.945752999999999844e+01
3.550000000000000000e+01 3.805151000000000039e+01
3.554999999999999716e+01 3.137295999999999907e+01
3.560000000000000142e+01 1.755002000000000066e+02
3.564999999999999858e+01 7.504403999999999542e+01
3.570000000000000284e+01 4.675983999999999696e+01
3.575000000000000000e+01 4.440653999999999968e+01
3.579999999999999716e+01 4.106669000000000125e+01
3.585000000000000142e+01 3.093183000000000149e+01
3.589999999999999858e+01 2.415682999999999936e+01
3.595000000000000284e+01 2.760050000000000026e+01
3.600000000000000000e+01 3.581951000000000107e+01
3.604999999999999716e+01 2.297129999999999939e+01
3.610000000000000142e+01 2.083335999999999899e+01
3.614999999999999858e+01 5.178401000000000209e+01
3.620000000000000284e+01 2.376451000000000136e+01
3.625000000000000000e+01 4.844006000000000256e+01
3.629999999999999716e+01 5.699638999999999811e+01
3.635000000000000142e+01 3.219494999999999862e+01
3.639999999999999858e+01 5.652837999999999852e+01
3.645000000000000284e+01 5.972435999999999723e+01
3.650000000000000000e+01 2.387414000000000058e+01
3.654999999999999716e+01 4.145974999999999966e+01
3.660000000000000142e+01 8.099183999999999628e+01
3.664999999999999858e+01 5.969001000000000090e+01
3.670000000000000284e+01 5.305293000000000347e+01
3.675000000000000000e+01 2.230779000000000067e+01
3.679999999999999716e+01 4.180335999999999785e+01
3.685000000000000142e+01 5.496967000000000070e+01
3.689999999999999858e+01 1.183519699999999943e+02
3.695000000000000284e+01 7.679684000000000310e+01
3.700000000000000000e+01 3.564703999999999695e+01
3.704999999999999716e+01 8.356392999999999915e+01
3.710000000000000142e+01 4.622167000000000314e+01
3.714999999999999858e+01 3.067248000000000019e+01
3.720000000000000284e+01 5.301993999999999829e+01
3.725000000000000000e+01 5.103206000000000131e+01
3.729999999999999716e+01 5.122283999999999793e+01
3.735000000000000142e+01 5.316651000000000238e+01
3.739999999999999858e+01 1.441646000000000072e+01
3.745000000000000284e+01 2.256193000000000026e+01
3.750000000000000000e+01 5.716720000000000113e+01
3.754999999999999716e+01 4.347135000000000105e+01
3.760000000000000142e+01 3.992412000000000205e+01
3.764999999999999858e+01 4.317381000000000313e+01
3.770000000000000284e+01 5.215393000000000256e+01
3.775000000000000000e+01 4.600093999999999994e+01
3.779999999999999716e+01 2.435489000000000104e+01
3.785000000000000142e+01 3.277282999999999902e+01
3.789999999999999858e+01 2.003075000000000117e+01
3.795000000000000284e+01 2.522725000000000151e+01
3.800000000000000000e+01 3.109115999999999858e+01
3.804999999999999716e+01 1.305713000000000079e+01
3.810000000000000142e+01 7.817215000000000202e+01
3.814999999999999858e+01 4.406268000000000029e+01
3.820000000000000284e+01 4.963302999999999798e+01
3.825000000000000000e+01 5.257977000000000345e+01
3.829999999999999716e+01 4.113880000000000337e+01
3.835000000000000142e+01 8.534230000000000871e+00
3.839999999999999858e+01 4.925341999999999842e+01
3.845000000000000284e+01 4.070372399999999971e+02
3.850000000000000000e+01 5.072986000000000217e+01
3.854999999999999716e+01 5.303401000000000209e+01
3.860000000000000142e+01 1.184083000000000041e+01
3.864999999999999858e+01 1.441192000000000029e+01
3.870000000000000284e+01 3.957347000000000037e+01
3.875000000000000000e+01 5.814759999999999707e+01
3.879999999999999716e+01 3.421862000000000137e+01
3.885000000000000142e+01 3.850621999999999900e+01
3.889999999999999858e+01 2.232022000000000048e+02
3.895000000000000284e+01 4.716058999999999912e+01
3.900000000000000000e+01 7.929728000000000065e+01
3.904999999999999716e+01 4.017437000000000324e+01
3.910000000000000142e+01 1.864115999999999929e+01
3.914999999999999858e+01 3.651050999999999647e+01
3.920000000000000284e+01 3.835880999999999830e+01
3.925000000000000000e+01 6.119308999999999799e+01
3.929999999999999716e+01 3.511292999999999864e+01
3.935000000000000142e+01 4.413096499999999764e+02
3.939999999999999858e+01 4.849857999999999691e+01
3.945000000000000284e+01 4.546291999999999689e+01
3.950000000000000000e+01 3.648669000000000295e+01
3.954999999999999716e+01 4.486326999999999998e+01
3.960000000000000142e+01 2.899953999999999965e+01
3.964999999999999858e+01 3.364544000000000068e+01
3.970000000000000284e+01 2.887975000000000136e+01
3.975000000000000000e+01 3.153263000000000105e+01
3.979999999999999716e+01 1.719629000000000119e+01
3.985000000000000142e+01 7.187557999999999936e+01
3.989999999999999858e+01 3.141036000000000072e+01
3.995000000000000284e+01 5.970738999999999663e+01
4.000000000000000000e+01 4.831244000000000227e+01
4.004999999999999716e+01 2.423735999999999891e+01
4.010000000000000142e+01 2.209412000000000020e+01
4.014999999999999858e+01 1.894145999999999930e+01
4.020000000000000284e+01 2.708390999999999948e+01
4.025000000000000000e+01 2.997247000000000128e+01
4.029999999999999716e+01 5.134819000000000244e+01
4.035000000000000142e+01 1.284337000000000018e+01
4.039999999999999858e+01 2.932986000000000004e+01
4.045000000000000284e+01 3.701442999999999728e+01
4.050000000000000000e+01 3.109806000000000026e+01
4.054999999999999716e+01 1.088888000000000034e+01
4.060000000000000142e+01 5.179637000000000313e+01
4.064999999999999858e+01 2.930402000000000129e+01
4.070000000000000284e+01 5.075493000000000166e+01
4.075000000000000000e+01 4.702884000000000242e+01
4.079999999999999716e+01 2.725048999999999921e+01
4.085000000000000142e+01 4.751789000000000129e+01
4.089999999999999858e+01 5.987565000000000026e+01
4.095000000000000284e+01 5.275043999999999755e+01
4.100000000000000000e+01 5.564634999999999820e+01
4.104999999999999716e+01 5.002018000000000342e+01
4.110000000000000142e+01 3.757428999999999775e+01
4.114999999999999858e+01 1.963577000000000083e+01
4.120000000000000284e+01 2.107706999999999908e+01
4.125000000000000000e+01 4.043267999999999773e+01
4.129999999999999716e+01 4.052953000000000117e+01
4.135000000000000142e+01 4.268641000000000219e+01
4.139999999999999858e+01 4.246021999999999963e+01
4.145000000000000284e+01 3.439574000000000353e+01
4.150000000000000000e+01 3.629599999999999937e+01
4.154999999999999716e+01 4.387313000000000329e+01
4.160000000000000142e+01 4.987744000000000000e+01
4.164999999999999858e+01 5.734394999999999953e+01
4.170000000000000284e+01 2.994969000000000037e+01
4.175000000000000000e+01 3.307182000000000244e+01
4.179999999999999716e+01 3.282708000000000226e+01
4.185000000000000142e+01 5.168701000000000079e+01
4.189999999999999858e+01 4.677040000000000219e+01
4.195000000000000284e+01 2.370227999999999824e+01
4.200000000000000000e+01 4.257900000000000063e+01
4.204999999999999716e+01 3.131325000000000003e+01
4.210000000000000142e+01 4.619716999999999985e+01
4.214999999999999858e+01 5.050392999999999688e+01
4.220000000000000284e+01 4.625562000000000040e+01
4.225000000000000000e+01 2.969872000000000156e+01
4.229999999999999716e+01 5.145600000000000307e+01
4.235000000000000142e+01 4.101346999999999809e+01
4.239999999999999858e+01 4.057591000000000037e+01
4.245000000000000284e+01 4.881474999999999653e+01
4.250000000000000000e+01 3.899716000000000093e+01
4.254999999999999716e+01 4.300444000000000244e+01
4.260000000000000142e+01 7.035787000000000546e+01
4.264999999999999858e+01 4.655084999999999695e+01
4.270000000000000284e+01 4.876115000000000066e+01
4.275000000000000000e+01 4.529578999999999667e+01
4.279999999999999716e+01 5.032450999999999652e+01
4.285000000000000142e+01 5.282253000000000043e+01
4.289999999999999858e+01 4.392566000000000059e+01
4.295000000000000284e+01 4.885954000000000264e+01
4.300000000000000000e+01 4.503737000000000279e+01
4.304999999999999716e+01 5.211502999999999730e+01
4.310000000000000142e+01 4.847619000000000256e+01
4.314999999999999858e+01 4.206049999999999756e+01
4.320000000000000284e+01 4.308276999999999646e+01
4.325000000000000000e+01 4.003681999999999874e+01
4.329999999999999716e+01 4.701050000000000040e+01
4.335000000000000142e+01 5.791208000000000311e+01
4.339999999999999858e+01 3.966662000000000177e+01
4.345000000000000284e+01 6.078766000000000247e+01
4.350000000000000000e+01 5.447088000000000108e+01
4.354999999999999716e+01 6.282894000000000290e+01
4.360000000000000142e+01 5.545580999999999960e+01
4.364999999999999858e+01 4.907983000000000118e+01
4.370000000000000284e+01 5.073696000000000339e+01
4.375000000000000000e+01 4.750334999999999752e+01
4.379999999999999716e+01 8.498241000000000156e+01
4.385000000000000142e+01 5.002588999999999686e+01
4.389999999999999858e+01 5.358115000000000094e+01
4.395000000000000284e+01 4.679406999999999783e+01
4.400000000000000000e+01 5.696256000000000341e+01
4.404999999999999716e+01 4.734138999999999697e+01
4.410000000000000142e+01 2.353043999999999869e+01
4.414999999999999858e+01 5.351109000000000293e+01
4.420000000000000284e+01 4.116803999999999775e+01
4.425000000000000000e+01 1.582665000000000077e+01
4.429999999999999716e+01 3.020184000000000069e+01
4.435000000000000142e+01 3.908182000000000045e+01
4.439999999999999858e+01 2.286512000000000100e+01
4.445000000000000284e+01 5.257336999999999705e+01
4.450000000000000000e+01 5.125131999999999977e+01
4.454999999999999716e+01 3.519001000000000090e+01
4.460000000000000142e+01 3.649701999999999913e+01
4.464999999999999858e+01 5.341985999999999990e+01
4.470000000000000284e+01 3.630315000000000225e+01
4.475000000000000000e+01 3.194440000000000168e+01
4.479999999999999716e+01 4.169792000000000343e+01
4.485000000000000142e+01 3.873922999999999917e+01
4.489999999999999858e+01 5.848572000000000060e+01
4.495000000000000284e+01 5.570756999999999692e+01
4.500000000000000000e+01 5.131819999999999737e+01
4.504999999999999716e+01 5.102468999999999966e+01
4.510000000000000142e+01 4.519771999999999679e+01
4.514999999999999858e+01 4.084877000000000180e+01
4.520000000000000284e+01 4.069189999999999685e+01
4.525000000000000000e+01 4.824913000000000096e+01
4.529999999999999716e+01 4.951440000000000197e+01
4.535000000000000142e+01 1.400135000000000041e+01
4.539999999999999858e+01 5.370676999999999879e+01
4.545000000000000284e+01 4.131197999999999837e+01
4.550000000000000000e+01 5.289846000000000004e+01
4.554999999999999716e+01 4.147603000000000151e+01
4.560000000000000142e+01 7.946720000000000539e+01
4.564999999999999858e+01 3.591647999999999996e+01
4.570000000000000284e+01 3.881403000000000247e+01
4.575000000000000000e+01 4.726402000000000214e+01
4.579999999999999716e+01 4.414204999999999757e+01
4.585000000000000142e+01 2.244190000000000040e+01
4.589999999999999858e+01 4.500314999999999799e+01
4.595000000000000284e+01 3.702141000000000304e+01
4.600000000000000000e+01 9.004519999999999413e+00
4.604999999999999716e+01 8.770104000000000610e+01
4.610000000000000142e+01 5.566503000000000156e+01
4.614999999999999858e+01 6.760460000000000136e+00
4.620000000000000284e+01 3.970965999999999951e+01
4.625000000000000000e+01 3.331076000000000192e+01
4.629999999999999716e+01 2.449303000000000097e+01
4.635000000000000142e+01 2.349811000000000050e+01
4.639999999999999858e+01 2.418599000000000032e+01
4.645000000000000284e+01 3.943916000000000111e+01
4.650000000000000000e+01 2.252066999999999908e+01
4.654999999999999716e+01 3.716313000000000244e+01
4.660000000000000142e+01 7.095629999999999882e+00
4.664999999999999858e+01 5.668632999999999811e+01
4.670000000000000284e+01 4.198854999999999649e+01
4.675000000000000000e+01 3.418587999999999738e+01
4.679999999999999716e+01 3.134011999999999887e+01
4.685000000000000142e+01 2.890640000000000143e+01
4.689999999999999858e+01 4.718592999999999904e+01
4.695000000000000284e+01 2.035178000000000154e+01
4.700000000000000000e+01 4.479811999999999728e+01
4.704999999999999716e+01 3.372395000000000209e+01
4.710000000000000142e+01 3.749199000000000126e+01
4.714999999999999858e+01 3.828130000000000166e+01
4.720000000000000284e+01 1.248592999999999975e+01
4.725000000000000000e+01 4.155754999999999910e+01
4.729999999999999716e+01 1.891459000000000046e+01
4.735000000000000142e+01 3.303426999999999936e+01
4.739999999999999858e+01 5.375265999999999877e+01
4.745000000000000284e+01 5.887832999999999828e+01
4.750000000000000000e+01 3.913683000000000334e+01
4.754999999999999716e+01 5.808344999999999914e+01
4.760000000000000142e+01 4.367951999999999657e+01
4.764999999999999858e+01 3.541273999999999944e+01
4.770000000000000284e+01 5.183773999999999660e+01
4.775000000000000000e+01 5.304043000000000063e+01
4.779999999999999716e+01 4.503564000000000078e+01
4.785000000000000142e+01 4.658471999999999724e+01
4.789999999999999858e+01 2.140411999999999892e+01
4.795000000000000284e+01 4.462398000000000309e+01
4.800000000000000000e+01 1.864623999999999882e+01
4.804999999999999716e+01 5.124289999999999878e+01
4.810000000000000142e+01 4.395584999999999809e+01
4.814999999999999858e+01 5.396701999999999799e+01
4.820000000000000284e+01 4.011345000000000027e+01
4.825000000000000000e+01 2.911998000000000175e+01
4.829999999999999716e+01 5.942652999999999963e+01
4.835000000000000142e+01 4.458762999999999721e+01
4.839999999999999858e+01 5.104205999999999932e+01
4.845000000000000284e+01 1.594405000000000072e+01
4.850000000000000000e+01 4.425690000000000168e+01
4.854999999999999716e+01 4.506383999999999901e+01
4.860000000000000142e+01 4.732316999999999751e+01
4.864999999999999858e+01 2.968100000000000094e+01
4.870000000000000284e+01 4.380628999999999706e+01
4.875000000000000000e+01 4.271157999999999788e+01
4.879999999999999716e+01 1.886351000000000155e+01
4.885000000000000142e+01 4.318862000000000023e+01
4.889999999999999858e+01 5.102264000000000266e+01
4.895000000000000284e+01 6.397319000000000244e+01
4.900000000000000000e+01 4.524649000000000143e+01
4.904999999999999716e+01 3.931407999999999703e+01
4.910000000000000142e+01 3.958330999999999733e+01
4.914999999999999858e+01 8.502019999999999911e+00
4.920000000000000284e+01 4.880848000000000297e+01
4.925000000000000000e+01 5.261260999999999655e+01
4.929999999999999716e+01 4.079084999999999894e+01
4.935000000000000142e+01 4.674497999999999820e+01
4.939999999999999858e+01 4.096312999999999960e+01
4.945000000000000284e+01 4.116076999999999941e+01
4.950000000000000000e+01 3.903667000000000087e+01
4.954999999999999716e+01 4.366960999999999871e+01
4.960000000000000142e+01 4.709342999999999790e+01
4.964999999999999858e+01 3.451572999999999780e+01
4.970000000000000284e+01 5.492683000000000249e+01
4.975000000000000000e+01 2.447520000000000095e+01
4.979999999999999716e+01 4.041904000000000252e+01
4.985000000000000142e+01 3.167310000000000159e+01
4.989999999999999858e+01 2.750409000000000148e+01
4.995000000000000284e+01 4.435972000000000293e+01
5.000000000000000000e+01 4.268981999999999744e+01
5.004999999999999716e+01 4.151939999999999742e+01
5.010000000000000142e+01 3.652533999999999992e+01
5.014999999999999858e+01 4.261267999999999745e+01
5.020000000000000284e+01 2.151245000000000118e+01
5.025000000000000000e+01 3.123992000000000147e+01
5.029999999999999716e+01 4.406654999999999944e+01
5.035000000000000142e+01 3.653826000000000107e+01
5.039999999999999858e+01 4.660725000000000051e+01
5.045000000000000284e+01 3.569304999999999950e+01
5.050000000000000000e+01 2.893389000000000166e+01
5.054999999999999716e+01 4.616219999999999857e+01
5.060000000000000142e+01 2.318071000000000126e+01
5.064999999999999858e+01 2.311224999999999952e+01
5.070000000000000284e+01 2.347595000000000098e+01
5.075000000000000000e+01 4.270732000000000284e+01
5.079999999999999716e+01 1.266191000000000066e+01
5.085000000000000142e+01 3.117198000000000135e+01
5.089999999999999858e+01 4.540202000000000027e+01
5.095000000000000284e+01 2.309021999999999863e+01
5.100000000000000000e+01 3.717508999999999730e+01
5.104999999999999716e+01 3.046705000000000041e+01
5.110000000000000142e+01 4.271139999999999759e+01
5.114999999999999858e+01 1.523698000000000086e+01
5.120000000000000284e+01 4.908097999999999672e+01
5.125000000000000000e+01 4.532052999999999798e+01
5.129999999999999716e+01 1.906043000000000021e+01
5.135000000000000142e+01 2.356034000000000006e+01
5.139999999999999858e+01 4.103300000000000125e+01
5.145000000000000284e+01 2.727121999999999957e+01
5.150000000000000000e+01 4.835090000000000288e+01
5.154999999999999716e+01 4.835735999999999990e+01
5.160000000000000142e+01 4.264023999999999859e+01
5.164999999999999858e+01 1.793215000000000003e+01
5.170000000000000284e+01 2.900474000000000174e+01
5.175000000000000000e+01 3.853947999999999752e+01
5.179999999999999716e+01 2.857392000000000110e+01
5.185000000000000142e+01 4.272135999999999711e+01
5.189999999999999858e+01 4.531786999999999921e+01
5.195000000000000284e+01 4.231407999999999703e+01
5.200000000000000000e+01 4.488463000000000136e+01
5.204999999999999716e+01 3.503273999999999688e+01
5.210000000000000142e+01 3.655107999999999890e+01
5.214999999999999858e+01 4.031694000000000244e+01
5.220000000000000284e+01 9.910508000000000095e+01
5.225000000000000000e+01 4.120501999999999754e+01
5.229999999999999716e+01 5.221314999999999884e+01
5.235000000000000142e+01 4.557410000000000139e+01
5.239999999999999858e+01 5.044601000000000113e+01
5.245000000000000284e+01 4.953023999999999916e+01
5.250000000000000000e+01 4.488264999999999816e+01
5.254999999999999716e+01 5.040637000000000256e+01
5.260000000000000142e+01 4.763425000000000153e+01
5.264999999999999858e+01 2.165602000000000160e+01
5.270000000000000284e+01 3.126052999999999926e+01
5.275000000000000000e+01 4.748192999999999842e+01
5.279999999999999716e+01 4.867455000000000354e+01
5.285000000000000142e+01 5.290626999999999924e+01
5.289999999999999858e+01 6.333666999999999803e+01
5.295000000000000284e+01 5.255465000000000231e+01
5.300000000000000000e+01 4.108988000000000085e+01
5.304999999999999716e+01 3.852944999999999709e+01
5.310000000000000142e+01 4.540420000000000300e+01
5.314999999999999858e+01 4.105201000000000278e+01
5.320000000000000284e+01 3.089114999999999966e+01
5.325000000000000000e+01 3.876859000000000322e+01
5.329999999999999716e+01 3.903300000000000125e+01
5.335000000000000142e+01 3.962700999999999851e+01
5.339999999999999858e+01 3.816109000000000151e+01
5.345000000000000284e+01 4.174954000000000320e+01
5.350000000000000000e+01 4.456944000000000017e+01
5.354999999999999716e+01 4.847720999999999947e+01
5.360000000000000142e+01 5.469001000000000090e+01
5.364999999999999858e+01 3.320640000000000214e+01
5.370000000000000284e+01 4.803784999999999883e+01
5.375000000000000000e+01 5.235842999999999847e+01
5.379999999999999716e+01 4.821858000000000288e+01
5.385000000000000142e+01 5.472554000000000229e+01
5.389999999999999858e+01 5.981072999999999951e+01
5.395000000000000284e+01 4.815507999999999811e+01
5.400000000000000000e+01 4.907533000000000101e+01
5.404999999999999716e+01 4.646025999999999812e+01
5.410000000000000142e+01 6.275283000000000300e+01
5.414999999999999858e+01 4.650213000000000108e+01
5.420000000000000284e+01 5.767607999999999890e+01
5.425000000000000000e+01 4.492128000000000299e+01
5.429999999999999716e+01 6.591437000000000523e+01
5.435000000000000142e+01 7.048767999999999745e+01
5.439999999999999858e+01 8.054740999999999929e+01
5.445000000000000284e+01 2.022127000000000052e+01
5.450000000000000000e+01 3.301536000000000115e+01
5.454999999999999716e+01 5.581488999999999834e+01
5.460000000000000142e+01 6.023503999999999792e+01
5.464999999999999858e+01 5.482558999999999827e+01
5.470000000000000284e+01 5.133715000000000117e+01
5.475000000000000000e+01 5.689182000000000272e+01
5.479999999999999716e+01 6.081400000000000006e+01
5.485000000000000142e+01 3.814423000000000030e+01
5.489999999999999858e+01 4.919507000000000119e+01
5.495000000000000284e+01 4.480865000000000009e+01
5.500000000000000000e+01 6.173205000000000098e+01
5.504999999999999716e+01 3.621392000000000166e+01
5.510000000000000142e+01 3.474942000000000064e+01
5.514999999999999858e+01 4.132399000000000200e+01
5.520000000000000284e+01 3.909561999999999671e+01
5.525000000000000000e+01 3.767864000000000146e+01
5.529999999999999716e+01 3.004316999999999993e+01
5.535000000000000142e+01 4.028607999999999834e+01
5.539999999999999858e+01 4.148438999999999766e+01
5.545000000000000284e+01 4.246531999999999840e+01
5.550000000000000000e+01 1.878462999999999994e+01
5.554999999999999716e+01 3.173472999999999900e+01
5.560000000000000142e+01 3.896755999999999887e+01
5.564999999999999858e+01 3.018469999999999942e+01
5.570000000000000284e+01 2.506881999999999877e+01
5.575000000000000000e+01 2.240118999999999971e+01
5.579999999999999716e+01 4.895795999999999992e+01
5.585000000000000142e+01 5.595904000000000167e+01
5.589999999999999858e+01 4.340995000000000203e+01
5.595000000000000284e+01 5.329292000000000229e+01
5.600000000000000000e+01 4.468551999999999680e+01
5.604999999999999716e+01 4.754657000000000266e+01
5.610000000000000142e+01 4.818419000000000096e+01
5.614999999999999858e+01 4.471099000000000245e+01
5.620000000000000284e+01 4.526657000000000153e+01
5.625000000000000000e+01 4.441373999999999711e+01
5.629999999999999716e+01 3.573105000000000331e+01
5.635000000000000142e+01 3.398087999999999909e+01
5.639999999999999858e+01 2.107188000000000017e+01
5.645000000000000284e+01 4.892535999999999774e+01
5.650000000000000000e+01 4.325800000000000267e+01
5.654999999999999716e+01 3.985840999999999923e+01
5.660000000000000142e+01 3.987689999999999912e+01
5.664999999999999858e+01 3.440545999999999793e+01
5.670000000000000284e+01 4.738969999999999771e+01
5.675000000000000000e+01 4.309514999999999674e+01
5.679999999999999716e+01 2.579808999999999841e+01
5.685000000000000142e+01 5.736106000000000193e+01
5.689999999999999858e+01 5.825500000000000256e+01
5.695000000000000284e+01 4.262503999999999849e+01
5.700000000000000000e+01 3.145498999999999867e+01
5.704999999999999716e+01 3.418549999999999756e+01
5.710000000000000142e+01 2.732670999999999850e+01
5.714999999999999858e+01 4.598667999999999978e+01
5.720000000000000284e+01 3.922449000000000296e+01
5.725000000000000000e+01 3.377850999999999715e+01
5.729999999999999716e+01 4.488653000000000048e+01
5.735000000000000142e+01 2.676138999999999868e+01
5.739999999999999858e+01 1.619191000000000003e+01
5.745000000000000284e+01 5.049237000000000108e+01
5.750000000000000000e+01 5.417840000000000344e+01
5.754999999999999716e+01 3.589766000000000190e+01
5.760000000000000142e+01 2.432366999999999990e+01
5.764999999999999858e+01 4.371670999999999907e+01
5.770000000000000284e+01 3.474947999999999837e+01
5.775000000000000000e+01 4.516895999999999844e+01
5.779999999999999716e+01 4.263506999999999891e+01
5.785000000000000142e+01 4.282784999999999798e+01
5.789999999999999858e+01 4.493249000000000137e+01
5.795000000000000284e+01 4.616550999999999760e+01
5.800000000000000000e+01 2.570195999999999970e+01
5.804999999999999716e+01 4.256215999999999866e+01
5.810000000000000142e+01 4.134888000000000119e+01
5.814999999999999858e+01 5.383239999999999981e+01
5.820000000000000284e+01 4.270886000000000138e+01
5.825000000000000000e+01 3.439869999999999806e+01
5.829999999999999716e+01 2.497723999999999833e+01
5.835000000000000142e+01 5.178374000000000166e+01
5.839999999999999858e+01 4.534416000000000224e+01
5.845000000000000284e+01 4.899636999999999887e+01
5.850000000000000000e+01 3.981681999999999988e+01
5.854999999999999716e+01 3.252172000000000196e+01
5.860000000000000142e+01 5.678455000000000297e+01
5.864999999999999858e+01 3.816024999999999778e+01
5.870000000000000284e+01 3.202676000000000300e+01
5.875000000000000000e+01 3.832853000000000065e+01
5.879999999999999716e+01 2.833078000000000074e+01
5.885000000000000142e+01 5.088222999999999985e+01
5.889999999999999858e+01 4.258126000000000033e+01
5.895000000000000284e+01 4.193435999999999808e+01
5.900000000000000000e+01 2.461279000000000039e+01
5.904999999999999716e+01 4.108623000000000047e+01
5.910000000000000142e+01 4.300056000000000012e+01
5.914999999999999858e+01 2.507132000000000005e+01
5.920000000000000284e+01 3.715876000000000090e+01
5.925000000000000000e+01 5.226494000000000284e+01
5.929999999999999716e+01 2.147174000000000049e+01
5.935000000000000142e+01 2.989610000000000056e+01
5.939999999999999858e+01 6.173602999999999952e+01
5.945000000000000284e+01 5.873199000000000325e+01
5.950000000000000000e+01 3.493836999999999904e+01
5.954999999999999716e+01 2.957028000000000034e+01
5.960000000000000142e+01 4.002810999999999808e+01
5.964999999999999858e+01 3.192244000000000170e+01
5.970000000000000284e+01 3.674042000000000030e+01
5.975000000000000000e+01 4.581951000000000107e+01
5.979999999999999716e+01 2.307218999999999909e+01
5.985000000000000142e+01 2.936792000000000158e+01
5.989999999999999858e+01 3.641013999999999839e+01
5.995000000000000284e+01 1.723828999999999922e+01
6.000000000000000000e+01 3.041878000000000171e+01
6.004999999999999716e+01 2.668064000000000036e+01
6.010000000000000142e+01 4.247137000000000029e+01
6.014999999999999858e+01 3.815735000000000099e+01
6.020000000000000284e+01 4.659317999999999671e+01
6.025000000000000000e+01 5.312579000000000207e+01
6.029999999999999716e+01 4.204800000000000182e+01
6.035000000000000142e+01 3.528287000000000262e+01
6.039999999999999858e+01 4.523485000000000156e+01
6.045000000000000284e+01 2.481084999999999852e+01
6.050000000000000000e+01 4.686484000000000094e+01
6.054999999999999716e+01 3.056097000000000108e+01
6.060000000000000142e+01 4.147411000000000314e+01
6.064999999999999858e+01 4.141835999999999984e+01
6.070000000000000284e+01 4.996589000000000169e+01
6.075000000000000000e+01 2.512802999999999898e+01
6.079999999999999716e+01 4.671911000000000058e+01
6.085000000000000142e+01 9.750305000000000177e+01
6.089999999999999858e+01 1.822997000000000156e+01
6.095000000000000284e+01 4.097178999999999860e+01
6.100000000000000000e+01 3.068619999999999948e+01
6.104999999999999716e+01 4.199916000000000338e+01
6.110000000000000142e+01 3.408547000000000082e+01
6.114999999999999858e+01 4.315073999999999899e+01
6.120000000000000284e+01 6.688513000000000375e+01
6.125000000000000000e+01 2.533215999999999823e+01
6.129999999999999716e+01 3.485002999999999673e+01
6.135000000000000142e+01 4.620224999999999937e+01
6.139999999999999858e+01 2.160942000000000007e+01
6.145000000000000284e+01 4.874732999999999805e+01
6.150000000000000000e+01 4.219762999999999664e+01
6.154999999999999716e+01 4.052467999999999648e+01
6.160000000000000142e+01 4.495420000000000016e+01
6.164999999999999858e+01 3.514558000000000249e+01
6.170000000000000284e+01 4.955926000000000187e+01
6.175000000000000000e+01 4.460468000000000188e+01
6.179999999999999716e+01 4.279843999999999937e+01
6.185000000000000142e+01 2.252110000000000056e+01
6.189999999999999858e+01 3.181640000000000157e+01
6.195000000000000284e+01 4.041067999999999927e+01
6.200000000000000000e+01 4.070423999999999864e+01
6.204999999999999716e+01 5.271202000000000254e+01
6.210000000000000142e+01 5.508753000000000100e+01
6.214999999999999858e+01 1.943988999999999834e+01
6.220000000000000284e+01 4.962579999999999814e+01
6.225000000000000000e+01 3.633865000000000123e+01
6.229999999999999716e+01 3.462037999999999727e+01
6.235000000000000142e+01 2.801357000000000141e+01
6.239999999999999858e+01 4.951576000000000022e+01
6.245000000000000284e+01 3.116790999999999912e+01
6.250000000000000000e+01 2.988729999999999976e+01
6.254999999999999716e+01 4.097164999999999679e+01
6.260000000000000142e+01 4.807336999999999705e+01
6.264999999999999858e+01 4.605324000000000240e+01
6.270000000000000284e+01 2.512679999999999936e+01
6.275000000000000000e+01 5.194834999999999781e+01
6.279999999999999716e+01 5.599347000000000207e+01
6.285000000000000142e+01 4.032992999999999739e+01
6.289999999999999858e+01 3.716629999999999967e+01
6.295000000000000284e+01 3.464804000000000173e+01
6.300000000000000000e+01 3.597514999999999930e+01
6.304999999999999716e+01 4.326120999999999839e+01
6.310000000000000142e+01 4.106466000000000349e+01
6.314999999999999858e+01 2.489974000000000132e+01
6.320000000000000284e+01 3.600428000000000139e+01
6.325000000000000000e+01 5.017759999999999820e+01
6.329999999999999716e+01 6.159926999999999708e+01
6.335000000000000142e+01 2.969575999999999993e+01
6.339999999999999858e+01 3.542589999999999861e+01
6.345000000000000284e+01 4.326984000000000208e+01
6.350000000000000000e+01 3.154760999999999882e+01
6.354999999999999716e+01 2.780649000000000015e+01
6.360000000000000142e+01 2.748707999999999885e+01
6.364999999999999858e+01 3.709785999999999717e+01
6.370000000000000284e+01 4.274685000000000201e+01
6.375000000000000000e+01 3.308162999999999698e+01
6.379999999999999716e+01 2.049918999999999869e+01
6.385000000000000142e+01 2.988381000000000043e+01
6.389999999999999858e+01 5.507030000000000314e+01
6.395000000000000284e+01 4.891754999999999853e+01
6.400000000000000000e+01 5.178255000000000052e+01
6.404999999999999716e+01 4.338842999999999961e+01
6.409999999999999432e+01 5.061016999999999655e+01
6.415000000000000568e+01 5.279444000000000159e+01
6.420000000000000284e+01 1.987721000000000160e+01
6.425000000000000000e+01 2.807069999999999865e+01
6.429999999999999716e+01 4.607641000000000275e+01
6.434999999999999432e+01 2.900488999999999962e+01
6.440000000000000568e+01 2.437622999999999962e+01
6.445000000000000284e+01 2.327596000000000132e+01
6.450000000000000000e+01 3.233892999999999773e+01
6.454999999999999716e+01 4.499441000000000201e+01
6.459999999999999432e+01 2.510472000000000037e+01
6.465000000000000568e+01 5.289956000000000103e+01
6.470000000000000284e+01 3.933516999999999797e+01
6.475000000000000000e+01 3.126813999999999893e+01
6.479999999999999716e+01 4.303265999999999991e+01
6.484999999999999432e+01 2.914643999999999835e+01
6.490000000000000568e+01 3.440841999999999956e+01
6.495000000000000284e+01 2.933746999999999971e+01
6.500000000000000000e+01 3.214932000000000301e+01
6.504999999999999716e+01 4.777288000000000068e+01
6.509999999999999432e+01 4.748022999999999882e+01
6.515000000000000568e+01 2.732416999999999874e+01
6.520000000000000284e+01 7.869449999999999612e+00
6.525000000000000000e+01 4.208194000000000301e+01
6.529999999999999716e+01 1.977993000000000023e+01
6.534999999999999432e+01 1.719072999999999851e+01
6.540000000000000568e+01 5.773801999999999879e+01
6.545000000000000284e+01 1.916874999999999929e+01
6.550000000000000000e+01 4.082569000000000159e+01
6.554999999999999716e+01 2.035268999999999906e+01
6.559999999999999432e+01 3.668894999999999840e+01
6.565000000000000568e+01 1.664858999999999867e+01
6.570000000000000284e+01 4.183677000000000135e+01
6.575000000000000000e+01 1.715725000000000122e+01
6.579999999999999716e+01 1.370400000000000063e+01
6.584999999999999432e+01 4.618869000000000113e+01
6.590000000000000568e+01 7.620090000000000252e+00
6.595000000000000284e+01 5.428381000000000256e+01
6.600000000000000000e+01 1.000630000000000024e+02
6.604999999999999716e+01 4.626547000000000054e+01
6.609999999999999432e+01 9.366379999999999484e+00
6.615000000000000568e+01 5.988794999999999646e+01
6.620000000000000284e+01 4.303146999999999878e+01
6.625000000000000000e+01 3.537284999999999968e+01
6.629999999999999716e+01 3.045408000000000115e+01
6.634999999999999432e+01 3.329554000000000258e+01
6.640000000000000568e+01 4.426140000000000185e+01
6.645000000000000284e+01 5.157124999999999915e+01
6.650000000000000000e+01 4.065039000000000158e+01
6.654999999999999716e+01 3.871108000000000260e+01
6.659999999999999432e+01 1.852702999999999989e+01
6.665000000000000568e+01 3.626606999999999914e+01
6.670000000000000284e+01 4.381859000000000037e+01
6.675000000000000000e+01 4.410316999999999865e+01
6.679999999999999716e+01 5.183541999999999916e+01
6.684999999999999432e+01 9.935109999999999886e+00
6.690000000000000568e+01 1.876167999999999836e+01
6.695000000000000284e+01 6.000063999999999709e+01
6.700000000000000000e+01 2.422712999999999894e+01
6.704999999999999716e+01 4.460202999999999918e+01
6.709999999999999432e+01 1.860306999999999888e+01
6.715000000000000568e+01 3.499090000000000344e+01
6.720000000000000284e+01 1.650814000000000092e+01
6.725000000000000000e+01 2.631740999999999886e+01
6.729999999999999716e+01 4.730631999999999948e+01
6.734999999999999432e+01 4.610705000000000098e+01
6.740000000000000568e+01 1.917906999999999940e+01
6.745000000000000284e+01 3.102911999999999892e+01
6.750000000000000000e+01 3.412597999999999843e+01
6.754999999999999716e+01 4.227759999999999962e+01
6.759999999999999432e+01 4.393563000000000329e+01
6.765000000000000568e+01 4.206456000000000017e+01
6.770000000000000284e+01 2.679517999999999844e+01
6.775000000000000000e+01 4.877020000000000266e+01
6.779999999999999716e+01 5.017784999999999940e+01
6.784999999999999432e+01 2.133805999999999869e+01
6.790000000000000568e+01 4.395953999999999695e+01
6.795000000000000284e+01 4.527391999999999683e+01
6.800000000000000000e+01 6.592459999999999987e+00
6.804999999999999716e+01 2.899604000000000070e+01
6.809999999999999432e+01 3.108997000000000099e+01
6.815000000000000568e+01 1.646614999999999895e+01
6.820000000000000284e+01 2.700709000000000160e+01
6.825000000000000000e+01 6.240023999999999660e+01
6.829999999999999716e+01 1.131489200000000039e+02
6.834999999999999432e+01 2.881796999999999898e+01
6.840000000000000568e+01 1.237299999999999933e+01
6.845000000000000284e+01 4.413253000000000270e+01
6.850000000000000000e+01 2.671311999999999998e+01
6.854999999999999716e+01 5.354099000000000075e+01
6.859999999999999432e+01 1.520673999999999992e+01
6.865000000000000568e+01 2.654513000000000034e+01
6.870000000000000284e+01 2.781527000000000172e+01
6.875000000000000000e+01 2.679870999999999981e+01
6.879999999999999716e+01 1.734896000000000171e+01
6.884999999999999432e+01 1.002337999999999951e+01
6.890000000000000568e+01 4.151207999999999743e+01
6.895000000000000284e+01 2.943863999999999947e+01
6.900000000000000000e+01 8.657926999999999396e+01
6.904999999999999716e+01 1.630815000000000126e+01
6.909999999999999432e+01 3.114074000000000098e+01
6.915000000000000568e+01 5.933024999999999949e+01
6.920000000000000284e+01 9.213459999999999539e+00
6.925000000000000000e+01 3.754194999999999993e+01
6.929999999999999716e+01 1.697904000000000124e+01
6.934999999999999432e+01 3.875583000000000311e+01
6.940000000000000568e+01 7.412430000000000518e+01
6.945000000000000284e+01 7.571796999999999400e+01
6.950000000000000000e+01 4.364567999999999870e+01
6.954999999999999716e+01 3.153292000000000073e+01
6.959999999999999432e+01 5.563315000000000055e+01
6.965000000000000568e+01 4.310712999999999795e+01
6.970000000000000284e+01 2.191982000000000141e+01
6.975000000000000000e+01 2.544457999999999842e+01
6.979999999999999716e+01 3.592734999999999701e+01
6.984999999999999432e+01 4.431439999999999912e+01
6.990000000000000568e+01 5.537196000000000140e+01
6.995000000000000284e+01 3.108396000000000114e+01
7.000000000000000000e+01 6.528821999999999548e+01
7.004999999999999716e+01 2.916825000000000045e+01
7.009999999999999432e+01 4.972717999999999705e+01
7.015000000000000568e+01 2.898225000000000051e+01
7.020000000000000284e+01 4.506318999999999875e+01
7.025000000000000000e+01 2.348929000000000045e+01
7.029999999999999716e+01 4.279769999999999897e+01
7.034999999999999432e+01 2.536135000000000161e+01
7.040000000000000568e+01 5.262308000000000163e+01
7.045000000000000284e+01 3.220385999999999882e+01
7.050000000000000000e+01 1.406076000000000015e+01
7.054999999999999716e+01 3.134825000000000017e+01
7.059999999999999432e+01 1.273643000000000036e+01
7.065000000000000568e+01 2.837216000000000093e+01
7.070000000000000284e+01 1.245851000000000042e+01
7.075000000000000000e+01 4.564688999999999908e+01
7.079999999999999716e+01 4.855252999999999730e+01
7.084999999999999432e+01 5.497435000000000116e+01
7.090000000000000568e+01 6.608869999999999578e+00
7.095000000000000284e+01 3.350014000000000181e+01
7.100000000000000000e+01 3.048540000000000028e+00
7.104999999999999716e+01 1.720158999999999949e+01
7.109999999999999432e+01 4.238924000000000092e+01
7.115000000000000568e+01 1.819510000000000005e+01
7.120000000000000284e+01 3.401008000000000209e+01
7.125000000000000000e+01 1.191979099999999931e+02
7.129999999999999716e+01 4.240182999999999680e+01
7.134999999999999432e+01 4.837344999999999828e+01
7.140000000000000568e+01 3.865205999999999875e+01
7.145000000000000284e+01 9.388680999999999699e+01
7.150000000000000000e+01 3.465324999999999989e+01
7.154999999999999716e+01 2.496831999999999852e+01
7.159999999999999432e+01 5.191322000000000259e+01
7.165000000000000568e+01 1.673018000000000072e+01
7.170000000000000284e+01 5.412411000000000172e+01
7.175000000000000000e+01 1.547480999999999973e+01
7.179999999999999716e+01 1.531925000000000026e+01
7.184999999999999432e+01 4.040404000000000195e+01
7.190000000000000568e+01 3.553685000000000116e+01
7.195000000000000284e+01 3.236314000000000135e+01
7.200000000000000000e+01 3.952430999999999983e+01
7.204999999999999716e+01 3.757804999999999751e+01
7.209999999999999432e+01 6.489040000000000141e+00
7.215000000000000568e+01 4.883384999999999820e+01
7.220000000000000284e+01 3.879930000000000234e+01
7.225000000000000000e+01 9.727420000000000400e+00
7.229999999999999716e+01 1.294086000000000070e+01
7.234999999999999432e+01 3.581701999999999941e+01
7.240000000000000568e+01 3.818498999999999910e+01
7.245000000000000284e+01 1.997309999999999874e+01
7.250000000000000000e+01 1.290165999999999968e+01
7.254999999999999716e+01 2.321168000000000120e+01
7.259999999999999432e+01 2.495268000000000086e+01
7.265000000000000568e+01 1.493355000000000032e+01
7.270000000000000284e+01 3.879719000000000051e+01
7.275000000000000000e+01 4.012218000000000018e+01
7.279999999999999716e+01 8.350309000000000026e+01
7.284999999999999432e+01 3.363951999999999742e+01
7.290000000000000568e+01 6.678419999999999845e+01
7.295000000000000284e+01 4.632065000000000055e+01
7.300000000000000000e+01 5.742652999999999963e+01
7.304999999999999716e+01 5.070761999999999858e+01
7.309999999999999432e+01 3.852738000000000085e+01
7.315000000000000568e+01 3.313414999999999822e+01
7.320000000000000284e+01 3.483794000000000324e+01
7.325000000000000000e+01 3.672160999999999831e+01
7.329999999999999716e+01 3.669151999999999703e+01
7.334999999999999432e+01 2.539176000000000144e+01
7.340000000000000568e+01 3.788512999999999664e+01
7.345000000000000284e+01 3.884212999999999738e+01
7.350000000000000000e+01 8.478226999999999691e+01
7.354999999999999716e+01 3.931954000000000349e+01
7.359999999999999432e+01 5.164112000000000080e+01
7.365000000000000568e+01 1.078731999999999935e+01
7.370000000000000284e+01 3.469684999999999775e+01
7.375000000000000000e+01 5.256208999999999776e+01
7.379999999999999716e+01 4.638127999999999673e+01
7.384999999999999432e+01 5.901984999999999815e+01
7.390000000000000568e+01 2.931315000000000026e+01
7.395000000000000284e+01 3.722218999999999767e+01
7.400000000000000000e+01 4.989441999999999666e+01
7.404999999999999716e+01 4.926624000000000336e+01
7.409999999999999432e+01 5.763757999999999981e+01
7.415000000000000568e+01 1.370224999999999937e+01
7.420000000000000284e+01 5.034519999999999840e+01
7.425000000000000000e+01 5.341376000000000346e+01
7.429999999999999716e+01 4.038105999999999796e+01
7.434999999999999432e+01 2.876901000000000153e+01
7.440000000000000568e+01 5.609584999999999866e+01
7.445000000000000284e+01 4.967694000000000187e+01
7.450000000000000000e+01 4.521885999999999939e+01
7.454999999999999716e+01 5.346356999999999715e+01
7.459999999999999432e+01 3.504782000000000153e+01
7.465000000000000568e+01 2.530291000000000068e+01
7.470000000000000284e+01 4.057614999999999839e+01
7.475000000000000000e+01 3.450184000000000140e+01
7.479999999999999716e+01 2.791160999999999959e+01
7.484999999999999432e+01 5.568027000000000015e+01
7.490000000000000568e+01 4.779061999999999699e+01
7.495000000000000284e+01 5.611787000000000347e+01
7.500000000000000000e+01 2.259754999999999825e+01
7.504999999999999716e+01 4.870653000000000077e+01
7.509999999999999432e+01 4.267334999999999923e+01
7.515000000000000568e+01 1.198361000000000054e+01
7.520000000000000284e+01 1.587200999999999951e+01
7.525000000000000000e+01 3.320203000000000060e+01
7.529999999999999716e+01 8.076140000000000541e+00
7.534999999999999432e+01 9.020310000000000272e+00
7.540000000000000568e+01 3.899410000000000309e+01
7.545000000000000284e+01 2.268553999999999959e+01
7.550000000000000000e+01 2.665508000000000166e+01
7.554999999999999716e+01 2.930610000000000070e+01
7.559999999999999432e+01 3.355348000000000042e+01
7.565000000000000568e+01 9.239229999999999166e+00
7.570000000000000284e+01 3.195508999999999844e+01
7.575000000000000000e+01 2.414752999999999972e+01
7.579999999999999716e+01 4.459720999999999691e+01
7.584999999999999432e+01 3.550377000000000294e+01
7.590000000000000568e+01 3.957643000000000200e+01
7.595000000000000284e+01 2.081090000000000018e+01
7.600000000000000000e+01 9.507419999999999760e+00
7.604999999999999716e+01 4.021287999999999840e+01
7.609999999999999432e+01 1.454770000000000074e+01
7.615000000000000568e+01 3.899647999999999826e+01
7.620000000000000284e+01 6.176946999999999832e+01
7.625000000000000000e+01 3.842432999999999765e+01
7.629999999999999716e+01 3.440193000000000012e+01
7.634999999999999432e+01 3.936719000000000079e+01
7.640000000000000568e+01 3.153969999999999985e+01
7.645000000000000284e+01 3.736005000000000109e+01
7.650000000000000000e+01 4.054422999999999888e+01
7.654999999999999716e+01 3.751091999999999871e+01
7.659999999999999432e+01 5.311057999999999879e+01
7.665000000000000568e+01 4.639457000000000164e+01
7.670000000000000284e+01 2.298181999999999903e+01
7.675000000000000000e+01 7.068327999999999633e+01
7.679999999999999716e+01 6.153781000000000034e+01
7.684999999999999432e+01 4.081237000000000137e+01
7.690000000000000568e+01 6.099768999999999863e+01
7.695000000000000284e+01 5.271679000000000315e+01
7.700000000000000000e+01 6.809653000000000134e+01
7.704999999999999716e+01 3.267569000000000301e+01
7.709999999999999432e+01 4.716069999999999851e+01
7.715000000000000568e+01 5.949775999999999954e+01
7.720000000000000284e+01 5.452749000000000024e+01
7.725000000000000000e+01 3.716622999999999877e+01
7.729999999999999716e+01 3.615014999999999645e+01
7.734999999999999432e+01 4.385316999999999865e+01
7.740000000000000568e+01 3.743202000000000140e+01
7.745000000000000284e+01 4.277779999999999916e+01
7.750000000000000000e+01 4.735074000000000183e+01
7.754999999999999716e+01 3.591640999999999906e+01
7.759999999999999432e+01 2.038958999999999833e+01
7.765000000000000568e+01 5.260584000000000060e+01
7.770000000000000284e+01 3.970785000000000053e+01
7.775000000000000000e+01 3.172988000000000142e+01
7.779999999999999716e+01 1.671121000000000123e+01
7.784999999999999432e+01 2.654719000000000051e+01
7.790000000000000568e+01 1.751032000000000011e+01
7.795000000000000284e+01 2.202973000000000070e+01
7.800000000000000000e+01 1.899239000000000033e+01
7.804999999999999716e+01 4.614650999999999925e+01
7.809999999999999432e+01 3.693710000000000093e+01
7.815000000000000568e+01 5.006389000000000067e+01
7.820000000000000284e+01 6.478382000000000573e+01
7.825000000000000000e+01 1.948575999999999908e+01
7.829999999999999716e+01 4.284261000000000053e+01
7.834999999999999432e+01 1.874808000000000163e+01
7.840000000000000568e+01 3.804417000000000115e+01
7.845000000000000284e+01 5.081568999999999647e+01
7.850000000000000000e+01 4.233939999999999770e+01
7.854999999999999716e+01 4.550110999999999706e+01
7.859999999999999432e+01 5.240185999999999922e+01
7.865000000000000568e+01 5.304214000000000340e+01
7.870000000000000284e+01 1.510675999999999952e+01
7.875000000000000000e+01 4.227776000000000067e+01
7.879999999999999716e+01 4.002165999999999713e+01
7.884999999999999432e+01 7.985241999999999507e+01
7.890000000000000568e+01 3.929381999999999664e+01
7.895000000000000284e+01 4.817918999999999841e+01
7.900000000000000000e+01 4.567314999999999969e+01
7.904999999999999716e+01 5.787713000000000108e+01
7.909999999999999432e+01 4.635455999999999932e+01
7.915000000000000568e+01 5.087959000000000032e+01
7.920000000000000284e+01 6.163613999999999749e+01
7.925000000000000000e+01 2.473178000000000054e+01
7.929999999999999716e+01 4.381732999999999834e+01
7.934999999999999432e+01 7.595923000000000513e+01
7.940000000000000568e+01 5.640178999999999832e+01
7.945000000000000284e+01 5.518672999999999718e+01
7.950000000000000000e+01 1.664375000000000071e+01
7.954999999999999716e+01 3.194203999999999866e+01
7.959999999999999432e+01 6.157927999999999713e+01
7.965000000000000568e+01 3.714992000000000161e+01
7.970000000000000284e+01 4.887532000000000210e+01
7.975000000000000000e+01 5.566980999999999824e+01
7.979999999999999716e+01 4.498875000000000313e+01
7.984999999999999432e+01 2.876100999999999885e+01
7.990000000000000568e+01 5.351012000000000057e+01
7.995000000000000284e+01 5.589914000000000271e+01
8.000000000000000000e+01 3.505919999999999703e+01
8.004999999999999716e+01 4.203669000000000011e+01
8.009999999999999432e+01 4.709789999999999921e+00
8.015000000000000568e+01 5.721417999999999893e+01
8.020000000000000284e+01 4.838251000000000346e+01
8.025000000000000000e+01 4.229175000000000040e+01
8.029999999999999716e+01 6.658728999999999587e+01
8.034999999999999432e+01 4.258422999999999803e+01
8.040000000000000568e+01 2.100009000000000015e+01
8.045000000000000284e+01 5.088546999999999798e+01
8.050000000000000000e+01 1.920333000000000112e+01
8.054999999999999716e+01 3.553605999999999909e+01
8.059999999999999432e+01 4.765525999999999840e+01
8.065000000000000568e+01 2.971783999999999892e+01
8.070000000000000284e+01 7.718874999999999886e+01
8.075000000000000000e+01 3.422117000000000075e+01
8.079999999999999716e+01 4.366261999999999688e+01
8.084999999999999432e+01 3.752908000000000044e+01
8.090000000000000568e+01 3.971115999999999957e+01
8.095000000000000284e+01 3.212344000000000221e+01
8.100000000000000000e+01 5.359673000000000087e+01
8.104999999999999716e+01 4.878938000000000130e+01
8.109999999999999432e+01 3.889027000000000100e+01
8.115000000000000568e+01 2.206362000000000023e+01
8.120000000000000284e+01 4.784365999999999985e+01
8.125000000000000000e+01 5.999031999999999698e+01
8.129999999999999716e+01 4.314050999999999902e+01
8.134999999999999432e+01 4.313477999999999923e+01
8.140000000000000568e+01 4.013857999999999748e+01
8.145000000000000284e+01 4.896235000000000070e+01
8.150000000000000000e+01 5.587814999999999799e+01
8.154999999999999716e+01 4.587780000000000058e+01
8.159999999999999432e+01 2.223851000000000155e+01
8.165000000000000568e+01 3.713047000000000253e+01
8.170000000000000284e+01 4.963629000000000246e+01
8.175000000000000000e+01 2.804664999999999964e+01
8.179999999999999716e+01 5.636800000000000210e+01
8.184999999999999432e+01 4.961493999999999716e+01
8.190000000000000568e+01 5.343636999999999659e+01
8.195000000000000284e+01 4.558662999999999954e+01
8.200000000000000000e+01 4.385609000000000179e+01
8.204999999999999716e+01 4.364560000000000173e+01
8.209999999999999432e+01 4.310027999999999793e+01
8.215000000000000568e+01 2.697325000000000017e+01
8.220000000000000284e+01 3.388483000000000089e+01
8.225000000000000000e+01 5.166810000000000258e+01
8.229999999999999716e+01 6.237760999999999711e+01
8.234999999999999432e+01 3.004590999999999923e+01
8.240000000000000568e+01 3.927210999999999785e+01
8.245000000000000284e+01 4.934344999999999715e+01
8.250000000000000000e+01 2.312690999999999875e+01
8.254999999999999716e+01 4.086771000000000242e+01
8.259999999999999432e+01 5.748134999999999906e+01
8.265000000000000568e+01 4.463723000000000241e+01
8.270000000000000284e+01 5.143222000000000094e+01
8.275000000000000000e+01 4.721511000000000280e+01
8.279999999999999716e+01 5.096569999999999823e+01
8.284999999999999432e+01 5.240109000000000350e+01
8.290000000000000568e+01 3.798745000000000260e+01
8.295000000000000284e+01 2.980683000000000149e+01
8.300000000000000000e+01 5.087118999999999858e+01
8.304999999999999716e+01 3.858223999999999876e+01
8.309999999999999432e+01 3.832858999999999838e+01
8.315000000000000568e+01 4.445996000000000237e+01
8.320000000000000284e+01 3.060302000000000078e+01
8.325000000000000000e+01 1.653728999999999871e+01
8.329999999999999716e+01 4.673832999999999771e+01
8.334999999999999432e+01 3.356418000000000035e+01
8.340000000000000568e+01 4.613264000000000209e+01
8.345000000000000284e+01 2.699502999999999986e+01
8.350000000000000000e+01 4.706083000000000283e+01
8.354999999999999716e+01 3.990017000000000280e+01
8.359999999999999432e+01 2.561662000000000106e+01
8.365000000000000568e+01 1.699852349999999888e+03
8.370000000000000284e+01 3.820309000000000310e+01
8.375000000000000000e+01 4.747337999999999880e+01
8.379999999999999716e+01 1.926301000000000130e+01
8.384999999999999432e+01 2.398892999999999986e+01
8.390000000000000568e+01 1.526343999999999923e+01
8.395000000000000284e+01 4.873781000000000319e+01
8.400000000000000000e+01 2.438626000000000005e+01
8.404999999999999716e+01 2.202974999999999994e+01
8.409999999999999432e+01 4.378992000000000218e+01
8.415000000000000568e+01 6.416367999999999938e+01
8.420000000000000284e+01 3.809411999999999665e+01
8.425000000000000000e+01 6.229301000000000244e+01
8.429999999999999716e+01 2.932999999999999829e+01
8.434999999999999432e+01 2.311395999999999873e+01
8.440000000000000568e+01 3.353152000000000044e+01
8.445000000000000284e+01 4.479270000000000351e+01
8.450000000000000000e+01 2.922081999999999979e+01
8.454999999999999716e+01 3.789578000000000202e+01
8.459999999999999432e+01 2.944087999999999994e+01
8.465000000000000568e+01 3.859414000000000300e+01
8.470000000000000284e+01 2.508944999999999936e+01
8.475000000000000000e+01 5.043023000000000167e+01
8.479999999999999716e+01 3.264200000000000301e+01
8.484999999999999432e+01 4.312977999999999668e+01
8.490000000000000568e+01 2.998153999999999897e+01
8.495000000000000284e+01 2.393684000000000012e+01
8.500000000000000000e+01 2.082964000000000127e+01
8.504999999999999716e+01 1.937286999999999892e+01
8.509999999999999432e+01 2.359275999999999840e+01
8.515000000000000568e+01 3.250782999999999845e+01
8.520000000000000284e+01 3.873825000000000074e+01
8.525000000000000000e+01 5.434385000000000332e+01
8.529999999999999716e+01 4.539432000000000045e+01
8.534999999999999432e+01 5.041326999999999714e+01
8.540000000000000568e+01 4.225303000000000253e+01
8.545000000000000284e+01 3.504596999999999696e+01
8.550000000000000000e+01 5.301006000000000284e+01
8.554999999999999716e+01 5.373548000000000258e+01
8.559999999999999432e+01 3.030287999999999826e+01
8.565000000000000568e+01 4.441203999999999752e+01
8.570000000000000284e+01 4.908335000000000292e+01
8.575000000000000000e+01 4.535562999999999789e+01
8.579999999999999716e+01 3.253298000000000201e+01
8.584999999999999432e+01 2.882685000000000031e+01
8.590000000000000568e+01 2.993702000000000041e+01
8.595000000000000284e+01 3.148590000000000089e+01
8.600000000000000000e+01 4.396811000000000291e+01
8.604999999999999716e+01 5.598505999999999716e+01
8.609999999999999432e+01 3.805480000000000018e+01
8.615000000000000568e+01 4.527000000000000313e+01
8.620000000000000284e+01 4.361637000000000342e+01
8.625000000000000000e+01 4.625072999999999723e+01
8.629999999999999716e+01 2.723604999999999876e+01
8.634999999999999432e+01 1.591376600000000110e+02
8.640000000000000568e+01 1.937848999999999933e+01
8.645000000000000284e+01 3.706286999999999665e+01
8.650000000000000000e+01 4.330337999999999710e+01
8.654999999999999716e+01 3.302537000000000234e+01
8.659999999999999432e+01 3.900480999999999909e+01
8.665000000000000568e+01 5.472372000000000014e+01
8.670000000000000284e+01 3.260040000000000049e+01
8.675000000000000000e+01 4.405377000000000010e+01
8.679999999999999716e+01 5.464484999999999815e+01
8.684999999999999432e+01 3.902929000000000315e+01
8.690000000000000568e+01 3.355830000000000091e+00
8.695000000000000284e+01 3.895470999999999862e+01
8.700000000000000000e+01 4.749022999999999683e+01
8.704999999999999716e+01 3.093763999999999825e+01
8.709999999999999432e+01 5.437026999999999788e+01
8.715000000000000568e+01 3.139677000000000007e+01
8.720000000000000284e+01 1.955929000000000073e+01
8.725000000000000000e+01 4.577481999999999829e+01
8.729999999999999716e+01 2.275235999999999947e+01
8.734999999999999432e+01 5.037628000000000128e+01
8.740000000000000568e+01 4.794115000000000038e+01
8.745000000000000284e+01 4.931056999999999846e+01
8.750000000000000000e+01 4.028012999999999977e+01
8.754999999999999716e+01 3.572704999999999842e+01
8.759999999999999432e+01 4.936064999999999969e+01
8.765000000000000568e+01 5.833203000000000316e+01
8.770000000000000284e+01 2.561273999999999873e+01
8.775000000000000000e+01 4.472722999999999871e+01
8.779999999999999716e+01 4.005169999999999675e+01
8.784999999999999432e+01 3.021133999999999986e+01
8.790000000000000568e+01 3.753788000000000125e+01
8.795000000000000284e+01 5.120241000000000042e+01
8.800000000000000000e+01 4.294169999999999732e+01
8.804999999999999716e+01 3.672717000000000098e+01
8.809999999999999432e+01 3.612915999999999883e+01
8.815000000000000568e+01 5.534857999999999834e+01
8.820000000000000284e+01 5.179847999999999786e+01
8.825000000000000000e+01 5.115312999999999732e+01
8.829999999999999716e+01 4.819409999999999883e+01
8.834999999999999432e+01 5.254778000000000304e+01
8.840000000000000568e+01 4.093941000000000230e+01
8.845000000000000284e+01 4.381860000000000355e+01
8.850000000000000000e+01 4.034306000000000125e+01
8.854999999999999716e+01 5.650330000000000297e+01
8.859999999999999432e+01 3.665386000000000166e+01
8.865000000000000568e+01 3.834463000000000221e+01
8.870000000000000284e+01 1.436115000000000030e+01
8.875000000000000000e+01 3.449380000000000024e+01
8.879999999999999716e+01 3.205322000000000315e+01
8.884999999999999432e+01 5.103088000000000335e+01
8.890000000000000568e+01 3.898886999999999858e+01
8.895000000000000284e+01 3.645667999999999864e+01
8.900000000000000000e+01 5.517737000000000336e+01
8.904999999999999716e+01 4.541926999999999737e+01
8.909999999999999432e+01 4.730022999999999911e+01
8.915000000000000568e+01 4.048165999999999798e+01
8.920000000000000284e+01 4.573317999999999728e+01
8.925000000000000000e+01 4.684033999999999764e+01
8.929999999999999716e+01 3.118506999999999962e+01
8.934999999999999432e+01 3.392414999999999736e+01
8.940000000000000568e+01 4.949862000000000251e+01
8.945000000000000284e+01 5.045168000000000319e+01
8.950000000000000000e+01 4.242869999999999919e+01
8.954999999999999716e+01 4.156631000000000142e+01
8.959999999999999432e+01 3.812514000000000181e+01
8.965000000000000568e+01 4.525162000000000262e+01
8.970000000000000284e+01 5.024976000000000198e+01
8.975000000000000000e+01 3.368305000000000149e+01
8.979999999999999716e+01 4.641731000000000051e+01
8.984999999999999432e+01 3.051595000000000013e+01
8.990000000000000568e+01 5.398391000000000162e+01
8.995000000000000284e+01 4.998427999999999827e+01
9.000000000000000000e+01 1.827915000000000134e+01
9.004999999999999716e+01 6.717931000000000097e+01
9.009999999999999432e+01 3.928688999999999965e+01
9.015000000000000568e+01 4.570651000000000153e+01
9.020000000000000284e+01 5.109868000000000166e+01
9.025000000000000000e+01 1.463915000000000077e+01
9.029999999999999716e+01 4.471652000000000271e+01
9.034999999999999432e+01 4.530481000000000336e+01
9.040000000000000568e+01 3.853240999999999872e+01
9.045000000000000284e+01 5.324860000000000326e+01
9.050000000000000000e+01 4.030418999999999841e+01
9.054999999999999716e+01 4.886831999999999709e+01
9.059999999999999432e+01 5.741684000000000054e+01
9.065000000000000568e+01 4.395076000000000249e+01
9.070000000000000284e+01 4.753920000000000101e+01
9.075000000000000000e+01 4.733617999999999881e+01
9.079999999999999716e+01 3.868325999999999709e+01
9.084999999999999432e+01 1.746834000000000131e+01
9.090000000000000568e+01 1.089215099999999978e+02
9.095000000000000284e+01 3.532173000000000229e+01
9.100000000000000000e+01 5.399161000000000143e+01
9.104999999999999716e+01 3.586610999999999905e+01
9.109999999999999432e+01 3.147772000000000148e+01
9.115000000000000568e+01 4.031750000000000256e+01
9.120000000000000284e+01 7.929643000000000086e+01
9.125000000000000000e+01 2.605257999999999896e+01
9.129999999999999716e+01 2.080790000000000006e+01
9.134999999999999432e+01 5.197659999999999769e+01
9.140000000000000568e+01 3.010914999999999964e+01
9.145000000000000284e+01 2.945873999999999882e+01
9.150000000000000000e+01 7.194997999999999649e+01
9.154999999999999716e+01 3.967607000000000284e+01
9.159999999999999432e+01 5.136021999999999821e+01
9.165000000000000568e+01 9.378897999999999513e+01
9.170000000000000284e+01 5.695965999999999951e+01
9.175000000000000000e+01 3.751594000000000051e+01
9.179999999999999716e+01 2.666468000000000060e+01
9.184999999999999432e+01 7.368568000000000495e+01
9.190000000000000568e+01 4.685108000000000317e+01
9.195000000000000284e+01 4.719716999999999985e+01
9.200000000000000000e+01 5.192557999999999652e+01
9.204999999999999716e+01 4.796858000000000288e+01
9.209999999999999432e+01 5.094579999999999842e+01
9.215000000000000568e+01 4.803694999999999737e+01
9.220000000000000284e+01 4.083350000000000080e+01
9.225000000000000000e+01 4.347617000000000331e+01
9.229999999999999716e+01 1.492674599999999998e+02
9.234999999999999432e+01 5.757300000000000040e+01
9.240000000000000568e+01 4.769975000000000165e+01
9.245000000000000284e+01 6.413951000000000136e+01
9.250000000000000000e+01 4.998019000000000034e+01
9.254999999999999716e+01 6.912300999999999362e+01
9.259999999999999432e+01 3.979975000000000307e+01
9.265000000000000568e+01 3.278567999999999927e+01
9.270000000000000284e+01 4.159801000000000215e+01
9.275000000000000000e+01 5.585452000000000083e+01
9.279999999999999716e+01 1.224194499999999977e+02
9.284999999999999432e+01 1.054049000000000014e+01
9.290000000000000568e+01 1.345875000000000021e+01
9.295000000000000284e+01 5.974745999999999668e+01
9.300000000000000000e+01 1.248334999999999972e+01
9.304999999999999716e+01 4.106698000000000093e+01
9.309999999999999432e+01 3.834606999999999744e+01
9.315000000000000568e+01 5.486025999999999669e+01
9.320000000000000284e+01 1.140462799999999959e+02
9.325000000000000000e+01 2.353283000000000058e+01
9.329999999999999716e+01 3.711401999999999646e+01
9.334999999999999432e+01 6.355709999999999837e+01
9.340000000000000568e+01 2.972230000000000061e+01
9.345000000000000284e+01 4.478085000000000093e+01
9.350000000000000000e+01 5.999423000000000172e+01
9.354999999999999716e+01 4.248080999999999818e+01
9.359999999999999432e+01 2.935003999999999991e+01
9.365000000000000568e+01 3.984510999999999825e+01
9.370000000000000284e+01 3.001942999999999984e+01
9.375000000000000000e+01 4.071450999999999709e+01
9.379999999999999716e+01 4.461287000000000091e+01
9.384999999999999432e+01 6.652594000000000563e+01
9.390000000000000568e+01 8.357903000000000304e+01
9.395000000000000284e+01 4.504650999999999783e+01
9.400000000000000000e+01 3.846896000000000271e+01
9.404999999999999716e+01 3.312006999999999834e+01
9.409999999999999432e+01 2.051576000000000022e+01
9.415000000000000568e+01 6.771029000000000053e+01
9.420000000000000284e+01 3.921334999999999837e+01
9.425000000000000000e+01 5.020555999999999841e+01
9.429999999999999716e+01 3.966131000000000029e+01
9.434999999999999432e+01 3.323971999999999838e+01
9.440000000000000568e+01 2.494920000000000115e+01
9.445000000000000284e+01 3.502568000000000126e+01
9.450000000000000000e+01 2.573616000000000170e+01
9.454999999999999716e+01 1.438673999999999964e+01
9.459999999999999432e+01 3.421276000000000295e+01
9.465000000000000568e+01 1.873477000000000103e+01
9.470000000000000284e+01 3.827058000000000249e+01
9.475000000000000000e+01 1.885135999999999967e+01
9.479999999999999716e+01 1.347696699999999908e+02
9.484999999999999432e+01 1.226234999999999964e+01
9.490000000000000568e+01 5.904440000000000133e+00
9.495000000000000284e+01 3.745801000000000158e+01
9.500000000000000000e+01 3.424293000000000120e+01
9.504999999999999716e+01 1.337833999999999968e+01
9.509999999999999432e+01 2.206381000000000014e+01
9.515000000000000568e+01 3.783521200000000135e+02
9.520000000000000284e+01 8.156412000000000262e+01
9.525000000000000000e+01 3.778692000000000206e+01
9.529999999999999716e+01 9.649990000000000734e+00
9.534999999999999432e+01 4.620163999999999760e+01
9.540000000000000568e+01 9.870113999999999521e+01
9.545000000000000284e+01 6.383695000000000164e+01
9.550000000000000000e+01 3.788291000000000253e+01
9.554999999999999716e+01 5.674801999999999680e+01
9.559999999999999432e+01 2.461983679999999822e+03
9.565000000000000568e+01 5.842517000000000138e+01
9.570000000000000284e+01 5.616662000000000177e+01
9.575000000000000000e+01 5.775638000000000005e+01
9.579999999999999716e+01 2.337149000000000143e+01
9.584999999999999432e+01 1.312390000000000079e+01
9.590000000000000568e+01 3.871231000000000222e+01
9.595000000000000284e+01 4.564891999999999683e+01
9.600000000000000000e+01 4.489733999999999980e+01
9.604999999999999716e+01 3.368831000000000131e+01
9.609999999999999432e+01 3.958894000000000091e+01
9.615000000000000568e+01 1.637891000000000119e+01
9.620000000000000284e+01 4.706616000000000355e+01
9.625000000000000000e+01 2.887761000000000067e+01
9.629999999999999716e+01 3.123188000000000031e+01
9.634999999999999432e+01 3.056537000000000148e+01
9.640000000000000568e+01 2.149911000000000172e+01
9.645000000000000284e+01 3.797144000000000119e+01
9.650000000000000000e+01 3.720219999999999771e+01
9.654999999999999716e+01 3.947896000000000072e+01
9.659999999999999432e+01 1.004127000000000081e+01
9.665000000000000568e+01 5.291505000000000081e+01
9.670000000000000284e+01 3.821052000000000248e+01
9.675000000000000000e+01 3.501856000000000080e+01
9.679999999999999716e+01 5.108514999999999873e+01
9.684999999999999432e+01 3.518148000000000053e+01
9.690000000000000568e+01 4.682706999999999908e+01
9.695000000000000284e+01 2.098845000000000027e+01
9.700000000000000000e+01 4.402241999999999678e+01
9.704999999999999716e+01 1.361121999999999943e+01
9.709999999999999432e+01 3.778511000000000308e+01
9.715000000000000568e+01 1.112781000000000020e+01
9.720000000000000284e+01 3.507744000000000284e+01
9.725000000000000000e+01 1.880330000000000013e+01
9.729999999999999716e+01 1.436443000000000048e+01
9.734999999999999432e+01 3.560132999999999726e+01
9.740000000000000568e+01 4.368361000000000161e+01
9.745000000000000284e+01 1.714208999999999961e+01
9.750000000000000000e+01 8.979200000000000514e+00
9.754999999999999716e+01 3.091946000000000083e+01
9.759999999999999432e+01 6.155519999999999925e+01
9.765000000000000568e+01 2.588427000000000078e+01
9.770000000000000284e+01 1.508189999999999920e+01
9.775000000000000000e+01 2.473678999999999917e+01
9.779999999999999716e+01 2.291057999999999950e+01
9.784999999999999432e+01 4.033829999999999671e+01
9.790000000000000568e+01 2.425499999999999901e+01
9.795000000000000284e+01 5.017421999999999827e+01
9.800000000000000000e+01 2.105310000000000059e+01
9.804999999999999716e+01 2.508125000000000071e+01
9.809999999999999432e+01 1.316985999999999990e+01
9.815000000000000568e+01 3.334055000000000035e+01
9.820000000000000284e+01 3.765574999999999761e+01
9.825000000000000000e+01 2.408335999999999899e+01
9.829999999999999716e+01 4.567128000000000299e+01
9.834999999999999432e+01 3.256033000000000044e+01
9.840000000000000568e+01 4.016315999999999775e+01
9.845000000000000284e+01 1.483113999999999955e+01
9.850000000000000000e+01 3.599311000000000149e+01
9.854999999999999716e+01 3.933447999999999922e+01
9.859999999999999432e+01 1.675346000000000046e+01
9.865000000000000568e+01 3.157665000000000077e+01
9.870000000000000284e+01 5.683079000000000036e+01
9.875000000000000000e+01 6.874454000000000065e+01
9.879999999999999716e+01 2.954842000000000013e+01
9.884999999999999432e+01 3.532802000000000220e+01
9.890000000000000568e+01 4.395777999999999963e+01
9.895000000000000284e+01 5.326216999999999757e+01
9.900000000000000000e+01 4.920998000000000161e+01
9.904999999999999716e+01 5.660486000000000217e+01
9.909999999999999432e+01 3.377707000000000193e+01
9.915000000000000568e+01 5.437763999999999953e+01
9.920000000000000284e+01 4.371721999999999753e+01
9.925000000000000000e+01 3.314014999999999844e+01
9.929999999999999716e+01 3.198582000000000036e+01
9.934999999999999432e+01 1.916377999999999915e+01
9.940000000000000568e+01 5.586881000000000341e+01
9.945000000000000284e+01 4.565737000000000023e+01
9.950000000000000000e+01 4.567049999999999699e+01
9.954999999999999716e+01 6.163409999999999656e+01
9.959999999999999432e+01 4.899228000000000094e+01
9.965000000000000568e+01 5.869955999999999818e+01
9.970000000000000284e+01 4.001010999999999740e+01
9.975000000000000000e+01 3.282227000000000317e+01
9.979999999999999716e+01 1.481782599999999945e+02
9.984999999999999432e+01 1.160730000000000040e+01
9.990000000000000568e+01 3.943482000000000198e+01
9.995000000000000284e+01 3.980263999999999669e+01
1.000000000000000000e+02 2.476927999999999841e+01
1.000499999999999972e+02 4.673725000000000307e+01
1.000999999999999943e+02 3.426677999999999713e+01
1.001500000000000057e+02 3.147687000000000168e+01
1.002000000000000028e+02 3.904648999999999859e+01
1.002500000000000000e+02 1.701178000000000168e+01
1.002999999999999972e+02 4.346625000000000227e+01
1.003499999999999943e+02 5.594626000000000232e+01
1.004000000000000057e+02 6.491611000000000331e+01
1.004500000000000028e+02 1.040061800000000005e+02
1.005000000000000000e+02 4.994404000000000110e+01
1.005499999999999972e+02 3.533559999999999945e+01
1.005999999999999943e+02 2.641374000000000066e+01
1.006500000000000057e+02 6.081862000000000279e+01
1.007000000000000028e+02 5.043475000000000108e+01
1.007500000000000000e+02 1.772573999999999828e+01
1.007999999999999972e+02 3.298038999999999987e+01
1.008499999999999943e+02 7.878003999999999962e+01
1.009000000000000057e+02 3.177833000000000041e+01
1.009500000000000028e+02 4.339289999999999736e+01
1.010000000000000000e+02 2.144154999999999944e+01
1.010499999999999972e+02 4.272561999999999927e+01
1.010999999999999943e+02 3.290581000000000245e+01
1.011500000000000057e+02 6.178961000000000325e+01
1.012000000000000028e+02 1.557025999999999932e+01
1.012500000000000000e+02 4.504892999999999859e+01
1.012999999999999972e+02 5.859953999999999752e+01
1.013499999999999943e+02 5.295638000000000289e+01
1.014000000000000057e+02 6.362492000000000303e+01
1.014500000000000028e+02 6.416768999999999323e+01
1.015000000000000000e+02 6.189712999999999710e+01
1.015499999999999972e+02 4.089741000000000071e+01
1.015999999999999943e+02 4.523310000000000031e+01
1.016500000000000057e+02 6.415969999999999729e+00
1.017000000000000028e+02 4.130584999999999951e+01
1.017500000000000000e+02 3.658979000000000070e+01
1.017999999999999972e+02 2.889532000000000167e+01
1.018499999999999943e+02 1.213604999999999912e+01
1.019000000000000057e+02 1.392697000000000074e+01
1.019500000000000028e+02 5.144727000000000317e+01
1.020000000000000000e+02 4.929896999999999707e+01
1.020499999999999972e+02 2.269698999999999955e+01
1.020999999999999943e+02 5.421542000000000172e+01
1.021500000000000057e+02 1.037238600000000019e+02
1.022000000000000028e+02 1.758041000000000054e+01
1.022500000000000000e+02 4.929807000000000272e+01
1.022999999999999972e+02 4.838401999999999958e+01
1.023499999999999943e+02 3.771759000000000128e+01
1.024000000000000057e+02 4.231687999999999761e+01
1.024500000000000028e+02 3.940198999999999785e+01
1.025000000000000000e+02 5.400750000000000028e+01
1.025499999999999972e+02 3.351124000000000080e+01
1.025999999999999943e+02 3.146337000000000117e+01
1.026500000000000057e+02 6.007571000000000083e+01
1.027000000000000028e+02 5.230496999999999730e+01
1.027500000000000000e+02 2.694632000000000005e+01
1.027999999999999972e+02 3.668401999999999674e+01
1.028499999999999943e+02 2.496611000000000047e+01
1.029000000000000057e+02 2.939738500000000272e+02
1.029500000000000028e+02 3.445935000000000059e+01
1.030000000000000000e+02 2.978062999999999860e+01
1.030499999999999972e+02 8.175140000000000740e+00
1.030999999999999943e+02 3.570154000000000138e+01
1.031500000000000057e+02 2.081464000000000070e+01
1.032000000000000028e+02 7.342649999999999899e+00
1.032500000000000000e+02 4.219435000000000002e+01
1.032999999999999972e+02 1.688760999999999868e+01
1.033499999999999943e+02 5.839513000000000176e+01
1.034000000000000057e+02 2.639092000000000127e+01
1.034500000000000028e+02 1.859291999999999945e+01
1.035000000000000000e+02 4.109411999999999665e+01
1.035499999999999972e+02 3.179031000000000162e+01
1.035999999999999943e+02 9.359149999999999636e+00
1.036500000000000057e+02 1.937534000000000134e+01
1.037000000000000028e+02 3.260593999999999681e+01
1.037500000000000000e+02 2.291685999999999979e+01
1.037999999999999972e+02 3.523557999999999879e+01
1.038499999999999943e+02 1.730636000000000152e+01
1.039000000000000057e+02 3.033420999999999879e+01
1.039500000000000028e+02 1.439547999999999917e+01
1.040000000000000000e+02 3.028125999999999962e+01
1.040499999999999972e+02 3.399544999999999817e+01
1.040999999999999943e+02 1.546795999999999971e+01
1.041500000000000057e+02 2.464247999999999905e+01
1.042000000000000028e+02 1.260989999999999966e+01
1.042500000000000000e+02 2.459364000000000061e+01
1.042999999999999972e+02 2.504904000000000153e+01
1.043499999999999943e+02 9.228500000000000369e+00
1.044000000000000057e+02 3.119264000000000081e+01
1.044500000000000028e+02 2.789696999999999960e+01
1.045000000000000000e+02 2.162928000000000139e+01
1.045499999999999972e+02 3.496806000000000125e+01
1.045999999999999943e+02 2.239948000000000050e+01
1.046500000000000057e+02 2.770377999999999830e+01
1.047000000000000028e+02 2.200364000000000075e+01
1.047500000000000000e+02 2.467627999999999844e+01
1.047999999999999972e+02 5.798199999999999577e+00
1.048499999999999943e+02 2.273776000000000153e+01
1.049000000000000057e+02 1.246482999999999919e+01
1.049500000000000028e+02 2.828333999999999904e+01
1.050000000000000000e+02 2.107486000000000104e+01
1.050499999999999972e+02 1.388751000000000069e+01
1.050999999999999943e+02 3.866485000000000127e+01
1.051500000000000057e+02 1.606865000000000165e+01
1.052000000000000028e+02 1.944251999999999825e+01
1.052500000000000000e+02 1.374773000000000067e+01
1.052999999999999972e+02 2.731238000000000099e+01
1.053499999999999943e+02 2.587830999999999904e+01
1.054000000000000057e+02 1.098295000000000066e+01
1.054500000000000028e+02 3.888956000000000301e+01
1.055000000000000000e+02 9.227220000000000866e+00
1.055499999999999972e+02 3.372265999999999764e+01
1.055999999999999943e+02 2.308340000000000103e+01
1.056500000000000057e+02 1.147697999999999929e+01
1.057000000000000028e+02 4.281378999999999735e+01
1.057500000000000000e+02 2.709500999999999848e+01
1.057999999999999972e+02 3.109195000000000064e+01
1.058499999999999943e+02 1.636921999999999855e+01
1.059000000000000057e+02 2.780002999999999957e+01
1.059500000000000028e+02 2.961206999999999923e+01
1.060000000000000000e+02 1.379406999999999961e+01
1.060499999999999972e+02 3.176228000000000051e+01
1.060999999999999943e+02 1.463909999999999911e+01
1.061500000000000057e+02 1.250385999999999953e+01
1.062000000000000028e+02 1.387551000000000023e+01
1.062500000000000000e+02 3.532694000000000045e+01
1.062999999999999972e+02 4.123969999999999914e+01
1.063499999999999943e+02 2.898819999999999908e+01
1.064000000000000057e+02 6.130270000000000330e+00
1.064500000000000028e+02 1.401764000000000010e+01
1.065000000000000000e+02 2.553207000000000093e+01
1.065499999999999972e+02 2.411135000000000161e+01
1.065999999999999943e+02 1.290330999999999939e+01
1.066500000000000057e+02 3.774569000000000329e+01
1.067000000000000028e+02 1.970688000000000173e+01
1.067500000000000000e+02 5.015760000000000218e+00
1.067999999999999972e+02 1.580438999999999972e+01
1.068499999999999943e+02 2.971991999999999834e+01
1.069000000000000057e+02 2.952555999999999869e+01
1.069500000000000028e+02 6.762559999999999683e+00
1.070000000000000000e+02 2.176207000000000136e+01
1.070499999999999972e+02 1.989690999999999832e+01
1.070999999999999943e+02 6.307290000000000063e+00
1.071500000000000057e+02 9.394470000000000098e+00
1.072000000000000028e+02 2.194300000000000139e+01
1.072500000000000000e+02 2.614101000000000141e+01
1.072999999999999972e+02 1.194148000000000032e+01
1.073499999999999943e+02 2.107791999999999888e+01
1.074000000000000057e+02 8.272980000000000445e+00
1.074500000000000028e+02 5.119928000000000168e+01
1.075000000000000000e+02 3.671273999999999660e+01
1.075499999999999972e+02 3.148899999999999810e+00
1.075999999999999943e+02 8.586489999999999512e+00
1.076500000000000057e+02 3.465268999999999977e+01
1.077000000000000028e+02 2.904523000000000010e+01
1.077500000000000000e+02 2.632799999999999940e+01
1.077999999999999972e+02 1.512212000000000067e+01
1.078499999999999943e+02 2.932908000000000115e+01
1.079000000000000057e+02 2.112952999999999903e+01
1.079500000000000028e+02 1.817110999999999876e+01
1.080000000000000000e+02 1.431664999999999921e+01
1.080499999999999972e+02 2.407282000000000011e+01
1.080999999999999943e+02 3.826292999999999722e+01
1.081500000000000057e+02 4.833854999999999791e+01
1.082000000000000028e+02 1.501886000000000010e+01
1.082500000000000000e+02 3.156337999999999866e+01
1.082999999999999972e+02 2.194290000000000163e+01
1.083499999999999943e+02 1.304615000000000080e+01
1.084000000000000057e+02 8.197179999999999467e+00
1.084500000000000028e+02 1.074079000000000050e+01
1.085000000000000000e+02 7.825870000000000104e+00
1.085499999999999972e+02 1.504114000000000040e+01
1.085999999999999943e+02 3.938859000000000066e+01
1.086500000000000057e+02 1.846471000000000018e+01
1.087000000000000028e+02 2.227363000000000071e+01
1.087500000000000000e+02 1.496283999999999992e+01
1.087999999999999972e+02 1.620285000000000153e+01
1.088499999999999943e+02 9.358150000000000190e+00
1.089000000000000057e+02 3.568618000000000023e+01
1.089500000000000028e+02 1.812549999999999883e+01
1.090000000000000000e+02 3.607126000000000232e+01
1.090499999999999972e+02 3.908008000000000237e+01
1.090999999999999943e+02 9.457309999999999661e+00
1.091500000000000057e+02 2.750816999999999979e+01
1.092000000000000028e+02 2.035650000000000048e+01
1.092500000000000000e+02 1.311478999999999928e+01
1.092999999999999972e+02 2.560653999999999897e+01
1.093499999999999943e+02 1.076179999999999914e+01
1.094000000000000057e+02 3.427517999999999887e+01
1.094500000000000028e+02 1.602429000000000059e+01
1.095000000000000000e+02 1.404214999999999947e+01
1.095499999999999972e+02 7.177609999999999602e+00
1.095999999999999943e+02 2.816199999999999903e+01
1.096500000000000057e+02 1.862334999999999852e+01
1.097000000000000028e+02 1.254129999999999967e+01
1.097500000000000000e+02 1.215013000000000076e+01
1.097999999999999972e+02 2.823152999999999935e+01
1.098499999999999943e+02 1.492867999999999995e+01
1.099000000000000057e+02 2.365177999999999869e+01
1.099500000000000028e+02 9.974890000000000256e+00
1.100000000000000000e+02 8.576650000000000773e+00
1.100499999999999972e+02 2.786712999999999951e+01
1.100999999999999943e+02 1.115661000000000058e+01
1.101500000000000057e+02 2.321955000000000169e+01
1.102000000000000028e+02 2.512256999999999962e+01
1.102500000000000000e+02 1.449221999999999966e+01
1.102999999999999972e+02 1.367290000000000028e+01
1.103499999999999943e+02 1.994656000000000162e+01
1.104000000000000057e+02 1.942079999999999984e+01
1.104500000000000028e+02 3.720418999999999699e+01
1.105000000000000000e+02 1.933886000000000038e+01
1.105499999999999972e+02 2.246741000000000099e+01
1.105999999999999943e+02 5.004366000000000270e+01
1.106500000000000057e+02 6.821110000000000007e+00
1.107000000000000028e+02 1.075139000000000067e+01
1.107500000000000000e+02 2.976484999999999914e+01
1.107999999999999972e+02 2.181187999999999860e+01
1.108499999999999943e+02 6.984939999999999927e+00
1.109000000000000057e+02 2.888307999999999964e+01
1.109500000000000028e+02 3.010601000000000127e+01
1.110000000000000000e+02 2.633669000000000082e+01
1.110499999999999972e+02 1.476981999999999928e+01
1.110999999999999943e+02 1.165033999999999992e+01
1.111500000000000057e+02 1.894940000000000069e+01
1.112000000000000028e+02 7.319790000000000241e+00
1.112500000000000000e+02 2.629579999999999806e+00
1.112999999999999972e+02 6.153749999999999609e+00
1.113499999999999943e+02 8.160899999999999821e+00
1.114000000000000057e+02 1.588724999999999987e+01
1.114500000000000028e+02 9.154130000000000322e+00
1.115000000000000000e+02 2.488374999999999915e+01
1.115499999999999972e+02 2.139791999999999916e+01
1.115999999999999943e+02 1.027800000000000047e+01
1.116500000000000057e+02 1.488904999999999923e+01
1.117000000000000028e+02 1.321416999999999931e+01
1.117500000000000000e+02 2.583369000000000071e+01
1.117999999999999972e+02 2.489912999999999954e+01
1.118499999999999943e+02 1.327158000000000015e+01
1.119000000000000057e+02 1.120224999999999937e+01
1.119500000000000028e+02 3.717410999999999888e+01
1.120000000000000000e+02 1.253434000000000026e+01
1.120499999999999972e+02 1.640495999999999910e+01
1.120999999999999943e+02 2.216721000000000075e+01
1.121500000000000057e+02 1.763194000000000017e+01
1.122000000000000028e+02 1.290550999999999959e+01
1.122500000000000000e+02 5.310260000000000424e+00
1.122999999999999972e+02 1.131592999999999982e+01
1.123499999999999943e+02 1.556147999999999954e+01
1.124000000000000057e+02 2.313053000000000026e+01
1.124500000000000028e+02 2.981135000000000090e+01
1.125000000000000000e+02 2.820660000000000167e+01
1.125499999999999972e+02 1.939811999999999870e+01
1.125999999999999943e+02 1.536270000000000024e+01
1.126500000000000057e+02 1.961677999999999855e+01
1.127000000000000028e+02 2.256926999999999950e+01
1.127500000000000000e+02 2.847999000000000080e+01
1.127999999999999972e+02 1.417437999999999931e+01
1.128499999999999943e+02 9.485950000000000770e+00
1.129000000000000057e+02 5.599175999999999931e+01
1.129500000000000028e+02 9.641629999999999256e+00
1.130000000000000000e+02 2.491592999999999947e+01
1.130499999999999972e+02 3.083908999999999878e+01
1.130999999999999943e+02 3.372970000000000113e+01
1.131500000000000057e+02 3.550119000000000113e+01
1.132000000000000028e+02 3.086684999999999945e+01
1.132500000000000000e+02 4.589536999999999978e+01
1.132999999999999972e+02 3.593845999999999918e+01
1.133499999999999943e+02 3.526953999999999922e+01
1.134000000000000057e+02 3.448763000000000289e+01
1.134500000000000028e+02 3.237400000000000055e+00
1.135000000000000000e+02 4.370669999999999789e+01
1.135499999999999972e+02 2.470628999999999920e+01
1.135999999999999943e+02 2.589893999999999963e+01
1.136500000000000057e+02 2.647526999999999830e+01
1.137000000000000028e+02 3.955308000000000135e+01
1.137500000000000000e+02 3.432484999999999786e+01
1.137999999999999972e+02 2.330036000000000129e+01
1.138499999999999943e+02 4.255670000000000286e+00
1.139000000000000057e+02 1.551107999999999976e+01
1.139500000000000028e+02 2.198332999999999871e+01
1.140000000000000000e+02 3.993927999999999656e+01
1.140499999999999972e+02 2.610335999999999856e+01
1.140999999999999943e+02 3.046593000000000018e+01
1.141500000000000057e+02 1.592506000000000022e+01
1.142000000000000028e+02 3.945743000000000222e+01
1.142500000000000000e+02 1.614855999999999980e+01
1.142999999999999972e+02 1.795325000000000060e+01
1.143499999999999943e+02 1.092393999999999998e+01
1.144000000000000057e+02 3.326545000000000130e+01
1.144500000000000028e+02 3.106139999999999901e+01
1.145000000000000000e+02 1.102679999999999971e+01
1.145499999999999972e+02 2.831014000000000053e+01
1.145999999999999943e+02 2.964467000000000141e+01
1.146500000000000057e+02 4.252105999999999852e+01
1.147000000000000028e+02 3.001310000000000144e+01
1.147500000000000000e+02 4.062574000000000041e+01
1.147999999999999972e+02 9.115919999999999135e+00
1.148499999999999943e+02 3.236267000000000138e+01
1.149000000000000057e+02 2.874990999999999985e+01
1.149500000000000028e+02 1.252787999999999968e+01
1.150000000000000000e+02 2.294140000000000157e+01
1.150499999999999972e+02 2.956675999999999860e+01
1.150999999999999943e+02 2.816798000000000002e+01
1.151500000000000057e+02 4.750589000000000084e+01
1.152000000000000028e+02 3.180730000000000146e+01
1.152500000000000000e+02 2.413784000000000063e+01
1.152999999999999972e+02 3.115158999999999878e+01
1.153499999999999943e+02 2.778920000000000101e+01
1.154000000000000057e+02 1.575994999999999990e+01
1.154500000000000028e+02 3.291711000000000098e+01
1.155000000000000000e+02 1.889248999999999867e+01
1.155499999999999972e+02 2.474784999999999968e+01
1.155999999999999943e+02 6.851630000000000109e+00
1.156500000000000057e+02 3.874983999999999895e+01
1.157000000000000028e+02 7.408719999999999750e+00
1.157500000000000000e+02 2.014038000000000039e+01
1.157999999999999972e+02 1.326355000000000040e+01
1.158499999999999943e+02 2.858098999999999990e+01
1.159000000000000057e+02 7.946749999999999758e+00
1.159500000000000028e+02 1.772690000000000055e+01
1.160000000000000000e+02 3.532039000000000328e+01
1.160499999999999972e+02 1.215286000000000044e+01
1.160999999999999943e+02 1.987136999999999887e+01
1.161500000000000057e+02 1.560073000000000043e+01
1.162000000000000028e+02 1.635897999999999897e+01
1.162500000000000000e+02 1.689771999999999963e+01
1.162999999999999972e+02 3.579789000000000243e+01
1.163499999999999943e+02 2.134077999999999875e+01
1.164000000000000057e+02 2.555942999999999898e+01
1.164500000000000028e+02 2.274605999999999995e+01
1.165000000000000000e+02 2.957800999999999902e+01
1.165499999999999972e+02 3.140859000000000023e+01
1.165999999999999943e+02 3.073663000000000167e+01
1.166500000000000057e+02 2.722285000000000110e+01
1.167000000000000028e+02 8.193020000000000636e+00
1.167500000000000000e+02 1.687143000000000015e+01
1.167999999999999972e+02 1.748323999999999856e+01
1.168499999999999943e+02 1.202542000000000044e+01
1.169000000000000057e+02 3.542745000000000033e+01
1.169500000000000028e+02 3.368386999999999887e+01
1.170000000000000000e+02 5.037119999999999820e+00
1.170499999999999972e+02 2.028312000000000026e+01
1.170999999999999943e+02 1.739076999999999984e+01
1.171500000000000057e+02 6.237989999999999924e+00
1.172000000000000028e+02 3.031771000000000171e+01
1.172500000000000000e+02 2.760510000000000019e+01
1.172999999999999972e+02 2.528369000000000000e+01
1.173499999999999943e+02 1.467820000000000036e+01
1.174000000000000057e+02 5.452510000000000190e+00
1.174500000000000028e+02 2.726191000000000031e+01
1.175000000000000000e+02 3.973633000000000237e+01
1.175499999999999972e+02 2.204832999999999998e+01
1.175999999999999943e+02 7.083499999999999908e+00
1.176500000000000057e+02 1.820045000000000002e+01
1.177000000000000028e+02 9.173320000000000363e+00
1.177500000000000000e+02 1.616799999999999926e+01
1.177999999999999972e+02 1.673562000000000083e+01
1.178499999999999943e+02 2.250065000000000026e+01
1.179000000000000057e+02 4.703916000000000253e+01
1.179500000000000028e+02 1.893909999999999982e+01
1.180000000000000000e+02 1.075493999999999950e+01
1.180499999999999972e+02 2.584457000000000093e+01
1.180999999999999943e+02 1.267826999999999948e+01
1.181500000000000057e+02 3.720230000000000103e+01
1.182000000000000028e+02 1.521138999999999974e+01
1.182500000000000000e+02 9.457470000000000709e+00
1.182999999999999972e+02 4.942399599999999964e+02
1.183499999999999943e+02 4.724656000000000233e+01
1.184000000000000057e+02 2.423965000000000103e+01
1.184500000000000028e+02 3.281362000000000023e+01
1.185000000000000000e+02 2.019760000000000133e+01
1.185499999999999972e+02 3.886267999999999745e+01
1.185999999999999943e+02 3.892743000000000109e+01
1.186500000000000057e+02 1.836266000000000176e+01
1.187000000000000028e+02 5.452449999999999797e+00
1.187500000000000000e+02 1.287143000000000015e+01
1.187999999999999972e+02 3.459478000000000009e+01
1.188499999999999943e+02 4.691465000000000174e+01
1.189000000000000057e+02 3.169944999999999879e+01
1.189500000000000028e+02 4.471236999999999995e+01
1.190000000000000000e+02 1.897931000000000168e+01
1.190499999999999972e+02 2.574777999999999878e+01
1.190999999999999943e+02 2.420633000000000123e+01
1.191500000000000057e+02 3.231461000000000183e+01
1.192000000000000028e+02 1.419994999999999941e+01
1.192500000000000000e+02 2.561263999999999896e+01
1.192999999999999972e+02 2.339368999999999943e+01
1.193499999999999943e+02 2.393110000000000070e+01
1.194000000000000057e+02 1.833925999999999945e+01
1.194500000000000028e+02 2.299686000000000163e+01
1.195000000000000000e+02 2.614377999999999957e+01
1.195499999999999972e+02 6.523900000000000254e+00
1.195999999999999943e+02 2.399992999999999910e+01
1.196500000000000057e+02 1.796890000000000143e+01
1.197000000000000028e+02 1.432136000000000031e+01
1.197500000000000000e+02 1.900407999999999831e+01
1.197999999999999972e+02 1.646733000000000047e+01
1.198499999999999943e+02 2.358245000000000147e+01
1.199000000000000057e+02 3.601310999999999751e+01
1.199500000000000028e+02 4.418506000000000000e+01
1.200000000000000000e+02 9.304289999999999949e+00
1.200499999999999972e+02 2.355972999999999828e+01
1.200999999999999943e+02 5.337892000000000081e+01
1.201500000000000057e+02 1.567364000000000068e+01
1.202000000000000028e+02 1.423088000000000086e+01
1.202500000000000000e+02 3.464842000000000155e+01
1.202999999999999972e+02 1.056474000000000046e+01
1.203499999999999943e+02 2.374808000000000163e+01
1.204000000000000057e+02 2.875630999999999915e+01
1.204500000000000028e+02 4.457444000000000273e+01
1.205000000000000000e+02 5.440690000000000026e+00
1.205499999999999972e+02 2.098179999999999978e+01
1.205999999999999943e+02 1.943513000000000090e+01
1.206500000000000057e+02 8.496340000000000003e+00
1.207000000000000028e+02 3.078143999999999991e+01
1.207500000000000000e+02 4.632030000000000314e+00
1.207999999999999972e+02 1.504833999999999961e+01
1.208499999999999943e+02 1.262428000000000061e+01
1.209000000000000057e+02 3.117867999999999995e+01
1.209500000000000028e+02 1.590742999999999974e+01
1.210000000000000000e+02 1.513195100000000082e+02
1.210499999999999972e+02 4.744814999999999827e+01
1.210999999999999943e+02 2.186113999999999891e+01
1.211500000000000057e+02 3.127167000000000030e+01
1.212000000000000028e+02 2.219819000000000031e+01
1.212500000000000000e+02 1.387786000000000008e+01
1.212999999999999972e+02 2.322721999999999909e+01
1.213499999999999943e+02 1.106390999999999991e+01
1.214000000000000057e+02 7.523859999999999992e+00
1.214500000000000028e+02 2.052855999999999881e+01
1.215000000000000000e+02 2.725724999999999909e+01
1.215499999999999972e+02 2.920283999999999835e+01
1.215999999999999943e+02 2.815682999999999936e+01
1.216500000000000057e+02 2.744728999999999886e+01
1.217000000000000028e+02 3.059875999999999863e+01
1.217500000000000000e+02 2.068603999999999843e+01
1.217999999999999972e+02 2.629345999999999961e+01
1.218499999999999943e+02 2.981756999999999991e+01
1.219000000000000057e+02 3.358077999999999719e+01
1.219500000000000028e+02 3.694921000000000078e+01
1.220000000000000000e+02 3.880989999999999895e+01
1.220499999999999972e+02 2.170138000000000034e+01
1.220999999999999943e+02 4.071050000000000324e+01
1.221500000000000057e+02 1.898442000000000007e+01
1.222000000000000028e+02 3.292423999999999751e+01
1.222500000000000000e+02 3.743880999999999659e+01
1.222999999999999972e+02 1.895880000000000010e+01
1.223499999999999943e+02 1.563465000000000060e+01
1.224000000000000057e+02 2.174322000000000088e+01
1.224500000000000028e+02 2.638806999999999903e+01
1.225000000000000000e+02 1.343450699999999927e+02
1.225499999999999972e+02 2.421226000000000056e+01
1.225999999999999943e+02 2.551829999999999998e+01
1.226500000000000057e+02 1.581221999999999994e+01
1.227000000000000028e+02 1.899145000000000039e+01
1.227500000000000000e+02 1.115235000000000021e+01
1.227999999999999972e+02 1.174802999999999997e+01
1.228499999999999943e+02 2.703463999999999956e+01
1.229000000000000057e+02 2.197523999999999944e+01
1.229500000000000028e+02 1.003434999999999988e+01
1.230000000000000000e+02 9.812060000000000670e+00
1.230499999999999972e+02 2.403186000000000178e+01
1.230999999999999943e+02 2.409498999999999924e+01
1.231500000000000057e+02 1.122113000000000049e+01
1.232000000000000028e+02 2.195011999999999830e+01
1.232500000000000000e+02 3.731184999999999974e+01
1.232999999999999972e+02 1.640966999999999842e+01
1.233499999999999943e+02 3.774831999999999965e+01
1.234000000000000057e+02 3.677190999999999832e+01
1.234500000000000028e+02 3.912306000000000239e+01
1.235000000000000000e+02 3.541384999999999650e+01
1.235499999999999972e+02 3.877761999999999887e+01
1.235999999999999943e+02 3.427620000000000289e+01
1.236500000000000057e+02 3.077315000000000111e+01
1.237000000000000028e+02 1.449363999999999919e+01
1.237500000000000000e+02 3.991075000000000017e+01
1.237999999999999972e+02 2.475927000000000078e+01
1.238499999999999943e+02 2.863210000000000122e+01
1.239000000000000057e+02 9.268639999999999546e+00
1.239500000000000028e+02 6.986919999999999575e+00
1.240000000000000000e+02 2.269397000000000020e+01
1.240499999999999972e+02 1.187213000000000029e+01
1.240999999999999943e+02 2.288678000000000168e+01
1.241500000000000057e+02 4.164771999999999963e+01
1.242000000000000028e+02 2.270385999999999882e+01
1.242500000000000000e+02 3.862404000000000082e+01
1.242999999999999972e+02 3.744693000000000183e+01
1.243499999999999943e+02 1.796340000000000003e+01
1.244000000000000057e+02 1.973880000000000123e+01
1.244500000000000028e+02 2.673404000000000025e+01
1.245000000000000000e+02 4.949235999999999791e+01
1.245499999999999972e+02 1.328449999999999953e+01
1.245999999999999943e+02 4.189309999999999867e+00
1.246500000000000057e+02 3.625531000000000148e+01
1.247000000000000028e+02 2.026739999999999853e+01
1.247500000000000000e+02 2.725874999999999915e+01
1.247999999999999972e+02 1.655134999999999934e+01
1.248499999999999943e+02 1.408613000000000071e+01
1.249000000000000057e+02 3.154628999999999905e+01
1.249500000000000028e+02 1.050805000000000078e+01
1.250000000000000000e+02 4.438299999999999912e+00
1.250499999999999972e+02 2.560732000000000141e+01
1.250999999999999943e+02 1.572878000000000043e+01
1.251500000000000057e+02 1.967079999999999984e+01
1.252000000000000028e+02 1.877184000000000097e+01
1.252500000000000000e+02 3.204247000000000156e+01
1.252999999999999972e+02 2.922066999999999837e+01
1.253499999999999943e+02 3.351767999999999859e+01
1.254000000000000057e+02 1.428331000000000017e+01
1.254500000000000028e+02 3.008261999999999858e+01
1.255000000000000000e+02 2.844551999999999836e+01
1.255499999999999972e+02 1.666817999999999955e+01
1.255999999999999943e+02 3.442857000000000056e+01
1.256500000000000057e+02 3.559924999999999784e+01
1.257000000000000028e+02 4.036993999999999971e+01
1.257500000000000000e+02 2.422252999999999901e+01
1.257999999999999972e+02 2.627433999999999870e+01
1.258499999999999943e+02 2.178825000000000145e+01
1.259000000000000057e+02 4.367042000000000002e+01
1.259500000000000028e+02 2.052582999999999913e+01
1.260000000000000000e+02 4.983050000000000423e+00
1.260499999999999972e+02 4.492488999999999777e+01
1.260999999999999943e+02 3.646430000000000149e+01
1.261500000000000057e+02 4.290408999999999651e+01
1.262000000000000028e+02 4.794910000000000139e+01
1.262500000000000000e+02 2.201808000000000121e+01
1.262999999999999972e+02 1.274796000000000085e+01
1.263499999999999943e+02 3.675782000000000238e+01
1.264000000000000057e+02 2.299226000000000170e+01
1.264500000000000028e+02 4.941320000000000334e+01
1.265000000000000000e+02 2.824489000000000161e+01
1.265499999999999972e+02 2.135594999999999999e+01
1.265999999999999943e+02 3.519324000000000296e+01
1.266500000000000057e+02 4.097122999999999848e+01
1.267000000000000028e+02 3.217913000000000068e+01
1.267500000000000000e+02 3.043949999999999889e+01
1.267999999999999972e+02 2.660807000000000144e+01
1.268499999999999943e+02 2.355090999999999823e+01
1.269000000000000057e+02 2.449552999999999869e+01
1.269500000000000028e+02 8.764799999999999258e+00
1.270000000000000000e+02 1.296521000000000079e+01
1.270499999999999972e+02 1.464212999999999987e+01
1.270999999999999943e+02 4.150251000000000090e+01
1.271500000000000057e+02 1.995251000000000019e+01
1.272000000000000028e+02 1.833060000000000045e+01
1.272500000000000000e+02 2.238793000000000077e+01
1.272999999999999972e+02 1.714668999999999954e+01
1.273499999999999943e+02 1.811881999999999948e+01
1.274000000000000057e+02 3.579090999999999667e+01
1.274500000000000028e+02 8.990410000000000679e+00
1.275000000000000000e+02 4.525780000000000136e+00
1.275499999999999972e+02 2.107875999999999905e+01
1.275999999999999943e+02 9.323750000000000426e+00
1.276500000000000057e+02 4.290950999999999738e+01
1.277000000000000028e+02 2.668039999999999878e+01
1.277500000000000000e+02 1.638298999999999950e+01
1.277999999999999972e+02 1.887145999999999901e+01
1.278499999999999943e+02 3.501059000000000054e+01
1.279000000000000057e+02 2.246646000000000143e+01
1.279500000000000028e+02 1.063756000000000057e+01
1.280000000000000000e+02 2.977603999999999829e+01
1.280500000000000114e+02 1.630774999999999864e+01
1.280999999999999943e+02 2.909571000000000041e+01
1.281500000000000057e+02 6.235109999999999708e+00
1.281999999999999886e+02 2.461918999999999969e+01
1.282500000000000000e+02 8.600270000000000081e+00
1.283000000000000114e+02 4.055304000000000286e+01
1.283499999999999943e+02 1.691642999999999830e+01
1.284000000000000057e+02 2.475207999999999942e+01
1.284499999999999886e+02 2.774070999999999998e+01
1.285000000000000000e+02 3.179945000000000022e+01
1.285500000000000114e+02 1.625682000000000116e+01
1.285999999999999943e+02 1.261246000000000045e+01
1.286500000000000057e+02 1.094017000000000017e+01
1.286999999999999886e+02 1.325835000000000008e+01
1.287500000000000000e+02 1.271702999999999939e+01
1.288000000000000114e+02 1.539137999999999984e+01
1.288499999999999943e+02 4.514544000000000068e+01
1.289000000000000057e+02 2.963127000000000066e+01
1.289499999999999886e+02 9.712770000000000792e+00
1.290000000000000000e+02 4.047890999999999906e+01
1.290500000000000114e+02 2.146856000000000009e+01
1.290999999999999943e+02 1.104288000000000025e+01
1.291500000000000057e+02 2.908932000000000073e+01
1.291999999999999886e+02 3.975876999999999839e+01
1.292500000000000000e+02 1.322971000000000075e+01
1.293000000000000114e+02 2.138023000000000096e+01
1.293499999999999943e+02 3.961887999999999721e+01
1.294000000000000057e+02 4.163174000000000063e+01
1.294499999999999886e+02 3.479334999999999667e+01
1.295000000000000000e+02 4.509772999999999854e+01
1.295500000000000114e+02 9.999520000000000408e+00
1.295999999999999943e+02 3.310010000000000119e+00
1.296500000000000057e+02 3.714459999999999695e+01
1.296999999999999886e+02 2.096865000000000023e+01
1.297500000000000000e+02 3.963833000000000339e+01
1.298000000000000114e+02 2.641086999999999918e+01
1.298499999999999943e+02 1.065189999999999948e+01
1.299000000000000057e+02 2.866540000000000177e+01
1.299499999999999886e+02 1.319857000000000014e+01
1.300000000000000000e+02 2.966000999999999976e+01
1.300500000000000114e+02 1.519833000000000034e+01
1.300999999999999943e+02 1.323559000000000019e+01
1.301500000000000057e+02 2.043508999999999887e+01
1.301999999999999886e+02 1.639365000000000094e+01
1.302500000000000000e+02 6.452650000000000219e+00
1.303000000000000114e+02 1.514385000000000048e+01
1.303499999999999943e+02 2.135423000000000116e+01
1.304000000000000057e+02 3.652461999999999875e+01
1.304499999999999886e+02 8.760830000000000339e+00
1.305000000000000000e+02 1.841106999999999871e+01
1.305500000000000114e+02 1.668384999999999962e+01
1.305999999999999943e+02 5.737124000000000024e+01
1.306500000000000057e+02 2.911557000000000173e+01
1.306999999999999886e+02 2.599046999999999841e+01
1.307500000000000000e+02 3.218900000000000006e+01
1.308000000000000114e+02 2.144987000000000066e+01
1.308499999999999943e+02 2.669697999999999993e+01
1.309000000000000057e+02 1.226823000000000086e+01
1.309499999999999886e+02 1.013801999999999914e+01
1.310000000000000000e+02 2.269645999999999830e+01
1.310500000000000114e+02 4.808617000000000274e+01
1.310999999999999943e+02 3.966552999999999685e+01
1.311500000000000057e+02 3.207670999999999850e+01
1.311999999999999886e+02 1.577441999999999922e+01
1.312500000000000000e+02 8.993489999999999540e+00
1.313000000000000114e+02 1.118384000000000000e+01
1.313499999999999943e+02 1.979727000000000103e+01
1.314000000000000057e+02 5.624830000000000219e+00
1.314499999999999886e+02 2.130641999999999925e+01
1.315000000000000000e+02 2.066338999999999970e+01
1.315500000000000114e+02 3.339706000000000330e+01
1.315999999999999943e+02 2.162910000000000110e+01
1.316500000000000057e+02 2.718564999999999898e+01
1.316999999999999886e+02 2.730509999999999948e+01
1.317500000000000000e+02 1.431611999999999973e+01
1.318000000000000114e+02 2.306834999999999880e+01
1.318499999999999943e+02 2.988051000000000101e+01
1.319000000000000057e+02 2.983894000000000091e+01
1.319499999999999886e+02 1.056958000000000020e+01
1.320000000000000000e+02 1.946440000000000126e+01
1.320500000000000114e+02 1.735191000000000017e+01
1.320999999999999943e+02 2.094085000000000107e+01
1.321500000000000057e+02 2.114530999999999850e+01
1.321999999999999886e+02 2.386567000000000149e+01
1.322500000000000000e+02 3.602472000000000207e+01
1.323000000000000114e+02 2.590222999999999942e+01
1.323499999999999943e+02 2.712702000000000169e+01
1.324000000000000057e+02 2.350804000000000116e+01
1.324499999999999886e+02 3.171328000000000102e+01
1.325000000000000000e+02 1.534131000000000000e+01
1.325500000000000114e+02 2.098802999999999841e+01
1.325999999999999943e+02 1.333988000000000085e+01
1.326500000000000057e+02 2.823035000000000139e+01
1.326999999999999886e+02 1.628093000000000146e+01
1.327500000000000000e+02 1.345885999999999960e+01
1.328000000000000114e+02 4.540294000000000096e+01
1.328499999999999943e+02 4.107198999999999955e+01
1.329000000000000057e+02 8.498851999999999407e+01
1.329499999999999886e+02 2.951463000000000036e+01
1.330000000000000000e+02 3.590948999999999813e+01
1.330500000000000114e+02 2.734115999999999858e+01
1.330999999999999943e+02 4.069062999999999874e+01
1.331500000000000057e+02 3.334553999999999974e+01
1.331999999999999886e+02 5.255011999999999972e+01
1.332500000000000000e+02 1.250616999999999912e+01
1.333000000000000114e+02 1.263574999999999982e+01
1.333499999999999943e+02 1.356685000000000052e+01
1.334000000000000057e+02 4.359676000000000329e+01
1.334499999999999886e+02 3.185512999999999906e+01
1.335000000000000000e+02 1.155077999999999960e+01
1.335500000000000114e+02 3.010882000000000147e+01
1.335999999999999943e+02 2.317045999999999850e+01
1.336500000000000057e+02 3.042728999999999928e+01
1.336999999999999886e+02 4.477476000000000056e+01
1.337500000000000000e+02 6.663011000000000195e+01
1.338000000000000114e+02 1.474205000000000076e+01
1.338499999999999943e+02 9.581609999999999516e+00
1.339000000000000057e+02 1.120865000000000045e+01
1.339499999999999886e+02 6.045792999999999751e+01
1.340000000000000000e+02 2.126418999999999926e+01
1.340500000000000114e+02 3.007392000000000110e+01
1.340999999999999943e+02 3.144415000000000049e+01
1.341500000000000057e+02 4.159624000000000166e+01
1.341999999999999886e+02 1.113029400000000066e+02
1.342500000000000000e+02 1.855668999999999969e+01
1.343000000000000114e+02 9.125130000000000052e+01
1.343499999999999943e+02 7.835415999999999315e+01
1.344000000000000057e+02 7.794644999999999868e+01
1.344499999999999886e+02 1.185919399999999939e+02
1.345000000000000000e+02 6.059660000000000224e+01
1.345500000000000114e+02 2.081100999999999956e+01
1.345999999999999943e+02 7.090080000000000382e+01
1.346500000000000057e+02 7.123355999999999710e+01
1.346999999999999886e+02 9.759611400000000003e+02
1.347500000000000000e+02 4.796397999999999939e+01
1.348000000000000114e+02 6.322952999999999690e+01
1.348499999999999943e+02 7.258324000000000353e+01
1.349000000000000057e+02 4.458210000000000228e+00
1.349499999999999886e+02 1.351002000000000081e+01
1.350000000000000000e+02 1.105854000000000070e+01
1.350500000000000114e+02 1.315640999999999927e+01
1.350999999999999943e+02 1.873848999999999876e+01
1.351500000000000057e+02 5.552989000000000175e+01
1.351999999999999886e+02 4.401845999999999748e+01
1.352500000000000000e+02 1.839110000000000156e+01
1.353000000000000114e+02 2.946142000000000039e+01
1.353499999999999943e+02 2.713091999999999970e+01
1.354000000000000057e+02 1.628315999999999875e+01
1.354499999999999886e+02 1.613061000000000078e+01
1.355000000000000000e+02 2.767361000000000004e+01
1.355500000000000114e+02 1.279636999999999958e+01
1.355999999999999943e+02 3.406513000000000346e+01
1.356500000000000057e+02 1.306414999999999971e+01
1.356999999999999886e+02 2.151980999999999966e+01
1.357500000000000000e+02 4.502308000000000021e+01
1.358000000000000114e+02 3.966884000000000299e+01
1.358499999999999943e+02 1.223850999999999978e+01
1.359000000000000057e+02 3.629619000000000284e+01
1.359499999999999886e+02 7.599140000000000228e+00
1.360000000000000000e+02 3.922724200000000110e+02
1.360500000000000114e+02 4.447005999999999659e+01
1.360999999999999943e+02 5.890541999999999945e+01
1.361500000000000057e+02 6.541508000000000322e+01
1.361999999999999886e+02 5.803887000000000285e+01
1.362500000000000000e+02 1.131546999999999947e+01
1.363000000000000114e+02 3.336827999999999861e+01
1.363499999999999943e+02 2.880050999999999917e+01
1.364000000000000057e+02 5.557039999999999758e+00
1.364499999999999886e+02 1.949059000000000097e+01
1.365000000000000000e+02 4.161811999999999756e+01
1.365500000000000114e+02 3.259270000000000067e+01
1.365999999999999943e+02 2.445101000000000013e+01
1.366500000000000057e+02 1.477696000000000076e+01
1.366999999999999886e+02 1.126121000000000016e+01
1.367500000000000000e+02 2.539767699999999877e+02
1.368000000000000114e+02 1.198202999999999996e+01
1.368499999999999943e+02 4.719183999999999912e+01
1.369000000000000057e+02 2.051627999999999830e+01
1.369499999999999886e+02 4.814992999999999768e+01
1.370000000000000000e+02 3.244283000000000072e+01
1.370500000000000114e+02 3.441351999999999833e+01
1.370999999999999943e+02 2.786486000000000018e+01
1.371500000000000057e+02 3.601133000000000095e+01
1.371999999999999886e+02 1.038592000000000048e+01
1.372500000000000000e+02 2.355307000000000173e+01
1.373000000000000114e+02 3.865417000000000058e+01
1.373499999999999943e+02 2.397986999999999824e+01
1.374000000000000057e+02 3.067062999999999917e+01
1.374499999999999886e+02 9.403618000000000166e+01
1.375000000000000000e+02 1.765784000000000020e+01
1.375500000000000114e+02 5.772841999999999985e+01
1.375999999999999943e+02 2.058096000000000103e+01
1.376500000000000057e+02 1.507330999999999932e+01
1.376999999999999886e+02 2.693005000000000138e+01
1.377500000000000000e+02 5.847404999999999831e+01
1.378000000000000114e+02 3.618883999999999901e+01
1.378499999999999943e+02 2.350431000000000026e+01
1.379000000000000057e+02 5.902931999999999846e+01
1.379499999999999886e+02 2.108026999999999873e+01
1.380000000000000000e+02 5.927683999999999997e+01
1.380500000000000114e+02 4.469525000000000148e+01
1.380999999999999943e+02 3.049790000000000134e+01
1.381500000000000057e+02 6.750302999999999543e+01
1.381999999999999886e+02 5.793717999999999790e+01
1.382500000000000000e+02 4.767002000000000095e+01
1.383000000000000114e+02 5.860761999999999716e+01
1.383499999999999943e+02 5.607377999999999929e+01
1.384000000000000057e+02 3.538264999999999816e+01
1.384499999999999886e+02 4.286910999999999916e+01
1.385000000000000000e+02 4.068182999999999794e+01
1.385500000000000114e+02 5.661796999999999969e+01
1.385999999999999943e+02 7.394948999999999728e+01
1.386500000000000057e+02 5.725415999999999883e+01
1.386999999999999886e+02 3.849025999999999925e+01
1.387500000000000000e+02 5.607361999999999824e+01
1.388000000000000114e+02 3.188468999999999909e+01
1.388499999999999943e+02 4.186193999999999704e+01
1.389000000000000057e+02 4.778444999999999965e+01
1.389499999999999886e+02 7.495598999999999990e+01
1.390000000000000000e+02 5.794089000000000311e+01
1.390500000000000114e+02 5.829475999999999658e+01
1.390999999999999943e+02 4.529119000000000028e+01
1.391500000000000057e+02 1.063394499999999994e+02
1.391999999999999886e+02 5.046117000000000274e+01
1.392500000000000000e+02 5.395304000000000144e+01
1.393000000000000114e+02 4.295038999999999874e+01
1.393499999999999943e+02 6.417632999999999299e+01
1.394000000000000057e+02 3.781821000000000055e+01
1.394499999999999886e+02 4.861093999999999937e+01
1.395000000000000000e+02 6.993197999999999581e+01
1.395500000000000114e+02 5.192586000000000013e+01
1.395999999999999943e+02 2.831338999999999828e+01
1.396500000000000057e+02 4.230339000000000027e+01
1.396999999999999886e+02 2.467560400000000129e+02
1.397500000000000000e+02 5.561088000000000164e+01
1.398000000000000114e+02 4.796141000000000076e+01
1.398499999999999943e+02 2.664409699999999930e+02
1.399000000000000057e+02 6.641863999999999635e+01
1.399499999999999886e+02 4.889724999999999966e+01
1.400000000000000000e+02 6.097189000000000192e+01
1.400500000000000114e+02 1.126564500000000066e+02
1.400999999999999943e+02 6.773936000000000490e+01
1.401500000000000057e+02 6.337957999999999714e+01
1.401999999999999886e+02 7.427191999999999439e+01
1.402500000000000000e+02 6.080165000000000219e+01
1.403000000000000114e+02 5.424544999999999817e+01
1.403499999999999943e+02 6.613102999999999554e+01
1.404000000000000057e+02 3.012137999999999849e+01
1.404499999999999886e+02 5.517150000000000176e+01
1.405000000000000000e+02 6.314916000000000196e+01
1.405500000000000114e+02 1.482734999999999914e+01
1.405999999999999943e+02 3.754429999999999978e+01
1.406500000000000057e+02 7.273781999999999925e+01
1.406999999999999886e+02 5.784069000000000216e+01
1.407500000000000000e+02 4.944458999999999804e+01
1.408000000000000114e+02 4.855156999999999812e+01
1.408499999999999943e+02 4.422717999999999705e+01
1.409000000000000057e+02 4.235032999999999959e+01
1.409499999999999886e+02 2.979466000000000037e+01
1.410000000000000000e+02 7.873345000000000482e+01
1.410500000000000114e+02 1.619398300000000006e+02
1.410999999999999943e+02 1.078351999999999933e+01
1.411500000000000057e+02 3.701254000000000133e+01
1.411999999999999886e+02 7.984090099999999666e+02
1.412500000000000000e+02 3.760802000000000334e+01
1.413000000000000114e+02 7.089973000000000525e+01
1.413499999999999943e+02 1.593672599999999875e+02
1.414000000000000057e+02 4.198991999999999791e+01
1.414499999999999886e+02 5.013907999999999987e+01
1.415000000000000000e+02 1.676863400000000013e+02
1.415500000000000114e+02 1.938644000000000034e+01
1.415999999999999943e+02 4.017412999999999812e+01
1.416500000000000057e+02 3.167249999999999943e+01
1.416999999999999886e+02 8.285318999999999789e+01
1.417500000000000000e+02 9.018510999999999456e+01
1.418000000000000114e+02 2.338263999999999854e+01
1.418499999999999943e+02 2.612539999999999907e+01
1.419000000000000057e+02 2.474952000000000041e+01
1.419499999999999886e+02 1.074627100000000013e+02
1.420000000000000000e+02 3.906006000000000000e+01
1.420500000000000114e+02 3.026287999999999911e+01
1.420999999999999943e+02 1.440864000000000011e+01
1.421500000000000057e+02 5.813804999999999978e+01
1.421999999999999886e+02 6.021873000000000076e+01
1.422500000000000000e+02 5.063136000000000081e+01
1.423000000000000114e+02 2.721103000000000094e+01
1.423499999999999943e+02 3.159031999999999840e+01
1.424000000000000057e+02 2.912319000000000102e+01
1.424499999999999886e+02 2.748949999999999960e+01
1.425000000000000000e+02 1.452336999999999989e+01
1.425500000000000114e+02 4.084078999999999837e+01
1.425999999999999943e+02 1.403421999999999947e+01
1.426500000000000057e+02 1.360013999999999967e+01
1.426999999999999886e+02 6.013168999999999897e+01
1.427500000000000000e+02 3.599651999999999674e+01
1.428000000000000114e+02 1.459784999999999933e+01
1.428499999999999943e+02 6.906744999999999379e+01
1.429000000000000057e+02 3.324584999999999724e+01
1.429499999999999886e+02 3.383003999999999678e+01
1.430000000000000000e+02 3.363497000000000270e+01
1.430500000000000114e+02 3.755337000000000103e+01
1.430999999999999943e+02 3.887460999999999700e+01
1.431500000000000057e+02 2.178976000000000113e+01
1.431999999999999886e+02 9.065258000000000038e+01
1.432500000000000000e+02 5.270411000000000001e+01
1.433000000000000114e+02 1.576032999999999973e+01
1.433499999999999943e+02 4.295208000000000226e+01
1.434000000000000057e+02 1.494189000000000078e+01
1.434499999999999886e+02 2.986818999999999846e+01
1.435000000000000000e+02 3.858559999999999945e+01
1.435500000000000114e+02 3.846410999999999802e+01
1.435999999999999943e+02 2.954035999999999973e+01
1.436500000000000057e+02 6.609904000000000224e+01
1.436999999999999886e+02 5.613472000000000151e+01
1.437500000000000000e+02 8.888456999999999653e+01
1.438000000000000114e+02 4.940388000000000090e+01
1.438499999999999943e+02 3.686542000000000030e+01
1.439000000000000057e+02 6.267900000000000027e+00
1.439499999999999886e+02 1.910399999999999920e+01
1.440000000000000000e+02 2.317509000000000086e+01
1.440500000000000114e+02 1.015461999999999954e+01
1.440999999999999943e+02 3.176751000000000147e+01
1.441500000000000057e+02 2.369455999999999918e+01
1.441999999999999886e+02 4.426740999999999815e+01
1.442500000000000000e+02 1.845046999999999926e+01
1.443000000000000114e+02 2.083640000000000114e+01
1.443499999999999943e+02 9.761850000000000804e+00
1.444000000000000057e+02 3.077515000000000001e+01
1.444499999999999886e+02 1.540703000000000067e+01
1.445000000000000000e+02 2.691058999999999912e+01
1.445500000000000114e+02 5.086840999999999724e+01
1.445999999999999943e+02 1.110121000000000002e+01
1.446500000000000057e+02 1.614974000000000132e+01
1.446999999999999886e+02 1.850901999999999958e+01
1.447500000000000000e+02 3.238918000000000319e+01
1.448000000000000114e+02 5.280883999999999645e+01
1.448499999999999943e+02 2.366651999999999845e+01
1.449000000000000057e+02 3.686410000000000053e+01
1.449499999999999886e+02 1.050197000000000003e+01
1.450000000000000000e+02 4.834156000000000120e+01
1.450500000000000114e+02 1.310776000000000074e+01
1.450999999999999943e+02 4.457934999999999803e+01
1.451500000000000057e+02 5.070100000000000051e+00
1.451999999999999886e+02 3.613562999999999903e+01
1.452500000000000000e+02 8.685999999999999943e+00
1.453000000000000114e+02 4.233015000000000327e+01
1.453499999999999943e+02 1.512116999999999933e+01
1.454000000000000057e+02 2.639680999999999855e+01
1.454499999999999886e+02 6.101754999999999995e+01
1.455000000000000000e+02 2.910917999999999850e+01
1.455500000000000114e+02 7.515189999999999593e+00
1.455999999999999943e+02 1.016772500000000008e+02
1.456500000000000057e+02 1.675415999999999883e+01
1.456999999999999886e+02 3.153791000000000011e+01
1.457500000000000000e+02 2.243108000000000146e+01
1.458000000000000114e+02 6.471125000000000682e+01
1.458499999999999943e+02 3.599470999999999776e+01
1.459000000000000057e+02 1.590159000000000056e+01
1.459499999999999886e+02 2.244169000000000125e+01
1.460000000000000000e+02 1.394813000000000081e+01
1.460500000000000114e+02 1.510229099999999960e+02
1.460999999999999943e+02 1.058041000000000054e+01
1.461500000000000057e+02 1.257023999999999972e+02
1.461999999999999886e+02 2.762947000000000131e+01
1.462500000000000000e+02 4.231461999999999790e+01
1.463000000000000114e+02 5.512719999999999843e+00
1.463499999999999943e+02 4.414050000000000296e+01
1.464000000000000057e+02 4.712031000000000347e+01
1.464499999999999886e+02 2.405379999999999896e+01
1.465000000000000000e+02 4.651802799999999820e+02
1.465500000000000114e+02 2.972660000000000124e+01
1.465999999999999943e+02 1.153155900000000003e+02
1.466500000000000057e+02 2.664333999999999847e+01
1.466999999999999886e+02 2.990278999999999954e+01
1.467500000000000000e+02 2.767130999999999830e+01
1.468000000000000114e+02 5.455340000000000344e+01
1.468499999999999943e+02 5.089592999999999989e+01
1.469000000000000057e+02 4.874826999999999799e+01
1.469499999999999886e+02 6.794465999999999894e+01
1.470000000000000000e+02 3.007864000000000004e+01
1.470500000000000114e+02 1.976124000000000080e+01
1.470999999999999943e+02 3.716727000000000203e+01
1.471500000000000057e+02 1.035092609999999922e+03
1.471999999999999886e+02 3.259449000000000041e+01
1.472500000000000000e+02 1.413091000000000008e+01
1.473000000000000114e+02 1.910178000000000154e+01
1.473499999999999943e+02 3.851292999999999722e+01
1.474000000000000057e+02 4.593909000000000020e+01
1.474499999999999886e+02 2.218155000000000143e+01
1.475000000000000000e+02 2.831209000000000131e+01
1.475500000000000114e+02 5.572458000000000311e+01
1.475999999999999943e+02 6.891307000000000471e+01
1.476500000000000057e+02 2.995860000000000056e+01
1.476999999999999886e+02 2.844782000000000011e+01
1.477500000000000000e+02 5.514757999999999782e+01
1.478000000000000114e+02 5.132524999999999693e+01
1.478499999999999943e+02 2.967138999999999882e+01
1.479000000000000057e+02 3.487579999999999814e+01
1.479499999999999886e+02 3.704786000000000001e+01
1.480000000000000000e+02 2.723458000000000112e+01
1.480500000000000114e+02 1.377561200000000099e+02
1.480999999999999943e+02 1.930998999999999910e+01
1.481500000000000057e+02 2.118042000000000158e+01
1.481999999999999886e+02 1.466108000000000011e+01
1.482500000000000000e+02 5.076818000000000097e+01
1.483000000000000114e+02 2.509734999999999872e+01
1.483499999999999943e+02 1.807957999999999998e+01
1.484000000000000057e+02 7.626215000000000543e+01
1.484499999999999886e+02 8.544470000000000454e+00
1.485000000000000000e+02 4.072538000000000125e+01
1.485500000000000114e+02 7.855431000000000097e+01
1.485999999999999943e+02 1.078054499999999933e+02
1.486500000000000057e+02 4.143415000000000248e+01
1.486999999999999886e+02 6.048888000000000176e+01
1.487500000000000000e+02 5.576740000000000208e+01
1.488000000000000114e+02 1.173409999999999975e+01
1.488499999999999943e+02 2.258305999999999969e+01
1.489000000000000057e+02 1.809784000000000148e+01
1.489499999999999886e+02 9.655060000000000642e+00
1.490000000000000000e+02 1.631766000000000005e+01
1.490500000000000114e+02 2.065124000000000137e+01
1.490999999999999943e+02 3.781168000000000262e+01
1.491500000000000057e+02 3.323465000000000202e+01
1.491999999999999886e+02 1.492324999999999946e+01
1.492500000000000000e+02 3.758534999999999826e+01
1.493000000000000114e+02 3.169952999999999932e+01
1.493499999999999943e+02 3.734564000000000306e+01
1.494000000000000057e+02 1.163626999999999967e+01
1.494499999999999886e+02 1.501365999999999978e+01
1.495000000000000000e+02 1.427279000000000053e+01
1.495500000000000114e+02 9.115130000000000621e+00
1.495999999999999943e+02 9.770609999999999573e+00
1.496500000000000057e+02 3.176948000000000150e+01
1.496999999999999886e+02 2.514855999999999980e+01
1.497500000000000000e+02 3.106215999999999866e+01
1.498000000000000114e+02 2.749453000000000102e+01
1.498499999999999943e+02 3.307444999999999879e+01
1.499000000000000057e+02 1.454087999999999958e+01
1.499499999999999886e+02 3.703179999999999694e+01
1.500000000000000000e+02 5.430071999999999832e+01
