# Supplementary material for: Elevated concentrations cause upright alpha-synuclein conformation at lipid interfaces
Source: Nat Commun. 2023 Sep 18;14:5731. doi: 10.1038/s41467-023-39843-1 (PMC10507035; doi:10.1038/s41467-023-39843-1)
Supplement: Supplementary file 3 — Source Data [file 41467_2023_39843_MOESM3_ESM.zip › Source Data file/FigureS12/figS12_lowLPR_corr_s8_r1.txt]

0.000000000000000000e+00 nan
5.000000000000000278e-02 nan
1.000000000000000056e-01 nan
1.499999999999999944e-01 nan
2.000000000000000111e-01 nan
2.500000000000000000e-01 nan
2.999999999999999889e-01 nan
3.499999999999999778e-01 nan
4.000000000000000222e-01 nan
4.500000000000000111e-01 nan
5.000000000000000000e-01 nan
5.500000000000000444e-01 nan
5.999999999999999778e-01 nan
6.500000000000000222e-01 nan
6.999999999999999556e-01 nan
7.500000000000000000e-01 nan
8.000000000000000444e-01 nan
8.499999999999999778e-01 nan
9.000000000000000222e-01 nan
9.499999999999999556e-01 nan
1.000000000000000000e+00 nan
1.050000000000000044e+00 nan
1.100000000000000089e+00 nan
1.149999999999999911e+00 nan
1.199999999999999956e+00 nan
1.250000000000000000e+00 nan
1.300000000000000044e+00 nan
1.350000000000000089e+00 nan
1.399999999999999911e+00 nan
1.449999999999999956e+00 nan
1.500000000000000000e+00 nan
1.550000000000000044e+00 nan
1.600000000000000089e+00 nan
1.649999999999999911e+00 nan
1.699999999999999956e+00 nan
1.750000000000000000e+00 nan
1.800000000000000044e+00 nan
1.850000000000000089e+00 nan
1.899999999999999911e+00 nan
1.949999999999999956e+00 nan
2.000000000000000000e+00 nan
2.049999999999999822e+00 nan
2.100000000000000089e+00 nan
2.149999999999999911e+00 nan
2.200000000000000178e+00 nan
2.250000000000000000e+00 nan
2.299999999999999822e+00 nan
2.350000000000000089e+00 nan
2.399999999999999911e+00 nan
2.450000000000000178e+00 nan
2.500000000000000000e+00 nan
2.549999999999999822e+00 nan
2.600000000000000089e+00 nan
2.649999999999999911e+00 nan
2.700000000000000178e+00 nan
2.750000000000000000e+00 nan
2.799999999999999822e+00 nan
2.850000000000000089e+00 nan
2.899999999999999911e+00 nan
2.950000000000000178e+00 nan
3.000000000000000000e+00 nan
3.049999999999999822e+00 nan
3.100000000000000089e+00 nan
3.149999999999999911e+00 nan
3.200000000000000178e+00 nan
3.250000000000000000e+00 nan
3.299999999999999822e+00 nan
3.350000000000000089e+00 nan
3.399999999999999911e+00 nan
3.450000000000000178e+00 nan
3.500000000000000000e+00 nan
3.549999999999999822e+00 nan
3.600000000000000089e+00 nan
3.649999999999999911e+00 nan
3.700000000000000178e+00 nan
3.750000000000000000e+00 nan
3.799999999999999822e+00 nan
3.850000000000000089e+00 nan
3.899999999999999911e+00 nan
3.950000000000000178e+00 nan
4.000000000000000000e+00 nan
4.049999999999999822e+00 nan
4.099999999999999645e+00 nan
4.150000000000000355e+00 nan
4.200000000000000178e+00 nan
4.250000000000000000e+00 nan
4.299999999999999822e+00 nan
4.349999999999999645e+00 nan
4.400000000000000355e+00 nan
4.450000000000000178e+00 nan
4.500000000000000000e+00 nan
4.549999999999999822e+00 nan
4.599999999999999645e+00 nan
4.650000000000000355e+00 nan
4.700000000000000178e+00 nan
4.750000000000000000e+00 nan
4.799999999999999822e+00 nan
4.849999999999999645e+00 nan
4.900000000000000355e+00 nan
4.950000000000000178e+00 nan
5.000000000000000000e+00 nan
5.049999999999999822e+00 nan
5.099999999999999645e+00 nan
5.150000000000000355e+00 nan
5.200000000000000178e+00 nan
5.250000000000000000e+00 nan
5.299999999999999822e+00 nan
5.349999999999999645e+00 nan
5.400000000000000355e+00 nan
5.450000000000000178e+00 nan
5.500000000000000000e+00 nan
5.549999999999999822e+00 nan
5.599999999999999645e+00 nan
5.650000000000000355e+00 nan
5.700000000000000178e+00 nan
5.750000000000000000e+00 nan
5.799999999999999822e+00 nan
5.849999999999999645e+00 nan
5.900000000000000355e+00 nan
5.950000000000000178e+00 nan
6.000000000000000000e+00 nan
6.049999999999999822e+00 nan
6.099999999999999645e+00 nan
6.150000000000000355e+00 nan
6.200000000000000178e+00 nan
6.250000000000000000e+00 nan
6.299999999999999822e+00 nan
6.349999999999999645e+00 nan
6.400000000000000355e+00 nan
6.450000000000000178e+00 nan
6.500000000000000000e+00 nan
6.549999999999999822e+00 nan
6.599999999999999645e+00 nan
6.650000000000000355e+00 nan
6.700000000000000178e+00 nan
6.750000000000000000e+00 nan
6.799999999999999822e+00 nan
6.849999999999999645e+00 nan
6.900000000000000355e+00 nan
6.950000000000000178e+00 nan
7.000000000000000000e+00 nan
7.049999999999999822e+00 nan
7.099999999999999645e+00 nan
7.150000000000000355e+00 nan
7.200000000000000178e+00 nan
7.250000000000000000e+00 nan
7.299999999999999822e+00 nan
7.349999999999999645e+00 nan
7.400000000000000355e+00 nan
7.450000000000000178e+00 nan
7.500000000000000000e+00 nan
7.549999999999999822e+00 nan
7.599999999999999645e+00 nan
7.650000000000000355e+00 nan
7.700000000000000178e+00 nan
7.750000000000000000e+00 nan
7.799999999999999822e+00 nan
7.849999999999999645e+00 nan
7.900000000000000355e+00 nan
7.950000000000000178e+00 nan
8.000000000000000000e+00 nan
8.050000000000000711e+00 nan
8.099999999999999645e+00 nan
8.150000000000000355e+00 nan
8.199999999999999289e+00 nan
8.250000000000000000e+00 nan
8.300000000000000711e+00 nan
8.349999999999999645e+00 nan
8.400000000000000355e+00 nan
8.449999999999999289e+00 nan
8.500000000000000000e+00 nan
8.550000000000000711e+00 nan
8.599999999999999645e+00 nan
8.650000000000000355e+00 nan
8.699999999999999289e+00 nan
8.750000000000000000e+00 nan
8.800000000000000711e+00 nan
8.849999999999999645e+00 nan
8.900000000000000355e+00 nan
8.949999999999999289e+00 nan
9.000000000000000000e+00 nan
9.050000000000000711e+00 nan
9.099999999999999645e+00 nan
9.150000000000000355e+00 nan
9.199999999999999289e+00 nan
9.250000000000000000e+00 nan
9.300000000000000711e+00 nan
9.349999999999999645e+00 nan
9.400000000000000355e+00 nan
9.449999999999999289e+00 nan
9.500000000000000000e+00 nan
9.550000000000000711e+00 nan
9.599999999999999645e+00 nan
9.650000000000000355e+00 nan
9.699999999999999289e+00 nan
9.750000000000000000e+00 nan
9.800000000000000711e+00 nan
9.849999999999999645e+00 nan
9.900000000000000355e+00 nan
9.949999999999999289e+00 nan
1.000000000000000000e+01 nan
1.005000000000000071e+01 nan
1.009999999999999964e+01 nan
1.015000000000000036e+01 nan
1.019999999999999929e+01 nan
1.025000000000000000e+01 nan
1.030000000000000071e+01 nan
1.034999999999999964e+01 nan
1.040000000000000036e+01 nan
1.044999999999999929e+01 nan
1.050000000000000000e+01 nan
1.055000000000000071e+01 nan
1.059999999999999964e+01 nan
1.065000000000000036e+01 nan
1.069999999999999929e+01 nan
1.075000000000000000e+01 nan
1.080000000000000071e+01 nan
1.084999999999999964e+01 nan
1.090000000000000036e+01 nan
1.094999999999999929e+01 nan
1.100000000000000000e+01 nan
1.105000000000000071e+01 nan
1.109999999999999964e+01 nan
1.115000000000000036e+01 nan
1.119999999999999929e+01 nan
1.125000000000000000e+01 nan
1.130000000000000071e+01 nan
1.134999999999999964e+01 nan
1.140000000000000036e+01 nan
1.144999999999999929e+01 nan
1.150000000000000000e+01 nan
1.155000000000000071e+01 nan
1.159999999999999964e+01 nan
1.165000000000000036e+01 nan
1.169999999999999929e+01 nan
1.175000000000000000e+01 nan
1.180000000000000071e+01 nan
1.184999999999999964e+01 nan
1.190000000000000036e+01 nan
1.194999999999999929e+01 nan
1.200000000000000000e+01 nan
1.205000000000000071e+01 nan
1.209999999999999964e+01 nan
1.215000000000000036e+01 nan
1.219999999999999929e+01 nan
1.225000000000000000e+01 nan
1.230000000000000071e+01 nan
1.234999999999999964e+01 nan
1.240000000000000036e+01 nan
1.244999999999999929e+01 nan
1.250000000000000000e+01 nan
1.255000000000000071e+01 nan
1.259999999999999964e+01 nan
1.265000000000000036e+01 nan
1.269999999999999929e+01 nan
1.275000000000000000e+01 nan
1.280000000000000071e+01 nan
1.284999999999999964e+01 nan
1.290000000000000036e+01 nan
1.294999999999999929e+01 nan
1.300000000000000000e+01 nan
1.305000000000000071e+01 nan
1.309999999999999964e+01 nan
1.315000000000000036e+01 nan
1.319999999999999929e+01 nan
1.325000000000000000e+01 nan
1.330000000000000071e+01 nan
1.334999999999999964e+01 nan
1.340000000000000036e+01 nan
1.344999999999999929e+01 nan
1.350000000000000000e+01 nan
1.355000000000000071e+01 nan
1.359999999999999964e+01 nan
1.365000000000000036e+01 nan
1.369999999999999929e+01 nan
1.375000000000000000e+01 nan
1.380000000000000071e+01 nan
1.384999999999999964e+01 nan
1.390000000000000036e+01 nan
1.394999999999999929e+01 nan
1.400000000000000000e+01 nan
1.405000000000000071e+01 nan
1.409999999999999964e+01 nan
1.415000000000000036e+01 nan
1.419999999999999929e+01 nan
1.425000000000000000e+01 nan
1.430000000000000071e+01 nan
1.434999999999999964e+01 nan
1.440000000000000036e+01 nan
1.444999999999999929e+01 nan
1.450000000000000000e+01 nan
1.455000000000000071e+01 nan
1.459999999999999964e+01 nan
1.465000000000000036e+01 nan
1.469999999999999929e+01 nan
1.475000000000000000e+01 nan
1.480000000000000071e+01 nan
1.484999999999999964e+01 nan
1.490000000000000036e+01 nan
1.494999999999999929e+01 nan
1.500000000000000000e+01 nan
1.505000000000000071e+01 nan
1.509999999999999964e+01 nan
1.515000000000000036e+01 nan
1.519999999999999929e+01 nan
1.525000000000000000e+01 nan
1.530000000000000071e+01 nan
1.534999999999999964e+01 nan
1.540000000000000036e+01 nan
1.544999999999999929e+01 nan
1.550000000000000000e+01 nan
1.555000000000000071e+01 nan
1.559999999999999964e+01 nan
1.565000000000000036e+01 nan
1.569999999999999929e+01 nan
1.575000000000000000e+01 nan
1.580000000000000071e+01 nan
1.584999999999999964e+01 nan
1.590000000000000036e+01 nan
1.594999999999999929e+01 nan
1.600000000000000000e+01 nan
1.605000000000000071e+01 nan
1.610000000000000142e+01 nan
1.614999999999999858e+01 nan
1.619999999999999929e+01 nan
1.625000000000000000e+01 nan
1.630000000000000071e+01 nan
1.635000000000000142e+01 nan
1.639999999999999858e+01 nan
1.644999999999999929e+01 nan
1.650000000000000000e+01 nan
1.655000000000000071e+01 nan
1.660000000000000142e+01 nan
1.664999999999999858e+01 nan
1.669999999999999929e+01 nan
1.675000000000000000e+01 nan
1.680000000000000071e+01 nan
1.685000000000000142e+01 nan
1.689999999999999858e+01 nan
1.694999999999999929e+01 nan
1.700000000000000000e+01 nan
1.705000000000000071e+01 nan
1.710000000000000142e+01 nan
1.714999999999999858e+01 nan
1.719999999999999929e+01 nan
1.725000000000000000e+01 nan
1.730000000000000071e+01 nan
1.735000000000000142e+01 nan
1.739999999999999858e+01 nan
1.744999999999999929e+01 nan
1.750000000000000000e+01 nan
1.755000000000000071e+01 nan
1.760000000000000142e+01 nan
1.764999999999999858e+01 nan
1.769999999999999929e+01 nan
1.775000000000000000e+01 nan
1.780000000000000071e+01 nan
1.785000000000000142e+01 nan
1.789999999999999858e+01 nan
1.794999999999999929e+01 nan
1.800000000000000000e+01 nan
1.805000000000000071e+01 nan
1.810000000000000142e+01 nan
1.814999999999999858e+01 nan
1.819999999999999929e+01 nan
1.825000000000000000e+01 nan
1.830000000000000071e+01 nan
1.835000000000000142e+01 nan
1.839999999999999858e+01 nan
1.844999999999999929e+01 nan
1.850000000000000000e+01 nan
1.855000000000000071e+01 nan
1.860000000000000142e+01 nan
1.864999999999999858e+01 nan
1.869999999999999929e+01 nan
1.875000000000000000e+01 nan
1.880000000000000071e+01 nan
1.885000000000000142e+01 nan
1.889999999999999858e+01 nan
1.894999999999999929e+01 nan
1.900000000000000000e+01 nan
1.905000000000000071e+01 nan
1.910000000000000142e+01 nan
1.914999999999999858e+01 nan
1.919999999999999929e+01 nan
1.925000000000000000e+01 nan
1.930000000000000071e+01 nan
1.935000000000000142e+01 nan
1.939999999999999858e+01 nan
1.944999999999999929e+01 nan
1.950000000000000000e+01 nan
1.955000000000000071e+01 nan
1.960000000000000142e+01 nan
1.964999999999999858e+01 nan
1.969999999999999929e+01 nan
1.975000000000000000e+01 nan
1.980000000000000071e+01 nan
1.985000000000000142e+01 nan
1.989999999999999858e+01 nan
1.994999999999999929e+01 nan
2.000000000000000000e+01 nan
2.005000000000000071e+01 nan
2.010000000000000142e+01 nan
2.014999999999999858e+01 nan
2.019999999999999929e+01 nan
2.025000000000000000e+01 nan
2.030000000000000071e+01 nan
2.035000000000000142e+01 nan
2.039999999999999858e+01 nan
2.044999999999999929e+01 nan
2.050000000000000000e+01 nan
2.055000000000000071e+01 nan
2.060000000000000142e+01 nan
2.064999999999999858e+01 nan
2.069999999999999929e+01 nan
2.075000000000000000e+01 nan
2.080000000000000071e+01 nan
2.085000000000000142e+01 nan
2.089999999999999858e+01 nan
2.094999999999999929e+01 nan
2.100000000000000000e+01 nan
2.105000000000000071e+01 nan
2.110000000000000142e+01 nan
2.114999999999999858e+01 nan
2.119999999999999929e+01 nan
2.125000000000000000e+01 nan
2.130000000000000071e+01 nan
2.135000000000000142e+01 nan
2.139999999999999858e+01 nan
2.144999999999999929e+01 nan
2.150000000000000000e+01 nan
2.155000000000000071e+01 nan
2.160000000000000142e+01 nan
2.164999999999999858e+01 nan
2.169999999999999929e+01 nan
2.175000000000000000e+01 nan
2.180000000000000071e+01 nan
2.185000000000000142e+01 nan
2.189999999999999858e+01 nan
2.194999999999999929e+01 nan
2.200000000000000000e+01 nan
2.205000000000000071e+01 nan
2.210000000000000142e+01 nan
2.214999999999999858e+01 nan
2.219999999999999929e+01 nan
2.225000000000000000e+01 nan
2.230000000000000071e+01 nan
2.235000000000000142e+01 nan
2.239999999999999858e+01 nan
2.244999999999999929e+01 nan
2.250000000000000000e+01 nan
2.255000000000000071e+01 nan
2.260000000000000142e+01 nan
2.264999999999999858e+01 nan
2.269999999999999929e+01 nan
2.275000000000000000e+01 nan
2.280000000000000071e+01 nan
2.285000000000000142e+01 nan
2.289999999999999858e+01 nan
2.294999999999999929e+01 nan
2.300000000000000000e+01 nan
2.305000000000000071e+01 nan
2.310000000000000142e+01 nan
2.314999999999999858e+01 nan
2.319999999999999929e+01 nan
2.325000000000000000e+01 nan
2.330000000000000071e+01 nan
2.335000000000000142e+01 nan
2.339999999999999858e+01 nan
2.344999999999999929e+01 nan
2.350000000000000000e+01 nan
2.355000000000000071e+01 nan
2.360000000000000142e+01 nan
2.364999999999999858e+01 nan
2.369999999999999929e+01 nan
2.375000000000000000e+01 nan
2.380000000000000071e+01 nan
2.385000000000000142e+01 nan
2.389999999999999858e+01 nan
2.394999999999999929e+01 nan
2.400000000000000000e+01 nan
2.405000000000000071e+01 nan
2.410000000000000142e+01 nan
2.414999999999999858e+01 nan
2.419999999999999929e+01 nan
2.425000000000000000e+01 nan
2.430000000000000071e+01 nan
2.435000000000000142e+01 nan
2.439999999999999858e+01 nan
2.444999999999999929e+01 nan
2.450000000000000000e+01 nan
2.455000000000000071e+01 nan
2.460000000000000142e+01 nan
2.464999999999999858e+01 nan
2.469999999999999929e+01 nan
2.475000000000000000e+01 nan
2.480000000000000071e+01 nan
2.485000000000000142e+01 nan
2.489999999999999858e+01 nan
2.494999999999999929e+01 2.750305362699210360e-02
2.500000000000000000e+01 2.877113107312828655e-02
2.505000000000000071e+01 3.104610813037929351e-02
2.510000000000000142e+01 2.969359104319867909e-02
2.514999999999999858e+01 3.496748203363862773e-02
2.519999999999999929e+01 3.088648434184758026e-02
2.525000000000000000e+01 2.824932437299238971e-02
2.530000000000000071e+01 2.899012076081208811e-02
2.535000000000000142e+01 2.750638393818622199e-02
2.539999999999999858e+01 2.722454981606941063e-02
2.544999999999999929e+01 2.826146673922604394e-02
2.550000000000000000e+01 2.817467280541967323e-02
2.555000000000000071e+01 2.673134820766872102e-02
2.560000000000000142e+01 2.940646556318223664e-02
2.564999999999999858e+01 3.089031543959165280e-02
2.569999999999999929e+01 3.051236544292109873e-02
2.575000000000000000e+01 2.784924027284541373e-02
2.580000000000000071e+01 2.456580810109437393e-02
2.585000000000000142e+01 2.612488890875728706e-02
2.589999999999999858e+01 2.795332332392826830e-02
2.594999999999999929e+01 2.548174179271124259e-02
2.600000000000000000e+01 2.457907091253425449e-02
2.605000000000000071e+01 2.344193320418207910e-02
2.610000000000000142e+01 2.887073918544801748e-02
2.614999999999999858e+01 2.960805089309723886e-02
2.619999999999999929e+01 2.939876059300683062e-02
2.625000000000000000e+01 3.298031240099692785e-02
2.630000000000000071e+01 3.827878853563840972e-02
2.635000000000000142e+01 3.752527307211562385e-02
2.639999999999999858e+01 3.680023122181509676e-02
2.644999999999999929e+01 3.551099816611563015e-02
2.650000000000000000e+01 3.286126131301288222e-02
2.655000000000000071e+01 2.230525965622533191e-02
2.660000000000000142e+01 2.478927841925878880e-02
2.664999999999999858e+01 2.740160080579473814e-02
2.669999999999999929e+01 2.432182044423012932e-02
2.675000000000000000e+01 2.813078689400000734e-02
2.680000000000000071e+01 2.201554447896009181e-02
2.685000000000000142e+01 2.153121797864369566e-02
2.689999999999999858e+01 2.489605974080109918e-02
2.694999999999999929e+01 2.583438532301146270e-02
2.700000000000000000e+01 2.887636952451790029e-02
2.705000000000000071e+01 3.423244116521391434e-02
2.710000000000000142e+01 3.220019234205277747e-02
2.714999999999999858e+01 3.205699419029578445e-02
2.719999999999999929e+01 3.272867569266524335e-02
2.725000000000000000e+01 3.139343663911915022e-02
2.730000000000000071e+01 3.388026777962159508e-02
2.735000000000000142e+01 3.364005028376456513e-02
2.739999999999999858e+01 3.610458342516371238e-02
2.744999999999999929e+01 3.330673593907597374e-02
2.750000000000000000e+01 3.430293115348685695e-02
2.755000000000000071e+01 3.390471201758363251e-02
2.760000000000000142e+01 3.138682761475059674e-02
2.764999999999999858e+01 2.586770355500890572e-02
2.769999999999999929e+01 2.652750500878894857e-02
2.775000000000000000e+01 2.422685232923299861e-02
2.780000000000000071e+01 2.413867987546042954e-02
2.785000000000000142e+01 2.755420250242953534e-02
2.789999999999999858e+01 2.540070175316469503e-02
2.794999999999999929e+01 2.583567314266336720e-02
2.800000000000000000e+01 2.626213682814311848e-02
2.805000000000000071e+01 2.507716459574005005e-02
2.810000000000000142e+01 2.251562986313098910e-02
2.814999999999999858e+01 2.425519347375881124e-02
2.819999999999999929e+01 2.372039266426202025e-02
2.825000000000000000e+01 2.472691111777365613e-02
2.830000000000000071e+01 2.448766496979717586e-02
2.835000000000000142e+01 2.460697401067267476e-02
2.839999999999999858e+01 2.639647756810799967e-02
2.844999999999999929e+01 2.612840172682110579e-02
2.850000000000000000e+01 2.555464034492473113e-02
2.855000000000000071e+01 2.575360203231973413e-02
2.860000000000000142e+01 2.818820681103841388e-02
2.864999999999999858e+01 3.493522024409820986e-02
2.869999999999999929e+01 3.250900574553759748e-02
2.875000000000000000e+01 3.134924913956679826e-02
2.880000000000000071e+01 3.197828013806691683e-02
2.885000000000000142e+01 3.045485599521855630e-02
2.889999999999999858e+01 3.033363975917622440e-02
2.894999999999999929e+01 2.933394224576648876e-02
2.900000000000000000e+01 3.423530277768552232e-02
2.905000000000000071e+01 3.688012554164425694e-02
2.910000000000000142e+01 3.521705254809428393e-02
2.914999999999999858e+01 3.523986967745978971e-02
2.919999999999999929e+01 3.494366688174414814e-02
2.925000000000000000e+01 3.482139547859041534e-02
2.930000000000000071e+01 3.497507322415449593e-02
2.935000000000000142e+01 3.309984676254550118e-02
2.939999999999999858e+01 3.535055010532957981e-02
2.944999999999999929e+01 3.683130883155707330e-02
2.950000000000000000e+01 3.744707563653743715e-02
2.955000000000000071e+01 3.736680202723120098e-02
2.960000000000000142e+01 3.779769689850180636e-02
2.964999999999999858e+01 3.443247658820746543e-02
2.969999999999999929e+01 3.706324506701300786e-02
2.975000000000000000e+01 3.765308710405307346e-02
2.980000000000000071e+01 3.747735114994725503e-02
2.985000000000000142e+01 3.678601307169621082e-02
2.989999999999999858e+01 3.994154394947892206e-02
2.994999999999999929e+01 3.685611171687679100e-02
3.000000000000000000e+01 3.783139961633115445e-02
3.005000000000000071e+01 3.687495082138098762e-02
3.010000000000000142e+01 3.884486134668271862e-02
3.014999999999999858e+01 3.630992875147850268e-02
3.019999999999999929e+01 3.953113144207416607e-02
3.025000000000000000e+01 3.947611496423451133e-02
3.030000000000000071e+01 4.013800012642801396e-02
3.035000000000000142e+01 4.073443572406207358e-02
3.039999999999999858e+01 4.033745441490908107e-02
3.044999999999999929e+01 4.154358654567950199e-02
3.050000000000000000e+01 4.299741941846121213e-02
3.055000000000000071e+01 4.362454841636834862e-02
3.060000000000000142e+01 4.301583087581180992e-02
3.064999999999999858e+01 4.218186883196594489e-02
3.069999999999999929e+01 3.961664382442706134e-02
3.075000000000000000e+01 4.152597923365981131e-02
3.080000000000000071e+01 4.248816788050534254e-02
3.085000000000000142e+01 4.175894357613299523e-02
3.089999999999999858e+01 4.489442570185318837e-02
3.094999999999999929e+01 4.361971066285557502e-02
3.100000000000000000e+01 4.093860050388441196e-02
3.105000000000000071e+01 4.003848519103932885e-02
3.110000000000000142e+01 3.996891710915963236e-02
3.114999999999999858e+01 3.935060102284877737e-02
3.119999999999999929e+01 3.995504410868497974e-02
3.125000000000000000e+01 3.954007647213424875e-02
3.130000000000000071e+01 3.989273344473185517e-02
3.135000000000000142e+01 4.371836712609013242e-02
3.139999999999999858e+01 4.238464487466958586e-02
3.144999999999999929e+01 3.995787922978263212e-02
3.150000000000000000e+01 3.571658634027621154e-02
3.155000000000000071e+01 3.588284971225034342e-02
3.160000000000000142e+01 3.283837391025182240e-02
3.164999999999999858e+01 3.551602326739287246e-02
3.169999999999999929e+01 3.272252676198785654e-02
3.175000000000000000e+01 3.167735653612959584e-02
3.180000000000000071e+01 2.984465659022076528e-02
3.185000000000000142e+01 3.290285999302297593e-02
3.189999999999999858e+01 3.223043677413119090e-02
3.194999999999999929e+01 3.240148741615710148e-02
3.200000000000000000e+01 2.949992998964439880e-02
3.204999999999999716e+01 3.270893629290408389e-02
3.210000000000000142e+01 2.613182891588783363e-02
3.214999999999999858e+01 2.125330728399293587e-02
3.220000000000000284e+01 2.330234602837672961e-02
3.225000000000000000e+01 2.046767627321196756e-02
3.229999999999999716e+01 2.267304331693748357e-02
3.235000000000000142e+01 2.253371222690038478e-02
3.239999999999999858e+01 2.281855346557285294e-02
3.245000000000000284e+01 2.198232905748301325e-02
3.250000000000000000e+01 2.308647143213270539e-02
3.254999999999999716e+01 1.828839154886394841e-02
3.260000000000000142e+01 1.665715065445164469e-02
3.264999999999999858e+01 1.650954185036655752e-02
3.270000000000000284e+01 1.418778746574088367e-02
3.275000000000000000e+01 1.075865728571170563e-02
3.279999999999999716e+01 1.287164877421952992e-02
3.285000000000000142e+01 7.119155110557023013e-03
3.289999999999999858e+01 3.655897994458274375e-03
3.295000000000000284e+01 1.059091067639387346e-02
3.300000000000000000e+01 1.862945774223423445e-02
3.304999999999999716e+01 1.721654549186009756e-02
3.310000000000000142e+01 2.262590042521496828e-02
3.314999999999999858e+01 2.371521692577809384e-02
3.320000000000000284e+01 2.313766987785506601e-02
3.325000000000000000e+01 2.180430747179911213e-02
3.329999999999999716e+01 2.600644158999081135e-02
3.335000000000000142e+01 2.576183195583352584e-02
3.339999999999999858e+01 2.521235162649822226e-02
3.345000000000000284e+01 2.277815095876018978e-02
3.350000000000000000e+01 2.711935849668582407e-02
3.354999999999999716e+01 2.451419306282952293e-02
3.360000000000000142e+01 2.375769407707864836e-02
3.364999999999999858e+01 2.336338161883841705e-02
3.370000000000000284e+01 2.477650226107872694e-02
3.375000000000000000e+01 2.723043362684677421e-02
3.379999999999999716e+01 2.960394718124819899e-02
3.385000000000000142e+01 2.445969595354058682e-02
3.389999999999999858e+01 2.669909041083522866e-02
3.395000000000000284e+01 2.921107792249287224e-02
3.400000000000000000e+01 2.778207176242321330e-02
3.404999999999999716e+01 2.783214168154648019e-02
3.410000000000000142e+01 3.248825832215744558e-02
3.414999999999999858e+01 3.141491736043056787e-02
3.420000000000000284e+01 3.017779770773027295e-02
3.425000000000000000e+01 3.033228440233750114e-02
3.429999999999999716e+01 3.440800483038975593e-02
3.435000000000000142e+01 3.022917530434494557e-02
3.439999999999999858e+01 2.947314798694299770e-02
3.445000000000000284e+01 3.548680249288989341e-02
3.450000000000000000e+01 3.385216226659625710e-02
3.454999999999999716e+01 3.264151050198775550e-02
3.460000000000000142e+01 3.315222969437093409e-02
3.464999999999999858e+01 3.008346264833980724e-02
3.470000000000000284e+01 3.149467689205517895e-02
3.475000000000000000e+01 3.305492846762501241e-02
3.479999999999999716e+01 2.741441950557550050e-02
3.485000000000000142e+01 3.238949430382469935e-02
3.489999999999999858e+01 3.390088700458276233e-02
3.495000000000000284e+01 3.400638256120835229e-02
3.500000000000000000e+01 3.399674641933662922e-02
3.504999999999999716e+01 3.250025920659375955e-02
3.510000000000000142e+01 3.087606145382441533e-02
3.514999999999999858e+01 3.360638156917013231e-02
3.520000000000000284e+01 3.221790953284917741e-02
3.525000000000000000e+01 3.100502310106151294e-02
3.529999999999999716e+01 3.114071250488007966e-02
3.535000000000000142e+01 2.913598675030055346e-02
3.539999999999999858e+01 2.758987475955370153e-02
3.545000000000000284e+01 2.766592038502354092e-02
3.550000000000000000e+01 2.781423016500512296e-02
3.554999999999999716e+01 3.076311954453296582e-02
3.560000000000000142e+01 2.793886604446420979e-02
3.564999999999999858e+01 2.804632210325652339e-02
3.570000000000000284e+01 2.878687930481331481e-02
3.575000000000000000e+01 2.544966659624817509e-02
3.579999999999999716e+01 2.785614653898927165e-02
3.585000000000000142e+01 2.727421954415774896e-02
3.589999999999999858e+01 3.027620577785604047e-02
3.595000000000000284e+01 3.052086569164714006e-02
3.600000000000000000e+01 3.056579172087458759e-02
3.604999999999999716e+01 3.236741272794757540e-02
3.610000000000000142e+01 3.279921790411814003e-02
3.614999999999999858e+01 3.283184767221395545e-02
3.620000000000000284e+01 3.745990037070909273e-02
3.625000000000000000e+01 3.901690552608245294e-02
3.629999999999999716e+01 4.065941392126184301e-02
3.635000000000000142e+01 4.087996997904828900e-02
3.639999999999999858e+01 3.929708221821774650e-02
3.645000000000000284e+01 3.555275271564181661e-02
3.650000000000000000e+01 3.845248524798365597e-02
3.654999999999999716e+01 4.060146580683037659e-02
3.660000000000000142e+01 4.141048860064115711e-02
3.664999999999999858e+01 4.067573203152297784e-02
3.670000000000000284e+01 3.787883688614530203e-02
3.675000000000000000e+01 3.571348102358571502e-02
3.679999999999999716e+01 3.411089372199636177e-02
3.685000000000000142e+01 3.400282230961264307e-02
3.689999999999999858e+01 3.414347011458983283e-02
3.695000000000000284e+01 3.397747474552083313e-02
3.700000000000000000e+01 3.753261784351622637e-02
3.704999999999999716e+01 3.752694585990021259e-02
3.710000000000000142e+01 4.040018759254981190e-02
3.714999999999999858e+01 4.067482240578413483e-02
3.720000000000000284e+01 4.106480093076390891e-02
3.725000000000000000e+01 3.975509267234136890e-02
3.729999999999999716e+01 4.078763026796262958e-02
3.735000000000000142e+01 4.442850820651952914e-02
3.739999999999999858e+01 4.367902034382901283e-02
3.745000000000000284e+01 4.080077286431825490e-02
3.750000000000000000e+01 4.216923359641333580e-02
3.754999999999999716e+01 4.099088068813596525e-02
3.760000000000000142e+01 3.922136081723645584e-02
3.764999999999999858e+01 4.063555570591876470e-02
3.770000000000000284e+01 4.702177433490419695e-02
3.775000000000000000e+01 4.691544323007418305e-02
3.779999999999999716e+01 4.961863590899052989e-02
3.785000000000000142e+01 5.016785756960553955e-02
3.789999999999999858e+01 5.104776338727936430e-02
3.795000000000000284e+01 6.070834293149574706e-02
3.800000000000000000e+01 5.977741607703249832e-02
3.804999999999999716e+01 5.971325884976601966e-02
3.810000000000000142e+01 6.152108923146806796e-02
3.814999999999999858e+01 6.164618805748130898e-02
3.820000000000000284e+01 6.127618481655543181e-02
3.825000000000000000e+01 6.332109728171103624e-02
3.829999999999999716e+01 6.457610373488371913e-02
3.835000000000000142e+01 6.181484533869084641e-02
3.839999999999999858e+01 6.092509443674402891e-02
3.845000000000000284e+01 6.258155369924059408e-02
3.850000000000000000e+01 6.174731499638977383e-02
3.854999999999999716e+01 6.228714290577790080e-02
3.860000000000000142e+01 6.056804523784649341e-02
3.864999999999999858e+01 6.272012748265849702e-02
3.870000000000000284e+01 6.425738459464551411e-02
3.875000000000000000e+01 6.942470596855196407e-02
3.879999999999999716e+01 6.869355297773178937e-02
3.885000000000000142e+01 6.922358624003592531e-02
3.889999999999999858e+01 7.112148770550809351e-02
3.895000000000000284e+01 7.198640784510741686e-02
3.900000000000000000e+01 7.268101824954183166e-02
3.904999999999999716e+01 6.815706322652441418e-02
3.910000000000000142e+01 7.092875697481572372e-02
3.914999999999999858e+01 7.295225447995393186e-02
3.920000000000000284e+01 7.200685437637507902e-02
3.925000000000000000e+01 7.495272419812053222e-02
3.929999999999999716e+01 7.702324014375999672e-02
3.935000000000000142e+01 7.741100096238409667e-02
3.939999999999999858e+01 7.425506311472666876e-02
3.945000000000000284e+01 7.333306688458447742e-02
3.950000000000000000e+01 7.331670501419045027e-02
3.954999999999999716e+01 7.138498260138649576e-02
3.960000000000000142e+01 6.721668964645784172e-02
3.964999999999999858e+01 6.725012247387236741e-02
3.970000000000000284e+01 7.071715599642841577e-02
3.975000000000000000e+01 7.131417042172961962e-02
3.979999999999999716e+01 7.026382416239410067e-02
3.985000000000000142e+01 6.869343154845662658e-02
3.989999999999999858e+01 6.915124281792350835e-02
3.995000000000000284e+01 6.576264938463477483e-02
4.000000000000000000e+01 6.188268029896021316e-02
4.004999999999999716e+01 6.505450705728081651e-02
4.010000000000000142e+01 6.226387974297960259e-02
4.014999999999999858e+01 6.117378628017846459e-02
4.020000000000000284e+01 6.189034965290204221e-02
4.025000000000000000e+01 6.233390971699583061e-02
4.029999999999999716e+01 5.781513769776010919e-02
4.035000000000000142e+01 5.674872971804949956e-02
4.039999999999999858e+01 5.077958138916667530e-02
4.045000000000000284e+01 5.195958839475275926e-02
4.050000000000000000e+01 5.222005940746654584e-02
4.054999999999999716e+01 4.470605364493238087e-02
4.060000000000000142e+01 4.514322399916541328e-02
4.064999999999999858e+01 4.329539009675224120e-02
4.070000000000000284e+01 4.483690029240725711e-02
4.075000000000000000e+01 4.163502966038070546e-02
4.079999999999999716e+01 4.128025825959838468e-02
4.085000000000000142e+01 4.266941368148256808e-02
4.089999999999999858e+01 4.436306294145204998e-02
4.095000000000000284e+01 3.945305847690423057e-02
4.100000000000000000e+01 3.352911536414864696e-02
4.104999999999999716e+01 3.522750383690748111e-02
4.110000000000000142e+01 3.355250139419114347e-02
4.114999999999999858e+01 3.343293721616485970e-02
4.120000000000000284e+01 3.273060433842820555e-02
4.125000000000000000e+01 3.283797134612862628e-02
4.129999999999999716e+01 3.704861052382449338e-02
4.135000000000000142e+01 3.722235254207616889e-02
4.139999999999999858e+01 3.767479832318480770e-02
4.145000000000000284e+01 3.696940637218578546e-02
4.150000000000000000e+01 4.118958523094686658e-02
4.154999999999999716e+01 4.135350354804912670e-02
4.160000000000000142e+01 4.590417821798471743e-02
4.164999999999999858e+01 4.781898378391739868e-02
4.170000000000000284e+01 4.791085211316091497e-02
4.175000000000000000e+01 4.543057956763840027e-02
4.179999999999999716e+01 4.737087308157927196e-02
4.185000000000000142e+01 4.674386390324346274e-02
4.189999999999999858e+01 3.842643590449688895e-02
4.195000000000000284e+01 3.818875970973443362e-02
4.200000000000000000e+01 3.882136513699239316e-02
4.204999999999999716e+01 3.858189000153939424e-02
4.210000000000000142e+01 3.704451112326122286e-02
4.214999999999999858e+01 3.714036332185102762e-02
4.220000000000000284e+01 3.858004253905513575e-02
4.225000000000000000e+01 3.633660878510588249e-02
4.229999999999999716e+01 3.956228299290064088e-02
4.235000000000000142e+01 4.350666396224895510e-02
4.239999999999999858e+01 4.412724668076434265e-02
4.245000000000000284e+01 4.174277367478345518e-02
4.250000000000000000e+01 4.623292047591571335e-02
4.254999999999999716e+01 4.539807650691939089e-02
4.260000000000000142e+01 4.541380719491407841e-02
4.264999999999999858e+01 4.603236397916885686e-02
4.270000000000000284e+01 4.406391724835748841e-02
4.275000000000000000e+01 4.141274906706308295e-02
4.279999999999999716e+01 4.066503639461283709e-02
4.285000000000000142e+01 4.364847605056220575e-02
4.289999999999999858e+01 3.701371100449028784e-02
4.295000000000000284e+01 3.692984434036362257e-02
4.300000000000000000e+01 3.629749584650322075e-02
4.304999999999999716e+01 3.279784193305168571e-02
4.310000000000000142e+01 3.401226732488152327e-02
4.314999999999999858e+01 3.579062242105447711e-02
4.320000000000000284e+01 3.649292629530614951e-02
4.325000000000000000e+01 3.772099775447029096e-02
4.329999999999999716e+01 3.853646013359481037e-02
4.335000000000000142e+01 4.369213217992903159e-02
4.339999999999999858e+01 4.016108192699084645e-02
4.345000000000000284e+01 3.902129582351553105e-02
4.350000000000000000e+01 3.882527115437215542e-02
4.354999999999999716e+01 3.660712596635087163e-02
4.360000000000000142e+01 3.848176758776172823e-02
4.364999999999999858e+01 3.701686768027881436e-02
4.370000000000000284e+01 3.705665290140087997e-02
4.375000000000000000e+01 3.648841399506919103e-02
4.379999999999999716e+01 4.189671638280090260e-02
4.385000000000000142e+01 3.977881387422992771e-02
4.389999999999999858e+01 3.693222928466977778e-02
4.395000000000000284e+01 3.354589207907832105e-02
4.400000000000000000e+01 3.158855284559352467e-02
4.404999999999999716e+01 3.225673617711578844e-02
4.410000000000000142e+01 2.787476694205573771e-02
4.414999999999999858e+01 2.595433008520277654e-02
4.420000000000000284e+01 2.542484784824466937e-02
4.425000000000000000e+01 2.760836090112620683e-02
4.429999999999999716e+01 2.880763834388971878e-02
4.435000000000000142e+01 2.964410754663912226e-02
4.439999999999999858e+01 2.992051176121753725e-02
4.445000000000000284e+01 2.786527721697226040e-02
4.450000000000000000e+01 2.612961603797704993e-02
4.454999999999999716e+01 1.995245592413944641e-02
4.460000000000000142e+01 2.175641979830167730e-02
4.464999999999999858e+01 2.247333075946744002e-02
4.470000000000000284e+01 2.316807138669812333e-02
4.475000000000000000e+01 2.228809366882175333e-02
4.479999999999999716e+01 2.244828462343925746e-02
4.485000000000000142e+01 2.204981414209476048e-02
4.489999999999999858e+01 2.064229703863325674e-02
4.495000000000000284e+01 2.126753577906843190e-02
4.500000000000000000e+01 2.016156096562753824e-02
4.504999999999999716e+01 1.979972775630260348e-02
4.510000000000000142e+01 2.117350484512301595e-02
4.514999999999999858e+01 2.380797619664446613e-02
4.520000000000000284e+01 2.289750717952265466e-02
4.525000000000000000e+01 2.378586945619383039e-02
4.529999999999999716e+01 1.938956328187119160e-02
4.535000000000000142e+01 1.709004452921691897e-02
4.539999999999999858e+01 2.127041112936561840e-02
4.545000000000000284e+01 1.969810232190014054e-02
4.550000000000000000e+01 2.390387546280882403e-02
4.554999999999999716e+01 2.407313607227071911e-02
4.560000000000000142e+01 2.752284886858448812e-02
4.564999999999999858e+01 2.669173942921403489e-02
4.570000000000000284e+01 2.483687632249576699e-02
4.575000000000000000e+01 2.131415395908868582e-02
4.579999999999999716e+01 1.429338553789948930e-02
4.585000000000000142e+01 1.506185522220178895e-02
4.589999999999999858e+01 1.423230918962736617e-02
4.595000000000000284e+01 1.859363811273230874e-02
4.600000000000000000e+01 1.827879424030705302e-02
4.604999999999999716e+01 1.660765344716524233e-02
4.610000000000000142e+01 1.924670743574447701e-02
4.614999999999999858e+01 1.666931834958465530e-02
4.620000000000000284e+01 2.470338087336729563e-02
4.625000000000000000e+01 2.496851540840524381e-02
4.629999999999999716e+01 2.334059636321253114e-02
4.635000000000000142e+01 2.828205128207259000e-02
4.639999999999999858e+01 2.799710134497712666e-02
4.645000000000000284e+01 2.891088123660613338e-02
4.650000000000000000e+01 3.088141125632870229e-02
4.654999999999999716e+01 3.011992410308877294e-02
4.660000000000000142e+01 3.325534117534773015e-02
4.664999999999999858e+01 4.550397012781910028e-02
4.670000000000000284e+01 4.368834964366913320e-02
4.675000000000000000e+01 4.269562934390475073e-02
4.679999999999999716e+01 4.344822183638259727e-02
4.685000000000000142e+01 4.362092143759892932e-02
4.689999999999999858e+01 4.502885159082345434e-02
4.695000000000000284e+01 4.330038351117410783e-02
4.700000000000000000e+01 4.168353154380698145e-02
4.704999999999999716e+01 3.888425753971785914e-02
4.710000000000000142e+01 3.255899216586932016e-02
4.714999999999999858e+01 3.414299430646285105e-02
4.720000000000000284e+01 3.411072116964830592e-02
4.725000000000000000e+01 3.194959322995001572e-02
4.729999999999999716e+01 3.444906630361557059e-02
4.735000000000000142e+01 3.560112596445413891e-02
4.739999999999999858e+01 3.651043048465053842e-02
4.745000000000000284e+01 3.394195096420047492e-02
4.750000000000000000e+01 3.267646069986335222e-02
4.754999999999999716e+01 2.999353151671548326e-02
4.760000000000000142e+01 3.233799388844942058e-02
4.764999999999999858e+01 3.144486821938959065e-02
4.770000000000000284e+01 2.636204201362449262e-02
4.775000000000000000e+01 2.768825023822798007e-02
4.779999999999999716e+01 2.764499554806998730e-02
4.785000000000000142e+01 2.767684416020861626e-02
4.789999999999999858e+01 2.609394996693212981e-02
4.795000000000000284e+01 2.170416775533458645e-02
4.800000000000000000e+01 1.828986088259539414e-02
4.804999999999999716e+01 1.717963307280081023e-02
4.810000000000000142e+01 2.387838153692143847e-02
4.814999999999999858e+01 2.351412394834907424e-02
4.820000000000000284e+01 2.207727100251577479e-02
4.825000000000000000e+01 2.313165918763662732e-02
4.829999999999999716e+01 2.838283819622830842e-02
4.835000000000000142e+01 3.270894800756434656e-02
4.839999999999999858e+01 3.133760391112574289e-02
4.845000000000000284e+01 3.348258313679620263e-02
4.850000000000000000e+01 3.052449333438807255e-02
4.854999999999999716e+01 3.060368648743576683e-02
4.860000000000000142e+01 2.842888090719014257e-02
4.864999999999999858e+01 2.954200209313746772e-02
4.870000000000000284e+01 3.136137560544968034e-02
4.875000000000000000e+01 3.007994231868796331e-02
4.879999999999999716e+01 2.505154244429795909e-02
4.885000000000000142e+01 2.627007814802878941e-02
4.889999999999999858e+01 2.768686187321500736e-02
4.895000000000000284e+01 2.508322162306680578e-02
4.900000000000000000e+01 2.352267630130109449e-02
4.904999999999999716e+01 2.263599381737515723e-02
4.910000000000000142e+01 2.020351345341712263e-02
4.914999999999999858e+01 2.476739125810517930e-02
4.920000000000000284e+01 2.969379267291192420e-02
4.925000000000000000e+01 2.266757474199289010e-02
4.929999999999999716e+01 1.760074707148415879e-02
4.935000000000000142e+01 2.419200922140191806e-02
4.939999999999999858e+01 2.077880170014556258e-02
4.945000000000000284e+01 1.223935362935046900e-02
4.950000000000000000e+01 1.348234714006618651e-02
4.954999999999999716e+01 1.122126046089609239e-02
4.960000000000000142e+01 6.944312072136134967e-03
4.964999999999999858e+01 5.165639290329496203e-03
4.970000000000000284e+01 2.200241705997470470e-03
4.975000000000000000e+01 5.349967906756632197e-03
4.979999999999999716e+01 6.949716157028659053e-03
4.985000000000000142e+01 9.829597748139904875e-03
4.989999999999999858e+01 1.546212903497926408e-02
4.995000000000000284e+01 1.325619139893398704e-02
5.000000000000000000e+01 1.368380783557944513e-02
5.004999999999999716e+01 2.103592980180267816e-02
5.010000000000000142e+01 2.267021303483446326e-02
5.014999999999999858e+01 7.189887124600418365e-03
5.020000000000000284e+01 5.833628604976274362e-03
5.025000000000000000e+01 6.973502554405111575e-03
5.029999999999999716e+01 1.248931104994150006e-02
5.035000000000000142e+01 1.663995743347529421e-02
5.039999999999999858e+01 1.965225691952818612e-02
5.045000000000000284e+01 1.782525912188388101e-02
5.050000000000000000e+01 1.840880998016998851e-02
5.054999999999999716e+01 2.059267177854155750e-02
5.060000000000000142e+01 1.596191451578014842e-02
5.064999999999999858e+01 2.336620814239896357e-02
5.070000000000000284e+01 2.239818348701915970e-02
5.075000000000000000e+01 2.621126051214836897e-02
5.079999999999999716e+01 2.579400110186629014e-02
5.085000000000000142e+01 2.417043679971513093e-02
5.089999999999999858e+01 2.064249980813959856e-02
5.095000000000000284e+01 2.100809812501509138e-02
5.100000000000000000e+01 2.240596874813646777e-02
5.104999999999999716e+01 3.667768541217048678e-02
5.110000000000000142e+01 4.065428555013231304e-02
5.114999999999999858e+01 4.128797046186732239e-02
5.120000000000000284e+01 4.881697769504635132e-02
5.125000000000000000e+01 4.912407226607835853e-02
5.129999999999999716e+01 4.891429246239399620e-02
5.135000000000000142e+01 5.157565591018376666e-02
5.139999999999999858e+01 6.427474179667008736e-02
5.145000000000000284e+01 6.298198620936196201e-02
5.150000000000000000e+01 6.657916806032522505e-02
5.154999999999999716e+01 7.057530220994019665e-02
5.160000000000000142e+01 7.004151194804891789e-02
5.164999999999999858e+01 7.158303341857158442e-02
5.170000000000000284e+01 7.760907672824474135e-02
5.175000000000000000e+01 7.630985257335862193e-02
5.179999999999999716e+01 8.028322740227794574e-02
5.185000000000000142e+01 7.404451885820090284e-02
5.189999999999999858e+01 7.688356902030926698e-02
5.195000000000000284e+01 7.332758742104351912e-02
5.200000000000000000e+01 7.209526117507276954e-02
5.204999999999999716e+01 7.453434998184396698e-02
5.210000000000000142e+01 7.678882128611896896e-02
5.214999999999999858e+01 8.168073584994052505e-02
5.220000000000000284e+01 8.374476919604631475e-02
5.225000000000000000e+01 8.885900501441428012e-02
5.229999999999999716e+01 8.493306682490209258e-02
5.235000000000000142e+01 8.577693470631410355e-02
5.239999999999999858e+01 8.135241108408221289e-02
5.245000000000000284e+01 8.469006564075277910e-02
5.250000000000000000e+01 8.465900434418244247e-02
5.254999999999999716e+01 8.744312378049612366e-02
5.260000000000000142e+01 9.062588549599173704e-02
5.264999999999999858e+01 9.576633270214432447e-02
5.270000000000000284e+01 9.522573334984907323e-02
5.275000000000000000e+01 9.761679582075920292e-02
5.279999999999999716e+01 9.639122909611148871e-02
5.285000000000000142e+01 9.469575402423684174e-02
5.289999999999999858e+01 9.891012343815167029e-02
5.295000000000000284e+01 9.564947008427428232e-02
5.300000000000000000e+01 9.586225861275698978e-02
5.304999999999999716e+01 9.863666288823305650e-02
5.310000000000000142e+01 9.955791958334082870e-02
5.314999999999999858e+01 1.054447824736424455e-01
5.320000000000000284e+01 1.003994703420371393e-01
5.325000000000000000e+01 9.603463916899671049e-02
5.329999999999999716e+01 9.592614082106867834e-02
5.335000000000000142e+01 1.026460190599845779e-01
5.339999999999999858e+01 1.003990147215574752e-01
5.345000000000000284e+01 9.905000180376136165e-02
5.350000000000000000e+01 1.003649198293557060e-01
5.354999999999999716e+01 1.001106780867776075e-01
5.360000000000000142e+01 9.722948580931910223e-02
5.364999999999999858e+01 9.126253922851437772e-02
5.370000000000000284e+01 9.428978252004066585e-02
5.375000000000000000e+01 9.465906003923435508e-02
5.379999999999999716e+01 1.010944494395186466e-01
5.385000000000000142e+01 1.004784496971147106e-01
5.389999999999999858e+01 1.046434797433081487e-01
5.395000000000000284e+01 1.049978876792208721e-01
5.400000000000000000e+01 1.064145071374864721e-01
5.404999999999999716e+01 1.076611750253028132e-01
5.410000000000000142e+01 1.088418505021040983e-01
5.414999999999999858e+01 1.033183997221894385e-01
5.420000000000000284e+01 1.065392833308607956e-01
5.425000000000000000e+01 1.054818911932583619e-01
5.429999999999999716e+01 1.058779298431055393e-01
5.435000000000000142e+01 1.106402441281479770e-01
5.439999999999999858e+01 1.150258116838656225e-01
5.445000000000000284e+01 1.132792678144378257e-01
5.450000000000000000e+01 1.127327944279607752e-01
5.454999999999999716e+01 1.143030917329272145e-01
5.460000000000000142e+01 1.192325612315088684e-01
5.464999999999999858e+01 1.275638901945320147e-01
5.470000000000000284e+01 1.254421012119329715e-01
5.475000000000000000e+01 1.259410373720231124e-01
5.479999999999999716e+01 1.264035251760869116e-01
5.485000000000000142e+01 1.306142217082037482e-01
5.489999999999999858e+01 1.326220352752062182e-01
5.495000000000000284e+01 1.328573816486977033e-01
5.500000000000000000e+01 1.314701593426933768e-01
5.504999999999999716e+01 1.342001721041926054e-01
5.510000000000000142e+01 1.357132636760534916e-01
5.514999999999999858e+01 1.341469380315163384e-01
5.520000000000000284e+01 1.390077570589988154e-01
5.525000000000000000e+01 1.388118277978497572e-01
5.529999999999999716e+01 1.429869675650805028e-01
5.535000000000000142e+01 1.415869229252883499e-01
5.539999999999999858e+01 1.464492999342969226e-01
5.545000000000000284e+01 1.469370138762819689e-01
5.550000000000000000e+01 1.496907867707647222e-01
5.554999999999999716e+01 1.524535598192776620e-01
5.560000000000000142e+01 1.537357511010563893e-01
5.564999999999999858e+01 1.562906612458700439e-01
5.570000000000000284e+01 1.616954721551152330e-01
5.575000000000000000e+01 1.607954505184350236e-01
5.579999999999999716e+01 1.600376373317463075e-01
5.585000000000000142e+01 1.584408246301561574e-01
5.589999999999999858e+01 1.592802487404413048e-01
5.595000000000000284e+01 1.604237224044656740e-01
5.600000000000000000e+01 1.626934602121053730e-01
5.604999999999999716e+01 1.641077159408618202e-01
5.610000000000000142e+01 1.601268472886860916e-01
5.614999999999999858e+01 1.613361393775809838e-01
5.620000000000000284e+01 1.605971944789978401e-01
5.625000000000000000e+01 1.620220095063395760e-01
5.629999999999999716e+01 1.620749342638619916e-01
5.635000000000000142e+01 1.516455507179766682e-01
5.639999999999999858e+01 1.519930931805184848e-01
5.645000000000000284e+01 1.507651639395094778e-01
5.650000000000000000e+01 1.525542376118949051e-01
5.654999999999999716e+01 1.542223088182834712e-01
5.660000000000000142e+01 1.553107529734185643e-01
5.664999999999999858e+01 1.517802904234843708e-01
5.670000000000000284e+01 1.661305028036552389e-01
5.675000000000000000e+01 1.670015861353319198e-01
5.679999999999999716e+01 1.671285242951167371e-01
5.685000000000000142e+01 1.612533712912791739e-01
5.689999999999999858e+01 1.603582042274427633e-01
5.695000000000000284e+01 1.608505295683443359e-01
5.700000000000000000e+01 1.669520242100504814e-01
5.704999999999999716e+01 1.614733280439945573e-01
5.710000000000000142e+01 1.635519803279456008e-01
5.714999999999999858e+01 1.705401410017853836e-01
5.720000000000000284e+01 1.736104231352399718e-01
5.725000000000000000e+01 1.744346774022663138e-01
5.729999999999999716e+01 1.740887474707588367e-01
5.735000000000000142e+01 1.726422184813917460e-01
5.739999999999999858e+01 1.721279241415042127e-01
5.745000000000000284e+01 1.728219633163811386e-01
5.750000000000000000e+01 1.713421062427968600e-01
5.754999999999999716e+01 1.748037768996390517e-01
5.760000000000000142e+01 1.777727668041382547e-01
5.764999999999999858e+01 1.806075395181336585e-01
5.770000000000000284e+01 1.764433100958400225e-01
5.775000000000000000e+01 1.785226142082790290e-01
5.779999999999999716e+01 1.771464356596764156e-01
5.785000000000000142e+01 1.767336323633610373e-01
5.789999999999999858e+01 1.829766536781593789e-01
5.795000000000000284e+01 1.823253806068709792e-01
5.800000000000000000e+01 1.793491330068647249e-01
5.804999999999999716e+01 1.790873127270243281e-01
5.810000000000000142e+01 1.789421213981199910e-01
5.814999999999999858e+01 1.722507520914726697e-01
5.820000000000000284e+01 1.718502271542189097e-01
5.825000000000000000e+01 1.735881783930350308e-01
5.829999999999999716e+01 1.719486767092213708e-01
5.835000000000000142e+01 1.759196956859541694e-01
5.839999999999999858e+01 1.730844173476424608e-01
5.845000000000000284e+01 1.656655784502413520e-01
5.850000000000000000e+01 1.650671091500278409e-01
5.854999999999999716e+01 1.684912430430798580e-01
5.860000000000000142e+01 1.738893299991418340e-01
5.864999999999999858e+01 1.750798382016308108e-01
5.870000000000000284e+01 1.775963986938097205e-01
5.875000000000000000e+01 1.742409309943517559e-01
5.879999999999999716e+01 1.621158030376607939e-01
5.885000000000000142e+01 1.654354675045780210e-01
5.889999999999999858e+01 1.647319879515764252e-01
5.895000000000000284e+01 1.646553414918437708e-01
5.900000000000000000e+01 1.662912246352032664e-01
5.904999999999999716e+01 1.607050369654718647e-01
5.910000000000000142e+01 1.543916434665466297e-01
5.914999999999999858e+01 1.510014141974455881e-01
5.920000000000000284e+01 1.541778794666968933e-01
5.925000000000000000e+01 1.522867919398928904e-01
5.929999999999999716e+01 1.545799523026506750e-01
5.935000000000000142e+01 1.596626679777691238e-01
5.939999999999999858e+01 1.601493861278860675e-01
5.945000000000000284e+01 1.591424612933490523e-01
5.950000000000000000e+01 1.598451574979978806e-01
5.954999999999999716e+01 1.601492166119157512e-01
5.960000000000000142e+01 1.561860627570235416e-01
5.964999999999999858e+01 1.641524654790369464e-01
5.970000000000000284e+01 1.627929093595236465e-01
5.975000000000000000e+01 1.541660479401212314e-01
5.979999999999999716e+01 1.554538020747550098e-01
5.985000000000000142e+01 1.520384712398023253e-01
5.989999999999999858e+01 1.529043181363424764e-01
5.995000000000000284e+01 1.561621847105894023e-01
6.000000000000000000e+01 1.531057794759996260e-01
6.004999999999999716e+01 1.539905479309524317e-01
6.010000000000000142e+01 1.543289615343111654e-01
6.014999999999999858e+01 1.550019806807276246e-01
6.020000000000000284e+01 1.555596331671142418e-01
6.025000000000000000e+01 1.520240624660796347e-01
6.029999999999999716e+01 1.545801227711752768e-01
6.035000000000000142e+01 1.562729352210931733e-01
6.039999999999999858e+01 1.660308933537851805e-01
6.045000000000000284e+01 1.653831131658397013e-01
6.050000000000000000e+01 1.606767598861425228e-01
6.054999999999999716e+01 1.606867292432072047e-01
6.060000000000000142e+01 1.624811118177744151e-01
6.064999999999999858e+01 1.648049885371975498e-01
6.070000000000000284e+01 1.630735149719677868e-01
6.075000000000000000e+01 1.644705437001341419e-01
6.079999999999999716e+01 1.584454027665235520e-01
6.085000000000000142e+01 1.632840707928934487e-01
6.089999999999999858e+01 1.608414063297051166e-01
6.095000000000000284e+01 1.614917136002736731e-01
6.100000000000000000e+01 1.586561863595017385e-01
6.104999999999999716e+01 1.583196192466706786e-01
6.110000000000000142e+01 1.587556573525774062e-01
6.114999999999999858e+01 1.585531737509182082e-01
6.120000000000000284e+01 1.581815090727913264e-01
6.125000000000000000e+01 1.557879486945080716e-01
6.129999999999999716e+01 1.547860621205609799e-01
6.135000000000000142e+01 1.532366071713872624e-01
6.139999999999999858e+01 1.480076684041296831e-01
6.145000000000000284e+01 1.509433887339988456e-01
6.150000000000000000e+01 1.509642296333028322e-01
6.154999999999999716e+01 1.524672880659747876e-01
6.160000000000000142e+01 1.512727096515516234e-01
6.164999999999999858e+01 1.523128692524725880e-01
6.170000000000000284e+01 1.548727746054170129e-01
6.175000000000000000e+01 1.574412047883612664e-01
6.179999999999999716e+01 1.577816035597742472e-01
6.185000000000000142e+01 1.589640268355164143e-01
6.189999999999999858e+01 1.601343353279649773e-01
6.195000000000000284e+01 1.611740732766444029e-01
6.200000000000000000e+01 1.614411296847216570e-01
6.204999999999999716e+01 1.566813088767617934e-01
6.210000000000000142e+01 1.572001993544834830e-01
6.214999999999999858e+01 1.568815603246898338e-01
6.220000000000000284e+01 1.538229370258611672e-01
6.225000000000000000e+01 1.512831098616552739e-01
6.229999999999999716e+01 1.549055431400830907e-01
6.235000000000000142e+01 1.555496594558425649e-01
6.239999999999999858e+01 1.578455609713580177e-01
6.245000000000000284e+01 1.602581495814354995e-01
6.250000000000000000e+01 1.616146965600889218e-01
6.254999999999999716e+01 1.610577209715376990e-01
6.260000000000000142e+01 1.637339841728546186e-01
6.264999999999999858e+01 1.596093591419125157e-01
6.270000000000000284e+01 1.591612014658609631e-01
6.275000000000000000e+01 1.570605639540582910e-01
6.279999999999999716e+01 1.634112578134685467e-01
6.285000000000000142e+01 1.617317796203026903e-01
6.289999999999999858e+01 1.663299427408122255e-01
6.295000000000000284e+01 1.602449103958381027e-01
6.300000000000000000e+01 1.568141539963716913e-01
6.304999999999999716e+01 1.548126858620315072e-01
6.310000000000000142e+01 1.525968241358574840e-01
6.314999999999999858e+01 1.525166032603349764e-01
6.320000000000000284e+01 1.534421127739605817e-01
6.325000000000000000e+01 1.539088582008761308e-01
6.329999999999999716e+01 1.515919428415267167e-01
6.335000000000000142e+01 1.502872544402602817e-01
6.339999999999999858e+01 1.502769475283250999e-01
6.345000000000000284e+01 1.483428056251790694e-01
6.350000000000000000e+01 1.488358681919434434e-01
6.354999999999999716e+01 1.441636944561124900e-01
6.360000000000000142e+01 1.428714568498078985e-01
6.364999999999999858e+01 1.373939924774519039e-01
6.370000000000000284e+01 1.376135167902752254e-01
6.375000000000000000e+01 1.312605285674295630e-01
6.379999999999999716e+01 1.346352527935111842e-01
6.385000000000000142e+01 1.327749882128754222e-01
6.389999999999999858e+01 1.362149750958732419e-01
6.395000000000000284e+01 1.341858480639905593e-01
6.400000000000000000e+01 1.331214592782564710e-01
6.404999999999999716e+01 1.346906237501921122e-01
6.409999999999999432e+01 1.341089209205663657e-01
6.415000000000000568e+01 1.323909667824830216e-01
6.420000000000000284e+01 1.308631328231647517e-01
6.425000000000000000e+01 1.323783382697343580e-01
6.429999999999999716e+01 1.286219123306487078e-01
6.434999999999999432e+01 1.267931429876280880e-01
6.440000000000000568e+01 1.290262081189706700e-01
6.445000000000000284e+01 1.269170541108526062e-01
6.450000000000000000e+01 1.242801187223692844e-01
6.454999999999999716e+01 1.214513482194953392e-01
6.459999999999999432e+01 1.201945733056272170e-01
6.465000000000000568e+01 1.142110705172434126e-01
6.470000000000000284e+01 1.111842703275406491e-01
6.475000000000000000e+01 1.094074246708900272e-01
6.479999999999999716e+01 1.079969633319288053e-01
6.484999999999999432e+01 1.053162731609762620e-01
6.490000000000000568e+01 1.044012154319804986e-01
6.495000000000000284e+01 1.045086171186674073e-01
6.500000000000000000e+01 1.038830029647039022e-01
6.504999999999999716e+01 1.101070371124529684e-01
6.509999999999999432e+01 1.115132680176191132e-01
6.515000000000000568e+01 1.105286616439285913e-01
6.520000000000000284e+01 1.090862044105052053e-01
6.525000000000000000e+01 1.097032693679647480e-01
6.529999999999999716e+01 1.107916124231128757e-01
6.534999999999999432e+01 1.101159567646386311e-01
6.540000000000000568e+01 1.108431608881013802e-01
6.545000000000000284e+01 1.120224801539299042e-01
6.550000000000000000e+01 1.131464909225640414e-01
6.554999999999999716e+01 1.170092706353089984e-01
6.559999999999999432e+01 1.168727076733957898e-01
6.565000000000000568e+01 1.135249819346750844e-01
6.570000000000000284e+01 1.148795004953301890e-01
6.575000000000000000e+01 1.155389414523267100e-01
6.579999999999999716e+01 1.148092332241128638e-01
6.584999999999999432e+01 1.155394752390941360e-01
6.590000000000000568e+01 1.138231319821231824e-01
6.595000000000000284e+01 1.152699527271053431e-01
6.600000000000000000e+01 1.173330828325307440e-01
6.604999999999999716e+01 1.177082577633149080e-01
6.609999999999999432e+01 1.173868820234881538e-01
6.615000000000000568e+01 1.160767729758209604e-01
6.620000000000000284e+01 1.160594218296877589e-01
6.625000000000000000e+01 1.200328898452925064e-01
6.629999999999999716e+01 1.232692149385529040e-01
6.634999999999999432e+01 1.207542573089678134e-01
6.640000000000000568e+01 1.239178216883044803e-01
6.645000000000000284e+01 1.238599844973122949e-01
6.650000000000000000e+01 1.259144065092960563e-01
6.654999999999999716e+01 1.238633969033605120e-01
6.659999999999999432e+01 1.242711121214324366e-01
6.665000000000000568e+01 1.233745099719990856e-01
6.670000000000000284e+01 1.233779257061860951e-01
6.675000000000000000e+01 1.266475998970484351e-01
6.679999999999999716e+01 1.273534232948224376e-01
6.684999999999999432e+01 1.245071725990494899e-01
6.690000000000000568e+01 1.207187464549844547e-01
6.695000000000000284e+01 1.219196612066526381e-01
6.700000000000000000e+01 1.239783175135134446e-01
6.704999999999999716e+01 1.258337778673646323e-01
6.709999999999999432e+01 1.267249950674954051e-01
6.715000000000000568e+01 1.254603771427485748e-01
6.720000000000000284e+01 1.195021509324619702e-01
6.725000000000000000e+01 1.205744202720067521e-01
6.729999999999999716e+01 1.198184707726582393e-01
6.734999999999999432e+01 1.160596635712764779e-01
6.740000000000000568e+01 1.191378620075293215e-01
6.745000000000000284e+01 1.182912256787903710e-01
6.750000000000000000e+01 1.127232900438020352e-01
6.754999999999999716e+01 1.156741951048271544e-01
6.759999999999999432e+01 1.131344285122676679e-01
6.765000000000000568e+01 1.153367501713465221e-01
6.770000000000000284e+01 1.150528425911112457e-01
6.775000000000000000e+01 1.064910102298766426e-01
6.779999999999999716e+01 1.105348199400180559e-01
6.784999999999999432e+01 1.087253118792956691e-01
6.790000000000000568e+01 1.160984280174384153e-01
6.795000000000000284e+01 1.164554556907806404e-01
6.800000000000000000e+01 1.174358487573363974e-01
6.804999999999999716e+01 1.178026309487227030e-01
6.809999999999999432e+01 1.182754419575079152e-01
6.815000000000000568e+01 1.205670489955222718e-01
6.820000000000000284e+01 1.136516181079167964e-01
6.825000000000000000e+01 1.136899228216916441e-01
6.829999999999999716e+01 1.147950958071168731e-01
6.834999999999999432e+01 1.164164681656194300e-01
6.840000000000000568e+01 1.154077615894565645e-01
6.845000000000000284e+01 1.156772675609378659e-01
6.850000000000000000e+01 1.151635851036781066e-01
6.854999999999999716e+01 1.181963482082739325e-01
6.859999999999999432e+01 1.182077554080870480e-01
6.865000000000000568e+01 1.185080354927251223e-01
6.870000000000000284e+01 1.166721555824019596e-01
6.875000000000000000e+01 1.119309538667770804e-01
6.879999999999999716e+01 1.052827708329490269e-01
6.884999999999999432e+01 1.041815402256187351e-01
6.890000000000000568e+01 1.035944248888661240e-01
6.895000000000000284e+01 1.050929422751051973e-01
6.900000000000000000e+01 1.070716054505996828e-01
6.904999999999999716e+01 1.086206372211838689e-01
6.909999999999999432e+01 1.076897235108294354e-01
6.915000000000000568e+01 1.003419525353732161e-01
6.920000000000000284e+01 9.842684717764087210e-02
6.925000000000000000e+01 9.538507011671391866e-02
6.929999999999999716e+01 8.942164364789215170e-02
6.934999999999999432e+01 3.986972489413698889e-02
6.940000000000000568e+01 3.970009950443059016e-02
6.945000000000000284e+01 4.227429653204377996e-02
6.950000000000000000e+01 4.016443426663422744e-02
6.954999999999999716e+01 3.915160085734098461e-02
6.959999999999999432e+01 4.115820014425886075e-02
6.965000000000000568e+01 4.167117879129829394e-02
6.970000000000000284e+01 3.825876120849108081e-02
6.975000000000000000e+01 4.398952819028435768e-02
6.979999999999999716e+01 4.159588321528327748e-02
6.984999999999999432e+01 4.247105040983306656e-02
6.990000000000000568e+01 4.240052069116002215e-02
6.995000000000000284e+01 4.088097467501739662e-02
7.000000000000000000e+01 3.846525984855888453e-02
7.004999999999999716e+01 3.730395075426951729e-02
7.009999999999999432e+01 3.666530452670260093e-02
7.015000000000000568e+01 3.745614934945259988e-02
7.020000000000000284e+01 3.800881132709397342e-02
7.025000000000000000e+01 3.944029176074081988e-02
7.029999999999999716e+01 3.917921205802070428e-02
7.034999999999999432e+01 3.895648751181585850e-02
7.040000000000000568e+01 4.057911046329910898e-02
7.045000000000000284e+01 4.575166760591185822e-02
7.050000000000000000e+01 4.423606896168200825e-02
7.054999999999999716e+01 4.055079228300811911e-02
7.059999999999999432e+01 3.730096176752447507e-02
7.065000000000000568e+01 3.759315244467954786e-02
7.070000000000000284e+01 3.657766252283359276e-02
7.075000000000000000e+01 3.486092423770220661e-02
7.079999999999999716e+01 3.418615963570063171e-02
7.084999999999999432e+01 3.325716405805177744e-02
7.090000000000000568e+01 3.359844678702885584e-02
7.095000000000000284e+01 3.439844287517923593e-02
7.100000000000000000e+01 3.399504140184634454e-02
7.104999999999999716e+01 3.359174163972039606e-02
7.109999999999999432e+01 2.748990667236833954e-02
7.115000000000000568e+01 2.522891506428419361e-02
7.120000000000000284e+01 2.422047559345907874e-02
7.125000000000000000e+01 1.995432482264298396e-02
7.129999999999999716e+01 1.644776760809733840e-02
7.134999999999999432e+01 1.687913437200391081e-02
7.140000000000000568e+01 1.943789805805010498e-02
7.145000000000000284e+01 1.879641510800005716e-02
7.150000000000000000e+01 3.235950213258743935e-02
7.154999999999999716e+01 2.937659798438410977e-02
7.159999999999999432e+01 3.123406637633004829e-02
7.165000000000000568e+01 2.850724460236765331e-02
7.170000000000000284e+01 2.828189786784341547e-02
7.175000000000000000e+01 2.378327927663045557e-02
7.179999999999999716e+01 2.489126485908048705e-02
7.184999999999999432e+01 2.522842158308236452e-02
7.190000000000000568e+01 2.786696878163000962e-02
7.195000000000000284e+01 2.714919653476005959e-02
7.200000000000000000e+01 2.869369574290046160e-02
7.204999999999999716e+01 2.993899817082655221e-02
7.209999999999999432e+01 3.001407848596607253e-02
7.215000000000000568e+01 2.694030951110971614e-02
7.220000000000000284e+01 2.984651515608075303e-02
7.225000000000000000e+01 3.300645100727091913e-02
7.229999999999999716e+01 3.146163938948030175e-02
7.234999999999999432e+01 3.237775721664430673e-02
7.240000000000000568e+01 3.403849615497370890e-02
7.245000000000000284e+01 3.856640372137327272e-02
7.250000000000000000e+01 3.833764773885637439e-02
7.254999999999999716e+01 4.180332387132707633e-02
7.259999999999999432e+01 4.136264625359804825e-02
7.265000000000000568e+01 4.151930105138408600e-02
7.270000000000000284e+01 4.357944074578007365e-02
7.275000000000000000e+01 4.376756536888539578e-02
7.279999999999999716e+01 4.035054004255773930e-02
7.284999999999999432e+01 3.936316482876517364e-02
7.290000000000000568e+01 4.190636571506803354e-02
7.295000000000000284e+01 4.557260457523654856e-02
7.300000000000000000e+01 4.594864043823308070e-02
7.304999999999999716e+01 4.309559979796052931e-02
7.309999999999999432e+01 4.259016649766430435e-02
7.315000000000000568e+01 3.865818776235521032e-02
7.320000000000000284e+01 3.834325977684746589e-02
7.325000000000000000e+01 3.850601946761732924e-02
7.329999999999999716e+01 3.954410361095216098e-02
7.334999999999999432e+01 3.938224083446013879e-02
7.340000000000000568e+01 4.262090426604673438e-02
7.345000000000000284e+01 3.974045957932215850e-02
7.350000000000000000e+01 3.822069572656534853e-02
7.354999999999999716e+01 4.037703240938495669e-02
7.359999999999999432e+01 3.898003097606048128e-02
7.365000000000000568e+01 3.859371913140151322e-02
7.370000000000000284e+01 3.935282561271491453e-02
7.375000000000000000e+01 3.941679840908331178e-02
7.379999999999999716e+01 3.491737953894465118e-02
7.384999999999999432e+01 3.632982713486258841e-02
7.390000000000000568e+01 3.305942254438321015e-02
7.395000000000000284e+01 3.212990431433055544e-02
7.400000000000000000e+01 3.169296971163326759e-02
7.404999999999999716e+01 3.324524065745423917e-02
7.409999999999999432e+01 3.340145867524155210e-02
7.415000000000000568e+01 3.792574133564304006e-02
7.420000000000000284e+01 3.186016488635565191e-02
7.425000000000000000e+01 3.774101508585745585e-02
7.429999999999999716e+01 3.298086044318684906e-02
7.434999999999999432e+01 3.247053500515554442e-02
7.440000000000000568e+01 2.973604141248748292e-02
7.445000000000000284e+01 3.004017040732760713e-02
7.450000000000000000e+01 2.953002404479907958e-02
7.454999999999999716e+01 3.231128613156898643e-02
7.459999999999999432e+01 3.475659058503249854e-02
7.465000000000000568e+01 3.993681680455367367e-02
7.470000000000000284e+01 3.891873046472294623e-02
7.475000000000000000e+01 3.795094550785105270e-02
7.479999999999999716e+01 3.798843432778839513e-02
7.484999999999999432e+01 3.636502918014869468e-02
7.490000000000000568e+01 3.738399247447540819e-02
7.495000000000000284e+01 3.759271131159263452e-02
7.500000000000000000e+01 4.202484986811622775e-02
7.504999999999999716e+01 4.405048660952063516e-02
7.509999999999999432e+01 4.154738554418858226e-02
7.515000000000000568e+01 4.836370287715840294e-02
7.520000000000000284e+01 4.861318032573373749e-02
7.525000000000000000e+01 4.835178745372200465e-02
7.529999999999999716e+01 4.712266748499717439e-02
7.534999999999999432e+01 4.729915833178455209e-02
7.540000000000000568e+01 4.760359716039314071e-02
7.545000000000000284e+01 4.559880226138973008e-02
7.550000000000000000e+01 4.513882937373401433e-02
7.554999999999999716e+01 4.503845515390193788e-02
7.559999999999999432e+01 4.648769909088135838e-02
7.565000000000000568e+01 4.586786001561683757e-02
7.570000000000000284e+01 4.305779155638771172e-02
7.575000000000000000e+01 4.042718574469428283e-02
7.579999999999999716e+01 4.299062669767868966e-02
7.584999999999999432e+01 4.346822923099488700e-02
7.590000000000000568e+01 4.274639977399661422e-02
7.595000000000000284e+01 4.371472085332522156e-02
7.600000000000000000e+01 4.634516330496385450e-02
7.604999999999999716e+01 4.045934953995694583e-02
7.609999999999999432e+01 2.868063013007767295e-02
7.615000000000000568e+01 2.968688912027898572e-02
7.620000000000000284e+01 3.087419352984918652e-02
7.625000000000000000e+01 3.181136794006868967e-02
7.629999999999999716e+01 3.154787005709849129e-02
7.634999999999999432e+01 3.223247035233314794e-02
7.640000000000000568e+01 2.760220799359677443e-02
7.645000000000000284e+01 2.576534543138537039e-02
7.650000000000000000e+01 2.439057518255892398e-02
7.654999999999999716e+01 2.572289253880664581e-02
7.659999999999999432e+01 2.526546968613166758e-02
7.665000000000000568e+01 2.576828116860140419e-02
7.670000000000000284e+01 2.723055027982286547e-02
7.675000000000000000e+01 2.790853376471553668e-02
7.679999999999999716e+01 2.779491227777975554e-02
7.684999999999999432e+01 3.080211883775934786e-02
7.690000000000000568e+01 3.105386628122134077e-02
7.695000000000000284e+01 3.003821149470714200e-02
7.700000000000000000e+01 2.742818599624602741e-02
7.704999999999999716e+01 2.803582488489400268e-02
7.709999999999999432e+01 2.908284997514266890e-02
7.715000000000000568e+01 2.650594885831015005e-02
7.720000000000000284e+01 2.652252750823124242e-02
7.725000000000000000e+01 2.791503291633817482e-02
7.729999999999999716e+01 3.018565639598049660e-02
7.734999999999999432e+01 3.030483924543623392e-02
7.740000000000000568e+01 3.186925999132989018e-02
7.745000000000000284e+01 3.262747854738658887e-02
7.750000000000000000e+01 3.503326019298583227e-02
7.754999999999999716e+01 3.490379196902990144e-02
7.759999999999999432e+01 3.632879941506655941e-02
7.765000000000000568e+01 4.475331376018386320e-02
7.770000000000000284e+01 3.965030951313727042e-02
7.775000000000000000e+01 3.914377295916825900e-02
7.779999999999999716e+01 3.957180218076673112e-02
7.784999999999999432e+01 3.841069466599264515e-02
7.790000000000000568e+01 3.953440398552890422e-02
7.795000000000000284e+01 4.311687823188678492e-02
7.800000000000000000e+01 4.468980893834021556e-02
7.804999999999999716e+01 4.661254930815479647e-02
7.809999999999999432e+01 4.768703866006240855e-02
7.815000000000000568e+01 4.425101536575317546e-02
7.820000000000000284e+01 4.592633287732358210e-02
7.825000000000000000e+01 5.042670709674949153e-02
7.829999999999999716e+01 5.030783504057403238e-02
7.834999999999999432e+01 4.754387731418502350e-02
7.840000000000000568e+01 4.481139623631016228e-02
7.845000000000000284e+01 4.504050772222884663e-02
7.850000000000000000e+01 4.208392686831562146e-02
7.854999999999999716e+01 4.213001709557610830e-02
7.859999999999999432e+01 4.179345426196567903e-02
7.865000000000000568e+01 4.404452679554121675e-02
7.870000000000000284e+01 4.547731303430199712e-02
7.875000000000000000e+01 4.194058431865459874e-02
7.879999999999999716e+01 4.702497951587293612e-02
7.884999999999999432e+01 4.757244882424208066e-02
7.890000000000000568e+01 4.697774120494403738e-02
7.895000000000000284e+01 4.779850574011263592e-02
7.900000000000000000e+01 4.763590199381926432e-02
7.904999999999999716e+01 4.508553302712743627e-02
7.909999999999999432e+01 4.550584604485143070e-02
7.915000000000000568e+01 4.529333503994285165e-02
7.920000000000000284e+01 4.449273191705489100e-02
7.925000000000000000e+01 4.326215689555838739e-02
7.929999999999999716e+01 4.355617782794986986e-02
7.934999999999999432e+01 4.085288350706137162e-02
7.940000000000000568e+01 3.815726386679883786e-02
7.945000000000000284e+01 3.786360599686181688e-02
7.950000000000000000e+01 2.791326162715079134e-02
7.954999999999999716e+01 2.577252473963740839e-02
7.959999999999999432e+01 2.538372282095852431e-02
7.965000000000000568e+01 2.666644207434407804e-02
7.970000000000000284e+01 2.752734663052576816e-02
7.975000000000000000e+01 2.713665230625560837e-02
7.979999999999999716e+01 3.071020934016248372e-02
7.984999999999999432e+01 2.978968163123082991e-02
7.990000000000000568e+01 2.992239616393849513e-02
7.995000000000000284e+01 3.273125323298686079e-02
8.000000000000000000e+01 3.719840074519862455e-02
8.004999999999999716e+01 3.751532757392750383e-02
8.009999999999999432e+01 3.246015056788523201e-02
8.015000000000000568e+01 3.189585206112203336e-02
8.020000000000000284e+01 3.031551687487846203e-02
8.025000000000000000e+01 3.157904092164749710e-02
8.029999999999999716e+01 2.561490726227320935e-02
8.034999999999999432e+01 2.561593405081141750e-02
8.040000000000000568e+01 2.192083227979122612e-02
8.045000000000000284e+01 2.192366083240963534e-02
8.050000000000000000e+01 2.524773532891864611e-02
8.054999999999999716e+01 2.631350721684657876e-02
8.059999999999999432e+01 2.577797361831718828e-02
8.065000000000000568e+01 2.668855892588161902e-02
8.070000000000000284e+01 2.640458601799517899e-02
8.075000000000000000e+01 2.660294440170971053e-02
8.079999999999999716e+01 2.657391607672543454e-02
8.084999999999999432e+01 2.727395330990544514e-02
8.090000000000000568e+01 2.647810164308863484e-02
8.095000000000000284e+01 2.420087557346101148e-02
8.100000000000000000e+01 2.338451256009591028e-02
8.104999999999999716e+01 2.225362905639210673e-02
8.109999999999999432e+01 2.383835322103503018e-02
8.115000000000000568e+01 2.456843834497478285e-02
8.120000000000000284e+01 2.194804638184845447e-02
8.125000000000000000e+01 2.176866933726134476e-02
8.129999999999999716e+01 2.316836114255163212e-02
8.134999999999999432e+01 2.594984296851450892e-02
8.140000000000000568e+01 2.607619638510100951e-02
8.145000000000000284e+01 2.481708725398624679e-02
8.150000000000000000e+01 2.391925727649571801e-02
8.154999999999999716e+01 2.380328073887457221e-02
8.159999999999999432e+01 2.516850461214501650e-02
8.165000000000000568e+01 2.696466720569023340e-02
8.170000000000000284e+01 2.389319599092462609e-02
8.175000000000000000e+01 2.356223832291054476e-02
8.179999999999999716e+01 2.558072931890311916e-02
8.184999999999999432e+01 2.569220378694950582e-02
8.190000000000000568e+01 2.586245471035987162e-02
8.195000000000000284e+01 2.727423949155440355e-02
8.200000000000000000e+01 2.496304727044847821e-02
8.204999999999999716e+01 2.575896363883563994e-02
8.209999999999999432e+01 2.473145362329017341e-02
8.215000000000000568e+01 2.248961187672700313e-02
8.220000000000000284e+01 2.195113673081556388e-02
8.225000000000000000e+01 2.208115390838032502e-02
8.229999999999999716e+01 2.233974108958968266e-02
8.234999999999999432e+01 2.245926836060898463e-02
8.240000000000000568e+01 2.267605323534010314e-02
8.245000000000000284e+01 2.369016493689857228e-02
8.250000000000000000e+01 2.403234076778849523e-02
8.254999999999999716e+01 2.340978292714629774e-02
8.259999999999999432e+01 2.223456745586113725e-02
8.265000000000000568e+01 2.069639344430322311e-02
8.270000000000000284e+01 2.296858488859464253e-02
8.275000000000000000e+01 1.784820310203492216e-02
8.279999999999999716e+01 1.801599740106278255e-02
8.284999999999999432e+01 1.730197782734023415e-02
8.290000000000000568e+01 1.834224485142850122e-02
8.295000000000000284e+01 1.951561794793465338e-02
8.300000000000000000e+01 2.001390009598446457e-02
8.304999999999999716e+01 2.021456237866761305e-02
8.309999999999999432e+01 2.111596378341443203e-02
8.315000000000000568e+01 2.270358869558397955e-02
8.320000000000000284e+01 1.942565097902803142e-02
8.325000000000000000e+01 1.859404743082439249e-02
8.329999999999999716e+01 1.994686129631309188e-02
8.334999999999999432e+01 1.864637464238073916e-02
8.340000000000000568e+01 1.731438853690633189e-02
8.345000000000000284e+01 2.235841727880016547e-02
8.350000000000000000e+01 2.205484192002131472e-02
8.354999999999999716e+01 2.126080853727246520e-02
8.359999999999999432e+01 2.078145721603436719e-02
8.365000000000000568e+01 1.942340338148359352e-02
8.370000000000000284e+01 1.905431240578073573e-02
8.375000000000000000e+01 1.960017905618098230e-02
8.379999999999999716e+01 2.481258479809716339e-02
8.384999999999999432e+01 2.135049789744469101e-02
8.390000000000000568e+01 1.945082132909960876e-02
8.395000000000000284e+01 1.925556186563064792e-02
8.400000000000000000e+01 1.981078251721967234e-02
8.404999999999999716e+01 1.837235148532427934e-02
8.409999999999999432e+01 1.938685196936003677e-02
8.415000000000000568e+01 1.982349238416961437e-02
8.420000000000000284e+01 1.874982175106840523e-02
8.425000000000000000e+01 1.895568747397683579e-02
8.429999999999999716e+01 1.996446778524845964e-02
8.434999999999999432e+01 2.192279803452441833e-02
8.440000000000000568e+01 2.304955740229358563e-02
8.445000000000000284e+01 2.291700572275526954e-02
8.450000000000000000e+01 2.264986844318145690e-02
8.454999999999999716e+01 2.166663550222278078e-02
8.459999999999999432e+01 2.313839654576994170e-02
8.465000000000000568e+01 2.089771107759051325e-02
8.470000000000000284e+01 1.895092761641751014e-02
8.475000000000000000e+01 2.040426199634416682e-02
8.479999999999999716e+01 2.044806909383420010e-02
8.484999999999999432e+01 2.037146289505818025e-02
8.490000000000000568e+01 2.034833452686001659e-02
8.495000000000000284e+01 1.789890564872001835e-02
8.500000000000000000e+01 1.909168765698428250e-02
8.504999999999999716e+01 1.934525270846047806e-02
8.509999999999999432e+01 1.921782536892496437e-02
8.515000000000000568e+01 1.987850267818375150e-02
8.520000000000000284e+01 2.070917450143386698e-02
8.525000000000000000e+01 2.010495241708422365e-02
8.529999999999999716e+01 2.023635365529242308e-02
8.534999999999999432e+01 1.851120811200999972e-02
8.540000000000000568e+01 1.400761967744997179e-02
8.545000000000000284e+01 1.334783758131713287e-02
8.550000000000000000e+01 1.214144782040145823e-02
8.554999999999999716e+01 1.152755193415592842e-02
8.559999999999999432e+01 1.505461434855978956e-02
8.565000000000000568e+01 1.418079068079585066e-02
8.570000000000000284e+01 1.440004333677724624e-02
8.575000000000000000e+01 1.227787551455789515e-02
8.579999999999999716e+01 1.406043638022123204e-02
8.584999999999999432e+01 1.292496208379622161e-02
8.590000000000000568e+01 1.253833825589343622e-02
8.595000000000000284e+01 1.202490924716835725e-02
8.600000000000000000e+01 1.436950151145292148e-02
8.604999999999999716e+01 1.418348600299239488e-02
8.609999999999999432e+01 1.427676485129126052e-02
8.615000000000000568e+01 1.513706241658465193e-02
8.620000000000000284e+01 1.591507029909619564e-02
8.625000000000000000e+01 1.333181685267093367e-02
8.629999999999999716e+01 1.272343421366390649e-02
8.634999999999999432e+01 1.458237526838143151e-02
8.640000000000000568e+01 1.513451730459637427e-02
8.645000000000000284e+01 1.772076336352202547e-02
8.650000000000000000e+01 1.648221595697127451e-02
8.654999999999999716e+01 1.385749037418590804e-02
8.659999999999999432e+01 1.181859747263769300e-02
8.665000000000000568e+01 1.518697512149226950e-02
8.670000000000000284e+01 1.545351467904652540e-02
8.675000000000000000e+01 1.716480208245802982e-02
8.679999999999999716e+01 1.855116294015544606e-02
8.684999999999999432e+01 1.575052301962170942e-02
8.690000000000000568e+01 1.461621584022179329e-02
8.695000000000000284e+01 1.458952746878345620e-02
8.700000000000000000e+01 1.386364517756732972e-02
8.704999999999999716e+01 1.490738286418256606e-02
8.709999999999999432e+01 1.439887148139072648e-02
8.715000000000000568e+01 1.445532305371905607e-02
8.720000000000000284e+01 1.749502449178996777e-02
8.725000000000000000e+01 1.836089917947522979e-02
8.729999999999999716e+01 1.729687611991558710e-02
8.734999999999999432e+01 1.703382140084952825e-02
8.740000000000000568e+01 1.716790193634266243e-02
8.745000000000000284e+01 1.707217597644554094e-02
8.750000000000000000e+01 1.911749616688339024e-02
8.754999999999999716e+01 2.003589993153452598e-02
8.759999999999999432e+01 2.016873602950447486e-02
8.765000000000000568e+01 2.135497297833063510e-02
8.770000000000000284e+01 1.962605509557481184e-02
8.775000000000000000e+01 1.956378919349418752e-02
8.779999999999999716e+01 1.638790858995400196e-02
8.784999999999999432e+01 1.632622647128594007e-02
8.790000000000000568e+01 7.199217428575086820e-03
8.795000000000000284e+01 6.830188798048923877e-03
8.800000000000000000e+01 -1.027616875161308473e-02
8.804999999999999716e+01 -5.566064044364357581e-03
8.809999999999999432e+01 -5.016066067631138117e-03
8.815000000000000568e+01 -4.996476062450705760e-03
8.820000000000000284e+01 -3.249917782959449181e-03
8.825000000000000000e+01 3.529585190348386589e-04
8.829999999999999716e+01 1.433763242383550684e-04
8.834999999999999432e+01 1.427446139531605204e-03
8.840000000000000568e+01 2.265483637618274579e-03
8.845000000000000284e+01 1.784059359163329235e-03
8.850000000000000000e+01 1.499850480960828293e-03
8.854999999999999716e+01 5.082437157434084411e-03
8.859999999999999432e+01 6.706092705302079196e-03
8.865000000000000568e+01 7.254529064967247740e-03
8.870000000000000284e+01 9.917581397861424328e-03
8.875000000000000000e+01 1.271421033778021709e-02
8.879999999999999716e+01 1.330997431376106967e-02
8.884999999999999432e+01 1.408493597607967523e-02
8.890000000000000568e+01 1.302884733590773877e-02
8.895000000000000284e+01 1.016665756470814738e-02
8.900000000000000000e+01 8.600444354925834006e-03
8.904999999999999716e+01 8.953487145027508656e-03
8.909999999999999432e+01 1.008904900307961393e-02
8.915000000000000568e+01 9.010186358560358377e-03
8.920000000000000284e+01 1.000052023252227806e-02
8.925000000000000000e+01 9.583011138436507703e-03
8.929999999999999716e+01 8.561609855811320655e-03
8.934999999999999432e+01 4.856994582465682352e-03
8.940000000000000568e+01 3.274533639829908718e-03
8.945000000000000284e+01 5.755911540135375502e-03
8.950000000000000000e+01 8.519431388352035478e-03
8.954999999999999716e+01 7.867348613240895266e-03
8.959999999999999432e+01 5.931257036844853232e-03
8.965000000000000568e+01 7.714953478788439539e-03
8.970000000000000284e+01 8.159673058007023763e-03
8.975000000000000000e+01 8.775198099183032993e-03
8.979999999999999716e+01 9.526916322620334818e-03
8.984999999999999432e+01 1.088787995096362517e-02
8.990000000000000568e+01 1.308461178659507326e-02
8.995000000000000284e+01 1.409508477609768516e-02
9.000000000000000000e+01 1.385540194868228360e-02
9.004999999999999716e+01 1.429767944411516369e-02
9.009999999999999432e+01 1.272747623496328119e-02
9.015000000000000568e+01 1.167082657361672576e-02
9.020000000000000284e+01 1.470717693915708432e-02
9.025000000000000000e+01 1.409591890882841772e-02
9.029999999999999716e+01 1.345627049442952618e-02
9.034999999999999432e+01 1.309352222958658045e-02
9.040000000000000568e+01 1.292305104147058355e-02
9.045000000000000284e+01 1.956307438341334942e-02
9.050000000000000000e+01 1.934952953748749274e-02
9.054999999999999716e+01 2.036232378055909120e-02
9.059999999999999432e+01 2.038677965184022139e-02
9.065000000000000568e+01 2.176741075140079321e-02
9.070000000000000284e+01 2.295466772918610190e-02
9.075000000000000000e+01 2.292351194835059308e-02
9.079999999999999716e+01 2.155829981715491617e-02
9.084999999999999432e+01 2.150040292970346878e-02
9.090000000000000568e+01 2.199584277749340108e-02
9.095000000000000284e+01 1.875953087324888288e-02
9.100000000000000000e+01 1.734904185086919015e-02
9.104999999999999716e+01 1.684430087570670809e-02
9.109999999999999432e+01 1.387160153982611339e-02
9.115000000000000568e+01 1.094767640512303228e-02
9.120000000000000284e+01 1.164790131869597629e-02
9.125000000000000000e+01 9.993415918732215589e-03
9.129999999999999716e+01 9.352224843834133772e-03
9.134999999999999432e+01 1.027626621226315762e-02
9.140000000000000568e+01 9.205137042962037094e-03
9.145000000000000284e+01 8.020440376690586917e-03
9.150000000000000000e+01 7.632203800376608470e-03
9.154999999999999716e+01 3.882186157659131987e-03
9.159999999999999432e+01 4.006405235885676652e-03
9.165000000000000568e+01 4.038411677032564123e-03
9.170000000000000284e+01 2.368153291619224440e-03
9.175000000000000000e+01 5.153089563354302897e-03
9.179999999999999716e+01 6.848418901346788219e-03
9.184999999999999432e+01 8.218627400404425812e-03
9.190000000000000568e+01 9.462323728270539275e-03
9.195000000000000284e+01 9.372417508092477020e-03
9.200000000000000000e+01 6.583204999802761033e-03
9.204999999999999716e+01 4.646088360926772451e-03
9.209999999999999432e+01 5.206787539702970730e-03
9.215000000000000568e+01 5.263293787198654837e-03
9.220000000000000284e+01 7.304017461295800491e-03
9.225000000000000000e+01 7.701686433450981827e-03
9.229999999999999716e+01 8.624181862292502887e-03
9.234999999999999432e+01 6.519451891643665911e-03
9.240000000000000568e+01 4.978092288501528156e-03
9.245000000000000284e+01 3.777910836542994373e-03
9.250000000000000000e+01 3.158171761694764101e-03
9.254999999999999716e+01 2.346656464910582603e-03
9.259999999999999432e+01 1.856636181304719769e-03
9.265000000000000568e+01 3.175394617941044474e-03
9.270000000000000284e+01 2.730411913712868250e-03
9.275000000000000000e+01 7.691981433865727712e-03
9.279999999999999716e+01 5.932192713754751677e-03
9.284999999999999432e+01 4.642433008360868051e-03
9.290000000000000568e+01 2.683872377543793878e-03
9.295000000000000284e+01 2.680102171629460822e-03
9.300000000000000000e+01 3.664315957677640335e-03
9.304999999999999716e+01 3.191834366701513069e-03
9.309999999999999432e+01 4.851568074144515727e-03
9.315000000000000568e+01 2.888962606547841160e-03
9.320000000000000284e+01 2.978101037227390800e-03
9.325000000000000000e+01 2.719942781202288554e-03
9.329999999999999716e+01 2.714050798235352353e-03
9.334999999999999432e+01 9.882335462881551569e-04
9.340000000000000568e+01 5.481655680981734101e-04
9.345000000000000284e+01 1.530665395173538314e-02
9.350000000000000000e+01 1.601708323360371070e-02
9.354999999999999716e+01 2.448702876580565596e-02
9.359999999999999432e+01 2.827078252753957924e-02
9.365000000000000568e+01 3.141664177359086707e-02
9.370000000000000284e+01 3.246310034480793388e-02
9.375000000000000000e+01 3.454886966650858038e-02
9.379999999999999716e+01 3.267236558758997850e-02
9.384999999999999432e+01 3.233418205659184530e-02
9.390000000000000568e+01 3.508428030346164711e-02
9.395000000000000284e+01 3.367643495167124690e-02
9.400000000000000000e+01 3.354731549805400198e-02
9.404999999999999716e+01 3.247704464121375229e-02
9.409999999999999432e+01 3.135453577191633923e-02
9.415000000000000568e+01 2.791285449481598763e-02
9.420000000000000284e+01 2.752320421221448113e-02
9.425000000000000000e+01 2.882802272832413540e-02
9.429999999999999716e+01 3.159927736896211287e-02
9.434999999999999432e+01 7.623907045849605268e-02
9.440000000000000568e+01 7.484828081193491134e-02
9.445000000000000284e+01 7.421850839800643584e-02
9.450000000000000000e+01 7.501321793845303065e-02
9.454999999999999716e+01 6.137017469991714463e-02
9.459999999999999432e+01 6.059077102413473748e-02
9.465000000000000568e+01 5.315304798635737266e-02
9.470000000000000284e+01 5.500779038743784655e-02
9.475000000000000000e+01 5.215152861033735959e-02
9.479999999999999716e+01 6.596994472021967815e-02
9.484999999999999432e+01 6.637473595092149847e-02
9.490000000000000568e+01 6.530424667781031811e-02
9.495000000000000284e+01 6.554657716552630964e-02
9.500000000000000000e+01 6.703080882434883647e-02
9.504999999999999716e+01 6.795830707108188595e-02
9.509999999999999432e+01 6.622810909752623043e-02
9.515000000000000568e+01 6.601200670740936527e-02
9.520000000000000284e+01 6.565252870780666217e-02
9.525000000000000000e+01 6.121788508680356400e-02
9.529999999999999716e+01 6.043767133353553783e-02
9.534999999999999432e+01 5.950546702130127957e-02
9.540000000000000568e+01 5.836188885712197127e-02
9.545000000000000284e+01 5.655629863891271231e-02
9.550000000000000000e+01 5.815394555512585356e-02
9.554999999999999716e+01 5.679824419964872584e-02
9.559999999999999432e+01 5.886246679646225249e-02
9.565000000000000568e+01 5.862145012658648291e-02
9.570000000000000284e+01 5.794145459497686973e-02
9.575000000000000000e+01 5.959780122718358331e-02
9.579999999999999716e+01 6.060427460570455560e-02
9.584999999999999432e+01 5.924504588923992093e-02
9.590000000000000568e+01 5.957127853781453430e-02
9.595000000000000284e+01 5.849780662479142634e-02
9.600000000000000000e+01 5.844860084953001217e-02
9.604999999999999716e+01 5.696650244731818469e-02
9.609999999999999432e+01 5.772997066195587057e-02
9.615000000000000568e+01 5.878846364736093483e-02
9.620000000000000284e+01 5.817348288279167862e-02
9.625000000000000000e+01 5.819436800290638673e-02
9.629999999999999716e+01 6.031910951918626612e-02
9.634999999999999432e+01 5.939054076357999645e-02
9.640000000000000568e+01 5.996097607390708795e-02
9.645000000000000284e+01 6.142095527820595757e-02
9.650000000000000000e+01 5.042461649368374516e-02
9.654999999999999716e+01 5.469873430528054969e-02
9.659999999999999432e+01 5.130267211169609043e-02
9.665000000000000568e+01 5.293285902374751661e-02
9.670000000000000284e+01 5.122423716144734740e-02
9.675000000000000000e+01 5.484300486030588284e-02
9.679999999999999716e+01 5.208002248019513725e-02
9.684999999999999432e+01 4.996059525333448187e-02
9.690000000000000568e+01 4.741270644272493201e-02
9.695000000000000284e+01 4.530298637590461641e-02
9.700000000000000000e+01 4.480018471001081387e-02
9.704999999999999716e+01 4.564774700183275163e-02
9.709999999999999432e+01 4.622743266882404362e-02
9.715000000000000568e+01 5.002322076085854996e-02
9.720000000000000284e+01 5.161198441191171271e-02
9.725000000000000000e+01 5.249891265723207606e-02
9.729999999999999716e+01 5.253682835033686438e-02
9.734999999999999432e+01 5.222188011911824829e-02
9.740000000000000568e+01 5.021115644529137306e-02
9.745000000000000284e+01 4.954239139224278499e-02
9.750000000000000000e+01 4.772070344925254809e-02
9.754999999999999716e+01 4.258541997127505974e-02
9.759999999999999432e+01 4.455098418856996006e-02
9.765000000000000568e+01 4.602025939861198456e-02
9.770000000000000284e+01 4.434834581284362309e-02
9.775000000000000000e+01 3.864529800676119037e-02
9.779999999999999716e+01 4.058871322117124647e-02
9.784999999999999432e+01 3.942408129759122221e-02
9.790000000000000568e+01 3.767406131705020034e-02
9.795000000000000284e+01 3.520267634328608231e-02
9.800000000000000000e+01 3.487164234729208528e-02
9.804999999999999716e+01 3.418309927157269640e-02
9.809999999999999432e+01 3.263259844809105609e-02
9.815000000000000568e+01 3.343583076471481202e-02
9.820000000000000284e+01 3.332278283267724184e-02
9.825000000000000000e+01 3.261913319444243592e-02
9.829999999999999716e+01 3.168871423165590950e-02
9.834999999999999432e+01 3.248114397808680304e-02
9.840000000000000568e+01 3.042989371951994315e-02
9.845000000000000284e+01 3.156858828566220382e-02
9.850000000000000000e+01 3.195833857436249092e-02
9.854999999999999716e+01 2.984502942108622353e-02
9.859999999999999432e+01 3.191233091473275746e-02
9.865000000000000568e+01 3.299481499138841312e-02
9.870000000000000284e+01 3.314538957108524586e-02
9.875000000000000000e+01 3.233488535003782582e-02
9.879999999999999716e+01 3.449421884374043179e-02
9.884999999999999432e+01 3.529267008868876981e-02
9.890000000000000568e+01 3.623736961640820070e-02
9.895000000000000284e+01 4.239401252621450428e-02
9.900000000000000000e+01 4.491752970313955817e-02
9.904999999999999716e+01 4.492424668721327341e-02
9.909999999999999432e+01 4.527514315367980186e-02
9.915000000000000568e+01 4.248404253078606752e-02
9.920000000000000284e+01 4.280381006368887825e-02
9.925000000000000000e+01 3.730636146522917085e-02
9.929999999999999716e+01 4.137831905584998804e-02
9.934999999999999432e+01 3.786510503533651456e-02
9.940000000000000568e+01 3.782179128726220058e-02
9.945000000000000284e+01 3.724310105702851453e-02
9.950000000000000000e+01 3.768015418681514711e-02
9.954999999999999716e+01 3.697019149898566476e-02
9.959999999999999432e+01 3.573946266399338767e-02
9.965000000000000568e+01 2.970196073265824604e-02
9.970000000000000284e+01 3.024080177965286775e-02
9.975000000000000000e+01 3.069485023359347364e-02
9.979999999999999716e+01 2.966626946750543919e-02
9.984999999999999432e+01 3.097804939383674849e-02
9.990000000000000568e+01 2.935020757744415121e-02
9.995000000000000284e+01 3.021418918219190633e-02
1.000000000000000000e+02 2.675389862322469225e-02
1.000499999999999972e+02 2.369608315121667780e-02
1.000999999999999943e+02 2.526090393420383357e-02
1.001500000000000057e+02 2.323410442401731280e-02
1.002000000000000028e+02 2.174290501396243872e-02
1.002500000000000000e+02 2.413904270431557406e-02
1.002999999999999972e+02 2.347286768672002949e-02
1.003499999999999943e+02 2.398067611305339936e-02
1.004000000000000057e+02 2.522641391332791638e-02
1.004500000000000028e+02 2.723385326131832693e-02
1.005000000000000000e+02 2.755020617481271708e-02
1.005499999999999972e+02 2.904253593668630964e-02
1.005999999999999943e+02 2.988626716529407812e-02
1.006500000000000057e+02 2.999760139976762052e-02
1.007000000000000028e+02 3.297908216579369112e-02
1.007500000000000000e+02 2.998629006422045065e-02
1.007999999999999972e+02 2.652584151729461132e-02
1.008499999999999943e+02 2.548655612282306818e-02
1.009000000000000057e+02 2.554058761172797731e-02
1.009500000000000028e+02 2.974268697632004993e-02
1.010000000000000000e+02 2.853790822374880493e-02
1.010499999999999972e+02 3.047580154025431032e-02
1.010999999999999943e+02 4.425676512580755534e-02
1.011500000000000057e+02 4.311156243498918961e-02
1.012000000000000028e+02 4.012440626594755699e-02
1.012500000000000000e+02 4.347946834193659738e-02
1.012999999999999972e+02 4.350309602654173907e-02
1.013499999999999943e+02 4.254323258379533873e-02
1.014000000000000057e+02 4.561541925530323421e-02
1.014500000000000028e+02 5.029048451333811148e-02
1.015000000000000000e+02 4.892210276501030713e-02
1.015499999999999972e+02 4.818022429833423992e-02
1.015999999999999943e+02 4.902441430016497154e-02
1.016500000000000057e+02 5.176576475347865330e-02
1.017000000000000028e+02 5.031973230917669015e-02
1.017500000000000000e+02 4.664320710097216716e-02
1.017999999999999972e+02 4.658235606788260069e-02
1.018499999999999943e+02 4.739174032655792124e-02
1.019000000000000057e+02 4.697159687800044753e-02
1.019500000000000028e+02 5.060504680752812845e-02
1.020000000000000000e+02 5.158559508569518504e-02
1.020499999999999972e+02 5.151820757187228900e-02
1.020999999999999943e+02 5.368819012328831380e-02
1.021500000000000057e+02 5.668570384301546000e-02
1.022000000000000028e+02 5.750639367886978270e-02
1.022500000000000000e+02 5.601481962130035880e-02
1.022999999999999972e+02 5.388096323159433099e-02
1.023499999999999943e+02 5.710380434090437524e-02
1.024000000000000057e+02 5.708284370191594320e-02
1.024500000000000028e+02 5.728548260448363544e-02
1.025000000000000000e+02 5.529590773084096245e-02
1.025499999999999972e+02 5.698205574426015024e-02
1.025999999999999943e+02 5.526769657699578953e-02
1.026500000000000057e+02 4.826171659419783988e-02
1.027000000000000028e+02 5.090740051627147544e-02
1.027500000000000000e+02 5.018161003179560931e-02
1.027999999999999972e+02 4.867946178456983991e-02
1.028499999999999943e+02 4.398770039216227945e-02
1.029000000000000057e+02 4.029263861085139592e-02
1.029500000000000028e+02 3.763631186275649687e-02
1.030000000000000000e+02 3.645176953105096901e-02
1.030499999999999972e+02 3.564294266054063298e-02
1.030999999999999943e+02 3.597123024268537167e-02
1.031500000000000057e+02 3.487684430875134106e-02
1.032000000000000028e+02 3.372466741121375039e-02
1.032500000000000000e+02 3.190575298159244871e-02
1.032999999999999972e+02 3.197873413063426207e-02
1.033499999999999943e+02 3.357246272540116011e-02
1.034000000000000057e+02 3.431240337806690244e-02
1.034500000000000028e+02 3.529456737916354669e-02
1.035000000000000000e+02 3.490000487719261552e-02
1.035499999999999972e+02 3.450429854942518165e-02
1.035999999999999943e+02 3.370491918439356277e-02
1.036500000000000057e+02 3.320932962717939446e-02
1.037000000000000028e+02 2.877516956484967026e-02
1.037500000000000000e+02 3.345382401847504794e-02
1.037999999999999972e+02 2.628498984414156386e-02
1.038499999999999943e+02 2.526650688746817294e-02
1.039000000000000057e+02 2.634566414892277816e-02
1.039500000000000028e+02 2.589689932941908676e-02
1.040000000000000000e+02 2.335251625167648545e-02
1.040499999999999972e+02 2.740823606675241858e-02
1.040999999999999943e+02 2.729630007041402434e-02
1.041500000000000057e+02 2.942368760382610068e-02
1.042000000000000028e+02 2.394227321331391517e-02
1.042500000000000000e+02 2.656179629917984966e-02
1.042999999999999972e+02 2.601384600815560139e-02
1.043499999999999943e+02 2.354635744192883767e-02
1.044000000000000057e+02 2.687323303775904920e-02
1.044500000000000028e+02 2.651460193398715720e-02
1.045000000000000000e+02 3.243920254941375786e-02
1.045499999999999972e+02 2.822301062165527910e-02
1.045999999999999943e+02 2.696207682618381729e-02
1.046500000000000057e+02 2.356749447670653322e-02
1.047000000000000028e+02 2.334855901898933578e-02
1.047500000000000000e+02 2.364035179279081952e-02
1.047999999999999972e+02 2.004509995199737007e-02
1.048499999999999943e+02 2.007902306680119445e-02
1.049000000000000057e+02 1.987332380316838426e-02
1.049500000000000028e+02 1.681103677846581754e-02
1.050000000000000000e+02 1.411594932681590163e-02
1.050499999999999972e+02 1.352914182768595250e-02
1.050999999999999943e+02 1.906040486201623571e-02
1.051500000000000057e+02 2.013117058774466228e-02
1.052000000000000028e+02 1.982226115825500012e-02
1.052500000000000000e+02 1.868044475525899861e-02
1.052999999999999972e+02 1.917144305588483477e-02
1.053499999999999943e+02 1.859218019098196270e-02
1.054000000000000057e+02 2.319770550796658448e-02
1.054500000000000028e+02 2.255220601894460802e-02
1.055000000000000000e+02 2.068199306396529061e-02
1.055499999999999972e+02 1.859013260008410967e-02
1.055999999999999943e+02 1.866376737908606587e-02
1.056500000000000057e+02 1.806371703847294355e-02
1.057000000000000028e+02 1.669300126905540194e-02
1.057500000000000000e+02 1.640894805476831794e-02
1.057999999999999972e+02 1.743873880729297082e-02
1.058499999999999943e+02 1.556621267477598623e-02
1.059000000000000057e+02 5.756941795348999129e-03
1.059500000000000028e+02 7.036041194623889744e-03
1.060000000000000000e+02 6.487621155277003768e-03
1.060499999999999972e+02 6.648923038181233508e-03
1.060999999999999943e+02 5.441775202247686738e-03
1.061500000000000057e+02 2.244118327429412384e-03
1.062000000000000028e+02 3.762481682664041861e-03
1.062500000000000000e+02 5.284818254892897742e-03
1.062999999999999972e+02 5.066047977933006881e-03
1.063499999999999943e+02 4.951259480875857752e-03
1.064000000000000057e+02 4.158361180839065252e-03
1.064500000000000028e+02 6.306240920223760323e-03
1.065000000000000000e+02 6.324678059400954018e-03
1.065499999999999972e+02 6.020558526050039973e-03
1.065999999999999943e+02 5.560112956757437899e-03
1.066500000000000057e+02 3.745108341486559113e-03
1.067000000000000028e+02 2.607490194902021240e-03
1.067500000000000000e+02 1.537077643507530440e-03
1.067999999999999972e+02 -7.721908125188526196e-04
1.068499999999999943e+02 -1.089460781509808901e-03
1.069000000000000057e+02 -8.196692222003984637e-04
1.069500000000000028e+02 -5.681539921146744158e-03
1.070000000000000000e+02 -5.030095125900184427e-03
1.070499999999999972e+02 -6.778649148396404846e-03
1.070999999999999943e+02 -7.043049948220740653e-03
1.071500000000000057e+02 -5.311811409413147965e-03
1.072000000000000028e+02 -3.612954456370287733e-03
1.072500000000000000e+02 -4.193023873845094091e-03
1.072999999999999972e+02 -2.918734123774729700e-03
1.073499999999999943e+02 -4.220828061980643961e-03
1.074000000000000057e+02 -3.891566268131740284e-03
1.074500000000000028e+02 -3.787065227590655572e-03
1.075000000000000000e+02 -3.164137290334219366e-03
1.075499999999999972e+02 -5.327375085285241188e-03
1.075999999999999943e+02 -9.128890995331554337e-04
1.076500000000000057e+02 -2.409443836221028881e-03
1.077000000000000028e+02 -7.271627622841747053e-03
1.077500000000000000e+02 -1.153262129720601485e-02
1.077999999999999972e+02 -1.319942513280693286e-02
1.078499999999999943e+02 -1.278265443450202904e-02
1.079000000000000057e+02 -1.368224246919656599e-02
1.079500000000000028e+02 -1.310040214218655304e-02
1.080000000000000000e+02 -1.530567251909217830e-02
1.080499999999999972e+02 -1.393003591871209632e-02
1.080999999999999943e+02 -1.445297546081694001e-02
1.081500000000000057e+02 -1.487017488730892241e-02
1.082000000000000028e+02 -1.281963998077577556e-02
1.082500000000000000e+02 -1.233914884899725041e-02
1.082999999999999972e+02 -1.545584867832493561e-02
1.083499999999999943e+02 -1.382146170622451653e-02
1.084000000000000057e+02 -1.330750256451361871e-02
1.084500000000000028e+02 -1.180763194218116020e-02
1.085000000000000000e+02 -1.106082082013261011e-02
1.085499999999999972e+02 -1.330907440374699650e-02
1.085999999999999943e+02 -1.322658219378329905e-02
1.086500000000000057e+02 -1.144619289820878426e-02
1.087000000000000028e+02 -6.485605667479220522e-03
1.087500000000000000e+02 -6.840097078103644056e-03
1.087999999999999972e+02 -6.131131100887952240e-03
1.088499999999999943e+02 -6.156476802487460299e-03
1.089000000000000057e+02 -5.425565534030960327e-03
1.089500000000000028e+02 -3.537078431772604573e-03
1.090000000000000000e+02 -4.278045514859345547e-03
1.090499999999999972e+02 3.311129135072830420e-03
1.090999999999999943e+02 3.805746437645411706e-03
1.091500000000000057e+02 3.056931328321117834e-03
1.092000000000000028e+02 -3.334428521643788019e-03
1.092500000000000000e+02 -3.310157732359659231e-03
1.092999999999999972e+02 -3.579896891110516052e-03
1.093499999999999943e+02 -7.107828808400150702e-03
1.094000000000000057e+02 -6.976651254630360580e-03
1.094500000000000028e+02 -7.418103348716396581e-03
1.095000000000000000e+02 -6.729638967083682692e-03
1.095499999999999972e+02 -8.249178446791387981e-03
1.095999999999999943e+02 -3.904849890233809146e-03
1.096500000000000057e+02 -1.988377131811490481e-03
1.097000000000000028e+02 -1.827131236642402139e-03
1.097500000000000000e+02 -2.941213372288278578e-03
1.097999999999999972e+02 -3.070459409965187007e-03
1.098499999999999943e+02 -1.750414963004543197e-05
1.099000000000000057e+02 -4.968075430673066212e-05
1.099500000000000028e+02 2.554198027088243686e-03
1.100000000000000000e+02 2.119522425920240902e-03
1.100499999999999972e+02 1.963843098991486288e-03
1.100999999999999943e+02 1.395227025816081663e-03
1.101500000000000057e+02 -2.407005056437215226e-02
1.102000000000000028e+02 -2.291045465082650057e-02
1.102500000000000000e+02 -1.981219674653874468e-02
1.102999999999999972e+02 -2.064301060652467754e-02
1.103499999999999943e+02 -2.149232738338003809e-02
1.104000000000000057e+02 -2.266046809675904480e-02
1.104500000000000028e+02 -2.313032231035030972e-02
1.105000000000000000e+02 -2.184581810222028728e-02
1.105499999999999972e+02 -2.111987909161638921e-02
1.105999999999999943e+02 -2.208324368815909114e-02
1.106500000000000057e+02 -2.275483194354850636e-02
1.107000000000000028e+02 -2.147357272745204285e-02
1.107500000000000000e+02 -1.693088577694251695e-02
1.107999999999999972e+02 -1.557129236437687810e-02
1.108499999999999943e+02 -1.600195068464397435e-02
1.109000000000000057e+02 -1.396193692330604044e-02
1.109500000000000028e+02 -1.375273972927977539e-02
1.110000000000000000e+02 -1.249561633797979278e-02
1.110499999999999972e+02 -1.102853123746312843e-02
1.110999999999999943e+02 -1.034688360535728109e-02
1.111500000000000057e+02 -1.068210704591490874e-02
1.112000000000000028e+02 -1.178905585634271863e-02
1.112500000000000000e+02 -9.425917268348661671e-03
1.112999999999999972e+02 -7.976389932602594504e-03
1.113499999999999943e+02 -9.138237329458507793e-03
1.114000000000000057e+02 -9.893500133052124390e-03
1.114500000000000028e+02 -1.049696838221928115e-02
1.115000000000000000e+02 -1.265712479126381712e-02
1.115499999999999972e+02 -1.273828836133361793e-02
1.115999999999999943e+02 -1.209222213673051723e-02
1.116500000000000057e+02 -1.451986478160589671e-02
1.117000000000000028e+02 -1.531490197419576801e-02
1.117500000000000000e+02 -1.695625735162921421e-02
1.117999999999999972e+02 -1.649848569430956494e-02
1.118499999999999943e+02 -1.352966991598003599e-02
1.119000000000000057e+02 -1.230557885497528953e-02
1.119500000000000028e+02 -1.209474355192751566e-02
1.120000000000000000e+02 -1.119929961951458657e-02
1.120499999999999972e+02 -1.035183376879682260e-02
1.120999999999999943e+02 -7.531001737009336214e-03
1.121500000000000057e+02 -7.736230328969276489e-03
1.122000000000000028e+02 -9.331907028762034817e-03
1.122500000000000000e+02 -9.005195437764313207e-03
1.122999999999999972e+02 -1.039976883098248789e-02
1.123499999999999943e+02 -1.637475255256282819e-02
1.124000000000000057e+02 -1.285480638188209179e-02
1.124500000000000028e+02 -1.220652297079590984e-02
1.125000000000000000e+02 -1.364700845502074891e-02
1.125499999999999972e+02 -1.595151995534680595e-02
1.125999999999999943e+02 -1.580651315866305265e-02
1.126500000000000057e+02 -2.016670966770570464e-02
1.127000000000000028e+02 -1.895068299500483541e-02
1.127500000000000000e+02 -1.634935571849952321e-02
1.127999999999999972e+02 -1.688821585124393107e-02
1.128499999999999943e+02 -1.450315409771660465e-02
1.129000000000000057e+02 -1.095060620888897544e-02
1.129500000000000028e+02 -1.068353439400897970e-02
1.130000000000000000e+02 -1.173167339397057987e-02
1.130499999999999972e+02 -2.018549608014898883e-02
1.130999999999999943e+02 -1.833463764333032389e-02
1.131500000000000057e+02 -1.825353989715645595e-02
1.132000000000000028e+02 -1.822635745023511514e-02
1.132500000000000000e+02 -2.171241874989969164e-02
1.132999999999999972e+02 -2.049001425957998335e-02
1.133499999999999943e+02 -2.216918468215392513e-02
1.134000000000000057e+02 -2.335941297324124755e-02
1.134500000000000028e+02 -2.431125042226328289e-02
1.135000000000000000e+02 -2.281259765697668876e-02
1.135499999999999972e+02 -2.036512601947643858e-02
1.135999999999999943e+02 -2.297501846824362426e-02
1.136500000000000057e+02 -2.371863002653823785e-02
1.137000000000000028e+02 -1.192590615177239501e-02
1.137500000000000000e+02 -1.143748150705900350e-02
1.137999999999999972e+02 -1.399125043371605114e-02
1.138499999999999943e+02 -1.593158629694164594e-02
1.139000000000000057e+02 -1.289200943084163956e-02
1.139500000000000028e+02 -1.142038097049943163e-02
1.140000000000000000e+02 -1.221713776425890040e-02
1.140499999999999972e+02 -1.152009309499141959e-02
1.140999999999999943e+02 -1.157120985921247271e-02
1.141500000000000057e+02 -1.252232638429907896e-02
1.142000000000000028e+02 -1.264346973464449200e-02
1.142500000000000000e+02 -1.135061606439467623e-02
1.142999999999999972e+02 -8.420767579509803868e-03
1.143499999999999943e+02 -1.299239647013976894e-03
1.144000000000000057e+02 2.451333060834968449e-04
1.144500000000000028e+02 2.269034141205138362e-03
1.145000000000000000e+02 3.843713800940109712e-03
1.145499999999999972e+02 8.027051933433988415e-03
1.145999999999999943e+02 9.880116133465942710e-03
1.146500000000000057e+02 8.824138466308157486e-03
1.147000000000000028e+02 8.453997026378385141e-03
1.147500000000000000e+02 -4.378012569379358468e-03
1.147999999999999972e+02 -3.142049161068360529e-03
1.148499999999999943e+02 -3.025183939618841800e-03
1.149000000000000057e+02 -2.348230319782588626e-03
1.149500000000000028e+02 -2.642768168245977246e-03
1.150000000000000000e+02 -2.781813345844407533e-03
1.150499999999999972e+02 -3.827635963748166146e-03
1.150999999999999943e+02 -2.543879720957049461e-03
1.151500000000000057e+02 -3.653404980878423910e-03
1.152000000000000028e+02 -6.025415730785414932e-03
1.152500000000000000e+02 -8.039013252502903370e-03
1.152999999999999972e+02 -7.015466740701055762e-03
1.153499999999999943e+02 -4.941657554419103850e-03
1.154000000000000057e+02 -5.592298623251347120e-03
1.154500000000000028e+02 -1.007148481448142015e-02
1.155000000000000000e+02 -1.059449830001156154e-02
1.155499999999999972e+02 -9.915709291564244951e-03
1.155999999999999943e+02 -7.856928183888407108e-03
1.156500000000000057e+02 -7.885419262575738344e-03
1.157000000000000028e+02 -7.812524544493496675e-03
1.157500000000000000e+02 -7.513352507340026812e-03
1.157999999999999972e+02 -5.909162594070641560e-03
1.158499999999999943e+02 -5.310415312844702154e-03
1.159000000000000057e+02 -6.520725182141355603e-03
1.159500000000000028e+02 -8.269910292814604269e-03
1.160000000000000000e+02 -5.269547300317045831e-03
1.160499999999999972e+02 -5.558597545094920780e-03
1.160999999999999943e+02 -1.551071072663765633e-03
1.161500000000000057e+02 4.448841649945366010e-03
1.162000000000000028e+02 5.431958171991289018e-03
1.162500000000000000e+02 7.831101919626687335e-03
1.162999999999999972e+02 9.188864065119836319e-03
1.163499999999999943e+02 1.264792367554016042e-02
1.164000000000000057e+02 1.554132910354621630e-02
1.164500000000000028e+02 1.529664212986335710e-02
1.165000000000000000e+02 1.521818430803400547e-02
1.165499999999999972e+02 1.383872570930694094e-02
1.165999999999999943e+02 1.386526024733690347e-02
1.166500000000000057e+02 1.398305133737209709e-02
1.167000000000000028e+02 1.595485174790907054e-02
1.167500000000000000e+02 1.760956394482329421e-02
1.167999999999999972e+02 1.664447138385840089e-02
1.168499999999999943e+02 1.321004833119342366e-02
1.169000000000000057e+02 1.306167910632775701e-02
1.169500000000000028e+02 1.259311642525640963e-02
1.170000000000000000e+02 1.285964908896359421e-02
1.170499999999999972e+02 1.077246280747360882e-02
1.170999999999999943e+02 1.168301517061421345e-02
1.171500000000000057e+02 1.139196236936985615e-02
1.172000000000000028e+02 1.114576439433936569e-02
1.172500000000000000e+02 1.386417856498418227e-02
1.172999999999999972e+02 1.385846132635062955e-02
1.173499999999999943e+02 1.367778483148242817e-02
1.174000000000000057e+02 1.330359623883085353e-02
1.174500000000000028e+02 1.371457516753833879e-02
1.175000000000000000e+02 1.443302542447711181e-02
1.175499999999999972e+02 1.433342476310014296e-02
1.175999999999999943e+02 1.438515408268885472e-02
1.176500000000000057e+02 1.398039925675162443e-02
1.177000000000000028e+02 1.390210006595480816e-02
1.177500000000000000e+02 1.512579815705883055e-02
1.177999999999999972e+02 1.601543771470364391e-02
1.178499999999999943e+02 1.693364107312436348e-02
1.179000000000000057e+02 1.916617305588655742e-02
1.179500000000000028e+02 1.784917872921450155e-02
1.180000000000000000e+02 1.768266534762164346e-02
1.180499999999999972e+02 1.709560971741590565e-02
1.180999999999999943e+02 1.381077049786759957e-02
1.181500000000000057e+02 1.461586962606406699e-02
1.182000000000000028e+02 1.496392949351020574e-02
1.182500000000000000e+02 1.027895898032144505e-02
1.182999999999999972e+02 1.086294502479879728e-02
1.183499999999999943e+02 1.036961489887669625e-02
1.184000000000000057e+02 1.137084985560079045e-02
1.184500000000000028e+02 -1.054631315806295279e-03
1.185000000000000000e+02 -2.621208852581148347e-03
1.185499999999999972e+02 -1.124897603081216266e-02
1.185999999999999943e+02 -1.561734174474936621e-02
1.186500000000000057e+02 -1.957597698096139732e-02
1.187000000000000028e+02 -2.090563608747451202e-02
1.187500000000000000e+02 -1.838958029605133188e-02
1.187999999999999972e+02 -1.780569456978422713e-02
1.188499999999999943e+02 -1.979820683214847735e-02
1.189000000000000057e+02 -2.326302915503919086e-02
1.189500000000000028e+02 -2.066612134282152721e-02
1.190000000000000000e+02 -2.144352258313014445e-02
1.190499999999999972e+02 -2.102557225543970343e-02
1.190999999999999943e+02 -1.743890853268851085e-02
1.191500000000000057e+02 -1.983524694528828944e-02
1.192000000000000028e+02 -1.949432554621746000e-02
1.192500000000000000e+02 -2.206169273003640713e-02
1.192999999999999972e+02 -2.208744192527434258e-02
1.193499999999999943e+02 -2.288173630361384908e-02
1.194000000000000057e+02 -2.129342781550596850e-02
1.194500000000000028e+02 -2.435991108654527934e-02
1.195000000000000000e+02 -2.365810910071314277e-02
1.195499999999999972e+02 -1.319428261624180747e-02
1.195999999999999943e+02 -1.295496011214706915e-02
1.196500000000000057e+02 -1.033918472397780258e-02
1.197000000000000028e+02 -1.143394340950607338e-02
1.197500000000000000e+02 -1.108268017554863913e-02
1.197999999999999972e+02 -1.896104673875716878e-02
1.198499999999999943e+02 -1.777188825082189755e-02
1.199000000000000057e+02 -1.833720358517784005e-02
1.199500000000000028e+02 -1.831451168791448439e-02
1.200000000000000000e+02 -1.672570896182750538e-02
1.200499999999999972e+02 -1.635391697659849611e-02
1.200999999999999943e+02 -1.516461182805214046e-02
1.201500000000000057e+02 -1.299940367392395275e-02
1.202000000000000028e+02 -1.261185386057669944e-02
1.202500000000000000e+02 -8.839321752321211215e-03
1.202999999999999972e+02 -7.635343051483499052e-03
1.203499999999999943e+02 -7.057249081690942887e-03
1.204000000000000057e+02 -6.136177060520110228e-03
1.204500000000000028e+02 -6.714670789474285265e-03
1.205000000000000000e+02 -7.165846709131026490e-03
1.205499999999999972e+02 -7.640458935990640174e-03
1.205999999999999943e+02 -8.239563265720220228e-03
1.206500000000000057e+02 -8.441616455044594763e-03
1.207000000000000028e+02 -7.254578429726394467e-03
1.207500000000000000e+02 -9.113718752794540065e-03
1.207999999999999972e+02 -8.819129968920636636e-03
1.208499999999999943e+02 -7.471621802126471486e-03
1.209000000000000057e+02 -7.430749094438425344e-03
1.209500000000000028e+02 -7.406035482755332286e-03
1.210000000000000000e+02 -5.948043394651149514e-03
1.210499999999999972e+02 -4.313567765538190053e-03
1.210999999999999943e+02 -4.100454623841702159e-03
1.211500000000000057e+02 -5.308630764179305718e-03
1.212000000000000028e+02 -3.888261279663316871e-03
1.212500000000000000e+02 -3.437349323183005231e-03
1.212999999999999972e+02 -3.081423322234486291e-03
1.213499999999999943e+02 -1.062405870260281146e-02
1.214000000000000057e+02 -1.159244664382136011e-02
1.214500000000000028e+02 -1.205999290487294248e-02
1.215000000000000000e+02 -2.138198921647068568e-02
1.215499999999999972e+02 -2.289337919801258392e-02
1.215999999999999943e+02 -2.235920365400425117e-02
1.216500000000000057e+02 -2.382669621353046899e-02
1.217000000000000028e+02 -2.040848025596056145e-02
1.217500000000000000e+02 -2.003938121848665432e-02
1.217999999999999972e+02 -1.974726323231695141e-02
1.218499999999999943e+02 -1.759274409385401527e-02
1.219000000000000057e+02 -1.615111407458662274e-02
1.219500000000000028e+02 -1.508276766262699881e-02
1.220000000000000000e+02 -1.463453572399552732e-02
1.220499999999999972e+02 -1.561801448385383324e-02
1.220999999999999943e+02 -1.244245058270966250e-02
1.221500000000000057e+02 -1.429641413943694671e-02
1.222000000000000028e+02 -1.493168637748681048e-02
1.222500000000000000e+02 -1.502609244730815710e-02
1.222999999999999972e+02 -1.332044408419471790e-02
1.223499999999999943e+02 -1.515007928891179412e-02
1.224000000000000057e+02 -1.260475773855148154e-02
1.224500000000000028e+02 -1.396487324947075226e-02
1.225000000000000000e+02 -1.229396587567009765e-02
1.225499999999999972e+02 -1.212095888805708732e-02
1.225999999999999943e+02 -1.410567409821873383e-02
1.226500000000000057e+02 -1.675412070483052115e-02
1.227000000000000028e+02 -1.561045331009537455e-02
1.227500000000000000e+02 -9.650509067790476181e-03
1.227999999999999972e+02 -9.634024861747926202e-03
1.228499999999999943e+02 -7.121046344286568672e-03
1.229000000000000057e+02 -6.948105109650625812e-03
1.229500000000000028e+02 -3.708856536339141894e-03
1.230000000000000000e+02 -2.649779270584719671e-03
1.230499999999999972e+02 -2.275602592194269150e-03
1.230999999999999943e+02 1.201249637043015064e-03
1.231500000000000057e+02 -8.779588355317879348e-04
1.232000000000000028e+02 -1.904653868239011849e-04
1.232500000000000000e+02 -3.044555534947684678e-03
1.232999999999999972e+02 -5.652270238047785297e-04
1.233499999999999943e+02 1.548383219803570491e-03
1.234000000000000057e+02 5.747912555981189026e-03
1.234500000000000028e+02 3.377671343527969151e-03
1.235000000000000000e+02 5.718581226043152436e-03
1.235499999999999972e+02 5.136293838371213706e-03
1.235999999999999943e+02 4.586403779148339778e-03
1.236500000000000057e+02 3.011157697472787841e-03
1.237000000000000028e+02 -1.630811210968632994e-03
1.237500000000000000e+02 -5.247306523364250568e-03
1.237999999999999972e+02 -5.457207501369146230e-03
1.238499999999999943e+02 -7.445800512652143641e-03
1.239000000000000057e+02 -8.998613253173805629e-03
1.239500000000000028e+02 -1.267334426794333897e-02
1.240000000000000000e+02 -1.112463501254367000e-02
1.240499999999999972e+02 -1.050210876782875329e-02
1.240999999999999943e+02 -1.290087353366030018e-02
1.241500000000000057e+02 -1.162396032239049540e-02
1.242000000000000028e+02 -6.787258232763692875e-03
1.242500000000000000e+02 -6.448280676157547298e-03
1.242999999999999972e+02 -3.407228466629072614e-03
1.243499999999999943e+02 1.908884174753885206e-04
1.244000000000000057e+02 2.430247715422302092e-03
1.244500000000000028e+02 3.443079529663838328e-03
1.245000000000000000e+02 1.351411509373498087e-03
1.245499999999999972e+02 3.400401871664548645e-03
1.245999999999999943e+02 2.720495585719251170e-03
1.246500000000000057e+02 4.302563512259494072e-03
1.247000000000000028e+02 2.244040496932174760e-03
1.247500000000000000e+02 2.186540971637348108e-03
1.247999999999999972e+02 3.194449249579871773e-03
1.248499999999999943e+02 3.034072120332949405e-03
1.249000000000000057e+02 4.743228292625799834e-03
1.249500000000000028e+02 2.974505313616505713e-03
1.250000000000000000e+02 1.297096423911156147e-03
1.250499999999999972e+02 3.435803177393812607e-03
1.250999999999999943e+02 4.830294927144249129e-03
1.251500000000000057e+02 5.282846816944835461e-03
1.252000000000000028e+02 1.103236291855324257e-02
1.252500000000000000e+02 1.109950485825549581e-02
1.252999999999999972e+02 1.273294286332820290e-02
1.253499999999999943e+02 1.282519500621694813e-02
1.254000000000000057e+02 9.440113550860117914e-03
1.254500000000000028e+02 9.442967108376942864e-03
1.255000000000000000e+02 9.013859718640535035e-03
1.255499999999999972e+02 6.925782368462547918e-03
1.255999999999999943e+02 7.534481510956525345e-03
1.256500000000000057e+02 7.645994386575127519e-03
1.257000000000000028e+02 6.693505430548436948e-03
1.257500000000000000e+02 8.176445093258084482e-03
1.257999999999999972e+02 7.581767889514414924e-03
1.258499999999999943e+02 7.351059123839006823e-03
1.259000000000000057e+02 7.676881743838216698e-03
1.259500000000000028e+02 5.926305981440854569e-03
1.260000000000000000e+02 4.702930299906733259e-03
1.260499999999999972e+02 5.096554927099641516e-03
1.260999999999999943e+02 5.009969853550268193e-03
1.261500000000000057e+02 5.852822908015475889e-03
1.262000000000000028e+02 7.890628080753692153e-03
1.262500000000000000e+02 3.920175764601474717e-03
1.262999999999999972e+02 5.126892720573979038e-03
1.263499999999999943e+02 6.666808693138438768e-03
1.264000000000000057e+02 2.295589202920933318e-03
1.264500000000000028e+02 -1.065860502229065990e-05
1.265000000000000000e+02 7.701816385536523280e-04
1.265499999999999972e+02 3.054398772679315982e-04
1.265999999999999943e+02 -1.052165029317804566e-03
1.266500000000000057e+02 -5.765029906633394735e-03
1.267000000000000028e+02 -7.194456732874547622e-03
1.267500000000000000e+02 -6.474055488240787470e-03
1.267999999999999972e+02 -8.413719978098472066e-03
1.268499999999999943e+02 -7.196077916114933422e-03
1.269000000000000057e+02 -7.808139381469035578e-03
1.269500000000000028e+02 -9.245774219275363498e-03
1.270000000000000000e+02 -1.115204498134054686e-02
1.270499999999999972e+02 -1.091574536237378823e-02
1.270999999999999943e+02 -1.744704145961535266e-02
1.271500000000000057e+02 -1.699999961654728026e-02
1.272000000000000028e+02 -1.901885287533278818e-02
1.272500000000000000e+02 -2.144375483210635841e-02
1.272999999999999972e+02 -2.097368490836410901e-02
1.273499999999999943e+02 -2.740359266908374766e-02
1.274000000000000057e+02 -2.562330400456819951e-02
1.274500000000000028e+02 -2.757632567337968063e-02
1.275000000000000000e+02 -2.851034533688377032e-02
1.275499999999999972e+02 -2.818339236792510513e-02
1.275999999999999943e+02 -2.844814613832677072e-02
1.276500000000000057e+02 -2.854430138921932106e-02
1.277000000000000028e+02 -2.953055695278856974e-02
1.277500000000000000e+02 -2.806840010647018713e-02
1.277999999999999972e+02 -2.789325942842850459e-02
1.278499999999999943e+02 -2.440883158677873907e-02
1.279000000000000057e+02 -2.295739846680504986e-02
1.279500000000000028e+02 -2.329226897003570246e-02
1.280000000000000000e+02 -2.999037756808682620e-02
1.280500000000000114e+02 -3.129578832823408374e-02
1.280999999999999943e+02 -3.724248076985915007e-02
1.281500000000000057e+02 -3.548588127238776896e-02
1.281999999999999886e+02 -3.488132344046755012e-02
1.282500000000000000e+02 -3.738447639723580657e-02
1.283000000000000114e+02 -4.009193427259679504e-02
1.283499999999999943e+02 -3.944610295282214435e-02
1.284000000000000057e+02 -3.864568371233254029e-02
1.284499999999999886e+02 -4.068999209405033124e-02
1.285000000000000000e+02 -3.233411274113636574e-02
1.285500000000000114e+02 -3.188625554737382906e-02
1.285999999999999943e+02 -3.101413523575648548e-02
1.286500000000000057e+02 -3.074597190682465050e-02
1.286999999999999886e+02 -2.877168355623283685e-02
1.287500000000000000e+02 -3.455051188270474860e-02
1.288000000000000114e+02 -3.473177694946907867e-02
1.288499999999999943e+02 -3.261104560350554238e-02
1.289000000000000057e+02 -3.319134934647763324e-02
1.289499999999999886e+02 -3.356976592181365460e-02
1.290000000000000000e+02 -3.285315706165582716e-02
1.290500000000000114e+02 -3.161630839702869733e-02
1.290999999999999943e+02 -3.100225431064932910e-02
1.291500000000000057e+02 -3.398024016591985608e-02
1.291999999999999886e+02 -3.088460768679601731e-02
1.292500000000000000e+02 -3.080352914851978985e-02
1.293000000000000114e+02 -3.283087142909506262e-02
1.293499999999999943e+02 -2.941940638483188722e-02
1.294000000000000057e+02 -2.862349228845670335e-02
1.294499999999999886e+02 -2.624279880240737092e-02
1.295000000000000000e+02 -2.473284534369349363e-02
1.295500000000000114e+02 -2.310232532629223276e-02
1.295999999999999943e+02 -2.442846308894669471e-02
1.296500000000000057e+02 -2.170035745978369721e-02
1.296999999999999886e+02 -2.390707084229530890e-02
1.297500000000000000e+02 -2.385994224175810516e-02
1.298000000000000114e+02 -2.356155189320249463e-02
1.298499999999999943e+02 -2.464897876803226126e-02
1.299000000000000057e+02 -2.871051296175319151e-02
1.299499999999999886e+02 -2.800882397625796549e-02
1.300000000000000000e+02 -2.671632111996458114e-02
1.300500000000000114e+02 -2.703197416492025135e-02
1.300999999999999943e+02 -2.628622508111695330e-02
1.301500000000000057e+02 -2.483113813847335691e-02
1.301999999999999886e+02 -2.197987370378105473e-02
1.302500000000000000e+02 -2.114389764579845121e-02
1.303000000000000114e+02 -2.116656561157445951e-02
1.303499999999999943e+02 -1.957807528027257979e-02
1.304000000000000057e+02 -1.899057440650279982e-02
1.304499999999999886e+02 -1.747991620910391286e-02
1.305000000000000000e+02 -1.743629936429568969e-02
1.305500000000000114e+02 -1.653523639247438462e-02
1.305999999999999943e+02 -1.686647707517539840e-02
1.306500000000000057e+02 -1.692747950509557869e-02
1.306999999999999886e+02 -1.241928857396054631e-02
1.307500000000000000e+02 -1.267445829401014044e-02
1.308000000000000114e+02 -1.134299324999069741e-02
1.308499999999999943e+02 -1.042616018919598556e-02
1.309000000000000057e+02 -1.345917411940094136e-02
1.309499999999999886e+02 -1.297617222373808644e-02
1.310000000000000000e+02 -1.105541296265228485e-02
1.310500000000000114e+02 -1.193001394274504842e-02
1.310999999999999943e+02 -1.134917099276878255e-02
1.311500000000000057e+02 -9.145310204476082144e-03
1.311999999999999886e+02 -8.083194147321169296e-03
1.312500000000000000e+02 -1.335607685942120405e-02
1.313000000000000114e+02 -1.391934781894774154e-02
1.313499999999999943e+02 -1.547645783693870486e-02
1.314000000000000057e+02 -1.450484631445854086e-02
1.314499999999999886e+02 -1.435033170952529531e-02
1.315000000000000000e+02 -1.576450357781418454e-02
1.315500000000000114e+02 -1.462737905815874456e-02
1.315999999999999943e+02 -1.340347356207253517e-02
1.316500000000000057e+02 -1.323269583643503673e-02
1.316999999999999886e+02 -1.009271337745856929e-02
1.317500000000000000e+02 -7.138624027939512347e-03
1.318000000000000114e+02 -7.589229209668623896e-03
1.318499999999999943e+02 -8.013189863353111647e-03
1.319000000000000057e+02 -1.205668051175155624e-02
1.319499999999999886e+02 -1.086819526259250046e-02
1.320000000000000000e+02 -8.902224294255333889e-03
1.320500000000000114e+02 -5.293555639608763658e-03
1.320999999999999943e+02 -5.367024644934288886e-03
1.321500000000000057e+02 -6.870764534635247223e-03
1.321999999999999886e+02 -9.457391270352577886e-03
1.322500000000000000e+02 -9.530058186404512591e-03
1.323000000000000114e+02 -1.062292780846132989e-02
1.323499999999999943e+02 -9.053470949335460163e-03
1.324000000000000057e+02 -1.371298090222691606e-02
1.324499999999999886e+02 -1.585919964170664012e-02
1.325000000000000000e+02 -2.124591909089396102e-02
1.325500000000000114e+02 -1.849262646156906581e-02
1.325999999999999943e+02 -2.578593521030412769e-02
1.326500000000000057e+02 -2.389347250031158623e-02
1.326999999999999886e+02 -1.904135972518234896e-02
1.327500000000000000e+02 -1.293258721864285962e-02
1.328000000000000114e+02 -1.308118661629446323e-02
1.328499999999999943e+02 -1.259600302616599964e-02
1.329000000000000057e+02 -1.232044140951669454e-02
1.329499999999999886e+02 -2.098373293913177035e-02
1.330000000000000000e+02 -1.970324299808340340e-02
1.330500000000000114e+02 -2.015647220776065063e-02
1.330999999999999943e+02 -1.900123944191340133e-02
1.331500000000000057e+02 -1.967108347217777498e-02
1.331999999999999886e+02 -1.841828502294766759e-02
1.332500000000000000e+02 -1.688257310369014469e-02
1.333000000000000114e+02 -1.923225846200266737e-02
1.333499999999999943e+02 -1.974516768308919729e-02
1.334000000000000057e+02 -2.216763796444685963e-02
1.334499999999999886e+02 -2.432765632167047803e-02
1.335000000000000000e+02 -2.340324744282750932e-02
1.335500000000000114e+02 -2.023846987387435681e-02
1.335999999999999943e+02 -1.988319273330309278e-02
1.336500000000000057e+02 -1.657294486699248739e-02
1.336999999999999886e+02 -1.925640087943052831e-02
1.337500000000000000e+02 -1.719081851239495987e-02
1.338000000000000114e+02 -1.595812415618629021e-02
1.338499999999999943e+02 -1.258354266969242442e-02
1.339000000000000057e+02 -1.172243201635606545e-02
1.339499999999999886e+02 -1.063092151820070955e-02
1.340000000000000000e+02 -1.194326633620153462e-02
1.340500000000000114e+02 -1.959628544357942814e-02
1.340999999999999943e+02 -1.968863398534341155e-02
1.341500000000000057e+02 -2.300924275828622467e-02
1.341999999999999886e+02 -1.995823553564802372e-02
1.342500000000000000e+02 -2.140806452069142843e-02
1.343000000000000114e+02 -1.985991076800230209e-02
1.343499999999999943e+02 -2.671356502943975433e-02
1.344000000000000057e+02 -2.613482850664004473e-02
1.344499999999999886e+02 -2.567025604377110720e-02
1.345000000000000000e+02 -2.624828896526836333e-02
1.345500000000000114e+02 -2.083023578584237631e-02
1.345999999999999943e+02 -2.363657431666838296e-02
1.346500000000000057e+02 -2.458085595046622870e-02
1.346999999999999886e+02 -2.382687586225361309e-02
1.347500000000000000e+02 -2.482770634568888524e-02
1.348000000000000114e+02 -2.532556244715520460e-02
1.348499999999999943e+02 -2.784102109270948991e-02
1.349000000000000057e+02 -2.730711076941885057e-02
1.349499999999999886e+02 -2.678935985798817573e-02
1.350000000000000000e+02 -2.449691246007777018e-02
1.350500000000000114e+02 -2.297150004569574466e-02
1.350999999999999943e+02 -1.997462779967052252e-02
1.351500000000000057e+02 -1.038999850342972771e-03
1.351999999999999886e+02 -2.373879598100299936e-03
1.352500000000000000e+02 -4.079208541628489421e-03
1.353000000000000114e+02 -4.844399300553360946e-03
1.353499999999999943e+02 -6.073249467164965748e-03
1.354000000000000057e+02 -3.227601567807787415e-03
1.354499999999999886e+02 -2.305467083427606683e-03
1.355000000000000000e+02 -1.869391689098950406e-03
1.355500000000000114e+02 -3.067931045242264666e-03
1.355999999999999943e+02 -1.546139993439448086e-03
1.356500000000000057e+02 -3.982159756516244812e-04
1.356999999999999886e+02 -3.578261699963861619e-04
1.357500000000000000e+02 -3.189298595954604375e-03
1.358000000000000114e+02 -5.548508614124288488e-03
1.358499999999999943e+02 -6.925063121469696679e-03
1.359000000000000057e+02 -4.747840181905507717e-03
1.359499999999999886e+02 -3.379762859336265905e-03
1.360000000000000000e+02 -5.711156436763465891e-03
1.360500000000000114e+02 -5.221583399667293311e-03
1.360999999999999943e+02 -5.794086550881366073e-03
1.361500000000000057e+02 -5.535284293515503259e-03
1.361999999999999886e+02 -4.245291911590808043e-03
1.362500000000000000e+02 -3.292861864786500448e-03
1.363000000000000114e+02 -2.495551499093731987e-03
1.363499999999999943e+02 -3.358515829364039969e-03
1.364000000000000057e+02 -4.057151993226621768e-03
1.364499999999999886e+02 -4.984733073620569582e-03
1.365000000000000000e+02 -8.326441796721836472e-03
1.365500000000000114e+02 -1.025379364649495369e-02
1.365999999999999943e+02 -1.298113804022428194e-02
1.366500000000000057e+02 -1.667631878629092373e-02
1.366999999999999886e+02 -1.526816577706845493e-02
1.367500000000000000e+02 -1.677471628365885883e-02
1.368000000000000114e+02 -1.905073916716804039e-02
1.368499999999999943e+02 -2.108125906525414733e-02
1.369000000000000057e+02 -2.361711491541820807e-02
1.369499999999999886e+02 -2.450935681499675708e-02
1.370000000000000000e+02 -2.265879856801071568e-02
1.370500000000000114e+02 -2.286362155935304716e-02
1.370999999999999943e+02 -2.330115101863852040e-02
1.371500000000000057e+02 -2.122628526897000004e-02
1.371999999999999886e+02 -2.067176271230366721e-02
1.372500000000000000e+02 -2.067563553090724648e-02
1.373000000000000114e+02 -1.751558209644936415e-02
1.373499999999999943e+02 -1.574796200238084976e-02
1.374000000000000057e+02 -1.702142134673803597e-02
1.374499999999999886e+02 -1.992980052937699462e-02
1.375000000000000000e+02 -1.905732729715171880e-02
1.375500000000000114e+02 -1.624295674066802628e-02
1.375999999999999943e+02 -1.950962247842423850e-02
1.376500000000000057e+02 -1.475408084793395844e-02
1.376999999999999886e+02 -1.466555512441059840e-02
1.377500000000000000e+02 -1.255873144739604215e-02
1.378000000000000114e+02 -8.935364473215195655e-03
1.378499999999999943e+02 -9.536218185522644941e-03
1.379000000000000057e+02 -8.908239454309683711e-03
1.379499999999999886e+02 -8.045827066274071487e-03
1.380000000000000000e+02 -1.389754695466793519e-02
1.380500000000000114e+02 -8.747882166563915665e-03
1.380999999999999943e+02 -7.130765904608298705e-03
1.381500000000000057e+02 -8.241976465388866149e-03
1.381999999999999886e+02 -5.872501558060247775e-03
1.382500000000000000e+02 -5.557142452687201251e-03
1.383000000000000114e+02 -7.116481386444448512e-03
1.383499999999999943e+02 -6.409349596771991148e-03
1.384000000000000057e+02 -4.617224142616833775e-03
1.384499999999999886e+02 -1.080378126940737113e-03
1.385000000000000000e+02 -4.761096696535641916e-03
1.385500000000000114e+02 -1.273199744581209741e-02
1.385999999999999943e+02 -1.077091471838465681e-02
1.386500000000000057e+02 -9.911612818751551132e-03
1.386999999999999886e+02 -5.143943631787455811e-02
1.387500000000000000e+02 -4.830975027138605105e-02
1.388000000000000114e+02 -4.632545157783942574e-02
1.388499999999999943e+02 -4.614783083401135383e-02
1.389000000000000057e+02 -4.767313647007858507e-02
1.389499999999999886e+02 -4.843991918743491276e-02
1.390000000000000000e+02 -5.006121104399704341e-02
1.390500000000000114e+02 -4.873643949936005970e-02
1.390999999999999943e+02 -4.579970696743256020e-02
1.391500000000000057e+02 -4.832989366175615559e-02
1.391999999999999886e+02 -4.715238279823934925e-02
1.392500000000000000e+02 -5.313326326062126070e-02
1.393000000000000114e+02 -5.450632650498750398e-02
1.393499999999999943e+02 -5.695664757187587218e-02
1.394000000000000057e+02 -5.672564711556361827e-02
1.394499999999999886e+02 -5.264473874384727886e-02
1.395000000000000000e+02 -4.843836677597716800e-02
1.395500000000000114e+02 -5.103351604263424435e-02
1.395999999999999943e+02 -4.571034230029499823e-02
1.396500000000000057e+02 -3.786559501765669050e-02
1.396999999999999886e+02 -3.062158686585843281e-02
1.397500000000000000e+02 -2.556752936760436218e-02
1.398000000000000114e+02 -2.485016750593140381e-02
1.398499999999999943e+02 -1.650253243481164186e-02
1.399000000000000057e+02 -1.550795601695624699e-02
1.399499999999999886e+02 -1.976642229219167587e-02
1.400000000000000000e+02 -2.153102083254894092e-02
1.400500000000000114e+02 -2.269428523406727405e-02
1.400999999999999943e+02 -2.264243570091552596e-02
1.401500000000000057e+02 -2.117052707466988981e-02
1.401999999999999886e+02 -1.916485949757300300e-02
1.402500000000000000e+02 -1.384480076893922912e-02
1.403000000000000114e+02 -1.390791898816224996e-02
1.403499999999999943e+02 -1.486638268296128738e-02
1.404000000000000057e+02 -1.521670001759544387e-02
1.404499999999999886e+02 -1.623812307015067014e-02
1.405000000000000000e+02 -1.457309300959112874e-02
1.405500000000000114e+02 -1.316997896462388656e-02
1.405999999999999943e+02 -1.744466846845492414e-02
1.406500000000000057e+02 -1.394628367280511053e-02
1.406999999999999886e+02 -1.595425461095078407e-02
1.407500000000000000e+02 -1.211999143772772396e-02
1.408000000000000114e+02 -1.203652935998197546e-02
1.408499999999999943e+02 -1.131195170616573938e-02
1.409000000000000057e+02 -8.703319232052491097e-03
1.409499999999999886e+02 -6.175513298692366509e-03
1.410000000000000000e+02 -9.370775696176707886e-03
1.410500000000000114e+02 -9.216799121656850738e-03
1.410999999999999943e+02 -1.057595133861782138e-02
1.411500000000000057e+02 -1.219695411780553039e-02
1.411999999999999886e+02 -1.254846600931518175e-02
1.412500000000000000e+02 -1.422646522867674138e-02
1.413000000000000114e+02 -1.632785669027234099e-02
1.413499999999999943e+02 -1.856428454254480109e-02
1.414000000000000057e+02 -2.056665089006591216e-02
1.414499999999999886e+02 -1.934702017729906728e-02
1.415000000000000000e+02 -1.775474034284305752e-02
1.415500000000000114e+02 -1.451340732526307069e-02
1.415999999999999943e+02 -1.399767914784636955e-02
1.416500000000000057e+02 -1.096559623698018480e-02
1.416999999999999886e+02 -1.135742118634614807e-02
1.417500000000000000e+02 -1.194860443228215087e-02
1.418000000000000114e+02 -1.390563302504297175e-02
1.418499999999999943e+02 -9.927976931352913009e-03
1.419000000000000057e+02 -1.029797400519273307e-02
1.419499999999999886e+02 -1.066474478562334967e-02
1.420000000000000000e+02 -1.086341681015747657e-02
1.420500000000000114e+02 -8.595297061695919213e-03
1.420999999999999943e+02 -9.327192949361934327e-03
1.421500000000000057e+02 -8.298384127120783313e-03
1.421999999999999886e+02 -6.096381840667121528e-03
1.422500000000000000e+02 -5.130776917311443905e-03
1.423000000000000114e+02 -7.790895008417280700e-03
1.423499999999999943e+02 -7.002556882988916417e-03
1.424000000000000057e+02 -6.459624737003585512e-03
1.424499999999999886e+02 -4.870324338787601799e-03
1.425000000000000000e+02 -1.173910319929813342e-03
1.425500000000000114e+02 -1.480417040893803899e-03
1.425999999999999943e+02 -2.159941241041733739e-03
1.426500000000000057e+02 1.613192140032928071e-04
1.426999999999999886e+02 3.447884246263844079e-04
1.427500000000000000e+02 -1.384870872410485284e-03
1.428000000000000114e+02 -1.203059149002487895e-03
1.428499999999999943e+02 -8.097548934738598792e-04
1.429000000000000057e+02 -3.054283626173100435e-03
1.429499999999999886e+02 -3.581020166086048531e-04
1.430000000000000000e+02 -5.229906147585229289e-04
1.430500000000000114e+02 -1.439837035347058686e-04
1.430999999999999943e+02 -3.210757721849824987e-03
1.431500000000000057e+02 -2.147345533450596353e-03
1.431999999999999886e+02 -3.573292785049232700e-03
1.432500000000000000e+02 -1.490684560980498966e-03
1.433000000000000114e+02 -2.761145033481058643e-03
1.433499999999999943e+02 -1.292944004961955624e-03
1.434000000000000057e+02 2.822165171169329972e-04
1.434499999999999886e+02 -2.945134360911612088e-03
1.435000000000000000e+02 -4.104315921555990246e-03
1.435500000000000114e+02 -3.110208672316610960e-03
1.435999999999999943e+02 -6.002132532739583651e-03
1.436500000000000057e+02 -9.158255683956397289e-03
1.436999999999999886e+02 -8.442796486576843729e-03
1.437500000000000000e+02 -8.021486114473045173e-03
1.438000000000000114e+02 -8.163966992079454976e-03
1.438499999999999943e+02 -1.129410251516767098e-02
1.439000000000000057e+02 -1.202858085924677495e-02
1.439499999999999886e+02 -1.732501907494140778e-02
1.440000000000000000e+02 -2.017932140287162501e-02
1.440500000000000114e+02 -2.107149748128031921e-02
1.440999999999999943e+02 -2.563782439557296677e-02
1.441500000000000057e+02 -2.417034324197920095e-02
1.441999999999999886e+02 -1.904058239152962503e-02
1.442500000000000000e+02 -1.878797517841672773e-02
1.443000000000000114e+02 -1.688208526536803811e-02
1.443499999999999943e+02 -1.901256429038817794e-02
1.444000000000000057e+02 -1.988064816928872616e-02
1.444499999999999886e+02 -1.964853717614630652e-02
1.445000000000000000e+02 -1.902104841153522130e-02
1.445500000000000114e+02 -2.062915206816782338e-02
1.445999999999999943e+02 -1.863676935967813544e-02
1.446500000000000057e+02 -1.360903446074111615e-02
1.446999999999999886e+02 -1.356846688484718809e-02
1.447500000000000000e+02 -1.341048425923003530e-02
1.448000000000000114e+02 -2.082969589316599479e-02
1.448499999999999943e+02 -2.260042153858653202e-02
1.449000000000000057e+02 -2.022733653921387695e-02
1.449499999999999886e+02 -1.825943478009479232e-02
1.450000000000000000e+02 -2.212834718659785135e-02
1.450500000000000114e+02 -2.322013689281194823e-02
1.450999999999999943e+02 -2.753845794955373308e-02
1.451500000000000057e+02 -2.603635359258930568e-02
1.451999999999999886e+02 -2.937571585341358649e-02
1.452500000000000000e+02 -2.849947307277263600e-02
1.453000000000000114e+02 -2.845778216726370380e-02
1.453499999999999943e+02 -2.786972341726049601e-02
1.454000000000000057e+02 -2.680867312622709983e-02
1.454499999999999886e+02 -2.793905892821938255e-02
1.455000000000000000e+02 -2.893246892644469118e-02
1.455500000000000114e+02 -2.978682187547244953e-02
1.455999999999999943e+02 -3.142308022472733303e-02
1.456500000000000057e+02 -3.417874513557193211e-02
1.456999999999999886e+02 -3.337636575064723693e-02
1.457500000000000000e+02 -3.204176018887633370e-02
1.458000000000000114e+02 -3.286291527208310553e-02
1.458499999999999943e+02 -3.253002896762791779e-02
1.459000000000000057e+02 -2.906500645447272768e-02
1.459499999999999886e+02 -2.914080956539409628e-02
1.460000000000000000e+02 -3.026556329580564614e-02
1.460500000000000114e+02 -3.217083053968201878e-02
1.460999999999999943e+02 -3.422834480290813663e-02
1.461500000000000057e+02 -3.266349256333444390e-02
1.461999999999999886e+02 -3.545692301498670762e-02
1.462500000000000000e+02 -3.454588809983869663e-02
1.463000000000000114e+02 -3.353919803849817610e-02
1.463499999999999943e+02 -2.587403071290813109e-02
1.464000000000000057e+02 -2.568366619863607023e-02
1.464499999999999886e+02 -2.525141094725288221e-02
1.465000000000000000e+02 -2.591389032374334309e-02
1.465500000000000114e+02 -2.982258283011029326e-02
1.465999999999999943e+02 -3.007096388954200866e-02
1.466500000000000057e+02 -3.027141245822526430e-02
1.466999999999999886e+02 -3.361785739683710583e-02
1.467500000000000000e+02 -3.760974213699305735e-02
1.468000000000000114e+02 -3.600093191488643735e-02
1.468499999999999943e+02 -3.965785066612363685e-02
1.469000000000000057e+02 -3.633007310849154653e-02
1.469499999999999886e+02 -3.201840118086149434e-02
1.470000000000000000e+02 -3.092185524336023630e-02
1.470500000000000114e+02 -3.104271281048393699e-02
1.470999999999999943e+02 -3.874696077489695606e-02
1.471500000000000057e+02 -3.753585395840059596e-02
1.471999999999999886e+02 -3.857108520781567934e-02
1.472500000000000000e+02 -3.907260525923905714e-02
1.473000000000000114e+02 -4.010791757916305073e-02
1.473499999999999943e+02 -4.186943744879521867e-02
1.474000000000000057e+02 -4.137162606548774879e-02
1.474499999999999886e+02 -4.424058653412538122e-02
1.475000000000000000e+02 -4.132116165225337145e-02
1.475500000000000114e+02 -4.057877151153899131e-02
1.475999999999999943e+02 -3.922382376508468799e-02
1.476500000000000057e+02 -4.321159076792737558e-02
1.476999999999999886e+02 -4.278276250519516544e-02
1.477500000000000000e+02 -4.556360832069886180e-02
1.478000000000000114e+02 -4.552630906447919373e-02
1.478499999999999943e+02 -3.974940333032825346e-02
1.479000000000000057e+02 -4.391798155441561241e-02
1.479499999999999886e+02 -4.356376622969017343e-02
1.480000000000000000e+02 -4.117884125518168209e-02
1.480500000000000114e+02 -4.052874427210986091e-02
1.480999999999999943e+02 -4.196830259695410320e-02
1.481500000000000057e+02 -3.882899462617512426e-02
1.481999999999999886e+02 -3.924971595188653933e-02
1.482500000000000000e+02 -4.220901500404123513e-02
1.483000000000000114e+02 -4.267201242091817059e-02
1.483499999999999943e+02 -2.570725519014516181e-02
1.484000000000000057e+02 -3.007304062300530587e-02
1.484499999999999886e+02 -2.555800074769955244e-02
1.485000000000000000e+02 -3.009778339399990857e-02
1.485500000000000114e+02 -2.921016333598975070e-02
1.485999999999999943e+02 -2.915243874847138830e-02
1.486500000000000057e+02 -2.772507291562477730e-02
1.486999999999999886e+02 -2.296578423440503655e-02
1.487500000000000000e+02 -1.883165725863674908e-02
1.488000000000000114e+02 -1.831278452974360871e-02
1.488499999999999943e+02 -1.867586470769841411e-02
1.489000000000000057e+02 -1.934427066087503200e-02
1.489499999999999886e+02 -2.076613445611019682e-02
1.490000000000000000e+02 -2.465851010178096367e-02
1.490500000000000114e+02 -2.513470928596530166e-02
1.490999999999999943e+02 -2.540353261563077503e-02
1.491500000000000057e+02 -2.668755927039161147e-02
1.491999999999999886e+02 -3.351025658912837324e-02
1.492500000000000000e+02 -3.350471108643769680e-02
1.493000000000000114e+02 -3.626767170631000486e-02
1.493499999999999943e+02 -3.684087330619502387e-02
1.494000000000000057e+02 -3.607994644412971380e-02
1.494499999999999886e+02 -3.589622748394674656e-02
1.495000000000000000e+02 -3.466414496718837890e-02
1.495500000000000114e+02 -3.842135009658835532e-02
1.495999999999999943e+02 -3.831441665135015828e-02
1.496500000000000057e+02 -3.260462987368145660e-02
1.496999999999999886e+02 -3.127940373607813324e-02
1.497500000000000000e+02 -2.981427576226072448e-02
1.498000000000000114e+02 -2.984966169945245384e-02
1.498499999999999943e+02 -2.968802449885117947e-02
1.499000000000000057e+02 -3.227304730859129750e-02
1.499499999999999886e+02 -3.098230929627453223e-02
1.500000000000000000e+02 -2.969997887406006232e-02
