# Supplementary material for: Elevated concentrations cause upright alpha-synuclein conformation at lipid interfaces
Source: Nat Commun. 2023 Sep 18;14:5731. doi: 10.1038/s41467-023-39843-1 (PMC10507035; doi:10.1038/s41467-023-39843-1)
Supplement: Supplementary file 3 — Source Data [file 41467_2023_39843_MOESM3_ESM.zip › Source Data file/FigureS12/figS12_highLPR_corr_s3_r1.txt]

0.000000000000000000e+00 nan
5.000000000000000278e-02 nan
1.000000000000000056e-01 nan
1.499999999999999944e-01 nan
2.000000000000000111e-01 nan
2.500000000000000000e-01 nan
2.999999999999999889e-01 nan
3.499999999999999778e-01 nan
4.000000000000000222e-01 nan
4.500000000000000111e-01 nan
5.000000000000000000e-01 nan
5.500000000000000444e-01 nan
5.999999999999999778e-01 nan
6.500000000000000222e-01 nan
6.999999999999999556e-01 nan
7.500000000000000000e-01 nan
8.000000000000000444e-01 nan
8.499999999999999778e-01 nan
9.000000000000000222e-01 nan
9.499999999999999556e-01 nan
1.000000000000000000e+00 nan
1.050000000000000044e+00 nan
1.100000000000000089e+00 nan
1.149999999999999911e+00 nan
1.199999999999999956e+00 nan
1.250000000000000000e+00 nan
1.300000000000000044e+00 nan
1.350000000000000089e+00 nan
1.399999999999999911e+00 nan
1.449999999999999956e+00 nan
1.500000000000000000e+00 nan
1.550000000000000044e+00 nan
1.600000000000000089e+00 nan
1.649999999999999911e+00 nan
1.699999999999999956e+00 nan
1.750000000000000000e+00 nan
1.800000000000000044e+00 nan
1.850000000000000089e+00 nan
1.899999999999999911e+00 nan
1.949999999999999956e+00 nan
2.000000000000000000e+00 nan
2.049999999999999822e+00 nan
2.100000000000000089e+00 nan
2.149999999999999911e+00 nan
2.200000000000000178e+00 nan
2.250000000000000000e+00 nan
2.299999999999999822e+00 nan
2.350000000000000089e+00 nan
2.399999999999999911e+00 nan
2.450000000000000178e+00 nan
2.500000000000000000e+00 nan
2.549999999999999822e+00 nan
2.600000000000000089e+00 nan
2.649999999999999911e+00 nan
2.700000000000000178e+00 nan
2.750000000000000000e+00 nan
2.799999999999999822e+00 nan
2.850000000000000089e+00 nan
2.899999999999999911e+00 nan
2.950000000000000178e+00 nan
3.000000000000000000e+00 nan
3.049999999999999822e+00 nan
3.100000000000000089e+00 nan
3.149999999999999911e+00 nan
3.200000000000000178e+00 nan
3.250000000000000000e+00 nan
3.299999999999999822e+00 nan
3.350000000000000089e+00 nan
3.399999999999999911e+00 nan
3.450000000000000178e+00 nan
3.500000000000000000e+00 nan
3.549999999999999822e+00 nan
3.600000000000000089e+00 nan
3.649999999999999911e+00 nan
3.700000000000000178e+00 nan
3.750000000000000000e+00 nan
3.799999999999999822e+00 nan
3.850000000000000089e+00 nan
3.899999999999999911e+00 nan
3.950000000000000178e+00 nan
4.000000000000000000e+00 nan
4.049999999999999822e+00 nan
4.099999999999999645e+00 nan
4.150000000000000355e+00 nan
4.200000000000000178e+00 nan
4.250000000000000000e+00 nan
4.299999999999999822e+00 nan
4.349999999999999645e+00 nan
4.400000000000000355e+00 nan
4.450000000000000178e+00 nan
4.500000000000000000e+00 nan
4.549999999999999822e+00 nan
4.599999999999999645e+00 nan
4.650000000000000355e+00 nan
4.700000000000000178e+00 nan
4.750000000000000000e+00 nan
4.799999999999999822e+00 nan
4.849999999999999645e+00 nan
4.900000000000000355e+00 nan
4.950000000000000178e+00 nan
5.000000000000000000e+00 nan
5.049999999999999822e+00 nan
5.099999999999999645e+00 nan
5.150000000000000355e+00 nan
5.200000000000000178e+00 nan
5.250000000000000000e+00 nan
5.299999999999999822e+00 nan
5.349999999999999645e+00 nan
5.400000000000000355e+00 nan
5.450000000000000178e+00 nan
5.500000000000000000e+00 nan
5.549999999999999822e+00 nan
5.599999999999999645e+00 nan
5.650000000000000355e+00 nan
5.700000000000000178e+00 nan
5.750000000000000000e+00 nan
5.799999999999999822e+00 nan
5.849999999999999645e+00 nan
5.900000000000000355e+00 nan
5.950000000000000178e+00 nan
6.000000000000000000e+00 nan
6.049999999999999822e+00 nan
6.099999999999999645e+00 nan
6.150000000000000355e+00 nan
6.200000000000000178e+00 nan
6.250000000000000000e+00 nan
6.299999999999999822e+00 nan
6.349999999999999645e+00 nan
6.400000000000000355e+00 nan
6.450000000000000178e+00 nan
6.500000000000000000e+00 nan
6.549999999999999822e+00 nan
6.599999999999999645e+00 nan
6.650000000000000355e+00 nan
6.700000000000000178e+00 nan
6.750000000000000000e+00 nan
6.799999999999999822e+00 nan
6.849999999999999645e+00 nan
6.900000000000000355e+00 nan
6.950000000000000178e+00 nan
7.000000000000000000e+00 nan
7.049999999999999822e+00 nan
7.099999999999999645e+00 nan
7.150000000000000355e+00 nan
7.200000000000000178e+00 nan
7.250000000000000000e+00 nan
7.299999999999999822e+00 nan
7.349999999999999645e+00 nan
7.400000000000000355e+00 nan
7.450000000000000178e+00 nan
7.500000000000000000e+00 nan
7.549999999999999822e+00 nan
7.599999999999999645e+00 nan
7.650000000000000355e+00 nan
7.700000000000000178e+00 nan
7.750000000000000000e+00 nan
7.799999999999999822e+00 nan
7.849999999999999645e+00 nan
7.900000000000000355e+00 nan
7.950000000000000178e+00 nan
8.000000000000000000e+00 nan
8.050000000000000711e+00 nan
8.099999999999999645e+00 nan
8.150000000000000355e+00 nan
8.199999999999999289e+00 nan
8.250000000000000000e+00 nan
8.300000000000000711e+00 nan
8.349999999999999645e+00 nan
8.400000000000000355e+00 nan
8.449999999999999289e+00 nan
8.500000000000000000e+00 nan
8.550000000000000711e+00 nan
8.599999999999999645e+00 nan
8.650000000000000355e+00 nan
8.699999999999999289e+00 nan
8.750000000000000000e+00 nan
8.800000000000000711e+00 nan
8.849999999999999645e+00 nan
8.900000000000000355e+00 nan
8.949999999999999289e+00 nan
9.000000000000000000e+00 nan
9.050000000000000711e+00 nan
9.099999999999999645e+00 nan
9.150000000000000355e+00 nan
9.199999999999999289e+00 nan
9.250000000000000000e+00 nan
9.300000000000000711e+00 nan
9.349999999999999645e+00 nan
9.400000000000000355e+00 nan
9.449999999999999289e+00 nan
9.500000000000000000e+00 nan
9.550000000000000711e+00 nan
9.599999999999999645e+00 nan
9.650000000000000355e+00 nan
9.699999999999999289e+00 nan
9.750000000000000000e+00 nan
9.800000000000000711e+00 nan
9.849999999999999645e+00 nan
9.900000000000000355e+00 nan
9.949999999999999289e+00 nan
1.000000000000000000e+01 nan
1.005000000000000071e+01 nan
1.009999999999999964e+01 nan
1.015000000000000036e+01 nan
1.019999999999999929e+01 nan
1.025000000000000000e+01 nan
1.030000000000000071e+01 nan
1.034999999999999964e+01 nan
1.040000000000000036e+01 nan
1.044999999999999929e+01 nan
1.050000000000000000e+01 nan
1.055000000000000071e+01 nan
1.059999999999999964e+01 nan
1.065000000000000036e+01 nan
1.069999999999999929e+01 nan
1.075000000000000000e+01 nan
1.080000000000000071e+01 nan
1.084999999999999964e+01 nan
1.090000000000000036e+01 nan
1.094999999999999929e+01 nan
1.100000000000000000e+01 nan
1.105000000000000071e+01 nan
1.109999999999999964e+01 nan
1.115000000000000036e+01 nan
1.119999999999999929e+01 nan
1.125000000000000000e+01 nan
1.130000000000000071e+01 nan
1.134999999999999964e+01 nan
1.140000000000000036e+01 nan
1.144999999999999929e+01 nan
1.150000000000000000e+01 nan
1.155000000000000071e+01 nan
1.159999999999999964e+01 nan
1.165000000000000036e+01 nan
1.169999999999999929e+01 nan
1.175000000000000000e+01 nan
1.180000000000000071e+01 nan
1.184999999999999964e+01 nan
1.190000000000000036e+01 nan
1.194999999999999929e+01 nan
1.200000000000000000e+01 nan
1.205000000000000071e+01 nan
1.209999999999999964e+01 nan
1.215000000000000036e+01 nan
1.219999999999999929e+01 nan
1.225000000000000000e+01 nan
1.230000000000000071e+01 nan
1.234999999999999964e+01 nan
1.240000000000000036e+01 nan
1.244999999999999929e+01 nan
1.250000000000000000e+01 nan
1.255000000000000071e+01 nan
1.259999999999999964e+01 nan
1.265000000000000036e+01 nan
1.269999999999999929e+01 nan
1.275000000000000000e+01 nan
1.280000000000000071e+01 nan
1.284999999999999964e+01 nan
1.290000000000000036e+01 nan
1.294999999999999929e+01 nan
1.300000000000000000e+01 nan
1.305000000000000071e+01 nan
1.309999999999999964e+01 nan
1.315000000000000036e+01 nan
1.319999999999999929e+01 nan
1.325000000000000000e+01 nan
1.330000000000000071e+01 nan
1.334999999999999964e+01 nan
1.340000000000000036e+01 nan
1.344999999999999929e+01 nan
1.350000000000000000e+01 nan
1.355000000000000071e+01 nan
1.359999999999999964e+01 nan
1.365000000000000036e+01 nan
1.369999999999999929e+01 nan
1.375000000000000000e+01 nan
1.380000000000000071e+01 nan
1.384999999999999964e+01 nan
1.390000000000000036e+01 nan
1.394999999999999929e+01 nan
1.400000000000000000e+01 nan
1.405000000000000071e+01 nan
1.409999999999999964e+01 nan
1.415000000000000036e+01 nan
1.419999999999999929e+01 nan
1.425000000000000000e+01 nan
1.430000000000000071e+01 nan
1.434999999999999964e+01 nan
1.440000000000000036e+01 nan
1.444999999999999929e+01 nan
1.450000000000000000e+01 nan
1.455000000000000071e+01 nan
1.459999999999999964e+01 nan
1.465000000000000036e+01 nan
1.469999999999999929e+01 nan
1.475000000000000000e+01 nan
1.480000000000000071e+01 nan
1.484999999999999964e+01 nan
1.490000000000000036e+01 nan
1.494999999999999929e+01 nan
1.500000000000000000e+01 nan
1.505000000000000071e+01 nan
1.509999999999999964e+01 nan
1.515000000000000036e+01 nan
1.519999999999999929e+01 nan
1.525000000000000000e+01 nan
1.530000000000000071e+01 nan
1.534999999999999964e+01 nan
1.540000000000000036e+01 nan
1.544999999999999929e+01 nan
1.550000000000000000e+01 nan
1.555000000000000071e+01 nan
1.559999999999999964e+01 nan
1.565000000000000036e+01 nan
1.569999999999999929e+01 nan
1.575000000000000000e+01 nan
1.580000000000000071e+01 nan
1.584999999999999964e+01 nan
1.590000000000000036e+01 nan
1.594999999999999929e+01 nan
1.600000000000000000e+01 nan
1.605000000000000071e+01 nan
1.610000000000000142e+01 nan
1.614999999999999858e+01 nan
1.619999999999999929e+01 nan
1.625000000000000000e+01 nan
1.630000000000000071e+01 nan
1.635000000000000142e+01 nan
1.639999999999999858e+01 nan
1.644999999999999929e+01 nan
1.650000000000000000e+01 nan
1.655000000000000071e+01 nan
1.660000000000000142e+01 nan
1.664999999999999858e+01 nan
1.669999999999999929e+01 nan
1.675000000000000000e+01 nan
1.680000000000000071e+01 nan
1.685000000000000142e+01 nan
1.689999999999999858e+01 nan
1.694999999999999929e+01 nan
1.700000000000000000e+01 nan
1.705000000000000071e+01 nan
1.710000000000000142e+01 nan
1.714999999999999858e+01 nan
1.719999999999999929e+01 nan
1.725000000000000000e+01 nan
1.730000000000000071e+01 nan
1.735000000000000142e+01 nan
1.739999999999999858e+01 nan
1.744999999999999929e+01 nan
1.750000000000000000e+01 nan
1.755000000000000071e+01 nan
1.760000000000000142e+01 nan
1.764999999999999858e+01 nan
1.769999999999999929e+01 nan
1.775000000000000000e+01 nan
1.780000000000000071e+01 nan
1.785000000000000142e+01 nan
1.789999999999999858e+01 nan
1.794999999999999929e+01 nan
1.800000000000000000e+01 nan
1.805000000000000071e+01 nan
1.810000000000000142e+01 nan
1.814999999999999858e+01 nan
1.819999999999999929e+01 nan
1.825000000000000000e+01 nan
1.830000000000000071e+01 nan
1.835000000000000142e+01 nan
1.839999999999999858e+01 nan
1.844999999999999929e+01 nan
1.850000000000000000e+01 nan
1.855000000000000071e+01 nan
1.860000000000000142e+01 nan
1.864999999999999858e+01 nan
1.869999999999999929e+01 nan
1.875000000000000000e+01 nan
1.880000000000000071e+01 nan
1.885000000000000142e+01 nan
1.889999999999999858e+01 nan
1.894999999999999929e+01 nan
1.900000000000000000e+01 nan
1.905000000000000071e+01 nan
1.910000000000000142e+01 nan
1.914999999999999858e+01 nan
1.919999999999999929e+01 nan
1.925000000000000000e+01 nan
1.930000000000000071e+01 nan
1.935000000000000142e+01 nan
1.939999999999999858e+01 nan
1.944999999999999929e+01 nan
1.950000000000000000e+01 nan
1.955000000000000071e+01 nan
1.960000000000000142e+01 nan
1.964999999999999858e+01 nan
1.969999999999999929e+01 nan
1.975000000000000000e+01 nan
1.980000000000000071e+01 nan
1.985000000000000142e+01 nan
1.989999999999999858e+01 nan
1.994999999999999929e+01 nan
2.000000000000000000e+01 nan
2.005000000000000071e+01 nan
2.010000000000000142e+01 nan
2.014999999999999858e+01 nan
2.019999999999999929e+01 nan
2.025000000000000000e+01 nan
2.030000000000000071e+01 nan
2.035000000000000142e+01 nan
2.039999999999999858e+01 nan
2.044999999999999929e+01 nan
2.050000000000000000e+01 nan
2.055000000000000071e+01 nan
2.060000000000000142e+01 nan
2.064999999999999858e+01 nan
2.069999999999999929e+01 nan
2.075000000000000000e+01 nan
2.080000000000000071e+01 nan
2.085000000000000142e+01 nan
2.089999999999999858e+01 nan
2.094999999999999929e+01 nan
2.100000000000000000e+01 nan
2.105000000000000071e+01 nan
2.110000000000000142e+01 nan
2.114999999999999858e+01 nan
2.119999999999999929e+01 nan
2.125000000000000000e+01 nan
2.130000000000000071e+01 nan
2.135000000000000142e+01 nan
2.139999999999999858e+01 nan
2.144999999999999929e+01 nan
2.150000000000000000e+01 nan
2.155000000000000071e+01 nan
2.160000000000000142e+01 nan
2.164999999999999858e+01 nan
2.169999999999999929e+01 nan
2.175000000000000000e+01 nan
2.180000000000000071e+01 nan
2.185000000000000142e+01 nan
2.189999999999999858e+01 nan
2.194999999999999929e+01 nan
2.200000000000000000e+01 nan
2.205000000000000071e+01 nan
2.210000000000000142e+01 nan
2.214999999999999858e+01 nan
2.219999999999999929e+01 nan
2.225000000000000000e+01 nan
2.230000000000000071e+01 nan
2.235000000000000142e+01 nan
2.239999999999999858e+01 nan
2.244999999999999929e+01 nan
2.250000000000000000e+01 nan
2.255000000000000071e+01 nan
2.260000000000000142e+01 nan
2.264999999999999858e+01 nan
2.269999999999999929e+01 nan
2.275000000000000000e+01 nan
2.280000000000000071e+01 nan
2.285000000000000142e+01 nan
2.289999999999999858e+01 nan
2.294999999999999929e+01 nan
2.300000000000000000e+01 nan
2.305000000000000071e+01 nan
2.310000000000000142e+01 nan
2.314999999999999858e+01 nan
2.319999999999999929e+01 nan
2.325000000000000000e+01 nan
2.330000000000000071e+01 nan
2.335000000000000142e+01 nan
2.339999999999999858e+01 nan
2.344999999999999929e+01 nan
2.350000000000000000e+01 nan
2.355000000000000071e+01 nan
2.360000000000000142e+01 nan
2.364999999999999858e+01 nan
2.369999999999999929e+01 nan
2.375000000000000000e+01 nan
2.380000000000000071e+01 nan
2.385000000000000142e+01 nan
2.389999999999999858e+01 nan
2.394999999999999929e+01 nan
2.400000000000000000e+01 nan
2.405000000000000071e+01 nan
2.410000000000000142e+01 nan
2.414999999999999858e+01 nan
2.419999999999999929e+01 nan
2.425000000000000000e+01 nan
2.430000000000000071e+01 nan
2.435000000000000142e+01 nan
2.439999999999999858e+01 nan
2.444999999999999929e+01 nan
2.450000000000000000e+01 nan
2.455000000000000071e+01 nan
2.460000000000000142e+01 nan
2.464999999999999858e+01 nan
2.469999999999999929e+01 nan
2.475000000000000000e+01 nan
2.480000000000000071e+01 nan
2.485000000000000142e+01 nan
2.489999999999999858e+01 nan
2.494999999999999929e+01 -6.518945414854285247e-02
2.500000000000000000e+01 -6.542499589864524123e-02
2.505000000000000071e+01 -6.651279432418985560e-02
2.510000000000000142e+01 -6.683661413245650662e-02
2.514999999999999858e+01 -6.703982176537151561e-02
2.519999999999999929e+01 -6.786832656876319592e-02
2.525000000000000000e+01 -6.932455641581827810e-02
2.530000000000000071e+01 -7.004753847761438501e-02
2.535000000000000142e+01 -7.360417388198914335e-02
2.539999999999999858e+01 -7.392921683982241199e-02
2.544999999999999929e+01 -7.433656964165218095e-02
2.550000000000000000e+01 -7.507410068181089025e-02
2.555000000000000071e+01 -7.487569051055992242e-02
2.560000000000000142e+01 -7.570327119041908581e-02
2.564999999999999858e+01 -7.774393926615245920e-02
2.569999999999999929e+01 -7.904163143905472422e-02
2.575000000000000000e+01 -8.004129481793226253e-02
2.580000000000000071e+01 -8.194889611859834666e-02
2.585000000000000142e+01 -8.147666940957447312e-02
2.589999999999999858e+01 -8.207202595849470705e-02
2.594999999999999929e+01 -8.380577540374220535e-02
2.600000000000000000e+01 -8.680687713935536509e-02
2.605000000000000071e+01 -8.779281453085324705e-02
2.610000000000000142e+01 -8.873914464009725889e-02
2.614999999999999858e+01 -8.804790410811226542e-02
2.619999999999999929e+01 -8.917134212151935080e-02
2.625000000000000000e+01 -8.965348592416048923e-02
2.630000000000000071e+01 -8.988563683100420088e-02
2.635000000000000142e+01 -8.978687523196539344e-02
2.639999999999999858e+01 -8.940829223677083937e-02
2.644999999999999929e+01 -8.882986439009088464e-02
2.650000000000000000e+01 -8.880534768941628077e-02
2.655000000000000071e+01 -8.777600747774690071e-02
2.660000000000000142e+01 -8.709487097479355622e-02
2.664999999999999858e+01 -8.874582374439218824e-02
2.669999999999999929e+01 -6.910233523277475864e-02
2.675000000000000000e+01 -6.969197882873318095e-02
2.680000000000000071e+01 -7.377300233322128808e-02
2.685000000000000142e+01 -7.433007624648084455e-02
2.689999999999999858e+01 -7.592337309869501283e-02
2.694999999999999929e+01 -6.051547233827418021e-02
2.700000000000000000e+01 -6.098832197904358737e-02
2.705000000000000071e+01 -6.206300155686832881e-02
2.710000000000000142e+01 -6.301485023368535998e-02
2.714999999999999858e+01 -6.299384147936820666e-02
2.719999999999999929e+01 -6.476070407023244713e-02
2.725000000000000000e+01 -6.531644581687164053e-02
2.730000000000000071e+01 -6.579301474114750137e-02
2.735000000000000142e+01 -6.510325436384643838e-02
2.739999999999999858e+01 -6.495573090756638635e-02
2.744999999999999929e+01 -6.475477529941656152e-02
2.750000000000000000e+01 -6.407874694661717940e-02
2.755000000000000071e+01 -6.516010715329902114e-02
2.760000000000000142e+01 -6.539448791238952619e-02
2.764999999999999858e+01 -6.284633117519736190e-02
2.769999999999999929e+01 -6.291371276299391468e-02
2.775000000000000000e+01 -6.275552230829085920e-02
2.780000000000000071e+01 -6.353748171168312198e-02
2.785000000000000142e+01 -6.237141141635169084e-02
2.789999999999999858e+01 -6.242601033813217903e-02
2.794999999999999929e+01 -6.249419714867472664e-02
2.800000000000000000e+01 -6.241337097386612937e-02
2.805000000000000071e+01 -6.311231971997999235e-02
2.810000000000000142e+01 -6.359132479670927263e-02
2.814999999999999858e+01 -6.411694565470046903e-02
2.819999999999999929e+01 -6.378571031347832210e-02
2.825000000000000000e+01 -6.506864695290161260e-02
2.830000000000000071e+01 -6.467863450296275352e-02
2.835000000000000142e+01 -6.131129629797860137e-02
2.839999999999999858e+01 -6.088610800834494408e-02
2.844999999999999929e+01 -5.752941594209446535e-02
2.850000000000000000e+01 -5.632877330567143820e-02
2.855000000000000071e+01 -5.921599421820079867e-02
2.860000000000000142e+01 -6.602669730080264199e-02
2.864999999999999858e+01 -6.535114173977067675e-02
2.869999999999999929e+01 -6.452633144417325994e-02
2.875000000000000000e+01 -6.370241772919836565e-02
2.880000000000000071e+01 -6.391825065867147437e-02
2.885000000000000142e+01 -6.465363154424932923e-02
2.889999999999999858e+01 -6.435923971500760732e-02
2.894999999999999929e+01 -6.467787989897789969e-02
2.900000000000000000e+01 -6.396998613798049460e-02
2.905000000000000071e+01 -6.371523352336476431e-02
2.910000000000000142e+01 -6.345981825636162754e-02
2.914999999999999858e+01 -6.277552590877957805e-02
2.919999999999999929e+01 -6.402346034521352869e-02
2.925000000000000000e+01 -6.433942158393106403e-02
2.930000000000000071e+01 -6.241884856776428597e-02
2.935000000000000142e+01 -6.455289991036748665e-02
2.939999999999999858e+01 -6.509781249529408842e-02
2.944999999999999929e+01 -6.504302555977703459e-02
2.950000000000000000e+01 -6.416046306349398876e-02
2.955000000000000071e+01 -6.874568329469019079e-02
2.960000000000000142e+01 -6.870799429232721245e-02
2.964999999999999858e+01 -6.963671128838033741e-02
2.969999999999999929e+01 -6.957129745043362512e-02
2.975000000000000000e+01 -6.929159253090169668e-02
2.980000000000000071e+01 -7.014137685919914766e-02
2.985000000000000142e+01 -6.958610221797223439e-02
2.989999999999999858e+01 -7.010863789646185062e-02
2.994999999999999929e+01 -6.994217549968906322e-02
3.000000000000000000e+01 -6.784537289810116389e-02
3.005000000000000071e+01 -6.733559350151196998e-02
3.010000000000000142e+01 -6.724230528545753482e-02
3.014999999999999858e+01 -6.733108623482481070e-02
3.019999999999999929e+01 -6.578384337256550085e-02
3.025000000000000000e+01 -6.638347035600819512e-02
3.030000000000000071e+01 -6.599007474958565322e-02
3.035000000000000142e+01 -6.445544806984836173e-02
3.039999999999999858e+01 -6.169248447077774894e-02
3.044999999999999929e+01 -6.061400235848417306e-02
3.050000000000000000e+01 -5.902580618791816031e-02
3.055000000000000071e+01 -5.953605328090538773e-02
3.060000000000000142e+01 -5.769804511689469867e-02
3.064999999999999858e+01 -5.762262147584815142e-02
3.069999999999999929e+01 -5.728601634042367052e-02
3.075000000000000000e+01 -5.757988978748999898e-02
3.080000000000000071e+01 -5.679012370521457909e-02
3.085000000000000142e+01 -5.677092248391008011e-02
3.089999999999999858e+01 -5.599105661591999294e-02
3.094999999999999929e+01 -5.500558126900449707e-02
3.100000000000000000e+01 -5.522250752893639869e-02
3.105000000000000071e+01 -5.613714479994700440e-02
3.110000000000000142e+01 -5.531744561329957760e-02
3.114999999999999858e+01 -5.721106738205640474e-02
3.119999999999999929e+01 -5.772245833356180050e-02
3.125000000000000000e+01 -5.875589032981494431e-02
3.130000000000000071e+01 -5.814758939875717958e-02
3.135000000000000142e+01 -5.919730285165205469e-02
3.139999999999999858e+01 -5.939605498363582231e-02
3.144999999999999929e+01 -6.061871843018649952e-02
3.150000000000000000e+01 -6.238225351942036645e-02
3.155000000000000071e+01 -6.190906946077085610e-02
3.160000000000000142e+01 -6.199997349144744513e-02
3.164999999999999858e+01 -6.257880322386473460e-02
3.169999999999999929e+01 -6.226992321452726881e-02
3.175000000000000000e+01 -6.246551444609926146e-02
3.180000000000000071e+01 -6.030845649329016900e-02
3.185000000000000142e+01 -6.068297624632103260e-02
3.189999999999999858e+01 -6.116211832545520588e-02
3.194999999999999929e+01 -6.077336473921090415e-02
3.200000000000000000e+01 -6.364966515543418746e-02
3.204999999999999716e+01 -6.191933456760074367e-02
3.210000000000000142e+01 -6.044790275242163669e-02
3.214999999999999858e+01 -6.013524626766391518e-02
3.220000000000000284e+01 -6.013637151214349524e-02
3.225000000000000000e+01 -5.947277535610958482e-02
3.229999999999999716e+01 -5.957638472697717597e-02
3.235000000000000142e+01 -5.913087133980650389e-02
3.239999999999999858e+01 -6.083790205187644684e-02
3.245000000000000284e+01 -6.054937796099195413e-02
3.250000000000000000e+01 -5.970098629943740298e-02
3.254999999999999716e+01 -5.914626753195934006e-02
3.260000000000000142e+01 -5.924365693251788106e-02
3.264999999999999858e+01 -5.958947171916210289e-02
3.270000000000000284e+01 -5.787388026033633143e-02
3.275000000000000000e+01 -5.659174815041922296e-02
3.279999999999999716e+01 -5.743263561086620755e-02
3.285000000000000142e+01 -5.690226835324693061e-02
3.289999999999999858e+01 -5.587726919246701479e-02
3.295000000000000284e+01 -5.561453284119619034e-02
3.300000000000000000e+01 -5.564086615704747635e-02
3.304999999999999716e+01 -5.573798194653215021e-02
3.310000000000000142e+01 -5.514419780276120370e-02
3.314999999999999858e+01 -5.502548175342630854e-02
3.320000000000000284e+01 -5.987460008697603059e-02
3.325000000000000000e+01 -5.969805568405014973e-02
3.329999999999999716e+01 -5.960574595797443753e-02
3.335000000000000142e+01 -5.942162055273375598e-02
3.339999999999999858e+01 -5.947121987990207359e-02
3.345000000000000284e+01 -5.892208372177336340e-02
3.350000000000000000e+01 -6.304134522172313848e-02
3.354999999999999716e+01 -6.232212324119340563e-02
3.360000000000000142e+01 -6.275636554004984657e-02
3.364999999999999858e+01 -6.363211793646907088e-02
3.370000000000000284e+01 -6.388623079510381830e-02
3.375000000000000000e+01 -6.741852739287890195e-02
3.379999999999999716e+01 -6.725204923072335139e-02
3.385000000000000142e+01 -6.803197042796864380e-02
3.389999999999999858e+01 -6.831963419538414350e-02
3.395000000000000284e+01 -6.593697574584313215e-02
3.400000000000000000e+01 -5.766345315173425357e-02
3.404999999999999716e+01 -5.968733445850990527e-02
3.410000000000000142e+01 -5.857440157738374314e-02
3.414999999999999858e+01 -5.752485314910595060e-02
3.420000000000000284e+01 -5.689808255270707715e-02
3.425000000000000000e+01 -5.690670476553003759e-02
3.429999999999999716e+01 -5.596511168306494977e-02
3.435000000000000142e+01 -5.500509243935369080e-02
3.439999999999999858e+01 -5.416402585229811162e-02
3.445000000000000284e+01 -5.375498847039321404e-02
3.450000000000000000e+01 -5.222154721746630202e-02
3.454999999999999716e+01 -5.134220849364943412e-02
3.460000000000000142e+01 -4.953582074672934626e-02
3.464999999999999858e+01 -4.988783521858868725e-02
3.470000000000000284e+01 -5.011845495396674566e-02
3.475000000000000000e+01 -4.942745146301227160e-02
3.479999999999999716e+01 -4.882360520255129427e-02
3.485000000000000142e+01 -4.852697423965382506e-02
3.489999999999999858e+01 -4.926319279482192781e-02
3.495000000000000284e+01 -4.797109491471001491e-02
3.500000000000000000e+01 -4.823564977788841884e-02
3.504999999999999716e+01 -4.751418240206192745e-02
3.510000000000000142e+01 -4.906923857091891744e-02
3.514999999999999858e+01 -5.002643879333303761e-02
3.520000000000000284e+01 -4.840081428582136691e-02
3.525000000000000000e+01 -4.782506020263503632e-02
3.529999999999999716e+01 -4.923373534377786104e-02
3.535000000000000142e+01 -4.796189095018776882e-02
3.539999999999999858e+01 -4.813078803716395321e-02
3.545000000000000284e+01 -4.858741904597827649e-02
3.550000000000000000e+01 -4.693791390187505852e-02
3.554999999999999716e+01 -4.601242574376312316e-02
3.560000000000000142e+01 -5.009060656808764916e-02
3.564999999999999858e+01 -4.968999864032695724e-02
3.570000000000000284e+01 -4.842336609793963798e-02
3.575000000000000000e+01 -4.876628568112754969e-02
3.579999999999999716e+01 -4.790430020713485476e-02
3.585000000000000142e+01 -4.781499224053172709e-02
3.589999999999999858e+01 -4.888046175977913549e-02
3.595000000000000284e+01 -4.837898684349431488e-02
3.600000000000000000e+01 -4.880984786937197367e-02
3.604999999999999716e+01 -4.875351066658620280e-02
3.610000000000000142e+01 -5.069401347887186882e-02
3.614999999999999858e+01 -5.033894614099709147e-02
3.620000000000000284e+01 -4.906100545781762190e-02
3.625000000000000000e+01 -4.931140219790437762e-02
3.629999999999999716e+01 -5.029215096174628752e-02
3.635000000000000142e+01 -5.063072525885532055e-02
3.639999999999999858e+01 -5.030201922121109448e-02
3.645000000000000284e+01 -4.299588853566949781e-02
3.650000000000000000e+01 -4.310697650888242055e-02
3.654999999999999716e+01 -4.005652301081377709e-02
3.660000000000000142e+01 -3.685204027835205232e-02
3.664999999999999858e+01 -3.753112838379817767e-02
3.670000000000000284e+01 -3.701492643379555858e-02
3.675000000000000000e+01 -3.782270800575763398e-02
3.679999999999999716e+01 -3.807227863046038635e-02
3.685000000000000142e+01 -3.913128706839897469e-02
3.689999999999999858e+01 -4.165140243258998870e-02
3.695000000000000284e+01 -4.008257184154059849e-02
3.700000000000000000e+01 -4.085560734378965164e-02
3.704999999999999716e+01 -4.175331153299701586e-02
3.710000000000000142e+01 -4.178449224906677362e-02
3.714999999999999858e+01 -4.260965174537165168e-02
3.720000000000000284e+01 -4.310761249645730930e-02
3.725000000000000000e+01 -4.384540586223577285e-02
3.729999999999999716e+01 -4.386502253638036031e-02
3.735000000000000142e+01 -4.419442530467957569e-02
3.739999999999999858e+01 -4.393225750716137079e-02
3.745000000000000284e+01 -4.458402063686453531e-02
3.750000000000000000e+01 -4.361727952633550481e-02
3.754999999999999716e+01 -4.265655441390451413e-02
3.760000000000000142e+01 -4.303911464971364037e-02
3.764999999999999858e+01 -4.107115919917216779e-02
3.770000000000000284e+01 -4.149519993370020393e-02
3.775000000000000000e+01 -4.109532087142895446e-02
3.779999999999999716e+01 -4.236997256575460169e-02
3.785000000000000142e+01 -4.170823349399947061e-02
3.789999999999999858e+01 -4.156533591098853647e-02
3.795000000000000284e+01 -4.203544101545849537e-02
3.800000000000000000e+01 -4.185425193737404848e-02
3.804999999999999716e+01 -3.882030165737679339e-02
3.810000000000000142e+01 -3.727306209881840748e-02
3.814999999999999858e+01 -4.611091240366196886e-02
3.820000000000000284e+01 -4.666369939133968581e-02
3.825000000000000000e+01 -4.755177152621168496e-02
3.829999999999999716e+01 -4.654312892175373195e-02
3.835000000000000142e+01 -4.764883878786736748e-02
3.839999999999999858e+01 -4.760899075443041084e-02
3.845000000000000284e+01 -2.705158257195651103e-02
3.850000000000000000e+01 -2.649578747272409579e-02
3.854999999999999716e+01 -5.495804921162469880e-02
3.860000000000000142e+01 -5.543118668360412504e-02
3.864999999999999858e+01 -5.831877000852262599e-02
3.870000000000000284e+01 -5.778834642939004868e-02
3.875000000000000000e+01 -5.668670229465388316e-02
3.879999999999999716e+01 -5.696248635915067415e-02
3.885000000000000142e+01 -5.764630898281872251e-02
3.889999999999999858e+01 -6.238218535029487616e-02
3.895000000000000284e+01 -6.117842194962526403e-02
3.900000000000000000e+01 -6.362607374383381920e-02
3.904999999999999716e+01 -6.301061820727643648e-02
3.910000000000000142e+01 -6.283897903135461649e-02
3.914999999999999858e+01 -6.092032189077092874e-02
3.920000000000000284e+01 -5.970903809723394906e-02
3.925000000000000000e+01 -5.714368373043467869e-02
3.929999999999999716e+01 -5.688593245729275938e-02
3.935000000000000142e+01 -3.036688984409242550e-02
3.939999999999999858e+01 -2.898047329867021321e-02
3.945000000000000284e+01 -3.984500470069205630e-02
3.950000000000000000e+01 -3.996190808430871710e-02
3.954999999999999716e+01 -3.900996837755713043e-02
3.960000000000000142e+01 -3.938064556092898960e-02
3.964999999999999858e+01 -3.995351918536718672e-02
3.970000000000000284e+01 -4.247908710526791809e-02
3.975000000000000000e+01 -4.337444428550153719e-02
3.979999999999999716e+01 -4.416759358426565474e-02
3.985000000000000142e+01 -4.433517419421977024e-02
3.989999999999999858e+01 -4.297343502581013608e-02
3.995000000000000284e+01 -4.403855314124890258e-02
4.000000000000000000e+01 -4.378682893436216389e-02
4.004999999999999716e+01 -4.328074573074071341e-02
4.010000000000000142e+01 -4.468548416480438989e-02
4.014999999999999858e+01 -4.585653756796367192e-02
4.020000000000000284e+01 -4.653127178842138278e-02
4.025000000000000000e+01 -4.694817641254803164e-02
4.029999999999999716e+01 -4.725226793049019935e-02
4.035000000000000142e+01 -4.771710274353350989e-02
4.039999999999999858e+01 -4.983867393134711749e-02
4.045000000000000284e+01 -4.945191650581316073e-02
4.050000000000000000e+01 -4.905430873055810492e-02
4.054999999999999716e+01 -4.918187835085064546e-02
4.060000000000000142e+01 -4.934948611226089299e-02
4.064999999999999858e+01 -4.784730803574908931e-02
4.070000000000000284e+01 -4.583675204174566392e-02
4.075000000000000000e+01 -4.632672681557063743e-02
4.079999999999999716e+01 -4.517432553153950120e-02
4.085000000000000142e+01 -4.532093031298790181e-02
4.089999999999999858e+01 -4.292294556820809570e-02
4.095000000000000284e+01 -4.360401537426734919e-02
4.100000000000000000e+01 -4.411930730547979768e-02
4.104999999999999716e+01 -4.107213734314126702e-02
4.110000000000000142e+01 -4.117546361216074119e-02
4.114999999999999858e+01 -3.990897122938721897e-02
4.120000000000000284e+01 -3.948504912749393331e-02
4.125000000000000000e+01 -3.946806732239265675e-02
4.129999999999999716e+01 -3.900301273913742151e-02
4.135000000000000142e+01 -3.943144111745296165e-02
4.139999999999999858e+01 -3.971509468689592148e-02
4.145000000000000284e+01 -3.952652760846980112e-02
4.150000000000000000e+01 -3.972224214127899333e-02
4.154999999999999716e+01 -3.869535170202458019e-02
4.160000000000000142e+01 -3.929990717956506618e-02
4.164999999999999858e+01 -3.970058574613378327e-02
4.170000000000000284e+01 -3.936592539865109430e-02
4.175000000000000000e+01 -3.890821815785855398e-02
4.179999999999999716e+01 -3.906909564409812713e-02
4.185000000000000142e+01 -3.896879288434864502e-02
4.189999999999999858e+01 -3.918735579497895777e-02
4.195000000000000284e+01 -3.826994247099334973e-02
4.200000000000000000e+01 -3.840118739850900687e-02
4.204999999999999716e+01 -3.704094614785813366e-02
4.210000000000000142e+01 -3.768628896620091623e-02
4.214999999999999858e+01 -3.806088205499511684e-02
4.220000000000000284e+01 -3.864029567998332471e-02
4.225000000000000000e+01 -3.946659998858461499e-02
4.229999999999999716e+01 -4.036191969003365826e-02
4.235000000000000142e+01 -4.058902947681831269e-02
4.239999999999999858e+01 -4.067431393797553418e-02
4.245000000000000284e+01 -4.131182005145693503e-02
4.250000000000000000e+01 -4.101683410884168768e-02
4.254999999999999716e+01 -4.076907929421721283e-02
4.260000000000000142e+01 -4.177317053493481008e-02
4.264999999999999858e+01 -4.226324814981195083e-02
4.270000000000000284e+01 -4.203577788019709910e-02
4.275000000000000000e+01 -4.242328838530812218e-02
4.279999999999999716e+01 -4.288400868270127869e-02
4.285000000000000142e+01 -4.373785808315369672e-02
4.289999999999999858e+01 -4.065804281717760871e-02
4.295000000000000284e+01 -4.137606458546076033e-02
4.300000000000000000e+01 -4.149081126815294673e-02
4.304999999999999716e+01 -4.102285489105186866e-02
4.310000000000000142e+01 -4.173663802250449084e-02
4.314999999999999858e+01 -4.155833669016722326e-02
4.320000000000000284e+01 -4.182586853866143012e-02
4.325000000000000000e+01 -4.162975863918622066e-02
4.329999999999999716e+01 -4.302842878972986534e-02
4.335000000000000142e+01 -4.393526997493740066e-02
4.339999999999999858e+01 -4.392133096387269148e-02
4.345000000000000284e+01 -4.327013871056699379e-02
4.350000000000000000e+01 -4.402766948560280641e-02
4.354999999999999716e+01 -4.432651723970199020e-02
4.360000000000000142e+01 -4.323329672590823375e-02
4.364999999999999858e+01 -4.187086869073138040e-02
4.370000000000000284e+01 -4.061028409317312543e-02
4.375000000000000000e+01 -4.007577884538295748e-02
4.379999999999999716e+01 -3.976731074922886661e-02
4.385000000000000142e+01 -4.005472437365052013e-02
4.389999999999999858e+01 -4.037249078144857645e-02
4.395000000000000284e+01 -3.967216849613140750e-02
4.400000000000000000e+01 -3.621678902636835812e-02
4.404999999999999716e+01 -3.691984774241781342e-02
4.410000000000000142e+01 -3.627017191972459198e-02
4.414999999999999858e+01 -3.576202421869283110e-02
4.420000000000000284e+01 -3.577568818694327329e-02
4.425000000000000000e+01 -3.564635834265483111e-02
4.429999999999999716e+01 -3.552777947917139245e-02
4.435000000000000142e+01 -3.555624007813387721e-02
4.439999999999999858e+01 -3.513045787798800557e-02
4.445000000000000284e+01 -3.594494632599669337e-02
4.450000000000000000e+01 -3.529683941168397510e-02
4.454999999999999716e+01 -3.391597669230806550e-02
4.460000000000000142e+01 -3.424286378457479935e-02
4.464999999999999858e+01 -3.476124923506716119e-02
4.470000000000000284e+01 -3.472216463495217398e-02
4.475000000000000000e+01 -3.502616334175755880e-02
4.479999999999999716e+01 -3.542507592546354639e-02
4.485000000000000142e+01 -3.626338879839189483e-02
4.489999999999999858e+01 -3.692221966417292417e-02
4.495000000000000284e+01 -3.586196525612255631e-02
4.500000000000000000e+01 -3.476038473951906238e-02
4.504999999999999716e+01 -3.494404799466896416e-02
4.510000000000000142e+01 -3.523566241991949594e-02
4.514999999999999858e+01 -3.479214323688768068e-02
4.520000000000000284e+01 -3.317748357934312275e-02
4.525000000000000000e+01 -3.352082472024361243e-02
4.529999999999999716e+01 -3.358413845541685649e-02
4.535000000000000142e+01 -3.343197963770027509e-02
4.539999999999999858e+01 -3.402692154648696149e-02
4.545000000000000284e+01 -3.276900229379855339e-02
4.550000000000000000e+01 -3.391856967625731661e-02
4.554999999999999716e+01 -3.384711110543997536e-02
4.560000000000000142e+01 -3.371854505871840074e-02
4.564999999999999858e+01 -3.357804027002845443e-02
4.570000000000000284e+01 -3.427230412601076776e-02
4.575000000000000000e+01 -3.464334421885883336e-02
4.579999999999999716e+01 -3.480042056239927850e-02
4.585000000000000142e+01 -3.439631510468080938e-02
4.589999999999999858e+01 -3.491661349911560908e-02
4.595000000000000284e+01 -3.365332221051560435e-02
4.600000000000000000e+01 -3.411339412341490157e-02
4.604999999999999716e+01 -3.536339921648530560e-02
4.610000000000000142e+01 -3.617242392039998061e-02
4.614999999999999858e+01 -3.658390396643275422e-02
4.620000000000000284e+01 -3.684587702465929454e-02
4.625000000000000000e+01 -3.551675877479795740e-02
4.629999999999999716e+01 -3.602462154012969070e-02
4.635000000000000142e+01 -3.615964709762525819e-02
4.639999999999999858e+01 -3.633502820759407920e-02
4.645000000000000284e+01 -3.646925995996901787e-02
4.650000000000000000e+01 -3.629062066664277830e-02
4.654999999999999716e+01 -3.610522901161148518e-02
4.660000000000000142e+01 -3.475163333757150252e-02
4.664999999999999858e+01 -3.558268096380703266e-02
4.670000000000000284e+01 -3.561204187809011851e-02
4.675000000000000000e+01 -3.525082127948078736e-02
4.679999999999999716e+01 -3.489100657688254392e-02
4.685000000000000142e+01 -3.508457656068827285e-02
4.689999999999999858e+01 -3.560365398672759446e-02
4.695000000000000284e+01 -3.554542764255384790e-02
4.700000000000000000e+01 -3.449509904153489487e-02
4.704999999999999716e+01 -3.297215988276427923e-02
4.710000000000000142e+01 -3.086188374709634627e-02
4.714999999999999858e+01 -2.988065200672941971e-02
4.720000000000000284e+01 -2.999568510279713648e-02
4.725000000000000000e+01 -3.175130052816878268e-02
4.729999999999999716e+01 -3.325974958023077827e-02
4.735000000000000142e+01 -3.475180117938750368e-02
4.739999999999999858e+01 -3.464091594999705453e-02
4.745000000000000284e+01 -3.502696720322238944e-02
4.750000000000000000e+01 -3.582409851572024295e-02
4.754999999999999716e+01 -3.532176014575118261e-02
4.760000000000000142e+01 -3.462331676661411367e-02
4.764999999999999858e+01 -3.479820653484702597e-02
4.770000000000000284e+01 -3.408292313414393315e-02
4.775000000000000000e+01 -3.138892617472871516e-02
4.779999999999999716e+01 -2.930833004774698047e-02
4.785000000000000142e+01 -2.859191121336219360e-02
4.789999999999999858e+01 -2.722189791636136710e-02
4.795000000000000284e+01 -2.635774734961660037e-02
4.800000000000000000e+01 -2.724663027859132447e-02
4.804999999999999716e+01 -2.533193520350091738e-02
4.810000000000000142e+01 -2.614697362142047107e-02
4.814999999999999858e+01 -2.654056097679042756e-02
4.820000000000000284e+01 -2.569975588074162667e-02
4.825000000000000000e+01 -2.436025084610504710e-02
4.829999999999999716e+01 -2.307874823074922491e-02
4.835000000000000142e+01 -2.329810207783508322e-02
4.839999999999999858e+01 -2.397177030202274697e-02
4.845000000000000284e+01 -2.263757733175688139e-02
4.850000000000000000e+01 -2.118483611855491791e-02
4.854999999999999716e+01 -2.057921743525937749e-02
4.860000000000000142e+01 -1.915593338724363992e-02
4.864999999999999858e+01 -1.708014255471777473e-02
4.870000000000000284e+01 -1.598507457919801436e-02
4.875000000000000000e+01 -1.396594034033092277e-02
4.879999999999999716e+01 -1.254732729705018354e-02
4.885000000000000142e+01 -1.062430228701767738e-02
4.889999999999999858e+01 -9.581479015546724015e-03
4.895000000000000284e+01 -8.867997725057990069e-03
4.900000000000000000e+01 -8.301251375364648161e-03
4.904999999999999716e+01 -4.272356997266624039e-03
4.910000000000000142e+01 -3.968753013407345757e-03
4.914999999999999858e+01 -7.009513305294879856e-03
4.920000000000000284e+01 -6.879601065579786338e-03
4.925000000000000000e+01 -1.416897455359954379e-02
4.929999999999999716e+01 -1.552390554057493481e-02
4.935000000000000142e+01 -1.353173226685260890e-02
4.939999999999999858e+01 -1.246006080834427369e-02
4.945000000000000284e+01 -1.026238072329649018e-02
4.950000000000000000e+01 -8.067133613233152395e-03
4.954999999999999716e+01 -5.144988335110714864e-03
4.960000000000000142e+01 -6.097888476334190067e-03
4.964999999999999858e+01 -5.254929182546368843e-03
4.970000000000000284e+01 -5.634715587101791004e-03
4.975000000000000000e+01 -5.548268199420725889e-03
4.979999999999999716e+01 -5.286217990419816645e-03
4.985000000000000142e+01 -4.632525562866908649e-03
4.989999999999999858e+01 -1.593571321211956779e-03
4.995000000000000284e+01 -2.937016082227708667e-04
5.000000000000000000e+01 -4.685523819689042693e-04
5.004999999999999716e+01 5.733465583514080460e-04
5.010000000000000142e+01 4.367969216809868319e-04
5.014999999999999858e+01 1.091943537583523220e-03
5.020000000000000284e+01 9.207374583557311138e-04
5.025000000000000000e+01 1.483661879556839956e-03
5.029999999999999716e+01 2.706272963406321751e-03
5.035000000000000142e+01 7.749509715936824493e-03
5.039999999999999858e+01 7.306632898641840165e-03
5.045000000000000284e+01 5.864982967894249478e-03
5.050000000000000000e+01 4.580491886190160220e-03
5.054999999999999716e+01 3.575465923687056423e-03
5.060000000000000142e+01 2.652707182679925248e-03
5.064999999999999858e+01 2.081956606421284540e-03
5.070000000000000284e+01 8.954882495033592189e-04
5.075000000000000000e+01 2.524242059687820225e-04
5.079999999999999716e+01 -1.083508185338211745e-03
5.085000000000000142e+01 -8.145284404514682849e-04
5.089999999999999858e+01 1.471936403999031572e-03
5.095000000000000284e+01 3.787351642135518802e-04
5.100000000000000000e+01 2.605220954779607478e-03
5.104999999999999716e+01 1.422876285132234015e-03
5.110000000000000142e+01 3.247625980533170795e-03
5.114999999999999858e+01 3.270247298699337397e-03
5.120000000000000284e+01 3.602284988814503670e-03
5.125000000000000000e+01 3.077257132521399145e-03
5.129999999999999716e+01 -1.028013670954782292e-05
5.135000000000000142e+01 -1.818111592856686129e-03
5.139999999999999858e+01 -2.389188693640972340e-03
5.145000000000000284e+01 -4.264215306995638131e-03
5.150000000000000000e+01 -4.620007617878126027e-03
5.154999999999999716e+01 -3.537047549788057289e-03
5.160000000000000142e+01 -3.637081257447162888e-03
5.164999999999999858e+01 -3.854031027036342733e-03
5.170000000000000284e+01 -2.512335366710933757e-02
5.175000000000000000e+01 -2.481218980385544240e-02
5.179999999999999716e+01 -2.165823159172202556e-02
5.185000000000000142e+01 -2.229146023971785573e-02
5.189999999999999858e+01 -2.024451310284893293e-02
5.195000000000000284e+01 -4.034665458334150273e-02
5.200000000000000000e+01 -3.990779618302248144e-02
5.204999999999999716e+01 -3.879469528127350852e-02
5.210000000000000142e+01 -3.762843869705738420e-02
5.214999999999999858e+01 -3.785125919173124714e-02
5.220000000000000284e+01 -3.055048193365939371e-02
5.225000000000000000e+01 -3.034870660149200511e-02
5.229999999999999716e+01 -3.057831085047085784e-02
5.235000000000000142e+01 -2.952717739138778844e-02
5.239999999999999858e+01 -2.875010063613922875e-02
5.245000000000000284e+01 -2.876410780225293479e-02
5.250000000000000000e+01 -2.903763380494563465e-02
5.254999999999999716e+01 -2.847432810797293629e-02
5.260000000000000142e+01 -2.602798425303808408e-02
5.264999999999999858e+01 -2.504754320872510862e-02
5.270000000000000284e+01 -2.415960631109144441e-02
5.275000000000000000e+01 -2.439773821377993340e-02
5.279999999999999716e+01 -2.349065766344461334e-02
5.285000000000000142e+01 -2.297565814893085326e-02
5.289999999999999858e+01 -2.378578321483023825e-02
5.295000000000000284e+01 -2.356530312756456927e-02
5.300000000000000000e+01 -2.329655756355517027e-02
5.304999999999999716e+01 -2.310736580134258727e-02
5.310000000000000142e+01 -2.334618703758907857e-02
5.314999999999999858e+01 -2.338185795933847913e-02
5.320000000000000284e+01 -2.299219385881696304e-02
5.325000000000000000e+01 -2.061217600088501717e-02
5.329999999999999716e+01 -2.042556448309748585e-02
5.335000000000000142e+01 -2.027772063795497612e-02
5.339999999999999858e+01 -2.068307490944231927e-02
5.345000000000000284e+01 -2.091055621068230869e-02
5.350000000000000000e+01 -2.109362526296657339e-02
5.354999999999999716e+01 -1.817748825201726676e-02
5.360000000000000142e+01 -1.008139064271346662e-02
5.364999999999999858e+01 -9.668025536536064071e-03
5.370000000000000284e+01 -1.074536353959569361e-02
5.375000000000000000e+01 -1.121395947892122463e-02
5.379999999999999716e+01 -1.186077472863842665e-02
5.385000000000000142e+01 -1.183064246725125911e-02
5.389999999999999858e+01 -1.183701654572363177e-02
5.395000000000000284e+01 -1.184096325939949616e-02
5.400000000000000000e+01 -1.192051798287611063e-02
5.404999999999999716e+01 -1.162520925653619773e-02
5.410000000000000142e+01 -1.019700349268942534e-02
5.414999999999999858e+01 -9.835331401504108714e-03
5.420000000000000284e+01 -9.438050977103882092e-03
5.425000000000000000e+01 -9.842352114949194652e-03
5.429999999999999716e+01 -9.597431946885301088e-03
5.435000000000000142e+01 -4.482352282051417156e-03
5.439999999999999858e+01 -5.239333451596191529e-03
5.445000000000000284e+01 -6.802239654491453076e-03
5.450000000000000000e+01 -7.238932636592914673e-03
5.454999999999999716e+01 -4.018493050741459255e-04
5.460000000000000142e+01 8.210676337137666611e-04
5.464999999999999858e+01 2.083194468675401458e-03
5.470000000000000284e+01 1.556178975751497905e-03
5.475000000000000000e+01 1.309892900178129304e-03
5.479999999999999716e+01 3.669444754235192969e-03
5.485000000000000142e+01 2.502622528705820797e-03
5.489999999999999858e+01 2.220499886914732973e-03
5.495000000000000284e+01 2.458915472047697691e-03
5.500000000000000000e+01 2.728471539708070444e-03
5.504999999999999716e+01 1.821264653267735002e-03
5.510000000000000142e+01 1.128456662896749549e-03
5.514999999999999858e+01 1.390859705861532567e-03
5.520000000000000284e+01 -3.267342722907627651e-04
5.525000000000000000e+01 1.181448159745144286e-03
5.529999999999999716e+01 1.103855654183068550e-03
5.535000000000000142e+01 3.709167000939706947e-04
5.539999999999999858e+01 -2.387776002085888790e-04
5.545000000000000284e+01 -9.308215259105627904e-04
5.550000000000000000e+01 -3.872246654489790250e-03
5.554999999999999716e+01 -6.965292969019033081e-03
5.560000000000000142e+01 -6.679138825232263862e-03
5.564999999999999858e+01 -8.154968861808756589e-03
5.570000000000000284e+01 -7.601429534531639262e-03
5.575000000000000000e+01 -7.249669816940727124e-03
5.579999999999999716e+01 -7.488399920684715716e-03
5.585000000000000142e+01 -7.579697433555121315e-03
5.589999999999999858e+01 -7.339556676680929724e-03
5.595000000000000284e+01 -8.338845464406040645e-03
5.600000000000000000e+01 -9.140721327989976414e-03
5.604999999999999716e+01 -7.250984690876149941e-03
5.610000000000000142e+01 -7.194398735898931488e-03
5.614999999999999858e+01 -6.128320652389998395e-03
5.620000000000000284e+01 -6.206655881332825454e-03
5.625000000000000000e+01 -6.559516503801969371e-03
5.629999999999999716e+01 -6.138908415207402526e-03
5.635000000000000142e+01 -5.355791998647031760e-03
5.639999999999999858e+01 -6.686070180194120596e-03
5.645000000000000284e+01 -4.050503754463947483e-03
5.650000000000000000e+01 -4.200552438872958566e-03
5.654999999999999716e+01 -4.424184794713204374e-03
5.660000000000000142e+01 -5.404951810723596616e-03
5.664999999999999858e+01 -6.295108134961337025e-03
5.670000000000000284e+01 -6.776589247319533306e-03
5.675000000000000000e+01 -7.424206120782614847e-03
5.679999999999999716e+01 -8.890505061247798435e-03
5.685000000000000142e+01 -5.565889966401551744e-03
5.689999999999999858e+01 -2.733272925133437437e-03
5.695000000000000284e+01 -4.954620666614885545e-03
5.700000000000000000e+01 -2.731128991443825677e-03
5.704999999999999716e+01 -3.430185258163640730e-03
5.710000000000000142e+01 -4.835936884343336288e-03
5.714999999999999858e+01 -5.405307224890980658e-03
5.720000000000000284e+01 -6.411146279268151518e-03
5.725000000000000000e+01 -8.694145664868051585e-03
5.729999999999999716e+01 -9.513783376213433285e-03
5.735000000000000142e+01 -1.037814975472258448e-02
5.739999999999999858e+01 -9.111983820736666712e-03
5.745000000000000284e+01 -9.283918833773224452e-03
5.750000000000000000e+01 -9.738926700835093264e-03
5.754999999999999716e+01 -1.227940602531234562e-02
5.760000000000000142e+01 -1.215735639934635570e-02
5.764999999999999858e+01 -1.104208762446316598e-02
5.770000000000000284e+01 -1.237489311415278410e-02
5.775000000000000000e+01 -1.295782253135012441e-02
5.779999999999999716e+01 -1.212145477307489082e-02
5.785000000000000142e+01 -1.381021664555806029e-02
5.789999999999999858e+01 -1.394305467523848825e-02
5.795000000000000284e+01 -1.391780267547470043e-02
5.800000000000000000e+01 -1.665027851538509324e-02
5.804999999999999716e+01 -1.700128468368141202e-02
5.810000000000000142e+01 -1.807246605584393248e-02
5.814999999999999858e+01 -1.782916446388185805e-02
5.820000000000000284e+01 -9.868656159933014704e-03
5.825000000000000000e+01 -1.009942274867802608e-02
5.829999999999999716e+01 -1.224704296416176570e-02
5.835000000000000142e+01 -1.331572902472747018e-02
5.839999999999999858e+01 -1.391010963361901005e-02
5.845000000000000284e+01 -1.510856287460734908e-02
5.850000000000000000e+01 -8.061490425723460973e-03
5.854999999999999716e+01 -8.982175494826083115e-03
5.860000000000000142e+01 -7.567155811210418172e-03
5.864999999999999858e+01 -7.900455323474206426e-03
5.870000000000000284e+01 -8.527219914555602201e-03
5.875000000000000000e+01 -7.020872424622174278e-03
5.879999999999999716e+01 -1.113687562703510360e-02
5.885000000000000142e+01 -9.830931928652045237e-03
5.889999999999999858e+01 -1.125202258140126955e-02
5.895000000000000284e+01 -1.032643104145701367e-02
5.900000000000000000e+01 -1.252543563773395041e-02
5.904999999999999716e+01 -1.027837753625338718e-02
5.910000000000000142e+01 -1.162892657412017278e-02
5.914999999999999858e+01 -1.386773671109986852e-02
5.920000000000000284e+01 -1.524297294370412399e-02
5.925000000000000000e+01 -1.501218205775816175e-02
5.929999999999999716e+01 -1.858094788926432581e-02
5.935000000000000142e+01 -2.298647459775049820e-02
5.939999999999999858e+01 -2.168958780609685222e-02
5.945000000000000284e+01 -1.852245106366150543e-02
5.950000000000000000e+01 -2.007452357431844386e-02
5.954999999999999716e+01 -2.213905320147405847e-02
5.960000000000000142e+01 -2.392911034163823156e-02
5.964999999999999858e+01 -2.543327423532094900e-02
5.970000000000000284e+01 -2.744926662726892425e-02
5.975000000000000000e+01 -2.856925428793203117e-02
5.979999999999999716e+01 -3.084466035085032046e-02
5.985000000000000142e+01 -3.254702944315773089e-02
5.989999999999999858e+01 -3.409553208555495679e-02
5.995000000000000284e+01 -3.805664083996677938e-02
6.000000000000000000e+01 -3.834567209752806627e-02
6.004999999999999716e+01 -4.221600625725246969e-02
6.010000000000000142e+01 -4.028856820569458319e-02
6.014999999999999858e+01 -4.081324968375646400e-02
6.020000000000000284e+01 -4.134002373536876940e-02
6.025000000000000000e+01 -4.113717380279998531e-02
6.029999999999999716e+01 -3.965599105397067670e-02
6.035000000000000142e+01 -4.219320534227676001e-02
6.039999999999999858e+01 -4.205389265525069642e-02
6.045000000000000284e+01 -4.134251258565158765e-02
6.050000000000000000e+01 -4.216474118143188204e-02
6.054999999999999716e+01 -4.399860236510284156e-02
6.060000000000000142e+01 -3.607582100686371890e-02
6.064999999999999858e+01 -3.468340750331680433e-02
6.070000000000000284e+01 -3.514852967082626040e-02
6.075000000000000000e+01 -3.565716656717606708e-02
6.079999999999999716e+01 -3.545999177097083205e-02
6.085000000000000142e+01 -3.991686797076159782e-02
6.089999999999999858e+01 -3.863249277848575247e-02
6.095000000000000284e+01 -3.925699132328614588e-02
6.100000000000000000e+01 -3.964660182879775618e-02
6.104999999999999716e+01 -4.122811384580961358e-02
6.110000000000000142e+01 -4.091395817590395834e-02
6.114999999999999858e+01 -4.221931012683957651e-02
6.120000000000000284e+01 -4.110588004489008213e-02
6.125000000000000000e+01 -4.153339572711572947e-02
6.129999999999999716e+01 -4.143319518918910788e-02
6.135000000000000142e+01 -4.173623678300703022e-02
6.139999999999999858e+01 -4.263495333893322498e-02
6.145000000000000284e+01 -4.185195275757636751e-02
6.150000000000000000e+01 -4.277126766993901569e-02
6.154999999999999716e+01 -4.315182188764990490e-02
6.160000000000000142e+01 -4.665884026569202397e-02
6.164999999999999858e+01 -4.809704537752935993e-02
6.170000000000000284e+01 -4.890658045844859664e-02
6.175000000000000000e+01 -4.809352280378605821e-02
6.179999999999999716e+01 -4.759388681606230298e-02
6.185000000000000142e+01 -4.812201866097925995e-02
6.189999999999999858e+01 -4.342506946432984211e-02
6.195000000000000284e+01 -4.537009863872448062e-02
6.200000000000000000e+01 -4.532462215478732376e-02
6.204999999999999716e+01 -4.268231538975578165e-02
6.210000000000000142e+01 -4.162187271391825510e-02
6.214999999999999858e+01 -4.266418350366648488e-02
6.220000000000000284e+01 -4.162554919111088186e-02
6.225000000000000000e+01 -4.074678857929121822e-02
6.229999999999999716e+01 -4.084341528370502572e-02
6.235000000000000142e+01 -4.146876330516924974e-02
6.239999999999999858e+01 -4.298853176616702909e-02
6.245000000000000284e+01 -4.288962574186416105e-02
6.250000000000000000e+01 -4.439111411930275752e-02
6.254999999999999716e+01 -4.463742221405073846e-02
6.260000000000000142e+01 -4.420456550397208056e-02
6.264999999999999858e+01 -4.420531682975713944e-02
6.270000000000000284e+01 -4.575084942745142463e-02
6.275000000000000000e+01 -4.566198700563710994e-02
6.279999999999999716e+01 -4.467666060433466563e-02
6.285000000000000142e+01 -4.567760469145062258e-02
6.289999999999999858e+01 -4.691772778513732256e-02
6.295000000000000284e+01 -4.493839726087082986e-02
6.300000000000000000e+01 -4.564652913723694916e-02
6.304999999999999716e+01 -4.678154902376982505e-02
6.310000000000000142e+01 -4.821125801721452137e-02
6.314999999999999858e+01 -4.738593512292946924e-02
6.320000000000000284e+01 -4.739592141945780934e-02
6.325000000000000000e+01 -4.745364860038969734e-02
6.329999999999999716e+01 -4.871643362996535415e-02
6.335000000000000142e+01 -4.889860032040038024e-02
6.339999999999999858e+01 -4.931152069441981783e-02
6.345000000000000284e+01 -7.721710844499184156e-02
6.350000000000000000e+01 -7.894548979428325786e-02
6.354999999999999716e+01 -7.921891915461592992e-02
6.360000000000000142e+01 -8.031570449091085528e-02
6.364999999999999858e+01 -7.838367676204302525e-02
6.370000000000000284e+01 -7.812694888442131558e-02
6.375000000000000000e+01 -7.869073976768913015e-02
6.379999999999999716e+01 -8.046283210174082212e-02
6.385000000000000142e+01 -8.083279561213913000e-02
6.389999999999999858e+01 -7.037852735382253699e-02
6.395000000000000284e+01 -6.868715908104396084e-02
6.400000000000000000e+01 -6.402879195674225643e-02
6.404999999999999716e+01 -6.540741402056482467e-02
6.409999999999999432e+01 -6.686030551781171893e-02
6.415000000000000568e+01 -6.828871812801613761e-02
6.420000000000000284e+01 -6.661005684850819508e-02
6.425000000000000000e+01 -6.989521996584976971e-02
6.429999999999999716e+01 -7.042658627076703315e-02
6.434999999999999432e+01 -1.847143192882844953e-01
6.440000000000000568e+01 -1.840211256910005977e-01
6.445000000000000284e+01 -1.843076299222639047e-01
6.450000000000000000e+01 -1.868702144941744581e-01
6.454999999999999716e+01 -1.882543634955055611e-01
6.459999999999999432e+01 -1.901391334209796280e-01
6.465000000000000568e+01 -1.903730383252434932e-01
6.470000000000000284e+01 -1.894875578451228060e-01
6.475000000000000000e+01 -1.906243836622016075e-01
6.479999999999999716e+01 -1.843401955009223714e-01
6.484999999999999432e+01 -1.829596969902075876e-01
6.490000000000000568e+01 -1.863709145887552654e-01
6.495000000000000284e+01 -1.881316810556625252e-01
6.500000000000000000e+01 -1.864037094736706035e-01
6.504999999999999716e+01 -1.863651007650684310e-01
6.509999999999999432e+01 -1.834389952839918791e-01
6.515000000000000568e+01 -1.842439131917202322e-01
6.520000000000000284e+01 -1.862685369986912531e-01
6.525000000000000000e+01 -1.848724400602606288e-01
6.529999999999999716e+01 -1.884343465523677374e-01
6.534999999999999432e+01 -1.951592046288320170e-01
6.540000000000000568e+01 -1.902622908674022895e-01
6.545000000000000284e+01 -1.907372757006859654e-01
6.550000000000000000e+01 -1.918198020700960238e-01
6.554999999999999716e+01 -2.026707919250304302e-01
6.559999999999999432e+01 -2.037851385769026691e-01
6.565000000000000568e+01 -2.088542107056001185e-01
6.570000000000000284e+01 -2.065124987428098580e-01
6.575000000000000000e+01 -2.031227152325013052e-01
6.579999999999999716e+01 -2.027000872143656929e-01
6.584999999999999432e+01 -2.019571396175615097e-01
6.590000000000000568e+01 -2.012229831762686050e-01
6.595000000000000284e+01 -2.013329216687068934e-01
6.600000000000000000e+01 -2.030482861240404113e-01
6.604999999999999716e+01 -2.018319144519639674e-01
6.609999999999999432e+01 -1.990943944621194339e-01
6.615000000000000568e+01 -1.887601908237277748e-01
6.620000000000000284e+01 -1.915957223757643046e-01
6.625000000000000000e+01 -1.918768869394669174e-01
6.629999999999999716e+01 -1.867610480505009773e-01
6.634999999999999432e+01 -1.866191130013795108e-01
6.640000000000000568e+01 -1.862260457526508095e-01
6.645000000000000284e+01 -1.861066030184196085e-01
6.650000000000000000e+01 -1.851073850256016451e-01
6.654999999999999716e+01 -1.845820550059527054e-01
6.659999999999999432e+01 -1.798993525656091552e-01
6.665000000000000568e+01 -1.770192693767044523e-01
6.670000000000000284e+01 -1.799864541553701791e-01
6.675000000000000000e+01 -1.802037296363504237e-01
6.679999999999999716e+01 -1.790020512663888785e-01
6.684999999999999432e+01 -1.800411211114151810e-01
6.690000000000000568e+01 -1.813359845590178654e-01
6.695000000000000284e+01 -1.854040745767971954e-01
6.700000000000000000e+01 -1.905086308851789978e-01
6.704999999999999716e+01 -1.908413106423043071e-01
6.709999999999999432e+01 -1.881480733592909016e-01
6.715000000000000568e+01 -1.882787646402468151e-01
6.720000000000000284e+01 -1.889585058517985194e-01
6.725000000000000000e+01 -1.862224832978045252e-01
6.729999999999999716e+01 -1.803649815581265803e-01
6.734999999999999432e+01 -1.789877784697132268e-01
6.740000000000000568e+01 -1.797151608830669101e-01
6.745000000000000284e+01 -1.785153752390084558e-01
6.750000000000000000e+01 -1.790880632453941967e-01
6.754999999999999716e+01 -1.786107933879605147e-01
6.759999999999999432e+01 -1.750075040498302315e-01
6.765000000000000568e+01 -1.730970144578596326e-01
6.770000000000000284e+01 -1.717397497355222791e-01
6.775000000000000000e+01 -1.671538705005380654e-01
6.779999999999999716e+01 -1.607961896419949632e-01
6.784999999999999432e+01 -1.602730772789917602e-01
6.790000000000000568e+01 -1.602690161115091771e-01
6.795000000000000284e+01 -1.583761809832407441e-01
6.800000000000000000e+01 -1.582733452204018454e-01
6.804999999999999716e+01 -1.551934376982576358e-01
6.809999999999999432e+01 -1.543201564790612490e-01
6.815000000000000568e+01 -1.579270730100811315e-01
6.820000000000000284e+01 -1.611789871192811918e-01
6.825000000000000000e+01 -1.590332784845507885e-01
6.829999999999999716e+01 -1.640071787820468197e-01
6.834999999999999432e+01 -1.623514486783043109e-01
6.840000000000000568e+01 -1.639465139457000342e-01
6.845000000000000284e+01 -1.590427908586808381e-01
6.850000000000000000e+01 -1.574445737335549711e-01
6.854999999999999716e+01 -1.539789104794582475e-01
6.859999999999999432e+01 -1.525636103049231307e-01
6.865000000000000568e+01 -1.526317402920949751e-01
6.870000000000000284e+01 -1.521537246905931839e-01
6.875000000000000000e+01 -1.516831491791699182e-01
6.879999999999999716e+01 -1.469517432201679630e-01
6.884999999999999432e+01 -1.461235583530753335e-01
6.890000000000000568e+01 -1.417738357543011918e-01
6.895000000000000284e+01 -1.419674767304108798e-01
6.900000000000000000e+01 -1.352452508346241589e-01
6.904999999999999716e+01 -1.348104048074938444e-01
6.909999999999999432e+01 -1.369339649265497172e-01
6.915000000000000568e+01 -1.342366898238906425e-01
6.920000000000000284e+01 -1.359985267483733162e-01
6.925000000000000000e+01 -1.373928510791558588e-01
6.929999999999999716e+01 -1.394826804356747163e-01
6.934999999999999432e+01 -1.397298489562814050e-01
6.940000000000000568e+01 -1.383468194484036295e-01
6.945000000000000284e+01 -1.435832524401031152e-01
6.950000000000000000e+01 -1.416978452339109906e-01
6.954999999999999716e+01 -1.427127578584695689e-01
6.959999999999999432e+01 -1.428271985590360837e-01
6.965000000000000568e+01 -1.414198904243228472e-01
6.970000000000000284e+01 -1.415137309914130392e-01
6.975000000000000000e+01 -1.422491462120262229e-01
6.979999999999999716e+01 -1.431726201685642741e-01
6.984999999999999432e+01 -1.431946204832684477e-01
6.990000000000000568e+01 -1.411612716642891840e-01
6.995000000000000284e+01 -1.398834874761739344e-01
7.000000000000000000e+01 -1.420408612287512307e-01
7.004999999999999716e+01 -1.418460956789184269e-01
7.009999999999999432e+01 -1.407125338184483654e-01
7.015000000000000568e+01 -1.420899592288240310e-01
7.020000000000000284e+01 -1.431778495525418693e-01
7.025000000000000000e+01 -1.431061441433989778e-01
7.029999999999999716e+01 -1.414806372782755339e-01
7.034999999999999432e+01 -1.456944200644694765e-01
7.040000000000000568e+01 -1.430638247571719424e-01
7.045000000000000284e+01 -1.427881750905409253e-01
7.050000000000000000e+01 -1.422755199410374594e-01
7.054999999999999716e+01 -1.433339109213150608e-01
7.059999999999999432e+01 -1.382440844491176490e-01
7.065000000000000568e+01 -1.395968921117755612e-01
7.070000000000000284e+01 -1.387044414497442257e-01
7.075000000000000000e+01 -1.358440638107514253e-01
7.079999999999999716e+01 -1.351417200733308344e-01
7.084999999999999432e+01 -1.380802877479746504e-01
7.090000000000000568e+01 -1.378322821031698064e-01
7.095000000000000284e+01 -1.391307257666996589e-01
7.100000000000000000e+01 -1.401100360663330990e-01
7.104999999999999716e+01 -1.343789214248229946e-01
7.109999999999999432e+01 -1.316482328837403348e-01
7.115000000000000568e+01 -1.337721404999405728e-01
7.120000000000000284e+01 -1.337799373427571992e-01
7.125000000000000000e+01 -1.293303294222302169e-01
7.129999999999999716e+01 -1.288524823875764891e-01
7.134999999999999432e+01 -1.306978931290560253e-01
7.140000000000000568e+01 -1.323901465561672097e-01
7.145000000000000284e+01 -1.289322642840935174e-01
7.150000000000000000e+01 -1.327128253681316150e-01
7.154999999999999716e+01 -1.343970467997248341e-01
7.159999999999999432e+01 -1.375482378261302652e-01
7.165000000000000568e+01 -1.393760453178665981e-01
7.170000000000000284e+01 -1.391213812187182264e-01
7.175000000000000000e+01 -1.411070875183833284e-01
7.179999999999999716e+01 -1.429406825643455836e-01
7.184999999999999432e+01 -1.455420034459024570e-01
7.190000000000000568e+01 -1.450982715977216786e-01
7.195000000000000284e+01 -1.451275798037404696e-01
7.200000000000000000e+01 -1.435780453444877869e-01
7.204999999999999716e+01 -1.452693053109117283e-01
7.209999999999999432e+01 -1.435585629718874601e-01
7.215000000000000568e+01 -1.449905404334694559e-01
7.220000000000000284e+01 -1.462905707299358149e-01
7.225000000000000000e+01 -1.458511788873513015e-01
7.229999999999999716e+01 -1.458064618905252074e-01
7.234999999999999432e+01 -1.451869821120955195e-01
7.240000000000000568e+01 -1.460097007163774774e-01
7.245000000000000284e+01 -1.434943406452422743e-01
7.250000000000000000e+01 -1.434904952983193926e-01
7.254999999999999716e+01 -1.412733030639636012e-01
7.259999999999999432e+01 -1.413999507093529895e-01
7.265000000000000568e+01 -1.414585841225529383e-01
7.270000000000000284e+01 -1.424092462354344668e-01
7.275000000000000000e+01 -1.396106160054746415e-01
7.279999999999999716e+01 -1.378104017832679218e-01
7.284999999999999432e+01 -1.388089931510712027e-01
7.290000000000000568e+01 -1.494019823526577806e-01
7.295000000000000284e+01 -1.487025046216214896e-01
7.300000000000000000e+01 -1.483721928738452878e-01
7.304999999999999716e+01 -1.485348885469297830e-01
7.309999999999999432e+01 -1.486955229530016465e-01
7.315000000000000568e+01 -1.489521746023153292e-01
7.320000000000000284e+01 -1.472418632830019836e-01
7.325000000000000000e+01 -1.472485683476812968e-01
7.329999999999999716e+01 -1.448980553928884418e-01
7.334999999999999432e+01 -1.450754110655479434e-01
7.340000000000000568e+01 -1.434249273167365613e-01
7.345000000000000284e+01 -1.454375252099458504e-01
7.350000000000000000e+01 -1.437328812887710972e-01
7.354999999999999716e+01 -1.425747050483139045e-01
7.359999999999999432e+01 -1.420642174926483869e-01
7.365000000000000568e+01 -1.432176561612605314e-01
7.370000000000000284e+01 -1.444171392522823338e-01
7.375000000000000000e+01 -1.451594745109631157e-01
7.379999999999999716e+01 -1.465137031437431514e-01
7.384999999999999432e+01 -1.456501671853721036e-01
7.390000000000000568e+01 -1.457929202584146156e-01
7.395000000000000284e+01 -1.426334583870868811e-01
7.400000000000000000e+01 -1.425100048264202612e-01
7.404999999999999716e+01 -1.424642626969764847e-01
7.409999999999999432e+01 -1.406466974883672505e-01
7.415000000000000568e+01 -1.391372647010407082e-01
7.420000000000000284e+01 -1.391885538812049072e-01
7.425000000000000000e+01 -1.388627842179535055e-01
7.429999999999999716e+01 -1.388401347629313887e-01
7.434999999999999432e+01 -1.380500968029196862e-01
7.440000000000000568e+01 -1.377707073256208559e-01
7.445000000000000284e+01 -1.379606528164585288e-01
7.450000000000000000e+01 -1.392155839633325565e-01
7.454999999999999716e+01 -1.389149382077385642e-01
7.459999999999999432e+01 -1.394028743438334994e-01
7.465000000000000568e+01 -1.404249714483833400e-01
7.470000000000000284e+01 -1.405937620914948227e-01
7.475000000000000000e+01 -1.405853282554310191e-01
7.479999999999999716e+01 -1.403888206339623523e-01
7.484999999999999432e+01 -1.401850195439140745e-01
7.490000000000000568e+01 -1.396056530538614671e-01
7.495000000000000284e+01 -1.391642801960994158e-01
7.500000000000000000e+01 -1.398720700671043371e-01
7.504999999999999716e+01 -1.398457307364587843e-01
7.509999999999999432e+01 -1.394985283621019145e-01
7.515000000000000568e+01 -1.393885337262079083e-01
7.520000000000000284e+01 -1.393780096716281114e-01
7.525000000000000000e+01 -1.393733713754769787e-01
7.529999999999999716e+01 -1.394121928331482352e-01
7.534999999999999432e+01 -1.415357015941653973e-01
7.540000000000000568e+01 -1.415530360566935597e-01
7.545000000000000284e+01 -1.408402668218272369e-01
7.550000000000000000e+01 -1.399400920546481075e-01
7.554999999999999716e+01 -1.400418864514142436e-01
7.559999999999999432e+01 -1.392477277366663824e-01
7.565000000000000568e+01 -1.380112670781777073e-01
7.570000000000000284e+01 -1.370276522612081382e-01
7.575000000000000000e+01 -1.366911247367247617e-01
7.579999999999999716e+01 -1.353812434318956703e-01
7.584999999999999432e+01 -1.384417517821654453e-01
7.590000000000000568e+01 -1.390392515010761276e-01
7.595000000000000284e+01 -1.379219897246348192e-01
7.600000000000000000e+01 -1.373271185983519771e-01
7.604999999999999716e+01 -1.373378388808304262e-01
7.609999999999999432e+01 -1.385340189650543785e-01
7.615000000000000568e+01 -1.420114993481929322e-01
7.620000000000000284e+01 -1.419973034677841639e-01
7.625000000000000000e+01 -1.422295930640899708e-01
7.629999999999999716e+01 -1.412953578672138943e-01
7.634999999999999432e+01 -1.412463148465271934e-01
7.640000000000000568e+01 -1.418786495131339198e-01
7.645000000000000284e+01 -1.415028031618753013e-01
7.650000000000000000e+01 -1.411785516580761068e-01
7.654999999999999716e+01 -1.414810697984615340e-01
7.659999999999999432e+01 -1.424433791459903675e-01
7.665000000000000568e+01 -1.413368628472588262e-01
7.670000000000000284e+01 -1.372806948752216261e-01
7.675000000000000000e+01 -1.284199461603226511e-01
7.679999999999999716e+01 -1.281580908986668932e-01
7.684999999999999432e+01 -1.282945066656086264e-01
7.690000000000000568e+01 -1.274262321039449919e-01
7.695000000000000284e+01 -1.283053701474047570e-01
7.700000000000000000e+01 -1.279028075634067729e-01
7.704999999999999716e+01 -1.287441480560386209e-01
7.709999999999999432e+01 -1.289917849441375719e-01
7.715000000000000568e+01 -1.270496156112752295e-01
7.720000000000000284e+01 -1.335356025788729251e-01
7.725000000000000000e+01 -1.345813700938991719e-01
7.729999999999999716e+01 -1.351524433934178371e-01
7.734999999999999432e+01 -1.356256206216741589e-01
7.740000000000000568e+01 -1.370026508273493315e-01
7.745000000000000284e+01 -1.361748568418959804e-01
7.750000000000000000e+01 -1.344796336467429243e-01
7.754999999999999716e+01 -1.332738574288036826e-01
7.759999999999999432e+01 -1.291498459287471756e-01
7.765000000000000568e+01 -1.330481267892701658e-01
7.770000000000000284e+01 -1.353168226944700958e-01
7.775000000000000000e+01 -1.355954802991174157e-01
7.779999999999999716e+01 -1.361251567838786258e-01
7.784999999999999432e+01 -1.343796726147123144e-01
7.790000000000000568e+01 -1.312847996905306680e-01
7.795000000000000284e+01 -1.293648418486133267e-01
7.800000000000000000e+01 -1.291957661471748176e-01
7.804999999999999716e+01 -1.299282553755845837e-01
7.809999999999999432e+01 -1.284637173601798910e-01
7.815000000000000568e+01 -1.288321304583549265e-01
7.820000000000000284e+01 -1.297191315626971264e-01
7.825000000000000000e+01 -1.300337909621959720e-01
7.829999999999999716e+01 -1.307006543588256353e-01
7.834999999999999432e+01 -1.315741554099109645e-01
7.840000000000000568e+01 -1.335640310065044079e-01
7.845000000000000284e+01 -1.344194474236751480e-01
7.850000000000000000e+01 -1.332790070111484482e-01
7.854999999999999716e+01 -1.332667737883057035e-01
7.859999999999999432e+01 -1.319655210557766356e-01
7.865000000000000568e+01 -1.335643866587913342e-01
7.870000000000000284e+01 -1.317826400873004511e-01
7.875000000000000000e+01 -1.296349868731254129e-01
7.879999999999999716e+01 -1.296172699311507193e-01
7.884999999999999432e+01 -1.260262098683847809e-01
7.890000000000000568e+01 -1.268989561233750119e-01
7.895000000000000284e+01 -1.262753998965886471e-01
7.900000000000000000e+01 -1.270116649269401876e-01
7.904999999999999716e+01 -1.276555867916755183e-01
7.909999999999999432e+01 -1.278785763023547739e-01
7.915000000000000568e+01 -1.275005751373912144e-01
7.920000000000000284e+01 -1.241606375756805908e-01
7.925000000000000000e+01 -1.214916198366744748e-01
7.929999999999999716e+01 -1.170826464201522171e-01
7.934999999999999432e+01 -1.201220865868585369e-01
7.940000000000000568e+01 -1.126980586273484408e-01
7.945000000000000284e+01 -1.119842667116293516e-01
7.950000000000000000e+01 -1.116437267976580772e-01
7.954999999999999716e+01 -1.102273252314737023e-01
7.959999999999999432e+01 -1.118163413802787942e-01
7.965000000000000568e+01 -1.126115454064250676e-01
7.970000000000000284e+01 -1.126058922347403096e-01
7.975000000000000000e+01 -1.125845169670443291e-01
7.979999999999999716e+01 -1.126267450591872388e-01
7.984999999999999432e+01 -1.124475325194286002e-01
7.990000000000000568e+01 -1.096434431260851494e-01
7.995000000000000284e+01 -1.074198701990912996e-01
8.000000000000000000e+01 -1.072987078509666792e-01
8.004999999999999716e+01 -1.073138460963331958e-01
8.009999999999999432e+01 -1.066630164771856792e-01
8.015000000000000568e+01 -1.042157051672081558e-01
8.020000000000000284e+01 -1.043124272649301465e-01
8.025000000000000000e+01 -1.064787897434571334e-01
8.029999999999999716e+01 -1.008142161486610816e-01
8.034999999999999432e+01 -1.014631069213900172e-01
8.040000000000000568e+01 -1.008964228078160497e-01
8.045000000000000284e+01 -1.005129295529785804e-01
8.050000000000000000e+01 -9.933188615950480638e-02
8.054999999999999716e+01 -9.715308694009322510e-02
8.059999999999999432e+01 -9.858828808596840909e-02
8.065000000000000568e+01 -1.002892898995652038e-01
8.070000000000000284e+01 -1.032337805858193763e-01
8.075000000000000000e+01 -1.057221489994486646e-01
8.079999999999999716e+01 -1.057849606934112840e-01
8.084999999999999432e+01 -1.029156312959009362e-01
8.090000000000000568e+01 -1.041034019790311321e-01
8.095000000000000284e+01 -1.014722432729039392e-01
8.100000000000000000e+01 -9.414231576977280525e-02
8.104999999999999716e+01 -9.414604496780382137e-02
8.109999999999999432e+01 -9.395555671503537376e-02
8.115000000000000568e+01 -9.357419367966997303e-02
8.120000000000000284e+01 -9.359826744542362742e-02
8.125000000000000000e+01 -9.376419668425928222e-02
8.129999999999999716e+01 -9.487375511002398010e-02
8.134999999999999432e+01 -9.493087397255876858e-02
8.140000000000000568e+01 -9.516191525358715098e-02
8.145000000000000284e+01 -9.511147295305688587e-02
8.150000000000000000e+01 -9.521205026743743971e-02
8.154999999999999716e+01 -9.673796533737047398e-02
8.159999999999999432e+01 -9.671488079617686362e-02
8.165000000000000568e+01 -9.643071023421079246e-02
8.170000000000000284e+01 -9.652104266037420111e-02
8.175000000000000000e+01 -9.605493072140346145e-02
8.179999999999999716e+01 -9.642261017245656873e-02
8.184999999999999432e+01 -9.890548545698149563e-02
8.190000000000000568e+01 -1.058839870809540618e-01
8.195000000000000284e+01 -1.051127789963831188e-01
8.200000000000000000e+01 -1.044500170593476579e-01
8.204999999999999716e+01 -1.036405277155553750e-01
8.209999999999999432e+01 -1.014491143636430392e-01
8.215000000000000568e+01 -1.011361851826075298e-01
8.220000000000000284e+01 -1.010257447643092138e-01
8.225000000000000000e+01 -1.004916929414105958e-01
8.229999999999999716e+01 -1.008315720284299055e-01
8.234999999999999432e+01 -1.014643707220666130e-01
8.240000000000000568e+01 -1.016581986993267822e-01
8.245000000000000284e+01 -1.022358006803840841e-01
8.250000000000000000e+01 -1.017414194001454303e-01
8.254999999999999716e+01 -1.011552139254775634e-01
8.259999999999999432e+01 -1.005697259020478379e-01
8.265000000000000568e+01 -1.008130690501430338e-01
8.270000000000000284e+01 -1.005014117281427255e-01
8.275000000000000000e+01 -1.011795427880380627e-01
8.279999999999999716e+01 -1.016363094764074493e-01
8.284999999999999432e+01 -1.015083729539114771e-01
8.290000000000000568e+01 -9.914059878257483471e-02
8.295000000000000284e+01 -9.847661117836621625e-02
8.300000000000000000e+01 -1.018972659912961432e-01
8.304999999999999716e+01 -1.018996254861959522e-01
8.309999999999999432e+01 -1.019180886777119738e-01
8.315000000000000568e+01 -1.053740990034138653e-01
8.320000000000000284e+01 -1.049327239476181423e-01
8.325000000000000000e+01 -1.059523263157669815e-01
8.329999999999999716e+01 -1.064921945548875926e-01
8.334999999999999432e+01 -1.046327085956870462e-01
8.340000000000000568e+01 -1.051685021247662083e-01
8.345000000000000284e+01 -1.047515099550097167e-01
8.350000000000000000e+01 -1.055084890709069301e-01
8.354999999999999716e+01 -1.057990645741793551e-01
8.359999999999999432e+01 -1.065189092531193399e-01
8.365000000000000568e+01 -2.867656736981499810e-02
8.370000000000000284e+01 -2.874020607671904509e-02
8.375000000000000000e+01 -2.932822387210613779e-02
8.379999999999999716e+01 -2.823682598580576700e-02
8.384999999999999432e+01 -2.820192939656954861e-02
8.390000000000000568e+01 -2.800707280069590632e-02
8.395000000000000284e+01 -2.794513095744241213e-02
8.400000000000000000e+01 -2.800818849315305642e-02
8.404999999999999716e+01 -2.788592368352350165e-02
8.409999999999999432e+01 -2.752880568947958795e-02
8.415000000000000568e+01 -2.740237651037439812e-02
8.420000000000000284e+01 -2.729901054726921461e-02
8.425000000000000000e+01 -2.744128574640447918e-02
8.429999999999999716e+01 -2.620184386422753919e-02
8.434999999999999432e+01 -2.518426635694171259e-02
8.440000000000000568e+01 -2.587158871454999301e-02
8.445000000000000284e+01 -2.631961492314219969e-02
8.450000000000000000e+01 -2.610316874484001903e-02
8.454999999999999716e+01 -2.582842995603317968e-02
8.459999999999999432e+01 -2.561245472909644619e-02
8.465000000000000568e+01 -2.536462798400780649e-02
8.470000000000000284e+01 -2.516684183906592667e-02
8.475000000000000000e+01 -2.531936762062062668e-02
8.479999999999999716e+01 -2.434119113749950991e-02
8.484999999999999432e+01 -2.407966927712281921e-02
8.490000000000000568e+01 -2.317597118926073563e-02
8.495000000000000284e+01 -2.178918442441743833e-02
8.500000000000000000e+01 -2.175149237086454815e-02
8.504999999999999716e+01 -2.055645487330336196e-02
8.509999999999999432e+01 -2.046049020305378344e-02
8.515000000000000568e+01 -1.991107188898792735e-02
8.520000000000000284e+01 -1.992978384840007888e-02
8.525000000000000000e+01 -1.996116900621415155e-02
8.529999999999999716e+01 -1.998262477443303251e-02
8.534999999999999432e+01 -1.919334380147816321e-02
8.540000000000000568e+01 -1.913747915769440505e-02
8.545000000000000284e+01 -1.993482451862143429e-02
8.550000000000000000e+01 -1.991952726913091137e-02
8.554999999999999716e+01 -1.968232064457507702e-02
8.559999999999999432e+01 -1.959241396703671409e-02
8.565000000000000568e+01 -1.933414283817510085e-02
8.570000000000000284e+01 -1.903775833791352887e-02
8.575000000000000000e+01 -1.906035418430364337e-02
8.579999999999999716e+01 -1.820194888790643492e-02
8.584999999999999432e+01 -1.431997802143712521e-02
8.590000000000000568e+01 -1.515627625536360851e-02
8.595000000000000284e+01 -1.534584849502734077e-02
8.600000000000000000e+01 -1.515200985723632286e-02
8.604999999999999716e+01 -1.507871506057844799e-02
8.609999999999999432e+01 -1.492286211482185022e-02
8.615000000000000568e+01 -1.486353808717164916e-02
8.620000000000000284e+01 -1.527110318981306052e-02
8.625000000000000000e+01 -1.508863314787465236e-02
8.629999999999999716e+01 -1.487624319651187181e-02
8.634999999999999432e+01 -1.511443561158351372e-02
8.640000000000000568e+01 -1.475620574742075863e-02
8.645000000000000284e+01 -1.472530618414354987e-02
8.650000000000000000e+01 -1.468544530809559948e-02
8.654999999999999716e+01 -1.487823139937142179e-02
8.659999999999999432e+01 -1.532381295246039096e-02
8.665000000000000568e+01 -1.476087221744396341e-02
8.670000000000000284e+01 -1.560759831895990393e-02
8.675000000000000000e+01 -1.542709759103260032e-02
8.679999999999999716e+01 -1.495209983008483588e-02
8.684999999999999432e+01 -1.460897147358118132e-02
8.690000000000000568e+01 -1.680347465827364273e-02
8.695000000000000284e+01 -1.697860474844534520e-02
8.700000000000000000e+01 -1.704801210058463912e-02
8.704999999999999716e+01 -1.706427606272216402e-02
8.709999999999999432e+01 -1.701051399761927679e-02
8.715000000000000568e+01 -1.750861742853210279e-02
8.720000000000000284e+01 -1.880826075464584260e-02
8.725000000000000000e+01 -1.887661124008095659e-02
8.729999999999999716e+01 -1.873335739128293917e-02
8.734999999999999432e+01 -1.847912178135950254e-02
8.740000000000000568e+01 -1.854658208383838658e-02
8.745000000000000284e+01 -1.830224276797456570e-02
8.750000000000000000e+01 -1.810583385958675073e-02
8.754999999999999716e+01 -1.853576534389875588e-02
8.759999999999999432e+01 -1.830758746314933849e-02
8.765000000000000568e+01 -1.758190958845903470e-02
8.770000000000000284e+01 -1.760705345689108151e-02
8.775000000000000000e+01 -1.765824376034341725e-02
8.779999999999999716e+01 -1.762625100905356249e-02
8.784999999999999432e+01 -1.879103597473654602e-02
8.790000000000000568e+01 -1.840755949182669091e-02
8.795000000000000284e+01 -1.886013485698530973e-02
8.800000000000000000e+01 -1.886052464034106493e-02
8.804999999999999716e+01 -1.996179040531843515e-02
8.809999999999999432e+01 -2.020052052827158579e-02
8.815000000000000568e+01 -2.103125164035412470e-02
8.820000000000000284e+01 -2.130815829997443484e-02
8.825000000000000000e+01 -2.129022009452234687e-02
8.829999999999999716e+01 -2.059667443805071607e-02
8.834999999999999432e+01 -2.040520022026099181e-02
8.840000000000000568e+01 -2.041165619388956437e-02
8.845000000000000284e+01 -1.999088631410970984e-02
8.850000000000000000e+01 -2.012355166430748049e-02
8.854999999999999716e+01 -2.200680780994477767e-02
8.859999999999999432e+01 -2.143654046517404557e-02
8.865000000000000568e+01 -2.130177783931523974e-02
8.870000000000000284e+01 -2.073693191089899870e-02
8.875000000000000000e+01 -2.029291744544037615e-02
8.879999999999999716e+01 -1.944712912698293508e-02
8.884999999999999432e+01 -1.918531023151323969e-02
8.890000000000000568e+01 -1.928262909891865010e-02
8.895000000000000284e+01 -1.854811081735082551e-02
8.900000000000000000e+01 -1.802166539443824517e-02
8.904999999999999716e+01 -1.845762896307300352e-02
8.909999999999999432e+01 -1.843197289850890402e-02
8.915000000000000568e+01 -1.761823325331706228e-02
8.920000000000000284e+01 -1.908305610623370341e-02
8.925000000000000000e+01 -1.919171139986188684e-02
8.929999999999999716e+01 -1.929655182371863009e-02
8.934999999999999432e+01 -2.010454941576808596e-02
8.940000000000000568e+01 -2.039985090086353023e-02
8.945000000000000284e+01 -2.158118888651214956e-02
8.950000000000000000e+01 -2.087104028048895887e-02
8.954999999999999716e+01 -2.129001323360243947e-02
8.959999999999999432e+01 -2.108553995431719161e-02
8.965000000000000568e+01 -2.069405029165154522e-02
8.970000000000000284e+01 -2.089095248808026106e-02
8.975000000000000000e+01 -2.012104750235833156e-02
8.979999999999999716e+01 -2.079472259026622985e-02
8.984999999999999432e+01 -1.957316211866046152e-02
8.990000000000000568e+01 -1.957830128739205394e-02
8.995000000000000284e+01 -1.881551386434723167e-02
9.000000000000000000e+01 -1.809148167465508480e-02
9.004999999999999716e+01 -1.883543473439220836e-02
9.009999999999999432e+01 -1.829314961797139788e-02
9.015000000000000568e+01 -1.788016005622725460e-02
9.020000000000000284e+01 -1.737025050294300349e-02
9.025000000000000000e+01 -1.588690258230516378e-02
9.029999999999999716e+01 -1.557904522796322785e-02
9.034999999999999432e+01 -1.298636720471449402e-02
9.040000000000000568e+01 -1.315777395685267283e-02
9.045000000000000284e+01 -1.304745495133882542e-02
9.050000000000000000e+01 -1.287590457680825966e-02
9.054999999999999716e+01 -1.130465920625756127e-02
9.059999999999999432e+01 -1.063789358509907405e-02
9.065000000000000568e+01 -1.011800022980764539e-02
9.070000000000000284e+01 -1.046232657572997680e-02
9.075000000000000000e+01 -1.166250173788378405e-02
9.079999999999999716e+01 -1.193077754595517001e-02
9.084999999999999432e+01 -1.124420056376926845e-02
9.090000000000000568e+01 -1.464402894244899375e-02
9.095000000000000284e+01 -1.384120753894548146e-02
9.100000000000000000e+01 -1.069479134595321956e-02
9.104999999999999716e+01 -1.018125844973767798e-02
9.109999999999999432e+01 -1.146787447676063734e-02
9.115000000000000568e+01 -1.265976716299159303e-02
9.120000000000000284e+01 -1.236296849070962767e-02
9.125000000000000000e+01 -1.289410924886178096e-02
9.129999999999999716e+01 -1.229081568831428412e-02
9.134999999999999432e+01 -1.228940387717100159e-02
9.140000000000000568e+01 -1.229003842671467714e-02
9.145000000000000284e+01 -1.229083452703535681e-02
9.150000000000000000e+01 -1.228657733196333694e-02
9.154999999999999716e+01 -1.267848335766228081e-02
9.159999999999999432e+01 -1.405483959412586088e-02
9.165000000000000568e+01 -1.211648124990962784e-02
9.170000000000000284e+01 -1.193265047458105799e-02
9.175000000000000000e+01 -1.192638300337800147e-02
9.179999999999999716e+01 -1.190947291135649108e-02
9.184999999999999432e+01 -1.159913194865979345e-02
9.190000000000000568e+01 -1.160977096740461664e-02
9.195000000000000284e+01 -1.089997058845974115e-02
9.200000000000000000e+01 -9.854246818008340417e-03
9.204999999999999716e+01 -9.665612468445447872e-03
9.209999999999999432e+01 -1.076010017429800819e-02
9.215000000000000568e+01 -1.031521088713124000e-02
9.220000000000000284e+01 -1.032278903636652326e-02
9.225000000000000000e+01 -1.102918061077134450e-02
9.229999999999999716e+01 -1.136477643919901748e-02
9.234999999999999432e+01 -1.135863959732885675e-02
9.240000000000000568e+01 -1.072955470330133956e-02
9.245000000000000284e+01 -1.073213110748106984e-02
9.250000000000000000e+01 -1.073501523805711969e-02
9.254999999999999716e+01 -1.073825898747740419e-02
9.259999999999999432e+01 -1.026747560818879433e-02
9.265000000000000568e+01 -1.026662139388504619e-02
9.270000000000000284e+01 -9.968910443020003592e-03
9.275000000000000000e+01 -1.035175506085864866e-02
9.279999999999999716e+01 -1.087017346410817931e-02
9.284999999999999432e+01 -1.087282907220017171e-02
9.290000000000000568e+01 -1.087804404883074144e-02
9.295000000000000284e+01 -1.086498153567730385e-02
9.300000000000000000e+01 -9.978216636928851496e-03
9.304999999999999716e+01 -1.101609857117911116e-02
9.309999999999999432e+01 -1.101851199087390543e-02
9.315000000000000568e+01 -9.900681914165125261e-03
9.320000000000000284e+01 -8.788180899231048601e-03
9.325000000000000000e+01 -8.813881269222292869e-03
9.329999999999999716e+01 -3.490373096698212111e-03
9.334999999999999432e+01 -4.360493322980541625e-03
9.340000000000000568e+01 -4.361312426832053210e-03
9.345000000000000284e+01 -4.381753956325133183e-03
9.350000000000000000e+01 -4.360850564928121960e-03
9.354999999999999716e+01 -4.369869191701570600e-03
9.359999999999999432e+01 -4.364817063254329728e-03
9.365000000000000568e+01 -4.357789349916625990e-03
9.370000000000000284e+01 -4.352842003912981914e-03
9.375000000000000000e+01 -4.842159672343152900e-03
9.379999999999999716e+01 -4.838888735070295821e-03
9.384999999999999432e+01 -4.810330894318017893e-03
9.390000000000000568e+01 -4.807629517326774196e-03
9.395000000000000284e+01 -4.790686992466726586e-03
9.400000000000000000e+01 -4.825654378726971193e-03
9.404999999999999716e+01 -4.817253262407117376e-03
9.409999999999999432e+01 -5.260871376318128866e-03
9.415000000000000568e+01 -5.258202814523422683e-03
9.420000000000000284e+01 -5.250698364315969577e-03
9.425000000000000000e+01 -5.258349234364176339e-03
9.429999999999999716e+01 -5.253764266920511912e-03
9.434999999999999432e+01 -5.262613322921278446e-03
9.440000000000000568e+01 -5.298084103378726366e-03
9.445000000000000284e+01 -2.680371781468318410e-03
9.450000000000000000e+01 -2.684890342960706382e-03
9.454999999999999716e+01 -2.689999096142396337e-03
9.459999999999999432e+01 -1.968380695150144088e-03
9.465000000000000568e+01 -1.969059140418281170e-03
9.470000000000000284e+01 -1.964496033420670782e-03
9.475000000000000000e+01 -1.967112013251208318e-03
9.479999999999999716e+01 -1.895617888774818547e-03
9.484999999999999432e+01 -1.908564655413799152e-03
9.490000000000000568e+01 -1.927862810748632531e-03
9.495000000000000284e+01 -1.729207021733039596e-03
9.500000000000000000e+01 -1.189464539492232024e-03
9.504999999999999716e+01 -1.190708498045451843e-03
9.509999999999999432e+01 -1.203130251099325098e-03
9.515000000000000568e+01 -1.002903420554738471e-03
9.520000000000000284e+01 -9.900018055818953638e-04
9.525000000000000000e+01 -4.198644833736138037e-04
9.529999999999999716e+01 8.924390355366111681e-04
9.534999999999999432e+01 9.072781631695342767e-04
9.540000000000000568e+01 -1.948070528443890522e-03
9.545000000000000284e+01 -2.989673783074409119e-03
9.550000000000000000e+01 -2.208480533677142053e-03
9.554999999999999716e+01 -2.474552422786618303e-03
9.559999999999999432e+01 -6.938179368451795337e-02
9.565000000000000568e+01 -6.936904692506172532e-02
9.570000000000000284e+01 -6.935600087423339499e-02
9.575000000000000000e+01 -6.936515318183628098e-02
9.579999999999999716e+01 -6.937834496129416384e-02
9.584999999999999432e+01 -6.939000310607483513e-02
9.590000000000000568e+01 -6.938277272403156615e-02
9.595000000000000284e+01 -6.905117294844778653e-02
9.600000000000000000e+01 -6.903389839203061262e-02
9.604999999999999716e+01 -6.816163072290018499e-02
9.609999999999999432e+01 -6.770836281665722212e-02
9.615000000000000568e+01 -6.770773871387443521e-02
9.620000000000000284e+01 -6.769143792182684416e-02
9.625000000000000000e+01 -6.719927469877912118e-02
9.629999999999999716e+01 -6.720183010867535056e-02
9.634999999999999432e+01 -6.720234041304420924e-02
9.640000000000000568e+01 -6.629553116990297146e-02
9.645000000000000284e+01 -6.568223537347465946e-02
9.650000000000000000e+01 -6.500919478171465760e-02
9.654999999999999716e+01 -6.499976293346088063e-02
9.659999999999999432e+01 -6.502522125942981901e-02
9.665000000000000568e+01 -6.441712420596187871e-02
9.670000000000000284e+01 -6.390194601380007333e-02
9.675000000000000000e+01 -6.325696521464931055e-02
9.679999999999999716e+01 -6.279021590490688198e-02
9.684999999999999432e+01 -6.280066003634000860e-02
9.690000000000000568e+01 -6.279740742971855194e-02
9.695000000000000284e+01 -6.176454457675422532e-02
9.700000000000000000e+01 -6.202612157071681065e-02
9.704999999999999716e+01 -6.131826036647378131e-02
9.709999999999999432e+01 -6.157224914691832030e-02
9.715000000000000568e+01 -6.051975997358925025e-02
9.720000000000000284e+01 -5.995541096871637859e-02
9.725000000000000000e+01 -5.995608920976154554e-02
9.729999999999999716e+01 -5.916005608513214692e-02
9.734999999999999432e+01 -5.915814154634721489e-02
9.740000000000000568e+01 -5.891482391634592780e-02
9.745000000000000284e+01 -5.811010360602100050e-02
9.750000000000000000e+01 -5.713851084309956585e-02
9.754999999999999716e+01 -5.662691918812906566e-02
9.759999999999999432e+01 -5.676902538828532824e-02
9.765000000000000568e+01 -5.676229966207146233e-02
9.770000000000000284e+01 -5.551792473499216063e-02
9.775000000000000000e+01 -5.463561818111276752e-02
9.779999999999999716e+01 -5.475740805487316898e-02
9.784999999999999432e+01 -5.411029054068382943e-02
9.790000000000000568e+01 -5.288173278597521620e-02
9.795000000000000284e+01 -5.274848560477127940e-02
9.800000000000000000e+01 -5.194997704679076705e-02
9.804999999999999716e+01 -5.121076141893232681e-02
9.809999999999999432e+01 -5.035141852669584167e-02
9.815000000000000568e+01 -5.033204512983714685e-02
9.820000000000000284e+01 -5.094421895389493471e-02
9.825000000000000000e+01 -5.093076117416145410e-02
9.829999999999999716e+01 -5.090542470713299572e-02
9.834999999999999432e+01 -5.035409589409795689e-02
9.840000000000000568e+01 -4.991771977913965486e-02
9.845000000000000284e+01 -4.991822209760390233e-02
9.850000000000000000e+01 -4.986299699371980754e-02
9.854999999999999716e+01 -4.986015134138184479e-02
9.859999999999999432e+01 -4.907062014022790103e-02
9.865000000000000568e+01 -4.842261845161808381e-02
9.870000000000000284e+01 -4.843914956208106998e-02
9.875000000000000000e+01 -4.892562078720869706e-02
9.879999999999999716e+01 -4.895648214621674266e-02
9.884999999999999432e+01 -4.897310123201616822e-02
9.890000000000000568e+01 -4.895890130924151346e-02
9.895000000000000284e+01 -4.894040403327824806e-02
9.900000000000000000e+01 -4.887783944981687750e-02
9.904999999999999716e+01 -4.859564036351720490e-02
9.909999999999999432e+01 -4.888022740070017969e-02
9.915000000000000568e+01 -4.872086230108522292e-02
9.920000000000000284e+01 -4.841013140317844410e-02
9.925000000000000000e+01 -4.809732098637662517e-02
9.929999999999999716e+01 -4.753697717199231038e-02
9.934999999999999432e+01 -4.668162456621585688e-02
9.940000000000000568e+01 -4.684069517248283521e-02
9.945000000000000284e+01 -4.705644521410622810e-02
9.950000000000000000e+01 -4.703880148119590071e-02
9.954999999999999716e+01 -4.720544733424281159e-02
9.959999999999999432e+01 -4.688387408795217232e-02
9.965000000000000568e+01 -4.678993533448608244e-02
9.970000000000000284e+01 -4.677119902944146951e-02
9.975000000000000000e+01 -4.618863376611095223e-02
9.979999999999999716e+01 -4.902744966392658110e-02
9.984999999999999432e+01 -4.869279765505469398e-02
9.990000000000000568e+01 -4.886065338361837013e-02
9.995000000000000284e+01 -4.886513056704817892e-02
1.000000000000000000e+02 -4.836694262630410884e-02
1.000499999999999972e+02 -4.816100970184991614e-02
1.000999999999999943e+02 -4.859252596179181038e-02
1.001500000000000057e+02 -4.852616056028515729e-02
1.002000000000000028e+02 -4.795531699807386444e-02
1.002500000000000000e+02 -4.795181109598981029e-02
1.002999999999999972e+02 -4.778522544630964958e-02
1.003499999999999943e+02 -4.765720009576299154e-02
1.004000000000000057e+02 -4.755106593509705881e-02
1.004500000000000028e+02 -4.722667867624590760e-02
1.005000000000000000e+02 -4.717691512484417649e-02
1.005499999999999972e+02 -4.722716651509503705e-02
1.005999999999999943e+02 -4.646882813561117875e-02
1.006500000000000057e+02 -4.634746400777338404e-02
1.007000000000000028e+02 -4.629156792616472005e-02
1.007500000000000000e+02 -4.549900373504482676e-02
1.007999999999999972e+02 -4.506564080844656373e-02
1.008499999999999943e+02 -4.480018808086542320e-02
1.009000000000000057e+02 -4.527638581015527852e-02
1.009500000000000028e+02 -4.514021607574700973e-02
1.010000000000000000e+02 -4.441247399387954903e-02
1.010499999999999972e+02 -4.440496701213417913e-02
1.010999999999999943e+02 -4.399687056128399887e-02
1.011500000000000057e+02 -4.401396589554228134e-02
1.012000000000000028e+02 -4.412878943128323989e-02
1.012500000000000000e+02 -4.378385589396448924e-02
1.012999999999999972e+02 -4.407343658776397000e-02
1.013499999999999943e+02 -4.404144716694470552e-02
1.014000000000000057e+02 -4.477626056455116799e-02
1.014500000000000028e+02 -4.480070765509696490e-02
1.015000000000000000e+02 -4.415354783010176642e-02
1.015499999999999972e+02 -4.366501286554422961e-02
1.015999999999999943e+02 -4.345420676671594984e-02
1.016500000000000057e+02 -4.272622232036169670e-02
1.017000000000000028e+02 -4.310283723762965008e-02
1.017500000000000000e+02 -4.360705483022959961e-02
1.017999999999999972e+02 -4.321431386645253198e-02
1.018499999999999943e+02 -4.249257103732725221e-02
1.019000000000000057e+02 -4.187865743774658173e-02
1.019500000000000028e+02 -4.153696547964959990e-02
1.020000000000000000e+02 -4.143743764636511479e-02
1.020499999999999972e+02 -4.078086360240370384e-02
1.020999999999999943e+02 -4.071813058058163654e-02
1.021500000000000057e+02 -4.254365729103561089e-02
1.022000000000000028e+02 -4.198342422808870600e-02
1.022500000000000000e+02 -4.178740357140134365e-02
1.022999999999999972e+02 -4.149351539346768369e-02
1.023499999999999943e+02 -4.102819645677203281e-02
1.024000000000000057e+02 -4.069146804237141340e-02
1.024500000000000028e+02 -4.033644025836165270e-02
1.025000000000000000e+02 -4.020827576611211290e-02
1.025499999999999972e+02 -4.009013609725762400e-02
1.025999999999999943e+02 -4.051878725001625131e-02
1.026500000000000057e+02 -4.052721016062272447e-02
1.027000000000000028e+02 -4.044614110324562528e-02
1.027500000000000000e+02 -3.988773750477055818e-02
1.027999999999999972e+02 -3.944684846059496458e-02
1.028499999999999943e+02 -3.883785535986248455e-02
1.029000000000000057e+02 -4.402577948470660918e-02
1.029500000000000028e+02 -4.386519717647185956e-02
1.030000000000000000e+02 -4.321719840640608767e-02
1.030499999999999972e+02 -4.330163519351591661e-02
1.030999999999999943e+02 -4.278983935278133505e-02
1.031500000000000057e+02 -4.228204206615038957e-02
1.032000000000000028e+02 -4.309813957748303420e-02
1.032500000000000000e+02 -4.271369987984374728e-02
1.032999999999999972e+02 -4.277139366992986635e-02
1.033499999999999943e+02 -4.275780806189202060e-02
1.034000000000000057e+02 -4.248015243456933904e-02
1.034500000000000028e+02 -4.226564548930533682e-02
1.035000000000000000e+02 -4.240675573632830819e-02
1.035499999999999972e+02 -4.182536860859439182e-02
1.035999999999999943e+02 -4.108998077579784081e-02
1.036500000000000057e+02 -4.039458073963163309e-02
1.037000000000000028e+02 -3.980273726308209553e-02
1.037500000000000000e+02 -3.922715213764201014e-02
1.037999999999999972e+02 -3.914408966849022842e-02
1.038499999999999943e+02 -3.868132582544239750e-02
1.039000000000000057e+02 -3.822253527250027427e-02
1.039500000000000028e+02 -3.832750704000940922e-02
1.040000000000000000e+02 -3.781528000448726445e-02
1.040499999999999972e+02 -3.789105019899394189e-02
1.040999999999999943e+02 -3.720849029565519162e-02
1.041500000000000057e+02 -3.662285825131476880e-02
1.042000000000000028e+02 -3.599972795892703720e-02
1.042500000000000000e+02 -3.561134969014711354e-02
1.042999999999999972e+02 -3.508192496659780918e-02
1.043499999999999943e+02 -3.490611952088559095e-02
1.044000000000000057e+02 -3.455170355127415438e-02
1.044500000000000028e+02 -3.430653684960024291e-02
1.045000000000000000e+02 -3.357079545822672789e-02
1.045499999999999972e+02 -3.349441585414793254e-02
1.045999999999999943e+02 -3.298516557583366232e-02
1.046500000000000057e+02 -3.269483922590691455e-02
1.047000000000000028e+02 -3.212040685089135456e-02
1.047500000000000000e+02 -3.162865881544408425e-02
1.047999999999999972e+02 -3.091503978644623285e-02
1.048499999999999943e+02 -3.020874567216420489e-02
1.049000000000000057e+02 -3.047089767916032199e-02
1.049500000000000028e+02 -3.063114489729255180e-02
1.050000000000000000e+02 -2.997960151185573643e-02
1.050499999999999972e+02 -2.933424879660246481e-02
1.050999999999999943e+02 -2.923526979307520049e-02
1.051500000000000057e+02 -2.952500778093552353e-02
1.052000000000000028e+02 -2.889736276849584964e-02
1.052500000000000000e+02 -2.813466099893660241e-02
1.052999999999999972e+02 -2.901839125731422997e-02
1.053499999999999943e+02 -2.820534594547403212e-02
1.054000000000000057e+02 -2.754114950090982838e-02
1.054500000000000028e+02 -2.721004159396479133e-02
1.055000000000000000e+02 -2.663846583480247374e-02
1.055499999999999972e+02 -2.659447390706765058e-02
1.055999999999999943e+02 -2.610362430962941474e-02
1.056500000000000057e+02 -2.532539022062239506e-02
1.057000000000000028e+02 -2.573601738818008869e-02
1.057500000000000000e+02 -2.519353797196263040e-02
1.057999999999999972e+02 -2.471087714550104439e-02
1.058499999999999943e+02 -2.488410667515184721e-02
1.059000000000000057e+02 -2.441065323730846892e-02
1.059500000000000028e+02 -2.456182584749632553e-02
1.060000000000000000e+02 -2.496823313792169777e-02
1.060499999999999972e+02 -2.524124162990765141e-02
1.060999999999999943e+02 -2.482202999436736515e-02
1.061500000000000057e+02 -2.412100953224831021e-02
1.062000000000000028e+02 -2.361057792357059218e-02
1.062500000000000000e+02 -2.341722351586355763e-02
1.062999999999999972e+02 -2.310021403285978173e-02
1.063499999999999943e+02 -2.319250897478809109e-02
1.064000000000000057e+02 -2.252810080512031993e-02
1.064500000000000028e+02 -2.194141178305593354e-02
1.065000000000000000e+02 -2.159507879580468970e-02
1.065499999999999972e+02 -2.115560827247589190e-02
1.065999999999999943e+02 -2.137759497716039403e-02
1.066500000000000057e+02 -2.107642613118082542e-02
1.067000000000000028e+02 -2.058375406462350718e-02
1.067500000000000000e+02 -1.994989912543707403e-02
1.067999999999999972e+02 -1.944299977546896235e-02
1.068499999999999943e+02 -1.929936925587797530e-02
1.069000000000000057e+02 -1.971304728136692372e-02
1.069500000000000028e+02 -1.925742404915620556e-02
1.070000000000000000e+02 -2.005625049662174142e-02
1.070499999999999972e+02 -1.993156858130524373e-02
1.070999999999999943e+02 -2.051676516940072539e-02
1.071500000000000057e+02 -2.083196445538620586e-02
1.072000000000000028e+02 -2.114309176705702481e-02
1.072500000000000000e+02 -2.151343459300257902e-02
1.072999999999999972e+02 -2.200329916678024633e-02
1.073499999999999943e+02 -2.222875325676178584e-02
1.074000000000000057e+02 -2.255656250697047824e-02
1.074500000000000028e+02 -2.228192163416426244e-02
1.075000000000000000e+02 -2.233476346667286408e-02
1.075499999999999972e+02 -2.255198838137290399e-02
1.075999999999999943e+02 -2.299107229053738016e-02
1.076500000000000057e+02 -2.314532835821972445e-02
1.077000000000000028e+02 -2.344699146251745525e-02
1.077500000000000000e+02 -2.347921750825477868e-02
1.077999999999999972e+02 -2.390196496025071005e-02
1.078499999999999943e+02 -2.403063170233711576e-02
1.079000000000000057e+02 -2.474491810353498383e-02
1.079500000000000028e+02 -2.486613706459022549e-02
1.080000000000000000e+02 -2.497454984502681802e-02
1.080499999999999972e+02 -2.528312446152346932e-02
1.080999999999999943e+02 -2.566227202990502623e-02
1.081500000000000057e+02 -2.567639482129158851e-02
1.082000000000000028e+02 -2.612332053013795979e-02
1.082500000000000000e+02 -2.652260090736487455e-02
1.082999999999999972e+02 -2.715291561317245694e-02
1.083499999999999943e+02 -2.792639451697727024e-02
1.084000000000000057e+02 -2.894304789226009519e-02
1.084500000000000028e+02 -2.976690986372076964e-02
1.085000000000000000e+02 -3.022285619332944553e-02
1.085499999999999972e+02 -3.105748732129988768e-02
1.085999999999999943e+02 -3.121880914965113538e-02
1.086500000000000057e+02 -4.946839025617322250e-02
1.087000000000000028e+02 -4.996563170168429047e-02
1.087500000000000000e+02 -5.097448710629148144e-02
1.087999999999999972e+02 -5.062666592529026233e-02
1.088499999999999943e+02 -5.136020453086769660e-02
1.089000000000000057e+02 -5.157670401470720173e-02
1.089500000000000028e+02 -5.182541185842747672e-02
1.090000000000000000e+02 -5.165761257835625730e-02
1.090499999999999972e+02 -5.163786856874200137e-02
1.090999999999999943e+02 -5.199064491716267472e-02
1.091500000000000057e+02 -5.265381771728511878e-02
1.092000000000000028e+02 -5.384699716463516028e-02
1.092500000000000000e+02 -5.485098940131222928e-02
1.092999999999999972e+02 -5.503428301703826991e-02
1.093499999999999943e+02 -5.606801374662172960e-02
1.094000000000000057e+02 -5.627147300962535847e-02
1.094500000000000028e+02 -5.637717124597305118e-02
1.095000000000000000e+02 -5.643596778295276867e-02
1.095499999999999972e+02 -5.702808791936111316e-02
1.095999999999999943e+02 -5.705437946969720703e-02
1.096500000000000057e+02 -5.725749982037454250e-02
1.097000000000000028e+02 -5.749011818722381262e-02
1.097500000000000000e+02 -5.791025724016439502e-02
1.097999999999999972e+02 -5.883921930375037718e-02
1.098499999999999943e+02 -5.898468528523687776e-02
1.099000000000000057e+02 -5.934935204509921014e-02
1.099500000000000028e+02 -5.992256753804128117e-02
1.100000000000000000e+02 -5.989629617637090564e-02
1.100499999999999972e+02 -6.023831949743400915e-02
1.100999999999999943e+02 -6.075655999634805432e-02
1.101500000000000057e+02 -6.079525422543501090e-02
1.102000000000000028e+02 -6.130028217660912077e-02
1.102500000000000000e+02 -6.218408617830639001e-02
1.102999999999999972e+02 -6.229749093607686583e-02
1.103499999999999943e+02 -6.339783587048634927e-02
1.104000000000000057e+02 -6.387560566173425269e-02
1.104500000000000028e+02 -6.384664613222415519e-02
1.105000000000000000e+02 -6.414951999982054787e-02
1.105499999999999972e+02 -6.435542243048832101e-02
1.105999999999999943e+02 -6.414304214690667860e-02
1.106500000000000057e+02 -6.510734778037974291e-02
1.107000000000000028e+02 -6.622014556848900002e-02
1.107500000000000000e+02 -6.674526908255515312e-02
1.107999999999999972e+02 -6.752232433522523114e-02
1.108499999999999943e+02 -6.805475554031042984e-02
1.109000000000000057e+02 -6.852557817671169060e-02
1.109500000000000028e+02 -6.882201512526557596e-02
1.110000000000000000e+02 -6.905000796932901641e-02
1.110499999999999972e+02 -6.938015949792609993e-02
1.110999999999999943e+02 -6.995417959281792497e-02
1.111500000000000057e+02 -7.005076842041910168e-02
1.112000000000000028e+02 -7.053297846283357320e-02
1.112500000000000000e+02 -7.106286438996808896e-02
1.112999999999999972e+02 -7.157013659576319520e-02
1.113499999999999943e+02 -7.267510447690329889e-02
1.114000000000000057e+02 -7.307730726974948077e-02
1.114500000000000028e+02 -7.392836257787128995e-02
1.115000000000000000e+02 -7.450973812403717533e-02
1.115499999999999972e+02 -7.520442893976628240e-02
1.115999999999999943e+02 -7.566446425328887671e-02
1.116500000000000057e+02 -7.684000720787886873e-02
1.117000000000000028e+02 -7.726131083516947495e-02
1.117500000000000000e+02 -7.760170075278768897e-02
1.117999999999999972e+02 -7.817816466510003892e-02
1.118499999999999943e+02 -7.857990846086782000e-02
1.119000000000000057e+02 -7.869075365322587834e-02
1.119500000000000028e+02 -7.877938391733191326e-02
1.120000000000000000e+02 -7.928479752965160443e-02
1.120499999999999972e+02 -7.931206953767956647e-02
1.120999999999999943e+02 -7.976450991608090291e-02
1.121500000000000057e+02 -7.975045700660748915e-02
1.122000000000000028e+02 -7.941459197359271305e-02
1.122500000000000000e+02 -7.947078881062934197e-02
1.122999999999999972e+02 -7.992048242812123393e-02
1.123499999999999943e+02 -8.002467949715903750e-02
1.124000000000000057e+02 -8.031202081972162177e-02
1.124500000000000028e+02 -8.079224294074038859e-02
1.125000000000000000e+02 -8.095785103240057956e-02
1.125499999999999972e+02 -8.133705297089929842e-02
1.125999999999999943e+02 -8.232562031209479658e-02
1.126500000000000057e+02 -8.332647364155337799e-02
1.127000000000000028e+02 -8.325321767437213194e-02
1.127500000000000000e+02 -8.365321306413747715e-02
1.127999999999999972e+02 -8.410292615925230031e-02
1.128499999999999943e+02 -8.419764141449724570e-02
1.129000000000000057e+02 -8.250823820506733575e-02
1.129500000000000028e+02 -8.256243756832670755e-02
1.130000000000000000e+02 -8.291399795095764913e-02
1.130499999999999972e+02 -8.282841739910558332e-02
1.130999999999999943e+02 -8.325153844796924496e-02
1.131500000000000057e+02 -8.345589746805179288e-02
1.132000000000000028e+02 -8.374681989710500152e-02
1.132500000000000000e+02 -8.373990425770447277e-02
1.132999999999999972e+02 -8.394449787847495237e-02
1.133499999999999943e+02 -8.396639934059058064e-02
1.134000000000000057e+02 -8.421079155074930045e-02
1.134500000000000028e+02 -8.441461610120645775e-02
1.135000000000000000e+02 -8.426632526108432386e-02
1.135499999999999972e+02 -8.420664955114111339e-02
1.135999999999999943e+02 -8.439175956652941735e-02
1.136500000000000057e+02 -8.453791340389617270e-02
1.137000000000000028e+02 -8.483214591496558710e-02
1.137500000000000000e+02 -8.474180050117371965e-02
1.137999999999999972e+02 -8.540371466380394794e-02
1.138499999999999943e+02 -8.564736571393424813e-02
1.139000000000000057e+02 -8.612268531871646038e-02
1.139500000000000028e+02 -8.669615626324073121e-02
1.140000000000000000e+02 -8.698840325999424028e-02
1.140499999999999972e+02 -8.729639540146980070e-02
1.140999999999999943e+02 -8.749899804982107232e-02
1.141500000000000057e+02 -8.813541828302530468e-02
1.142000000000000028e+02 -8.780932912831859727e-02
1.142500000000000000e+02 -8.822452142145272014e-02
1.142999999999999972e+02 -8.858547710972158873e-02
1.143499999999999943e+02 -8.861442441764949551e-02
1.144000000000000057e+02 -8.876078039661119967e-02
1.144500000000000028e+02 -8.841368251499982789e-02
1.145000000000000000e+02 -8.923273749042298641e-02
1.145499999999999972e+02 -8.954193269768849495e-02
1.145999999999999943e+02 -8.953589408511829217e-02
1.146500000000000057e+02 -8.974212863705947896e-02
1.147000000000000028e+02 -8.985577920454050627e-02
1.147500000000000000e+02 -8.963007501646892694e-02
1.147999999999999972e+02 -8.980189659553208803e-02
1.148499999999999943e+02 -9.019253243032164524e-02
1.149000000000000057e+02 -9.016276070084362770e-02
1.149500000000000028e+02 -9.011080769574117411e-02
1.150000000000000000e+02 -9.063530094896822542e-02
1.150499999999999972e+02 -9.059452389303240816e-02
1.150999999999999943e+02 -9.095465523288359666e-02
1.151500000000000057e+02 -9.075555866128161286e-02
1.152000000000000028e+02 -9.105701635742680100e-02
1.152500000000000000e+02 -9.171200309599150668e-02
1.152999999999999972e+02 -9.125287902638223869e-02
1.153499999999999943e+02 -9.133872374071552724e-02
1.154000000000000057e+02 -9.164688713638415030e-02
1.154500000000000028e+02 -9.089234631162121381e-02
1.155000000000000000e+02 -9.101317822330763641e-02
1.155499999999999972e+02 -9.127960801668447144e-02
1.155999999999999943e+02 -9.159211421935445352e-02
1.156500000000000057e+02 -9.168002783113692045e-02
1.157000000000000028e+02 -9.187888351434590761e-02
1.157500000000000000e+02 -9.205225605809762290e-02
1.157999999999999972e+02 -9.271698339189031468e-02
1.158499999999999943e+02 -9.300625047794393307e-02
1.159000000000000057e+02 -9.177617267166442161e-02
1.159500000000000028e+02 -9.227847908226138873e-02
1.160000000000000000e+02 -9.224351101984143431e-02
1.160499999999999972e+02 -9.259261711540013595e-02
1.160999999999999943e+02 -9.294360053884231920e-02
1.161500000000000057e+02 -9.335426630139843918e-02
1.162000000000000028e+02 -9.361849162060671692e-02
1.162500000000000000e+02 -9.371225668827488919e-02
1.162999999999999972e+02 -9.427251950684387150e-02
1.163499999999999943e+02 -9.422798758852608814e-02
1.164000000000000057e+02 -9.432797354727172345e-02
1.164500000000000028e+02 -9.440269312687758763e-02
1.165000000000000000e+02 -9.442740069826166538e-02
1.165499999999999972e+02 -9.447240285036352658e-02
1.165999999999999943e+02 -9.451166655286170892e-02
1.166500000000000057e+02 -9.553651677076160920e-02
1.167000000000000028e+02 -9.560133902184174415e-02
1.167500000000000000e+02 -9.566776062015301674e-02
1.167999999999999972e+02 -9.566807394364934547e-02
1.168499999999999943e+02 -9.596894562987090538e-02
1.169000000000000057e+02 -9.597392162619117206e-02
1.169500000000000028e+02 -9.607112377300792982e-02
1.170000000000000000e+02 -9.615193341048096365e-02
1.170499999999999972e+02 -9.641633355375532621e-02
1.170999999999999943e+02 -9.646590036671358337e-02
1.171500000000000057e+02 -9.641532035243971510e-02
1.172000000000000028e+02 -9.640376943493229878e-02
1.172500000000000000e+02 -9.604009169713745298e-02
1.172999999999999972e+02 -9.619698676368790280e-02
1.173499999999999943e+02 -9.650667559192037392e-02
1.174000000000000057e+02 -9.680552852291814114e-02
1.174500000000000028e+02 -9.698541951737013611e-02
1.175000000000000000e+02 -9.696692769169086568e-02
1.175499999999999972e+02 -9.711065757909022322e-02
1.175999999999999943e+02 -9.754832342132849221e-02
1.176500000000000057e+02 -9.752612447578183630e-02
1.177000000000000028e+02 -9.774882945641170939e-02
1.177500000000000000e+02 -9.767537502095109680e-02
1.177999999999999972e+02 -9.790196784233039240e-02
1.178499999999999943e+02 -9.815697385522469121e-02
1.179000000000000057e+02 -9.821278339302179361e-02
1.179500000000000028e+02 -9.839361964289089491e-02
1.180000000000000000e+02 -9.903622365801613425e-02
1.180499999999999972e+02 -9.921712220965878126e-02
1.180999999999999943e+02 -9.943130189907918581e-02
1.181500000000000057e+02 -9.937597402276202030e-02
1.182000000000000028e+02 -9.957740275351564807e-02
1.182500000000000000e+02 -9.989265535382103878e-02
1.182999999999999972e+02 -8.836911916399692313e-02
1.183499999999999943e+02 -8.784573687155741717e-02
1.184000000000000057e+02 -8.794079064759602327e-02
1.184500000000000028e+02 -8.806833772961725204e-02
1.185000000000000000e+02 -8.795118933890877511e-02
1.185499999999999972e+02 -8.760806922379858752e-02
1.185999999999999943e+02 -8.772246583616089000e-02
1.186500000000000057e+02 -8.772919000971599046e-02
1.187000000000000028e+02 -8.804736931194584448e-02
1.187500000000000000e+02 -8.797155862113886782e-02
1.187999999999999972e+02 -8.796926756903096500e-02
1.188499999999999943e+02 -8.771849791273245156e-02
1.189000000000000057e+02 -8.778806420749868389e-02
1.189500000000000028e+02 -8.774285248284183214e-02
1.190000000000000000e+02 -8.781078990536336781e-02
1.190499999999999972e+02 -8.807655678261118448e-02
1.190999999999999943e+02 -8.804435930370514696e-02
1.191500000000000057e+02 -8.799781176231634416e-02
1.192000000000000028e+02 -8.826103816572879179e-02
1.192500000000000000e+02 -8.820835359228107464e-02
1.192999999999999972e+02 -8.823940083213252517e-02
1.193499999999999943e+02 -8.821743625959063695e-02
1.194000000000000057e+02 -8.831406353839373058e-02
1.194500000000000028e+02 -8.836078164566082971e-02
1.195000000000000000e+02 -8.832675329661043850e-02
1.195499999999999972e+02 -8.832959807360106497e-02
1.195999999999999943e+02 -8.858404449282586413e-02
1.196500000000000057e+02 -8.852639990032365458e-02
1.197000000000000028e+02 -8.859032787426580902e-02
1.197500000000000000e+02 -8.867664089156210294e-02
1.197999999999999972e+02 -8.845141205513347427e-02
1.198499999999999943e+02 -8.854634706400410504e-02
1.199000000000000057e+02 -8.863876113670032808e-02
1.199500000000000028e+02 -8.867493252117955582e-02
1.200000000000000000e+02 -8.874106608963164278e-02
1.200499999999999972e+02 -8.872635770235309804e-02
1.200999999999999943e+02 -8.873675126932957513e-02
1.201500000000000057e+02 -8.853995400958744599e-02
1.202000000000000028e+02 -8.839998344938423958e-02
1.202500000000000000e+02 -8.861146129716972186e-02
1.202999999999999972e+02 -8.917216209763334511e-02
1.203499999999999943e+02 -8.917987526370894924e-02
1.204000000000000057e+02 -8.802965010446171801e-02
1.204500000000000028e+02 -8.779659964451679011e-02
1.205000000000000000e+02 -8.812152650526999809e-02
1.205499999999999972e+02 -8.799273882936366198e-02
1.205999999999999943e+02 -1.387265936344178885e-01
1.206500000000000057e+02 -1.386144262018120521e-01
1.207000000000000028e+02 -1.384172469945414707e-01
1.207500000000000000e+02 -1.379914980045408579e-01
1.207999999999999972e+02 -1.380995529411763179e-01
1.208499999999999943e+02 -1.382319904330098215e-01
1.209000000000000057e+02 -1.372724439474531100e-01
1.209500000000000028e+02 -1.371791020536814454e-01
1.210000000000000000e+02 -1.352652733981450639e-01
1.210499999999999972e+02 -1.360108119196354326e-01
1.210999999999999943e+02 -1.355259552142283885e-01
1.211500000000000057e+02 -1.354865540124141343e-01
1.212000000000000028e+02 -1.353069670312414541e-01
1.212500000000000000e+02 -1.351104429534120688e-01
1.212999999999999972e+02 -1.351608407793719047e-01
1.213499999999999943e+02 -1.347687014581267495e-01
1.214000000000000057e+02 -1.355358483438616479e-01
1.214500000000000028e+02 -1.357377765147632365e-01
1.215000000000000000e+02 -1.358187287323469605e-01
1.215499999999999972e+02 -1.362253602277705977e-01
1.215999999999999943e+02 -1.364257158026517536e-01
1.216500000000000057e+02 -1.362645091861239832e-01
1.217000000000000028e+02 -1.360408350505443731e-01
1.217500000000000000e+02 -1.361524720969386204e-01
1.217999999999999972e+02 -1.356825900598663814e-01
1.218499999999999943e+02 -1.356093775485508468e-01
1.219000000000000057e+02 -1.354787302759218603e-01
1.219500000000000028e+02 -1.367677025443944094e-01
1.220000000000000000e+02 -1.362076246827185200e-01
1.220499999999999972e+02 -1.372183609856241215e-01
1.220999999999999943e+02 -1.369847112230689890e-01
1.221500000000000057e+02 -1.386969757545356841e-01
1.222000000000000028e+02 -1.386194797184194527e-01
1.222500000000000000e+02 -1.388359075003411103e-01
1.222999999999999972e+02 -1.390782625683366358e-01
1.223499999999999943e+02 -1.390762804821286669e-01
1.224000000000000057e+02 -1.380638896166657137e-01
1.224500000000000028e+02 -1.386761672425016745e-01
1.225000000000000000e+02 -1.309213132868839446e-01
1.225499999999999972e+02 -1.313574611852707241e-01
1.225999999999999943e+02 -1.292225515053868068e-01
1.226500000000000057e+02 -1.294020246244474703e-01
1.227000000000000028e+02 -1.308453951705160490e-01
1.227500000000000000e+02 -1.301317532660362652e-01
1.227999999999999972e+02 -1.302422275107914529e-01
1.228499999999999943e+02 -1.298856056671780501e-01
1.229000000000000057e+02 -1.300996246037810222e-01
1.229500000000000028e+02 -1.288158819714388392e-01
1.230000000000000000e+02 -1.297529806844944233e-01
1.230499999999999972e+02 -1.304617379894939255e-01
1.230999999999999943e+02 -1.322049653398784386e-01
1.231500000000000057e+02 -1.321335808585572258e-01
1.232000000000000028e+02 -1.320425271646246124e-01
1.232500000000000000e+02 -1.319880465423282634e-01
1.232999999999999972e+02 -1.318057382220949869e-01
1.233499999999999943e+02 -1.317731639234192564e-01
1.234000000000000057e+02 -1.314337508355338247e-01
1.234500000000000028e+02 -1.309319034626963973e-01
1.235000000000000000e+02 -1.294226781316549779e-01
1.235499999999999972e+02 -1.293857643758875575e-01
1.235999999999999943e+02 -1.303555687555207065e-01
1.236500000000000057e+02 -1.306010334172112985e-01
1.237000000000000028e+02 -1.283821651660745078e-01
1.237500000000000000e+02 -1.251105453212349727e-01
1.237999999999999972e+02 -1.250955439791643364e-01
1.238499999999999943e+02 -1.248236093302504401e-01
1.239000000000000057e+02 -1.245767071077110988e-01
1.239500000000000028e+02 -1.239205598197049424e-01
1.240000000000000000e+02 -1.233661761127451684e-01
1.240499999999999972e+02 -1.244575566052207871e-01
1.240999999999999943e+02 -1.244694588021620918e-01
1.241500000000000057e+02 -1.229794681793393157e-01
1.242000000000000028e+02 -1.219917170705503567e-01
1.242500000000000000e+02 -1.214021801911556731e-01
1.242999999999999972e+02 -1.215257373981715738e-01
1.243499999999999943e+02 -1.226314110169322846e-01
1.244000000000000057e+02 -1.203422735211624739e-01
1.244500000000000028e+02 -1.177372646342533524e-01
1.245000000000000000e+02 -1.174720790104221285e-01
1.245499999999999972e+02 -1.150525802222703425e-01
1.245999999999999943e+02 -1.150817264083762309e-01
1.246500000000000057e+02 -1.133085927793510000e-01
1.247000000000000028e+02 -1.130321449667203021e-01
1.247500000000000000e+02 -1.134101779458778075e-01
1.247999999999999972e+02 -1.018368975242083391e-01
1.248499999999999943e+02 -1.008009517585304743e-01
1.249000000000000057e+02 -9.766972437289229980e-02
1.249500000000000028e+02 -9.718232884777623648e-02
1.250000000000000000e+02 -9.664547100720671802e-02
1.250499999999999972e+02 -9.502164726329309641e-02
1.250999999999999943e+02 -9.506241885388511115e-02
1.251500000000000057e+02 -9.456127667740275855e-02
1.252000000000000028e+02 -9.398373312400383484e-02
1.252500000000000000e+02 -9.395732780840437837e-02
1.252999999999999972e+02 -9.287486297838211391e-02
1.253499999999999943e+02 -9.230950560714673570e-02
1.254000000000000057e+02 -9.147724388582471888e-02
1.254500000000000028e+02 -8.990646957990126864e-02
1.255000000000000000e+02 -8.941427214491501352e-02
1.255499999999999972e+02 -8.970847481632866771e-02
1.255999999999999943e+02 -9.043565191893787603e-02
1.256500000000000057e+02 -8.987464639113992848e-02
1.257000000000000028e+02 -8.945408343686829522e-02
1.257500000000000000e+02 -9.000049335816717733e-02
1.257999999999999972e+02 -8.948234072177699283e-02
1.258499999999999943e+02 -8.792194592105331830e-02
1.259000000000000057e+02 -8.814613636244571226e-02
1.259500000000000028e+02 -8.741107471366760251e-02
1.260000000000000000e+02 -8.779665605211389723e-02
1.260499999999999972e+02 -8.748025418079957705e-02
1.260999999999999943e+02 -8.659458667273807475e-02
1.261500000000000057e+02 -8.460270514120150909e-02
1.262000000000000028e+02 -8.491336430888425657e-02
1.262500000000000000e+02 -8.405035620635326055e-02
1.262999999999999972e+02 -8.134582876986568012e-02
1.263499999999999943e+02 -8.070109258564382715e-02
1.264000000000000057e+02 -7.468280014516795462e-02
1.264500000000000028e+02 -7.218515751098830702e-02
1.265000000000000000e+02 -7.378095522963812325e-02
1.265499999999999972e+02 -7.315235899571290168e-02
1.265999999999999943e+02 -7.153667423774366652e-02
1.266500000000000057e+02 -7.281522508522682291e-02
1.267000000000000028e+02 -7.170984302940107413e-02
1.267500000000000000e+02 -7.143540134724837842e-02
1.267999999999999972e+02 -7.090497042491344937e-02
1.268499999999999943e+02 -7.159088561645213233e-02
1.269000000000000057e+02 -7.288547184776074384e-02
1.269500000000000028e+02 -7.241669935708605621e-02
1.270000000000000000e+02 -7.154924735096226951e-02
1.270499999999999972e+02 -7.292855690838127847e-02
1.270999999999999943e+02 -7.196898095917723948e-02
1.271500000000000057e+02 -6.097071421246454126e-02
1.272000000000000028e+02 -6.163419711848825561e-02
1.272500000000000000e+02 -5.928679039359999875e-02
1.272999999999999972e+02 -5.725262238918486096e-02
1.273499999999999943e+02 -5.518137544492044549e-02
1.274000000000000057e+02 -5.421136701075188191e-02
1.274500000000000028e+02 -5.260630699192626186e-02
1.275000000000000000e+02 -5.002967592025613780e-02
1.275499999999999972e+02 -4.841915232732062202e-02
1.275999999999999943e+02 -4.678203323565355981e-02
1.276500000000000057e+02 -4.396355268962012092e-02
1.277000000000000028e+02 -4.325041296546960207e-02
1.277500000000000000e+02 -4.276349472985985223e-02
1.277999999999999972e+02 -4.145078874539102204e-02
1.278499999999999943e+02 -4.177441763226626831e-02
1.279000000000000057e+02 -6.419842486671161093e-03
1.279500000000000028e+02 -4.761886829217166182e-03
1.280000000000000000e+02 -4.460166511337666437e-03
1.280500000000000114e+02 -5.357081739018702653e-03
1.280999999999999943e+02 -3.740709631496026959e-03
1.281500000000000057e+02 -3.140486152735435903e-03
1.281999999999999886e+02 -2.964198684614640072e-03
1.282500000000000000e+02 -1.229629009223811263e-03
1.283000000000000114e+02 -5.815825538924161752e-04
1.283499999999999943e+02 3.573885896559531646e-03
1.284000000000000057e+02 5.835659087801815283e-03
1.284499999999999886e+02 8.501019236008686836e-03
1.285000000000000000e+02 1.403698096720509131e-02
1.285500000000000114e+02 1.311480346627250451e-02
1.285999999999999943e+02 1.227225540603917898e-02
1.286500000000000057e+02 1.046336013068919699e-02
1.286999999999999886e+02 1.148128820214444276e-02
1.287500000000000000e+02 1.127506410160485431e-02
1.288000000000000114e+02 1.221781416544461332e-02
1.288499999999999943e+02 1.037322472217825156e-02
1.289000000000000057e+02 1.077896255394514627e-02
1.289499999999999886e+02 1.008864118456456564e-02
1.290000000000000000e+02 9.999464009575768572e-03
1.290500000000000114e+02 1.022906642220425093e-02
1.290999999999999943e+02 9.217458761371472367e-03
1.291500000000000057e+02 8.627010046670073248e-03
1.291999999999999886e+02 7.243132550373624495e-03
1.292500000000000000e+02 8.697741611193963648e-03
1.293000000000000114e+02 8.505132907537935744e-03
1.293499999999999943e+02 9.068466037673059837e-03
1.294000000000000057e+02 8.835640942434641251e-03
1.294499999999999886e+02 1.080638062097107922e-02
1.295000000000000000e+02 9.460087489665824217e-03
1.295500000000000114e+02 9.455254384431413528e-03
1.295999999999999943e+02 9.382716400129508666e-03
1.296500000000000057e+02 8.065160452314600742e-03
1.296999999999999886e+02 7.379226892347529217e-03
1.297500000000000000e+02 7.174834935231142255e-03
1.298000000000000114e+02 5.722109870014464514e-03
1.298499999999999943e+02 4.709337464418467296e-03
1.299000000000000057e+02 4.168095965992039964e-03
1.299499999999999886e+02 3.144893767164681775e-03
1.300000000000000000e+02 2.420054520833530426e-03
1.300500000000000114e+02 1.774789860732426446e-03
1.300999999999999943e+02 2.716180773092098481e-03
1.301500000000000057e+02 3.735083141180004906e-03
1.301999999999999886e+02 2.804056216480038839e-03
1.302500000000000000e+02 1.244619159150710599e-03
1.303000000000000114e+02 7.503689114731613118e-03
1.303499999999999943e+02 7.817210405081325905e-03
1.304000000000000057e+02 7.551572119703182581e-03
1.304499999999999886e+02 8.338418178654140311e-03
1.305000000000000000e+02 8.738250380874801673e-03
1.305500000000000114e+02 9.392392986493228527e-03
1.305999999999999943e+02 7.990045682292440735e-03
1.306500000000000057e+02 9.760150405060485576e-03
1.306999999999999886e+02 1.047050850993562834e-02
1.307500000000000000e+02 1.050749012204464997e-02
1.308000000000000114e+02 1.059275297875674274e-02
1.308499999999999943e+02 1.057388811728192206e-02
1.309000000000000057e+02 1.017950060202049700e-02
1.309499999999999886e+02 1.043048271268050102e-02
1.310000000000000000e+02 1.044382526574389944e-02
1.310500000000000114e+02 9.909213530944682366e-03
1.310999999999999943e+02 1.091151719633862149e-02
1.311500000000000057e+02 9.704237057121707644e-03
1.311999999999999886e+02 9.905863949123478590e-03
1.312500000000000000e+02 1.243035296389276463e-02
1.313000000000000114e+02 1.404977988642658500e-02
1.313499999999999943e+02 1.454109000031403136e-02
1.314000000000000057e+02 1.347047931024278854e-02
1.314499999999999886e+02 1.187368782716338202e-02
1.315000000000000000e+02 1.253889204795931994e-02
1.315500000000000114e+02 1.238634941931270050e-02
1.315999999999999943e+02 1.067290606489808974e-02
1.316500000000000057e+02 1.320390375326642093e-02
1.316999999999999886e+02 1.211002110062877474e-02
1.317500000000000000e+02 1.177650915054452574e-02
1.318000000000000114e+02 9.736579727476945417e-03
1.318499999999999943e+02 1.244954236880062293e-02
1.319000000000000057e+02 1.229777338176361173e-02
1.319499999999999886e+02 1.217485316436148733e-02
1.320000000000000000e+02 1.315516476445376115e-02
1.320500000000000114e+02 1.387912216655884899e-02
1.320999999999999943e+02 1.414559349174813151e-02
1.321500000000000057e+02 1.436007995607072561e-02
1.321999999999999886e+02 1.421567286848158737e-02
1.322500000000000000e+02 1.349589150955964045e-02
1.323000000000000114e+02 1.327103742590576146e-02
1.323499999999999943e+02 1.342701105202712651e-02
1.324000000000000057e+02 1.240316446693140798e-02
1.324499999999999886e+02 1.379357849668216840e-02
1.325000000000000000e+02 1.401224280878023663e-02
1.325500000000000114e+02 1.449111690338019190e-02
1.325999999999999943e+02 1.480392421489860541e-02
1.326500000000000057e+02 1.471151042028905238e-02
1.326999999999999886e+02 1.540595101089561013e-02
1.327500000000000000e+02 1.576437747525665303e-02
1.328000000000000114e+02 1.432767093618955365e-02
1.328499999999999943e+02 1.384561498204378224e-02
1.329000000000000057e+02 1.081048240879326286e-02
1.329499999999999886e+02 1.032283946816417788e-02
1.330000000000000000e+02 9.292547512260412867e-03
1.330500000000000114e+02 8.674107552978172278e-03
1.330999999999999943e+02 7.838528512056153544e-03
1.331500000000000057e+02 8.856756420568384289e-03
1.331999999999999886e+02 7.113744835113202519e-03
1.332500000000000000e+02 7.453155599615812234e-03
1.333000000000000114e+02 7.796937290793280392e-03
1.333499999999999943e+02 8.135166152064375947e-03
1.334000000000000057e+02 8.251921610536871662e-03
1.334499999999999886e+02 9.030013279300043091e-03
1.335000000000000000e+02 9.235398060118308466e-03
1.335500000000000114e+02 9.727587841603423449e-03
1.335999999999999943e+02 9.549342896171569839e-03
1.336500000000000057e+02 1.053641010754635676e-02
1.336999999999999886e+02 1.000815001664915119e-02
1.337500000000000000e+02 7.964620065830286047e-03
1.338000000000000114e+02 5.971608395784081501e-03
1.338499999999999943e+02 7.265380503945991809e-03
1.339000000000000057e+02 7.475607480386626744e-03
1.339499999999999886e+02 1.165914452421102851e-02
1.340000000000000000e+02 1.172448171452939239e-02
1.340500000000000114e+02 1.273242246755803588e-02
1.340999999999999943e+02 1.187164276572021289e-02
1.341500000000000057e+02 1.227726464424300570e-02
1.341999999999999886e+02 9.673713501579519689e-03
1.342500000000000000e+02 1.043724784832705289e-02
1.343000000000000114e+02 6.235189742131932653e-03
1.343499999999999943e+02 1.204313454542942780e-02
1.344000000000000057e+02 1.411961121737850822e-02
1.344499999999999886e+02 7.330169836484634258e-03
1.345000000000000000e+02 5.069594482397676675e-03
1.345500000000000114e+02 5.704288205301848505e-03
1.345999999999999943e+02 8.095459089504583594e-03
1.346500000000000057e+02 1.141256137329059277e-02
1.346999999999999886e+02 -8.132711150683894982e-03
1.347500000000000000e+02 -8.655801150084727058e-03
1.348000000000000114e+02 -7.453986859348252399e-03
1.348499999999999943e+02 -9.547415511489597273e-03
1.349000000000000057e+02 -9.225767389349222303e-03
1.349499999999999886e+02 -9.073427424289850010e-03
1.350000000000000000e+02 -9.911433802206812138e-03
1.350500000000000114e+02 -9.535792047226345630e-03
1.350999999999999943e+02 -9.480377481049106700e-03
1.351500000000000057e+02 -9.237839803210348352e-03
1.351999999999999886e+02 -8.420658515909874853e-03
1.352500000000000000e+02 -7.674377872825091304e-03
1.353000000000000114e+02 -7.988777298702389937e-03
1.353499999999999943e+02 -6.996010371294490368e-03
1.354000000000000057e+02 -5.749760621484463312e-03
1.354499999999999886e+02 -5.491344931271237642e-03
1.355000000000000000e+02 -5.616491310502225859e-03
1.355500000000000114e+02 -5.320823855474101846e-03
1.355999999999999943e+02 -5.792047986390363307e-03
1.356500000000000057e+02 -4.057901536034418284e-03
1.356999999999999886e+02 -2.617660505144564151e-03
1.357500000000000000e+02 -2.078788374194156813e-03
1.358000000000000114e+02 -2.022874570342610406e-03
1.358499999999999943e+02 -1.220887005162770962e-03
1.359000000000000057e+02 -8.295950984058508794e-04
1.359499999999999886e+02 -2.795874823468363327e-04
1.360000000000000000e+02 1.615567151605534768e-02
1.360500000000000114e+02 1.616795427341274557e-02
1.360999999999999943e+02 1.747085451817767185e-02
1.361500000000000057e+02 1.766443329922167196e-02
1.361999999999999886e+02 1.895595896160419402e-02
1.362500000000000000e+02 1.924527599557490989e-02
1.363000000000000114e+02 2.022718798363382087e-02
1.363499999999999943e+02 2.072233538694043600e-02
1.364000000000000057e+02 2.082524988334143873e-02
1.364499999999999886e+02 2.242110444983099263e-02
1.365000000000000000e+02 2.329504185118486809e-02
1.365500000000000114e+02 2.504576122427741233e-02
1.365999999999999943e+02 2.604195012898178480e-02
1.366500000000000057e+02 2.748281369763132254e-02
1.366999999999999886e+02 2.744331419705639888e-02
1.367500000000000000e+02 3.770857571574870448e-02
1.368000000000000114e+02 3.704275286628846975e-02
1.368499999999999943e+02 3.706594026660907371e-02
1.369000000000000057e+02 3.730305034664192776e-02
1.369499999999999886e+02 3.756815855455063191e-02
1.370000000000000000e+02 3.809233490363832936e-02
1.370500000000000114e+02 3.737019948086028193e-02
1.370999999999999943e+02 3.771393607503759765e-02
1.371500000000000057e+02 3.800996048533503840e-02
1.371999999999999886e+02 3.702221046186045944e-02
1.372500000000000000e+02 3.563860965155522809e-02
1.373000000000000114e+02 3.635648258802321592e-02
1.373499999999999943e+02 3.557458667375824890e-02
1.374000000000000057e+02 3.565231981689336721e-02
1.374499999999999886e+02 3.919591326909929035e-02
1.375000000000000000e+02 4.081222301085403459e-02
1.375500000000000114e+02 4.201743843921578597e-02
1.375999999999999943e+02 4.295882812112290783e-02
1.376500000000000057e+02 4.401947951698413630e-02
1.376999999999999886e+02 4.361420239297505996e-02
1.377500000000000000e+02 4.511404907705872380e-02
1.378000000000000114e+02 4.548154000374108469e-02
1.378499999999999943e+02 4.560554942797939715e-02
1.379000000000000057e+02 4.445123367468632736e-02
1.379499999999999886e+02 4.381240213914523729e-02
1.380000000000000000e+02 4.498139833854326169e-02
1.380500000000000114e+02 4.680589153005473152e-02
1.380999999999999943e+02 4.782618400420354798e-02
1.381500000000000057e+02 4.677448804638215801e-02
1.381999999999999886e+02 4.763118359702107896e-02
1.382500000000000000e+02 4.832776539438484592e-02
1.383000000000000114e+02 4.960309120250009501e-02
1.383499999999999943e+02 4.942203222255047573e-02
1.384000000000000057e+02 5.028756782154466393e-02
1.384499999999999886e+02 4.971866859033634983e-02
1.385000000000000000e+02 4.934884370218475119e-02
1.385500000000000114e+02 5.005079247607180370e-02
1.385999999999999943e+02 4.941285826429995393e-02
1.386500000000000057e+02 4.999466699518554519e-02
1.386999999999999886e+02 4.976437520349302063e-02
1.387500000000000000e+02 4.968608975249121790e-02
1.388000000000000114e+02 5.112439350321645870e-02
1.388499999999999943e+02 5.095646672814813788e-02
1.389000000000000057e+02 5.181178078665923253e-02
1.389499999999999886e+02 5.542973294558554975e-02
1.390000000000000000e+02 5.509704947318688067e-02
1.390500000000000114e+02 5.558345992260649293e-02
1.390999999999999943e+02 5.576140851345870453e-02
1.391500000000000057e+02 5.342245545294090070e-02
1.391999999999999886e+02 5.350988918172171205e-02
1.392500000000000000e+02 5.286044263677425886e-02
1.393000000000000114e+02 5.315360590071142866e-02
1.393499999999999943e+02 5.339312449628526996e-02
1.394000000000000057e+02 5.352978967484135070e-02
1.394499999999999886e+02 5.298570468670544403e-02
1.395000000000000000e+02 5.332029949443049116e-02
1.395500000000000114e+02 5.370311097072807266e-02
1.395999999999999943e+02 5.359896792959450984e-02
1.396500000000000057e+02 5.345248315503590281e-02
1.396999999999999886e+02 4.559196586868669021e-02
1.397500000000000000e+02 4.489376995547800231e-02
1.398000000000000114e+02 4.453642951181977644e-02
1.398499999999999943e+02 3.590938706842255329e-02
1.399000000000000057e+02 3.450098797969392006e-02
1.399499999999999886e+02 3.381693658347147829e-02
1.400000000000000000e+02 3.347154323404599729e-02
1.400500000000000114e+02 3.326919239806190587e-02
1.400999999999999943e+02 3.356225304336024617e-02
1.401500000000000057e+02 3.286088780277741928e-02
1.401999999999999886e+02 3.173093510735463391e-02
1.402500000000000000e+02 3.285057064125419118e-02
1.403000000000000114e+02 3.179650257982581663e-02
1.403499999999999943e+02 3.404954459246971321e-02
1.404000000000000057e+02 3.435030182443334773e-02
1.404499999999999886e+02 3.167912303905540822e-02
1.405000000000000000e+02 3.047863274358955654e-02
1.405500000000000114e+02 3.211019800122766332e-02
1.405999999999999943e+02 3.322272990925890374e-02
1.406500000000000057e+02 3.178557434074569255e-02
1.406999999999999886e+02 3.107582313632848911e-02
1.407500000000000000e+02 3.263597686185439051e-02
1.408000000000000114e+02 3.506288576497736120e-02
1.408499999999999943e+02 3.451068125132554509e-02
1.409000000000000057e+02 3.459362056433417515e-02
1.409499999999999886e+02 3.495403399923145693e-02
1.410000000000000000e+02 3.826184357312545359e-02
1.410500000000000114e+02 3.412773873761837384e-02
1.410999999999999943e+02 3.581611807304461992e-02
1.411500000000000057e+02 3.788727989898636739e-02
1.411999999999999886e+02 1.381295925966404339e-02
1.412500000000000000e+02 1.435935633954592457e-02
1.413000000000000114e+02 1.446814966870048520e-02
1.413499999999999943e+02 1.893022101823445616e-02
1.414000000000000057e+02 1.891684868745644940e-02
1.414499999999999886e+02 1.992850558554404988e-02
1.415000000000000000e+02 1.944172070605043601e-02
1.415500000000000114e+02 1.946305646185652813e-02
1.415999999999999943e+02 1.905550129092460285e-02
1.416500000000000057e+02 1.935724710192367193e-02
1.416999999999999886e+02 1.898411177703414679e-02
1.417500000000000000e+02 2.104032200773909081e-02
1.418000000000000114e+02 2.067368219584709080e-02
1.418499999999999943e+02 2.195261446972942773e-02
1.419000000000000057e+02 2.255239263243068518e-02
1.419499999999999886e+02 2.744901807618070969e-02
1.420000000000000000e+02 2.735541336656441627e-02
1.420500000000000114e+02 2.763868013605710189e-02
1.420999999999999943e+02 2.607836511078519270e-02
1.421500000000000057e+02 2.497433282981682129e-02
1.421999999999999886e+02 2.548089044171878911e-02
1.422500000000000000e+02 2.428636863440487501e-02
1.423000000000000114e+02 2.549554950743019785e-02
1.423499999999999943e+02 2.722931522390154707e-02
1.424000000000000057e+02 2.716073022438071291e-02
1.424499999999999886e+02 2.838502447535466364e-02
1.425000000000000000e+02 2.882613876640837888e-02
1.425500000000000114e+02 2.926005931596650095e-02
1.425999999999999943e+02 2.981068456468746047e-02
1.426500000000000057e+02 2.917338452362619461e-02
1.426999999999999886e+02 2.981449887791332021e-02
1.427500000000000000e+02 2.888162601930224435e-02
1.428000000000000114e+02 2.922828047484844066e-02
1.428499999999999943e+02 2.978442131625293199e-02
1.429000000000000057e+02 2.987857829462997952e-02
1.429499999999999886e+02 3.026284937914610132e-02
1.430000000000000000e+02 3.036297942218564930e-02
1.430500000000000114e+02 3.125896742429668668e-02
1.430999999999999943e+02 3.158488953410929639e-02
1.431500000000000057e+02 3.176844299794859272e-02
1.431999999999999886e+02 3.694805383311263597e-02
1.432500000000000000e+02 3.825966898925722143e-02
1.433000000000000114e+02 1.313269411385586775e-02
1.433499999999999943e+02 1.259602850332479200e-02
1.434000000000000057e+02 1.120198042303582886e-02
1.434499999999999886e+02 1.179985642619447821e-02
1.435000000000000000e+02 1.059625246302140986e-02
1.435500000000000114e+02 1.019710826550853169e-02
1.435999999999999943e+02 1.092716372587913820e-02
1.436500000000000057e+02 1.328455126993872103e-02
1.436999999999999886e+02 1.411748266752185961e-02
1.437500000000000000e+02 1.198205514174620866e-02
1.438000000000000114e+02 1.232740790357923950e-02
1.438499999999999943e+02 1.173541259077861762e-02
1.439000000000000057e+02 1.292575723007550678e-02
1.439499999999999886e+02 1.298249507604066870e-02
1.440000000000000000e+02 1.294601116309818112e-02
1.440500000000000114e+02 1.479272971615027202e-02
1.440999999999999943e+02 1.427452932793947873e-02
1.441500000000000057e+02 1.425627528857645321e-02
1.441999999999999886e+02 1.518593435412456810e-02
1.442500000000000000e+02 1.493997374344548101e-02
1.443000000000000114e+02 1.532942388569558459e-02
1.443499999999999943e+02 1.341770698461595100e-02
1.444000000000000057e+02 1.357530963699871140e-02
1.444499999999999886e+02 1.362036382251070529e-02
1.445000000000000000e+02 1.315212105057781897e-02
1.445500000000000114e+02 1.233706130352810355e-02
1.445999999999999943e+02 1.232966397012175835e-02
1.446500000000000057e+02 1.226512680546528594e-02
1.446999999999999886e+02 1.224924755619597426e-02
1.447500000000000000e+02 1.219017326917743241e-02
1.448000000000000114e+02 1.175592317701610982e-02
1.448499999999999943e+02 1.194685634695258000e-02
1.449000000000000057e+02 1.197436817843647652e-02
1.449499999999999886e+02 1.257541761496001713e-02
1.450000000000000000e+02 1.236983408952093723e-02
1.450500000000000114e+02 1.199663650802917057e-02
1.450999999999999943e+02 1.200136515345365251e-02
1.451500000000000057e+02 1.222959303971855871e-02
1.451999999999999886e+02 1.157031548832481577e-02
1.452500000000000000e+02 1.162752515288726154e-02
1.453000000000000114e+02 1.148528346998015613e-02
1.453499999999999943e+02 1.013325635972787964e-02
1.454000000000000057e+02 1.040996040888636509e-02
1.454499999999999886e+02 1.016482412293099463e-02
1.455000000000000000e+02 1.011253414804484142e-02
1.455500000000000114e+02 1.015888448499010534e-02
1.455999999999999943e+02 9.374023889192444059e-03
1.456500000000000057e+02 9.218462943881502655e-03
1.456999999999999886e+02 9.205899142863975884e-03
1.457500000000000000e+02 8.093278513139349345e-03
1.458000000000000114e+02 7.853195958472952362e-03
1.458499999999999943e+02 7.771421850643872760e-03
1.459000000000000057e+02 7.909819066945241242e-03
1.459499999999999886e+02 7.986210097266297978e-03
1.460000000000000000e+02 1.221963764124237711e-02
1.460500000000000114e+02 9.265084023019206153e-03
1.460999999999999943e+02 9.282447784451110934e-03
1.461500000000000057e+02 8.303025806724597183e-03
1.461999999999999886e+02 8.265309323686128445e-03
1.462500000000000000e+02 8.209095141967177184e-03
1.463000000000000114e+02 8.223207712992114740e-03
1.463499999999999943e+02 7.501315861758909610e-03
1.464000000000000057e+02 7.385992546830792531e-03
1.464499999999999886e+02 7.609208215540838767e-03
1.465000000000000000e+02 4.421348080813301655e-03
1.465500000000000114e+02 5.899715734757526343e-03
1.465999999999999943e+02 5.105747363914707286e-03
1.466500000000000057e+02 5.097529424046099399e-03
1.466999999999999886e+02 5.072163283436921695e-03
1.467500000000000000e+02 5.263982163630969401e-03
1.468000000000000114e+02 4.731755889207337785e-03
1.468499999999999943e+02 4.647740275174713775e-03
1.469000000000000057e+02 4.486532733484527129e-03
1.469499999999999886e+02 4.127186377037286510e-03
1.470000000000000000e+02 3.100394445777738747e-03
1.470500000000000114e+02 4.837800799259621767e-03
1.470999999999999943e+02 5.531288101355115797e-03
1.471500000000000057e+02 -1.504660439240226161e-02
1.471999999999999886e+02 -1.482774064403684887e-02
1.472500000000000000e+02 -1.445576197496599088e-02
1.473000000000000114e+02 -1.459480815556966210e-02
1.473499999999999943e+02 -1.447505486196717060e-02
1.474000000000000057e+02 -1.456954388756892538e-02
1.474499999999999886e+02 -1.457354473654246495e-02
1.475000000000000000e+02 -1.850106854051329630e-02
1.475500000000000114e+02 -1.788703846981914980e-02
1.475999999999999943e+02 -1.859778273132670773e-02
1.476500000000000057e+02 -1.863312262203391592e-02
1.476999999999999886e+02 -1.876834899972992798e-02
1.477500000000000000e+02 -2.094389640574379624e-02
1.478000000000000114e+02 -2.108634407657467361e-02
1.478499999999999943e+02 -2.071536054542770858e-02
1.479000000000000057e+02 -2.076033421339986557e-02
1.479499999999999886e+02 -2.092194963046247955e-02
1.480000000000000000e+02 -2.062001794009508948e-02
1.480500000000000114e+02 -2.105528136490180530e-02
1.480999999999999943e+02 -1.960937405564169844e-02
1.481500000000000057e+02 -1.945864729096470278e-02
1.481999999999999886e+02 -1.950779069847026828e-02
1.482500000000000000e+02 -1.952175080864238660e-02
1.483000000000000114e+02 -1.955193168259337574e-02
1.483499999999999943e+02 -1.959368614461803881e-02
1.484000000000000057e+02 -2.019088628415808065e-02
1.484499999999999886e+02 -1.973284482583502128e-02
1.485000000000000000e+02 -2.091673721057043384e-02
1.485500000000000114e+02 -2.113566515649922817e-02
1.485999999999999943e+02 -2.141071809883350260e-02
1.486500000000000057e+02 -2.147788552383502261e-02
1.486999999999999886e+02 -2.177560912876322016e-02
1.487500000000000000e+02 -2.188708458742488414e-02
1.488000000000000114e+02 -2.185861914225242092e-02
1.488499999999999943e+02 -2.188009791310440572e-02
1.489000000000000057e+02 -2.190676736833079702e-02
1.489499999999999886e+02 -2.235000746648013736e-02
1.490000000000000000e+02 -2.185749428818116805e-02
1.490500000000000114e+02 -2.165628475765251151e-02
1.490999999999999943e+02 -2.171236144851962369e-02
1.491500000000000057e+02 -2.170312853156760105e-02
1.491999999999999886e+02 -2.203935381252997150e-02
1.492500000000000000e+02 -2.201216192375063038e-02
1.493000000000000114e+02 -2.199803417951346277e-02
1.493499999999999943e+02 -2.185225826028491108e-02
1.494000000000000057e+02 -2.183752951414533183e-02
1.494499999999999886e+02 -2.182753258142555372e-02
1.495000000000000000e+02 -2.170483859951064659e-02
1.495500000000000114e+02 -2.116129788780839877e-02
1.495999999999999943e+02 -1.968680307450526232e-02
1.496500000000000057e+02 -1.967403350013803218e-02
1.496999999999999886e+02 -1.970753484668724340e-02
1.497500000000000000e+02 -1.843107867489312754e-02
1.498000000000000114e+02 -1.894632927180675899e-02
1.498499999999999943e+02 -1.950295859113475305e-02
1.499000000000000057e+02 -1.949282654124245839e-02
1.499499999999999886e+02 -1.957744517229520823e-02
1.500000000000000000e+02 -2.005776296214263274e-02
