# Supplementary material for: Elevated concentrations cause upright alpha-synuclein conformation at lipid interfaces
Source: Nat Commun. 2023 Sep 18;14:5731. doi: 10.1038/s41467-023-39843-1 (PMC10507035; doi:10.1038/s41467-023-39843-1)
Supplement: Supplementary file 3 — Source Data [file 41467_2023_39843_MOESM3_ESM.zip › Source Data file/FigureS12/figS12_lowLPR_corr_s4_r1.txt]

0.000000000000000000e+00 nan
5.000000000000000278e-02 nan
1.000000000000000056e-01 nan
1.499999999999999944e-01 nan
2.000000000000000111e-01 nan
2.500000000000000000e-01 nan
2.999999999999999889e-01 nan
3.499999999999999778e-01 nan
4.000000000000000222e-01 nan
4.500000000000000111e-01 nan
5.000000000000000000e-01 nan
5.500000000000000444e-01 nan
5.999999999999999778e-01 nan
6.500000000000000222e-01 nan
6.999999999999999556e-01 nan
7.500000000000000000e-01 nan
8.000000000000000444e-01 nan
8.499999999999999778e-01 nan
9.000000000000000222e-01 nan
9.499999999999999556e-01 nan
1.000000000000000000e+00 nan
1.050000000000000044e+00 nan
1.100000000000000089e+00 nan
1.149999999999999911e+00 nan
1.199999999999999956e+00 nan
1.250000000000000000e+00 nan
1.300000000000000044e+00 nan
1.350000000000000089e+00 nan
1.399999999999999911e+00 nan
1.449999999999999956e+00 nan
1.500000000000000000e+00 nan
1.550000000000000044e+00 nan
1.600000000000000089e+00 nan
1.649999999999999911e+00 nan
1.699999999999999956e+00 nan
1.750000000000000000e+00 nan
1.800000000000000044e+00 nan
1.850000000000000089e+00 nan
1.899999999999999911e+00 nan
1.949999999999999956e+00 nan
2.000000000000000000e+00 nan
2.049999999999999822e+00 nan
2.100000000000000089e+00 nan
2.149999999999999911e+00 nan
2.200000000000000178e+00 nan
2.250000000000000000e+00 nan
2.299999999999999822e+00 nan
2.350000000000000089e+00 nan
2.399999999999999911e+00 nan
2.450000000000000178e+00 nan
2.500000000000000000e+00 nan
2.549999999999999822e+00 nan
2.600000000000000089e+00 nan
2.649999999999999911e+00 nan
2.700000000000000178e+00 nan
2.750000000000000000e+00 nan
2.799999999999999822e+00 nan
2.850000000000000089e+00 nan
2.899999999999999911e+00 nan
2.950000000000000178e+00 nan
3.000000000000000000e+00 nan
3.049999999999999822e+00 nan
3.100000000000000089e+00 nan
3.149999999999999911e+00 nan
3.200000000000000178e+00 nan
3.250000000000000000e+00 nan
3.299999999999999822e+00 nan
3.350000000000000089e+00 nan
3.399999999999999911e+00 nan
3.450000000000000178e+00 nan
3.500000000000000000e+00 nan
3.549999999999999822e+00 nan
3.600000000000000089e+00 nan
3.649999999999999911e+00 nan
3.700000000000000178e+00 nan
3.750000000000000000e+00 nan
3.799999999999999822e+00 nan
3.850000000000000089e+00 nan
3.899999999999999911e+00 nan
3.950000000000000178e+00 nan
4.000000000000000000e+00 nan
4.049999999999999822e+00 nan
4.099999999999999645e+00 nan
4.150000000000000355e+00 nan
4.200000000000000178e+00 nan
4.250000000000000000e+00 nan
4.299999999999999822e+00 nan
4.349999999999999645e+00 nan
4.400000000000000355e+00 nan
4.450000000000000178e+00 nan
4.500000000000000000e+00 nan
4.549999999999999822e+00 nan
4.599999999999999645e+00 nan
4.650000000000000355e+00 nan
4.700000000000000178e+00 nan
4.750000000000000000e+00 nan
4.799999999999999822e+00 nan
4.849999999999999645e+00 nan
4.900000000000000355e+00 nan
4.950000000000000178e+00 nan
5.000000000000000000e+00 nan
5.049999999999999822e+00 nan
5.099999999999999645e+00 nan
5.150000000000000355e+00 nan
5.200000000000000178e+00 nan
5.250000000000000000e+00 nan
5.299999999999999822e+00 nan
5.349999999999999645e+00 nan
5.400000000000000355e+00 nan
5.450000000000000178e+00 nan
5.500000000000000000e+00 nan
5.549999999999999822e+00 nan
5.599999999999999645e+00 nan
5.650000000000000355e+00 nan
5.700000000000000178e+00 nan
5.750000000000000000e+00 nan
5.799999999999999822e+00 nan
5.849999999999999645e+00 nan
5.900000000000000355e+00 nan
5.950000000000000178e+00 nan
6.000000000000000000e+00 nan
6.049999999999999822e+00 nan
6.099999999999999645e+00 nan
6.150000000000000355e+00 nan
6.200000000000000178e+00 nan
6.250000000000000000e+00 nan
6.299999999999999822e+00 nan
6.349999999999999645e+00 nan
6.400000000000000355e+00 nan
6.450000000000000178e+00 nan
6.500000000000000000e+00 nan
6.549999999999999822e+00 nan
6.599999999999999645e+00 nan
6.650000000000000355e+00 nan
6.700000000000000178e+00 nan
6.750000000000000000e+00 nan
6.799999999999999822e+00 nan
6.849999999999999645e+00 nan
6.900000000000000355e+00 nan
6.950000000000000178e+00 nan
7.000000000000000000e+00 nan
7.049999999999999822e+00 nan
7.099999999999999645e+00 nan
7.150000000000000355e+00 nan
7.200000000000000178e+00 nan
7.250000000000000000e+00 nan
7.299999999999999822e+00 nan
7.349999999999999645e+00 nan
7.400000000000000355e+00 nan
7.450000000000000178e+00 nan
7.500000000000000000e+00 nan
7.549999999999999822e+00 nan
7.599999999999999645e+00 nan
7.650000000000000355e+00 nan
7.700000000000000178e+00 nan
7.750000000000000000e+00 nan
7.799999999999999822e+00 nan
7.849999999999999645e+00 nan
7.900000000000000355e+00 nan
7.950000000000000178e+00 nan
8.000000000000000000e+00 nan
8.050000000000000711e+00 nan
8.099999999999999645e+00 nan
8.150000000000000355e+00 nan
8.199999999999999289e+00 nan
8.250000000000000000e+00 nan
8.300000000000000711e+00 nan
8.349999999999999645e+00 nan
8.400000000000000355e+00 nan
8.449999999999999289e+00 nan
8.500000000000000000e+00 nan
8.550000000000000711e+00 nan
8.599999999999999645e+00 nan
8.650000000000000355e+00 nan
8.699999999999999289e+00 nan
8.750000000000000000e+00 nan
8.800000000000000711e+00 nan
8.849999999999999645e+00 nan
8.900000000000000355e+00 nan
8.949999999999999289e+00 nan
9.000000000000000000e+00 nan
9.050000000000000711e+00 nan
9.099999999999999645e+00 nan
9.150000000000000355e+00 nan
9.199999999999999289e+00 nan
9.250000000000000000e+00 nan
9.300000000000000711e+00 nan
9.349999999999999645e+00 nan
9.400000000000000355e+00 nan
9.449999999999999289e+00 nan
9.500000000000000000e+00 nan
9.550000000000000711e+00 nan
9.599999999999999645e+00 nan
9.650000000000000355e+00 nan
9.699999999999999289e+00 nan
9.750000000000000000e+00 nan
9.800000000000000711e+00 nan
9.849999999999999645e+00 nan
9.900000000000000355e+00 nan
9.949999999999999289e+00 nan
1.000000000000000000e+01 nan
1.005000000000000071e+01 nan
1.009999999999999964e+01 nan
1.015000000000000036e+01 nan
1.019999999999999929e+01 nan
1.025000000000000000e+01 nan
1.030000000000000071e+01 nan
1.034999999999999964e+01 nan
1.040000000000000036e+01 nan
1.044999999999999929e+01 nan
1.050000000000000000e+01 nan
1.055000000000000071e+01 nan
1.059999999999999964e+01 nan
1.065000000000000036e+01 nan
1.069999999999999929e+01 nan
1.075000000000000000e+01 nan
1.080000000000000071e+01 nan
1.084999999999999964e+01 nan
1.090000000000000036e+01 nan
1.094999999999999929e+01 nan
1.100000000000000000e+01 nan
1.105000000000000071e+01 nan
1.109999999999999964e+01 nan
1.115000000000000036e+01 nan
1.119999999999999929e+01 nan
1.125000000000000000e+01 nan
1.130000000000000071e+01 nan
1.134999999999999964e+01 nan
1.140000000000000036e+01 nan
1.144999999999999929e+01 nan
1.150000000000000000e+01 nan
1.155000000000000071e+01 nan
1.159999999999999964e+01 nan
1.165000000000000036e+01 nan
1.169999999999999929e+01 nan
1.175000000000000000e+01 nan
1.180000000000000071e+01 nan
1.184999999999999964e+01 nan
1.190000000000000036e+01 nan
1.194999999999999929e+01 nan
1.200000000000000000e+01 nan
1.205000000000000071e+01 nan
1.209999999999999964e+01 nan
1.215000000000000036e+01 nan
1.219999999999999929e+01 nan
1.225000000000000000e+01 nan
1.230000000000000071e+01 nan
1.234999999999999964e+01 nan
1.240000000000000036e+01 nan
1.244999999999999929e+01 nan
1.250000000000000000e+01 nan
1.255000000000000071e+01 nan
1.259999999999999964e+01 nan
1.265000000000000036e+01 nan
1.269999999999999929e+01 nan
1.275000000000000000e+01 nan
1.280000000000000071e+01 nan
1.284999999999999964e+01 nan
1.290000000000000036e+01 nan
1.294999999999999929e+01 nan
1.300000000000000000e+01 nan
1.305000000000000071e+01 nan
1.309999999999999964e+01 nan
1.315000000000000036e+01 nan
1.319999999999999929e+01 nan
1.325000000000000000e+01 nan
1.330000000000000071e+01 nan
1.334999999999999964e+01 nan
1.340000000000000036e+01 nan
1.344999999999999929e+01 nan
1.350000000000000000e+01 nan
1.355000000000000071e+01 nan
1.359999999999999964e+01 nan
1.365000000000000036e+01 nan
1.369999999999999929e+01 nan
1.375000000000000000e+01 nan
1.380000000000000071e+01 nan
1.384999999999999964e+01 nan
1.390000000000000036e+01 nan
1.394999999999999929e+01 nan
1.400000000000000000e+01 nan
1.405000000000000071e+01 nan
1.409999999999999964e+01 nan
1.415000000000000036e+01 nan
1.419999999999999929e+01 nan
1.425000000000000000e+01 nan
1.430000000000000071e+01 nan
1.434999999999999964e+01 nan
1.440000000000000036e+01 nan
1.444999999999999929e+01 nan
1.450000000000000000e+01 nan
1.455000000000000071e+01 nan
1.459999999999999964e+01 nan
1.465000000000000036e+01 nan
1.469999999999999929e+01 nan
1.475000000000000000e+01 nan
1.480000000000000071e+01 nan
1.484999999999999964e+01 nan
1.490000000000000036e+01 nan
1.494999999999999929e+01 nan
1.500000000000000000e+01 nan
1.505000000000000071e+01 nan
1.509999999999999964e+01 nan
1.515000000000000036e+01 nan
1.519999999999999929e+01 nan
1.525000000000000000e+01 nan
1.530000000000000071e+01 nan
1.534999999999999964e+01 nan
1.540000000000000036e+01 nan
1.544999999999999929e+01 nan
1.550000000000000000e+01 nan
1.555000000000000071e+01 nan
1.559999999999999964e+01 nan
1.565000000000000036e+01 nan
1.569999999999999929e+01 nan
1.575000000000000000e+01 nan
1.580000000000000071e+01 nan
1.584999999999999964e+01 nan
1.590000000000000036e+01 nan
1.594999999999999929e+01 nan
1.600000000000000000e+01 nan
1.605000000000000071e+01 nan
1.610000000000000142e+01 nan
1.614999999999999858e+01 nan
1.619999999999999929e+01 nan
1.625000000000000000e+01 nan
1.630000000000000071e+01 nan
1.635000000000000142e+01 nan
1.639999999999999858e+01 nan
1.644999999999999929e+01 nan
1.650000000000000000e+01 nan
1.655000000000000071e+01 nan
1.660000000000000142e+01 nan
1.664999999999999858e+01 nan
1.669999999999999929e+01 nan
1.675000000000000000e+01 nan
1.680000000000000071e+01 nan
1.685000000000000142e+01 nan
1.689999999999999858e+01 nan
1.694999999999999929e+01 nan
1.700000000000000000e+01 nan
1.705000000000000071e+01 nan
1.710000000000000142e+01 nan
1.714999999999999858e+01 nan
1.719999999999999929e+01 nan
1.725000000000000000e+01 nan
1.730000000000000071e+01 nan
1.735000000000000142e+01 nan
1.739999999999999858e+01 nan
1.744999999999999929e+01 nan
1.750000000000000000e+01 nan
1.755000000000000071e+01 nan
1.760000000000000142e+01 nan
1.764999999999999858e+01 nan
1.769999999999999929e+01 nan
1.775000000000000000e+01 nan
1.780000000000000071e+01 nan
1.785000000000000142e+01 nan
1.789999999999999858e+01 nan
1.794999999999999929e+01 nan
1.800000000000000000e+01 nan
1.805000000000000071e+01 nan
1.810000000000000142e+01 nan
1.814999999999999858e+01 nan
1.819999999999999929e+01 nan
1.825000000000000000e+01 nan
1.830000000000000071e+01 nan
1.835000000000000142e+01 nan
1.839999999999999858e+01 nan
1.844999999999999929e+01 nan
1.850000000000000000e+01 nan
1.855000000000000071e+01 nan
1.860000000000000142e+01 nan
1.864999999999999858e+01 nan
1.869999999999999929e+01 nan
1.875000000000000000e+01 nan
1.880000000000000071e+01 nan
1.885000000000000142e+01 nan
1.889999999999999858e+01 nan
1.894999999999999929e+01 nan
1.900000000000000000e+01 nan
1.905000000000000071e+01 nan
1.910000000000000142e+01 nan
1.914999999999999858e+01 nan
1.919999999999999929e+01 nan
1.925000000000000000e+01 nan
1.930000000000000071e+01 nan
1.935000000000000142e+01 nan
1.939999999999999858e+01 nan
1.944999999999999929e+01 nan
1.950000000000000000e+01 nan
1.955000000000000071e+01 nan
1.960000000000000142e+01 nan
1.964999999999999858e+01 nan
1.969999999999999929e+01 nan
1.975000000000000000e+01 nan
1.980000000000000071e+01 nan
1.985000000000000142e+01 nan
1.989999999999999858e+01 nan
1.994999999999999929e+01 nan
2.000000000000000000e+01 nan
2.005000000000000071e+01 nan
2.010000000000000142e+01 nan
2.014999999999999858e+01 nan
2.019999999999999929e+01 nan
2.025000000000000000e+01 nan
2.030000000000000071e+01 nan
2.035000000000000142e+01 nan
2.039999999999999858e+01 nan
2.044999999999999929e+01 nan
2.050000000000000000e+01 nan
2.055000000000000071e+01 nan
2.060000000000000142e+01 nan
2.064999999999999858e+01 nan
2.069999999999999929e+01 nan
2.075000000000000000e+01 nan
2.080000000000000071e+01 nan
2.085000000000000142e+01 nan
2.089999999999999858e+01 nan
2.094999999999999929e+01 nan
2.100000000000000000e+01 nan
2.105000000000000071e+01 nan
2.110000000000000142e+01 nan
2.114999999999999858e+01 nan
2.119999999999999929e+01 nan
2.125000000000000000e+01 nan
2.130000000000000071e+01 nan
2.135000000000000142e+01 nan
2.139999999999999858e+01 nan
2.144999999999999929e+01 nan
2.150000000000000000e+01 nan
2.155000000000000071e+01 nan
2.160000000000000142e+01 nan
2.164999999999999858e+01 nan
2.169999999999999929e+01 nan
2.175000000000000000e+01 nan
2.180000000000000071e+01 nan
2.185000000000000142e+01 nan
2.189999999999999858e+01 nan
2.194999999999999929e+01 nan
2.200000000000000000e+01 nan
2.205000000000000071e+01 nan
2.210000000000000142e+01 nan
2.214999999999999858e+01 nan
2.219999999999999929e+01 nan
2.225000000000000000e+01 nan
2.230000000000000071e+01 nan
2.235000000000000142e+01 nan
2.239999999999999858e+01 nan
2.244999999999999929e+01 nan
2.250000000000000000e+01 nan
2.255000000000000071e+01 nan
2.260000000000000142e+01 nan
2.264999999999999858e+01 nan
2.269999999999999929e+01 nan
2.275000000000000000e+01 nan
2.280000000000000071e+01 nan
2.285000000000000142e+01 nan
2.289999999999999858e+01 nan
2.294999999999999929e+01 nan
2.300000000000000000e+01 nan
2.305000000000000071e+01 nan
2.310000000000000142e+01 nan
2.314999999999999858e+01 nan
2.319999999999999929e+01 nan
2.325000000000000000e+01 nan
2.330000000000000071e+01 nan
2.335000000000000142e+01 nan
2.339999999999999858e+01 nan
2.344999999999999929e+01 nan
2.350000000000000000e+01 nan
2.355000000000000071e+01 nan
2.360000000000000142e+01 nan
2.364999999999999858e+01 nan
2.369999999999999929e+01 nan
2.375000000000000000e+01 nan
2.380000000000000071e+01 nan
2.385000000000000142e+01 nan
2.389999999999999858e+01 nan
2.394999999999999929e+01 nan
2.400000000000000000e+01 nan
2.405000000000000071e+01 nan
2.410000000000000142e+01 nan
2.414999999999999858e+01 nan
2.419999999999999929e+01 nan
2.425000000000000000e+01 nan
2.430000000000000071e+01 nan
2.435000000000000142e+01 nan
2.439999999999999858e+01 nan
2.444999999999999929e+01 nan
2.450000000000000000e+01 nan
2.455000000000000071e+01 nan
2.460000000000000142e+01 nan
2.464999999999999858e+01 nan
2.469999999999999929e+01 nan
2.475000000000000000e+01 nan
2.480000000000000071e+01 nan
2.485000000000000142e+01 nan
2.489999999999999858e+01 nan
2.494999999999999929e+01 -2.218482939811272647e-01
2.500000000000000000e+01 -2.208574701229211457e-01
2.505000000000000071e+01 -2.247882956617900108e-01
2.510000000000000142e+01 -2.233526900758767142e-01
2.514999999999999858e+01 -2.206753407348732987e-01
2.519999999999999929e+01 -2.200603763188480888e-01
2.525000000000000000e+01 -2.215771915859805485e-01
2.530000000000000071e+01 -2.226587331862237007e-01
2.535000000000000142e+01 -2.235362469938269037e-01
2.539999999999999858e+01 -2.243016431712277214e-01
2.544999999999999929e+01 -2.257616987126171981e-01
2.550000000000000000e+01 -2.264492199438615794e-01
2.555000000000000071e+01 -2.279593074155466803e-01
2.560000000000000142e+01 -2.260911380548845107e-01
2.564999999999999858e+01 -2.246981920022702583e-01
2.569999999999999929e+01 -2.226675145716073279e-01
2.575000000000000000e+01 -2.235423523664402945e-01
2.580000000000000071e+01 -2.234760977827517925e-01
2.585000000000000142e+01 -2.253756145443803760e-01
2.589999999999999858e+01 -2.254245640384316407e-01
2.594999999999999929e+01 -2.261426923829215341e-01
2.600000000000000000e+01 -2.256152282228588157e-01
2.605000000000000071e+01 -2.264453484852796405e-01
2.610000000000000142e+01 -2.269093395398713853e-01
2.614999999999999858e+01 -2.261227503036927489e-01
2.619999999999999929e+01 -2.262970355074619688e-01
2.625000000000000000e+01 -2.267611578608661749e-01
2.630000000000000071e+01 -2.271399701586611919e-01
2.635000000000000142e+01 -2.269999159898611063e-01
2.639999999999999858e+01 -2.268096345407768777e-01
2.644999999999999929e+01 -2.267130605716487224e-01
2.650000000000000000e+01 -2.269161357669874923e-01
2.655000000000000071e+01 -2.252505390389023809e-01
2.660000000000000142e+01 -2.244437614195952113e-01
2.664999999999999858e+01 -2.237118564503607909e-01
2.669999999999999929e+01 -2.214386164536959190e-01
2.675000000000000000e+01 -2.219577317905925828e-01
2.680000000000000071e+01 -2.126567623539014906e-01
2.685000000000000142e+01 -2.113296833763887994e-01
2.689999999999999858e+01 -2.088330912379592619e-01
2.694999999999999929e+01 -2.072243451514321766e-01
2.700000000000000000e+01 -2.077974393584650636e-01
2.705000000000000071e+01 -2.093513951045638810e-01
2.710000000000000142e+01 -2.097185467968366579e-01
2.714999999999999858e+01 -2.116909614906488102e-01
2.719999999999999929e+01 -2.202503773534109088e-01
2.725000000000000000e+01 -2.214177248413089216e-01
2.730000000000000071e+01 -2.265611419249576874e-01
2.735000000000000142e+01 -2.219519999652617703e-01
2.739999999999999858e+01 -2.218969888813852598e-01
2.744999999999999929e+01 -2.217817947928921174e-01
2.750000000000000000e+01 -2.204639356413050921e-01
2.755000000000000071e+01 -2.196387196448733869e-01
2.760000000000000142e+01 -2.210421496276307463e-01
2.764999999999999858e+01 -2.188215420896394425e-01
2.769999999999999929e+01 -2.188239498049067144e-01
2.775000000000000000e+01 -2.210135260420198478e-01
2.780000000000000071e+01 -2.224621779463990257e-01
2.785000000000000142e+01 -2.220654557500628123e-01
2.789999999999999858e+01 -2.206404213697007732e-01
2.794999999999999929e+01 -2.202528858683267254e-01
2.800000000000000000e+01 -2.209441893445723837e-01
2.805000000000000071e+01 -2.195918231465844583e-01
2.810000000000000142e+01 -2.186872594421461480e-01
2.814999999999999858e+01 -2.239504096718763493e-01
2.819999999999999929e+01 -2.235666252297397738e-01
2.825000000000000000e+01 -2.240932238995374248e-01
2.830000000000000071e+01 -2.249818326991027961e-01
2.835000000000000142e+01 -2.240199004025597018e-01
2.839999999999999858e+01 -2.237204360985023677e-01
2.844999999999999929e+01 -2.231733339368451863e-01
2.850000000000000000e+01 -2.231265438298470072e-01
2.855000000000000071e+01 -2.227678508085110254e-01
2.860000000000000142e+01 -2.211248925679290822e-01
2.864999999999999858e+01 -2.204940450868842494e-01
2.869999999999999929e+01 -2.191702011121141325e-01
2.875000000000000000e+01 -2.169424148603297520e-01
2.880000000000000071e+01 -2.165468168153345807e-01
2.885000000000000142e+01 -2.159571003910532305e-01
2.889999999999999858e+01 -2.143359895246832736e-01
2.894999999999999929e+01 -2.135218456710230306e-01
2.900000000000000000e+01 -2.130687371849295519e-01
2.905000000000000071e+01 -2.118434768380578759e-01
2.910000000000000142e+01 -2.117037743707910480e-01
2.914999999999999858e+01 -2.116361131464661594e-01
2.919999999999999929e+01 -2.133279750253399554e-01
2.925000000000000000e+01 -2.142667725470904228e-01
2.930000000000000071e+01 -2.134195507810093817e-01
2.935000000000000142e+01 -2.020815357701679360e-01
2.939999999999999858e+01 -1.959127393825419172e-01
2.944999999999999929e+01 -1.949633355183159333e-01
2.950000000000000000e+01 -1.914867801716911566e-01
2.955000000000000071e+01 -1.855066759050639780e-01
2.960000000000000142e+01 -1.846780949938811867e-01
2.964999999999999858e+01 -1.846915151078319106e-01
2.969999999999999929e+01 -1.829861044777028878e-01
2.975000000000000000e+01 -1.836235837718839248e-01
2.980000000000000071e+01 -1.807462780291341775e-01
2.985000000000000142e+01 -1.814655828943719795e-01
2.989999999999999858e+01 -1.821528063302728928e-01
2.994999999999999929e+01 -1.826719064607112974e-01
3.000000000000000000e+01 -1.820784497154233350e-01
3.005000000000000071e+01 -1.832624761707155603e-01
3.010000000000000142e+01 -1.833457574097162035e-01
3.014999999999999858e+01 -1.824345860769850669e-01
3.019999999999999929e+01 -1.839346434391687934e-01
3.025000000000000000e+01 -1.841438720492772629e-01
3.030000000000000071e+01 -1.811223284348831841e-01
3.035000000000000142e+01 -1.797803663329362034e-01
3.039999999999999858e+01 -1.861359668298839531e-01
3.044999999999999929e+01 -1.814460802684488838e-01
3.050000000000000000e+01 -1.810554204563158132e-01
3.055000000000000071e+01 -1.736739817408345654e-01
3.060000000000000142e+01 -1.724252640865515940e-01
3.064999999999999858e+01 -1.721519751024459255e-01
3.069999999999999929e+01 -1.700603403862272212e-01
3.075000000000000000e+01 -1.715776422713864435e-01
3.080000000000000071e+01 -1.721181941700919982e-01
3.085000000000000142e+01 -1.719670559234966478e-01
3.089999999999999858e+01 -1.692484867826813399e-01
3.094999999999999929e+01 -1.692324836561512613e-01
3.100000000000000000e+01 -1.675281888309436973e-01
3.105000000000000071e+01 -1.672994179005927728e-01
3.110000000000000142e+01 -1.696600678136557239e-01
3.114999999999999858e+01 -1.688038403049208214e-01
3.119999999999999929e+01 -1.669374052807095776e-01
3.125000000000000000e+01 -1.655019915914226203e-01
3.130000000000000071e+01 -1.647449750945399749e-01
3.135000000000000142e+01 -1.658696109050585843e-01
3.139999999999999858e+01 -1.633926400201129170e-01
3.144999999999999929e+01 -1.610889893491637137e-01
3.150000000000000000e+01 -1.602498905477806601e-01
3.155000000000000071e+01 -1.584112583487835013e-01
3.160000000000000142e+01 -1.512848254564270467e-01
3.164999999999999858e+01 -1.539038078499366247e-01
3.169999999999999929e+01 -1.520554574866549435e-01
3.175000000000000000e+01 -1.511481080395992715e-01
3.180000000000000071e+01 -1.507589000567152171e-01
3.185000000000000142e+01 -1.484492545841263611e-01
3.189999999999999858e+01 -1.481523144565814742e-01
3.194999999999999929e+01 -1.463789850321115804e-01
3.200000000000000000e+01 -1.451880094269307753e-01
3.204999999999999716e+01 -1.447570676019564462e-01
3.210000000000000142e+01 -1.447312174896240033e-01
3.214999999999999858e+01 -1.434553243523540300e-01
3.220000000000000284e+01 -1.431068183192391596e-01
3.225000000000000000e+01 -1.440149351511737230e-01
3.229999999999999716e+01 -1.422034702368983050e-01
3.235000000000000142e+01 -1.401022916376586658e-01
3.239999999999999858e+01 -1.375190448082241057e-01
3.245000000000000284e+01 -1.361452423343948448e-01
3.250000000000000000e+01 -1.356122449236046579e-01
3.254999999999999716e+01 -1.347900346653303494e-01
3.260000000000000142e+01 -1.330574103847317335e-01
3.264999999999999858e+01 -1.321574289302920313e-01
3.270000000000000284e+01 -1.262795788436939515e-01
3.275000000000000000e+01 -1.259538560897769388e-01
3.279999999999999716e+01 -1.241531277518684723e-01
3.285000000000000142e+01 -1.239177385119717284e-01
3.289999999999999858e+01 -1.244560147590057647e-01
3.295000000000000284e+01 -1.134001891491043384e-01
3.300000000000000000e+01 -1.061573173802083797e-01
3.304999999999999716e+01 -1.043469145181876029e-01
3.310000000000000142e+01 -1.022565497249190852e-01
3.314999999999999858e+01 -1.026738869326867531e-01
3.320000000000000284e+01 -1.010532240386747133e-01
3.325000000000000000e+01 -9.634615691889614197e-02
3.329999999999999716e+01 -9.247766389261376230e-02
3.335000000000000142e+01 -8.776932851171334593e-02
3.339999999999999858e+01 -8.557261567606716524e-02
3.345000000000000284e+01 -8.317702676766100534e-02
3.350000000000000000e+01 -7.899166396818327329e-02
3.354999999999999716e+01 -7.258765129684384421e-02
3.360000000000000142e+01 -7.210455721185125844e-02
3.364999999999999858e+01 -6.678356811293516271e-02
3.370000000000000284e+01 -6.287853370791025853e-02
3.375000000000000000e+01 -5.866534017288056041e-02
3.379999999999999716e+01 -5.648760969037472379e-02
3.385000000000000142e+01 -5.342099229653297920e-02
3.389999999999999858e+01 -5.312773526774725030e-02
3.395000000000000284e+01 -5.165691627837085825e-02
3.400000000000000000e+01 -4.892839278171642881e-02
3.404999999999999716e+01 -5.689834286912703876e-02
3.410000000000000142e+01 -5.379315793334928791e-02
3.414999999999999858e+01 -5.813552469430940256e-02
3.420000000000000284e+01 -5.214076072346894575e-02
3.425000000000000000e+01 -5.342725071679822746e-02
3.429999999999999716e+01 -5.020675589716298154e-02
3.435000000000000142e+01 -4.917740342811655757e-02
3.439999999999999858e+01 -4.277587758484827085e-02
3.445000000000000284e+01 -4.018977924181019873e-02
3.450000000000000000e+01 -3.853248431776808841e-02
3.454999999999999716e+01 -3.510969996947811006e-02
3.460000000000000142e+01 -3.019037076765747341e-02
3.464999999999999858e+01 -3.335183703576469205e-02
3.470000000000000284e+01 -3.033498311991178822e-02
3.475000000000000000e+01 -2.968171767070329828e-02
3.479999999999999716e+01 -2.855957608084136456e-02
3.485000000000000142e+01 -2.712376370259432859e-02
3.489999999999999858e+01 -2.712854269268820395e-02
3.495000000000000284e+01 -2.856773852376894018e-02
3.500000000000000000e+01 -2.429322201047182453e-02
3.504999999999999716e+01 -1.938837941683729457e-02
3.510000000000000142e+01 -1.390511520196341042e-02
3.514999999999999858e+01 -8.817406238559241660e-03
3.520000000000000284e+01 -3.908445542398890533e-03
3.525000000000000000e+01 3.759525159861238177e-04
3.529999999999999716e+01 2.467118331403051184e-03
3.535000000000000142e+01 2.095045740849277999e-03
3.539999999999999858e+01 6.503603517797622649e-03
3.545000000000000284e+01 9.232860589307475066e-03
3.550000000000000000e+01 1.086125428817697261e-02
3.554999999999999716e+01 1.705893145185758894e-02
3.560000000000000142e+01 2.004090913646449854e-02
3.564999999999999858e+01 2.491916435477145239e-02
3.570000000000000284e+01 2.706489964807871559e-02
3.575000000000000000e+01 2.956749091362630491e-02
3.579999999999999716e+01 3.513066554348173026e-02
3.585000000000000142e+01 3.285847986026560474e-02
3.589999999999999858e+01 3.404445321173422967e-02
3.595000000000000284e+01 4.019638425137311843e-02
3.600000000000000000e+01 4.521441971939081650e-02
3.604999999999999716e+01 4.968277082309856957e-02
3.610000000000000142e+01 4.718242609493964596e-02
3.614999999999999858e+01 3.748148552852138132e-02
3.620000000000000284e+01 4.108697834902038520e-02
3.625000000000000000e+01 4.291771861278680794e-02
3.629999999999999716e+01 4.554725363931621390e-02
3.635000000000000142e+01 4.531726552678445180e-02
3.639999999999999858e+01 4.836749822026710499e-02
3.645000000000000284e+01 4.819609522167099536e-02
3.650000000000000000e+01 4.789935072050350434e-02
3.654999999999999716e+01 4.836752406512113273e-02
3.660000000000000142e+01 4.781263363869879546e-02
3.664999999999999858e+01 4.735457654728431054e-02
3.670000000000000284e+01 4.976200493896342641e-02
3.675000000000000000e+01 4.542823044429969426e-02
3.679999999999999716e+01 4.966401190873885596e-02
3.685000000000000142e+01 5.052340093994624887e-02
3.689999999999999858e+01 4.961826175189420346e-02
3.695000000000000284e+01 4.944639375814209592e-02
3.700000000000000000e+01 4.668208732855770593e-02
3.704999999999999716e+01 4.688406079526179909e-02
3.710000000000000142e+01 5.079330555215053056e-02
3.714999999999999858e+01 5.059612580987619262e-02
3.720000000000000284e+01 5.163089205712578789e-02
3.725000000000000000e+01 5.171221746383574541e-02
3.729999999999999716e+01 5.197723579478766287e-02
3.735000000000000142e+01 5.199916830870509460e-02
3.739999999999999858e+01 4.730047887436939630e-02
3.745000000000000284e+01 4.735982567444993463e-02
3.750000000000000000e+01 4.604208525177311967e-02
3.754999999999999716e+01 4.659903658704876023e-02
3.760000000000000142e+01 4.625663234758711773e-02
3.764999999999999858e+01 4.763438002690571077e-02
3.770000000000000284e+01 5.004416191361203692e-02
3.775000000000000000e+01 5.008969019559392916e-02
3.779999999999999716e+01 4.926218116094652905e-02
3.785000000000000142e+01 4.962193520495045834e-02
3.789999999999999858e+01 4.932658230218276568e-02
3.795000000000000284e+01 4.802840267528864227e-02
3.800000000000000000e+01 4.897416696530999813e-02
3.804999999999999716e+01 5.231480997680944267e-02
3.810000000000000142e+01 5.084290117928581820e-02
3.814999999999999858e+01 3.576944044590776861e-02
3.820000000000000284e+01 3.454135722202286013e-02
3.825000000000000000e+01 3.495682147572330006e-02
3.829999999999999716e+01 3.564469501270791513e-02
3.835000000000000142e+01 3.518678343569908024e-02
3.839999999999999858e+01 3.566016482230064538e-02
3.845000000000000284e+01 3.504668413969907331e-02
3.850000000000000000e+01 3.513733125116836470e-02
3.854999999999999716e+01 3.633214385431815519e-02
3.860000000000000142e+01 3.520088553199306192e-02
3.864999999999999858e+01 3.641635922945449244e-02
3.870000000000000284e+01 3.238134675605122692e-02
3.875000000000000000e+01 3.282500813456955269e-02
3.879999999999999716e+01 3.253158353859773866e-02
3.885000000000000142e+01 3.321574197999310751e-02
3.889999999999999858e+01 3.106009382195301996e-02
3.895000000000000284e+01 3.133798790251942495e-02
3.900000000000000000e+01 3.223494183381337558e-02
3.904999999999999716e+01 3.299131729437197041e-02
3.910000000000000142e+01 3.271237097468083360e-02
3.914999999999999858e+01 3.319805607881123888e-02
3.920000000000000284e+01 3.122868802883611503e-02
3.925000000000000000e+01 3.066926718669503449e-02
3.929999999999999716e+01 2.997900545491527860e-02
3.935000000000000142e+01 3.022730484823621042e-02
3.939999999999999858e+01 2.746433617487104364e-02
3.945000000000000284e+01 2.825402310325213565e-02
3.950000000000000000e+01 2.607535655975171118e-02
3.954999999999999716e+01 2.025723522057550421e-02
3.960000000000000142e+01 1.981093435344173301e-02
3.964999999999999858e+01 2.022659953378822331e-02
3.970000000000000284e+01 1.204999153700469713e-02
3.975000000000000000e+01 1.293555799920484417e-02
3.979999999999999716e+01 1.214967834794104980e-02
3.985000000000000142e+01 1.139641650192904643e-02
3.989999999999999858e+01 1.100627102656723776e-02
3.995000000000000284e+01 1.225281647541706306e-02
4.000000000000000000e+01 1.230817695461228732e-02
4.004999999999999716e+01 6.667142266736285870e-03
4.010000000000000142e+01 9.545946017207868409e-03
4.014999999999999858e+01 9.878803796716842042e-03
4.020000000000000284e+01 9.652658841202272494e-03
4.025000000000000000e+01 1.083823754981474985e-02
4.029999999999999716e+01 1.482861117227837408e-02
4.035000000000000142e+01 1.496637186157775273e-02
4.039999999999999858e+01 1.499292015197527771e-02
4.045000000000000284e+01 1.375805770044044411e-02
4.050000000000000000e+01 1.423548573762557952e-02
4.054999999999999716e+01 1.543606002716727855e-02
4.060000000000000142e+01 1.549056115471082566e-02
4.064999999999999858e+01 1.543589979511580251e-02
4.070000000000000284e+01 1.483704890233689469e-02
4.075000000000000000e+01 1.563471709168115509e-02
4.079999999999999716e+01 1.804998701817095083e-02
4.085000000000000142e+01 1.851851016883617612e-02
4.089999999999999858e+01 1.917304574409306114e-02
4.095000000000000284e+01 2.197709805622646492e-02
4.100000000000000000e+01 2.071556349085293403e-02
4.104999999999999716e+01 2.541347871850313175e-02
4.110000000000000142e+01 2.657173272530558017e-02
4.114999999999999858e+01 2.822240334639319892e-02
4.120000000000000284e+01 2.802223012924138709e-02
4.125000000000000000e+01 2.783610609032717564e-02
4.129999999999999716e+01 2.899115062119143188e-02
4.135000000000000142e+01 2.901374495783960381e-02
4.139999999999999858e+01 2.933977734091736470e-02
4.145000000000000284e+01 2.843077068839644853e-02
4.150000000000000000e+01 3.044296680754320084e-02
4.154999999999999716e+01 3.091187538511883451e-02
4.160000000000000142e+01 3.073504015977672824e-02
4.164999999999999858e+01 3.229014176608931835e-02
4.170000000000000284e+01 3.141901649951833048e-02
4.175000000000000000e+01 3.580251402217347889e-02
4.179999999999999716e+01 3.615023125509031487e-02
4.185000000000000142e+01 3.185689146032558844e-02
4.189999999999999858e+01 2.831912070204709725e-02
4.195000000000000284e+01 2.649199805149811751e-02
4.200000000000000000e+01 2.744155780898200822e-02
4.204999999999999716e+01 2.546137348969753841e-02
4.210000000000000142e+01 2.693505351276146223e-02
4.214999999999999858e+01 2.669539638570404827e-02
4.220000000000000284e+01 2.177008988072296619e-02
4.225000000000000000e+01 2.091864116038298638e-02
4.229999999999999716e+01 2.502413505101273167e-02
4.235000000000000142e+01 2.436710446353807305e-02
4.239999999999999858e+01 2.573319306562961775e-02
4.245000000000000284e+01 2.602522104513084120e-02
4.250000000000000000e+01 2.299699421868183283e-02
4.254999999999999716e+01 2.291044486085380694e-02
4.260000000000000142e+01 2.389882867760985061e-02
4.264999999999999858e+01 2.371116061014176546e-02
4.270000000000000284e+01 2.694581828682655888e-02
4.275000000000000000e+01 2.814620737669679476e-02
4.279999999999999716e+01 2.783824422063540735e-02
4.285000000000000142e+01 2.594267757975698974e-02
4.289999999999999858e+01 2.622564611537712975e-02
4.295000000000000284e+01 2.624185385804513743e-02
4.300000000000000000e+01 2.602397264010532230e-02
4.304999999999999716e+01 2.459462957930371937e-02
4.310000000000000142e+01 2.351970953641601206e-02
4.314999999999999858e+01 2.541183023146693573e-02
4.320000000000000284e+01 2.350061399198270090e-02
4.325000000000000000e+01 1.904717198569808381e-02
4.329999999999999716e+01 1.910721530403432927e-02
4.335000000000000142e+01 2.239388272361355139e-02
4.339999999999999858e+01 2.064931876530952046e-02
4.345000000000000284e+01 2.091909145055907693e-02
4.350000000000000000e+01 2.354151004139553444e-02
4.354999999999999716e+01 2.281792426648551753e-02
4.360000000000000142e+01 2.598395579178937320e-02
4.364999999999999858e+01 2.572809255100041298e-02
4.370000000000000284e+01 2.614393952938927693e-02
4.375000000000000000e+01 2.717005444444833134e-02
4.379999999999999716e+01 2.668771115296628832e-02
4.385000000000000142e+01 3.030829743509916990e-02
4.389999999999999858e+01 3.098214949781734687e-02
4.395000000000000284e+01 2.498736824709639481e-02
4.400000000000000000e+01 2.875657766606322385e-02
4.404999999999999716e+01 2.874279714941406841e-02
4.410000000000000142e+01 2.848814354275375910e-02
4.414999999999999858e+01 2.912478913302934611e-02
4.420000000000000284e+01 3.443652741229324271e-02
4.425000000000000000e+01 3.336847371966426834e-02
4.429999999999999716e+01 3.425192238255928695e-02
4.435000000000000142e+01 3.425635909956827735e-02
4.439999999999999858e+01 3.185222092561350998e-02
4.445000000000000284e+01 2.751216316252771965e-02
4.450000000000000000e+01 2.775884175443264767e-02
4.454999999999999716e+01 2.515008957599229947e-02
4.460000000000000142e+01 2.545037199600946529e-02
4.464999999999999858e+01 2.538648119250237062e-02
4.470000000000000284e+01 1.905829103124056373e-02
4.475000000000000000e+01 1.823188113220174100e-02
4.479999999999999716e+01 1.666299686547399045e-02
4.485000000000000142e+01 1.402609848806120330e-02
4.489999999999999858e+01 1.504684431474415107e-02
4.495000000000000284e+01 1.349248688722863576e-02
4.500000000000000000e+01 1.384740256896744605e-02
4.504999999999999716e+01 1.228458341270192988e-02
4.510000000000000142e+01 1.216443548726412957e-02
4.514999999999999858e+01 9.279989454320748329e-03
4.520000000000000284e+01 1.264475639820015346e-02
4.525000000000000000e+01 9.868611754838300595e-03
4.529999999999999716e+01 7.616412637278685040e-03
4.535000000000000142e+01 6.110634154330962277e-03
4.539999999999999858e+01 1.983842306219022258e-02
4.545000000000000284e+01 1.653307009191450766e-02
4.550000000000000000e+01 1.477633412353528998e-02
4.554999999999999716e+01 1.298158145877199160e-02
4.560000000000000142e+01 6.491737262809648204e-03
4.564999999999999858e+01 6.461667130434654328e-03
4.570000000000000284e+01 4.549904980441582536e-03
4.575000000000000000e+01 2.048869861645942567e-04
4.579999999999999716e+01 -1.595818055907808697e-03
4.585000000000000142e+01 -4.541867227803867563e-03
4.589999999999999858e+01 1.024382502043373567e-03
4.595000000000000284e+01 -2.873152399062063687e-03
4.600000000000000000e+01 -5.480699839437440900e-03
4.604999999999999716e+01 3.013983248818553461e-03
4.610000000000000142e+01 3.054017507833161390e-03
4.614999999999999858e+01 -1.871319098679443554e-04
4.620000000000000284e+01 7.016738414942740986e-04
4.625000000000000000e+01 5.284570260558374942e-03
4.629999999999999716e+01 4.704236057092255063e-03
4.635000000000000142e+01 6.458991168456942704e-03
4.639999999999999858e+01 1.198891245181198453e-02
4.645000000000000284e+01 1.246039708576569122e-02
4.650000000000000000e+01 1.384628757396547984e-02
4.654999999999999716e+01 1.706012173508637125e-02
4.660000000000000142e+01 2.188856790096908519e-02
4.664999999999999858e+01 2.961841691214421937e-02
4.670000000000000284e+01 2.857942365001062482e-02
4.675000000000000000e+01 2.745772725241187387e-02
4.679999999999999716e+01 3.008980957804458303e-02
4.685000000000000142e+01 3.110739531541949904e-02
4.689999999999999858e+01 3.031455932105270659e-02
4.695000000000000284e+01 3.799342006435938585e-02
4.700000000000000000e+01 3.880492250887623146e-02
4.704999999999999716e+01 4.667115710606203893e-02
4.710000000000000142e+01 4.817292330222119889e-02
4.714999999999999858e+01 4.809317391484711074e-02
4.720000000000000284e+01 4.972105886469564001e-02
4.725000000000000000e+01 4.967447326083204023e-02
4.729999999999999716e+01 4.854291402220096974e-02
4.735000000000000142e+01 5.595621925002889491e-02
4.739999999999999858e+01 5.075086908202166430e-02
4.745000000000000284e+01 6.148536595533032889e-02
4.750000000000000000e+01 6.046219580399730953e-02
4.754999999999999716e+01 6.521101210939883597e-02
4.760000000000000142e+01 6.307233078110890956e-02
4.764999999999999858e+01 6.253240223508386986e-02
4.770000000000000284e+01 5.869988732524101388e-02
4.775000000000000000e+01 6.321097315116351589e-02
4.779999999999999716e+01 6.340622600389432539e-02
4.785000000000000142e+01 6.874576940049494100e-02
4.789999999999999858e+01 6.732000013329254851e-02
4.795000000000000284e+01 6.596966216910078729e-02
4.800000000000000000e+01 6.954109772564989744e-02
4.804999999999999716e+01 6.911192928661746837e-02
4.810000000000000142e+01 6.916064623385266563e-02
4.814999999999999858e+01 6.953378159455016194e-02
4.820000000000000284e+01 6.914877272861358337e-02
4.825000000000000000e+01 6.917294186486371010e-02
4.829999999999999716e+01 7.013284658002837124e-02
4.835000000000000142e+01 6.949094169040670455e-02
4.839999999999999858e+01 6.969421556501256831e-02
4.845000000000000284e+01 6.948837816453526384e-02
4.850000000000000000e+01 6.883213564679264984e-02
4.854999999999999716e+01 6.867212041168428704e-02
4.860000000000000142e+01 6.883288371952706042e-02
4.864999999999999858e+01 6.904732377234015783e-02
4.870000000000000284e+01 7.216442559357388875e-02
4.875000000000000000e+01 7.227300174046699666e-02
4.879999999999999716e+01 7.196291620473960204e-02
4.885000000000000142e+01 7.055929238586937380e-02
4.889999999999999858e+01 7.212841787532064952e-02
4.895000000000000284e+01 7.007830754658540828e-02
4.900000000000000000e+01 7.015325784337982096e-02
4.904999999999999716e+01 6.752499577244285012e-02
4.910000000000000142e+01 7.007125349368682754e-02
4.914999999999999858e+01 6.971839656365307059e-02
4.920000000000000284e+01 7.154424216249047341e-02
4.925000000000000000e+01 7.161531512203146710e-02
4.929999999999999716e+01 7.274483315649434012e-02
4.935000000000000142e+01 7.232515994791249847e-02
4.939999999999999858e+01 7.042824862390550944e-02
4.945000000000000284e+01 7.113648307310539709e-02
4.950000000000000000e+01 7.188983875896315379e-02
4.954999999999999716e+01 7.118344389453605536e-02
4.960000000000000142e+01 7.020219139247431406e-02
4.964999999999999858e+01 7.052422998562932199e-02
4.970000000000000284e+01 6.369094014551730798e-02
4.975000000000000000e+01 6.448630156918068457e-02
4.979999999999999716e+01 6.081956384853669240e-02
4.985000000000000142e+01 5.816224434738905685e-02
4.989999999999999858e+01 6.143625257232544074e-02
4.995000000000000284e+01 6.129289916129394833e-02
5.000000000000000000e+01 6.458117941135829709e-02
5.004999999999999716e+01 6.729418241193572958e-02
5.010000000000000142e+01 6.680250474018550877e-02
5.014999999999999858e+01 6.811619623739234575e-02
5.020000000000000284e+01 6.743386922227430358e-02
5.025000000000000000e+01 7.126015598558417541e-02
5.029999999999999716e+01 7.122837611877462505e-02
5.035000000000000142e+01 7.352133476864289308e-02
5.039999999999999858e+01 7.310830383660686660e-02
5.045000000000000284e+01 7.364480531299621990e-02
5.050000000000000000e+01 7.396951527056826181e-02
5.054999999999999716e+01 7.902695612635320110e-02
5.060000000000000142e+01 7.797143615769991376e-02
5.064999999999999858e+01 7.768503602681778308e-02
5.070000000000000284e+01 8.062643356491991375e-02
5.075000000000000000e+01 7.954304196994840814e-02
5.079999999999999716e+01 7.974524108046979198e-02
5.085000000000000142e+01 7.848582638544729373e-02
5.089999999999999858e+01 7.915717430688651302e-02
5.095000000000000284e+01 7.987424544810767246e-02
5.100000000000000000e+01 7.894915160694890299e-02
5.104999999999999716e+01 8.351095540372215076e-02
5.110000000000000142e+01 8.221278480462004823e-02
5.114999999999999858e+01 8.164809089578259349e-02
5.120000000000000284e+01 8.160794398784763926e-02
5.125000000000000000e+01 8.064150228934340026e-02
5.129999999999999716e+01 8.178634991410932420e-02
5.135000000000000142e+01 8.327118733755531355e-02
5.139999999999999858e+01 8.472168785321917972e-02
5.145000000000000284e+01 8.409509665802930578e-02
5.150000000000000000e+01 8.147968485772723313e-02
5.154999999999999716e+01 7.988873908529889323e-02
5.160000000000000142e+01 7.986293381380304979e-02
5.164999999999999858e+01 7.892222742842208705e-02
5.170000000000000284e+01 7.800634399545255948e-02
5.175000000000000000e+01 7.760238870701997860e-02
5.179999999999999716e+01 7.132946780100735129e-02
5.185000000000000142e+01 7.052585362127483659e-02
5.189999999999999858e+01 7.210493933337125405e-02
5.195000000000000284e+01 7.666942357199563185e-02
5.200000000000000000e+01 7.644082482505180909e-02
5.204999999999999716e+01 7.565517513555850004e-02
5.210000000000000142e+01 7.443505295420993484e-02
5.214999999999999858e+01 8.015329845769561534e-02
5.220000000000000284e+01 8.897269662583172367e-02
5.225000000000000000e+01 9.226825068291301390e-02
5.229999999999999716e+01 9.558842074410665857e-02
5.235000000000000142e+01 9.158403081715923988e-02
5.239999999999999858e+01 9.253908211327577238e-02
5.245000000000000284e+01 9.192647068513015718e-02
5.250000000000000000e+01 9.454755597977407278e-02
5.254999999999999716e+01 9.423281362444818621e-02
5.260000000000000142e+01 9.407193898250197639e-02
5.264999999999999858e+01 9.498796683179835942e-02
5.270000000000000284e+01 9.459682459934960763e-02
5.275000000000000000e+01 9.242739246657892538e-02
5.279999999999999716e+01 9.152762428742612644e-02
5.285000000000000142e+01 8.569132354087176384e-02
5.289999999999999858e+01 8.269616686500011471e-02
5.295000000000000284e+01 8.317395914491165776e-02
5.300000000000000000e+01 8.404989892676643926e-02
5.304999999999999716e+01 8.382102194232939063e-02
5.310000000000000142e+01 8.382228768627791871e-02
5.314999999999999858e+01 8.478882828399685045e-02
5.320000000000000284e+01 8.426989211243098021e-02
5.325000000000000000e+01 8.389238290902618911e-02
5.329999999999999716e+01 8.688337897297891688e-02
5.335000000000000142e+01 8.229172253936757608e-02
5.339999999999999858e+01 8.411485447501791668e-02
5.345000000000000284e+01 8.491808194852419611e-02
5.350000000000000000e+01 8.628418460932107958e-02
5.354999999999999716e+01 8.805484689212181304e-02
5.360000000000000142e+01 8.840884953990627015e-02
5.364999999999999858e+01 9.003830996937330078e-02
5.370000000000000284e+01 8.792440033303250413e-02
5.375000000000000000e+01 9.036829819384425977e-02
5.379999999999999716e+01 9.062413020026885424e-02
5.385000000000000142e+01 8.462769087901034215e-02
5.389999999999999858e+01 7.910842162401912625e-02
5.395000000000000284e+01 7.953913024049241720e-02
5.400000000000000000e+01 8.085435664003541578e-02
5.404999999999999716e+01 8.259655246103382586e-02
5.410000000000000142e+01 7.836635300024784312e-02
5.414999999999999858e+01 6.450719918289596344e-02
5.420000000000000284e+01 6.308067150787174948e-02
5.425000000000000000e+01 6.170614896729821608e-02
5.429999999999999716e+01 6.421316994579984172e-02
5.435000000000000142e+01 5.849258719644871707e-02
5.439999999999999858e+01 5.962476693525713828e-02
5.445000000000000284e+01 6.088179095562055998e-02
5.450000000000000000e+01 6.173295132166507770e-02
5.454999999999999716e+01 5.952630987251316536e-02
5.460000000000000142e+01 6.293032977383537785e-02
5.464999999999999858e+01 6.310111365448498044e-02
5.470000000000000284e+01 6.453302880503251904e-02
5.475000000000000000e+01 6.689791290228579157e-02
5.479999999999999716e+01 6.730633544826719605e-02
5.485000000000000142e+01 6.768576219927545379e-02
5.489999999999999858e+01 7.020392904332066475e-02
5.495000000000000284e+01 7.124118715132388147e-02
5.500000000000000000e+01 7.495629986740480477e-02
5.504999999999999716e+01 7.607877684967118137e-02
5.510000000000000142e+01 7.649898516487577127e-02
5.514999999999999858e+01 7.549017268766378130e-02
5.520000000000000284e+01 7.715498100439059648e-02
5.525000000000000000e+01 6.883134168510827988e-02
5.529999999999999716e+01 6.933684603217600551e-02
5.535000000000000142e+01 7.033982383035414232e-02
5.539999999999999858e+01 7.677098243765866081e-02
5.545000000000000284e+01 7.385345045273832010e-02
5.550000000000000000e+01 7.621625400525777749e-02
5.554999999999999716e+01 6.205443483861345505e-02
5.560000000000000142e+01 6.276344746612530501e-02
5.564999999999999858e+01 6.388875648815758868e-02
5.570000000000000284e+01 6.513582866152065054e-02
5.575000000000000000e+01 6.963089432435104476e-02
5.579999999999999716e+01 7.051426557720108512e-02
5.585000000000000142e+01 7.438423503328023267e-02
5.589999999999999858e+01 7.526201771279236730e-02
5.595000000000000284e+01 7.602876819572038092e-02
5.600000000000000000e+01 7.530629692902755801e-02
5.604999999999999716e+01 7.667206691224634496e-02
5.610000000000000142e+01 8.025438399729627192e-02
5.614999999999999858e+01 8.238266563094281958e-02
5.620000000000000284e+01 8.509057582415344156e-02
5.625000000000000000e+01 8.592076699209229285e-02
5.629999999999999716e+01 8.517240200349436574e-02
5.635000000000000142e+01 7.830836152690009988e-02
5.639999999999999858e+01 7.919334219316354062e-02
5.645000000000000284e+01 8.159415210320290768e-02
5.650000000000000000e+01 8.293145028614574976e-02
5.654999999999999716e+01 8.317490377411092262e-02
5.660000000000000142e+01 7.878623108187562951e-02
5.664999999999999858e+01 7.974397241975890449e-02
5.670000000000000284e+01 8.058459629108882805e-02
5.675000000000000000e+01 8.134734840131233047e-02
5.679999999999999716e+01 8.178758812739882200e-02
5.685000000000000142e+01 8.169140155986877316e-02
5.689999999999999858e+01 8.310064010113797639e-02
5.695000000000000284e+01 8.306157665224508935e-02
5.700000000000000000e+01 8.348773884526657085e-02
5.704999999999999716e+01 8.686234257413406878e-02
5.710000000000000142e+01 8.790536811595446587e-02
5.714999999999999858e+01 8.794022943233162359e-02
5.720000000000000284e+01 9.068736392148567249e-02
5.725000000000000000e+01 9.240282170457633781e-02
5.729999999999999716e+01 9.196899971084347702e-02
5.735000000000000142e+01 9.290965783855063831e-02
5.739999999999999858e+01 9.393760076844102913e-02
5.745000000000000284e+01 9.431003024746337227e-02
5.750000000000000000e+01 9.672884569898784757e-02
5.754999999999999716e+01 9.872500615932079671e-02
5.760000000000000142e+01 9.865251969053003001e-02
5.764999999999999858e+01 1.005927028585576616e-01
5.770000000000000284e+01 9.766950770102868218e-02
5.775000000000000000e+01 9.769587992825887190e-02
5.779999999999999716e+01 9.748667015490915244e-02
5.785000000000000142e+01 9.610151779885160728e-02
5.789999999999999858e+01 9.785189821784040509e-02
5.795000000000000284e+01 8.926945394970912939e-02
5.800000000000000000e+01 8.508242797129111912e-02
5.804999999999999716e+01 8.944828999217484256e-02
5.810000000000000142e+01 8.922844283239333985e-02
5.814999999999999858e+01 8.839722352014366125e-02
5.820000000000000284e+01 8.621834417161179653e-02
5.825000000000000000e+01 8.196994907515306461e-02
5.829999999999999716e+01 7.874288631007959893e-02
5.835000000000000142e+01 7.794514967342175416e-02
5.839999999999999858e+01 7.753990830117805932e-02
5.845000000000000284e+01 7.894642021569521495e-02
5.850000000000000000e+01 7.644141277599290907e-02
5.854999999999999716e+01 7.437150952387938663e-02
5.860000000000000142e+01 7.606194885035157116e-02
5.864999999999999858e+01 7.201894549097215270e-02
5.870000000000000284e+01 6.870913746202579608e-02
5.875000000000000000e+01 6.953594556811563965e-02
5.879999999999999716e+01 6.788899612844075115e-02
5.885000000000000142e+01 7.074257119120594406e-02
5.889999999999999858e+01 7.268770427030379899e-02
5.895000000000000284e+01 7.391968364483483822e-02
5.900000000000000000e+01 7.625081226555498193e-02
5.904999999999999716e+01 7.643296026527830744e-02
5.910000000000000142e+01 7.699029737451611177e-02
5.914999999999999858e+01 8.194599037014602128e-02
5.920000000000000284e+01 7.919981926828306706e-02
5.925000000000000000e+01 8.060647753751898348e-02
5.929999999999999716e+01 7.911740850995385710e-02
5.935000000000000142e+01 7.993746587225403211e-02
5.939999999999999858e+01 7.787207967095331751e-02
5.945000000000000284e+01 8.181874884677556303e-02
5.950000000000000000e+01 8.513867943778179181e-02
5.954999999999999716e+01 8.527099025599974014e-02
5.960000000000000142e+01 8.370275126625897899e-02
5.964999999999999858e+01 8.333585267930732066e-02
5.970000000000000284e+01 8.178047827166423644e-02
5.975000000000000000e+01 8.316476906714392880e-02
5.979999999999999716e+01 8.447701410719279935e-02
5.985000000000000142e+01 8.331289051610853147e-02
5.989999999999999858e+01 8.594343712322426165e-02
5.995000000000000284e+01 8.687174320929876015e-02
6.000000000000000000e+01 8.511412959334239969e-02
6.004999999999999716e+01 8.438937308933416870e-02
6.010000000000000142e+01 8.520658112333054368e-02
6.014999999999999858e+01 7.390794786791586579e-02
6.020000000000000284e+01 7.471757573369747218e-02
6.025000000000000000e+01 7.520033150166081926e-02
6.029999999999999716e+01 7.484524484606593087e-02
6.035000000000000142e+01 7.536431569870767622e-02
6.039999999999999858e+01 7.477025474680595862e-02
6.045000000000000284e+01 7.455604042901529949e-02
6.050000000000000000e+01 7.559039455990659850e-02
6.054999999999999716e+01 7.328701815173276068e-02
6.060000000000000142e+01 7.545783029470039260e-02
6.064999999999999858e+01 7.342675808307830287e-02
6.070000000000000284e+01 7.553216610099108830e-02
6.075000000000000000e+01 7.529598559148366343e-02
6.079999999999999716e+01 7.567894554709424237e-02
6.085000000000000142e+01 7.772475140590638654e-02
6.089999999999999858e+01 7.751388414674771632e-02
6.095000000000000284e+01 7.729622906873845345e-02
6.100000000000000000e+01 7.903611537946839127e-02
6.104999999999999716e+01 7.544830774276889418e-02
6.110000000000000142e+01 7.900393402529531928e-02
6.114999999999999858e+01 8.639646634310935158e-02
6.120000000000000284e+01 8.769196545277631316e-02
6.125000000000000000e+01 8.869547979838375562e-02
6.129999999999999716e+01 8.899744637604865838e-02
6.135000000000000142e+01 8.896758665408008304e-02
6.139999999999999858e+01 8.634202601063320492e-02
6.145000000000000284e+01 8.714175816770221294e-02
6.150000000000000000e+01 6.592225013538509371e-02
6.154999999999999716e+01 6.836272032450585456e-02
6.160000000000000142e+01 6.961024648824884475e-02
6.164999999999999858e+01 6.982524476630236343e-02
6.170000000000000284e+01 6.941984583441433709e-02
6.175000000000000000e+01 7.124272684955977597e-02
6.179999999999999716e+01 6.950347955010235945e-02
6.185000000000000142e+01 6.859557572912787504e-02
6.189999999999999858e+01 7.061046378399130075e-02
6.195000000000000284e+01 7.298116644742350112e-02
6.200000000000000000e+01 7.056322899909832358e-02
6.204999999999999716e+01 7.095009391067021165e-02
6.210000000000000142e+01 6.954603808117054697e-02
6.214999999999999858e+01 6.861054954561450481e-02
6.220000000000000284e+01 6.157878886275938712e-02
6.225000000000000000e+01 6.101463064876012227e-02
6.229999999999999716e+01 6.343150391979181235e-02
6.235000000000000142e+01 6.406171774817569220e-02
6.239999999999999858e+01 6.574873778733791863e-02
6.245000000000000284e+01 6.607451581668528917e-02
6.250000000000000000e+01 6.352730664689704154e-02
6.254999999999999716e+01 6.260953991312648292e-02
6.260000000000000142e+01 6.175373664605494917e-02
6.264999999999999858e+01 5.983520649403369085e-02
6.270000000000000284e+01 5.979991632017221670e-02
6.275000000000000000e+01 6.082729427236054087e-02
6.279999999999999716e+01 6.140616939304979760e-02
6.285000000000000142e+01 6.004772927702855395e-02
6.289999999999999858e+01 6.109023068253997130e-02
6.295000000000000284e+01 6.033812836063395107e-02
6.300000000000000000e+01 5.937256980310833682e-02
6.304999999999999716e+01 5.916809486563567866e-02
6.310000000000000142e+01 6.167385531717715225e-02
6.314999999999999858e+01 7.530853578660300085e-02
6.320000000000000284e+01 7.306403357800184128e-02
6.325000000000000000e+01 7.331212539386013083e-02
6.329999999999999716e+01 7.338651040206244092e-02
6.335000000000000142e+01 7.346348691210112525e-02
6.339999999999999858e+01 7.604071337776387163e-02
6.345000000000000284e+01 7.375991675233499467e-02
6.350000000000000000e+01 7.430064573662772953e-02
6.354999999999999716e+01 7.409763735599286805e-02
6.360000000000000142e+01 7.466356771976391526e-02
6.364999999999999858e+01 7.473075471661054514e-02
6.370000000000000284e+01 8.087201479974714946e-02
6.375000000000000000e+01 8.086739819557398068e-02
6.379999999999999716e+01 8.086461689465247737e-02
6.385000000000000142e+01 8.087181861114567383e-02
6.389999999999999858e+01 8.172936286054094390e-02
6.395000000000000284e+01 8.164519262818303869e-02
6.400000000000000000e+01 8.119618756707487617e-02
6.404999999999999716e+01 8.355931252552266375e-02
6.409999999999999432e+01 8.296521682886220939e-02
6.415000000000000568e+01 8.649319714088714306e-02
6.420000000000000284e+01 8.687908912089427338e-02
6.425000000000000000e+01 8.606436887262339241e-02
6.429999999999999716e+01 8.537439196264018371e-02
6.434999999999999432e+01 8.649036306429111476e-02
6.440000000000000568e+01 8.792669029905109124e-02
6.445000000000000284e+01 8.794683717510924648e-02
6.450000000000000000e+01 8.751734423025003817e-02
6.454999999999999716e+01 9.235062696918641678e-02
6.459999999999999432e+01 9.025714554542080270e-02
6.465000000000000568e+01 9.018259623816976545e-02
6.470000000000000284e+01 9.491640424388489428e-02
6.475000000000000000e+01 9.286499665743268295e-02
6.479999999999999716e+01 9.317184299492191346e-02
6.484999999999999432e+01 9.348018697130219823e-02
6.490000000000000568e+01 9.411598127740855579e-02
6.495000000000000284e+01 9.573553461348809079e-02
6.500000000000000000e+01 9.566026336801299046e-02
6.504999999999999716e+01 9.849926425967864274e-02
6.509999999999999432e+01 1.005091461599425667e-01
6.515000000000000568e+01 1.026583587073708198e-01
6.520000000000000284e+01 1.016869974699749490e-01
6.525000000000000000e+01 1.010760730637136617e-01
6.529999999999999716e+01 9.922503365900466055e-02
6.534999999999999432e+01 1.004815261252663544e-01
6.540000000000000568e+01 1.012958060670421517e-01
6.545000000000000284e+01 1.047045941914396538e-01
6.550000000000000000e+01 1.014701155497616802e-01
6.554999999999999716e+01 1.019117389319328798e-01
6.559999999999999432e+01 1.039903919883528177e-01
6.565000000000000568e+01 1.062158138639886784e-01
6.570000000000000284e+01 1.089457966172615866e-01
6.575000000000000000e+01 1.041411368539647692e-01
6.579999999999999716e+01 1.045020606554161041e-01
6.584999999999999432e+01 1.042545756110458688e-01
6.590000000000000568e+01 1.048987251390689351e-01
6.595000000000000284e+01 1.049549316217734535e-01
6.600000000000000000e+01 1.097602352480631649e-01
6.604999999999999716e+01 1.092573304813921620e-01
6.609999999999999432e+01 1.120077053120008548e-01
6.615000000000000568e+01 1.117121566823462836e-01
6.620000000000000284e+01 1.155001658141111553e-01
6.625000000000000000e+01 1.192346249439124040e-01
6.629999999999999716e+01 1.215589694088069078e-01
6.634999999999999432e+01 1.179652088444445163e-01
6.640000000000000568e+01 1.208790961386778801e-01
6.645000000000000284e+01 1.204608747568076815e-01
6.650000000000000000e+01 1.219791546494841256e-01
6.654999999999999716e+01 1.231465380077133437e-01
6.659999999999999432e+01 1.263908094525394432e-01
6.665000000000000568e+01 1.286035850287827742e-01
6.670000000000000284e+01 1.299990459937710174e-01
6.675000000000000000e+01 1.243512162571163981e-01
6.679999999999999716e+01 1.262858015953638446e-01
6.684999999999999432e+01 1.296621479072638528e-01
6.690000000000000568e+01 1.322052261806425100e-01
6.695000000000000284e+01 1.351365265031987672e-01
6.700000000000000000e+01 1.344250519921514897e-01
6.704999999999999716e+01 1.345294912348675709e-01
6.709999999999999432e+01 1.348208681433278322e-01
6.715000000000000568e+01 1.364949189429403575e-01
6.720000000000000284e+01 1.428088050285878929e-01
6.725000000000000000e+01 1.444647765914070514e-01
6.729999999999999716e+01 1.421866567269879644e-01
6.734999999999999432e+01 1.424193268856301098e-01
6.740000000000000568e+01 1.418614817364035052e-01
6.745000000000000284e+01 1.409759132227628720e-01
6.750000000000000000e+01 1.397733086490197396e-01
6.754999999999999716e+01 1.401108765782268228e-01
6.759999999999999432e+01 1.435483570342008242e-01
6.765000000000000568e+01 1.443064473367283440e-01
6.770000000000000284e+01 1.428945333376426541e-01
6.775000000000000000e+01 1.432614492095136416e-01
6.779999999999999716e+01 1.437317929543795170e-01
6.784999999999999432e+01 1.442334966331205448e-01
6.790000000000000568e+01 1.476518863405976711e-01
6.795000000000000284e+01 1.492506966610779862e-01
6.800000000000000000e+01 1.510740263960242413e-01
6.804999999999999716e+01 1.511148378240035894e-01
6.809999999999999432e+01 1.525134391074075557e-01
6.815000000000000568e+01 1.514932232942312884e-01
6.820000000000000284e+01 1.541048904401235708e-01
6.825000000000000000e+01 1.566910367420590033e-01
6.829999999999999716e+01 1.593417480983353729e-01
6.834999999999999432e+01 1.544183524259216678e-01
6.840000000000000568e+01 1.578434976463536643e-01
6.845000000000000284e+01 1.614948307610040712e-01
6.850000000000000000e+01 1.621166394289045853e-01
6.854999999999999716e+01 1.646975429121149692e-01
6.859999999999999432e+01 1.658677272258280155e-01
6.865000000000000568e+01 1.600140160348867413e-01
6.870000000000000284e+01 1.599794122460546919e-01
6.875000000000000000e+01 1.617775908713211253e-01
6.879999999999999716e+01 1.607423422498981125e-01
6.884999999999999432e+01 1.602151972683201198e-01
6.890000000000000568e+01 1.613506752459217264e-01
6.895000000000000284e+01 1.636276807552869139e-01
6.900000000000000000e+01 1.600648346931285992e-01
6.904999999999999716e+01 1.619468676225249981e-01
6.909999999999999432e+01 1.653251031420583106e-01
6.915000000000000568e+01 1.627167215848801529e-01
6.920000000000000284e+01 1.599588431203670391e-01
6.925000000000000000e+01 1.632077086824211543e-01
6.929999999999999716e+01 1.658032901244477497e-01
6.934999999999999432e+01 1.657402155779626463e-01
6.940000000000000568e+01 1.649263128727013750e-01
6.945000000000000284e+01 1.659867710055449308e-01
6.950000000000000000e+01 1.636342706072436426e-01
6.954999999999999716e+01 1.684106425496010861e-01
6.959999999999999432e+01 1.645269119700646931e-01
6.965000000000000568e+01 1.651342536957108864e-01
6.970000000000000284e+01 1.663340797218139933e-01
6.975000000000000000e+01 1.665565683111589756e-01
6.979999999999999716e+01 1.682956675171074223e-01
6.984999999999999432e+01 1.682460421682928087e-01
6.990000000000000568e+01 1.671502252917089482e-01
6.995000000000000284e+01 1.575496245998876110e-01
7.000000000000000000e+01 1.567586861994411662e-01
7.004999999999999716e+01 1.535441368731071676e-01
7.009999999999999432e+01 1.563903187161408970e-01
7.015000000000000568e+01 1.559849889260668809e-01
7.020000000000000284e+01 1.503456238994256289e-01
7.025000000000000000e+01 1.536519835435781189e-01
7.029999999999999716e+01 1.535804067900302661e-01
7.034999999999999432e+01 1.531931299311290184e-01
7.040000000000000568e+01 1.424872251741054474e-01
7.045000000000000284e+01 1.442918999248009315e-01
7.050000000000000000e+01 1.445604607690069154e-01
7.054999999999999716e+01 1.466110494239252771e-01
7.059999999999999432e+01 1.476300009152690662e-01
7.065000000000000568e+01 1.450965695005184131e-01
7.070000000000000284e+01 1.485712232363651797e-01
7.075000000000000000e+01 1.525459346913317360e-01
7.079999999999999716e+01 1.529498200848965761e-01
7.084999999999999432e+01 1.534069042170770891e-01
7.090000000000000568e+01 1.492526674316219382e-01
7.095000000000000284e+01 1.421064826500705869e-01
7.100000000000000000e+01 1.445492404005094267e-01
7.104999999999999716e+01 1.382651625229552039e-01
7.109999999999999432e+01 1.381846033542354357e-01
7.115000000000000568e+01 1.419870676620499095e-01
7.120000000000000284e+01 1.419880533976460024e-01
7.125000000000000000e+01 1.404261427219930525e-01
7.129999999999999716e+01 1.424520518565504656e-01
7.134999999999999432e+01 1.382631172767828098e-01
7.140000000000000568e+01 1.402856886970406669e-01
7.145000000000000284e+01 1.442913037170722446e-01
7.150000000000000000e+01 1.408046816548355618e-01
7.154999999999999716e+01 1.390186921308132206e-01
7.159999999999999432e+01 1.358997926732921635e-01
7.165000000000000568e+01 1.256786871062442745e-01
7.170000000000000284e+01 1.283628600183737423e-01
7.175000000000000000e+01 1.232756376419449074e-01
7.179999999999999716e+01 1.172447049131285363e-01
7.184999999999999432e+01 1.097398519074492679e-01
7.190000000000000568e+01 1.082244781825703189e-01
7.195000000000000284e+01 9.840618225085055737e-02
7.200000000000000000e+01 9.808293265126541427e-02
7.204999999999999716e+01 8.848949010105604251e-02
7.209999999999999432e+01 9.085470594989852877e-02
7.215000000000000568e+01 9.063676578711686582e-02
7.220000000000000284e+01 8.562943608678605378e-02
7.225000000000000000e+01 8.461420669996017052e-02
7.229999999999999716e+01 8.210786795528696169e-02
7.234999999999999432e+01 8.239066021605023771e-02
7.240000000000000568e+01 8.394678772352777429e-02
7.245000000000000284e+01 8.505556708153522161e-02
7.250000000000000000e+01 8.389435309531088902e-02
7.254999999999999716e+01 8.510960445959092624e-02
7.259999999999999432e+01 7.966118299295123217e-02
7.265000000000000568e+01 8.291593530339527729e-02
7.270000000000000284e+01 8.469740571539287333e-02
7.275000000000000000e+01 8.014514834389728504e-02
7.279999999999999716e+01 8.131162227497538975e-02
7.284999999999999432e+01 8.234937483032364613e-02
7.290000000000000568e+01 8.252478937121622560e-02
7.295000000000000284e+01 7.765220723661249436e-02
7.300000000000000000e+01 7.171062360587227014e-02
7.304999999999999716e+01 7.060833101750639551e-02
7.309999999999999432e+01 7.176502509313392730e-02
7.315000000000000568e+01 7.339732419249825335e-02
7.320000000000000284e+01 7.561374406914653235e-02
7.325000000000000000e+01 7.830953185755151758e-02
7.329999999999999716e+01 7.823248519457033645e-02
7.334999999999999432e+01 7.649258392269152329e-02
7.340000000000000568e+01 7.752564612483399398e-02
7.345000000000000284e+01 7.891069536114675431e-02
7.350000000000000000e+01 7.975833521649140778e-02
7.354999999999999716e+01 7.962946245915770993e-02
7.359999999999999432e+01 8.068854675125590459e-02
7.365000000000000568e+01 7.913122833370721254e-02
7.370000000000000284e+01 7.819101623088280106e-02
7.375000000000000000e+01 7.834778081573814945e-02
7.379999999999999716e+01 7.349136453135526881e-02
7.384999999999999432e+01 7.519154311545921121e-02
7.390000000000000568e+01 7.567459966096307111e-02
7.395000000000000284e+01 7.769842690908670968e-02
7.400000000000000000e+01 7.836637186760687934e-02
7.404999999999999716e+01 7.836300389682859802e-02
7.409999999999999432e+01 7.852525685182434878e-02
7.415000000000000568e+01 7.620357120072702994e-02
7.420000000000000284e+01 7.397043942042111353e-02
7.425000000000000000e+01 7.125219282368953910e-02
7.429999999999999716e+01 7.362585521602978134e-02
7.434999999999999432e+01 6.824057398131398722e-02
7.440000000000000568e+01 7.196414372179173180e-02
7.445000000000000284e+01 7.135743884426502814e-02
7.450000000000000000e+01 7.391907745721171263e-02
7.454999999999999716e+01 7.339713746577804232e-02
7.459999999999999432e+01 7.384924630520084410e-02
7.465000000000000568e+01 7.143947661925766079e-02
7.470000000000000284e+01 7.752299741642160180e-02
7.475000000000000000e+01 7.589631264073866401e-02
7.479999999999999716e+01 8.023294471138618655e-02
7.484999999999999432e+01 8.231881987024664005e-02
7.490000000000000568e+01 7.513582614071831478e-02
7.495000000000000284e+01 7.521264740645054736e-02
7.500000000000000000e+01 7.158662231204891702e-02
7.504999999999999716e+01 7.068164623250898504e-02
7.509999999999999432e+01 7.381521547418395945e-02
7.515000000000000568e+01 7.597468525321844635e-02
7.520000000000000284e+01 7.397247869329462433e-02
7.525000000000000000e+01 7.197103888569207630e-02
7.529999999999999716e+01 7.281863008791376879e-02
7.534999999999999432e+01 7.319753287941192788e-02
7.540000000000000568e+01 7.488666411435249137e-02
7.545000000000000284e+01 7.990176128459317018e-02
7.550000000000000000e+01 8.047573877686922672e-02
7.554999999999999716e+01 8.061859882564280377e-02
7.559999999999999432e+01 8.464467322149314688e-02
7.565000000000000568e+01 8.791487345850239332e-02
7.570000000000000284e+01 8.752839985052260352e-02
7.575000000000000000e+01 8.808899652657728452e-02
7.579999999999999716e+01 8.776466968565964366e-02
7.584999999999999432e+01 9.086972679585141044e-02
7.590000000000000568e+01 8.813621252563451358e-02
7.595000000000000284e+01 8.720990089002614298e-02
7.600000000000000000e+01 8.353436807773451100e-02
7.604999999999999716e+01 7.860047402855409315e-02
7.609999999999999432e+01 8.484954893423378441e-02
7.615000000000000568e+01 8.493522390608268524e-02
7.620000000000000284e+01 8.516088254195670892e-02
7.625000000000000000e+01 8.602319295424379342e-02
7.629999999999999716e+01 8.592447050910122230e-02
7.634999999999999432e+01 8.425097956970507840e-02
7.640000000000000568e+01 8.160063889546423366e-02
7.645000000000000284e+01 8.258929031628176043e-02
7.650000000000000000e+01 8.753950066572692423e-02
7.654999999999999716e+01 8.905441705131586505e-02
7.659999999999999432e+01 8.979348853343212256e-02
7.665000000000000568e+01 9.207787535627756648e-02
7.670000000000000284e+01 9.569513477998710382e-02
7.675000000000000000e+01 9.678123654055791059e-02
7.679999999999999716e+01 9.835680119768563934e-02
7.684999999999999432e+01 9.991673253968151591e-02
7.690000000000000568e+01 9.629079957542960311e-02
7.695000000000000284e+01 8.804656588200691913e-02
7.700000000000000000e+01 8.993097953758509566e-02
7.704999999999999716e+01 9.250445595836791213e-02
7.709999999999999432e+01 9.496904631273520025e-02
7.715000000000000568e+01 8.461527105635902046e-02
7.720000000000000284e+01 8.278604687799702433e-02
7.725000000000000000e+01 7.748791082123784868e-02
7.729999999999999716e+01 7.918159039399855215e-02
7.734999999999999432e+01 7.799769933888825446e-02
7.740000000000000568e+01 7.532294666325158039e-02
7.745000000000000284e+01 7.587286519491705239e-02
7.750000000000000000e+01 7.028956448367500165e-02
7.754999999999999716e+01 7.029602549552246837e-02
7.759999999999999432e+01 7.304484984593015429e-02
7.765000000000000568e+01 6.930366699681880793e-02
7.770000000000000284e+01 7.058554208815875919e-02
7.775000000000000000e+01 7.378609919242985760e-02
7.779999999999999716e+01 7.707754838467668901e-02
7.784999999999999432e+01 7.554652411626859576e-02
7.790000000000000568e+01 7.888442888030403055e-02
7.795000000000000284e+01 7.742857926274067382e-02
7.800000000000000000e+01 7.310503924182894242e-02
7.804999999999999716e+01 7.638814307504371293e-02
7.809999999999999432e+01 7.636877081938536760e-02
7.815000000000000568e+01 7.220326137627094965e-02
7.820000000000000284e+01 7.384639280252669469e-02
7.825000000000000000e+01 7.398034384371150740e-02
7.829999999999999716e+01 7.421721179654212908e-02
7.834999999999999432e+01 7.590603838273164705e-02
7.840000000000000568e+01 7.862228192082056089e-02
7.845000000000000284e+01 7.114058348421579969e-02
7.850000000000000000e+01 6.534885145865539091e-02
7.854999999999999716e+01 6.828146088210303166e-02
7.859999999999999432e+01 6.896422992307101041e-02
7.865000000000000568e+01 6.898657423492809970e-02
7.870000000000000284e+01 6.891640433482291994e-02
7.875000000000000000e+01 6.884048873813657099e-02
7.879999999999999716e+01 6.849907877348361540e-02
7.884999999999999432e+01 6.902919200018059476e-02
7.890000000000000568e+01 7.219967317984321564e-02
7.895000000000000284e+01 7.442283707347713273e-02
7.900000000000000000e+01 7.456002476974558923e-02
7.904999999999999716e+01 7.787199543734583951e-02
7.909999999999999432e+01 7.652341473859668175e-02
7.915000000000000568e+01 8.094393294646821946e-02
7.920000000000000284e+01 8.009695942625079390e-02
7.925000000000000000e+01 8.309300309717455868e-02
7.929999999999999716e+01 8.317850278316440971e-02
7.934999999999999432e+01 8.555287338550920939e-02
7.940000000000000568e+01 8.489041616527842615e-02
7.945000000000000284e+01 8.648334470272726893e-02
7.950000000000000000e+01 8.528145977842739589e-02
7.954999999999999716e+01 8.661992804576899851e-02
7.959999999999999432e+01 7.542496031663618872e-02
7.965000000000000568e+01 7.862012541196811144e-02
7.970000000000000284e+01 8.224418262788742162e-02
7.975000000000000000e+01 8.283390029879968142e-02
7.979999999999999716e+01 8.199741227768368723e-02
7.984999999999999432e+01 7.409406684230199214e-02
7.990000000000000568e+01 6.242814956409035998e-02
7.995000000000000284e+01 6.266782065023496218e-02
8.000000000000000000e+01 6.181101764810748717e-02
8.004999999999999716e+01 6.142136250134757475e-02
8.009999999999999432e+01 5.889006708217993380e-02
8.015000000000000568e+01 6.272943003998454614e-02
8.020000000000000284e+01 4.906504877557973932e-02
8.025000000000000000e+01 4.650403374439246451e-02
8.029999999999999716e+01 4.886424293220358733e-02
8.034999999999999432e+01 4.492229930022215850e-02
8.040000000000000568e+01 4.433255407451121982e-02
8.045000000000000284e+01 3.948874529983173454e-02
8.050000000000000000e+01 2.797301333801987047e-02
8.054999999999999716e+01 3.188303159992718350e-02
8.059999999999999432e+01 3.155442474162623717e-02
8.065000000000000568e+01 2.261872740899454129e-02
8.070000000000000284e+01 2.375490734321744624e-02
8.075000000000000000e+01 2.407378168758829429e-02
8.079999999999999716e+01 1.189784704910505468e-02
8.084999999999999432e+01 7.843801059934530501e-03
8.090000000000000568e+01 1.016635575784699194e-02
8.095000000000000284e+01 1.004913848253719336e-02
8.100000000000000000e+01 1.063738195420169987e-02
8.104999999999999716e+01 1.416567708310419865e-02
8.109999999999999432e+01 1.367776581701468826e-02
8.115000000000000568e+01 1.537266374000571985e-02
8.120000000000000284e+01 1.476366233261342323e-02
8.125000000000000000e+01 1.484674285751329779e-02
8.129999999999999716e+01 1.448459376966949874e-02
8.134999999999999432e+01 1.213822345434660381e-02
8.140000000000000568e+01 9.155699019924867094e-03
8.145000000000000284e+01 2.576615378955653297e-03
8.150000000000000000e+01 -1.115962044302878063e-03
8.154999999999999716e+01 -1.525960162546707464e-03
8.159999999999999432e+01 -9.750518064862130976e-03
8.165000000000000568e+01 -8.801374764284415966e-03
8.170000000000000284e+01 -9.413477751543355282e-03
8.175000000000000000e+01 -1.353665578434270871e-02
8.179999999999999716e+01 -1.500811356946848453e-02
8.184999999999999432e+01 -1.397715696562725970e-02
8.190000000000000568e+01 -1.477943087179241569e-02
8.195000000000000284e+01 -1.547915500958914510e-02
8.200000000000000000e+01 -2.343479512446907873e-02
8.204999999999999716e+01 -2.217036499309910438e-02
8.209999999999999432e+01 -2.214732461517427212e-02
8.215000000000000568e+01 -2.832960558895782424e-02
8.220000000000000284e+01 -2.553699196487925482e-02
8.225000000000000000e+01 -3.493955042331405025e-02
8.229999999999999716e+01 -3.461891119587431204e-02
8.234999999999999432e+01 -3.331742454847557572e-02
8.240000000000000568e+01 -3.170107608086303319e-02
8.245000000000000284e+01 -3.494066252001459122e-02
8.250000000000000000e+01 -3.499896101741701432e-02
8.254999999999999716e+01 -3.151788502344871762e-02
8.259999999999999432e+01 -3.490309805365839069e-02
8.265000000000000568e+01 -5.000376707422814204e-02
8.270000000000000284e+01 -5.320186025568315186e-02
8.275000000000000000e+01 -5.107585222140655773e-02
8.279999999999999716e+01 -5.200419501970584418e-02
8.284999999999999432e+01 -5.312822704783871225e-02
8.290000000000000568e+01 -5.600043598010798207e-02
8.295000000000000284e+01 -6.132037539023982298e-02
8.300000000000000000e+01 -6.279879639414714942e-02
8.304999999999999716e+01 -7.777251440888968692e-02
8.309999999999999432e+01 -8.273446716803842249e-02
8.315000000000000568e+01 -8.789434149304731214e-02
8.320000000000000284e+01 -9.630236455423654696e-02
8.325000000000000000e+01 -9.729345761701693740e-02
8.329999999999999716e+01 -9.694416219081412878e-02
8.334999999999999432e+01 -9.491142357289338027e-02
8.340000000000000568e+01 -9.858652824212676968e-02
8.345000000000000284e+01 -1.128554572235715703e-01
8.350000000000000000e+01 -1.158478503100020818e-01
8.354999999999999716e+01 -1.126011041428632425e-01
8.359999999999999432e+01 -1.196540261880796041e-01
8.365000000000000568e+01 -1.175101757928031926e-01
8.370000000000000284e+01 -1.197620424821383839e-01
8.375000000000000000e+01 -1.184986375786372115e-01
8.379999999999999716e+01 -1.157442578011548401e-01
8.384999999999999432e+01 -1.129822581106416785e-01
8.390000000000000568e+01 -1.102584102857377957e-01
8.395000000000000284e+01 -1.233230588489915153e-01
8.400000000000000000e+01 -1.206393271912643561e-01
8.404999999999999716e+01 -1.188956442805930019e-01
8.409999999999999432e+01 -1.186075513586683366e-01
8.415000000000000568e+01 -1.178761006474007278e-01
8.420000000000000284e+01 -1.120841255702911821e-01
8.425000000000000000e+01 -1.113344934468693953e-01
8.429999999999999716e+01 -1.122857598587425898e-01
8.434999999999999432e+01 -1.148571609452170295e-01
8.440000000000000568e+01 -1.127675407666561824e-01
8.445000000000000284e+01 -1.196667166406127913e-01
8.450000000000000000e+01 -1.253913481568203203e-01
8.454999999999999716e+01 -1.229072819230496022e-01
8.459999999999999432e+01 -1.234128702472283012e-01
8.465000000000000568e+01 -1.224204403691728921e-01
8.470000000000000284e+01 -1.283447749164175755e-01
8.475000000000000000e+01 -1.255494260887376479e-01
8.479999999999999716e+01 -1.287974313786129921e-01
8.484999999999999432e+01 -1.284814817721160463e-01
8.490000000000000568e+01 -1.233012827568817360e-01
8.495000000000000284e+01 -1.282695558866684404e-01
8.500000000000000000e+01 -1.244876917870232219e-01
8.504999999999999716e+01 -1.243008143942981175e-01
8.509999999999999432e+01 -1.279884429566357784e-01
8.515000000000000568e+01 -1.423490268094651789e-01
8.520000000000000284e+01 -1.375446624475562540e-01
8.525000000000000000e+01 -1.408493272185059320e-01
8.529999999999999716e+01 -1.406539096856354032e-01
8.534999999999999432e+01 -1.410270308662228966e-01
8.540000000000000568e+01 -1.531966642513044874e-01
8.545000000000000284e+01 -1.602723678612200109e-01
8.550000000000000000e+01 -1.567255496050458663e-01
8.554999999999999716e+01 -1.577320489773980094e-01
8.559999999999999432e+01 -1.527216358598568469e-01
8.565000000000000568e+01 -1.613431600723359838e-01
8.570000000000000284e+01 -1.600258275361518545e-01
8.575000000000000000e+01 -1.626356631511351181e-01
8.579999999999999716e+01 -1.625538023598706583e-01
8.584999999999999432e+01 -1.643215689084436548e-01
8.590000000000000568e+01 -1.798415187105870672e-01
8.595000000000000284e+01 -1.807099818804505653e-01
8.600000000000000000e+01 -1.793575168595869518e-01
8.604999999999999716e+01 -1.790179220601702259e-01
8.609999999999999432e+01 -1.826038015598462627e-01
8.615000000000000568e+01 -2.001556742266557554e-01
8.620000000000000284e+01 -2.126252176723793241e-01
8.625000000000000000e+01 -2.127131300925960700e-01
8.629999999999999716e+01 -2.181926981430490631e-01
8.634999999999999432e+01 -2.253946993447304425e-01
8.640000000000000568e+01 -2.274874774600067207e-01
8.645000000000000284e+01 -2.266362448803683760e-01
8.650000000000000000e+01 -2.279323410878502099e-01
8.654999999999999716e+01 -2.343374674475053876e-01
8.659999999999999432e+01 -2.354814906423222942e-01
8.665000000000000568e+01 -2.345055096296739805e-01
8.670000000000000284e+01 -2.359195577109385322e-01
8.675000000000000000e+01 -2.330880922926373833e-01
8.679999999999999716e+01 -2.334100493608648186e-01
8.684999999999999432e+01 -2.307434282700787931e-01
8.690000000000000568e+01 -2.287217663745189644e-01
8.695000000000000284e+01 -2.279026446794072402e-01
8.700000000000000000e+01 -2.288294471701676769e-01
8.704999999999999716e+01 -2.333692708584061692e-01
8.709999999999999432e+01 -2.323861686979705188e-01
8.715000000000000568e+01 -2.300615311535810226e-01
8.720000000000000284e+01 -2.334681219814007669e-01
8.725000000000000000e+01 -2.348078013608130288e-01
8.729999999999999716e+01 -2.330543995242810029e-01
8.734999999999999432e+01 -2.329984402124772591e-01
8.740000000000000568e+01 -2.293636556914331048e-01
8.745000000000000284e+01 -2.289667817699538588e-01
8.750000000000000000e+01 -2.392751549206093009e-01
8.754999999999999716e+01 -2.389138006664100478e-01
8.759999999999999432e+01 -2.372135045914187113e-01
8.765000000000000568e+01 -2.405998333471563166e-01
8.770000000000000284e+01 -2.375696956715360464e-01
8.775000000000000000e+01 -2.374699648055170476e-01
8.779999999999999716e+01 -2.297608696340478762e-01
8.784999999999999432e+01 -2.267166920034980604e-01
8.790000000000000568e+01 -2.254983025365645544e-01
8.795000000000000284e+01 -2.218106003215180866e-01
8.800000000000000000e+01 -2.218162401300323439e-01
8.804999999999999716e+01 -2.146672469848498466e-01
8.809999999999999432e+01 -2.077321776284222488e-01
8.815000000000000568e+01 -1.967501480903142974e-01
8.820000000000000284e+01 -1.977084850065785049e-01
8.825000000000000000e+01 -1.963381707908493368e-01
8.829999999999999716e+01 -1.951855745695685040e-01
8.834999999999999432e+01 -1.959196956224613095e-01
8.840000000000000568e+01 -1.941181202708356368e-01
8.845000000000000284e+01 -1.927217759558703669e-01
8.850000000000000000e+01 -1.903322695055884306e-01
8.854999999999999716e+01 -1.891338346623528954e-01
8.859999999999999432e+01 -1.898719118247999271e-01
8.865000000000000568e+01 -1.874205050137378037e-01
8.870000000000000284e+01 -1.873643913085329960e-01
8.875000000000000000e+01 -1.853304902331674997e-01
8.879999999999999716e+01 -1.913711346848556982e-01
8.884999999999999432e+01 -1.933291693809675305e-01
8.890000000000000568e+01 -1.910073241827487944e-01
8.895000000000000284e+01 -1.988556609545543141e-01
8.900000000000000000e+01 -1.977951965659329459e-01
8.904999999999999716e+01 -1.942588269410317203e-01
8.909999999999999432e+01 -1.980742152403039968e-01
8.915000000000000568e+01 -2.031650382417220513e-01
8.920000000000000284e+01 -2.029890646613916327e-01
8.925000000000000000e+01 -1.971101687590436913e-01
8.929999999999999716e+01 -1.981142673556202660e-01
8.934999999999999432e+01 -1.993741567691940386e-01
8.940000000000000568e+01 -1.984423760075848253e-01
8.945000000000000284e+01 -1.973704095835391581e-01
8.950000000000000000e+01 -1.947812569446213393e-01
8.954999999999999716e+01 -1.928266880106312420e-01
8.959999999999999432e+01 -1.939564052761302837e-01
8.965000000000000568e+01 -1.874802505906371375e-01
8.970000000000000284e+01 -1.848477168892926903e-01
8.975000000000000000e+01 -1.985562460374181160e-01
8.979999999999999716e+01 -2.002326545248470369e-01
8.984999999999999432e+01 -2.002489338592588486e-01
8.990000000000000568e+01 -1.969965459105180450e-01
8.995000000000000284e+01 -1.944914938952382877e-01
9.000000000000000000e+01 -1.968433868384808771e-01
9.004999999999999716e+01 -1.941429804139211679e-01
9.009999999999999432e+01 -1.926728914772576351e-01
9.015000000000000568e+01 -1.915223194226494952e-01
9.020000000000000284e+01 -1.921338998594007419e-01
9.025000000000000000e+01 -1.941305895894931688e-01
9.029999999999999716e+01 -1.935408378093936843e-01
9.034999999999999432e+01 -1.929282198791285041e-01
9.040000000000000568e+01 -1.976233969051165440e-01
9.045000000000000284e+01 -1.929150342704786802e-01
9.050000000000000000e+01 -1.918729205499050683e-01
9.054999999999999716e+01 -1.922518588021446817e-01
9.059999999999999432e+01 -1.926716227879780863e-01
9.065000000000000568e+01 -1.925272125046149641e-01
9.070000000000000284e+01 -1.908977451915129520e-01
9.075000000000000000e+01 -1.867391046787198472e-01
9.079999999999999716e+01 -1.835859987683078898e-01
9.084999999999999432e+01 -1.790957234451532598e-01
9.090000000000000568e+01 -1.747582195355777690e-01
9.095000000000000284e+01 -1.724586173395853961e-01
9.100000000000000000e+01 -1.779326300614192391e-01
9.104999999999999716e+01 -1.778042230037990001e-01
9.109999999999999432e+01 -1.806699078875169118e-01
9.115000000000000568e+01 -1.781546877544039342e-01
9.120000000000000284e+01 -1.805571777326268057e-01
9.125000000000000000e+01 -1.793765601323754066e-01
9.129999999999999716e+01 -1.779409324111327628e-01
9.134999999999999432e+01 -1.829058806915726254e-01
9.140000000000000568e+01 -1.844635158748648696e-01
9.145000000000000284e+01 -1.910132657717756866e-01
9.150000000000000000e+01 -1.904866606069323676e-01
9.154999999999999716e+01 -1.897793957224485906e-01
9.159999999999999432e+01 -1.951604923303774664e-01
9.165000000000000568e+01 -1.931461244964918500e-01
9.170000000000000284e+01 -1.926529376552111594e-01
9.175000000000000000e+01 -1.922589111247940963e-01
9.179999999999999716e+01 -1.885261723254168797e-01
9.184999999999999432e+01 -1.937665681219202796e-01
9.190000000000000568e+01 -1.924636185561713342e-01
9.195000000000000284e+01 -1.915702185558797177e-01
9.200000000000000000e+01 -1.913032273965407093e-01
9.204999999999999716e+01 -1.904138471527659082e-01
9.209999999999999432e+01 -1.889020462536726008e-01
9.215000000000000568e+01 -1.871453950516905052e-01
9.220000000000000284e+01 -1.868648072788099690e-01
9.225000000000000000e+01 -1.895206398021031802e-01
9.229999999999999716e+01 -1.859261366258417036e-01
9.234999999999999432e+01 -1.842689673173147913e-01
9.240000000000000568e+01 -1.848268425612653587e-01
9.245000000000000284e+01 -1.826537342091393290e-01
9.250000000000000000e+01 -1.772716630086042522e-01
9.254999999999999716e+01 -1.741496855807848909e-01
9.259999999999999432e+01 -1.754251469628026749e-01
9.265000000000000568e+01 -1.749374867584075899e-01
9.270000000000000284e+01 -1.826388845384549486e-01
9.275000000000000000e+01 -1.819299625340048687e-01
9.279999999999999716e+01 -1.834051008568585162e-01
9.284999999999999432e+01 -1.841971578699144463e-01
9.290000000000000568e+01 -1.829721683903964558e-01
9.295000000000000284e+01 -1.833599860776495560e-01
9.300000000000000000e+01 -1.834970011380838706e-01
9.304999999999999716e+01 -1.794191747217158683e-01
9.309999999999999432e+01 -1.872475418137123648e-01
9.315000000000000568e+01 -1.889164894295423669e-01
9.320000000000000284e+01 -1.906797862056392179e-01
9.325000000000000000e+01 -1.870956399221095634e-01
9.329999999999999716e+01 -1.849684513418718146e-01
9.334999999999999432e+01 -1.869454410408134537e-01
9.340000000000000568e+01 -1.902987400135179585e-01
9.345000000000000284e+01 -1.902857938281229955e-01
9.350000000000000000e+01 -1.901372001533902234e-01
9.354999999999999716e+01 -1.890387126461152700e-01
9.359999999999999432e+01 -1.870293329750789824e-01
9.365000000000000568e+01 -1.872119705534160128e-01
9.370000000000000284e+01 -1.867037602141240205e-01
9.375000000000000000e+01 -1.909883325737421755e-01
9.379999999999999716e+01 -1.921052025375964978e-01
9.384999999999999432e+01 -1.899103950174603206e-01
9.390000000000000568e+01 -1.888005066541457999e-01
9.395000000000000284e+01 -1.873329581528960508e-01
9.400000000000000000e+01 -1.908157779456935155e-01
9.404999999999999716e+01 -1.908182017405199160e-01
9.409999999999999432e+01 -1.922336670463112018e-01
9.415000000000000568e+01 -1.883646442732216930e-01
9.420000000000000284e+01 -1.829057084838121572e-01
9.425000000000000000e+01 -1.796952418152429620e-01
9.429999999999999716e+01 -1.844383501657345104e-01
9.434999999999999432e+01 -1.844875124689068779e-01
9.440000000000000568e+01 -1.797152157260417937e-01
9.445000000000000284e+01 -1.792737645642247524e-01
9.450000000000000000e+01 -1.785306248620175673e-01
9.454999999999999716e+01 -1.820341253518971136e-01
9.459999999999999432e+01 -1.886560241266350413e-01
9.465000000000000568e+01 -1.897251298648136575e-01
9.470000000000000284e+01 -1.835333801143528287e-01
9.475000000000000000e+01 -1.851302605269940504e-01
9.479999999999999716e+01 -1.813039406583635549e-01
9.484999999999999432e+01 -1.899527106160693313e-01
9.490000000000000568e+01 -1.904327812948508614e-01
9.495000000000000284e+01 -1.969945526257690371e-01
9.500000000000000000e+01 -1.988068523316492697e-01
9.504999999999999716e+01 -1.973189906835019491e-01
9.509999999999999432e+01 -1.975230982486664844e-01
9.515000000000000568e+01 -1.979463492959379067e-01
9.520000000000000284e+01 -1.981523100944412030e-01
9.525000000000000000e+01 -1.992446989612188246e-01
9.529999999999999716e+01 -2.045686104812117212e-01
9.534999999999999432e+01 -2.027359390854773236e-01
9.540000000000000568e+01 -2.007429812602203323e-01
9.545000000000000284e+01 -1.995745824171115679e-01
9.550000000000000000e+01 -1.962495452071947866e-01
9.554999999999999716e+01 -2.017243823847992001e-01
9.559999999999999432e+01 -2.012583577722175110e-01
9.565000000000000568e+01 -2.013061504484801034e-01
9.570000000000000284e+01 -2.013685192104388566e-01
9.575000000000000000e+01 -2.017321638090273928e-01
9.579999999999999716e+01 -2.019317444585932986e-01
9.584999999999999432e+01 -2.030467599664367573e-01
9.590000000000000568e+01 -2.023778777711436883e-01
9.595000000000000284e+01 -2.026061917728604889e-01
9.600000000000000000e+01 -2.021273203779115069e-01
9.604999999999999716e+01 -2.012082924122371719e-01
9.609999999999999432e+01 -2.020388938914627897e-01
9.615000000000000568e+01 -2.031861479006439042e-01
9.620000000000000284e+01 -2.018155333936799967e-01
9.625000000000000000e+01 -2.041794235043047079e-01
9.629999999999999716e+01 -2.037007658371021712e-01
9.634999999999999432e+01 -2.044471687084045142e-01
9.640000000000000568e+01 -2.037780281969908958e-01
9.645000000000000284e+01 -2.037864198985534503e-01
9.650000000000000000e+01 -2.057375996033935783e-01
9.654999999999999716e+01 -2.050571446997270231e-01
9.659999999999999432e+01 -2.039450567397889658e-01
9.665000000000000568e+01 -2.033295360799089735e-01
9.670000000000000284e+01 -2.035656282223925750e-01
9.675000000000000000e+01 -2.001941262591615256e-01
9.679999999999999716e+01 -2.005354058207769186e-01
9.684999999999999432e+01 -2.001969165259935290e-01
9.690000000000000568e+01 -2.024771498026519123e-01
9.695000000000000284e+01 -2.015064278905581152e-01
9.700000000000000000e+01 -2.011060219186152076e-01
9.704999999999999716e+01 -2.017636380077184044e-01
9.709999999999999432e+01 -2.011351386920399720e-01
9.715000000000000568e+01 -2.004135072028531139e-01
9.720000000000000284e+01 -2.006237845709947232e-01
9.725000000000000000e+01 -1.967186021386042316e-01
9.729999999999999716e+01 -1.987196577749294479e-01
9.734999999999999432e+01 -1.966309775535971527e-01
9.740000000000000568e+01 -1.958944613227920906e-01
9.745000000000000284e+01 -1.917856256172162932e-01
9.750000000000000000e+01 -1.921070599257968803e-01
9.754999999999999716e+01 -1.866034955299180065e-01
9.759999999999999432e+01 -1.896696781665352938e-01
9.765000000000000568e+01 -1.907141982995384233e-01
9.770000000000000284e+01 -1.925674566728043102e-01
9.775000000000000000e+01 -1.921610366898603983e-01
9.779999999999999716e+01 -1.924383582268487658e-01
9.784999999999999432e+01 -1.920466102558550381e-01
9.790000000000000568e+01 -1.904437300759080909e-01
9.795000000000000284e+01 -1.920856606025943547e-01
9.800000000000000000e+01 -1.921065181423972645e-01
9.804999999999999716e+01 -1.904741742029467388e-01
9.809999999999999432e+01 -1.868010776265686124e-01
9.815000000000000568e+01 -1.872434809854834625e-01
9.820000000000000284e+01 -1.858962658325552519e-01
9.825000000000000000e+01 -1.863757368312635720e-01
9.829999999999999716e+01 -1.862372591278465273e-01
9.834999999999999432e+01 -1.868921677544299609e-01
9.840000000000000568e+01 -1.875273987068868387e-01
9.845000000000000284e+01 -1.895821454605169654e-01
9.850000000000000000e+01 -1.899622913819771497e-01
9.854999999999999716e+01 -1.895284471373257784e-01
9.859999999999999432e+01 -1.896666812726217344e-01
9.865000000000000568e+01 -1.884428886467046649e-01
9.870000000000000284e+01 -1.930378089480273840e-01
9.875000000000000000e+01 -1.922672731832008319e-01
9.879999999999999716e+01 -1.933510812805482593e-01
9.884999999999999432e+01 -1.938568474154122034e-01
9.890000000000000568e+01 -1.942191319365166036e-01
9.895000000000000284e+01 -1.918362741224507173e-01
9.900000000000000000e+01 -1.906335744759735662e-01
9.904999999999999716e+01 -1.917117353277809355e-01
9.909999999999999432e+01 -1.916382629872315502e-01
9.915000000000000568e+01 -1.924715353541102958e-01
9.920000000000000284e+01 -1.907463140753640207e-01
9.925000000000000000e+01 -1.923332492425818829e-01
9.929999999999999716e+01 -1.943184296098365293e-01
9.934999999999999432e+01 -1.970565967499763316e-01
9.940000000000000568e+01 -1.979297107505554598e-01
9.945000000000000284e+01 -1.994969219586587850e-01
9.950000000000000000e+01 -2.005697767960978040e-01
9.954999999999999716e+01 -2.003302698329848808e-01
9.959999999999999432e+01 -2.007079412739125324e-01
9.965000000000000568e+01 -2.009103545871638308e-01
9.970000000000000284e+01 -2.015575345224692450e-01
9.975000000000000000e+01 -2.011456635616305777e-01
9.979999999999999716e+01 -2.018948303375595887e-01
9.984999999999999432e+01 -2.020243858591627417e-01
9.990000000000000568e+01 -2.063493387197665452e-01
9.995000000000000284e+01 -2.067305682616941143e-01
1.000000000000000000e+02 -2.070346094440373985e-01
1.000499999999999972e+02 -2.048274167229759968e-01
1.000999999999999943e+02 -2.080108981219071229e-01
1.001500000000000057e+02 -2.072799566322429399e-01
1.002000000000000028e+02 -2.079685338262253214e-01
1.002500000000000000e+02 -2.072429741091091626e-01
1.002999999999999972e+02 -2.054986505158691856e-01
1.003499999999999943e+02 -2.051186348651689861e-01
1.004000000000000057e+02 -2.059697433030527325e-01
1.004500000000000028e+02 -2.061929753835255175e-01
1.005000000000000000e+02 -2.085091309325591835e-01
1.005499999999999972e+02 -2.056607451659277497e-01
1.005999999999999943e+02 -2.054110730768906046e-01
1.006500000000000057e+02 -2.058689664870196889e-01
1.007000000000000028e+02 -2.053364971091014846e-01
1.007500000000000000e+02 -2.058221437422834421e-01
1.007999999999999972e+02 -2.024040346842168603e-01
1.008499999999999943e+02 -2.026648507366193563e-01
1.009000000000000057e+02 -2.017591462462353935e-01
1.009500000000000028e+02 -2.051234124210466747e-01
1.010000000000000000e+02 -2.101994769860637269e-01
1.010499999999999972e+02 -2.118537546970364061e-01
1.010999999999999943e+02 -2.148648224760115188e-01
1.011500000000000057e+02 -2.152104825032961910e-01
1.012000000000000028e+02 -2.171369201485742473e-01
1.012500000000000000e+02 -2.165061094368936623e-01
1.012999999999999972e+02 -2.164847081461810652e-01
1.013499999999999943e+02 -2.174483286586108566e-01
1.014000000000000057e+02 -2.189394711549438044e-01
1.014500000000000028e+02 -2.173872461855828331e-01
1.015000000000000000e+02 -2.165139994273176938e-01
1.015499999999999972e+02 -2.166897948483303693e-01
1.015999999999999943e+02 -2.192189557036701708e-01
1.016500000000000057e+02 -2.183008797939563483e-01
1.017000000000000028e+02 -2.186261698622625205e-01
1.017500000000000000e+02 -2.149727855961433565e-01
1.017999999999999972e+02 -2.131331262415101235e-01
1.018499999999999943e+02 -2.131917991259706935e-01
1.019000000000000057e+02 -2.105065062473931714e-01
1.019500000000000028e+02 -2.108169908414983806e-01
1.020000000000000000e+02 -2.117763418855224122e-01
1.020499999999999972e+02 -2.108948250561533122e-01
1.020999999999999943e+02 -2.117791463396182794e-01
1.021500000000000057e+02 -2.148458830869050540e-01
1.022000000000000028e+02 -2.161952101777114832e-01
1.022500000000000000e+02 -2.163257347641213968e-01
1.022999999999999972e+02 -2.173263000193604300e-01
1.023499999999999943e+02 -2.165953454906611730e-01
1.024000000000000057e+02 -2.156152421981302192e-01
1.024500000000000028e+02 -2.169937569836852820e-01
1.025000000000000000e+02 -2.146152467692985788e-01
1.025499999999999972e+02 -2.140757524443723248e-01
1.025999999999999943e+02 -2.138721180903567221e-01
1.026500000000000057e+02 -2.155618926354710696e-01
1.027000000000000028e+02 -2.102670439119270762e-01
1.027500000000000000e+02 -2.116018061350906643e-01
1.027999999999999972e+02 -2.105629518063159011e-01
1.028499999999999943e+02 -2.085391823613517437e-01
1.029000000000000057e+02 -2.093043434900575817e-01
1.029500000000000028e+02 -2.090158237459842083e-01
1.030000000000000000e+02 -2.086019748368110049e-01
1.030499999999999972e+02 -2.092894984957341664e-01
1.030999999999999943e+02 -2.099768748197158308e-01
1.031500000000000057e+02 -2.097528134130899335e-01
1.032000000000000028e+02 -2.084860718426359005e-01
1.032500000000000000e+02 -2.076294239076287851e-01
1.032999999999999972e+02 -2.073425892168965778e-01
1.033499999999999943e+02 -2.056763906109955187e-01
1.034000000000000057e+02 -2.013380980010747723e-01
1.034500000000000028e+02 -1.996327272382470708e-01
1.035000000000000000e+02 -1.971216898527740069e-01
1.035499999999999972e+02 -1.977515953107142066e-01
1.035999999999999943e+02 -1.962221280614652452e-01
1.036500000000000057e+02 -1.915950043326534735e-01
1.037000000000000028e+02 -1.899106228088833781e-01
1.037500000000000000e+02 -1.883267448788091547e-01
1.037999999999999972e+02 -1.882663769837773504e-01
1.038499999999999943e+02 -1.877411507920960509e-01
1.039000000000000057e+02 -1.869078085474033535e-01
1.039500000000000028e+02 -1.875127398139640467e-01
1.040000000000000000e+02 -1.848213527829832004e-01
1.040499999999999972e+02 -1.833093297775200414e-01
1.040999999999999943e+02 -1.822608615768403217e-01
1.041500000000000057e+02 -1.811330602144929081e-01
1.042000000000000028e+02 -1.828200657699141085e-01
1.042500000000000000e+02 -1.837761982561971486e-01
1.042999999999999972e+02 -1.833990989888432399e-01
1.043499999999999943e+02 -1.832103041297190593e-01
1.044000000000000057e+02 -1.825069167839389606e-01
1.044500000000000028e+02 -1.823686833828844778e-01
1.045000000000000000e+02 -1.809748692474111853e-01
1.045499999999999972e+02 -1.776462448033396813e-01
1.045999999999999943e+02 -1.757926561181998304e-01
1.046500000000000057e+02 -1.741041336544812412e-01
1.047000000000000028e+02 -1.727314017033667604e-01
1.047500000000000000e+02 -1.716641129458865989e-01
1.047999999999999972e+02 -1.722321897851666894e-01
1.048499999999999943e+02 -1.688933246424075274e-01
1.049000000000000057e+02 -1.706947604080564229e-01
1.049500000000000028e+02 -1.700970053914035718e-01
1.050000000000000000e+02 -1.691884056102326284e-01
1.050499999999999972e+02 -1.701577120974113733e-01
1.050999999999999943e+02 -1.720387802508800690e-01
1.051500000000000057e+02 -1.726122240168935507e-01
1.052000000000000028e+02 -1.743870092786908021e-01
1.052500000000000000e+02 -1.752203194270411657e-01
1.052999999999999972e+02 -1.765198852684002062e-01
1.053499999999999943e+02 -1.771284563982466753e-01
1.054000000000000057e+02 -1.807559060124081241e-01
1.054500000000000028e+02 -1.816385266906891671e-01
1.055000000000000000e+02 -1.791067503695164265e-01
1.055499999999999972e+02 -1.815839897146306336e-01
1.055999999999999943e+02 -1.808930441466401751e-01
1.056500000000000057e+02 -1.820775174879281644e-01
1.057000000000000028e+02 -1.836477430569876945e-01
1.057500000000000000e+02 -1.816007121952965264e-01
1.057999999999999972e+02 -1.818536399453983265e-01
1.058499999999999943e+02 -1.817734380304796837e-01
1.059000000000000057e+02 -1.849891345146324195e-01
1.059500000000000028e+02 -1.892281365600104182e-01
1.060000000000000000e+02 -1.908395537036269574e-01
1.060499999999999972e+02 -1.908268856136391411e-01
1.060999999999999943e+02 -1.904200114127442833e-01
1.061500000000000057e+02 -1.924388527442236485e-01
1.062000000000000028e+02 -1.931390372985252457e-01
1.062500000000000000e+02 -1.951311390513445210e-01
1.062999999999999972e+02 -1.964535209250767023e-01
1.063499999999999943e+02 -1.948810950272206188e-01
1.064000000000000057e+02 -1.916038219466800196e-01
1.064500000000000028e+02 -1.913997419119485011e-01
1.065000000000000000e+02 -1.918283705557108643e-01
1.065499999999999972e+02 -1.914310356227236498e-01
1.065999999999999943e+02 -1.927112389638278855e-01
1.066500000000000057e+02 -1.920381737462087401e-01
1.067000000000000028e+02 -1.910837068551229090e-01
1.067500000000000000e+02 -1.900019682392437292e-01
1.067999999999999972e+02 -1.899635415914688041e-01
1.068499999999999943e+02 -1.905261976545692404e-01
1.069000000000000057e+02 -1.913255641703859866e-01
1.069500000000000028e+02 -1.916487649896023715e-01
1.070000000000000000e+02 -1.888704040804080886e-01
1.070499999999999972e+02 -1.875138501547166658e-01
1.070999999999999943e+02 -1.881480775807298778e-01
1.071500000000000057e+02 -1.886275001457504708e-01
1.072000000000000028e+02 -1.901177169787346133e-01
1.072500000000000000e+02 -1.893173495769754355e-01
1.072999999999999972e+02 -1.874639279634308375e-01
1.073499999999999943e+02 -1.910075528869028261e-01
1.074000000000000057e+02 -1.925086438462997318e-01
1.074500000000000028e+02 -1.915404896380842603e-01
1.075000000000000000e+02 -1.923034937158508428e-01
1.075499999999999972e+02 -1.917187963908099368e-01
1.075999999999999943e+02 -1.933912191340559639e-01
1.076500000000000057e+02 -1.958695940969551186e-01
1.077000000000000028e+02 -1.989390826428206194e-01
1.077500000000000000e+02 -1.979580034930749355e-01
1.077999999999999972e+02 -1.982327398932579587e-01
1.078499999999999943e+02 -2.007264066801285607e-01
1.079000000000000057e+02 -2.003620863129391416e-01
1.079500000000000028e+02 -2.023886419072059850e-01
1.080000000000000000e+02 -2.032071311219289522e-01
1.080499999999999972e+02 -2.016610705698157480e-01
1.080999999999999943e+02 -2.006914939775429896e-01
1.081500000000000057e+02 -2.013377062969995135e-01
1.082000000000000028e+02 -2.019938919218621509e-01
1.082500000000000000e+02 -1.993580182595105776e-01
1.082999999999999972e+02 -1.994238561295523515e-01
1.083499999999999943e+02 -1.886228075702403861e-01
1.084000000000000057e+02 -1.867258207806880566e-01
1.084500000000000028e+02 -1.887301577207770031e-01
1.085000000000000000e+02 -1.886569259983441604e-01
1.085499999999999972e+02 -1.891260690759030416e-01
1.085999999999999943e+02 -1.906736801764296607e-01
1.086500000000000057e+02 -1.929894150918242401e-01
1.087000000000000028e+02 -1.917871849485520974e-01
1.087500000000000000e+02 -1.871433847015033236e-01
1.087999999999999972e+02 -1.887183208782533539e-01
1.088499999999999943e+02 -1.889554826859898007e-01
1.089000000000000057e+02 -1.871795431636986140e-01
1.089500000000000028e+02 -1.884052290553359654e-01
1.090000000000000000e+02 -1.890653107441795100e-01
1.090499999999999972e+02 -1.917389886651167663e-01
1.090999999999999943e+02 -1.914456754659435711e-01
1.091500000000000057e+02 -1.907398361717134450e-01
1.092000000000000028e+02 -1.937908814064973340e-01
1.092500000000000000e+02 -1.929769085837929332e-01
1.092999999999999972e+02 -1.933524108141055353e-01
1.093499999999999943e+02 -1.929283087148732923e-01
1.094000000000000057e+02 -1.888068999661850766e-01
1.094500000000000028e+02 -1.853516683415132038e-01
1.095000000000000000e+02 -1.864685742137472679e-01
1.095499999999999972e+02 -1.890432032950993269e-01
1.095999999999999943e+02 -1.876812767337276144e-01
1.096500000000000057e+02 -1.880251480507526829e-01
1.097000000000000028e+02 -1.892308931103083847e-01
1.097500000000000000e+02 -1.904538368172771501e-01
1.097999999999999972e+02 -1.871839080622558771e-01
1.098499999999999943e+02 -1.878601403371008560e-01
1.099000000000000057e+02 -1.893578229255722112e-01
1.099500000000000028e+02 -1.879825224556686269e-01
1.100000000000000000e+02 -1.863953083366935437e-01
1.100499999999999972e+02 -1.877470290206991466e-01
1.100999999999999943e+02 -1.917664655707471688e-01
1.101500000000000057e+02 -1.912131987996763816e-01
1.102000000000000028e+02 -1.957773143908520530e-01
1.102500000000000000e+02 -1.959358858369939227e-01
1.102999999999999972e+02 -1.963974903827324925e-01
1.103499999999999943e+02 -1.925744256988878300e-01
1.104000000000000057e+02 -1.858665885838889920e-01
1.104500000000000028e+02 -1.864490448925292809e-01
1.105000000000000000e+02 -1.851691820952928169e-01
1.105499999999999972e+02 -1.850716343957413967e-01
1.105999999999999943e+02 -1.897574670749613557e-01
1.106500000000000057e+02 -1.898085022690078894e-01
1.107000000000000028e+02 -1.913765359774851627e-01
1.107500000000000000e+02 -1.919478150927276250e-01
1.107999999999999972e+02 -1.930611754546593950e-01
1.108499999999999943e+02 -1.946694512604789373e-01
1.109000000000000057e+02 -1.877654592739159134e-01
1.109500000000000028e+02 -1.894285985036330833e-01
1.110000000000000000e+02 -1.908079197192552867e-01
1.110499999999999972e+02 -1.931365661017699908e-01
1.110999999999999943e+02 -1.891627544457239740e-01
1.111500000000000057e+02 -1.806454515947420458e-01
1.112000000000000028e+02 -1.733523422628844846e-01
1.112500000000000000e+02 -1.734309073900515419e-01
1.112999999999999972e+02 -1.688441649079146234e-01
1.113499999999999943e+02 -1.628606459150659658e-01
1.114000000000000057e+02 -1.618435916900906602e-01
1.114500000000000028e+02 -1.590925215433764417e-01
1.115000000000000000e+02 -1.615788431451191109e-01
1.115499999999999972e+02 -1.561262906663268002e-01
1.115999999999999943e+02 -1.528494556551333317e-01
1.116500000000000057e+02 -1.534536608886251929e-01
1.117000000000000028e+02 -1.521193585410064164e-01
1.117500000000000000e+02 -1.518760761692447003e-01
1.117999999999999972e+02 -1.496397869529903224e-01
1.118499999999999943e+02 -1.502879283714259051e-01
1.119000000000000057e+02 -1.518468615720495463e-01
1.119500000000000028e+02 -1.517952167260454843e-01
1.120000000000000000e+02 -1.457200036987660596e-01
1.120499999999999972e+02 -1.451207475356506849e-01
1.120999999999999943e+02 -1.463979427438358016e-01
1.121500000000000057e+02 -1.438879444660199902e-01
1.122000000000000028e+02 -1.439418527400366798e-01
1.122500000000000000e+02 -1.389056275069246726e-01
1.122999999999999972e+02 -1.384881106297082831e-01
1.123499999999999943e+02 -1.407778608955995436e-01
1.124000000000000057e+02 -1.363173045591540011e-01
1.124500000000000028e+02 -1.369028687365707597e-01
1.125000000000000000e+02 -1.378273485683685351e-01
1.125499999999999972e+02 -1.344563182672825763e-01
1.125999999999999943e+02 -1.276337783214509247e-01
1.126500000000000057e+02 -1.285263340139087551e-01
1.127000000000000028e+02 -1.304284654095644869e-01
1.127500000000000000e+02 -1.314097801862800508e-01
1.127999999999999972e+02 -1.327027376203134545e-01
1.128499999999999943e+02 -1.257631451727582728e-01
1.129000000000000057e+02 -1.268465495618247840e-01
1.129500000000000028e+02 -1.284749694162696521e-01
1.130000000000000000e+02 -1.293536963334452616e-01
1.130499999999999972e+02 -1.311631913939598493e-01
1.130999999999999943e+02 -1.337089061134409118e-01
1.131500000000000057e+02 -1.361623105130331801e-01
1.132000000000000028e+02 -1.372454547034689665e-01
1.132500000000000000e+02 -1.363214140188168111e-01
1.132999999999999972e+02 -1.343705817226212296e-01
1.133499999999999943e+02 -1.334905875745104054e-01
1.134000000000000057e+02 -1.347346571304412488e-01
1.134500000000000028e+02 -1.354394615323957773e-01
1.135000000000000000e+02 -1.364990549936006270e-01
1.135499999999999972e+02 -1.365712245216829379e-01
1.135999999999999943e+02 -1.367410417946397783e-01
1.136500000000000057e+02 -1.398440297734944437e-01
1.137000000000000028e+02 -1.403020397980435929e-01
1.137500000000000000e+02 -1.416046644226630069e-01
1.137999999999999972e+02 -1.394610890022152105e-01
1.138499999999999943e+02 -1.401186016239955034e-01
1.139000000000000057e+02 -1.414813108900930816e-01
1.139500000000000028e+02 -1.365122666971103349e-01
1.140000000000000000e+02 -1.357368106201065072e-01
1.140499999999999972e+02 -1.390127353046989589e-01
1.140999999999999943e+02 -1.378384039280208251e-01
1.141500000000000057e+02 -1.358474035005967639e-01
1.142000000000000028e+02 -1.358134583108041582e-01
1.142500000000000000e+02 -1.371033829391406778e-01
1.142999999999999972e+02 -1.293264248698233199e-01
1.143499999999999943e+02 -1.281435865942194274e-01
1.144000000000000057e+02 -1.273862126408504825e-01
1.144500000000000028e+02 -1.258531427682691994e-01
1.145000000000000000e+02 -1.249787741747752506e-01
1.145499999999999972e+02 -1.268496966305449614e-01
1.145999999999999943e+02 -1.263766511374626866e-01
1.146500000000000057e+02 -1.279114390087118247e-01
1.147000000000000028e+02 -1.287461263171704173e-01
1.147500000000000000e+02 -1.164496528281488419e-01
1.147999999999999972e+02 -1.160056051305242975e-01
1.148499999999999943e+02 -1.176754712168749800e-01
1.149000000000000057e+02 -1.170818270816779416e-01
1.149500000000000028e+02 -1.170360250099562599e-01
1.150000000000000000e+02 -1.146541516542820827e-01
1.150499999999999972e+02 -1.150257376432536199e-01
1.150999999999999943e+02 -1.154945502310253252e-01
1.151500000000000057e+02 -1.113337308463153430e-01
1.152000000000000028e+02 -1.122354647677099443e-01
1.152500000000000000e+02 -1.131738369967831837e-01
1.152999999999999972e+02 -1.145811076853694432e-01
1.153499999999999943e+02 -1.151187153088736037e-01
1.154000000000000057e+02 -1.138648486987955954e-01
1.154500000000000028e+02 -1.161408711943520133e-01
1.155000000000000000e+02 -1.177422977886763839e-01
1.155499999999999972e+02 -1.170879363757600933e-01
1.155999999999999943e+02 -1.148736157953663684e-01
1.156500000000000057e+02 -1.152493988233005973e-01
1.157000000000000028e+02 -1.151847051436194758e-01
1.157500000000000000e+02 -1.180992679187625044e-01
1.157999999999999972e+02 -1.202662350605507996e-01
1.158499999999999943e+02 -1.262180066890101204e-01
1.159000000000000057e+02 -1.294105118280379774e-01
1.159500000000000028e+02 -1.295283963733261101e-01
1.160000000000000000e+02 -1.223624496932419620e-01
1.160499999999999972e+02 -1.238241436527032086e-01
1.160999999999999943e+02 -1.248355609884976986e-01
1.161500000000000057e+02 -1.258251424614133807e-01
1.162000000000000028e+02 -1.256662857227916208e-01
1.162500000000000000e+02 -1.283870308029097240e-01
1.162999999999999972e+02 -1.295044201177729948e-01
1.163499999999999943e+02 -1.267322964249884554e-01
1.164000000000000057e+02 -1.255440330770263013e-01
1.164500000000000028e+02 -1.189005873885461834e-01
1.165000000000000000e+02 -1.191661688881890113e-01
1.165499999999999972e+02 -1.190098990847924948e-01
1.165999999999999943e+02 -1.145174412001208480e-01
1.166500000000000057e+02 -1.120631177693640623e-01
1.167000000000000028e+02 -1.138021517419288697e-01
1.167500000000000000e+02 -1.153117157644742846e-01
1.167999999999999972e+02 -1.202429413849432915e-01
1.168499999999999943e+02 -1.137283626916068685e-01
1.169000000000000057e+02 -1.150203881662222039e-01
1.169500000000000028e+02 -1.159610885449633977e-01
1.170000000000000000e+02 -1.165316155376275448e-01
1.170499999999999972e+02 -1.168250644106301889e-01
1.170999999999999943e+02 -1.167386164971295631e-01
1.171500000000000057e+02 -1.210930742492713624e-01
1.172000000000000028e+02 -1.194418783556612240e-01
1.172500000000000000e+02 -1.156013439935751758e-01
1.172999999999999972e+02 -1.199494730557823935e-01
1.173499999999999943e+02 -1.223082835197100565e-01
1.174000000000000057e+02 -1.212796420774397144e-01
1.174500000000000028e+02 -1.247928115004082184e-01
1.175000000000000000e+02 -1.302890341316473577e-01
1.175499999999999972e+02 -1.330897717452630413e-01
1.175999999999999943e+02 -1.324632239457553540e-01
1.176500000000000057e+02 -1.341633554157589114e-01
1.177000000000000028e+02 -1.226351772494233550e-01
1.177500000000000000e+02 -1.244678975393334469e-01
1.177999999999999972e+02 -1.243104182893871729e-01
1.178499999999999943e+02 -1.217843794878128022e-01
1.179000000000000057e+02 -1.228689571549934079e-01
1.179500000000000028e+02 -1.211286075206705060e-01
1.180000000000000000e+02 -1.214673148680351644e-01
1.180499999999999972e+02 -1.266328822123767017e-01
1.180999999999999943e+02 -1.168642557554002842e-01
1.181500000000000057e+02 -1.147548251801376734e-01
1.182000000000000028e+02 -1.113755543329962155e-01
1.182500000000000000e+02 -1.091312213770940093e-01
1.182999999999999972e+02 -1.114832910668024785e-01
1.183499999999999943e+02 -1.093450564774532535e-01
1.184000000000000057e+02 -9.891884669518515028e-02
1.184500000000000028e+02 -9.975648622791019604e-02
1.185000000000000000e+02 -9.956220138324878288e-02
1.185499999999999972e+02 -9.347757249780430655e-02
1.185999999999999943e+02 -9.758853718139885725e-02
1.186500000000000057e+02 -9.883308659263019547e-02
1.187000000000000028e+02 -9.260303201126802997e-02
1.187500000000000000e+02 -8.293453414198288798e-02
1.187999999999999972e+02 -8.370889369813787340e-02
1.188499999999999943e+02 -8.395666595225716178e-02
1.189000000000000057e+02 -8.393780178448144447e-02
1.189500000000000028e+02 -8.364470734866287505e-02
1.190000000000000000e+02 -7.633406756284501216e-02
1.190499999999999972e+02 -7.579712785587031099e-02
1.190999999999999943e+02 -7.564729145103081531e-02
1.191500000000000057e+02 -7.743368125655010481e-02
1.192000000000000028e+02 -8.180607453848728894e-02
1.192500000000000000e+02 -7.790781874471672253e-02
1.192999999999999972e+02 -6.421844624884603947e-02
1.193499999999999943e+02 -6.435554622880963749e-02
1.194000000000000057e+02 -7.022124390400007188e-02
1.194500000000000028e+02 -6.955048295043417261e-02
1.195000000000000000e+02 -7.010435570715232989e-02
1.195499999999999972e+02 -6.031247581618608827e-02
1.195999999999999943e+02 -4.472875932129905668e-02
1.196500000000000057e+02 -3.819787086706101509e-02
1.197000000000000028e+02 -4.782680697935091929e-02
1.197500000000000000e+02 -4.153049091634287981e-02
1.197999999999999972e+02 -4.715855765051545773e-02
1.198499999999999943e+02 -2.141514074291318154e-02
1.199000000000000057e+02 -1.779557783111707439e-02
1.199500000000000028e+02 3.381551164961315876e-03
1.200000000000000000e+02 1.026235820035432782e-02
1.200499999999999972e+02 7.627490748185342465e-03
1.200999999999999943e+02 7.118640967692627282e-03
1.201500000000000057e+02 1.814283316987703532e-03
1.202000000000000028e+02 4.644835364627058517e-03
1.202500000000000000e+02 1.250016222498006972e-02
1.202999999999999972e+02 2.803248243174327747e-02
1.203499999999999943e+02 2.434111460486074879e-02
1.204000000000000057e+02 1.580486010461095575e-02
1.204500000000000028e+02 1.700570316702897100e-02
1.205000000000000000e+02 1.242793431585153575e-02
1.205499999999999972e+02 3.587755000204994466e-02
1.205999999999999943e+02 3.571752202700081980e-02
1.206500000000000057e+02 3.740976048300255485e-02
1.207000000000000028e+02 4.816571274823235049e-02
1.207500000000000000e+02 5.084224856712940555e-02
1.207999999999999972e+02 5.085191540506015656e-02
1.208499999999999943e+02 5.026520033041542712e-02
1.209000000000000057e+02 5.160895415806473346e-02
1.209500000000000028e+02 4.994187326177374625e-02
1.210000000000000000e+02 5.053405639195033411e-02
1.210499999999999972e+02 5.026565420452895616e-02
1.210999999999999943e+02 5.193151980975895671e-02
1.211500000000000057e+02 5.812460805076070935e-02
1.212000000000000028e+02 5.424722723281493603e-02
1.212500000000000000e+02 5.558132402230728936e-02
1.212999999999999972e+02 5.691372331089362274e-02
1.213499999999999943e+02 5.668764484102992163e-02
1.214000000000000057e+02 5.732676247898256527e-02
1.214500000000000028e+02 5.408225692425570191e-02
1.215000000000000000e+02 5.463235344773638424e-02
1.215499999999999972e+02 5.523841500844555580e-02
1.215999999999999943e+02 5.408653191867849458e-02
1.216500000000000057e+02 6.465880524430039911e-02
1.217000000000000028e+02 6.708995797506688008e-02
1.217500000000000000e+02 6.355110681159802100e-02
1.217999999999999972e+02 6.357921647615867589e-02
1.218499999999999943e+02 6.377705373178821358e-02
1.219000000000000057e+02 6.380551256676682270e-02
1.219500000000000028e+02 5.963241209293706352e-02
1.220000000000000000e+02 5.812612899892428964e-02
1.220499999999999972e+02 5.714151189402862097e-02
1.220999999999999943e+02 5.496385883064208722e-02
1.221500000000000057e+02 5.244809813490237949e-02
1.222000000000000028e+02 4.824052186583575874e-02
1.222500000000000000e+02 4.317359468736376577e-02
1.222999999999999972e+02 4.305211499403871489e-02
1.223499999999999943e+02 4.266620491909874774e-02
1.224000000000000057e+02 4.161399582240338929e-02
1.224500000000000028e+02 4.510381696596171136e-02
1.225000000000000000e+02 4.445063273246647323e-02
1.225499999999999972e+02 4.507443852381347316e-02
1.225999999999999943e+02 4.581178798975101690e-02
1.226500000000000057e+02 4.477402587362613873e-02
1.227000000000000028e+02 4.636655109650832107e-02
1.227500000000000000e+02 4.763072546886623626e-02
1.227999999999999972e+02 4.836083329109067824e-02
1.228499999999999943e+02 4.994194489616527594e-02
1.229000000000000057e+02 4.415145965609126866e-02
1.229500000000000028e+02 4.349728556014315073e-02
1.230000000000000000e+02 4.649660895303286273e-02
1.230499999999999972e+02 4.362924736810070564e-02
1.230999999999999943e+02 3.863353921059698576e-02
1.231500000000000057e+02 3.877284573824623520e-02
1.232000000000000028e+02 3.270029325051243552e-02
1.232500000000000000e+02 3.175254710490378607e-02
1.232999999999999972e+02 3.184045190900564037e-02
1.233499999999999943e+02 3.078141888678314481e-02
1.234000000000000057e+02 3.127956860288982899e-02
1.234500000000000028e+02 3.390749890470858702e-02
1.235000000000000000e+02 2.872980381635325750e-02
1.235499999999999972e+02 2.630888867845241133e-02
1.235999999999999943e+02 2.666225899011829062e-02
1.236500000000000057e+02 2.236668078140959665e-02
1.237000000000000028e+02 4.638327280428534982e-02
1.237500000000000000e+02 4.759770675588859135e-02
1.237999999999999972e+02 4.647672688350158038e-02
1.238499999999999943e+02 4.662101901577533208e-02
1.239000000000000057e+02 4.751797050358820551e-02
1.239500000000000028e+02 4.705314568411874537e-02
1.240000000000000000e+02 4.477807282819296075e-02
1.240499999999999972e+02 4.487526121781060945e-02
1.240999999999999943e+02 4.410727179577824536e-02
1.241500000000000057e+02 4.568232828512371058e-02
1.242000000000000028e+02 4.165494371366845056e-02
1.242500000000000000e+02 4.401342843548871481e-02
1.242999999999999972e+02 4.529832811111070279e-02
1.243499999999999943e+02 4.786530386814017574e-02
1.244000000000000057e+02 4.954132807875656630e-02
1.244500000000000028e+02 4.946569040411192414e-02
1.245000000000000000e+02 4.818563265527586043e-02
1.245499999999999972e+02 4.728501351505512429e-02
1.245999999999999943e+02 4.563887528758055895e-02
1.246500000000000057e+02 4.339152199123863518e-02
1.247000000000000028e+02 4.310748955480139116e-02
1.247500000000000000e+02 4.154093471880721672e-02
1.247999999999999972e+02 3.871297868163265515e-02
1.248499999999999943e+02 3.346965442225340731e-02
1.249000000000000057e+02 3.191192936652090945e-02
1.249500000000000028e+02 3.416758319004425948e-02
1.250000000000000000e+02 3.467243665800302799e-02
1.250499999999999972e+02 3.322001204944278335e-02
1.250999999999999943e+02 3.486810872508536163e-02
1.251500000000000057e+02 3.528371579083413451e-02
1.252000000000000028e+02 3.453910817675182043e-02
1.252500000000000000e+02 3.058137437995431945e-02
1.252999999999999972e+02 2.818652748187263496e-02
1.253499999999999943e+02 2.937974559958539053e-02
1.254000000000000057e+02 3.226963787152481444e-02
1.254500000000000028e+02 3.030388177182121237e-02
1.255000000000000000e+02 3.003839038549810034e-02
1.255499999999999972e+02 3.023679899558540454e-02
1.255999999999999943e+02 2.532816228681468440e-02
1.256500000000000057e+02 2.599074089113792563e-02
1.257000000000000028e+02 2.527534607616743409e-02
1.257500000000000000e+02 2.659309509650982506e-02
1.257999999999999972e+02 2.568927598854564565e-02
1.258499999999999943e+02 2.625882240467746279e-02
1.259000000000000057e+02 2.611042367352663443e-02
1.259500000000000028e+02 3.314952518457110059e-02
1.260000000000000000e+02 3.757190750251119399e-02
1.260499999999999972e+02 3.856825729433152605e-02
1.260999999999999943e+02 3.719912696068599506e-02
1.261500000000000057e+02 3.528477972418972430e-02
1.262000000000000028e+02 3.616824483536562607e-02
1.262500000000000000e+02 3.457586863516026732e-02
1.262999999999999972e+02 3.114494900425925430e-02
1.263499999999999943e+02 3.040846711267749039e-02
1.264000000000000057e+02 2.543871474360453674e-02
1.264500000000000028e+02 2.568410112044539409e-02
1.265000000000000000e+02 2.295327811679621910e-02
1.265499999999999972e+02 1.938253719203909126e-02
1.265999999999999943e+02 2.776124975080374382e-02
1.266500000000000057e+02 2.289901012890201495e-02
1.267000000000000028e+02 2.216233746172511718e-02
1.267500000000000000e+02 1.506496453271819955e-02
1.267999999999999972e+02 1.453737624344721320e-02
1.268499999999999943e+02 1.585183627256602640e-02
1.269000000000000057e+02 1.058050677512114082e-02
1.269500000000000028e+02 6.368169174484629783e-03
1.270000000000000000e+02 7.518134870011424983e-03
1.270499999999999972e+02 6.261313505545866576e-03
1.270999999999999943e+02 7.204418263563295947e-03
1.271500000000000057e+02 1.732495031868769297e-02
1.272000000000000028e+02 1.543098402291483498e-02
1.272500000000000000e+02 1.650673210351372849e-02
1.272999999999999972e+02 1.618505403659016920e-02
1.273499999999999943e+02 1.598488027826393959e-02
1.274000000000000057e+02 1.966603174311092744e-02
1.274500000000000028e+02 2.474841890800165076e-02
1.275000000000000000e+02 2.763710212389863113e-02
1.275499999999999972e+02 2.511807342648031405e-02
1.275999999999999943e+02 2.489254292714077749e-02
1.276500000000000057e+02 2.525582746717486976e-02
1.277000000000000028e+02 2.641746250400852508e-02
1.277500000000000000e+02 3.011077443965728961e-02
1.277999999999999972e+02 3.001079476539796065e-02
1.278499999999999943e+02 2.950597395799382794e-02
1.279000000000000057e+02 3.242698744650537174e-02
1.279500000000000028e+02 3.599158833437603178e-02
1.280000000000000000e+02 3.207936140194530411e-02
1.280500000000000114e+02 3.468470707279751319e-02
1.280999999999999943e+02 3.576821053559733898e-02
1.281500000000000057e+02 3.829480344838626094e-02
1.281999999999999886e+02 3.447757615784666219e-02
1.282500000000000000e+02 3.401452582003772901e-02
1.283000000000000114e+02 3.338798129302239515e-02
1.283499999999999943e+02 3.421131630529546802e-02
1.284000000000000057e+02 3.248749572571645733e-02
1.284499999999999886e+02 2.995164256549619208e-02
1.285000000000000000e+02 3.204183520811407920e-02
1.285500000000000114e+02 2.969725025646291136e-02
1.285999999999999943e+02 3.071555042785793083e-02
1.286500000000000057e+02 3.135125827315433239e-02
1.286999999999999886e+02 3.032932371705395272e-02
1.287500000000000000e+02 3.260937626310386750e-02
1.288000000000000114e+02 3.203450194675643015e-02
1.288499999999999943e+02 3.639326353967314853e-02
1.289000000000000057e+02 3.233880203226797284e-02
1.289499999999999886e+02 3.522545585362683862e-02
1.290000000000000000e+02 3.817683371801940811e-02
1.290500000000000114e+02 4.026821029462146484e-02
1.290999999999999943e+02 3.822033375682633294e-02
1.291500000000000057e+02 3.221441517782901859e-02
1.291999999999999886e+02 3.649826715878453504e-02
1.292500000000000000e+02 3.669490904127414854e-02
1.293000000000000114e+02 3.554258962683726208e-02
1.293499999999999943e+02 3.723662370823295487e-02
1.294000000000000057e+02 4.029815817009003986e-02
1.294499999999999886e+02 3.062819601221468402e-02
1.295000000000000000e+02 3.276207197331307275e-02
1.295500000000000114e+02 3.384060263384994216e-02
1.295999999999999943e+02 3.170504522882620219e-02
1.296500000000000057e+02 3.050558017082450821e-02
1.296999999999999886e+02 3.093875503591506440e-02
1.297500000000000000e+02 2.937753775694125838e-02
1.298000000000000114e+02 2.892862151285313654e-02
1.298499999999999943e+02 2.799606570431806968e-02
1.299000000000000057e+02 2.825845521276098768e-02
1.299499999999999886e+02 3.016968062792335648e-02
1.300000000000000000e+02 3.062926738590676656e-02
1.300500000000000114e+02 3.288166035265967929e-02
1.300999999999999943e+02 3.317045928067439975e-02
1.301500000000000057e+02 3.247181006888296556e-02
1.301999999999999886e+02 3.137454040372735647e-02
1.302500000000000000e+02 3.301901849098109326e-02
1.303000000000000114e+02 2.897086684522551941e-02
1.303499999999999943e+02 2.819873409982057502e-02
1.304000000000000057e+02 2.753868258538156102e-02
1.304499999999999886e+02 2.723951026982519147e-02
1.305000000000000000e+02 2.232857677764310197e-02
1.305500000000000114e+02 2.240998565608889881e-02
1.305999999999999943e+02 1.553041786336093258e-02
1.306500000000000057e+02 1.020359115251162629e-02
1.306999999999999886e+02 9.314397608261025183e-03
1.307500000000000000e+02 5.957544471312647277e-03
1.308000000000000114e+02 5.962916202965747904e-03
1.308499999999999943e+02 5.501029579264992905e-03
1.309000000000000057e+02 7.779776909758687187e-03
1.309499999999999886e+02 1.182964851600438495e-02
1.310000000000000000e+02 1.121720231594342844e-02
1.310500000000000114e+02 9.994155645768103280e-03
1.310999999999999943e+02 9.192146545720160031e-03
1.311500000000000057e+02 2.340114188422249501e-03
1.311999999999999886e+02 8.020463213033430334e-04
1.312500000000000000e+02 2.264435789459541982e-03
1.313000000000000114e+02 3.888621254774443821e-03
1.313499999999999943e+02 6.834571937530539102e-04
1.314000000000000057e+02 2.177936239498338370e-03
1.314499999999999886e+02 2.055654851694422094e-03
1.315000000000000000e+02 3.407887749615032009e-03
1.315500000000000114e+02 1.095359741792177079e-02
1.315999999999999943e+02 8.463055045523543846e-03
1.316500000000000057e+02 1.461209873325080861e-03
1.316999999999999886e+02 1.550473455604360574e-03
1.317500000000000000e+02 -6.693903962393030465e-04
1.318000000000000114e+02 -2.389702314548130223e-03
1.318499999999999943e+02 2.188340084904840960e-03
1.319000000000000057e+02 5.220215062652047884e-03
1.319499999999999886e+02 2.941207493003971350e-03
1.320000000000000000e+02 -5.321611416191203425e-03
1.320500000000000114e+02 -1.227474105282500179e-02
1.320999999999999943e+02 -1.297579938127932375e-02
1.321500000000000057e+02 -9.901546381262386898e-03
1.321999999999999886e+02 -1.137849999614660122e-02
1.322500000000000000e+02 -9.730661881383665529e-03
1.323000000000000114e+02 -1.004167227223396776e-02
1.323499999999999943e+02 -5.000739548150552431e-03
1.324000000000000057e+02 -3.870175689150337061e-03
1.324499999999999886e+02 -4.161453828921995134e-03
1.325000000000000000e+02 -7.979158194394474560e-03
1.325500000000000114e+02 -5.886346387055345873e-03
1.325999999999999943e+02 -4.553846032146004023e-03
1.326500000000000057e+02 -1.418615438030079029e-03
1.326999999999999886e+02 -8.887237874237542690e-03
1.327500000000000000e+02 -3.110680628304207489e-03
1.328000000000000114e+02 -2.642264467535349482e-03
1.328499999999999943e+02 -2.079200049893890900e-03
1.329000000000000057e+02 -9.782320128937775254e-06
1.329499999999999886e+02 2.705321337029970886e-03
1.330000000000000000e+02 9.030335793046306153e-03
1.330500000000000114e+02 1.067212377786669504e-02
1.330999999999999943e+02 1.124847913218236101e-02
1.331500000000000057e+02 1.214588882864740121e-02
1.331999999999999886e+02 1.266351001336902052e-02
1.332500000000000000e+02 1.454404957194297549e-02
1.333000000000000114e+02 1.335656990158432672e-02
1.333499999999999943e+02 6.559815069791787023e-03
1.334000000000000057e+02 9.603045469795467443e-03
1.334499999999999886e+02 8.665808273240923482e-03
1.335000000000000000e+02 9.441954115403385431e-03
1.335500000000000114e+02 6.038527349051934189e-03
1.335999999999999943e+02 -3.293027205813288741e-03
1.336500000000000057e+02 -3.202068135708079511e-03
1.336999999999999886e+02 -6.605792471087510017e-05
1.337500000000000000e+02 -9.917374523823773921e-03
1.338000000000000114e+02 -8.405140668805941365e-03
1.338499999999999943e+02 -8.849787444789872920e-03
1.339000000000000057e+02 -1.080721869871767958e-02
1.339499999999999886e+02 -1.099681441225617423e-02
1.340000000000000000e+02 -1.129320592966781209e-02
1.340500000000000114e+02 -9.848548957496565046e-03
1.340999999999999943e+02 -1.028456081978336607e-02
1.341500000000000057e+02 -9.115184295860213198e-03
1.341999999999999886e+02 -6.105153216406797312e-03
1.342500000000000000e+02 -9.113901860922604681e-03
1.343000000000000114e+02 -8.464725777919379288e-03
1.343499999999999943e+02 -7.423444425904297470e-03
1.344000000000000057e+02 -7.913842437959797693e-03
1.344499999999999886e+02 -8.647757269137856806e-03
1.345000000000000000e+02 -7.052546832923519901e-03
1.345500000000000114e+02 -6.902570773774801410e-03
1.345999999999999943e+02 -7.051523244931187824e-03
1.346500000000000057e+02 -5.850198203072068739e-03
1.346999999999999886e+02 -6.616631296671419624e-03
1.347500000000000000e+02 -6.776282343713652817e-03
1.348000000000000114e+02 -8.376151208472598642e-03
1.348499999999999943e+02 -1.060228901817758182e-02
1.349000000000000057e+02 -1.426909625991917320e-02
1.349499999999999886e+02 -1.075119914942020485e-02
1.350000000000000000e+02 -1.239350302302476628e-02
1.350500000000000114e+02 -1.244321313482407189e-02
1.350999999999999943e+02 -6.372949792168343223e-03
1.351500000000000057e+02 -8.434682229014219684e-03
1.351999999999999886e+02 -8.138291218170102398e-03
1.352500000000000000e+02 -9.313091694279478430e-03
1.353000000000000114e+02 -1.057785265039910653e-02
1.353499999999999943e+02 -1.365576763711980578e-02
1.354000000000000057e+02 -1.734335055617694868e-02
1.354499999999999886e+02 -1.854950491786305083e-02
1.355000000000000000e+02 -1.968806345699374363e-02
1.355500000000000114e+02 -2.348280421276983249e-02
1.355999999999999943e+02 -2.047549507773478369e-02
1.356500000000000057e+02 -1.966116591409435010e-02
1.356999999999999886e+02 -1.382147761381291584e-02
1.357500000000000000e+02 -1.395448087297208178e-02
1.358000000000000114e+02 -1.349097660647533004e-02
1.358499999999999943e+02 -1.089227002007727395e-02
1.359000000000000057e+02 -9.858030743421584974e-03
1.359499999999999886e+02 -8.099462952435224419e-03
1.360000000000000000e+02 -7.734234530184646607e-03
1.360500000000000114e+02 -6.537786401158980458e-03
1.360999999999999943e+02 -8.953946243645576758e-03
1.361500000000000057e+02 -9.513010695669154790e-03
1.361999999999999886e+02 -1.589941284320783160e-02
1.362500000000000000e+02 -1.547275897494580256e-02
1.363000000000000114e+02 -1.207141684785395692e-02
1.363499999999999943e+02 -1.135104479336033166e-02
1.364000000000000057e+02 -1.073822819201892056e-02
1.364499999999999886e+02 -9.617924069700533457e-03
1.365000000000000000e+02 -8.178710837218676824e-03
1.365500000000000114e+02 -7.039812347506633171e-03
1.365999999999999943e+02 -1.086292406188499662e-02
1.366500000000000057e+02 -1.227482843511730308e-02
1.366999999999999886e+02 -1.331490296044333249e-02
1.367500000000000000e+02 -1.315291856319221638e-02
1.368000000000000114e+02 -1.405603149194396134e-02
1.368499999999999943e+02 -1.183947655845596705e-02
1.369000000000000057e+02 -4.381839954413395757e-03
1.369499999999999886e+02 -4.224190617030766821e-03
1.370000000000000000e+02 -3.444745524673596595e-03
1.370500000000000114e+02 -3.626275612343638020e-03
1.370999999999999943e+02 -3.312851996459315138e-03
1.371500000000000057e+02 -3.850726611329588576e-03
1.371999999999999886e+02 1.428691922292439197e-03
1.372500000000000000e+02 -5.140602980548263437e-03
1.373000000000000114e+02 -8.267147676617543975e-03
1.373499999999999943e+02 -6.988832051993652816e-03
1.374000000000000057e+02 -1.036681565562425945e-02
1.374499999999999886e+02 -8.690626180112091814e-03
1.375000000000000000e+02 -7.766088223573460944e-03
1.375500000000000114e+02 -9.970322261921458692e-03
1.375999999999999943e+02 -1.848096381925263057e-02
1.376500000000000057e+02 -1.694201101384166727e-02
1.376999999999999886e+02 -1.592942675225527543e-02
1.377500000000000000e+02 -1.522090295835581454e-02
1.378000000000000114e+02 -1.404720550463628599e-02
1.378499999999999943e+02 -1.928069982876781316e-02
1.379000000000000057e+02 -1.922636338543197432e-02
1.379499999999999886e+02 -2.235336430693590087e-02
1.380000000000000000e+02 -1.512553701236171375e-02
1.380500000000000114e+02 -1.474827625999524175e-02
1.380999999999999943e+02 -1.407318471333046835e-02
1.381500000000000057e+02 -1.172909716932197047e-02
1.381999999999999886e+02 -1.077811121975810402e-02
1.382500000000000000e+02 -1.135579578164316698e-02
1.383000000000000114e+02 -1.029682230980040816e-02
1.383499999999999943e+02 -1.102639314273802344e-02
1.384000000000000057e+02 -9.397255864878134579e-03
1.384499999999999886e+02 -8.634414285015896279e-03
1.385000000000000000e+02 -1.004009177894320259e-02
1.385500000000000114e+02 -1.196278631269472731e-02
1.385999999999999943e+02 -1.170136838789286732e-02
1.386500000000000057e+02 -9.359296534093529407e-03
1.386999999999999886e+02 -8.273477722051673228e-03
1.387500000000000000e+02 -1.170311515395662874e-02
1.388000000000000114e+02 -1.999987665999083952e-02
1.388499999999999943e+02 -1.803588563590641583e-02
1.389000000000000057e+02 -1.425926696766469971e-02
1.389499999999999886e+02 -1.324587468107540043e-02
1.390000000000000000e+02 -1.574718889170812972e-02
1.390500000000000114e+02 -2.109362097366325808e-02
1.390999999999999943e+02 -1.911418818075487358e-02
1.391500000000000057e+02 -2.861965018233528224e-02
1.391999999999999886e+02 -2.510083962434675464e-02
1.392500000000000000e+02 -2.317900720731575631e-02
1.393000000000000114e+02 -2.642067520912521825e-02
1.393499999999999943e+02 -2.511654278018339917e-02
1.394000000000000057e+02 -2.593608327551973416e-02
1.394499999999999886e+02 -2.403092011413448734e-02
1.395000000000000000e+02 -1.969129827229593524e-02
1.395500000000000114e+02 -1.598512609167014251e-02
1.395999999999999943e+02 -1.513894600634036088e-02
1.396500000000000057e+02 -1.827099024065021587e-02
1.396999999999999886e+02 -2.104097220360715698e-02
1.397500000000000000e+02 -2.303664084602066384e-02
1.398000000000000114e+02 -2.377010660716513332e-02
1.398499999999999943e+02 -2.150881013672993614e-02
1.399000000000000057e+02 -2.104356720029884956e-02
1.399499999999999886e+02 -2.156704767960787583e-02
1.400000000000000000e+02 -2.399471677654329421e-02
1.400500000000000114e+02 -2.428793687163242898e-02
1.400999999999999943e+02 -2.416845805982706721e-02
1.401500000000000057e+02 -2.575233811384479432e-02
1.401999999999999886e+02 -2.458242072607131137e-02
1.402500000000000000e+02 -2.355607647155524842e-02
1.403000000000000114e+02 -2.305961775948457346e-02
1.403499999999999943e+02 -2.266310836215526536e-02
1.404000000000000057e+02 -1.701757482001718669e-02
1.404499999999999886e+02 -1.595082851172530472e-02
1.405000000000000000e+02 -1.027755007964549321e-02
1.405500000000000114e+02 -5.022537903130477183e-03
1.405999999999999943e+02 -9.814624051218800559e-04
1.406500000000000057e+02 1.306326030055807033e-03
1.406999999999999886e+02 -7.619066566583098873e-03
1.407500000000000000e+02 -9.075245983834596269e-03
1.408000000000000114e+02 -5.580456230016105253e-03
1.408499999999999943e+02 -1.677317500746111027e-03
1.409000000000000057e+02 -2.534197022510825421e-03
1.409499999999999886e+02 -4.499382681803386005e-03
1.410000000000000000e+02 -8.389793093496763707e-03
1.410500000000000114e+02 -1.056923388126978884e-02
1.410999999999999943e+02 -4.391725188253599310e-03
1.411500000000000057e+02 -4.586421226997597182e-03
1.411999999999999886e+02 -1.086021520182984743e-02
1.412500000000000000e+02 -1.264793086296321298e-02
1.413000000000000114e+02 -6.084335734939693048e-03
1.413499999999999943e+02 -5.369254787589683962e-03
1.414000000000000057e+02 -5.264006603354832135e-03
1.414499999999999886e+02 -7.005668746371655937e-03
1.415000000000000000e+02 -6.503134464884921181e-03
1.415500000000000114e+02 -4.292429511812587486e-03
1.415999999999999943e+02 -1.037202470274333887e-03
1.416500000000000057e+02 -2.919899368505626727e-03
1.416999999999999886e+02 1.913864398245384950e-03
1.417500000000000000e+02 3.612623531598370928e-03
1.418000000000000114e+02 4.284710803404602995e-03
1.418499999999999943e+02 3.079304736342552626e-03
1.419000000000000057e+02 1.883295517385391582e-03
1.419499999999999886e+02 3.205325051200960760e-03
1.420000000000000000e+02 7.872313835388031894e-03
1.420500000000000114e+02 7.248221518515222950e-03
1.420999999999999943e+02 5.315480279057094304e-03
1.421500000000000057e+02 9.599187287450362469e-03
1.421999999999999886e+02 8.797251890528079085e-03
1.422500000000000000e+02 8.815802144237949028e-03
1.423000000000000114e+02 1.160820153919950477e-02
1.423499999999999943e+02 1.249451741378750091e-02
1.424000000000000057e+02 1.074840881425677061e-02
1.424499999999999886e+02 1.151503252592727886e-02
1.425000000000000000e+02 9.665433234908087090e-03
1.425500000000000114e+02 8.925059287780916228e-03
1.425999999999999943e+02 -6.366282992720438856e-03
1.426500000000000057e+02 -3.805185866043362449e-03
1.426999999999999886e+02 -3.631635442735275335e-03
1.427500000000000000e+02 -4.044500500496764854e-05
1.428000000000000114e+02 5.710676491507424637e-04
1.428499999999999943e+02 2.152718204550911011e-03
1.429000000000000057e+02 2.152845772113662955e-03
1.429499999999999886e+02 3.671530659630672672e-03
1.430000000000000000e+02 4.831924933762548648e-03
1.430500000000000114e+02 3.876148140489747273e-03
1.430999999999999943e+02 4.823955945973079813e-03
1.431500000000000057e+02 5.224477995525698276e-03
1.431999999999999886e+02 5.112357487639502228e-03
1.432500000000000000e+02 4.775101937131863775e-03
1.433000000000000114e+02 3.970009859053044883e-03
1.433499999999999943e+02 3.718845364742809443e-03
1.434000000000000057e+02 3.422118460609972074e-03
1.434499999999999886e+02 2.738515820327298671e-03
1.435000000000000000e+02 1.626799735989047438e-03
1.435500000000000114e+02 1.535547799389484248e-03
1.435999999999999943e+02 1.819952100015129323e-03
1.436500000000000057e+02 1.944630148371565394e-03
1.436999999999999886e+02 1.248880577229654655e-03
1.437500000000000000e+02 1.053121387094897059e-04
1.438000000000000114e+02 1.505243245032794695e-03
1.438499999999999943e+02 1.059215808442649700e-03
1.439000000000000057e+02 -4.089940768222663676e-03
1.439499999999999886e+02 -2.378600410124684459e-03
1.440000000000000000e+02 -9.334161140958328884e-04
1.440500000000000114e+02 -1.473674290970714007e-03
1.440999999999999943e+02 -1.339600754831585727e-03
1.441500000000000057e+02 -2.815689650454854709e-04
1.441999999999999886e+02 -3.393380867207606275e-04
1.442500000000000000e+02 1.082582600060330753e-03
1.443000000000000114e+02 1.890649947318134199e-03
1.443499999999999943e+02 -7.572399818252242495e-04
1.444000000000000057e+02 -1.019161390483147968e-03
1.444499999999999886e+02 -7.284927053190270833e-03
1.445000000000000000e+02 -4.957698238945661834e-03
1.445500000000000114e+02 -4.337189522415249056e-03
1.445999999999999943e+02 -3.031797641937720132e-03
1.446500000000000057e+02 -5.003823928022258123e-03
1.446999999999999886e+02 -4.556078815399577583e-03
1.447500000000000000e+02 -7.685995282003697457e-03
1.448000000000000114e+02 -6.840085425789431579e-03
1.448499999999999943e+02 -8.849943941393326879e-03
1.449000000000000057e+02 -1.056980703674873651e-02
1.449499999999999886e+02 -1.130103174804022829e-02
1.450000000000000000e+02 -1.172023593692118719e-02
1.450500000000000114e+02 -1.291349423762686889e-02
1.450999999999999943e+02 -1.528400626763464290e-02
1.451500000000000057e+02 -1.766473630691496946e-02
1.451999999999999886e+02 -1.905882827549494965e-02
1.452500000000000000e+02 -1.625663852747937996e-02
1.453000000000000114e+02 -1.634145479009821433e-02
1.453499999999999943e+02 -1.490375805840150024e-02
1.454000000000000057e+02 -1.183420002774811415e-02
1.454499999999999886e+02 -1.265299745472895504e-02
1.455000000000000000e+02 -1.176139843719858566e-02
1.455500000000000114e+02 -9.395678121896752430e-03
1.455999999999999943e+02 -1.080512986097715948e-02
1.456500000000000057e+02 -1.256015149696980589e-02
1.456999999999999886e+02 -1.189980710400708602e-02
1.457500000000000000e+02 -1.610413022750164375e-02
1.458000000000000114e+02 -1.692958440711482548e-02
1.458499999999999943e+02 -1.633125651228490779e-02
1.459000000000000057e+02 -1.635621187473375662e-02
1.459499999999999886e+02 -1.090480103085754958e-02
1.460000000000000000e+02 -1.180919908925315287e-02
1.460500000000000114e+02 -1.137796205637745840e-02
1.460999999999999943e+02 -1.369369681265708051e-02
1.461500000000000057e+02 -1.296904596012427024e-02
1.461999999999999886e+02 -1.381324936082211144e-02
1.462500000000000000e+02 -1.263893255085020428e-02
1.463000000000000114e+02 -1.393191916174281453e-02
1.463499999999999943e+02 -1.504005596730812085e-02
1.464000000000000057e+02 -1.344260236904716924e-02
1.464499999999999886e+02 -1.544255569475744272e-02
1.465000000000000000e+02 -1.448001111462788280e-02
1.465500000000000114e+02 -1.560369211788983218e-02
1.465999999999999943e+02 -1.416972668114893294e-02
1.466500000000000057e+02 -2.264154812278736106e-02
1.466999999999999886e+02 -2.285619065004633119e-02
1.467500000000000000e+02 -2.268021859022456566e-02
1.468000000000000114e+02 -2.023390781543196737e-02
1.468499999999999943e+02 -2.064442252070217143e-02
1.469000000000000057e+02 -2.131678868772479696e-02
1.469499999999999886e+02 -2.078956549593924744e-02
1.470000000000000000e+02 -2.020698734464274754e-02
1.470500000000000114e+02 -1.589104422771888542e-02
1.470999999999999943e+02 -1.541994071908348897e-02
1.471500000000000057e+02 -1.158372125721940198e-02
1.471999999999999886e+02 -8.071122756487504601e-03
1.472500000000000000e+02 -9.021006734779209515e-03
1.473000000000000114e+02 -9.729617355044571300e-03
1.473499999999999943e+02 -8.625098861963255426e-03
1.474000000000000057e+02 -6.651164790326919568e-03
1.474499999999999886e+02 -7.341031267171943889e-03
1.475000000000000000e+02 -7.012181127662112795e-03
1.475500000000000114e+02 -1.001214167517483315e-02
1.475999999999999943e+02 -7.287135184654094239e-03
1.476500000000000057e+02 -6.021812574163839388e-03
1.476999999999999886e+02 -6.511170693971161938e-03
1.477500000000000000e+02 -6.553761289520735472e-03
1.478000000000000114e+02 -8.171163630166535657e-03
1.478499999999999943e+02 -7.779199531577552472e-03
1.479000000000000057e+02 -5.518054842334384202e-03
1.479499999999999886e+02 -4.974374184886919299e-03
1.480000000000000000e+02 -5.171706081568343966e-03
1.480500000000000114e+02 -1.183365409901466743e-03
1.480999999999999943e+02 -8.230170654528547224e-04
1.481500000000000057e+02 -1.697971536866965106e-03
1.481999999999999886e+02 -2.342218027447777635e-03
1.482500000000000000e+02 -1.848614833458268490e-03
1.483000000000000114e+02 1.475413371144353278e-04
1.483499999999999943e+02 -3.002231839808436071e-03
1.484000000000000057e+02 -5.685809701239739021e-03
1.484499999999999886e+02 -6.364075850593174308e-03
1.485000000000000000e+02 -5.705931368663865084e-03
1.485500000000000114e+02 -7.276658157729110239e-03
1.485999999999999943e+02 -8.332532163193391225e-03
1.486500000000000057e+02 -4.508349872194601302e-03
1.486999999999999886e+02 -4.810032950564748118e-03
1.487500000000000000e+02 -6.602095868700661417e-03
1.488000000000000114e+02 -4.365196755518678876e-03
1.488499999999999943e+02 -4.847712875360566699e-03
1.489000000000000057e+02 -8.768796011163123086e-03
1.489499999999999886e+02 -8.504703685141851849e-03
1.490000000000000000e+02 -5.400555886691819386e-03
1.490500000000000114e+02 -4.171251504278452281e-03
1.490999999999999943e+02 -1.690093395324698908e-03
1.491500000000000057e+02 -4.808590013846173947e-03
1.491999999999999886e+02 -3.217825902147614971e-03
1.492500000000000000e+02 -3.519290080291733770e-03
1.493000000000000114e+02 -1.359224453658862885e-03
1.493499999999999943e+02 -2.634244779347327554e-03
1.494000000000000057e+02 -4.276753415204130084e-03
1.494499999999999886e+02 -2.462918170368881467e-03
1.495000000000000000e+02 -2.767868075252229512e-03
1.495500000000000114e+02 -3.236235433613164104e-03
1.495999999999999943e+02 -5.450121742407706971e-03
1.496500000000000057e+02 -2.780798396252007025e-03
1.496999999999999886e+02 -2.178949563131409462e-03
1.497500000000000000e+02 -2.931763837410626510e-03
1.498000000000000114e+02 -1.565802846557323843e-03
1.498499999999999943e+02 1.306568297154085928e-04
1.499000000000000057e+02 7.261817337222953826e-04
1.499499999999999886e+02 7.507295028801094089e-04
1.500000000000000000e+02 7.551269030955032801e-04
