# Supplementary material for: Elevated concentrations cause upright alpha-synuclein conformation at lipid interfaces
Source: Nat Commun. 2023 Sep 18;14:5731. doi: 10.1038/s41467-023-39843-1 (PMC10507035; doi:10.1038/s41467-023-39843-1)
Supplement: Supplementary file 3 — Source Data [file 41467_2023_39843_MOESM3_ESM.zip › Source Data file/FigureS12/figS12_highLPR_rss_s4_r2.txt]

0.000000000000000000e+00 1.145573000000000086e+01
5.000000000000000278e-02 1.417501999999999995e+01
1.000000000000000056e-01 5.097249999999999837e+00
1.499999999999999944e-01 1.114080000000000048e+01
2.000000000000000111e-01 4.326069999999999638e+00
2.500000000000000000e-01 3.456580000000000208e+00
2.999999999999999889e-01 5.557470000000000354e+00
3.499999999999999778e-01 8.412610000000000809e+00
4.000000000000000222e-01 1.907188999999999979e+01
4.500000000000000111e-01 5.914570000000000327e+00
5.000000000000000000e-01 1.814896999999999849e+01
5.500000000000000444e-01 3.442579999999999973e+00
5.999999999999999778e-01 1.866435999999999851e+01
6.500000000000000222e-01 1.046640999999999977e+01
6.999999999999999556e-01 5.156930000000000014e+00
7.500000000000000000e-01 1.282507999999999981e+01
8.000000000000000444e-01 1.170876999999999946e+01
8.499999999999999778e-01 3.561640000000000139e+00
9.000000000000000222e-01 1.301492000000000004e+01
9.499999999999999556e-01 4.968689999999999607e+00
1.000000000000000000e+00 2.924129999999999896e+00
1.050000000000000044e+00 9.150710000000000122e+00
1.100000000000000089e+00 6.581889999999999574e+00
1.149999999999999911e+00 5.411940000000000417e+00
1.199999999999999956e+00 6.886730000000000018e+00
1.250000000000000000e+00 8.860229999999999606e+00
1.300000000000000044e+00 3.912380000000000191e+00
1.350000000000000089e+00 1.051221999999999923e+01
1.399999999999999911e+00 6.390310000000000379e+00
1.449999999999999956e+00 1.067323999999999984e+01
1.500000000000000000e+00 1.209155999999999942e+01
1.550000000000000044e+00 3.480129999999999946e+00
1.600000000000000089e+00 1.136904000000000003e+01
1.649999999999999911e+00 6.549290000000000056e+00
1.699999999999999956e+00 6.350500000000000256e+00
1.750000000000000000e+00 8.052730000000000388e+00
1.800000000000000044e+00 8.760590000000000543e+00
1.850000000000000089e+00 9.303480000000000416e+00
1.899999999999999911e+00 1.091868999999999978e+01
1.949999999999999956e+00 5.398150000000000226e+00
2.000000000000000000e+00 1.274324999999999974e+01
2.049999999999999822e+00 1.318512999999999913e+01
2.100000000000000089e+00 1.009547000000000061e+01
2.149999999999999911e+00 6.601490000000000080e+00
2.200000000000000178e+00 9.192349999999999355e+00
2.250000000000000000e+00 1.117713999999999963e+01
2.299999999999999822e+00 3.206529999999999880e+00
2.350000000000000089e+00 9.944770000000000110e+00
2.399999999999999911e+00 1.235350999999999999e+01
2.450000000000000178e+00 3.148499999999999854e+00
2.500000000000000000e+00 3.495559999999999778e+00
2.549999999999999822e+00 1.414755000000000074e+01
2.600000000000000089e+00 1.761539000000000144e+01
2.649999999999999911e+00 9.548120000000000829e+00
2.700000000000000178e+00 1.303805000000000014e+01
2.750000000000000000e+00 1.025616999999999912e+01
2.799999999999999822e+00 8.176389999999999603e+00
2.850000000000000089e+00 7.931420000000000137e+00
2.899999999999999911e+00 8.077439999999999287e+00
2.950000000000000178e+00 8.249800000000000466e+00
3.000000000000000000e+00 7.715849999999999653e+00
3.049999999999999822e+00 8.515299999999999869e+00
3.100000000000000089e+00 9.325639999999999930e+00
3.149999999999999911e+00 1.045071000000000083e+01
3.200000000000000178e+00 1.023315999999999981e+01
3.250000000000000000e+00 1.232887999999999984e+01
3.299999999999999822e+00 6.562429999999999986e+00
3.350000000000000089e+00 5.999399999999999622e+00
3.399999999999999911e+00 1.124868000000000023e+01
3.450000000000000178e+00 8.993980000000000530e+00
3.500000000000000000e+00 7.725159999999999805e+00
3.549999999999999822e+00 9.590199999999999392e+00
3.600000000000000089e+00 9.246510000000000673e+00
3.649999999999999911e+00 5.147090000000000387e+00
3.700000000000000178e+00 1.323573000000000022e+01
3.750000000000000000e+00 3.908589999999999787e+00
3.799999999999999822e+00 2.997030000000000083e+00
3.850000000000000089e+00 5.056860000000000355e+00
3.899999999999999911e+00 4.057620000000000005e+00
3.950000000000000178e+00 5.242510000000000225e+00
4.000000000000000000e+00 5.011989999999999945e+00
4.049999999999999822e+00 7.182739999999999903e+00
4.099999999999999645e+00 8.642469999999999430e+00
4.150000000000000355e+00 1.105142000000000024e+01
4.200000000000000178e+00 8.303470000000000795e+00
4.250000000000000000e+00 9.761380000000000834e+00
4.299999999999999822e+00 1.000386999999999915e+01
4.349999999999999645e+00 1.487973000000000035e+01
4.400000000000000355e+00 1.047320999999999991e+01
4.450000000000000178e+00 4.314409999999999634e+00
4.500000000000000000e+00 6.489289999999999559e+00
4.549999999999999822e+00 6.146569999999999645e+00
4.599999999999999645e+00 1.522003999999999913e+01
4.650000000000000355e+00 1.193022999999999989e+01
4.700000000000000178e+00 7.447099999999999831e+00
4.750000000000000000e+00 6.480590000000000295e+00
4.799999999999999822e+00 9.439590000000000813e+00
4.849999999999999645e+00 6.292679999999999829e+00
4.900000000000000355e+00 7.122110000000000163e+00
4.950000000000000178e+00 8.174860000000000682e+00
5.000000000000000000e+00 9.172370000000000800e+00
5.049999999999999822e+00 2.015024000000000015e+01
5.099999999999999645e+00 5.132909999999999862e+00
5.150000000000000355e+00 7.328999999999999737e+00
5.200000000000000178e+00 1.281390999999999991e+01
5.250000000000000000e+00 1.034596999999999944e+01
5.299999999999999822e+00 3.230449999999999822e+00
5.349999999999999645e+00 1.236205999999999960e+01
5.400000000000000355e+00 1.036309999999999931e+01
5.450000000000000178e+00 1.602648999999999901e+01
5.500000000000000000e+00 7.934890000000000221e+00
5.549999999999999822e+00 5.360319999999999752e+00
5.599999999999999645e+00 4.254859999999999864e+00
5.650000000000000355e+00 3.062930000000000152e+00
5.700000000000000178e+00 7.801219999999999821e+00
5.750000000000000000e+00 3.942579999999999973e+00
5.799999999999999822e+00 1.418064000000000036e+01
5.849999999999999645e+00 5.882100000000000328e+00
5.900000000000000355e+00 4.176449999999999996e+00
5.950000000000000178e+00 1.486242999999999981e+01
6.000000000000000000e+00 1.266014000000000017e+01
6.049999999999999822e+00 1.080133999999999972e+01
6.099999999999999645e+00 7.525949999999999918e+00
6.150000000000000355e+00 1.187336999999999954e+01
6.200000000000000178e+00 9.898429999999999396e+00
6.250000000000000000e+00 1.388521000000000072e+01
6.299999999999999822e+00 4.344960000000000377e+00
6.349999999999999645e+00 7.913140000000000285e+00
6.400000000000000355e+00 7.158409999999999940e+00
6.450000000000000178e+00 1.034817999999999927e+01
6.500000000000000000e+00 1.019336000000000020e+01
6.549999999999999822e+00 6.648049999999999571e+00
6.599999999999999645e+00 8.706070000000000420e+00
6.650000000000000355e+00 5.520990000000000286e+00
6.700000000000000178e+00 3.035210000000000186e+00
6.750000000000000000e+00 6.443609999999999616e+00
6.799999999999999822e+00 8.564989999999999881e+00
6.849999999999999645e+00 4.514999999999999680e+00
6.900000000000000355e+00 1.269081000000000081e+01
6.950000000000000178e+00 3.479979999999999851e+00
7.000000000000000000e+00 9.079789999999999139e+00
7.049999999999999822e+00 1.221185000000000009e+01
7.099999999999999645e+00 8.756439999999999557e+00
7.150000000000000355e+00 1.537490000000000023e+01
7.200000000000000178e+00 1.161208000000000062e+01
7.250000000000000000e+00 7.537090000000000067e+00
7.299999999999999822e+00 1.294923000000000002e+01
7.349999999999999645e+00 4.333560000000000301e+00
7.400000000000000355e+00 1.308588999999999913e+01
7.450000000000000178e+00 6.465620000000000367e+00
7.500000000000000000e+00 8.698719999999999786e+00
7.549999999999999822e+00 8.425649999999999196e+00
7.599999999999999645e+00 5.939879999999999605e+00
7.650000000000000355e+00 9.121790000000000731e+00
7.700000000000000178e+00 7.471040000000000347e+00
7.750000000000000000e+00 3.523519999999999985e+00
7.799999999999999822e+00 1.155231000000000030e+01
7.849999999999999645e+00 6.943050000000000388e+00
7.900000000000000355e+00 7.171820000000000306e+00
7.950000000000000178e+00 3.462260000000000115e+00
8.000000000000000000e+00 7.512229999999999741e+00
8.050000000000000711e+00 1.219626000000000055e+01
8.099999999999999645e+00 6.276299999999999990e+00
8.150000000000000355e+00 9.899150000000000560e+00
8.199999999999999289e+00 4.398419999999999774e+00
8.250000000000000000e+00 8.508559999999999235e+00
8.300000000000000711e+00 5.141429999999999723e+00
8.349999999999999645e+00 1.188156999999999996e+01
8.400000000000000355e+00 3.923160000000000203e+00
8.449999999999999289e+00 5.362289999999999779e+00
8.500000000000000000e+00 3.106630000000000003e+00
8.550000000000000711e+00 3.818690000000000140e+00
8.599999999999999645e+00 5.543409999999999727e+00
8.650000000000000355e+00 4.769800000000000040e+00
8.699999999999999289e+00 4.785370000000000346e+00
8.750000000000000000e+00 7.993800000000000239e+00
8.800000000000000711e+00 1.128392999999999979e+01
8.849999999999999645e+00 8.990080000000000737e+00
8.900000000000000355e+00 8.662209999999999965e+00
8.949999999999999289e+00 4.905870000000000175e+00
9.000000000000000000e+00 7.316510000000000069e+00
9.050000000000000711e+00 8.144140000000000157e+00
9.099999999999999645e+00 6.694139999999999979e+00
9.150000000000000355e+00 6.911159999999999748e+00
9.199999999999999289e+00 8.937060000000000670e+00
9.250000000000000000e+00 4.943060000000000009e+00
9.300000000000000711e+00 1.517675000000000018e+01
9.349999999999999645e+00 5.956920000000000215e+00
9.400000000000000355e+00 1.153322999999999965e+01
9.449999999999999289e+00 5.124130000000000074e+00
9.500000000000000000e+00 1.068928000000000011e+01
9.550000000000000711e+00 5.349700000000000344e+00
9.599999999999999645e+00 8.146760000000000446e+00
9.650000000000000355e+00 1.005552999999999919e+01
9.699999999999999289e+00 5.620589999999999975e+00
9.750000000000000000e+00 1.263316000000000017e+01
9.800000000000000711e+00 7.330890000000000128e+00
9.849999999999999645e+00 9.405549999999999855e+00
9.900000000000000355e+00 4.467190000000000438e+00
9.949999999999999289e+00 1.100788000000000011e+01
1.000000000000000000e+01 9.472609999999999530e+00
1.005000000000000071e+01 4.931530000000000413e+00
1.009999999999999964e+01 7.667790000000000106e+00
1.015000000000000036e+01 1.346095000000000041e+01
1.019999999999999929e+01 1.494660999999999973e+01
1.025000000000000000e+01 8.990080000000000737e+00
1.030000000000000071e+01 1.724210000000000065e+01
1.034999999999999964e+01 7.928770000000000095e+00
1.040000000000000036e+01 7.373400000000000176e+00
1.044999999999999929e+01 9.938520000000000465e+00
1.050000000000000000e+01 1.186168999999999940e+01
1.055000000000000071e+01 8.210229999999999251e+00
1.059999999999999964e+01 7.746170000000000222e+00
1.065000000000000036e+01 7.404959999999999987e+00
1.069999999999999929e+01 1.053863999999999912e+01
1.075000000000000000e+01 6.095810000000000173e+00
1.080000000000000071e+01 1.366882999999999981e+01
1.084999999999999964e+01 7.834179999999999922e+00
1.090000000000000036e+01 1.058774000000000015e+01
1.094999999999999929e+01 1.095260999999999996e+01
1.100000000000000000e+01 6.518919999999999604e+00
1.105000000000000071e+01 5.519929999999999559e+00
1.109999999999999964e+01 4.815800000000000303e+00
1.115000000000000036e+01 1.614461999999999975e+01
1.119999999999999929e+01 4.801569999999999894e+00
1.125000000000000000e+01 1.408343999999999951e+01
1.130000000000000071e+01 4.095369999999999955e+00
1.134999999999999964e+01 6.033890000000000420e+00
1.140000000000000036e+01 5.212600000000000122e+00
1.144999999999999929e+01 5.471110000000000362e+00
1.150000000000000000e+01 1.569336999999999982e+01
1.155000000000000071e+01 4.524009999999999643e+00
1.159999999999999964e+01 1.020851000000000042e+01
1.165000000000000036e+01 5.188920000000000421e+00
1.169999999999999929e+01 1.301966999999999963e+01
1.175000000000000000e+01 7.380160000000000053e+00
1.180000000000000071e+01 9.295730000000000715e+00
1.184999999999999964e+01 1.101179999999999914e+01
1.190000000000000036e+01 1.447500999999999927e+01
1.194999999999999929e+01 2.036145000000000138e+01
1.200000000000000000e+01 1.264894999999999925e+01
1.205000000000000071e+01 3.986610000000000209e+00
1.209999999999999964e+01 3.419960000000000111e+00
1.215000000000000036e+01 3.821000000000000174e+00
1.219999999999999929e+01 1.143079999999999963e+01
1.225000000000000000e+01 6.781340000000000146e+00
1.230000000000000071e+01 5.385640000000000427e+00
1.234999999999999964e+01 7.475550000000000139e+00
1.240000000000000036e+01 4.396349999999999980e+00
1.244999999999999929e+01 1.240651000000000082e+01
1.250000000000000000e+01 1.192841999999999913e+01
1.255000000000000071e+01 9.454919999999999547e+00
1.259999999999999964e+01 1.630546999999999969e+01
1.265000000000000036e+01 3.115200000000000191e+00
1.269999999999999929e+01 8.390909999999999869e+00
1.275000000000000000e+01 1.319054000000000038e+01
1.280000000000000071e+01 6.197059999999999569e+00
1.284999999999999964e+01 9.519750000000000156e+00
1.290000000000000036e+01 1.251730000000000054e+01
1.294999999999999929e+01 1.143659000000000070e+01
1.300000000000000000e+01 4.741559999999999775e+00
1.305000000000000071e+01 6.161319999999999908e+00
1.309999999999999964e+01 8.632889999999999731e+00
1.315000000000000036e+01 4.089389999999999858e+00
1.319999999999999929e+01 1.151909000000000027e+01
1.325000000000000000e+01 1.064503000000000021e+01
1.330000000000000071e+01 1.365562000000000076e+01
1.334999999999999964e+01 6.801660000000000039e+00
1.340000000000000036e+01 6.176569999999999894e+00
1.344999999999999929e+01 1.618881000000000014e+01
1.350000000000000000e+01 1.347602999999999973e+01
1.355000000000000071e+01 2.962070000000000203e+00
1.359999999999999964e+01 8.623089999999999478e+00
1.365000000000000036e+01 3.438419999999999810e+00
1.369999999999999929e+01 7.356559999999999988e+00
1.375000000000000000e+01 6.841549999999999798e+00
1.380000000000000071e+01 5.990689999999999849e+00
1.384999999999999964e+01 5.728900000000000325e+00
1.390000000000000036e+01 1.479545000000000066e+01
1.394999999999999929e+01 1.155981000000000058e+01
1.400000000000000000e+01 1.104410000000000025e+01
1.405000000000000071e+01 4.977990000000000137e+00
1.409999999999999964e+01 6.587889999999999802e+00
1.415000000000000036e+01 1.008522999999999925e+01
1.419999999999999929e+01 8.420709999999999695e+00
1.425000000000000000e+01 9.592760000000000176e+00
1.430000000000000071e+01 4.648039999999999949e+00
1.434999999999999964e+01 1.171798000000000073e+01
1.440000000000000036e+01 6.639310000000000045e+00
1.444999999999999929e+01 1.570420999999999978e+01
1.450000000000000000e+01 6.860280000000000378e+00
1.455000000000000071e+01 1.137733000000000061e+01
1.459999999999999964e+01 4.326299999999999812e+00
1.465000000000000036e+01 8.756589999999999208e+00
1.469999999999999929e+01 1.239509999999999934e+01
1.475000000000000000e+01 7.666400000000000325e+00
1.480000000000000071e+01 8.524749999999999162e+00
1.484999999999999964e+01 8.769320000000000448e+00
1.490000000000000036e+01 8.868719999999999715e+00
1.494999999999999929e+01 1.626638000000000162e+01
1.500000000000000000e+01 6.097450000000000259e+00
1.505000000000000071e+01 1.243901999999999930e+01
1.509999999999999964e+01 1.001934999999999931e+01
1.515000000000000036e+01 4.976720000000000255e+00
1.519999999999999929e+01 1.293634999999999913e+01
1.525000000000000000e+01 9.943929999999999936e+00
1.530000000000000071e+01 5.646230000000000082e+00
1.534999999999999964e+01 9.013180000000000192e+00
1.540000000000000036e+01 5.085259999999999891e+00
1.544999999999999929e+01 1.480499999999999972e+01
1.550000000000000000e+01 1.023756000000000022e+01
1.555000000000000071e+01 7.010150000000000325e+00
1.559999999999999964e+01 6.475439999999999863e+00
1.565000000000000036e+01 1.141413000000000011e+01
1.569999999999999929e+01 9.327749999999999986e+00
1.575000000000000000e+01 1.644553000000000154e+01
1.580000000000000071e+01 6.584539999999999615e+00
1.584999999999999964e+01 8.024850000000000705e+00
1.590000000000000036e+01 1.804682000000000031e+01
1.594999999999999929e+01 7.835390000000000299e+00
1.600000000000000000e+01 1.317966000000000015e+01
1.605000000000000071e+01 1.739502999999999844e+01
1.610000000000000142e+01 1.282147999999999932e+01
1.614999999999999858e+01 1.271488000000000085e+01
1.619999999999999929e+01 1.237693999999999939e+01
1.625000000000000000e+01 1.410726999999999975e+01
1.630000000000000071e+01 1.082684000000000069e+01
1.635000000000000142e+01 7.209570000000000256e+00
1.639999999999999858e+01 1.282893999999999934e+01
1.644999999999999929e+01 1.165393000000000079e+01
1.650000000000000000e+01 6.732370000000000410e+00
1.655000000000000071e+01 3.427659999999999929e+00
1.660000000000000142e+01 1.158351000000000042e+01
1.664999999999999858e+01 1.613810000000000144e+01
1.669999999999999929e+01 4.828090000000000437e+00
1.675000000000000000e+01 6.930340000000000167e+00
1.680000000000000071e+01 4.623059999999999725e+00
1.685000000000000142e+01 8.745749999999999247e+00
1.689999999999999858e+01 1.818663000000000096e+01
1.694999999999999929e+01 4.352339999999999876e+00
1.700000000000000000e+01 8.600329999999999586e+00
1.705000000000000071e+01 4.531930000000000014e+00
1.710000000000000142e+01 3.600249999999999950e+00
1.714999999999999858e+01 3.506920000000000037e+00
1.719999999999999929e+01 1.566193999999999953e+01
1.725000000000000000e+01 5.425580000000000069e+00
1.730000000000000071e+01 5.813229999999999897e+00
1.735000000000000142e+01 7.212620000000000253e+00
1.739999999999999858e+01 1.114002999999999943e+01
1.744999999999999929e+01 5.580400000000000027e+00
1.750000000000000000e+01 6.247989999999999711e+00
1.755000000000000071e+01 8.726729999999999876e+00
1.760000000000000142e+01 1.437969000000000008e+01
1.764999999999999858e+01 5.604739999999999611e+00
1.769999999999999929e+01 1.385439000000000043e+01
1.775000000000000000e+01 4.290779999999999816e+00
1.780000000000000071e+01 6.815269999999999939e+00
1.785000000000000142e+01 9.880639999999999645e+00
1.789999999999999858e+01 6.561899999999999622e+00
1.794999999999999929e+01 8.157650000000000290e+00
1.800000000000000000e+01 1.012771000000000043e+01
1.805000000000000071e+01 1.192991999999999919e+01
1.810000000000000142e+01 7.347889999999999588e+00
1.814999999999999858e+01 1.204451000000000072e+01
1.819999999999999929e+01 5.523659999999999570e+00
1.825000000000000000e+01 9.351729999999999876e+00
1.830000000000000071e+01 4.838689999999999714e+00
1.835000000000000142e+01 6.541830000000000034e+00
1.839999999999999858e+01 1.231943000000000055e+01
1.844999999999999929e+01 1.333644999999999925e+01
1.850000000000000000e+01 5.406620000000000203e+00
1.855000000000000071e+01 1.134950000000000081e+01
1.860000000000000142e+01 5.941130000000000244e+00
1.864999999999999858e+01 5.140349999999999753e+00
1.869999999999999929e+01 1.295476999999999990e+01
1.875000000000000000e+01 1.190363999999999933e+01
1.880000000000000071e+01 1.088391999999999982e+01
1.885000000000000142e+01 8.931050000000000821e+00
1.889999999999999858e+01 1.288959000000000010e+01
1.894999999999999929e+01 7.559199999999999697e+00
1.900000000000000000e+01 1.271560999999999986e+01
1.905000000000000071e+01 5.652289999999999814e+00
1.910000000000000142e+01 8.274079999999999657e+00
1.914999999999999858e+01 1.043154000000000003e+01
1.919999999999999929e+01 1.363982000000000028e+01
1.925000000000000000e+01 1.490869000000000000e+01
1.930000000000000071e+01 1.235025000000000084e+01
1.935000000000000142e+01 7.122980000000000089e+00
1.939999999999999858e+01 1.233440000000000047e+01
1.944999999999999929e+01 1.704925000000000068e+01
1.950000000000000000e+01 1.238415999999999961e+01
1.955000000000000071e+01 8.328910000000000480e+00
1.960000000000000142e+01 7.207690000000000374e+00
1.964999999999999858e+01 9.125320000000000320e+00
1.969999999999999929e+01 1.032821999999999996e+01
1.975000000000000000e+01 9.124090000000000700e+00
1.980000000000000071e+01 7.210989999999999789e+00
1.985000000000000142e+01 5.536100000000000243e+00
1.989999999999999858e+01 7.728860000000000063e+00
1.994999999999999929e+01 5.243199999999999861e+00
2.000000000000000000e+01 1.207978999999999914e+01
2.005000000000000071e+01 1.057967000000000013e+01
2.010000000000000142e+01 6.265710000000000335e+00
2.014999999999999858e+01 1.130443999999999960e+01
2.019999999999999929e+01 8.051500000000000767e+00
2.025000000000000000e+01 5.622790000000000177e+00
2.030000000000000071e+01 1.296986000000000061e+01
2.035000000000000142e+01 1.544961999999999946e+01
2.039999999999999858e+01 5.944289999999999630e+00
2.044999999999999929e+01 1.134667999999999921e+01
2.050000000000000000e+01 6.181650000000000311e+00
2.055000000000000071e+01 8.456459999999999866e+00
2.060000000000000142e+01 1.074774999999999991e+01
2.064999999999999858e+01 1.205298999999999943e+01
2.069999999999999929e+01 6.550110000000000099e+00
2.075000000000000000e+01 7.574919999999999654e+00
2.080000000000000071e+01 4.286330000000000418e+00
2.085000000000000142e+01 1.512867999999999924e+01
2.089999999999999858e+01 6.901270000000000238e+00
2.094999999999999929e+01 5.320170000000000066e+00
2.100000000000000000e+01 1.017901999999999951e+01
2.105000000000000071e+01 1.148072999999999944e+01
2.110000000000000142e+01 5.224639999999999951e+00
2.114999999999999858e+01 4.380279999999999951e+00
2.119999999999999929e+01 1.061574000000000062e+01
2.125000000000000000e+01 3.356840000000000046e+00
2.130000000000000071e+01 5.973060000000000258e+00
2.135000000000000142e+01 1.366616999999999926e+01
2.139999999999999858e+01 1.636379000000000161e+01
2.144999999999999929e+01 5.188670000000000115e+00
2.150000000000000000e+01 1.719177000000000177e+01
2.155000000000000071e+01 3.966250000000000053e+00
2.160000000000000142e+01 5.431729999999999947e+00
2.164999999999999858e+01 1.410158999999999985e+01
2.169999999999999929e+01 9.814939999999999998e+00
2.175000000000000000e+01 1.367106000000000066e+01
2.180000000000000071e+01 1.157441000000000031e+01
2.185000000000000142e+01 5.177330000000000432e+00
2.189999999999999858e+01 5.303169999999999717e+00
2.194999999999999929e+01 4.773320000000000007e+00
2.200000000000000000e+01 8.361800000000000566e+00
2.205000000000000071e+01 7.420169999999999710e+00
2.210000000000000142e+01 5.835359999999999658e+00
2.214999999999999858e+01 5.193649999999999878e+00
2.219999999999999929e+01 1.188012999999999941e+01
2.225000000000000000e+01 7.420119999999999827e+00
2.230000000000000071e+01 1.919784999999999897e+01
2.235000000000000142e+01 1.387565999999999988e+01
2.239999999999999858e+01 6.485829999999999984e+00
2.244999999999999929e+01 4.158579999999999721e+00
2.250000000000000000e+01 1.253585999999999956e+01
2.255000000000000071e+01 1.057356000000000051e+01
2.260000000000000142e+01 1.134117999999999959e+01
2.264999999999999858e+01 9.637539999999999552e+00
2.269999999999999929e+01 1.459468000000000032e+01
2.275000000000000000e+01 1.347813999999999979e+01
2.280000000000000071e+01 4.431540000000000035e+00
2.285000000000000142e+01 1.649867000000000061e+01
2.289999999999999858e+01 6.845060000000000144e+00
2.294999999999999929e+01 1.192909000000000042e+01
2.300000000000000000e+01 5.275210000000000399e+00
2.305000000000000071e+01 8.545700000000000074e+00
2.310000000000000142e+01 1.124399999999999977e+01
2.314999999999999858e+01 4.031749999999999723e+00
2.319999999999999929e+01 4.886140000000000150e+00
2.325000000000000000e+01 8.601330000000000808e+00
2.330000000000000071e+01 6.807100000000000151e+00
2.335000000000000142e+01 1.193369999999999997e+01
2.339999999999999858e+01 1.327890999999999977e+01
2.344999999999999929e+01 9.564909999999999357e+00
2.350000000000000000e+01 1.122429999999999950e+01
2.355000000000000071e+01 6.265019999999999811e+00
2.360000000000000142e+01 6.042130000000000223e+00
2.364999999999999858e+01 7.978950000000000209e+00
2.369999999999999929e+01 6.643049999999999677e+00
2.375000000000000000e+01 8.201010000000000133e+00
2.380000000000000071e+01 9.127399999999999736e+00
2.385000000000000142e+01 1.193964000000000070e+01
2.389999999999999858e+01 8.998609999999999332e+00
2.394999999999999929e+01 8.405369999999999564e+00
2.400000000000000000e+01 1.480768999999999913e+01
2.405000000000000071e+01 6.424489999999999590e+00
2.410000000000000142e+01 8.374900000000000233e+00
2.414999999999999858e+01 9.198119999999999408e+00
2.419999999999999929e+01 7.031769999999999854e+00
2.425000000000000000e+01 5.069029999999999703e+00
2.430000000000000071e+01 6.213790000000000369e+00
2.435000000000000142e+01 6.348550000000000360e+00
2.439999999999999858e+01 5.571579999999999977e+00
2.444999999999999929e+01 9.718590000000000728e+00
2.450000000000000000e+01 9.083259999999999224e+00
2.455000000000000071e+01 7.375980000000000203e+00
2.460000000000000142e+01 4.703990000000000116e+00
2.464999999999999858e+01 8.088369999999999393e+00
2.469999999999999929e+01 7.445269999999999833e+00
2.475000000000000000e+01 4.856200000000000294e+00
2.480000000000000071e+01 9.464660000000000295e+00
2.485000000000000142e+01 2.782900000000000151e+00
2.489999999999999858e+01 2.680740000000000123e+00
2.494999999999999929e+01 9.805730000000000501e+00
2.500000000000000000e+01 1.382888999999999946e+01
2.505000000000000071e+01 1.045686000000000071e+01
2.510000000000000142e+01 6.151889999999999858e+00
2.514999999999999858e+01 6.354140000000000121e+00
2.519999999999999929e+01 1.337074999999999925e+01
2.525000000000000000e+01 8.562960000000000349e+00
2.530000000000000071e+01 3.077519999999999811e+00
2.535000000000000142e+01 7.594490000000000407e+00
2.539999999999999858e+01 6.149060000000000414e+00
2.544999999999999929e+01 5.172799999999999621e+00
2.550000000000000000e+01 6.874080000000000190e+00
2.555000000000000071e+01 7.101230000000000153e+00
2.560000000000000142e+01 1.452759999999999962e+01
2.564999999999999858e+01 2.189208999999999961e+01
2.569999999999999929e+01 1.530945999999999962e+01
2.575000000000000000e+01 1.162588000000000044e+01
2.580000000000000071e+01 1.050097000000000058e+01
2.585000000000000142e+01 1.013288999999999973e+01
2.589999999999999858e+01 9.234569999999999723e+00
2.594999999999999929e+01 3.152730000000000032e+00
2.600000000000000000e+01 6.515019999999999811e+00
2.605000000000000071e+01 1.273778000000000077e+01
2.610000000000000142e+01 3.431430000000000202e+00
2.614999999999999858e+01 9.008210000000000051e+00
2.619999999999999929e+01 1.274727999999999994e+01
2.625000000000000000e+01 1.078158999999999956e+01
2.630000000000000071e+01 1.045847000000000016e+01
2.635000000000000142e+01 1.705876999999999910e+01
2.639999999999999858e+01 1.000065999999999988e+01
2.644999999999999929e+01 5.737320000000000420e+00
2.650000000000000000e+01 6.150000000000000355e+00
2.655000000000000071e+01 4.958199999999999719e+00
2.660000000000000142e+01 6.801269999999999705e+00
2.664999999999999858e+01 3.806130000000000013e+00
2.669999999999999929e+01 1.332457999999999920e+01
2.675000000000000000e+01 9.205479999999999663e+00
2.680000000000000071e+01 9.628310000000000812e+00
2.685000000000000142e+01 6.033500000000000085e+00
2.689999999999999858e+01 1.050289000000000073e+01
2.694999999999999929e+01 1.053653000000000084e+01
2.700000000000000000e+01 1.650109000000000137e+01
2.705000000000000071e+01 3.003750000000000142e+00
2.710000000000000142e+01 7.860560000000000436e+00
2.714999999999999858e+01 7.289089999999999847e+00
2.719999999999999929e+01 7.553670000000000329e+00
2.725000000000000000e+01 5.870239999999999903e+00
2.730000000000000071e+01 5.663090000000000401e+00
2.735000000000000142e+01 4.210090000000000110e+00
2.739999999999999858e+01 1.671299000000000134e+01
2.744999999999999929e+01 9.739829999999999544e+00
2.750000000000000000e+01 6.272940000000000182e+00
2.755000000000000071e+01 6.259509999999999685e+00
2.760000000000000142e+01 8.532000000000000028e+00
2.764999999999999858e+01 5.621570000000000178e+00
2.769999999999999929e+01 1.017999000000000009e+01
2.775000000000000000e+01 1.266233000000000075e+01
2.780000000000000071e+01 7.177699999999999747e+00
2.785000000000000142e+01 5.056630000000000180e+00
2.789999999999999858e+01 6.832550000000000345e+00
2.794999999999999929e+01 1.173850000000000016e+01
2.800000000000000000e+01 1.249197000000000024e+01
2.805000000000000071e+01 1.167620999999999931e+01
2.810000000000000142e+01 9.647919999999999163e+00
2.814999999999999858e+01 5.242849999999999788e+00
2.819999999999999929e+01 4.391420000000000101e+00
2.825000000000000000e+01 9.361729999999999663e+00
2.830000000000000071e+01 3.571639999999999926e+00
2.835000000000000142e+01 1.326679999999999993e+01
2.839999999999999858e+01 4.577720000000000233e+00
2.844999999999999929e+01 3.910670000000000091e+00
2.850000000000000000e+01 1.132579999999999920e+01
2.855000000000000071e+01 3.781610000000000138e+00
2.860000000000000142e+01 5.796030000000000015e+00
2.864999999999999858e+01 4.649219999999999686e+00
2.869999999999999929e+01 5.626190000000000246e+00
2.875000000000000000e+01 8.541850000000000165e+00
2.880000000000000071e+01 1.377421000000000006e+01
2.885000000000000142e+01 5.481440000000000090e+00
2.889999999999999858e+01 1.405555999999999983e+01
2.894999999999999929e+01 9.895400000000000418e+00
2.900000000000000000e+01 1.471714000000000055e+01
2.905000000000000071e+01 9.999650000000000816e+00
2.910000000000000142e+01 5.202630000000000088e+00
2.914999999999999858e+01 4.661240000000000272e+00
2.919999999999999929e+01 1.172649999999999970e+01
2.925000000000000000e+01 1.387390000000000079e+01
2.930000000000000071e+01 8.680460000000000065e+00
2.935000000000000142e+01 4.936689999999999579e+00
2.939999999999999858e+01 4.893589999999999662e+00
2.944999999999999929e+01 1.197709000000000046e+01
2.950000000000000000e+01 5.811759999999999593e+00
2.955000000000000071e+01 6.485389999999999766e+00
2.960000000000000142e+01 1.004824999999999946e+01
2.964999999999999858e+01 5.426700000000000301e+00
2.969999999999999929e+01 9.431559999999999278e+00
2.975000000000000000e+01 1.166377999999999915e+01
2.980000000000000071e+01 8.972300000000000608e+00
2.985000000000000142e+01 8.422399999999999665e+00
2.989999999999999858e+01 7.895159999999999734e+00
2.994999999999999929e+01 9.179199999999999804e+00
3.000000000000000000e+01 4.244860000000000078e+00
3.005000000000000071e+01 8.544159999999999755e+00
3.010000000000000142e+01 3.547369999999999912e+00
3.014999999999999858e+01 3.104169999999999874e+00
3.019999999999999929e+01 5.058639999999999581e+00
3.025000000000000000e+01 5.356340000000000323e+00
3.030000000000000071e+01 1.191508999999999929e+01
3.035000000000000142e+01 1.034037000000000006e+01
3.039999999999999858e+01 9.035080000000000666e+00
3.044999999999999929e+01 8.746219999999999217e+00
3.050000000000000000e+01 1.073945999999999934e+01
3.055000000000000071e+01 1.264223999999999926e+01
3.060000000000000142e+01 1.008201999999999998e+01
3.064999999999999858e+01 1.175961000000000034e+01
3.069999999999999929e+01 1.328035999999999994e+01
3.075000000000000000e+01 6.714150000000000063e+00
3.080000000000000071e+01 4.991480000000000139e+00
3.085000000000000142e+01 3.784229999999999983e+00
3.089999999999999858e+01 1.073395999999999972e+01
3.094999999999999929e+01 1.217365000000000030e+01
3.100000000000000000e+01 5.238690000000000069e+00
3.105000000000000071e+01 7.246679999999999566e+00
3.110000000000000142e+01 8.443279999999999674e+00
3.114999999999999858e+01 5.259979999999999656e+00
3.119999999999999929e+01 1.357536999999999949e+01
3.125000000000000000e+01 8.031409999999999272e+00
3.130000000000000071e+01 4.466099999999999959e+00
3.135000000000000142e+01 7.315059999999999896e+00
3.139999999999999858e+01 6.734630000000000116e+00
3.144999999999999929e+01 1.038148999999999944e+01
3.150000000000000000e+01 1.149126000000000047e+01
3.155000000000000071e+01 8.270860000000000767e+00
3.160000000000000142e+01 6.497799999999999798e+00
3.164999999999999858e+01 1.060668000000000077e+01
3.169999999999999929e+01 5.019070000000000142e+00
3.175000000000000000e+01 9.631819999999999382e+00
3.180000000000000071e+01 9.323959999999999582e+00
3.185000000000000142e+01 4.612809999999999633e+00
3.189999999999999858e+01 2.804829999999999934e+00
3.194999999999999929e+01 1.375322000000000067e+01
3.200000000000000000e+01 6.632229999999999848e+00
3.204999999999999716e+01 7.388550000000000395e+00
3.210000000000000142e+01 7.566740000000000244e+00
3.214999999999999858e+01 1.598104000000000013e+01
3.220000000000000284e+01 1.124161999999999928e+01
3.225000000000000000e+01 1.379143999999999970e+01
3.229999999999999716e+01 1.568304000000000009e+01
3.235000000000000142e+01 2.510339999999999794e+00
3.239999999999999858e+01 8.559720000000000439e+00
3.245000000000000284e+01 9.985379999999999256e+00
3.250000000000000000e+01 1.359390999999999927e+01
3.254999999999999716e+01 5.895249999999999879e+00
3.260000000000000142e+01 2.351109999999999811e+00
3.264999999999999858e+01 6.411109999999999864e+00
3.270000000000000284e+01 1.435491000000000028e+01
3.275000000000000000e+01 3.682240000000000180e+00
3.279999999999999716e+01 1.243506000000000000e+01
3.285000000000000142e+01 8.849529999999999674e+00
3.289999999999999858e+01 1.072587000000000046e+01
3.295000000000000284e+01 3.250329999999999941e+00
3.300000000000000000e+01 8.253859999999999530e+00
3.304999999999999716e+01 9.994160000000000821e+00
3.310000000000000142e+01 7.652330000000000076e+00
3.314999999999999858e+01 8.094860000000000610e+00
3.320000000000000284e+01 4.131350000000000300e+00
3.325000000000000000e+01 1.160671999999999926e+01
3.329999999999999716e+01 7.285960000000000214e+00
3.335000000000000142e+01 8.297299999999999898e+00
3.339999999999999858e+01 8.133190000000000808e+00
3.345000000000000284e+01 2.214360000000000106e+00
3.350000000000000000e+01 4.964089999999999669e+00
3.354999999999999716e+01 3.261239999999999917e+00
3.360000000000000142e+01 7.660219999999999807e+00
3.364999999999999858e+01 1.423202999999999996e+01
3.370000000000000284e+01 5.942969999999999864e+00
3.375000000000000000e+01 4.204080000000000261e+00
3.379999999999999716e+01 6.157160000000000188e+00
3.385000000000000142e+01 7.188749999999999751e+00
3.389999999999999858e+01 6.650610000000000355e+00
3.395000000000000284e+01 7.795040000000000191e+00
3.400000000000000000e+01 3.908879999999999910e+00
3.404999999999999716e+01 8.842000000000000526e+00
3.410000000000000142e+01 8.358589999999999520e+00
3.414999999999999858e+01 5.172130000000000116e+00
3.420000000000000284e+01 7.154420000000000002e+00
3.425000000000000000e+01 2.585949999999999971e+00
3.429999999999999716e+01 9.701230000000000686e+00
3.435000000000000142e+01 9.881940000000000168e+00
3.439999999999999858e+01 1.664964000000000155e+01
3.445000000000000284e+01 2.795859999999999790e+00
3.450000000000000000e+01 6.938030000000000364e+00
3.454999999999999716e+01 8.160669999999999646e+00
3.460000000000000142e+01 2.275180000000000202e+00
3.464999999999999858e+01 3.420469999999999899e+00
3.470000000000000284e+01 5.805430000000000312e+00
3.475000000000000000e+01 1.745670000000000055e+00
3.479999999999999716e+01 9.436260000000000758e+00
3.485000000000000142e+01 1.112321999999999989e+01
3.489999999999999858e+01 8.149219999999999686e+00
3.495000000000000284e+01 3.483000000000000096e+00
3.500000000000000000e+01 5.472459999999999880e+00
3.504999999999999716e+01 1.883069000000000059e+01
3.510000000000000142e+01 8.697779999999999845e+00
3.514999999999999858e+01 7.737779999999999880e+00
3.520000000000000284e+01 5.890749999999999709e+00
3.525000000000000000e+01 4.070219999999999949e+00
3.529999999999999716e+01 5.446920000000000428e+00
3.535000000000000142e+01 7.995840000000000281e+00
3.539999999999999858e+01 6.090259999999999785e+00
3.545000000000000284e+01 7.235990000000000144e+00
3.550000000000000000e+01 5.828490000000000393e+00
3.554999999999999716e+01 6.883569999999999744e+00
3.560000000000000142e+01 1.152651000000000003e+01
3.564999999999999858e+01 1.251687000000000083e+01
3.570000000000000284e+01 7.730839999999999712e+00
3.575000000000000000e+01 4.821640000000000370e+00
3.579999999999999716e+01 7.995099999999999874e+00
3.585000000000000142e+01 7.141879999999999562e+00
3.589999999999999858e+01 6.304979999999999585e+00
3.595000000000000284e+01 7.343410000000000437e+00
3.600000000000000000e+01 6.203249999999999709e+00
3.604999999999999716e+01 3.756699999999999928e+00
3.610000000000000142e+01 3.245410000000000128e+00
3.614999999999999858e+01 3.981079999999999952e+00
3.620000000000000284e+01 9.514910000000000423e+00
3.625000000000000000e+01 6.787270000000000358e+00
3.629999999999999716e+01 1.139640999999999948e+01
3.635000000000000142e+01 5.828850000000000087e+00
3.639999999999999858e+01 7.819539999999999935e+00
3.645000000000000284e+01 5.673140000000000072e+00
3.650000000000000000e+01 8.879580000000000695e+00
3.654999999999999716e+01 3.237999999999999989e+00
3.660000000000000142e+01 7.560109999999999886e+00
3.664999999999999858e+01 4.576469999999999594e+00
3.670000000000000284e+01 8.317370000000000374e+00
3.675000000000000000e+01 8.115859999999999630e+00
3.679999999999999716e+01 2.555439999999999934e+00
3.685000000000000142e+01 1.117658999999999914e+01
3.689999999999999858e+01 5.224999999999999645e+00
3.695000000000000284e+01 6.187310000000000088e+00
3.700000000000000000e+01 7.270789999999999864e+00
3.704999999999999716e+01 5.431210000000000093e+00
3.710000000000000142e+01 1.345364999999999966e+01
3.714999999999999858e+01 4.303679999999999950e+00
3.720000000000000284e+01 1.147203999999999979e+01
3.725000000000000000e+01 6.039410000000000167e+00
3.729999999999999716e+01 6.290899999999999714e+00
3.735000000000000142e+01 4.525350000000000428e+00
3.739999999999999858e+01 3.306560000000000166e+00
3.745000000000000284e+01 1.161429000000000045e+01
3.750000000000000000e+01 5.164810000000000123e+00
3.754999999999999716e+01 3.963010000000000144e+00
3.760000000000000142e+01 6.484720000000000262e+00
3.764999999999999858e+01 7.844630000000000436e+00
3.770000000000000284e+01 8.151160000000000849e+00
3.775000000000000000e+01 6.777110000000000412e+00
3.779999999999999716e+01 6.667839999999999989e+00
3.785000000000000142e+01 7.995800000000000018e+00
3.789999999999999858e+01 3.927789999999999893e+00
3.795000000000000284e+01 6.732070000000000221e+00
3.800000000000000000e+01 8.155219999999999914e+00
3.804999999999999716e+01 4.937649999999999650e+00
3.810000000000000142e+01 5.100839999999999819e+00
3.814999999999999858e+01 1.113522000000000034e+01
3.820000000000000284e+01 1.909268000000000143e+01
3.825000000000000000e+01 1.126018000000000008e+01
3.829999999999999716e+01 8.073579999999999757e+00
3.835000000000000142e+01 3.825569999999999915e+00
3.839999999999999858e+01 9.172380000000000422e+00
3.845000000000000284e+01 1.175881000000000043e+01
3.850000000000000000e+01 1.297001000000000026e+01
3.854999999999999716e+01 7.089000000000000412e+00
3.860000000000000142e+01 5.503689999999999749e+00
3.864999999999999858e+01 8.000519999999999854e+00
3.870000000000000284e+01 7.424579999999999735e+00
3.875000000000000000e+01 6.390270000000000117e+00
3.879999999999999716e+01 7.945809999999999818e+00
3.885000000000000142e+01 5.966719999999999580e+00
3.889999999999999858e+01 8.006280000000000285e+00
3.895000000000000284e+01 6.126190000000000246e+00
3.900000000000000000e+01 6.985610000000000319e+00
3.904999999999999716e+01 4.813850000000000406e+00
3.910000000000000142e+01 9.386739999999999640e+00
3.914999999999999858e+01 7.096899999999999764e+00
3.920000000000000284e+01 4.318010000000000126e+00
3.925000000000000000e+01 4.909309999999999619e+00
3.929999999999999716e+01 1.861458999999999975e+01
3.935000000000000142e+01 1.860467999999999833e+01
3.939999999999999858e+01 7.846790000000000376e+00
3.945000000000000284e+01 7.111489999999999867e+00
3.950000000000000000e+01 4.323349999999999582e+00
3.954999999999999716e+01 8.771490000000000009e+00
3.960000000000000142e+01 8.162490000000000023e+00
3.964999999999999858e+01 9.985160000000000480e+00
3.970000000000000284e+01 8.607060000000000599e+00
3.975000000000000000e+01 1.197704000000000057e+01
3.979999999999999716e+01 7.388770000000000060e+00
3.985000000000000142e+01 2.474940000000000140e+00
3.989999999999999858e+01 4.230599999999999916e+00
3.995000000000000284e+01 7.214330000000000354e+00
4.000000000000000000e+01 7.204410000000000203e+00
4.004999999999999716e+01 3.310859999999999914e+00
4.010000000000000142e+01 1.224183999999999983e+01
4.014999999999999858e+01 1.047791999999999923e+01
4.020000000000000284e+01 5.793070000000000164e+00
4.025000000000000000e+01 5.245840000000000281e+00
4.029999999999999716e+01 5.105850000000000222e+00
4.035000000000000142e+01 4.283949999999999925e+00
4.039999999999999858e+01 8.163560000000000372e+00
4.045000000000000284e+01 6.535619999999999763e+00
4.050000000000000000e+01 3.579000000000000181e+00
4.054999999999999716e+01 4.111209999999999809e+00
4.060000000000000142e+01 6.028539999999999566e+00
4.064999999999999858e+01 5.583000000000000185e+00
4.070000000000000284e+01 9.250140000000000029e+00
4.075000000000000000e+01 8.127560000000000784e+00
4.079999999999999716e+01 9.617390000000000327e+00
4.085000000000000142e+01 4.054400000000000226e+00
4.089999999999999858e+01 3.611479999999999801e+00
4.095000000000000284e+01 1.063288999999999973e+01
4.100000000000000000e+01 4.092310000000000336e+00
4.104999999999999716e+01 1.186544999999999916e+01
4.110000000000000142e+01 6.227669999999999817e+00
4.114999999999999858e+01 5.360059999999999825e+00
4.120000000000000284e+01 8.167569999999999553e+00
4.125000000000000000e+01 1.299494999999999933e+01
4.129999999999999716e+01 2.489959999999999951e+00
4.135000000000000142e+01 8.216680000000000206e+00
4.139999999999999858e+01 1.145245000000000068e+01
4.145000000000000284e+01 8.058189999999999742e+00
4.150000000000000000e+01 7.091990000000000016e+00
4.154999999999999716e+01 2.831710000000000171e+00
4.160000000000000142e+01 4.963820000000000121e+00
4.164999999999999858e+01 1.274302999999999919e+01
4.170000000000000284e+01 9.114440000000000097e+00
4.175000000000000000e+01 5.341179999999999595e+00
4.179999999999999716e+01 4.514050000000000118e+00
4.185000000000000142e+01 7.313860000000000028e+00
4.189999999999999858e+01 9.618380000000000152e+00
4.195000000000000284e+01 4.739169999999999661e+00
4.200000000000000000e+01 6.127439999999999998e+00
4.204999999999999716e+01 4.820439999999999614e+00
4.210000000000000142e+01 6.811009999999999565e+00
4.214999999999999858e+01 8.131019999999999470e+00
4.220000000000000284e+01 9.681319999999999482e+00
4.225000000000000000e+01 6.650769999999999627e+00
4.229999999999999716e+01 3.562159999999999993e+00
4.235000000000000142e+01 8.462770000000000792e+00
4.239999999999999858e+01 7.647050000000000125e+00
4.245000000000000284e+01 5.373400000000000176e+00
4.250000000000000000e+01 1.909287000000000134e+01
4.254999999999999716e+01 7.430039999999999978e+00
4.260000000000000142e+01 3.003750000000000142e+00
4.264999999999999858e+01 8.243560000000000443e+00
4.270000000000000284e+01 5.494659999999999656e+00
4.275000000000000000e+01 3.691209999999999880e+00
4.279999999999999716e+01 9.114280000000000825e+00
4.285000000000000142e+01 6.293000000000000149e+00
4.289999999999999858e+01 1.311101999999999990e+01
4.295000000000000284e+01 1.469200000000000017e+01
4.300000000000000000e+01 1.284422999999999959e+01
4.304999999999999716e+01 5.009120000000000239e+00
4.310000000000000142e+01 4.480929999999999858e+00
4.314999999999999858e+01 8.212680000000000646e+00
4.320000000000000284e+01 1.342066999999999943e+01
4.325000000000000000e+01 3.375700000000000145e+00
4.329999999999999716e+01 1.020453000000000010e+01
4.335000000000000142e+01 7.367680000000000007e+00
4.339999999999999858e+01 1.312194000000000038e+01
4.345000000000000284e+01 3.832089999999999996e+00
4.350000000000000000e+01 8.118330000000000268e+00
4.354999999999999716e+01 1.109162000000000070e+01
4.360000000000000142e+01 8.976160000000000139e+00
4.364999999999999858e+01 5.994089999999999918e+00
4.370000000000000284e+01 6.521329999999999849e+00
4.375000000000000000e+01 5.922450000000000436e+00
4.379999999999999716e+01 3.789569999999999883e+00
4.385000000000000142e+01 8.080740000000000478e+00
4.389999999999999858e+01 3.808949999999999836e+00
4.395000000000000284e+01 9.092190000000000438e+00
4.400000000000000000e+01 5.588260000000000005e+00
4.404999999999999716e+01 7.478799999999999670e+00
4.410000000000000142e+01 6.999030000000000307e+00
4.414999999999999858e+01 8.824799999999999756e+00
4.420000000000000284e+01 1.592177000000000042e+01
4.425000000000000000e+01 1.069229999999999947e+01
4.429999999999999716e+01 5.824320000000000164e+00
4.435000000000000142e+01 7.052430000000000199e+00
4.439999999999999858e+01 7.252950000000000230e+00
4.445000000000000284e+01 1.063718000000000075e+01
4.450000000000000000e+01 5.510580000000000034e+00
4.454999999999999716e+01 8.381460000000000576e+00
4.460000000000000142e+01 4.911640000000000228e+00
4.464999999999999858e+01 6.917110000000000092e+00
4.470000000000000284e+01 1.335561000000000043e+01
4.475000000000000000e+01 1.606353999999999971e+01
4.479999999999999716e+01 6.547769999999999868e+00
4.485000000000000142e+01 9.963549999999999685e+00
4.489999999999999858e+01 3.762869999999999937e+00
4.495000000000000284e+01 8.121150000000000091e+00
4.500000000000000000e+01 3.373349999999999849e+00
4.504999999999999716e+01 1.626948000000000150e+01
4.510000000000000142e+01 6.599549999999999805e+00
4.514999999999999858e+01 1.402811999999999948e+01
4.520000000000000284e+01 8.830040000000000333e+00
4.525000000000000000e+01 5.380829999999999558e+00
4.529999999999999716e+01 2.875300000000000189e+00
4.535000000000000142e+01 5.455449999999999910e+00
4.539999999999999858e+01 1.064385000000000048e+01
4.545000000000000284e+01 4.920560000000000045e+00
4.550000000000000000e+01 5.203199999999999825e+00
4.554999999999999716e+01 3.704219999999999846e+00
4.560000000000000142e+01 1.209205000000000041e+01
4.564999999999999858e+01 1.134159999999999968e+01
4.570000000000000284e+01 1.047443999999999953e+01
4.575000000000000000e+01 1.154893000000000036e+01
4.579999999999999716e+01 9.853009999999999380e+00
4.585000000000000142e+01 5.616640000000000299e+00
4.589999999999999858e+01 7.542500000000000426e+00
4.595000000000000284e+01 1.069932000000000016e+01
4.600000000000000000e+01 8.005319999999999325e+00
4.604999999999999716e+01 4.885040000000000049e+00
4.610000000000000142e+01 2.643260000000000165e+00
4.614999999999999858e+01 1.037762000000000029e+01
4.620000000000000284e+01 8.659349999999999881e+00
4.625000000000000000e+01 1.466102000000000061e+01
4.629999999999999716e+01 1.391300999999999988e+01
4.635000000000000142e+01 8.019090000000000273e+00
4.639999999999999858e+01 1.008888999999999925e+01
4.645000000000000284e+01 8.589660000000000295e+00
4.650000000000000000e+01 6.578899999999999970e+00
4.654999999999999716e+01 4.876470000000000304e+00
4.660000000000000142e+01 3.639559999999999906e+00
4.664999999999999858e+01 2.543860000000000010e+00
4.670000000000000284e+01 7.445400000000000240e+00
4.675000000000000000e+01 4.269300000000000317e+00
4.679999999999999716e+01 6.550250000000000128e+00
4.685000000000000142e+01 8.572350000000000136e+00
4.689999999999999858e+01 3.768499999999999961e+00
4.695000000000000284e+01 1.097746000000000066e+01
4.700000000000000000e+01 1.043674999999999997e+01
4.704999999999999716e+01 1.016449000000000069e+01
4.710000000000000142e+01 9.024760000000000559e+00
4.714999999999999858e+01 5.565909999999999691e+00
4.720000000000000284e+01 7.411979999999999791e+00
4.725000000000000000e+01 8.041019999999999612e+00
4.729999999999999716e+01 4.606139999999999901e+00
4.735000000000000142e+01 4.688729999999999620e+00
4.739999999999999858e+01 2.940980000000000150e+00
4.745000000000000284e+01 9.881840000000000401e+00
4.750000000000000000e+01 9.093629999999999214e+00
4.754999999999999716e+01 1.294293000000000049e+01
4.760000000000000142e+01 1.358994000000000035e+01
4.764999999999999858e+01 9.100059999999999150e+00
4.770000000000000284e+01 8.563639999999999475e+00
4.775000000000000000e+01 3.925640000000000018e+00
4.779999999999999716e+01 9.528349999999999653e+00
4.785000000000000142e+01 1.294783999999999935e+01
4.789999999999999858e+01 7.917539999999999800e+00
4.795000000000000284e+01 4.912689999999999557e+00
4.800000000000000000e+01 9.840279999999999916e+00
4.804999999999999716e+01 1.999439999999999884e+01
4.810000000000000142e+01 1.385474999999999923e+01
4.814999999999999858e+01 3.759399999999999853e+00
4.820000000000000284e+01 9.478899999999999437e+00
4.825000000000000000e+01 1.297034999999999982e+01
4.829999999999999716e+01 7.883740000000000414e+00
4.835000000000000142e+01 6.703990000000000116e+00
4.839999999999999858e+01 8.279019999999999158e+00
4.845000000000000284e+01 1.945463000000000164e+01
4.850000000000000000e+01 4.933500000000000441e+00
4.854999999999999716e+01 1.387241000000000035e+01
4.860000000000000142e+01 5.636499999999999844e+00
4.864999999999999858e+01 7.640930000000000000e+00
4.870000000000000284e+01 7.535800000000000054e+00
4.875000000000000000e+01 7.550349999999999895e+00
4.879999999999999716e+01 1.385906999999999911e+01
4.885000000000000142e+01 5.396499999999999631e+00
4.889999999999999858e+01 4.881029999999999980e+00
4.895000000000000284e+01 6.196030000000000371e+00
4.900000000000000000e+01 4.379909999999999748e+00
4.904999999999999716e+01 6.251380000000000159e+00
4.910000000000000142e+01 9.700100000000000833e+00
4.914999999999999858e+01 6.369550000000000267e+00
4.920000000000000284e+01 1.566070999999999991e+01
4.925000000000000000e+01 7.705189999999999984e+00
4.929999999999999716e+01 1.128486999999999973e+01
4.935000000000000142e+01 6.117609999999999992e+00
4.939999999999999858e+01 8.472870000000000346e+00
4.945000000000000284e+01 8.263139999999999930e+00
4.950000000000000000e+01 6.947149999999999714e+00
4.954999999999999716e+01 1.102167999999999992e+01
4.960000000000000142e+01 1.115933000000000064e+01
4.964999999999999858e+01 1.061112999999999928e+01
4.970000000000000284e+01 5.250810000000000421e+00
4.975000000000000000e+01 7.932839999999999669e+00
4.979999999999999716e+01 3.449440000000000062e+00
4.985000000000000142e+01 2.738039999999999807e+00
4.989999999999999858e+01 7.674039999999999750e+00
4.995000000000000284e+01 4.558690000000000353e+00
5.000000000000000000e+01 5.441699999999999982e+00
5.004999999999999716e+01 5.730889999999999596e+00
5.010000000000000142e+01 3.526019999999999932e+00
5.014999999999999858e+01 1.261435999999999957e+01
5.020000000000000284e+01 4.406320000000000014e+00
5.025000000000000000e+01 5.601530000000000342e+00
5.029999999999999716e+01 7.417349999999999888e+00
5.035000000000000142e+01 9.618779999999999220e+00
5.039999999999999858e+01 4.849910000000000387e+00
5.045000000000000284e+01 6.882609999999999673e+00
5.050000000000000000e+01 8.107100000000000861e+00
5.054999999999999716e+01 6.519800000000000040e+00
5.060000000000000142e+01 1.983160000000000167e+01
5.064999999999999858e+01 9.749000000000000554e+00
5.070000000000000284e+01 1.338136000000000081e+01
5.075000000000000000e+01 5.337340000000000195e+00
5.079999999999999716e+01 7.710099999999999731e+00
5.085000000000000142e+01 7.423659999999999926e+00
5.089999999999999858e+01 4.545099999999999696e+00
5.095000000000000284e+01 1.220702999999999960e+01
5.100000000000000000e+01 8.607499999999999929e+00
5.104999999999999716e+01 5.507049999999999557e+00
5.110000000000000142e+01 6.960639999999999716e+00
5.114999999999999858e+01 4.687109999999999665e+00
5.120000000000000284e+01 5.506050000000000111e+00
5.125000000000000000e+01 2.225919999999999899e+00
5.129999999999999716e+01 6.230039999999999800e+00
5.135000000000000142e+01 1.338878000000000057e+01
5.139999999999999858e+01 5.990249999999999631e+00
5.145000000000000284e+01 4.537519999999999776e+00
5.150000000000000000e+01 4.852089999999999570e+00
5.154999999999999716e+01 5.866900000000000226e+00
5.160000000000000142e+01 3.031060000000000088e+00
5.164999999999999858e+01 7.569189999999999863e+00
5.170000000000000284e+01 6.429020000000000401e+00
5.175000000000000000e+01 8.171969999999999956e+00
5.179999999999999716e+01 4.810060000000000002e+00
5.185000000000000142e+01 1.052369000000000021e+01
5.189999999999999858e+01 5.656450000000000422e+00
5.195000000000000284e+01 5.834369999999999834e+00
5.200000000000000000e+01 7.094870000000000232e+00
5.204999999999999716e+01 7.979510000000000325e+00
5.210000000000000142e+01 5.443760000000000154e+00
5.214999999999999858e+01 8.314189999999999969e+00
5.220000000000000284e+01 4.194919999999999760e+00
5.225000000000000000e+01 2.554042000000000101e+01
5.229999999999999716e+01 1.295120000000000005e+01
5.235000000000000142e+01 9.730150000000000077e+00
5.239999999999999858e+01 1.271504000000000012e+01
5.245000000000000284e+01 7.491170000000000329e+00
5.250000000000000000e+01 1.093904000000000032e+01
5.254999999999999716e+01 2.630479000000000056e+01
5.260000000000000142e+01 8.239089999999999137e+00
5.264999999999999858e+01 9.204800000000000537e+00
5.270000000000000284e+01 3.777639999999999887e+00
5.275000000000000000e+01 3.653500000000000192e+00
5.279999999999999716e+01 1.095510999999999946e+01
5.285000000000000142e+01 6.580409999999999648e+00
5.289999999999999858e+01 9.870419999999999305e+00
5.295000000000000284e+01 6.613979999999999748e+00
5.300000000000000000e+01 5.432890000000000441e+00
5.304999999999999716e+01 9.649839999999999307e+00
5.310000000000000142e+01 5.712559999999999860e+00
5.314999999999999858e+01 1.294139000000000017e+01
5.320000000000000284e+01 5.949970000000000425e+00
5.325000000000000000e+01 1.274868999999999986e+01
5.329999999999999716e+01 9.858409999999999229e+00
5.335000000000000142e+01 1.050383000000000067e+01
5.339999999999999858e+01 5.660029999999999895e+00
5.345000000000000284e+01 7.794030000000000236e+00
5.350000000000000000e+01 6.036109999999999864e+00
5.354999999999999716e+01 6.975489999999999746e+00
5.360000000000000142e+01 7.648119999999999585e+00
5.364999999999999858e+01 4.443649999999999878e+00
5.370000000000000284e+01 4.821679999999999744e+00
5.375000000000000000e+01 6.573739999999999917e+00
5.379999999999999716e+01 6.690240000000000187e+00
5.385000000000000142e+01 8.884430000000000049e+00
5.389999999999999858e+01 1.059629999999999939e+01
5.395000000000000284e+01 7.674229999999999663e+00
5.400000000000000000e+01 5.104379999999999917e+00
5.404999999999999716e+01 5.878219999999999779e+00
5.410000000000000142e+01 8.140530000000000044e+00
5.414999999999999858e+01 1.094632000000000005e+01
5.420000000000000284e+01 4.667040000000000077e+00
5.425000000000000000e+01 7.496900000000000119e+00
5.429999999999999716e+01 5.973860000000000170e+00
5.435000000000000142e+01 1.003660999999999959e+01
5.439999999999999858e+01 2.651839999999999975e+00
5.445000000000000284e+01 6.375650000000000261e+00
5.450000000000000000e+01 7.305690000000000239e+00
5.454999999999999716e+01 5.119989999999999597e+00
5.460000000000000142e+01 5.845539999999999736e+00
5.464999999999999858e+01 9.468410000000000437e+00
5.470000000000000284e+01 3.148550000000000182e+00
5.475000000000000000e+01 7.589019999999999655e+00
5.479999999999999716e+01 7.291839999999999655e+00
5.485000000000000142e+01 3.141509999999999803e+00
5.489999999999999858e+01 7.048320000000000363e+00
5.495000000000000284e+01 9.858480000000000132e+00
5.500000000000000000e+01 9.701109999999999900e+00
5.504999999999999716e+01 3.141659999999999897e+00
5.510000000000000142e+01 5.471160000000000245e+00
5.514999999999999858e+01 9.783770000000000522e+00
5.520000000000000284e+01 1.384237000000000073e+01
5.525000000000000000e+01 8.909299999999999997e+00
5.529999999999999716e+01 1.235533999999999999e+01
5.535000000000000142e+01 1.185664000000000051e+01
5.539999999999999858e+01 1.000009000000000015e+01
5.545000000000000284e+01 6.245359999999999800e+00
5.550000000000000000e+01 1.310660000000000025e+01
5.554999999999999716e+01 1.058372999999999919e+01
5.560000000000000142e+01 9.299030000000000129e+00
5.564999999999999858e+01 5.365079999999999849e+00
5.570000000000000284e+01 6.231469999999999843e+00
5.575000000000000000e+01 1.330152999999999963e+01
5.579999999999999716e+01 7.865660000000000096e+00
5.585000000000000142e+01 8.045529999999999404e+00
5.589999999999999858e+01 8.470499999999999474e+00
5.595000000000000284e+01 1.077344000000000079e+01
5.600000000000000000e+01 1.015812999999999988e+01
5.604999999999999716e+01 1.333144000000000062e+01
5.610000000000000142e+01 8.840939999999999799e+00
5.614999999999999858e+01 1.294935000000000080e+01
5.620000000000000284e+01 7.363640000000000185e+00
5.625000000000000000e+01 4.348340000000000316e+00
5.629999999999999716e+01 5.415549999999999642e+00
5.635000000000000142e+01 1.226434000000000069e+01
5.639999999999999858e+01 1.120482999999999940e+01
5.645000000000000284e+01 5.759619999999999962e+00
5.650000000000000000e+01 1.584029999999999916e+01
5.654999999999999716e+01 5.069770000000000110e+00
5.660000000000000142e+01 4.937020000000000408e+00
5.664999999999999858e+01 1.090779999999999994e+01
5.670000000000000284e+01 9.592389999999999972e+00
5.675000000000000000e+01 4.631569999999999965e+00
5.679999999999999716e+01 1.825545999999999935e+01
5.685000000000000142e+01 7.107310000000000016e+00
5.689999999999999858e+01 6.099199999999999733e+00
5.695000000000000284e+01 9.308550000000000324e+00
5.700000000000000000e+01 8.306979999999999364e+00
5.704999999999999716e+01 5.406979999999999897e+00
5.710000000000000142e+01 1.456103000000000058e+01
5.714999999999999858e+01 3.766989999999999839e+00
5.720000000000000284e+01 2.810709999999999820e+00
5.725000000000000000e+01 4.987250000000000405e+00
5.729999999999999716e+01 8.293120000000000047e+00
5.735000000000000142e+01 1.748269999999999991e+00
5.739999999999999858e+01 3.587489999999999846e+00
5.745000000000000284e+01 3.639870000000000161e+00
5.750000000000000000e+01 8.500280000000000058e+00
5.754999999999999716e+01 5.808029999999999582e+00
5.760000000000000142e+01 6.912639999999999674e+00
5.764999999999999858e+01 7.309789999999999566e+00
5.770000000000000284e+01 5.961369999999999614e+00
5.775000000000000000e+01 3.751850000000000129e+00
5.779999999999999716e+01 8.663029999999999120e+00
5.785000000000000142e+01 8.298189999999999955e+00
5.789999999999999858e+01 1.153692000000000029e+01
5.795000000000000284e+01 1.774239999999999995e+01
5.800000000000000000e+01 4.230039999999999800e+00
5.804999999999999716e+01 8.011730000000000018e+00
5.810000000000000142e+01 7.114860000000000184e+00
5.814999999999999858e+01 4.302089999999999748e+00
5.820000000000000284e+01 1.270850000000000080e+01
5.825000000000000000e+01 8.583709999999999951e+00
5.829999999999999716e+01 6.621389999999999887e+00
5.835000000000000142e+01 6.137270000000000003e+00
5.839999999999999858e+01 8.988770000000000593e+00
5.845000000000000284e+01 9.262140000000000484e+00
5.850000000000000000e+01 5.728699999999999903e+00
5.854999999999999716e+01 3.009949999999999903e+00
5.860000000000000142e+01 4.911039999999999850e+00
5.864999999999999858e+01 7.872440000000000104e+00
5.870000000000000284e+01 6.644849999999999923e+00
5.875000000000000000e+01 1.080245999999999995e+01
5.879999999999999716e+01 4.327440000000000175e+00
5.885000000000000142e+01 5.705040000000000333e+00
5.889999999999999858e+01 4.896740000000000315e+00
5.895000000000000284e+01 6.562759999999999927e+00
5.900000000000000000e+01 3.376020000000000021e+00
5.904999999999999716e+01 8.090870000000000672e+00
5.910000000000000142e+01 1.566732000000000014e+01
5.914999999999999858e+01 6.102940000000000254e+00
5.920000000000000284e+01 4.332399999999999807e+00
5.925000000000000000e+01 8.082879999999999399e+00
5.929999999999999716e+01 8.629949999999999122e+00
5.935000000000000142e+01 2.271349999999999980e+00
5.939999999999999858e+01 3.598920000000000119e+00
5.945000000000000284e+01 6.930749999999999744e+00
5.950000000000000000e+01 5.570149999999999935e+00
5.954999999999999716e+01 4.374439999999999884e+00
5.960000000000000142e+01 8.549120000000000275e+00
5.964999999999999858e+01 1.170506999999999920e+01
5.970000000000000284e+01 3.985949999999999882e+00
5.975000000000000000e+01 3.852349999999999941e+00
5.979999999999999716e+01 8.225440000000000751e+00
5.985000000000000142e+01 6.921890000000000320e+00
5.989999999999999858e+01 9.639639999999999986e+00
5.995000000000000284e+01 5.214100000000000179e+00
6.000000000000000000e+01 3.498590000000000089e+00
6.004999999999999716e+01 8.495250000000000412e+00
6.010000000000000142e+01 8.493560000000000443e+00
6.014999999999999858e+01 2.970410000000000217e+00
6.020000000000000284e+01 1.646226000000000056e+01
6.025000000000000000e+01 1.139601000000000042e+01
6.029999999999999716e+01 7.919959999999999667e+00
6.035000000000000142e+01 1.070762999999999998e+01
6.039999999999999858e+01 7.707259999999999778e+00
6.045000000000000284e+01 1.496288000000000018e+01
6.050000000000000000e+01 1.753097999999999956e+01
6.054999999999999716e+01 6.582279999999999909e+00
6.060000000000000142e+01 1.287158999999999942e+01
6.064999999999999858e+01 8.930080000000000240e+00
6.070000000000000284e+01 3.957939999999999792e+00
6.075000000000000000e+01 7.037370000000000125e+00
6.079999999999999716e+01 1.182714999999999961e+01
6.085000000000000142e+01 1.360275999999999996e+01
6.089999999999999858e+01 1.123586000000000062e+01
6.095000000000000284e+01 1.722444000000000131e+01
6.100000000000000000e+01 1.285041000000000011e+01
6.104999999999999716e+01 7.126859999999999751e+00
6.110000000000000142e+01 4.004389999999999894e+00
6.114999999999999858e+01 1.387804000000000038e+01
6.120000000000000284e+01 1.338170000000000037e+01
6.125000000000000000e+01 1.019449000000000005e+01
6.129999999999999716e+01 2.063537000000000177e+01
6.135000000000000142e+01 1.282423999999999964e+01
6.139999999999999858e+01 1.065413000000000032e+01
6.145000000000000284e+01 9.170930000000000248e+00
6.150000000000000000e+01 9.871499999999999275e+00
6.154999999999999716e+01 1.651792000000000016e+01
6.160000000000000142e+01 4.574089999999999989e+00
6.164999999999999858e+01 8.273730000000000473e+00
6.170000000000000284e+01 6.300609999999999822e+00
6.175000000000000000e+01 7.011090000000000266e+00
6.179999999999999716e+01 8.390340000000000131e+00
6.185000000000000142e+01 1.423365000000000080e+01
6.189999999999999858e+01 8.174640000000000128e+00
6.195000000000000284e+01 1.356390000000000029e+01
6.200000000000000000e+01 1.139204999999999934e+01
6.204999999999999716e+01 9.232519999999999172e+00
6.210000000000000142e+01 1.084412999999999982e+01
6.214999999999999858e+01 7.506829999999999892e+00
6.220000000000000284e+01 1.930441000000000074e+01
6.225000000000000000e+01 1.931428999999999974e+01
6.229999999999999716e+01 8.078400000000000247e+00
6.235000000000000142e+01 5.341380000000000017e+00
6.239999999999999858e+01 1.657645000000000124e+01
6.245000000000000284e+01 4.317359999999999864e+00
6.250000000000000000e+01 4.269910000000000316e+00
6.254999999999999716e+01 1.057859000000000016e+01
6.260000000000000142e+01 1.683447999999999922e+01
6.264999999999999858e+01 1.401911999999999914e+01
6.270000000000000284e+01 4.081669999999999909e+00
6.275000000000000000e+01 1.087554000000000087e+01
6.279999999999999716e+01 6.649390000000000356e+00
6.285000000000000142e+01 1.075975999999999999e+01
6.289999999999999858e+01 2.958520000000000039e+01
6.295000000000000284e+01 1.170335000000000036e+01
6.300000000000000000e+01 6.752650000000000041e+00
6.304999999999999716e+01 5.387019999999999698e+00
6.310000000000000142e+01 4.742370000000000196e+00
6.314999999999999858e+01 8.236679999999999779e+00
6.320000000000000284e+01 2.906239999999999934e+00
6.325000000000000000e+01 2.296991999999999834e+01
6.329999999999999716e+01 9.842230000000000700e+00
6.335000000000000142e+01 1.412261999999999951e+01
6.339999999999999858e+01 1.132668999999999926e+01
6.345000000000000284e+01 2.154825999999999908e+01
6.350000000000000000e+01 1.636049999999999827e+01
6.354999999999999716e+01 1.092670999999999992e+01
6.360000000000000142e+01 1.616492999999999824e+01
6.364999999999999858e+01 3.053876999999999953e+01
6.370000000000000284e+01 8.204769999999999897e+00
6.375000000000000000e+01 2.941284999999999883e+01
6.379999999999999716e+01 1.884434999999999860e+01
6.385000000000000142e+01 2.692706000000000088e+01
6.389999999999999858e+01 5.578359999999999985e+00
6.395000000000000284e+01 7.278211000000000297e+01
6.400000000000000000e+01 2.211235999999999891e+01
6.404999999999999716e+01 2.490640000000000143e+01
6.409999999999999432e+01 1.900788000000000011e+01
6.415000000000000568e+01 1.957091000000000136e+01
6.420000000000000284e+01 1.733386000000000138e+01
6.425000000000000000e+01 1.118528000000000056e+01
6.429999999999999716e+01 4.174757000000000318e+01
6.434999999999999432e+01 4.994859999999999900e+01
6.440000000000000568e+01 2.162006999999999834e+01
6.445000000000000284e+01 1.897993999999999915e+01
6.450000000000000000e+01 8.389580000000000481e+00
6.454999999999999716e+01 9.092689999999999273e+00
6.459999999999999432e+01 8.476430000000000575e+00
6.465000000000000568e+01 1.966704000000000008e+01
6.470000000000000284e+01 1.456026999999999916e+01
6.475000000000000000e+01 2.679334000000000060e+01
6.479999999999999716e+01 2.264228999999999914e+01
6.484999999999999432e+01 1.035078000000000031e+01
6.490000000000000568e+01 1.059401000000000082e+01
6.495000000000000284e+01 2.213670000000000115e+01
6.500000000000000000e+01 1.141932000000000080e+01
6.504999999999999716e+01 1.306409999999999982e+01
6.509999999999999432e+01 9.511860000000000426e+00
6.515000000000000568e+01 1.274657999999999980e+01
6.520000000000000284e+01 1.631058000000000163e+01
6.525000000000000000e+01 2.873707999999999885e+01
6.529999999999999716e+01 1.667755000000000010e+01
6.534999999999999432e+01 1.167070999999999970e+01
6.540000000000000568e+01 1.406273000000000017e+01
6.545000000000000284e+01 2.157582000000000022e+01
6.550000000000000000e+01 3.692855999999999739e+01
6.554999999999999716e+01 1.999575000000000102e+01
6.559999999999999432e+01 8.280989999999999185e+00
6.565000000000000568e+01 1.152228000000000030e+01
6.570000000000000284e+01 1.235514000000000046e+01
6.575000000000000000e+01 1.036883000000000088e+01
6.579999999999999716e+01 1.244345999999999997e+01
6.584999999999999432e+01 1.644419999999999860e+01
6.590000000000000568e+01 1.587073999999999963e+01
6.595000000000000284e+01 1.850514000000000081e+01
6.600000000000000000e+01 1.406844000000000072e+01
6.604999999999999716e+01 1.171634000000000064e+01
6.609999999999999432e+01 8.350770000000000692e+00
6.615000000000000568e+01 1.119035000000000046e+01
6.620000000000000284e+01 1.007843000000000089e+01
6.625000000000000000e+01 7.126490000000000435e+00
6.629999999999999716e+01 1.581188000000000038e+01
6.634999999999999432e+01 2.061205999999999960e+01
6.640000000000000568e+01 1.362753000000000014e+01
6.645000000000000284e+01 5.194469999999999921e+00
6.650000000000000000e+01 2.220936000000000021e+01
6.654999999999999716e+01 1.207921999999999940e+01
6.659999999999999432e+01 2.270829000000000164e+01
6.665000000000000568e+01 8.123780000000000001e+00
6.670000000000000284e+01 1.597775000000000034e+01
6.675000000000000000e+01 1.905322999999999922e+01
6.679999999999999716e+01 2.647710999999999970e+01
6.684999999999999432e+01 2.846999999999999886e+01
6.690000000000000568e+01 1.369992000000000054e+01
6.695000000000000284e+01 1.803837000000000046e+01
6.700000000000000000e+01 2.136027999999999949e+01
6.704999999999999716e+01 2.381147999999999954e+01
6.709999999999999432e+01 9.571949999999999292e+00
6.715000000000000568e+01 2.159609999999999985e+01
6.720000000000000284e+01 1.305943000000000076e+01
6.725000000000000000e+01 8.489530000000000243e+00
6.729999999999999716e+01 1.494473999999999947e+01
6.734999999999999432e+01 1.303456000000000081e+01
6.740000000000000568e+01 9.844139999999999446e+00
6.745000000000000284e+01 1.026304000000000016e+01
6.750000000000000000e+01 1.258379000000000048e+01
6.754999999999999716e+01 9.564970000000000638e+00
6.759999999999999432e+01 9.028600000000000847e+00
6.765000000000000568e+01 1.463752999999999993e+01
6.770000000000000284e+01 9.638700000000000045e+00
6.775000000000000000e+01 9.395220000000000127e+00
6.779999999999999716e+01 6.895660000000000345e+00
6.784999999999999432e+01 1.234232000000000085e+01
6.790000000000000568e+01 9.894840000000000302e+00
6.795000000000000284e+01 7.793409999999999727e+00
6.800000000000000000e+01 1.018075999999999937e+01
6.804999999999999716e+01 1.493748000000000076e+01
6.809999999999999432e+01 1.675009000000000015e+01
6.815000000000000568e+01 1.933530000000000015e+01
6.820000000000000284e+01 3.256860000000000355e+01
6.825000000000000000e+01 1.471029000000000053e+01
6.829999999999999716e+01 1.187814999999999976e+01
6.834999999999999432e+01 1.620402999999999949e+01
6.840000000000000568e+01 2.273724999999999952e+01
6.845000000000000284e+01 5.641610000000000014e+00
6.850000000000000000e+01 6.983799999999999564e+00
6.854999999999999716e+01 4.336280000000000356e+00
6.859999999999999432e+01 8.792460000000000164e+00
6.865000000000000568e+01 1.804961000000000126e+01
6.870000000000000284e+01 1.090981000000000023e+01
6.875000000000000000e+01 7.968960000000000043e+00
6.879999999999999716e+01 2.360372999999999877e+01
6.884999999999999432e+01 4.960189999999999877e+00
6.890000000000000568e+01 8.163740000000000663e+00
6.895000000000000284e+01 6.301989999999999981e+00
6.900000000000000000e+01 1.211806999999999945e+01
6.904999999999999716e+01 1.297245000000000026e+01
6.909999999999999432e+01 1.492267000000000010e+01
6.915000000000000568e+01 7.600189999999999557e+00
6.920000000000000284e+01 1.368821999999999939e+01
6.925000000000000000e+01 1.415024000000000015e+01
6.929999999999999716e+01 2.879091999999999985e+01
6.934999999999999432e+01 7.308139999999999858e+00
6.940000000000000568e+01 1.266136999999999979e+01
6.945000000000000284e+01 1.684415999999999869e+01
6.950000000000000000e+01 2.357311999999999941e+01
6.954999999999999716e+01 8.828319999999999723e+00
6.959999999999999432e+01 1.067173999999999978e+01
6.965000000000000568e+01 1.002721999999999980e+01
6.970000000000000284e+01 1.169313999999999965e+01
6.975000000000000000e+01 3.281004000000000076e+01
6.979999999999999716e+01 2.214054000000000144e+01
6.984999999999999432e+01 1.114225000000000065e+01
6.990000000000000568e+01 1.017648999999999937e+01
6.995000000000000284e+01 2.249528000000000105e+01
7.000000000000000000e+01 8.207639999999999603e+00
7.004999999999999716e+01 7.681309999999999860e+00
7.009999999999999432e+01 8.315480000000000871e+00
7.015000000000000568e+01 1.327858999999999945e+01
7.020000000000000284e+01 1.201989999999999981e+01
7.025000000000000000e+01 1.400446999999999953e+01
7.029999999999999716e+01 1.431916000000000011e+01
7.034999999999999432e+01 1.220111999999999952e+01
7.040000000000000568e+01 8.388980000000000103e+00
7.045000000000000284e+01 1.149855999999999945e+01
7.050000000000000000e+01 2.436189999999999856e+01
7.054999999999999716e+01 1.629874999999999829e+01
7.059999999999999432e+01 3.278280999999999779e+01
7.065000000000000568e+01 4.528791999999999973e+01
7.070000000000000284e+01 1.576498999999999917e+01
7.075000000000000000e+01 4.673149999999999693e+00
7.079999999999999716e+01 2.209988999999999848e+01
7.084999999999999432e+01 2.293594999999999828e+01
7.090000000000000568e+01 2.182607000000000141e+01
7.095000000000000284e+01 4.422578000000000031e+01
7.100000000000000000e+01 3.321705999999999648e+01
7.104999999999999716e+01 2.158549999999999969e+01
7.109999999999999432e+01 2.810951000000000022e+01
7.115000000000000568e+01 1.355996999999999986e+01
7.120000000000000284e+01 2.359526999999999930e+01
7.125000000000000000e+01 4.009687999999999874e+01
7.129999999999999716e+01 3.743641000000000219e+01
7.134999999999999432e+01 2.676720999999999862e+01
7.140000000000000568e+01 2.437689999999999912e+01
7.145000000000000284e+01 1.188357000000000063e+01
7.150000000000000000e+01 1.620066999999999879e+01
7.154999999999999716e+01 3.935246999999999673e+01
7.159999999999999432e+01 2.910231999999999886e+01
7.165000000000000568e+01 2.908523999999999887e+01
7.170000000000000284e+01 6.552831999999999368e+01
7.175000000000000000e+01 1.397376000000000040e+01
7.179999999999999716e+01 1.167215000000000025e+01
7.184999999999999432e+01 8.775969999999999160e+00
7.190000000000000568e+01 2.399532999999999916e+01
7.195000000000000284e+01 3.743408000000000158e+01
7.200000000000000000e+01 1.912275999999999954e+01
7.204999999999999716e+01 3.978649999999999665e+01
7.209999999999999432e+01 1.234971999999999959e+01
7.215000000000000568e+01 2.261361000000000132e+01
7.220000000000000284e+01 1.162269000000000041e+01
7.225000000000000000e+01 1.999023000000000039e+01
7.229999999999999716e+01 3.339688999999999908e+01
7.234999999999999432e+01 2.108580999999999861e+01
7.240000000000000568e+01 1.431868000000000052e+01
7.245000000000000284e+01 9.247899999999999565e+00
7.250000000000000000e+01 1.755593000000000004e+01
7.254999999999999716e+01 1.355879000000000012e+01
7.259999999999999432e+01 6.280649999999999622e+00
7.265000000000000568e+01 2.180414999999999992e+01
7.270000000000000284e+01 9.955170000000000741e+00
7.275000000000000000e+01 1.955161999999999978e+01
7.279999999999999716e+01 1.006074200000000047e+02
7.284999999999999432e+01 2.532227999999999923e+01
7.290000000000000568e+01 8.686629799999999477e+02
7.295000000000000284e+01 2.126472000000000051e+01
7.300000000000000000e+01 1.508247000000000071e+01
7.304999999999999716e+01 1.968875999999999848e+01
7.309999999999999432e+01 4.007914999999999850e+01
7.315000000000000568e+01 4.237751999999999697e+01
7.320000000000000284e+01 1.317567000000000021e+01
7.325000000000000000e+01 3.333149000000000228e+01
7.329999999999999716e+01 1.656897000000000020e+01
7.334999999999999432e+01 1.269267999999999930e+01
7.340000000000000568e+01 7.405219999999999914e+00
7.345000000000000284e+01 1.874600999999999829e+01
7.350000000000000000e+01 2.786426000000000158e+01
7.354999999999999716e+01 8.348448999999999387e+01
7.359999999999999432e+01 5.448310000000000208e+00
7.365000000000000568e+01 3.554326999999999970e+01
7.370000000000000284e+01 1.315069000000000088e+01
7.375000000000000000e+01 1.558693000000000062e+01
7.379999999999999716e+01 6.050791000000000253e+01
7.384999999999999432e+01 2.977805000000000035e+01
7.390000000000000568e+01 8.989610000000000767e+00
7.395000000000000284e+01 6.477739999999999831e+00
7.400000000000000000e+01 9.834210000000000562e+00
7.404999999999999716e+01 1.124755000000000038e+01
7.409999999999999432e+01 7.690190000000000303e+00
7.415000000000000568e+01 1.284384999999999977e+01
7.420000000000000284e+01 9.686949999999999505e+00
7.425000000000000000e+01 1.145065999999999917e+01
7.429999999999999716e+01 9.679999999999999716e+00
7.434999999999999432e+01 2.048533000000000115e+01
7.440000000000000568e+01 1.192753000000000085e+01
7.445000000000000284e+01 1.352532000000000068e+01
7.450000000000000000e+01 3.225839999999999819e+00
7.454999999999999716e+01 7.368299999999999628e+00
7.459999999999999432e+01 3.551620000000000221e+00
7.465000000000000568e+01 7.254590000000000316e+00
7.470000000000000284e+01 6.803689999999999571e+00
7.475000000000000000e+01 1.732350999999999885e+01
7.479999999999999716e+01 3.062359999999999971e+00
7.484999999999999432e+01 1.060622000000000043e+01
7.490000000000000568e+01 1.039485999999999954e+01
7.495000000000000284e+01 1.850937000000000054e+01
7.500000000000000000e+01 7.187990000000000101e+00
7.504999999999999716e+01 9.514689999999999870e+00
7.509999999999999432e+01 8.033870000000000289e+00
7.515000000000000568e+01 3.533790000000000209e+00
7.520000000000000284e+01 6.384660000000000224e+00
7.525000000000000000e+01 1.008932000000000073e+01
7.529999999999999716e+01 1.673835000000000051e+01
7.534999999999999432e+01 9.615270000000000650e+00
7.540000000000000568e+01 1.405916000000000032e+01
7.545000000000000284e+01 1.369368000000000052e+01
7.550000000000000000e+01 1.135568999999999917e+01
7.554999999999999716e+01 8.685309999999999420e+00
7.559999999999999432e+01 6.507929999999999993e+00
7.565000000000000568e+01 7.528500000000000192e+00
7.570000000000000284e+01 9.601670000000000371e+00
7.575000000000000000e+01 4.886110999999999649e+01
7.579999999999999716e+01 1.839537999999999940e+01
7.584999999999999432e+01 2.322039999999999882e+00
7.590000000000000568e+01 1.445664000000000016e+01
7.595000000000000284e+01 1.612832999999999828e+01
7.600000000000000000e+01 1.475520999999999994e+01
7.604999999999999716e+01 2.364105999999999952e+01
7.609999999999999432e+01 1.887048000000000059e+01
7.615000000000000568e+01 1.423474000000000039e+01
7.620000000000000284e+01 1.867181000000000068e+01
7.625000000000000000e+01 1.920784000000000091e+01
7.629999999999999716e+01 7.193629999999999747e+00
7.634999999999999432e+01 9.473950000000000315e+00
7.640000000000000568e+01 1.610191000000000017e+01
7.645000000000000284e+01 3.958590000000000053e+00
7.650000000000000000e+01 1.068538999999999994e+01
7.654999999999999716e+01 5.433970000000000411e+00
7.659999999999999432e+01 1.049802999999999997e+01
7.665000000000000568e+01 1.316291000000000011e+01
7.670000000000000284e+01 2.897804999999999964e+01
7.675000000000000000e+01 1.147175000000000011e+01
7.679999999999999716e+01 1.182755000000000045e+01
7.684999999999999432e+01 1.517065999999999981e+01
7.690000000000000568e+01 1.443828000000000067e+01
7.695000000000000284e+01 3.414347999999999672e+01
7.700000000000000000e+01 1.288063000000000002e+01
7.704999999999999716e+01 1.051797999999999966e+01
7.709999999999999432e+01 4.566670000000000229e+00
7.715000000000000568e+01 7.562929999999999708e+00
7.720000000000000284e+01 2.267179000000000144e+01
7.725000000000000000e+01 1.298393000000000086e+01
7.729999999999999716e+01 1.913543999999999912e+01
7.734999999999999432e+01 1.992937999999999832e+01
7.740000000000000568e+01 1.660003999999999991e+01
7.745000000000000284e+01 2.538805999999999941e+01
7.750000000000000000e+01 1.550427999999999962e+01
7.754999999999999716e+01 6.133187999999999818e+01
7.759999999999999432e+01 6.396670000000000300e+00
7.765000000000000568e+01 3.486466000000000065e+01
7.770000000000000284e+01 2.167753000000000085e+01
7.775000000000000000e+01 2.086283999999999850e+01
7.779999999999999716e+01 1.733255000000000123e+01
7.784999999999999432e+01 2.828916999999999859e+01
7.790000000000000568e+01 2.964958000000000027e+01
7.795000000000000284e+01 1.500055000000000049e+01
7.800000000000000000e+01 1.519153999999999982e+01
7.804999999999999716e+01 9.288610000000000255e+00
7.809999999999999432e+01 8.701349999999999696e+00
7.815000000000000568e+01 1.374231999999999942e+01
7.820000000000000284e+01 1.993807999999999936e+01
7.825000000000000000e+01 1.746800999999999959e+01
7.829999999999999716e+01 2.030817000000000050e+01
7.834999999999999432e+01 2.834375000000000000e+01
7.840000000000000568e+01 2.697149999999999892e+01
7.845000000000000284e+01 1.381142999999999965e+01
7.850000000000000000e+01 3.369270000000000209e+01
7.854999999999999716e+01 1.277918000000000021e+01
7.859999999999999432e+01 1.064328000000000074e+01
7.865000000000000568e+01 1.959998999999999825e+01
7.870000000000000284e+01 1.041336000000000084e+01
7.875000000000000000e+01 2.787843000000000160e+01
7.879999999999999716e+01 1.925725999999999871e+01
7.884999999999999432e+01 8.471389999999999532e+00
7.890000000000000568e+01 1.999600999999999829e+01
7.895000000000000284e+01 2.383490000000000109e+01
7.900000000000000000e+01 3.970926999999999651e+01
7.904999999999999716e+01 1.978741000000000128e+01
7.909999999999999432e+01 2.486060000000000159e+01
7.915000000000000568e+01 3.845409999999999684e+01
7.920000000000000284e+01 1.805431000000000097e+01
7.925000000000000000e+01 3.456954000000000349e+01
7.929999999999999716e+01 2.249881999999999849e+01
7.934999999999999432e+01 3.197072000000000003e+01
7.940000000000000568e+01 1.549271000000000065e+01
7.945000000000000284e+01 2.131041000000000096e+01
7.950000000000000000e+01 1.100902999999999921e+01
7.954999999999999716e+01 1.557151999999999958e+01
7.959999999999999432e+01 1.277064000000000021e+01
7.965000000000000568e+01 9.194810000000000372e+00
7.970000000000000284e+01 2.699323000000000050e+01
7.975000000000000000e+01 7.965320000000000178e+00
7.979999999999999716e+01 2.100589000000000084e+01
7.984999999999999432e+01 1.396036999999999928e+01
7.990000000000000568e+01 1.691224000000000061e+01
7.995000000000000284e+01 2.554374999999999929e+01
8.000000000000000000e+01 1.107713000000000036e+01
8.004999999999999716e+01 3.612387999999999977e+01
8.009999999999999432e+01 2.315406000000000120e+01
8.015000000000000568e+01 3.026063999999999865e+01
8.020000000000000284e+01 1.297572000000000081e+01
8.025000000000000000e+01 2.598933999999999855e+01
8.029999999999999716e+01 6.099320000000000164e+01
8.034999999999999432e+01 1.112745999999999924e+01
8.040000000000000568e+01 1.388021999999999956e+01
8.045000000000000284e+01 9.918189999999999173e+00
8.050000000000000000e+01 2.669165999999999883e+01
8.054999999999999716e+01 3.526881000000000199e+01
8.059999999999999432e+01 3.518471000000000259e+01
8.065000000000000568e+01 4.420206999999999908e+01
8.070000000000000284e+01 2.755707999999999913e+01
8.075000000000000000e+01 1.649377000000000137e+01
8.079999999999999716e+01 2.800083000000000055e+01
8.084999999999999432e+01 1.504889000000000010e+01
8.090000000000000568e+01 1.095651999999999937e+01
8.095000000000000284e+01 3.230709000000000231e+01
8.100000000000000000e+01 3.656381999999999977e+01
8.104999999999999716e+01 1.115807000000000038e+01
8.109999999999999432e+01 1.492751999999999946e+01
8.115000000000000568e+01 2.327812000000000126e+01
8.120000000000000284e+01 1.941431000000000040e+01
8.125000000000000000e+01 2.274326999999999899e+01
8.129999999999999716e+01 9.684680000000000177e+00
8.134999999999999432e+01 3.147894000000000148e+01
8.140000000000000568e+01 1.191447999999999929e+01
8.145000000000000284e+01 7.163059999999999761e+00
8.150000000000000000e+01 3.441767999999999716e+01
8.154999999999999716e+01 3.035800000000000054e+01
8.159999999999999432e+01 1.759349999999999881e+01
8.165000000000000568e+01 2.387676000000000087e+01
8.170000000000000284e+01 3.949672000000000338e+01
8.175000000000000000e+01 1.500167000000000073e+01
8.179999999999999716e+01 2.996427999999999869e+01
8.184999999999999432e+01 3.110747999999999891e+01
8.190000000000000568e+01 1.841873000000000005e+01
8.195000000000000284e+01 3.487209000000000003e+01
8.200000000000000000e+01 1.193186000000000035e+01
8.204999999999999716e+01 1.780928000000000111e+01
8.209999999999999432e+01 2.038425000000000153e+01
8.215000000000000568e+01 3.399090000000000344e+01
8.220000000000000284e+01 2.565363999999999933e+01
8.225000000000000000e+01 2.427373000000000047e+01
8.229999999999999716e+01 2.507423999999999964e+01
8.234999999999999432e+01 2.425922999999999874e+01
8.240000000000000568e+01 2.829924000000000106e+01
8.245000000000000284e+01 4.999895000000000067e+01
8.250000000000000000e+01 2.384641999999999840e+01
8.254999999999999716e+01 1.275742999999999938e+01
8.259999999999999432e+01 2.034652000000000172e+01
8.265000000000000568e+01 1.004456000000000060e+01
8.270000000000000284e+01 3.041034000000000148e+01
8.275000000000000000e+01 2.555817000000000050e+01
8.279999999999999716e+01 3.434443999999999875e+01
8.284999999999999432e+01 2.696949000000000041e+01
8.290000000000000568e+01 1.869585999999999970e+01
8.295000000000000284e+01 1.501455999999999946e+01
8.300000000000000000e+01 1.811467999999999989e+01
8.304999999999999716e+01 2.956857000000000113e+01
8.309999999999999432e+01 3.187719999999999843e+01
8.315000000000000568e+01 9.044879999999999143e+00
8.320000000000000284e+01 2.363654000000000011e+01
8.325000000000000000e+01 1.214223999999999926e+01
8.329999999999999716e+01 2.011326000000000036e+01
8.334999999999999432e+01 1.863382999999999967e+01
8.340000000000000568e+01 1.073517999999999972e+01
8.345000000000000284e+01 2.503178000000000125e+01
8.350000000000000000e+01 1.487494000000000050e+01
8.354999999999999716e+01 1.369487999999999950e+01
8.359999999999999432e+01 5.300670000000000215e+00
8.365000000000000568e+01 1.987733000000000061e+01
8.370000000000000284e+01 4.309776000000000096e+01
8.375000000000000000e+01 9.019529999999999603e+00
8.379999999999999716e+01 1.100738999999999912e+01
8.384999999999999432e+01 3.253036000000000172e+01
8.390000000000000568e+01 9.841229999999999478e+00
8.395000000000000284e+01 1.243604999999999983e+01
8.400000000000000000e+01 2.216357999999999961e+01
8.404999999999999716e+01 1.017542000000000080e+01
8.409999999999999432e+01 6.318719999999999715e+01
8.415000000000000568e+01 8.354699999999999349e+00
8.420000000000000284e+01 6.269589999999999996e+00
8.425000000000000000e+01 2.045254999999999868e+01
8.429999999999999716e+01 1.838678000000000168e+01
8.434999999999999432e+01 1.286726999999999954e+01
8.440000000000000568e+01 7.278640000000000221e+00
8.445000000000000284e+01 1.301168999999999976e+01
8.450000000000000000e+01 1.715016999999999925e+01
8.454999999999999716e+01 3.076380999999999943e+01
8.459999999999999432e+01 2.814157000000000153e+01
8.465000000000000568e+01 2.629267000000000110e+01
8.470000000000000284e+01 9.304140000000000299e+00
8.475000000000000000e+01 3.147629999999999928e+00
8.479999999999999716e+01 3.688747000000000043e+01
8.484999999999999432e+01 1.917425000000000068e+01
8.490000000000000568e+01 1.600019999999999953e+01
8.495000000000000284e+01 9.909890000000000754e+00
8.500000000000000000e+01 1.195819000000000010e+01
8.504999999999999716e+01 1.662427999999999884e+01
8.509999999999999432e+01 1.305326999999999948e+01
8.515000000000000568e+01 6.698299999999999699e+00
8.520000000000000284e+01 2.578477000000000174e+01
8.525000000000000000e+01 3.276373999999999853e+01
8.529999999999999716e+01 2.022832000000000008e+01
8.534999999999999432e+01 1.417282999999999937e+01
8.540000000000000568e+01 1.192286000000000001e+01
8.545000000000000284e+01 1.926894000000000062e+01
8.550000000000000000e+01 1.057737000000000016e+01
8.554999999999999716e+01 2.816638000000000019e+01
8.559999999999999432e+01 1.331807000000000052e+01
8.565000000000000568e+01 3.122093999999999880e+01
8.570000000000000284e+01 1.331071000000000026e+01
8.575000000000000000e+01 1.341971000000000025e+01
8.579999999999999716e+01 8.973380000000000578e+00
8.584999999999999432e+01 1.177205999999999975e+01
8.590000000000000568e+01 1.544985999999999926e+01
8.595000000000000284e+01 3.466369000000000256e+01
8.600000000000000000e+01 1.864623999999999882e+01
8.604999999999999716e+01 7.892750000000000377e+00
8.609999999999999432e+01 1.711921999999999855e+01
8.615000000000000568e+01 9.117219999999999658e+00
8.620000000000000284e+01 5.838989999999999903e+00
8.625000000000000000e+01 2.514585999999999899e+01
8.629999999999999716e+01 5.175469999999999793e+00
8.634999999999999432e+01 9.374859999999999971e+00
8.640000000000000568e+01 1.196427000000000085e+01
8.645000000000000284e+01 7.075630000000000308e+00
8.650000000000000000e+01 2.035923999999999978e+01
8.654999999999999716e+01 3.053110000000000213e+00
8.659999999999999432e+01 1.550061000000000000e+01
8.665000000000000568e+01 2.009504000000000090e+01
8.670000000000000284e+01 1.101356999999999964e+01
8.675000000000000000e+01 3.009543999999999997e+01
8.679999999999999716e+01 3.375616999999999734e+01
8.684999999999999432e+01 1.729478999999999900e+01
8.690000000000000568e+01 1.761349999999999838e+01
8.695000000000000284e+01 5.924570000000000114e+00
8.700000000000000000e+01 9.245770000000000266e+00
8.704999999999999716e+01 1.270373999999999981e+01
8.709999999999999432e+01 3.983312000000000097e+01
8.715000000000000568e+01 1.786482000000000170e+01
8.720000000000000284e+01 1.113668999999999976e+01
8.725000000000000000e+01 1.869359999999999999e+01
8.729999999999999716e+01 9.343809999999999505e+00
8.734999999999999432e+01 1.340573000000000015e+01
8.740000000000000568e+01 3.720383999999999958e+01
8.745000000000000284e+01 1.072611000000000026e+01
8.750000000000000000e+01 2.424576000000000064e+01
8.754999999999999716e+01 5.504889000000000010e+01
8.759999999999999432e+01 6.799729000000000667e+01
8.765000000000000568e+01 5.681998999999999711e+01
8.770000000000000284e+01 9.100070000000000547e+00
8.775000000000000000e+01 1.969789000000000101e+01
8.779999999999999716e+01 1.756331000000000131e+01
8.784999999999999432e+01 3.155035000000000167e+01
8.790000000000000568e+01 1.382806099999999958e+02
8.795000000000000284e+01 1.252497999999999934e+01
8.800000000000000000e+01 1.324438999999999922e+01
8.804999999999999716e+01 3.435340999999999667e+01
8.809999999999999432e+01 1.122418000000000049e+01
8.815000000000000568e+01 1.161509999999999998e+01
8.820000000000000284e+01 2.760972999999999900e+01
8.825000000000000000e+01 8.519069999999999254e+00
8.829999999999999716e+01 1.582714999999999961e+01
8.834999999999999432e+01 4.918242999999999654e+01
8.840000000000000568e+01 1.864468000000000103e+01
8.845000000000000284e+01 6.441489999999999938e+00
8.850000000000000000e+01 9.333040000000000447e+00
8.854999999999999716e+01 2.312815000000000154e+01
8.859999999999999432e+01 2.155864000000000047e+01
8.865000000000000568e+01 1.581634000000000029e+01
8.870000000000000284e+01 5.386650000000000382e+00
8.875000000000000000e+01 1.231404999999999994e+01
8.879999999999999716e+01 1.744200999999999979e+01
8.884999999999999432e+01 1.368843999999999994e+01
8.890000000000000568e+01 1.183474999999999966e+01
8.895000000000000284e+01 1.540930999999999962e+01
8.900000000000000000e+01 9.740380000000000038e+00
8.904999999999999716e+01 1.128325000000000067e+01
8.909999999999999432e+01 3.060021000000000058e+01
8.915000000000000568e+01 6.504233999999999583e+01
8.920000000000000284e+01 5.467880000000000074e+00
8.925000000000000000e+01 4.297014999999999674e+01
8.929999999999999716e+01 3.255297999999999803e+01
8.934999999999999432e+01 1.954909999999999926e+01
8.940000000000000568e+01 1.795736000000000132e+01
8.945000000000000284e+01 6.125281999999999982e+01
8.950000000000000000e+01 6.040193000000000012e+01
8.954999999999999716e+01 6.700980000000000381e+00
8.959999999999999432e+01 1.463423000000000052e+01
8.965000000000000568e+01 3.005158000000000129e+01
8.970000000000000284e+01 2.187875000000000014e+01
8.975000000000000000e+01 8.496930000000000760e+00
8.979999999999999716e+01 1.516450999999999993e+01
8.984999999999999432e+01 2.249699000000000026e+01
8.990000000000000568e+01 3.223279999999999923e+00
8.995000000000000284e+01 1.426595000000000013e+01
9.000000000000000000e+01 2.209055999999999997e+01
9.004999999999999716e+01 3.747084999999999866e+01
9.009999999999999432e+01 4.052452000000000254e+01
9.015000000000000568e+01 2.263567000000000107e+01
9.020000000000000284e+01 1.721518999999999977e+01
9.025000000000000000e+01 3.818495999999999668e+01
9.029999999999999716e+01 3.949878999999999962e+01
9.034999999999999432e+01 3.048725999999999914e+01
9.040000000000000568e+01 2.247074999999999889e+01
9.045000000000000284e+01 2.839352999999999838e+01
9.050000000000000000e+01 3.038730999999999938e+01
9.054999999999999716e+01 1.994502999999999915e+01
9.059999999999999432e+01 5.894386000000000081e+01
9.065000000000000568e+01 5.506378000000000128e+01
9.070000000000000284e+01 3.588915999999999684e+01
9.075000000000000000e+01 4.802315999999999718e+01
9.079999999999999716e+01 3.746735000000000326e+01
9.084999999999999432e+01 2.819066000000000116e+01
9.090000000000000568e+01 3.870371000000000095e+01
9.095000000000000284e+01 2.237310000000000088e+01
9.100000000000000000e+01 1.462551000000000023e+01
9.104999999999999716e+01 2.805546000000000006e+01
9.109999999999999432e+01 2.302588000000000079e+01
9.115000000000000568e+01 3.429021000000000186e+01
9.120000000000000284e+01 2.746533000000000158e+01
9.125000000000000000e+01 4.573040999999999912e+01
9.129999999999999716e+01 1.550567999999999991e+01
9.134999999999999432e+01 6.609449999999999825e+00
9.140000000000000568e+01 4.040664000000000300e+01
9.145000000000000284e+01 3.846739000000000175e+01
9.150000000000000000e+01 2.913982999999999990e+01
9.154999999999999716e+01 2.868696999999999875e+01
9.159999999999999432e+01 1.806318999999999875e+01
9.165000000000000568e+01 3.343872000000000355e+01
9.170000000000000284e+01 2.221537999999999968e+01
9.175000000000000000e+01 1.852211000000000141e+01
9.179999999999999716e+01 1.841651999999999845e+01
9.184999999999999432e+01 2.900431999999999988e+01
9.190000000000000568e+01 3.176933999999999969e+01
9.195000000000000284e+01 3.525285999999999831e+01
9.200000000000000000e+01 4.300412000000000035e+01
9.204999999999999716e+01 3.027618000000000009e+01
9.209999999999999432e+01 4.961731000000000336e+01
9.215000000000000568e+01 5.877134999999999820e+01
9.220000000000000284e+01 2.487930000000000064e+01
9.225000000000000000e+01 9.716581999999999653e+01
9.229999999999999716e+01 3.249233999999999867e+01
9.234999999999999432e+01 2.976627999999999830e+01
9.240000000000000568e+01 5.069836999999999705e+01
9.245000000000000284e+01 7.289690000000000225e+00
9.250000000000000000e+01 3.405156999999999812e+01
9.254999999999999716e+01 2.833383999999999858e+01
9.259999999999999432e+01 2.872644999999999982e+01
9.265000000000000568e+01 1.381406999999999918e+01
9.270000000000000284e+01 2.750301999999999936e+01
9.275000000000000000e+01 9.630100000000000549e+00
9.279999999999999716e+01 2.280640999999999963e+01
9.284999999999999432e+01 1.424136999999999986e+01
9.290000000000000568e+01 1.514832999999999963e+01
9.295000000000000284e+01 1.931717000000000084e+01
9.300000000000000000e+01 3.777302999999999855e+01
9.304999999999999716e+01 1.451097999999999999e+01
9.309999999999999432e+01 9.817610000000000170e+00
9.315000000000000568e+01 2.617826000000000164e+01
9.320000000000000284e+01 5.533601000000000170e+01
9.325000000000000000e+01 3.694834000000000174e+01
9.329999999999999716e+01 2.151796999999999827e+01
9.334999999999999432e+01 8.811946000000000367e+01
9.340000000000000568e+01 7.527420000000000222e+00
9.345000000000000284e+01 2.683436000000000021e+01
9.350000000000000000e+01 1.001820999999999984e+01
9.354999999999999716e+01 1.080519999999999925e+01
9.359999999999999432e+01 1.816761999999999944e+01
9.365000000000000568e+01 8.823359999999999204e+00
9.370000000000000284e+01 2.410778000000000176e+01
9.375000000000000000e+01 9.324270000000000280e+00
9.379999999999999716e+01 3.306137999999999977e+01
9.384999999999999432e+01 9.195309999999999206e+00
9.390000000000000568e+01 2.978819999999999979e+01
9.395000000000000284e+01 1.719707000000000008e+01
9.400000000000000000e+01 9.791949999999999932e+00
9.404999999999999716e+01 3.144074000000000169e+01
9.409999999999999432e+01 1.436336999999999975e+01
9.415000000000000568e+01 1.249400999999999939e+01
9.420000000000000284e+01 3.704522000000000048e+01
9.425000000000000000e+01 1.716093000000000046e+01
9.429999999999999716e+01 2.465024000000000015e+01
9.434999999999999432e+01 1.951591000000000165e+01
9.440000000000000568e+01 1.737534000000000134e+01
9.445000000000000284e+01 2.689636000000000138e+01
9.450000000000000000e+01 1.683088000000000051e+01
9.454999999999999716e+01 1.747745000000000104e+01
9.459999999999999432e+01 2.506606000000000023e+01
9.465000000000000568e+01 1.935010000000000119e+01
9.470000000000000284e+01 2.160572000000000159e+01
9.475000000000000000e+01 2.837849999999999895e+01
9.479999999999999716e+01 2.908623000000000047e+01
9.484999999999999432e+01 2.881779999999999831e+01
9.490000000000000568e+01 2.218259000000000114e+01
9.495000000000000284e+01 1.108530999999999977e+01
9.500000000000000000e+01 2.389460000000000051e+01
9.504999999999999716e+01 9.783889999999999532e+00
9.509999999999999432e+01 1.023806000000000083e+01
9.515000000000000568e+01 1.799904000000000082e+01
9.520000000000000284e+01 1.771325999999999823e+01
9.525000000000000000e+01 1.140499999999999936e+01
9.529999999999999716e+01 1.268765999999999927e+01
9.534999999999999432e+01 3.854091999999999985e+01
9.540000000000000568e+01 5.107860999999999763e+01
9.545000000000000284e+01 2.790044999999999931e+01
9.550000000000000000e+01 6.852110000000000412e+01
9.554999999999999716e+01 3.704614000000000118e+01
9.559999999999999432e+01 4.341783000000000214e+01
9.565000000000000568e+01 1.153772000000000020e+01
9.570000000000000284e+01 2.802990000000000137e+01
9.575000000000000000e+01 1.533599100000000135e+02
9.579999999999999716e+01 1.000272999999999968e+01
9.584999999999999432e+01 1.861903999999999826e+01
9.590000000000000568e+01 4.175995999999999952e+01
9.595000000000000284e+01 2.662946000000000168e+01
9.600000000000000000e+01 2.873123999999999967e+01
9.604999999999999716e+01 2.509493000000000151e+01
9.609999999999999432e+01 3.376560000000000006e+00
9.615000000000000568e+01 1.706237000000000137e+01
9.620000000000000284e+01 1.657846999999999937e+01
9.625000000000000000e+01 1.961455000000000126e+01
9.629999999999999716e+01 2.001831999999999923e+01
9.634999999999999432e+01 1.968290999999999968e+01
9.640000000000000568e+01 3.969653999999999883e+01
9.645000000000000284e+01 2.247408000000000072e+01
9.650000000000000000e+01 1.394370999999999938e+01
9.654999999999999716e+01 1.405394000000000077e+01
9.659999999999999432e+01 2.641779000000000011e+01
9.665000000000000568e+01 2.445069000000000159e+01
9.670000000000000284e+01 3.034444999999999837e+01
9.675000000000000000e+01 1.698096999999999923e+01
9.679999999999999716e+01 1.287466000000000044e+01
9.684999999999999432e+01 2.147194999999999965e+01
9.690000000000000568e+01 3.751930999999999727e+01
9.695000000000000284e+01 2.142175999999999902e+01
9.700000000000000000e+01 2.820692999999999984e+01
9.704999999999999716e+01 3.757759000000000071e+01
9.709999999999999432e+01 4.465400000000000347e+01
9.715000000000000568e+01 6.325652999999999793e+01
9.720000000000000284e+01 1.872529000000000110e+01
9.725000000000000000e+01 1.140853000000000073e+01
9.729999999999999716e+01 1.039207000000000036e+01
9.734999999999999432e+01 3.486946999999999974e+01
9.740000000000000568e+01 2.984403000000000006e+01
9.745000000000000284e+01 4.176510000000000389e+00
9.750000000000000000e+01 6.939820000000000277e+01
9.754999999999999716e+01 1.611741999999999919e+01
9.759999999999999432e+01 1.361481999999999992e+01
9.765000000000000568e+01 2.645091999999999999e+01
9.770000000000000284e+01 2.291149000000000058e+01
9.775000000000000000e+01 5.668692000000000064e+01
9.779999999999999716e+01 3.270960999999999785e+01
9.784999999999999432e+01 1.852561999999999998e+01
9.790000000000000568e+01 5.723071000000000197e+01
9.795000000000000284e+01 9.100899999999999324e+00
9.800000000000000000e+01 3.876207000000000136e+01
9.804999999999999716e+01 1.185033200000000022e+02
9.809999999999999432e+01 2.242370000000000019e+01
9.815000000000000568e+01 2.874936999999999898e+01
9.820000000000000284e+01 3.946009000000000100e+01
9.825000000000000000e+01 1.914812999999999832e+01
9.829999999999999716e+01 3.975146000000000157e+01
9.834999999999999432e+01 1.705943999999999861e+01
9.840000000000000568e+01 1.412113000000000085e+01
9.845000000000000284e+01 1.921562000000000126e+01
9.850000000000000000e+01 1.764150000000000063e+01
9.854999999999999716e+01 3.027523000000000053e+01
9.859999999999999432e+01 2.541216000000000008e+01
9.865000000000000568e+01 2.971118999999999843e+01
9.870000000000000284e+01 3.077548000000000172e+01
9.875000000000000000e+01 8.275507000000000346e+01
9.879999999999999716e+01 2.773948000000000036e+01
9.884999999999999432e+01 2.777699000000000140e+01
9.890000000000000568e+01 6.498363000000000511e+01
9.895000000000000284e+01 2.705872000000000099e+01
9.900000000000000000e+01 1.831800000000000139e+01
9.904999999999999716e+01 1.204453999999999958e+01
9.909999999999999432e+01 2.233217000000000141e+01
9.915000000000000568e+01 2.850582999999999956e+01
9.920000000000000284e+01 4.291826999999999970e+01
9.925000000000000000e+01 4.005872999999999706e+01
9.929999999999999716e+01 2.607740000000000080e+01
9.934999999999999432e+01 3.035135000000000005e+01
9.940000000000000568e+01 2.118575999999999837e+01
9.945000000000000284e+01 2.556210000000000093e+01
9.950000000000000000e+01 1.345237999999999978e+01
9.954999999999999716e+01 2.982982000000000156e+01
9.959999999999999432e+01 1.024719999999999942e+01
9.965000000000000568e+01 2.778516000000000119e+01
9.970000000000000284e+01 2.351250999999999891e+01
9.975000000000000000e+01 5.366389999999999993e+00
9.979999999999999716e+01 1.151171000000000078e+01
9.984999999999999432e+01 5.165230000000000210e+00
9.990000000000000568e+01 1.187236000000000047e+01
9.995000000000000284e+01 8.770949999999999136e+00
1.000000000000000000e+02 1.745974999999999966e+01
1.000499999999999972e+02 1.516832999999999920e+01
1.000999999999999943e+02 2.441803000000000168e+01
1.001500000000000057e+02 2.318668999999999869e+01
1.002000000000000028e+02 4.350401999999999703e+01
1.002500000000000000e+02 7.388837999999999795e+01
1.002999999999999972e+02 1.185289000000000037e+01
1.003499999999999943e+02 2.374879999999999924e+01
1.004000000000000057e+02 3.030076000000000036e+01
1.004500000000000028e+02 2.638897000000000048e+01
1.005000000000000000e+02 1.750403000000000020e+01
1.005499999999999972e+02 1.784007000000000076e+01
1.005999999999999943e+02 7.057640000000000136e+00
1.006500000000000057e+02 3.124154000000000053e+01
1.007000000000000028e+02 9.754279999999999617e+00
1.007500000000000000e+02 2.821543000000000134e+01
1.007999999999999972e+02 1.449914000000000058e+01
1.008499999999999943e+02 4.143428999999999718e+01
1.009000000000000057e+02 4.145790999999999826e+01
1.009500000000000028e+02 3.080820999999999898e+01
1.010000000000000000e+02 4.093807999999999936e+01
1.010499999999999972e+02 1.475863000000000014e+01
1.010999999999999943e+02 2.828565000000000040e+01
1.011500000000000057e+02 5.891371000000000180e+01
1.012000000000000028e+02 3.064307000000000158e+01
1.012500000000000000e+02 2.652082000000000050e+01
1.012999999999999972e+02 3.970781000000000205e+01
1.013499999999999943e+02 3.303714999999999691e+01
1.014000000000000057e+02 2.854297000000000040e+01
1.014500000000000028e+02 1.569501999999999953e+01
1.015000000000000000e+02 2.166044000000000125e+01
1.015499999999999972e+02 1.720806999999999931e+01
1.015999999999999943e+02 1.179635999999999996e+01
1.016500000000000057e+02 1.156217999999999968e+01
1.017000000000000028e+02 2.707351999999999848e+01
1.017500000000000000e+02 7.829769999999999897e+00
1.017999999999999972e+02 1.239747999999999983e+01
1.018499999999999943e+02 7.768629999999999924e+00
1.019000000000000057e+02 7.316620000000000346e+00
1.019500000000000028e+02 1.582128999999999941e+01
1.020000000000000000e+02 5.064470000000000027e+00
1.020499999999999972e+02 2.472247000000000128e+01
1.020999999999999943e+02 4.659391000000000105e+01
1.021500000000000057e+02 1.942378000000000071e+01
1.022000000000000028e+02 2.842602000000000118e+01
1.022500000000000000e+02 5.018592999999999904e+01
1.022999999999999972e+02 7.711000000000000298e+00
1.023499999999999943e+02 1.089498999999999995e+01
1.024000000000000057e+02 1.125672999999999924e+01
1.024500000000000028e+02 1.090849000000000046e+01
1.025000000000000000e+02 1.430692999999999948e+01
1.025499999999999972e+02 1.908223999999999876e+01
1.025999999999999943e+02 2.597522000000000020e+01
1.026500000000000057e+02 2.940860999999999947e+01
1.027000000000000028e+02 7.246509999999999785e+00
1.027500000000000000e+02 1.013006000000000029e+01
1.027999999999999972e+02 1.409711000000000070e+01
1.028499999999999943e+02 1.491545999999999950e+01
1.029000000000000057e+02 1.360331000000000046e+01
1.029500000000000028e+02 8.862040000000000362e+00
1.030000000000000000e+02 1.647947999999999880e+01
1.030499999999999972e+02 1.195039000000000051e+01
1.030999999999999943e+02 2.983598999999999890e+01
1.031500000000000057e+02 2.442676000000000158e+01
1.032000000000000028e+02 8.541230000000000544e+00
1.032500000000000000e+02 8.748620000000000729e+00
1.032999999999999972e+02 7.886720000000000397e+00
1.033499999999999943e+02 1.289189999999999969e+01
1.034000000000000057e+02 1.028107999999999933e+01
1.034500000000000028e+02 6.985089999999999577e+00
1.035000000000000000e+02 1.563537999999999961e+01
1.035499999999999972e+02 2.784120000000000061e+01
1.035999999999999943e+02 1.708361000000000018e+01
1.036500000000000057e+02 1.070935000000000059e+01
1.037000000000000028e+02 3.277951999999999799e+01
1.037500000000000000e+02 3.199731999999999843e+01
1.037999999999999972e+02 1.349649999999999928e+01
1.038499999999999943e+02 5.914789999999999992e+00
1.039000000000000057e+02 6.226099999999999746e+00
1.039500000000000028e+02 6.498969999999999914e+00
1.040000000000000000e+02 1.339262000000000086e+01
1.040499999999999972e+02 1.088757999999999981e+01
1.040999999999999943e+02 9.214480000000000004e+00
1.041500000000000057e+02 3.191247999999999863e+01
1.042000000000000028e+02 3.422881000000000284e+01
1.042500000000000000e+02 7.194322999999999979e+01
1.042999999999999972e+02 4.293969999999999843e+00
1.043499999999999943e+02 9.884600000000000719e+00
1.044000000000000057e+02 1.464733999999999980e+01
1.044500000000000028e+02 7.264710000000000001e+00
1.045000000000000000e+02 1.806748999999999938e+01
1.045499999999999972e+02 2.251375000000000171e+01
1.045999999999999943e+02 2.514067999999999969e+01
1.046500000000000057e+02 9.354979999999999407e+00
1.047000000000000028e+02 1.951466999999999885e+01
1.047500000000000000e+02 2.022653999999999996e+01
1.047999999999999972e+02 8.545909999999999229e+00
1.048499999999999943e+02 9.233053999999999917e+01
1.049000000000000057e+02 8.894652999999999565e+01
1.049500000000000028e+02 2.690102999999999867e+01
1.050000000000000000e+02 8.319599999999999440e+00
1.050499999999999972e+02 1.229974899999999991e+02
1.050999999999999943e+02 3.633017999999999859e+01
1.051500000000000057e+02 1.191993000000000080e+01
1.052000000000000028e+02 3.279746000000000095e+01
1.052500000000000000e+02 9.766763000000000261e+01
1.052999999999999972e+02 1.534300999999999959e+01
1.053499999999999943e+02 1.378409000000000084e+01
1.054000000000000057e+02 9.402770000000000294e+00
1.054500000000000028e+02 2.003965000000000174e+01
1.055000000000000000e+02 1.712885999999999953e+01
1.055499999999999972e+02 1.638286000000000087e+01
1.055999999999999943e+02 6.023189999999999600e+00
1.056500000000000057e+02 3.429657999999999873e+01
1.057000000000000028e+02 1.686137000000000086e+01
1.057500000000000000e+02 1.178241000000000049e+01
1.057999999999999972e+02 2.553644999999999854e+01
1.058499999999999943e+02 8.153565000000000396e+01
1.059000000000000057e+02 1.289691999999999972e+01
1.059500000000000028e+02 1.087846300000000070e+02
1.060000000000000000e+02 5.652651999999999788e+01
1.060499999999999972e+02 2.379009999999999891e+01
1.060999999999999943e+02 1.358235999999999954e+01
1.061500000000000057e+02 9.386829999999999785e+00
1.062000000000000028e+02 6.280118000000000222e+01
1.062500000000000000e+02 1.426732999999999940e+01
1.062999999999999972e+02 1.180305000000000071e+01
1.063499999999999943e+02 2.425243000000000038e+01
1.064000000000000057e+02 3.369628999999999763e+01
1.064500000000000028e+02 1.101718800000000016e+02
1.065000000000000000e+02 2.787402000000000157e+01
1.065499999999999972e+02 2.390638999999999825e+01
1.065999999999999943e+02 4.215162999999999727e+01
1.066500000000000057e+02 1.461856000000000044e+01
1.067000000000000028e+02 4.504292999999999836e+01
1.067500000000000000e+02 2.953040999999999983e+01
1.067999999999999972e+02 2.257539999999999836e+01
1.068499999999999943e+02 3.247122000000000241e+01
1.069000000000000057e+02 4.353426000000000329e+01
1.069500000000000028e+02 9.999159999999999826e+00
1.070000000000000000e+02 2.145837999999999823e+01
1.070499999999999972e+02 3.314903999999999940e+01
1.070999999999999943e+02 2.350535999999999959e+01
1.071500000000000057e+02 1.321773999999999916e+01
1.072000000000000028e+02 3.059797999999999973e+01
1.072500000000000000e+02 5.696106000000000336e+01
1.072999999999999972e+02 5.561590000000000344e+01
1.073499999999999943e+02 2.519372999999999863e+01
1.074000000000000057e+02 1.184534999999999982e+01
1.074500000000000028e+02 3.012883000000000067e+01
1.075000000000000000e+02 1.745325000000000060e+01
1.075499999999999972e+02 5.007979999999999876e+00
1.075999999999999943e+02 1.214874999999999972e+01
1.076500000000000057e+02 1.251013000000000019e+01
1.077000000000000028e+02 1.755208999999999975e+01
1.077500000000000000e+02 1.230155000000000065e+01
1.077999999999999972e+02 6.752159999999999940e+00
1.078499999999999943e+02 1.458590000000000053e+01
1.079000000000000057e+02 1.408145000000000024e+01
1.079500000000000028e+02 1.796690999999999860e+01
1.080000000000000000e+02 4.936270000000000380e+00
1.080499999999999972e+02 8.904820000000000846e+00
1.080999999999999943e+02 4.951520000000000366e+00
1.081500000000000057e+02 1.551595999999999975e+01
1.082000000000000028e+02 1.480779000000000067e+01
1.082500000000000000e+02 2.399587000000000003e+01
1.082999999999999972e+02 2.418439999999999923e+00
1.083499999999999943e+02 3.607990000000000030e+00
1.084000000000000057e+02 2.169502999999999915e+01
1.084500000000000028e+02 5.712880000000000180e+00
1.085000000000000000e+02 1.444061999999999912e+01
1.085499999999999972e+02 1.852260000000000062e+01
1.085999999999999943e+02 7.933180000000000121e+00
1.086500000000000057e+02 2.582378999999999891e+01
1.087000000000000028e+02 4.156025999999999954e+01
1.087500000000000000e+02 1.445410000000000039e+01
1.087999999999999972e+02 8.189579999999999416e+00
1.088499999999999943e+02 4.934210000000000207e+00
1.089000000000000057e+02 2.474200000000000088e+01
1.089500000000000028e+02 2.962360999999999933e+01
1.090000000000000000e+02 9.168779999999999930e+00
1.090499999999999972e+02 6.940990000000000215e+00
1.090999999999999943e+02 6.693749999999999645e+00
1.091500000000000057e+02 1.454310000000000080e+01
1.092000000000000028e+02 1.014943000000000062e+01
1.092500000000000000e+02 1.087085000000000079e+01
1.092999999999999972e+02 2.434994999999999976e+01
1.093499999999999943e+02 2.021098999999999890e+01
1.094000000000000057e+02 2.310688000000000031e+01
1.094500000000000028e+02 3.673658999999999963e+01
1.095000000000000000e+02 2.141111000000000075e+01
1.095499999999999972e+02 1.645086999999999833e+01
1.095999999999999943e+02 2.488348999999999833e+01
1.096500000000000057e+02 2.910792999999999964e+01
1.097000000000000028e+02 2.137309000000000125e+01
1.097500000000000000e+02 3.504106999999999772e+01
1.097999999999999972e+02 2.869538000000000011e+01
1.098499999999999943e+02 1.853213999999999828e+01
1.099000000000000057e+02 1.679212000000000060e+01
1.099500000000000028e+02 2.906581999999999866e+01
1.100000000000000000e+02 1.388954999999999984e+01
1.100499999999999972e+02 1.661516999999999911e+01
1.100999999999999943e+02 1.305560700000000054e+02
1.101500000000000057e+02 1.704955999999999960e+01
1.102000000000000028e+02 3.845147000000000048e+01
1.102500000000000000e+02 1.986195000000000022e+01
1.102999999999999972e+02 1.204682999999999993e+01
1.103499999999999943e+02 5.742163999999999646e+01
1.104000000000000057e+02 3.560208000000000084e+01
1.104500000000000028e+02 2.085460000000000136e+01
1.105000000000000000e+02 2.871126999999999896e+01
1.105499999999999972e+02 3.821925999999999846e+01
1.105999999999999943e+02 3.561003999999999792e+01
1.106500000000000057e+02 3.251042999999999950e+01
1.107000000000000028e+02 2.784759000000000029e+01
1.107500000000000000e+02 1.386989999999999945e+01
1.107999999999999972e+02 2.797710999999999970e+01
1.108499999999999943e+02 3.219008999999999787e+01
1.109000000000000057e+02 3.424896999999999991e+01
1.109500000000000028e+02 3.595850999999999686e+01
1.110000000000000000e+02 1.983679000000000059e+01
1.110499999999999972e+02 2.143223000000000056e+01
1.110999999999999943e+02 2.273543000000000092e+01
1.111500000000000057e+02 3.411599999999999966e+01
1.112000000000000028e+02 4.185434999999999661e+01
1.112500000000000000e+02 5.900269999999999904e+00
1.112999999999999972e+02 4.118529999999999802e+01
1.113499999999999943e+02 2.233777999999999864e+01
1.114000000000000057e+02 2.833527000000000129e+01
1.114500000000000028e+02 2.059427000000000163e+01
1.115000000000000000e+02 2.225291999999999959e+01
1.115499999999999972e+02 4.556076000000000192e+01
1.115999999999999943e+02 2.550442999999999927e+01
1.116500000000000057e+02 3.201064999999999827e+01
1.117000000000000028e+02 4.259926000000000101e+01
1.117500000000000000e+02 2.304270999999999958e+01
1.117999999999999972e+02 2.965860999999999947e+01
1.118499999999999943e+02 6.675860000000000127e+00
1.119000000000000057e+02 2.949254000000000175e+01
1.119500000000000028e+02 1.133588999999999913e+01
1.120000000000000000e+02 4.381911999999999807e+01
1.120499999999999972e+02 2.450471999999999895e+01
1.120999999999999943e+02 4.957321999999999917e+01
1.121500000000000057e+02 4.728188000000000102e+01
1.122000000000000028e+02 1.842546000000000106e+01
1.122500000000000000e+02 3.037280000000000157e+01
1.122999999999999972e+02 3.406452000000000169e+01
1.123499999999999943e+02 2.972174000000000049e+01
1.124000000000000057e+02 2.078094000000000108e+01
1.124500000000000028e+02 2.463017999999999930e+01
1.125000000000000000e+02 2.626475999999999900e+01
1.125499999999999972e+02 1.717097000000000051e+01
1.125999999999999943e+02 3.231168000000000262e+01
1.126500000000000057e+02 1.028257999999999939e+01
1.127000000000000028e+02 1.752040999999999826e+01
1.127500000000000000e+02 2.140036999999999878e+01
1.127999999999999972e+02 2.470187999999999917e+01
1.128499999999999943e+02 2.472252999999999901e+01
1.129000000000000057e+02 1.860357000000000127e+01
1.129500000000000028e+02 1.349507000000000012e+01
1.130000000000000000e+02 3.764444000000000301e+01
1.130499999999999972e+02 3.018143999999999849e+01
1.130999999999999943e+02 4.250610000000000355e+01
1.131500000000000057e+02 2.273962999999999823e+01
1.132000000000000028e+02 2.731529000000000096e+01
1.132500000000000000e+02 2.677755000000000152e+01
1.132999999999999972e+02 7.270569000000000415e+01
1.133499999999999943e+02 3.868939000000000306e+01
1.134000000000000057e+02 6.159076999999999913e+01
1.134500000000000028e+02 2.905499000000000009e+01
1.135000000000000000e+02 3.562120999999999782e+01
1.135499999999999972e+02 1.268717999999999968e+01
1.135999999999999943e+02 2.507331999999999894e+01
1.136500000000000057e+02 1.839161999999999964e+01
1.137000000000000028e+02 2.525637000000000043e+01
1.137500000000000000e+02 2.553632999999999953e+01
1.137999999999999972e+02 1.108084999999999987e+01
1.138499999999999943e+02 2.682973000000000141e+01
1.139000000000000057e+02 2.388927999999999940e+01
1.139500000000000028e+02 2.837740000000000151e+01
1.140000000000000000e+02 8.280962999999999852e+01
1.140499999999999972e+02 3.397890999999999906e+01
1.140999999999999943e+02 5.402617999999999654e+01
1.141500000000000057e+02 1.157781999999999911e+01
1.142000000000000028e+02 3.534065999999999974e+01
1.142500000000000000e+02 1.555424999999999969e+01
1.142999999999999972e+02 1.706806999999999874e+01
1.143499999999999943e+02 1.709231000000000122e+01
1.144000000000000057e+02 2.575028999999999968e+01
1.144500000000000028e+02 1.934695999999999927e+01
1.145000000000000000e+02 2.449230000000000018e+01
1.145499999999999972e+02 6.994299999999999784e+01
1.145999999999999943e+02 3.079643000000000086e+01
1.146500000000000057e+02 3.101810000000000045e+01
1.147000000000000028e+02 2.363230000000000075e+01
1.147500000000000000e+02 2.309935000000000116e+01
1.147999999999999972e+02 4.632056000000000040e+01
1.148499999999999943e+02 1.922749900000000025e+02
1.149000000000000057e+02 2.070854999999999890e+01
1.149500000000000028e+02 1.798511999999999844e+01
1.150000000000000000e+02 5.165903999999999741e+01
1.150499999999999972e+02 1.739977999999999980e+01
1.150999999999999943e+02 2.255049999999999955e+01
1.151500000000000057e+02 2.618497999999999948e+01
1.152000000000000028e+02 8.293950000000000600e+00
1.152500000000000000e+02 9.785840000000000316e+00
1.152999999999999972e+02 2.694671999999999912e+01
1.153499999999999943e+02 2.578293999999999997e+01
1.154000000000000057e+02 3.802038999999999902e+01
1.154500000000000028e+02 8.009489999999999554e+00
1.155000000000000000e+02 3.154331000000000174e+01
1.155499999999999972e+02 2.285801000000000016e+01
1.155999999999999943e+02 2.202431999999999945e+01
1.156500000000000057e+02 3.159093000000000018e+01
1.157000000000000028e+02 3.158348000000000155e+01
1.157500000000000000e+02 2.670796999999999954e+01
1.157999999999999972e+02 7.184009999999999785e+00
1.158499999999999943e+02 2.387188000000000088e+01
1.159000000000000057e+02 1.129513999999999996e+01
1.159500000000000028e+02 8.369020000000000792e+00
1.160000000000000000e+02 1.414189000000000007e+01
1.160499999999999972e+02 1.675966999999999985e+01
1.160999999999999943e+02 2.455467000000000155e+01
1.161500000000000057e+02 1.823293999999999926e+01
1.162000000000000028e+02 2.811722999999999928e+01
1.162500000000000000e+02 3.397095000000000198e+01
1.162999999999999972e+02 1.187536000000000058e+01
1.163499999999999943e+02 3.539661000000000257e+01
1.164000000000000057e+02 2.237878999999999863e+01
1.164500000000000028e+02 2.163939999999999841e+01
1.165000000000000000e+02 2.760354999999999848e+01
1.165499999999999972e+02 4.594979999999999620e+00
1.165999999999999943e+02 3.280695999999999657e+01
1.166500000000000057e+02 1.175772000000000084e+01
1.167000000000000028e+02 2.800394999999999968e+01
1.167500000000000000e+02 4.113034999999999997e+01
1.167999999999999972e+02 1.426628000000000007e+01
1.168499999999999943e+02 3.310672999999999888e+01
1.169000000000000057e+02 2.918637999999999977e+01
1.169500000000000028e+02 1.496128000000000036e+01
1.170000000000000000e+02 2.701812999999999931e+01
1.170499999999999972e+02 2.241519999999999868e+01
1.170999999999999943e+02 3.418739000000000061e+01
1.171500000000000057e+02 5.194534999999999769e+01
1.172000000000000028e+02 2.667877999999999972e+01
1.172500000000000000e+02 3.818166999999999689e+01
1.172999999999999972e+02 8.095729999999999649e+00
1.173499999999999943e+02 6.467588000000000648e+01
1.174000000000000057e+02 2.491893999999999920e+01
1.174500000000000028e+02 5.875003999999999849e+01
1.175000000000000000e+02 3.280433000000000021e+01
1.175499999999999972e+02 2.710793999999999926e+01
1.175999999999999943e+02 7.648972000000000548e+01
1.176500000000000057e+02 4.327174999999999727e+01
1.177000000000000028e+02 2.796224000000000132e+01
1.177500000000000000e+02 2.759724999999999895e+01
1.177999999999999972e+02 3.045770999999999873e+01
1.178499999999999943e+02 3.108284000000000091e+01
1.179000000000000057e+02 1.323605000000000054e+01
1.179500000000000028e+02 1.038137000000000043e+01
1.180000000000000000e+02 3.092791000000000068e+01
1.180499999999999972e+02 5.795298999999999978e+01
1.180999999999999943e+02 2.172653999999999996e+01
1.181500000000000057e+02 3.130357000000000056e+01
1.182000000000000028e+02 3.407911000000000001e+01
1.182500000000000000e+02 1.940361000000000047e+01
1.182999999999999972e+02 2.974626999999999910e+01
1.183499999999999943e+02 3.772359999999999758e+01
1.184000000000000057e+02 4.505722000000000094e+01
1.184500000000000028e+02 4.113909000000000304e+01
1.185000000000000000e+02 2.814114999999999966e+01
1.185499999999999972e+02 3.790471999999999753e+01
1.185999999999999943e+02 3.088899999999999935e+01
1.186500000000000057e+02 6.480030000000000179e+00
1.187000000000000028e+02 3.311111999999999966e+01
1.187500000000000000e+02 1.933748999999999896e+01
1.187999999999999972e+02 2.370805999999999969e+01
1.188499999999999943e+02 4.952524999999999977e+01
1.189000000000000057e+02 1.783495999999999881e+01
1.189500000000000028e+02 2.464104999999999990e+01
1.190000000000000000e+02 3.283324000000000353e+01
1.190499999999999972e+02 3.969774000000000314e+01
1.190999999999999943e+02 3.538996999999999815e+01
1.191500000000000057e+02 2.360285000000000011e+01
1.192000000000000028e+02 2.931624000000000052e+01
1.192500000000000000e+02 1.323147999999999946e+01
1.192999999999999972e+02 8.249687000000000126e+01
1.193499999999999943e+02 2.381331000000000131e+01
1.194000000000000057e+02 2.056734000000000151e+01
1.194500000000000028e+02 2.763605000000000089e+01
1.195000000000000000e+02 5.090131000000000228e+01
1.195499999999999972e+02 3.897563999999999851e+01
1.195999999999999943e+02 1.937190000000000012e+01
1.196500000000000057e+02 2.583424000000000120e+01
1.197000000000000028e+02 2.228175999999999846e+01
1.197500000000000000e+02 1.856337999999999866e+01
1.197999999999999972e+02 3.096760000000000090e+01
1.198499999999999943e+02 2.349327999999999861e+01
1.199000000000000057e+02 2.480146999999999835e+01
1.199500000000000028e+02 3.880734999999999957e+01
1.200000000000000000e+02 2.983645999999999887e+01
1.200499999999999972e+02 2.035492999999999952e+01
1.200999999999999943e+02 2.062914999999999921e+01
1.201500000000000057e+02 1.365897000000000006e+01
1.202000000000000028e+02 2.696790999999999983e+01
1.202500000000000000e+02 2.319718999999999909e+01
1.202999999999999972e+02 1.596974999999999945e+01
1.203499999999999943e+02 3.459960999999999842e+01
1.204000000000000057e+02 2.529785000000000039e+01
1.204500000000000028e+02 1.364958000000000027e+01
1.205000000000000000e+02 1.496716999999999942e+01
1.205499999999999972e+02 3.217701000000000278e+01
1.205999999999999943e+02 1.615662000000000020e+01
1.206500000000000057e+02 3.325699999999999790e+01
1.207000000000000028e+02 2.350162999999999869e+01
1.207500000000000000e+02 6.639649999999999608e+00
1.207999999999999972e+02 4.039643999999999835e+01
1.208499999999999943e+02 9.801801000000000386e+01
1.209000000000000057e+02 1.288022999999999918e+01
1.209500000000000028e+02 1.575126999999999988e+01
1.210000000000000000e+02 5.691320000000000157e+00
1.210499999999999972e+02 2.326850999999999914e+01
1.210999999999999943e+02 2.875124999999999886e+01
1.211500000000000057e+02 1.624624000000000024e+01
1.212000000000000028e+02 3.329872999999999905e+01
1.212500000000000000e+02 4.929666999999999888e+01
1.212999999999999972e+02 4.294568999999999903e+01
1.213499999999999943e+02 1.763304000000000116e+01
1.214000000000000057e+02 1.123587000000000025e+01
1.214500000000000028e+02 4.080789999999999651e+01
1.215000000000000000e+02 1.937036000000000158e+01
1.215499999999999972e+02 1.588100000000000023e+01
1.215999999999999943e+02 7.917760000000000353e+00
1.216500000000000057e+02 2.535431000000000168e+01
1.217000000000000028e+02 1.131945999999999941e+01
1.217500000000000000e+02 1.097502000000000066e+01
1.217999999999999972e+02 1.009812999999999938e+01
1.218499999999999943e+02 2.037680999999999898e+01
1.219000000000000057e+02 2.691358999999999924e+01
1.219500000000000028e+02 1.741032999999999831e+01
1.220000000000000000e+02 3.177239000000000146e+01
1.220499999999999972e+02 2.042774999999999963e+01
1.220999999999999943e+02 9.251409999999999911e+00
1.221500000000000057e+02 4.252044999999999675e+01
1.222000000000000028e+02 2.391347000000000023e+01
1.222500000000000000e+02 1.052459999999999951e+01
1.222999999999999972e+02 1.148133999999999943e+01
1.223499999999999943e+02 9.131999999999999673e+00
1.224000000000000057e+02 1.600553999999999988e+01
1.224500000000000028e+02 3.034083000000000041e+01
1.225000000000000000e+02 1.729845999999999862e+01
1.225499999999999972e+02 1.799337999999999838e+01
1.225999999999999943e+02 1.410055000000000014e+01
1.226500000000000057e+02 2.778187000000000140e+01
1.227000000000000028e+02 3.294637000000000171e+01
1.227500000000000000e+02 3.151107999999999976e+01
1.227999999999999972e+02 3.675634999999999764e+01
1.228499999999999943e+02 9.178860000000000241e+00
1.229000000000000057e+02 2.961701000000000050e+01
1.229500000000000028e+02 6.020730000000000359e+00
1.230000000000000000e+02 1.859377999999999886e+01
1.230499999999999972e+02 2.806923000000000101e+01
1.230999999999999943e+02 1.273888999999999960e+01
1.231500000000000057e+02 1.731891999999999854e+01
1.232000000000000028e+02 1.751426000000000016e+01
1.232500000000000000e+02 1.339235000000000042e+01
1.232999999999999972e+02 1.674977000000000160e+01
1.233499999999999943e+02 5.772102000000000288e+01
1.234000000000000057e+02 6.044019999999999726e+00
1.234500000000000028e+02 2.135536000000000101e+01
1.235000000000000000e+02 5.182979999999999698e+00
1.235499999999999972e+02 7.784570000000000434e+00
1.235999999999999943e+02 1.562622999999999962e+01
1.236500000000000057e+02 1.093815000000000026e+01
1.237000000000000028e+02 2.793457000000000079e+01
1.237500000000000000e+02 1.229318999999999917e+01
1.237999999999999972e+02 1.261283000000000065e+01
1.238499999999999943e+02 9.278320000000000789e+00
1.239000000000000057e+02 1.132324000000000019e+01
1.239500000000000028e+02 2.819316999999999851e+01
1.240000000000000000e+02 2.748909999999999965e+00
1.240499999999999972e+02 6.279010000000000424e+00
1.240999999999999943e+02 2.571470000000000056e+01
1.241500000000000057e+02 2.554114999999999824e+01
1.242000000000000028e+02 6.643609999999999793e+00
1.242500000000000000e+02 2.611410000000000053e+01
1.242999999999999972e+02 2.244022999999999968e+01
1.243499999999999943e+02 1.702828999999999837e+01
1.244000000000000057e+02 1.165793999999999997e+01
1.244500000000000028e+02 1.096599999999999930e+01
1.245000000000000000e+02 1.358783999999999992e+01
1.245499999999999972e+02 8.366649999999999920e+00
1.245999999999999943e+02 1.407433999999999941e+01
1.246500000000000057e+02 1.095925000000000082e+01
1.247000000000000028e+02 2.164895999999999887e+01
1.247500000000000000e+02 3.037702000000000169e+01
1.247999999999999972e+02 2.899812000000000012e+01
1.248499999999999943e+02 3.042374999999999829e+01
1.249000000000000057e+02 2.619390999999999892e+01
1.249500000000000028e+02 1.036265999999999998e+01
1.250000000000000000e+02 1.466302999999999912e+01
1.250499999999999972e+02 6.539042000000000598e+01
1.250999999999999943e+02 2.761058999999999841e+01
1.251500000000000057e+02 3.032468000000000075e+01
1.252000000000000028e+02 2.402734999999999843e+01
1.252500000000000000e+02 1.391663999999999923e+01
1.252999999999999972e+02 3.210840000000000316e+01
1.253499999999999943e+02 1.804352000000000089e+01
1.254000000000000057e+02 7.167749999999999844e+00
1.254500000000000028e+02 1.217000999999999955e+01
1.255000000000000000e+02 1.075257000000000041e+01
1.255499999999999972e+02 2.667990999999999957e+01
1.255999999999999943e+02 2.635820999999999970e+01
1.256500000000000057e+02 3.099487999999999843e+01
1.257000000000000028e+02 2.018086999999999875e+01
1.257500000000000000e+02 1.562176999999999971e+01
1.257999999999999972e+02 3.027056999999999931e+01
1.258499999999999943e+02 2.742255000000000109e+01
1.259000000000000057e+02 3.946369999999999933e+00
1.259500000000000028e+02 5.526852999999999838e+01
1.260000000000000000e+02 2.492607999999999890e+01
1.260499999999999972e+02 2.562087000000000003e+01
1.260999999999999943e+02 1.224776999999999916e+01
1.261500000000000057e+02 2.934131999999999962e+01
1.262000000000000028e+02 2.589104999999999990e+01
1.262500000000000000e+02 6.792889999999999873e+00
1.262999999999999972e+02 4.154840000000000089e+00
1.263499999999999943e+02 2.707487000000000066e+01
1.264000000000000057e+02 1.985734000000000066e+01
1.264500000000000028e+02 2.118264999999999887e+01
1.265000000000000000e+02 1.687472999999999956e+01
1.265499999999999972e+02 1.225995999999999952e+01
1.265999999999999943e+02 1.109010999999999925e+01
1.266500000000000057e+02 1.580549000000000071e+01
1.267000000000000028e+02 6.603699999999999903e+00
1.267500000000000000e+02 1.347010000000000041e+01
1.267999999999999972e+02 1.712099999999999866e+01
1.268499999999999943e+02 2.138017999999999930e+01
1.269000000000000057e+02 2.108429999999999893e+01
1.269500000000000028e+02 1.313095999999999997e+01
1.270000000000000000e+02 2.892959000000000103e+01
1.270499999999999972e+02 2.848356000000000066e+01
1.270999999999999943e+02 1.226135000000000019e+01
1.271500000000000057e+02 7.292259999999999742e+00
1.272000000000000028e+02 1.448560999999999943e+01
1.272500000000000000e+02 3.644780000000000086e+01
1.272999999999999972e+02 1.648257999999999868e+01
1.273499999999999943e+02 6.066449999999999676e+00
1.274000000000000057e+02 9.289780000000000371e+00
1.274500000000000028e+02 1.380552999999999919e+01
1.275000000000000000e+02 1.017812999999999946e+01
1.275499999999999972e+02 1.517027000000000037e+01
1.275999999999999943e+02 9.834550000000000125e+00
1.276500000000000057e+02 7.914509999999999934e+00
1.277000000000000028e+02 1.629635999999999996e+01
1.277500000000000000e+02 2.973904999999999887e+01
1.277999999999999972e+02 4.924739999999999895e+01
1.278499999999999943e+02 1.321363000000000021e+01
1.279000000000000057e+02 1.882349999999999923e+01
1.279500000000000028e+02 2.276069999999999993e+01
1.280000000000000000e+02 1.088869000000000042e+01
1.280500000000000114e+02 1.745165000000000077e+01
1.280999999999999943e+02 1.258140000000000036e+01
1.281500000000000057e+02 7.535330000000000084e+00
1.281999999999999886e+02 3.014664000000000144e+01
1.282500000000000000e+02 2.639292000000000016e+01
1.283000000000000114e+02 1.531245000000000012e+01
1.283499999999999943e+02 9.879279999999999617e+00
1.284000000000000057e+02 1.749611000000000161e+01
1.284499999999999886e+02 1.478755999999999915e+01
1.285000000000000000e+02 2.315115000000000123e+01
1.285500000000000114e+02 2.057322999999999880e+01
1.285999999999999943e+02 1.623961999999999861e+01
1.286500000000000057e+02 2.674785999999999930e+01
1.286999999999999886e+02 1.095628999999999920e+01
1.287500000000000000e+02 9.701150000000000162e+00
1.288000000000000114e+02 1.059529000000000032e+01
1.288499999999999943e+02 6.683239999999999625e+00
1.289000000000000057e+02 6.939040000000000319e+00
1.289499999999999886e+02 1.104921000000000042e+01
1.290000000000000000e+02 7.783059999999999867e+00
1.290500000000000114e+02 1.103355999999999959e+01
1.290999999999999943e+02 4.285490000000000244e+00
1.291500000000000057e+02 1.604313000000000144e+01
1.291999999999999886e+02 6.597590000000000288e+00
1.292500000000000000e+02 1.180477999999999916e+01
1.293000000000000114e+02 1.691918000000000077e+01
1.293499999999999943e+02 8.280730000000000146e+00
1.294000000000000057e+02 1.785857000000000028e+01
1.294499999999999886e+02 6.943749999999999645e+00
1.295000000000000000e+02 9.323539999999999495e+00
1.295500000000000114e+02 5.721020000000000216e+00
1.295999999999999943e+02 3.789316000000000173e+01
1.296500000000000057e+02 2.074430999999999869e+01
1.296999999999999886e+02 1.090163000000000082e+01
1.297500000000000000e+02 1.103656999999999933e+01
1.298000000000000114e+02 9.860020000000000451e+00
1.298499999999999943e+02 4.633670000000000400e+00
1.299000000000000057e+02 8.471149999999999736e+00
1.299499999999999886e+02 1.083127999999999957e+01
1.300000000000000000e+02 7.171100000000000030e+00
1.300500000000000114e+02 9.679779999999999163e+00
1.300999999999999943e+02 1.826284000000000063e+01
1.301500000000000057e+02 1.590098000000000056e+01
1.301999999999999886e+02 1.729249000000000080e+01
1.302500000000000000e+02 1.565379000000000076e+01
1.303000000000000114e+02 8.184350000000000236e+00
1.303499999999999943e+02 1.198382999999999932e+01
1.304000000000000057e+02 1.707216999999999985e+01
1.304499999999999886e+02 2.056102999999999881e+01
1.305000000000000000e+02 4.579290000000000305e+00
1.305500000000000114e+02 1.979803000000000068e+01
1.305999999999999943e+02 7.790060000000000429e+00
1.306500000000000057e+02 1.486847999999999992e+01
1.306999999999999886e+02 6.377729999999999677e+00
1.307500000000000000e+02 7.657149999999999679e+00
1.308000000000000114e+02 6.443200000000000038e+00
1.308499999999999943e+02 9.082110000000000127e+00
1.309000000000000057e+02 1.031755000000000067e+01
1.309499999999999886e+02 1.061247999999999969e+01
1.310000000000000000e+02 1.726014999999999944e+01
1.310500000000000114e+02 5.378090000000000259e+00
1.310999999999999943e+02 1.416168000000000049e+01
1.311500000000000057e+02 7.811490000000000045e+00
1.311999999999999886e+02 6.176309999999999967e+00
1.312500000000000000e+02 7.505609999999999893e+00
1.313000000000000114e+02 1.064573000000000036e+01
1.313499999999999943e+02 1.403414000000000073e+01
1.314000000000000057e+02 1.396671000000000085e+01
1.314499999999999886e+02 1.120986000000000082e+01
1.315000000000000000e+02 7.177240000000000286e+00
1.315500000000000114e+02 5.860229999999999606e+00
1.315999999999999943e+02 1.818340999999999852e+01
1.316500000000000057e+02 1.314441000000000059e+01
1.316999999999999886e+02 8.582119999999999749e+00
1.317500000000000000e+02 1.142911999999999928e+01
1.318000000000000114e+02 1.572930999999999990e+01
1.318499999999999943e+02 6.596239999999999881e+00
1.319000000000000057e+02 5.792010000000000325e+00
1.319499999999999886e+02 5.129150000000000098e+00
1.320000000000000000e+02 6.888630000000000031e+00
1.320500000000000114e+02 6.820109999999999673e+00
1.320999999999999943e+02 2.437922999999999973e+01
1.321500000000000057e+02 5.836570000000000036e+00
1.321999999999999886e+02 1.560810000000000031e+01
1.322500000000000000e+02 1.066009000000000029e+01
1.323000000000000114e+02 3.511620000000000186e+00
1.323499999999999943e+02 7.254800000000000360e+00
1.324000000000000057e+02 3.996919999999999806e+00
1.324499999999999886e+02 1.254138999999999982e+01
1.325000000000000000e+02 5.645179999999999865e+00
1.325500000000000114e+02 1.488218999999999959e+01
1.325999999999999943e+02 7.658870000000000289e+00
1.326500000000000057e+02 6.205359999999999765e+00
1.326999999999999886e+02 9.667780000000000484e+00
1.327500000000000000e+02 5.673879999999999590e+00
1.328000000000000114e+02 6.359609999999999985e+00
1.328499999999999943e+02 4.067820000000000213e+00
1.329000000000000057e+02 2.697992999999999952e+01
1.329499999999999886e+02 2.347999000000000080e+01
1.330000000000000000e+02 1.954298999999999964e+01
1.330500000000000114e+02 5.072659999999999947e+00
1.330999999999999943e+02 1.826099999999999923e+01
1.331500000000000057e+02 2.077548000000000172e+01
1.331999999999999886e+02 2.189535000000000053e+01
1.332500000000000000e+02 8.667519999999999669e+00
1.333000000000000114e+02 8.007730000000000459e+00
1.333499999999999943e+02 1.196283000000000030e+01
1.334000000000000057e+02 3.056140000000000079e+00
1.334499999999999886e+02 2.639260000000000161e+00
1.335000000000000000e+02 2.896657000000000082e+01
1.335500000000000114e+02 1.310218000000000060e+01
1.335999999999999943e+02 9.187070000000000292e+00
1.336500000000000057e+02 4.034200000000000230e+00
1.336999999999999886e+02 1.795569000000000059e+01
1.337500000000000000e+02 8.742869999999999919e+00
1.338000000000000114e+02 1.875312999999999874e+01
1.338499999999999943e+02 1.588837999999999973e+01
1.339000000000000057e+02 1.755890000000000128e+01
1.339499999999999886e+02 8.711740000000000705e+00
1.340000000000000000e+02 3.947970000000000201e+00
1.340500000000000114e+02 7.957779999999999632e+00
1.340999999999999943e+02 2.297654999999999959e+01
1.341500000000000057e+02 9.382889999999999731e+00
1.341999999999999886e+02 1.368873999999999924e+01
1.342500000000000000e+02 7.231910000000000061e+00
1.343000000000000114e+02 1.923947000000000074e+01
1.343499999999999943e+02 3.119594000000000023e+01
1.344000000000000057e+02 1.171851000000000020e+01
1.344499999999999886e+02 1.736077999999999832e+01
1.345000000000000000e+02 2.207066999999999979e+01
1.345500000000000114e+02 1.294671999999999912e+01
1.345999999999999943e+02 1.195064999999999955e+01
1.346500000000000057e+02 9.959450000000000358e+00
1.346999999999999886e+02 1.287975999999999921e+01
1.347500000000000000e+02 1.395993999999999957e+01
1.348000000000000114e+02 4.561359999999999637e+00
1.348499999999999943e+02 5.349289999999999878e+00
1.349000000000000057e+02 1.913069000000000131e+01
1.349499999999999886e+02 1.715213999999999928e+01
1.350000000000000000e+02 9.056630000000000180e+00
1.350500000000000114e+02 4.929170000000000051e+00
1.350999999999999943e+02 1.027678000000000047e+01
1.351500000000000057e+02 9.830370000000000275e+00
1.351999999999999886e+02 1.866094000000000008e+01
1.352500000000000000e+02 9.153740000000000876e+00
1.353000000000000114e+02 8.819940000000000779e+00
1.353499999999999943e+02 7.763939999999999841e+00
1.354000000000000057e+02 5.332029999999999603e+00
1.354499999999999886e+02 1.217032000000000025e+01
1.355000000000000000e+02 6.830059999999999576e+00
1.355500000000000114e+02 7.171640000000000015e+00
1.355999999999999943e+02 8.971719999999999473e+00
1.356500000000000057e+02 1.882441999999999993e+01
1.356999999999999886e+02 2.449007999999999896e+01
1.357500000000000000e+02 1.286448999999999998e+01
1.358000000000000114e+02 1.678586999999999918e+01
1.358499999999999943e+02 7.161950000000000038e+00
1.359000000000000057e+02 2.559184000000000125e+01
1.359499999999999886e+02 1.211660000000000004e+01
1.360000000000000000e+02 1.133404999999999951e+01
1.360500000000000114e+02 1.857074000000000069e+01
1.360999999999999943e+02 1.422278999999999982e+01
1.361500000000000057e+02 1.819504999999999839e+01
1.361999999999999886e+02 7.235400000000000276e+00
1.362500000000000000e+02 1.271800999999999959e+01
1.363000000000000114e+02 2.400085999999999942e+01
1.363499999999999943e+02 2.470253999999999905e+01
1.364000000000000057e+02 1.134553999999999974e+01
1.364499999999999886e+02 6.205090000000000217e+00
1.365000000000000000e+02 8.305519999999999570e+00
1.365500000000000114e+02 8.850979999999999848e+00
1.365999999999999943e+02 2.361308999999999969e+01
1.366500000000000057e+02 2.123808000000000007e+01
1.366999999999999886e+02 1.695176000000000016e+01
1.367500000000000000e+02 5.571830000000000283e+00
1.368000000000000114e+02 1.831593000000000160e+01
1.368499999999999943e+02 1.204144999999999932e+01
1.369000000000000057e+02 3.207788999999999646e+01
1.369499999999999886e+02 1.083946000000000076e+01
1.370000000000000000e+02 9.453519999999999257e+00
1.370500000000000114e+02 9.426009999999999778e+00
1.370999999999999943e+02 7.115990000000000038e+00
1.371500000000000057e+02 2.362546999999999997e+01
1.371999999999999886e+02 1.549206000000000039e+01
1.372500000000000000e+02 9.786770000000000636e+00
1.373000000000000114e+02 1.484285999999999994e+01
1.373499999999999943e+02 1.139607999999999954e+01
1.374000000000000057e+02 6.103720000000000034e+00
1.374499999999999886e+02 7.195310000000000095e+00
1.375000000000000000e+02 1.701705000000000112e+01
1.375500000000000114e+02 4.880510000000000126e+00
1.375999999999999943e+02 1.207522999999999946e+01
1.376500000000000057e+02 1.499403000000000041e+01
1.376999999999999886e+02 2.699533999999999878e+01
1.377500000000000000e+02 1.995699000000000112e+01
1.378000000000000114e+02 5.810109999999999886e+00
1.378499999999999943e+02 1.401453000000000060e+01
1.379000000000000057e+02 9.237719999999999487e+00
1.379499999999999886e+02 2.146988999999999947e+01
1.380000000000000000e+02 1.962623999999999924e+01
1.380500000000000114e+02 7.993219999999999992e+00
1.380999999999999943e+02 9.865959999999999397e+00
1.381500000000000057e+02 1.126892999999999923e+01
1.381999999999999886e+02 1.382108000000000025e+01
1.382500000000000000e+02 4.999030000000000307e+00
1.383000000000000114e+02 3.168319999999999936e+01
1.383499999999999943e+02 2.216751000000000005e+01
1.384000000000000057e+02 1.425385999999999953e+01
1.384499999999999886e+02 7.362169999999999881e+00
1.385000000000000000e+02 1.896799000000000035e+01
1.385500000000000114e+02 3.559019999999999850e+00
1.385999999999999943e+02 1.100256000000000078e+01
1.386500000000000057e+02 1.889563000000000059e+01
1.386999999999999886e+02 1.274255999999999922e+01
1.387500000000000000e+02 1.008276000000000039e+01
1.388000000000000114e+02 2.075150999999999968e+01
1.388499999999999943e+02 2.348845000000000027e+01
1.389000000000000057e+02 2.561542000000000030e+01
1.389499999999999886e+02 2.260905999999999949e+01
1.390000000000000000e+02 6.321439999999999948e+00
1.390500000000000114e+02 1.655858999999999881e+01
1.390999999999999943e+02 1.334623000000000026e+01
1.391500000000000057e+02 6.242880000000000429e+00
1.391999999999999886e+02 4.686469999999999914e+00
1.392500000000000000e+02 3.004495999999999967e+01
1.393000000000000114e+02 2.154741999999999891e+01
1.393499999999999943e+02 1.325040000000000084e+01
1.394000000000000057e+02 2.131981000000000037e+01
1.394499999999999886e+02 2.157620999999999967e+01
1.395000000000000000e+02 3.294765999999999906e+01
1.395500000000000114e+02 1.865565000000000140e+01
1.395999999999999943e+02 1.963851000000000013e+01
1.396500000000000057e+02 2.301435999999999993e+01
1.396999999999999886e+02 1.353100000000000058e+01
1.397500000000000000e+02 1.104887000000000086e+01
1.398000000000000114e+02 1.046923999999999921e+01
1.398499999999999943e+02 9.737970000000000681e+00
1.399000000000000057e+02 3.852269999999999861e+00
1.399499999999999886e+02 2.412503999999999849e+01
1.400000000000000000e+02 8.057370000000000587e+00
1.400500000000000114e+02 1.830609000000000108e+01
1.400999999999999943e+02 1.708821000000000012e+01
1.401500000000000057e+02 2.127659999999999840e+01
1.401999999999999886e+02 1.711130999999999958e+01
1.402500000000000000e+02 3.521327000000000140e+01
1.403000000000000114e+02 2.610726000000000013e+01
1.403499999999999943e+02 1.902206999999999937e+01
1.404000000000000057e+02 2.266310000000000002e+01
1.404499999999999886e+02 8.987989999999999924e+00
1.405000000000000000e+02 2.568555999999999884e+01
1.405500000000000114e+02 1.073633000000000060e+01
1.405999999999999943e+02 2.179745000000000132e+01
1.406500000000000057e+02 1.295106000000000002e+01
1.406999999999999886e+02 9.655409999999999826e+00
1.407500000000000000e+02 1.994911000000000101e+01
1.408000000000000114e+02 9.842510000000000758e+00
1.408499999999999943e+02 1.927076999999999884e+01
1.409000000000000057e+02 2.987584000000000017e+01
1.409499999999999886e+02 2.224530000000000030e+01
1.410000000000000000e+02 1.676268999999999920e+01
1.410500000000000114e+02 2.875635000000000119e+01
1.410999999999999943e+02 1.017261000000000060e+01
1.411500000000000057e+02 1.959879000000000104e+01
1.411999999999999886e+02 2.415905000000000058e+01
1.412500000000000000e+02 1.916745999999999839e+01
1.413000000000000114e+02 2.416562000000000054e+01
1.413499999999999943e+02 1.811393999999999949e+01
1.414000000000000057e+02 6.964610000000000412e+00
1.414499999999999886e+02 1.872642000000000095e+01
1.415000000000000000e+02 8.088139999999999219e+00
1.415500000000000114e+02 2.674459999999999837e+01
1.415999999999999943e+02 5.611640000000000406e+00
1.416500000000000057e+02 2.491560000000000130e+01
1.416999999999999886e+02 2.618239000000000161e+01
1.417500000000000000e+02 7.764770000000000394e+00
1.418000000000000114e+02 3.241476999999999720e+01
1.418499999999999943e+02 2.819204999999999828e+01
1.419000000000000057e+02 1.100989000000000040e+01
1.419499999999999886e+02 2.188267000000000095e+01
1.420000000000000000e+02 5.239559999999999995e+00
1.420500000000000114e+02 1.005743000000000009e+01
1.420999999999999943e+02 2.332842000000000127e+01
1.421500000000000057e+02 1.628628000000000142e+01
1.421999999999999886e+02 2.239485000000000170e+01
1.422500000000000000e+02 4.633845000000000169e+01
1.423000000000000114e+02 2.264829999999999899e+01
1.423499999999999943e+02 1.408567999999999998e+01
1.424000000000000057e+02 9.640000000000000568e+00
1.424499999999999886e+02 1.827009999999999934e+01
1.425000000000000000e+02 2.327091000000000065e+01
1.425500000000000114e+02 2.269137999999999877e+01
1.425999999999999943e+02 2.518121999999999971e+01
1.426500000000000057e+02 2.211205999999999960e+01
1.426999999999999886e+02 3.132533000000000101e+01
1.427500000000000000e+02 9.851639999999999731e+00
1.428000000000000114e+02 1.583553999999999995e+01
1.428499999999999943e+02 2.217453000000000074e+01
1.429000000000000057e+02 2.583558999999999983e+01
1.429499999999999886e+02 3.027467000000000041e+01
1.430000000000000000e+02 2.118234999999999957e+01
1.430500000000000114e+02 6.576660000000000394e+00
1.430999999999999943e+02 3.472420000000000062e+00
1.431500000000000057e+02 7.013989999999999725e+00
1.431999999999999886e+02 3.639596999999999838e+01
1.432500000000000000e+02 2.062311000000000050e+01
1.433000000000000114e+02 2.999031000000000091e+01
1.433499999999999943e+02 2.613682000000000016e+01
1.434000000000000057e+02 2.761110000000000042e+01
1.434499999999999886e+02 1.073066000000000031e+01
1.435000000000000000e+02 2.755587999999999838e+01
1.435500000000000114e+02 1.443440999999999974e+01
1.435999999999999943e+02 1.884791999999999845e+01
1.436500000000000057e+02 2.699352000000000018e+01
1.436999999999999886e+02 1.523629999999999995e+01
1.437500000000000000e+02 1.124995000000000012e+01
1.438000000000000114e+02 2.524434000000000111e+01
1.438499999999999943e+02 1.414466000000000001e+01
1.439000000000000057e+02 7.648469999999999658e+00
1.439499999999999886e+02 1.564841999999999977e+01
1.440000000000000000e+02 2.078413000000000110e+01
1.440500000000000114e+02 2.121765999999999863e+01
1.440999999999999943e+02 2.556933000000000078e+01
1.441500000000000057e+02 1.889534000000000091e+01
1.441999999999999886e+02 3.188156000000000034e+01
1.442500000000000000e+02 2.421105999999999980e+01
1.443000000000000114e+02 2.482633999999999830e+01
1.443499999999999943e+02 8.897759999999999891e+00
1.444000000000000057e+02 1.043999999999999950e+01
1.444499999999999886e+02 2.241860000000000142e+01
1.445000000000000000e+02 2.640483000000000047e+01
1.445500000000000114e+02 2.489722000000000079e+01
1.445999999999999943e+02 3.076633999999999958e+01
1.446500000000000057e+02 1.994632000000000005e+01
1.446999999999999886e+02 1.873328000000000060e+01
1.447500000000000000e+02 2.539406999999999925e+01
1.448000000000000114e+02 1.335312000000000054e+01
1.448499999999999943e+02 2.030490999999999957e+01
1.449000000000000057e+02 2.054241000000000028e+01
1.449499999999999886e+02 3.175977999999999923e+01
1.450000000000000000e+02 1.364682999999999957e+01
1.450500000000000114e+02 6.767380000000000173e+00
1.450999999999999943e+02 1.210684999999999967e+01
1.451500000000000057e+02 5.496559999999999668e+00
1.451999999999999886e+02 1.093520000000000003e+01
1.452500000000000000e+02 6.322219999999999729e+00
1.453000000000000114e+02 4.349099999999999966e+00
1.453499999999999943e+02 1.472247999999999912e+01
1.454000000000000057e+02 1.111640000000000050e+01
1.454499999999999886e+02 1.470600999999999914e+01
1.455000000000000000e+02 4.041409999999999947e+00
1.455500000000000114e+02 1.525845999999999947e+01
1.455999999999999943e+02 1.864048999999999978e+01
1.456500000000000057e+02 3.660660000000000025e+00
1.456999999999999886e+02 1.508441000000000010e+01
1.457500000000000000e+02 1.713059000000000154e+01
1.458000000000000114e+02 8.527929999999999566e+00
1.458499999999999943e+02 1.733751000000000175e+01
1.459000000000000057e+02 2.095410000000000039e+01
1.459499999999999886e+02 2.528168000000000148e+01
1.460000000000000000e+02 5.013359999999999594e+00
1.460500000000000114e+02 1.131412000000000084e+01
1.460999999999999943e+02 5.367960000000000065e+00
1.461500000000000057e+02 1.540987999999999936e+01
1.461999999999999886e+02 9.514659999999999229e+00
1.462500000000000000e+02 1.102163999999999966e+01
1.463000000000000114e+02 2.026048000000000116e+01
1.463499999999999943e+02 4.987090000000000245e+00
1.464000000000000057e+02 8.828799999999999315e+00
1.464499999999999886e+02 6.537390000000000256e+00
1.465000000000000000e+02 1.516070999999999991e+01
1.465500000000000114e+02 8.341430000000000788e+00
1.465999999999999943e+02 7.293210000000000193e+00
1.466500000000000057e+02 1.592661000000000016e+01
1.466999999999999886e+02 6.861679999999999779e+00
1.467500000000000000e+02 4.969330000000000247e+00
1.468000000000000114e+02 1.279044000000000025e+01
1.468499999999999943e+02 4.030260000000000176e+00
1.469000000000000057e+02 1.135660000000000025e+01
1.469499999999999886e+02 2.473795000000000144e+01
1.470000000000000000e+02 1.329772999999999961e+01
1.470500000000000114e+02 8.728249999999999176e+00
1.470999999999999943e+02 1.106315000000000026e+01
1.471500000000000057e+02 2.433821999999999974e+01
1.471999999999999886e+02 9.550900000000000389e+00
1.472500000000000000e+02 1.251759000000000022e+01
1.473000000000000114e+02 2.338357999999999848e+01
1.473499999999999943e+02 2.089327000000000112e+01
1.474000000000000057e+02 1.284168999999999983e+01
1.474499999999999886e+02 1.266352000000000011e+01
1.475000000000000000e+02 4.583879999999999733e+00
1.475500000000000114e+02 1.757870000000000132e+01
1.475999999999999943e+02 1.779281999999999897e+01
1.476500000000000057e+02 7.078339999999999854e+00
1.476999999999999886e+02 5.091759999999999842e+00
1.477500000000000000e+02 1.687866000000000000e+01
1.478000000000000114e+02 1.684087999999999852e+01
1.478499999999999943e+02 6.404980000000000118e+00
1.479000000000000057e+02 2.246180999999999983e+01
1.479499999999999886e+02 2.159199999999999875e+01
1.480000000000000000e+02 2.269135999999999953e+01
1.480500000000000114e+02 1.532774000000000036e+01
1.480999999999999943e+02 1.432526999999999973e+01
1.481500000000000057e+02 1.299487000000000059e+01
1.481999999999999886e+02 1.600321999999999889e+01
1.482500000000000000e+02 6.046610000000000262e+00
1.483000000000000114e+02 6.069289999999999630e+00
1.483499999999999943e+02 1.304303999999999952e+01
1.484000000000000057e+02 1.562396000000000029e+01
1.484499999999999886e+02 6.118909999999999627e+00
1.485000000000000000e+02 7.845209999999999795e+00
1.485500000000000114e+02 5.887389999999999901e+00
1.485999999999999943e+02 7.120280000000000165e+00
1.486500000000000057e+02 3.005520000000000191e+00
1.486999999999999886e+02 1.504260999999999981e+01
1.487500000000000000e+02 9.307829999999999160e+00
1.488000000000000114e+02 1.220353000000000065e+01
1.488499999999999943e+02 6.879699999999999704e+00
1.489000000000000057e+02 2.094613999999999976e+01
1.489499999999999886e+02 1.353026000000000018e+01
1.490000000000000000e+02 2.240951000000000093e+01
1.490500000000000114e+02 2.275579000000000107e+01
1.490999999999999943e+02 2.480225000000000080e+01
1.491500000000000057e+02 2.587146999999999863e+01
1.491999999999999886e+02 2.850554999999999950e+01
1.492500000000000000e+02 5.714360000000000106e+00
1.493000000000000114e+02 5.971580000000000332e+00
1.493499999999999943e+02 1.827254999999999896e+01
1.494000000000000057e+02 1.373251999999999917e+01
1.494499999999999886e+02 7.791150000000000020e+00
1.495000000000000000e+02 1.597638000000000069e+01
1.495500000000000114e+02 2.677860000000000085e+01
1.495999999999999943e+02 5.613290000000000113e+00
1.496500000000000057e+02 1.302671999999999919e+01
1.496999999999999886e+02 1.507743999999999929e+01
1.497500000000000000e+02 1.520387999999999984e+01
1.498000000000000114e+02 1.256165999999999983e+01
1.498499999999999943e+02 6.046750000000000291e+00
1.499000000000000057e+02 1.519449000000000005e+01
1.499499999999999886e+02 1.900546999999999898e+01
1.500000000000000000e+02 1.852541000000000082e+01
