# Supplementary material for: Elevated concentrations cause upright alpha-synuclein conformation at lipid interfaces
Source: Nat Commun. 2023 Sep 18;14:5731. doi: 10.1038/s41467-023-39843-1 (PMC10507035; doi:10.1038/s41467-023-39843-1)
Supplement: Supplementary file 3 — Source Data [file 41467_2023_39843_MOESM3_ESM.zip › Source Data file/FigureS12/figS12_highLPR_rss_s8_r2.txt]

0.000000000000000000e+00 2.815241999999999933e+01
5.000000000000000278e-02 2.118915000000000148e+01
1.000000000000000056e-01 1.678346000000000160e+01
1.499999999999999944e-01 5.310299999999999798e+00
2.000000000000000111e-01 9.871990000000000265e+00
2.500000000000000000e-01 1.795290999999999926e+01
2.999999999999999889e-01 4.128121999999999758e+01
3.499999999999999778e-01 2.123980999999999852e+01
4.000000000000000222e-01 2.846575999999999951e+01
4.500000000000000111e-01 1.789443999999999946e+01
5.000000000000000000e-01 2.661418000000000106e+01
5.500000000000000444e-01 2.240849000000000046e+01
5.999999999999999778e-01 4.134998999999999825e+01
6.500000000000000222e-01 3.724607999999999919e+01
6.999999999999999556e-01 1.793412000000000006e+01
7.500000000000000000e-01 2.587714000000000070e+01
8.000000000000000444e-01 3.580230000000000246e+01
8.499999999999999778e-01 3.243630999999999887e+01
9.000000000000000222e-01 3.886625000000000085e+01
9.499999999999999556e-01 3.974539999999999651e+01
1.000000000000000000e+00 3.640353999999999957e+01
1.050000000000000044e+00 4.376646000000000214e+01
1.100000000000000089e+00 3.255552999999999741e+01
1.149999999999999911e+00 2.459042000000000172e+01
1.199999999999999956e+00 1.531452999999999953e+01
1.250000000000000000e+00 3.975439000000000078e+01
1.300000000000000044e+00 5.511411999999999978e+01
1.350000000000000089e+00 3.823387999999999920e+01
1.399999999999999911e+00 3.328793000000000291e+01
1.449999999999999956e+00 3.851308999999999827e+01
1.500000000000000000e+00 3.451102000000000203e+01
1.550000000000000044e+00 3.125827999999999918e+01
1.600000000000000089e+00 2.149859999999999971e+01
1.649999999999999911e+00 4.367643000000000342e+01
1.699999999999999956e+00 2.390829000000000093e+01
1.750000000000000000e+00 4.942736000000000018e+01
1.800000000000000044e+00 5.038978000000000179e+01
1.850000000000000089e+00 5.242983000000000260e+01
1.899999999999999911e+00 3.205601999999999663e+01
1.949999999999999956e+00 4.696860999999999819e+01
2.000000000000000000e+00 4.242963000000000306e+01
2.049999999999999822e+00 5.582028999999999996e+01
2.100000000000000089e+00 4.214965000000000117e+01
2.149999999999999911e+00 4.183066999999999780e+01
2.200000000000000178e+00 4.583541999999999916e+01
2.250000000000000000e+00 1.542435000000000045e+01
2.299999999999999822e+00 2.081349000000000160e+01
2.350000000000000089e+00 1.469614999999999938e+01
2.399999999999999911e+00 2.514912999999999954e+01
2.450000000000000178e+00 2.957291000000000025e+01
2.500000000000000000e+00 3.901059000000000054e+01
2.549999999999999822e+00 2.206155000000000044e+01
2.600000000000000089e+00 3.594570999999999827e+01
2.649999999999999911e+00 2.757050999999999874e+01
2.700000000000000178e+00 8.866110000000000824e+00
2.750000000000000000e+00 8.061838000000000193e+01
2.799999999999999822e+00 4.410231999999999886e+01
2.850000000000000089e+00 3.227358999999999867e+01
2.899999999999999911e+00 3.074446000000000012e+01
2.950000000000000178e+00 3.079744000000000170e+01
3.000000000000000000e+00 4.215240000000000009e+01
3.049999999999999822e+00 3.942267999999999972e+01
3.100000000000000089e+00 5.180541000000000196e+01
3.149999999999999911e+00 2.800760999999999967e+01
3.200000000000000178e+00 3.759564999999999912e+01
3.250000000000000000e+00 2.237434999999999974e+01
3.299999999999999822e+00 4.236294000000000182e+01
3.350000000000000089e+00 3.587939000000000078e+01
3.399999999999999911e+00 2.737994000000000128e+01
3.450000000000000178e+00 2.141813000000000144e+01
3.500000000000000000e+00 3.235139000000000209e+01
3.549999999999999822e+00 2.509462999999999866e+01
3.600000000000000089e+00 2.434199999999999875e+01
3.649999999999999911e+00 5.157459000000000060e+01
3.700000000000000178e+00 2.440741999999999834e+01
3.750000000000000000e+00 4.312772999999999968e+01
3.799999999999999822e+00 5.136261999999999972e+01
3.850000000000000089e+00 3.375694000000000017e+01
3.899999999999999911e+00 4.606063999999999936e+01
3.950000000000000178e+00 7.918104999999999905e+01
4.000000000000000000e+00 5.863649999999999807e+01
4.049999999999999822e+00 3.158641000000000076e+01
4.099999999999999645e+00 2.669041999999999959e+01
4.150000000000000355e+00 3.997762000000000171e+01
4.200000000000000178e+00 2.517315999999999931e+01
4.250000000000000000e+00 3.790686999999999784e+01
4.299999999999999822e+00 4.697874000000000194e+01
4.349999999999999645e+00 2.870015000000000072e+01
4.400000000000000355e+00 2.550576999999999828e+01
4.450000000000000178e+00 1.409295000000000009e+01
4.500000000000000000e+00 2.643224000000000018e+01
4.549999999999999822e+00 4.706721999999999895e+01
4.599999999999999645e+00 3.480214000000000141e+01
4.650000000000000355e+00 3.686128999999999678e+01
4.700000000000000178e+00 3.517656000000000205e+01
4.750000000000000000e+00 2.856252999999999886e+01
4.799999999999999822e+00 3.327257999999999782e+01
4.849999999999999645e+00 2.648209999999999908e+01
4.900000000000000355e+00 1.148070000000000057e+01
4.950000000000000178e+00 1.762731000000000137e+01
5.000000000000000000e+00 2.917879999999999896e+01
5.049999999999999822e+00 6.602262000000000342e+01
5.099999999999999645e+00 1.982029999999999959e+01
5.150000000000000355e+00 8.453559999999999519e+00
5.200000000000000178e+00 2.584506999999999977e+01
5.250000000000000000e+00 9.540269999999999584e+00
5.299999999999999822e+00 3.111477000000000004e+01
5.349999999999999645e+00 2.135589999999999833e+01
5.400000000000000355e+00 2.131284000000000134e+01
5.450000000000000178e+00 2.045760999999999896e+01
5.500000000000000000e+00 2.911721999999999966e+01
5.549999999999999822e+00 3.616561999999999699e+01
5.599999999999999645e+00 3.259351000000000198e+01
5.650000000000000355e+00 2.236546999999999841e+01
5.700000000000000178e+00 4.808021000000000100e+01
5.750000000000000000e+00 2.739670999999999879e+01
5.799999999999999822e+00 4.758599000000000245e+01
5.849999999999999645e+00 1.419036999999999971e+01
5.900000000000000355e+00 2.619138999999999839e+01
5.950000000000000178e+00 2.332646000000000086e+01
6.000000000000000000e+00 3.175348999999999933e+01
6.049999999999999822e+00 3.324933000000000050e+01
6.099999999999999645e+00 5.803408999999999907e+01
6.150000000000000355e+00 2.386908999999999992e+01
6.200000000000000178e+00 1.556451999999999991e+01
6.250000000000000000e+00 6.873380000000000045e+00
6.299999999999999822e+00 1.483743599999999958e+02
6.349999999999999645e+00 1.435262999999999955e+01
6.400000000000000355e+00 1.087970999999999933e+01
6.450000000000000178e+00 4.007283999999999935e+01
6.500000000000000000e+00 1.928475999999999857e+01
6.549999999999999822e+00 9.742369999999999308e+00
6.599999999999999645e+00 3.949432999999999794e+01
6.650000000000000355e+00 1.667184999999999917e+01
6.700000000000000178e+00 3.735163000000000011e+01
6.750000000000000000e+00 4.677989000000000175e+01
6.799999999999999822e+00 2.606521000000000043e+01
6.849999999999999645e+00 2.197383999999999915e+01
6.900000000000000355e+00 3.589054000000000144e+01
6.950000000000000178e+00 3.889661000000000257e+01
7.000000000000000000e+00 2.978255000000000052e+01
7.049999999999999822e+00 4.037543000000000148e+01
7.099999999999999645e+00 1.554967399999999884e+02
7.150000000000000355e+00 1.817652000000000001e+01
7.200000000000000178e+00 4.777702000000000027e+01
7.250000000000000000e+00 4.654561000000000348e+01
7.299999999999999822e+00 2.978107999999999933e+01
7.349999999999999645e+00 9.102449999999999264e+00
7.400000000000000355e+00 3.094747999999999877e+01
7.450000000000000178e+00 2.311555999999999855e+01
7.500000000000000000e+00 3.886256999999999806e+01
7.549999999999999822e+00 2.202348999999999890e+01
7.599999999999999645e+00 1.001526999999999923e+01
7.650000000000000355e+00 2.987775999999999854e+01
7.700000000000000178e+00 3.066826999999999970e+01
7.750000000000000000e+00 3.135917999999999850e+01
7.799999999999999822e+00 3.899351000000000056e+01
7.849999999999999645e+00 1.476917000000000080e+01
7.900000000000000355e+00 3.333919000000000210e+01
7.950000000000000178e+00 5.286109999999999864e+00
8.000000000000000000e+00 1.522499000000000002e+01
8.050000000000000711e+00 1.134826800000000020e+02
8.099999999999999645e+00 5.044702000000000197e+01
8.150000000000000355e+00 2.589346000000000103e+01
8.199999999999999289e+00 6.037228999999999957e+01
8.250000000000000000e+00 1.998844000000000065e+01
8.300000000000000711e+00 2.671248999999999896e+01
8.349999999999999645e+00 2.861073999999999984e+01
8.400000000000000355e+00 1.500803999999999938e+01
8.449999999999999289e+00 4.280563000000000073e+01
8.500000000000000000e+00 4.055017000000000138e+01
8.550000000000000711e+00 2.535392999999999830e+01
8.599999999999999645e+00 2.763939999999999841e+01
8.650000000000000355e+00 7.845539999999999736e+00
8.699999999999999289e+00 3.569525999999999755e+01
8.750000000000000000e+00 2.076924999999999955e+01
8.800000000000000711e+00 1.125583999999999918e+01
8.849999999999999645e+00 2.142920000000000158e+01
8.900000000000000355e+00 2.902811000000000163e+01
8.949999999999999289e+00 1.713552999999999926e+01
9.000000000000000000e+00 2.796066000000000074e+01
9.050000000000000711e+00 7.943979999999999819e+00
9.099999999999999645e+00 2.462305999999999884e+01
9.150000000000000355e+00 7.543180000000000440e+00
9.199999999999999289e+00 1.618708000000000169e+01
9.250000000000000000e+00 1.910325999999999880e+01
9.300000000000000711e+00 3.126679000000000030e+01
9.349999999999999645e+00 6.668878999999999735e+01
9.400000000000000355e+00 1.454146000000000072e+01
9.449999999999999289e+00 2.106777999999999906e+01
9.500000000000000000e+00 2.527515000000000001e+01
9.550000000000000711e+00 4.528405999999999665e+01
9.599999999999999645e+00 1.792151000000000138e+01
9.650000000000000355e+00 2.539586999999999861e+01
9.699999999999999289e+00 5.265480000000000160e+01
9.750000000000000000e+00 2.827986999999999895e+01
9.800000000000000711e+00 1.509460999999999942e+01
9.849999999999999645e+00 2.385488000000000142e+01
9.900000000000000355e+00 3.319091999999999842e+01
9.949999999999999289e+00 3.047186999999999912e+01
1.000000000000000000e+01 2.008091999999999899e+01
1.005000000000000071e+01 1.654692000000000007e+01
1.009999999999999964e+01 2.196223000000000170e+01
1.015000000000000036e+01 2.573693000000000097e+01
1.019999999999999929e+01 1.356588999999999956e+01
1.025000000000000000e+01 1.334684000000000026e+01
1.030000000000000071e+01 3.214339999999999975e+01
1.034999999999999964e+01 1.646058999999999983e+01
1.040000000000000036e+01 7.030960000000000321e+00
1.044999999999999929e+01 2.168636000000000053e+01
1.050000000000000000e+01 4.706850000000000200e+00
1.055000000000000071e+01 2.375607000000000113e+01
1.059999999999999964e+01 7.002939999999999543e+01
1.065000000000000036e+01 2.277226999999999890e+01
1.069999999999999929e+01 5.686243000000000336e+01
1.075000000000000000e+01 2.817578999999999922e+01
1.080000000000000071e+01 5.916604000000000241e+01
1.084999999999999964e+01 3.005144999999999911e+01
1.090000000000000036e+01 2.768096999999999852e+01
1.094999999999999929e+01 1.058514000000000088e+01
1.100000000000000000e+01 2.421548999999999907e+01
1.105000000000000071e+01 1.601682999999999879e+01
1.109999999999999964e+01 1.406903999999999932e+01
1.115000000000000036e+01 1.520101000000000013e+01
1.119999999999999929e+01 2.289178000000000068e+01
1.125000000000000000e+01 1.681563999999999837e+01
1.130000000000000071e+01 1.491957000000000022e+01
1.134999999999999964e+01 2.103577999999999903e+01
1.140000000000000036e+01 1.003186999999999962e+01
1.144999999999999929e+01 6.435317000000000576e+01
1.150000000000000000e+01 1.183755999999999986e+01
1.155000000000000071e+01 1.301500000000000057e+01
1.159999999999999964e+01 8.962419999999999831e+00
1.165000000000000036e+01 1.723517000000000010e+01
1.169999999999999929e+01 2.458652999999999977e+01
1.175000000000000000e+01 2.230788000000000082e+01
1.180000000000000071e+01 2.159746000000000166e+01
1.184999999999999964e+01 1.033520000000000039e+01
1.190000000000000036e+01 1.189947000000000088e+01
1.194999999999999929e+01 3.060547000000000040e+01
1.200000000000000000e+01 1.074108999999999980e+01
1.205000000000000071e+01 3.621034000000000219e+01
1.209999999999999964e+01 2.096415999999999968e+01
1.215000000000000036e+01 7.625910000000000188e+00
1.219999999999999929e+01 2.336936000000000035e+01
1.225000000000000000e+01 3.336023000000000138e+01
1.230000000000000071e+01 1.963956999999999908e+01
1.234999999999999964e+01 8.069739999999999469e+00
1.240000000000000036e+01 2.647165000000000035e+01
1.244999999999999929e+01 1.334732999999999947e+01
1.250000000000000000e+01 3.730463000000000306e+01
1.255000000000000071e+01 2.655623999999999896e+01
1.259999999999999964e+01 2.335256000000000043e+01
1.265000000000000036e+01 7.510650000000000048e+00
1.269999999999999929e+01 2.956108000000000047e+01
1.275000000000000000e+01 2.173045000000000115e+01
1.280000000000000071e+01 1.311720000000000041e+01
1.284999999999999964e+01 1.894958000000000098e+01
1.290000000000000036e+01 3.434308999999999656e+01
1.294999999999999929e+01 2.136070000000000135e+01
1.300000000000000000e+01 4.120723999999999876e+01
1.305000000000000071e+01 1.083783999999999992e+01
1.309999999999999964e+01 4.577058000000000249e+01
1.315000000000000036e+01 2.742973999999999890e+01
1.319999999999999929e+01 5.548425999999999902e+01
1.325000000000000000e+01 1.481251999999999924e+01
1.330000000000000071e+01 3.266226999999999947e+01
1.334999999999999964e+01 1.659637000000000029e+01
1.340000000000000036e+01 1.682656000000000063e+01
1.344999999999999929e+01 1.706597999999999971e+01
1.350000000000000000e+01 3.373978000000000321e+01
1.355000000000000071e+01 1.174332000000000065e+01
1.359999999999999964e+01 3.707139000000000095e+01
1.365000000000000036e+01 2.437276999999999916e+01
1.369999999999999929e+01 8.602510000000000545e+00
1.375000000000000000e+01 1.017001999999999917e+01
1.380000000000000071e+01 3.442351000000000028e+01
1.384999999999999964e+01 9.838609999999999189e+00
1.390000000000000036e+01 1.120002999999999993e+01
1.394999999999999929e+01 2.525806000000000040e+01
1.400000000000000000e+01 3.546654999999999802e+01
1.405000000000000071e+01 2.449542999999999893e+01
1.409999999999999964e+01 1.456431000000000076e+01
1.415000000000000036e+01 2.870214999999999961e+01
1.419999999999999929e+01 8.955479999999999663e+00
1.425000000000000000e+01 1.243462000000000067e+01
1.430000000000000071e+01 1.162451400000000064e+02
1.434999999999999964e+01 8.637769999999999726e+00
1.440000000000000036e+01 5.144521000000000299e+01
1.444999999999999929e+01 1.254424000000000028e+01
1.450000000000000000e+01 5.577852000000000032e+01
1.455000000000000071e+01 2.774437999999999960e+01
1.459999999999999964e+01 1.788727000000000089e+01
1.465000000000000036e+01 3.864213000000000164e+01
1.469999999999999929e+01 3.227580999999999989e+01
1.475000000000000000e+01 2.966866999999999877e+01
1.480000000000000071e+01 1.463962000000000074e+01
1.484999999999999964e+01 3.911222999999999672e+01
1.490000000000000036e+01 7.020500000000000185e+00
1.494999999999999929e+01 2.366592999999999947e+01
1.500000000000000000e+01 2.223157000000000139e+01
1.505000000000000071e+01 1.278589000000000020e+01
1.509999999999999964e+01 4.616595000000000226e+01
1.515000000000000036e+01 1.270391000000000048e+01
1.519999999999999929e+01 2.771586999999999890e+01
1.525000000000000000e+01 9.687760000000000815e+00
1.530000000000000071e+01 3.844807999999999737e+01
1.534999999999999964e+01 4.046336000000000155e+01
1.540000000000000036e+01 9.281650000000000844e+00
1.544999999999999929e+01 2.610970000000000013e+01
1.550000000000000000e+01 2.378173999999999921e+01
1.555000000000000071e+01 2.512009000000000114e+01
1.559999999999999964e+01 3.736786000000000030e+01
1.565000000000000036e+01 3.287888999999999839e+01
1.569999999999999929e+01 2.901170000000000027e+00
1.575000000000000000e+01 2.815834999999999866e+01
1.580000000000000071e+01 8.107389000000000578e+01
1.584999999999999964e+01 1.459174999999999933e+01
1.590000000000000036e+01 1.738656999999999897e+01
1.594999999999999929e+01 1.261602000000000068e+01
1.600000000000000000e+01 3.452837999999999852e+01
1.605000000000000071e+01 3.562098999999999904e+01
1.610000000000000142e+01 3.686800000000000210e+01
1.614999999999999858e+01 2.618983000000000061e+01
1.619999999999999929e+01 2.386338999999999899e+01
1.625000000000000000e+01 2.703453999999999979e+01
1.630000000000000071e+01 2.904879000000000033e+01
1.635000000000000142e+01 2.262546999999999997e+01
1.639999999999999858e+01 2.116065000000000040e+01
1.644999999999999929e+01 8.185850000000000293e+00
1.650000000000000000e+01 3.189730000000000132e+01
1.655000000000000071e+01 8.726279999999999148e+00
1.660000000000000142e+01 4.098393000000000086e+01
1.664999999999999858e+01 5.941009999999999991e+01
1.669999999999999929e+01 3.112587999999999866e+01
1.675000000000000000e+01 1.592192000000000007e+01
1.680000000000000071e+01 1.046451000000000064e+01
1.685000000000000142e+01 5.961689999999999934e+00
1.689999999999999858e+01 3.745322999999999780e+01
1.694999999999999929e+01 1.778558999999999912e+01
1.700000000000000000e+01 9.721280000000000143e+00
1.705000000000000071e+01 2.259963000000000122e+01
1.710000000000000142e+01 3.616170000000000329e+01
1.714999999999999858e+01 2.940123000000000175e+01
1.719999999999999929e+01 5.945747999999999678e+01
1.725000000000000000e+01 2.327938999999999936e+01
1.730000000000000071e+01 1.052467000000000041e+01
1.735000000000000142e+01 8.267879999999999896e+00
1.739999999999999858e+01 1.795625000000000071e+01
1.744999999999999929e+01 7.719330000000000247e+00
1.750000000000000000e+01 3.175339999999999918e+01
1.755000000000000071e+01 3.154699800000000209e+02
1.760000000000000142e+01 2.719300000000000050e+00
1.764999999999999858e+01 2.285067000000000093e+01
1.769999999999999929e+01 3.121696000000000026e+01
1.775000000000000000e+01 1.362626000000000026e+01
1.780000000000000071e+01 3.171265999999999963e+01
1.785000000000000142e+01 1.145778999999999925e+01
1.789999999999999858e+01 5.861539999999999750e+00
1.794999999999999929e+01 2.719149999999999956e+00
1.800000000000000000e+01 1.437731999999999921e+01
1.805000000000000071e+01 3.319521000000000299e+01
1.810000000000000142e+01 2.598856999999999928e+01
1.814999999999999858e+01 3.024248000000000047e+01
1.819999999999999929e+01 2.775872999999999990e+01
1.825000000000000000e+01 1.248362999999999978e+01
1.830000000000000071e+01 1.441014999999999979e+01
1.835000000000000142e+01 2.270919999999999916e+01
1.839999999999999858e+01 9.431400000000000006e+00
1.844999999999999929e+01 1.512321000000000026e+01
1.850000000000000000e+01 2.560316999999999865e+01
1.855000000000000071e+01 2.005770000000000053e+01
1.860000000000000142e+01 5.508009999999999629e+00
1.864999999999999858e+01 9.991799999999999571e+00
1.869999999999999929e+01 3.684864999999999924e+01
1.875000000000000000e+01 2.504203000000000046e+01
1.880000000000000071e+01 8.309839999999999449e+00
1.885000000000000142e+01 1.814123000000000019e+01
1.889999999999999858e+01 1.872514999999999930e+01
1.894999999999999929e+01 3.096333999999999875e+01
1.900000000000000000e+01 1.918899000000000044e+01
1.905000000000000071e+01 2.174063999999999908e+01
1.910000000000000142e+01 1.876311000000000107e+01
1.914999999999999858e+01 4.796887000000000256e+01
1.919999999999999929e+01 2.193355999999999995e+01
1.925000000000000000e+01 2.838817999999999842e+01
1.930000000000000071e+01 3.623216000000000037e+01
1.935000000000000142e+01 3.415948000000000206e+01
1.939999999999999858e+01 2.778247000000000000e+01
1.944999999999999929e+01 2.405276999999999887e+01
1.950000000000000000e+01 1.818639999999999901e+01
1.955000000000000071e+01 1.908136000000000010e+01
1.960000000000000142e+01 3.749990999999999985e+01
1.964999999999999858e+01 1.797124000000000166e+01
1.969999999999999929e+01 1.461665999999999954e+01
1.975000000000000000e+01 4.270027000000000328e+01
1.980000000000000071e+01 1.977962000000000131e+01
1.985000000000000142e+01 2.423922999999999917e+01
1.989999999999999858e+01 3.041901000000000010e+01
1.994999999999999929e+01 1.454598000000000013e+01
2.000000000000000000e+01 1.467174999999999940e+01
2.005000000000000071e+01 3.128028000000000119e+01
2.010000000000000142e+01 2.063792000000000115e+01
2.014999999999999858e+01 3.770109999999999673e+01
2.019999999999999929e+01 4.332838000000000278e+01
2.025000000000000000e+01 7.049953999999999610e+01
2.030000000000000071e+01 4.341358000000000317e+01
2.035000000000000142e+01 1.685616999999999877e+01
2.039999999999999858e+01 2.165521000000000029e+01
2.044999999999999929e+01 3.452526999999999902e+01
2.050000000000000000e+01 1.589540000000000042e+01
2.055000000000000071e+01 3.528434000000000026e+01
2.060000000000000142e+01 1.752790999999999855e+01
2.064999999999999858e+01 1.904023000000000110e+01
2.069999999999999929e+01 3.846029000000000053e+01
2.075000000000000000e+01 8.639960000000000306e+00
2.080000000000000071e+01 1.740735000000000099e+01
2.085000000000000142e+01 3.170294000000000167e+01
2.089999999999999858e+01 1.347657000000000060e+01
2.094999999999999929e+01 5.659848999999999819e+01
2.100000000000000000e+01 1.973072000000000159e+01
2.105000000000000071e+01 6.187546999999999997e+01
2.110000000000000142e+01 4.157085000000000008e+01
2.114999999999999858e+01 7.174473999999999307e+01
2.119999999999999929e+01 4.556949999999999790e+01
2.125000000000000000e+01 3.977141000000000304e+01
2.130000000000000071e+01 4.363027000000000299e+01
2.135000000000000142e+01 4.325301000000000329e+01
2.139999999999999858e+01 6.324269999999999925e+01
2.144999999999999929e+01 2.911531000000000091e+01
2.150000000000000000e+01 3.870586000000000126e+01
2.155000000000000071e+01 2.089123000000000019e+01
2.160000000000000142e+01 3.611627000000000010e+01
2.164999999999999858e+01 1.323112000000000066e+01
2.169999999999999929e+01 4.177855000000000274e+01
2.175000000000000000e+01 5.851939999999999742e+01
2.180000000000000071e+01 3.048213000000000150e+01
2.185000000000000142e+01 5.633321999999999719e+01
2.189999999999999858e+01 2.873377999999999943e+01
2.194999999999999929e+01 1.752875999999999834e+01
2.200000000000000000e+01 1.466183999999999976e+01
2.205000000000000071e+01 4.017455999999999960e+01
2.210000000000000142e+01 3.751628999999999792e+01
2.214999999999999858e+01 5.204948000000000263e+01
2.219999999999999929e+01 3.888206000000000273e+01
2.225000000000000000e+01 3.220913999999999788e+01
2.230000000000000071e+01 4.961742999999999881e+01
2.235000000000000142e+01 1.189803999999999995e+01
2.239999999999999858e+01 2.095536999999999850e+01
2.244999999999999929e+01 3.061696699999999964e+02
2.250000000000000000e+01 3.516582999999999970e+01
2.255000000000000071e+01 5.033243999999999829e+01
2.260000000000000142e+01 3.337816000000000116e+01
2.264999999999999858e+01 7.419816000000000145e+01
2.269999999999999929e+01 4.998642999999999859e+01
2.275000000000000000e+01 2.507185000000000130e+01
2.280000000000000071e+01 3.233250999999999920e+01
2.285000000000000142e+01 3.697171000000000163e+01
2.289999999999999858e+01 4.577367999999999881e+01
2.294999999999999929e+01 3.135227000000000075e+01
2.300000000000000000e+01 4.255787999999999727e+01
2.305000000000000071e+01 3.477347999999999928e+01
2.310000000000000142e+01 2.501294000000000040e+01
2.314999999999999858e+01 7.566600000000000215e+00
2.319999999999999929e+01 5.821180000000000021e+00
2.325000000000000000e+01 1.281305000000000049e+01
2.330000000000000071e+01 2.260398999999999958e+01
2.335000000000000142e+01 3.086251000000000033e+01
2.339999999999999858e+01 4.387326000000000192e+01
2.344999999999999929e+01 2.813446000000000069e+01
2.350000000000000000e+01 4.014511999999999858e+01
2.355000000000000071e+01 8.510780000000000456e+00
2.360000000000000142e+01 5.397668000000000177e+01
2.364999999999999858e+01 1.778800999999999988e+01
2.369999999999999929e+01 2.590933000000000064e+01
2.375000000000000000e+01 2.646752000000000038e+01
2.380000000000000071e+01 3.789209000000000316e+01
2.385000000000000142e+01 2.397383999999999915e+01
2.389999999999999858e+01 3.363320999999999827e+01
2.394999999999999929e+01 5.129744999999999777e+01
2.400000000000000000e+01 2.352935000000000088e+01
2.405000000000000071e+01 4.834320000000000306e+01
2.410000000000000142e+01 1.482817000000000007e+01
2.414999999999999858e+01 8.083249999999999602e+00
2.419999999999999929e+01 3.021463999999999928e+01
2.425000000000000000e+01 2.577317000000000036e+01
2.430000000000000071e+01 5.036128000000000071e+01
2.435000000000000142e+01 2.909659999999999869e+01
2.439999999999999858e+01 9.530649999999999622e+00
2.444999999999999929e+01 5.376579000000000264e+01
2.450000000000000000e+01 3.674054999999999893e+01
2.455000000000000071e+01 3.558127000000000351e+01
2.460000000000000142e+01 2.931025999999999954e+01
2.464999999999999858e+01 4.250985000000000014e+01
2.469999999999999929e+01 2.700133999999999901e+01
2.475000000000000000e+01 1.152726999999999968e+01
2.480000000000000071e+01 4.071542999999999779e+01
2.485000000000000142e+01 2.859144999999999825e+01
2.489999999999999858e+01 4.223664000000000129e+01
2.494999999999999929e+01 4.125666999999999973e+01
2.500000000000000000e+01 3.156178999999999846e+01
2.505000000000000071e+01 4.225862000000000052e+01
2.510000000000000142e+01 3.054863999999999891e+01
2.514999999999999858e+01 4.319727999999999923e+01
2.519999999999999929e+01 4.363871999999999929e+01
2.525000000000000000e+01 1.315563000000000038e+01
2.530000000000000071e+01 4.236903999999999826e+01
2.535000000000000142e+01 1.191151999999999944e+01
2.539999999999999858e+01 1.484789999999999921e+01
2.544999999999999929e+01 3.629534999999999911e+01
2.550000000000000000e+01 6.564151999999999987e+01
2.555000000000000071e+01 4.614746000000000237e+01
2.560000000000000142e+01 4.598349999999999937e+01
2.564999999999999858e+01 6.940534999999999854e+01
2.569999999999999929e+01 2.880723000000000056e+01
2.575000000000000000e+01 1.194208000000000069e+01
2.580000000000000071e+01 1.328562999999999938e+01
2.585000000000000142e+01 5.498214000000000112e+01
2.589999999999999858e+01 1.266377999999999915e+01
2.594999999999999929e+01 4.285208999999999691e+01
2.600000000000000000e+01 5.624302000000000135e+01
2.605000000000000071e+01 6.418765999999999394e+01
2.610000000000000142e+01 1.077668000000000070e+01
2.614999999999999858e+01 2.988034000000000034e+01
2.619999999999999929e+01 1.386692000000000036e+01
2.625000000000000000e+01 3.304207000000000249e+01
2.630000000000000071e+01 3.985311000000000092e+01
2.635000000000000142e+01 1.693712999999999980e+01
2.639999999999999858e+01 4.012749999999999773e+01
2.644999999999999929e+01 2.916161999999999921e+01
2.650000000000000000e+01 4.585152000000000072e+01
2.655000000000000071e+01 4.009637000000000029e+01
2.660000000000000142e+01 3.533670999999999651e+01
2.664999999999999858e+01 1.645369000000000170e+01
2.669999999999999929e+01 4.608077000000000112e+01
2.675000000000000000e+01 4.304276999999999731e+01
2.680000000000000071e+01 3.705089999999999861e+01
2.685000000000000142e+01 2.317204999999999870e+01
2.689999999999999858e+01 1.784188999999999936e+01
2.694999999999999929e+01 2.138897000000000048e+01
2.700000000000000000e+01 1.134003000000000050e+01
2.705000000000000071e+01 1.460322999999999993e+01
2.710000000000000142e+01 6.541536000000000683e+01
2.714999999999999858e+01 3.499795999999999907e+01
2.719999999999999929e+01 1.370886999999999922e+01
2.725000000000000000e+01 3.502866999999999820e+01
2.730000000000000071e+01 1.815246000000000137e+01
2.735000000000000142e+01 1.515512999999999977e+01
2.739999999999999858e+01 3.004189999999999827e+01
2.744999999999999929e+01 7.638819999999999766e+01
2.750000000000000000e+01 4.352210999999999785e+01
2.755000000000000071e+01 5.426261999999999830e+01
2.760000000000000142e+01 8.515703000000000600e+01
2.764999999999999858e+01 4.211294999999999789e+01
2.769999999999999929e+01 3.415075999999999823e+01
2.775000000000000000e+01 2.778378999999999976e+01
2.780000000000000071e+01 4.561748000000000047e+01
2.785000000000000142e+01 6.282824999999999704e+01
2.789999999999999858e+01 2.221824000000000154e+01
2.794999999999999929e+01 7.194510000000000183e+00
2.800000000000000000e+01 3.433415999999999713e+01
2.805000000000000071e+01 3.498429999999999751e+01
2.810000000000000142e+01 3.143173000000000172e+01
2.814999999999999858e+01 1.277884000000000064e+01
2.819999999999999929e+01 2.083508000000000138e+01
2.825000000000000000e+01 2.095311999999999841e+01
2.830000000000000071e+01 5.354601000000000255e+01
2.835000000000000142e+01 2.540509000000000128e+01
2.839999999999999858e+01 4.381396999999999764e+01
2.844999999999999929e+01 1.450975000000000037e+01
2.850000000000000000e+01 1.402946999999999989e+01
2.855000000000000071e+01 4.433301999999999765e+01
2.860000000000000142e+01 4.392866000000000071e+01
2.864999999999999858e+01 9.915409999999999613e+00
2.869999999999999929e+01 6.021294999999999931e+01
2.875000000000000000e+01 5.864110999999999763e+01
2.880000000000000071e+01 5.289735000000000298e+01
2.885000000000000142e+01 1.835054999999999836e+01
2.889999999999999858e+01 4.204160000000000252e+01
2.894999999999999929e+01 1.248376000000000019e+01
2.900000000000000000e+01 9.477221000000000117e+01
2.905000000000000071e+01 4.135070999999999941e+01
2.910000000000000142e+01 1.046254299999999944e+02
2.914999999999999858e+01 5.266792999999999836e+01
2.919999999999999929e+01 8.032271000000000072e+01
2.925000000000000000e+01 5.688056999999999874e+01
2.930000000000000071e+01 3.480910000000000082e+01
2.935000000000000142e+01 1.126860099999999960e+02
2.939999999999999858e+01 7.349075999999999453e+01
2.944999999999999929e+01 4.625618999999999659e+01
2.950000000000000000e+01 7.917631000000000085e+01
2.955000000000000071e+01 2.908337999999999823e+01
2.960000000000000142e+01 8.948270999999999731e+01
2.964999999999999858e+01 4.369516000000000133e+01
2.969999999999999929e+01 5.879039999999999822e+01
2.975000000000000000e+01 6.463209999999999411e+01
2.980000000000000071e+01 1.908480600000000038e+02
2.985000000000000142e+01 1.973525600000000111e+02
2.989999999999999858e+01 6.469521000000000299e+01
2.994999999999999929e+01 5.170230999999999710e+01
3.000000000000000000e+01 2.377458999999999989e+01
3.005000000000000071e+01 4.358225000000000193e+01
3.010000000000000142e+01 5.422484000000000037e+01
3.014999999999999858e+01 5.188132999999999839e+01
3.019999999999999929e+01 2.526004000000000005e+01
3.025000000000000000e+01 1.814930999999999983e+01
3.030000000000000071e+01 4.793370999999999782e+01
3.035000000000000142e+01 5.416855000000000331e+01
3.039999999999999858e+01 1.026900200000000041e+02
3.044999999999999929e+01 8.315846999999999412e+01
3.050000000000000000e+01 4.722704000000000235e+01
3.055000000000000071e+01 3.267112000000000194e+01
3.060000000000000142e+01 2.451887999999999934e+01
3.064999999999999858e+01 3.587472999999999956e+01
3.069999999999999929e+01 3.212771000000000043e+01
3.075000000000000000e+01 5.763257000000000119e+01
3.080000000000000071e+01 4.496038000000000068e+01
3.085000000000000142e+01 7.159430000000000405e+01
3.089999999999999858e+01 3.973183999999999827e+01
3.094999999999999929e+01 4.037903000000000020e+01
3.100000000000000000e+01 1.009664000000000073e+01
3.105000000000000071e+01 3.800001999999999924e+01
3.110000000000000142e+01 2.740644999999999953e+01
3.114999999999999858e+01 3.339555000000000007e+01
3.119999999999999929e+01 4.699985999999999819e+01
3.125000000000000000e+01 2.245945999999999998e+01
3.130000000000000071e+01 4.325101000000000084e+01
3.135000000000000142e+01 2.518751999999999924e+01
3.139999999999999858e+01 4.140236999999999767e+01
3.144999999999999929e+01 3.955579000000000178e+01
3.150000000000000000e+01 2.300685999999999964e+01
3.155000000000000071e+01 3.627944999999999709e+01
3.160000000000000142e+01 3.139684000000000097e+01
3.164999999999999858e+01 4.028994000000000142e+01
3.169999999999999929e+01 2.262036000000000158e+01
3.175000000000000000e+01 4.040232000000000312e+01
3.180000000000000071e+01 1.882595999999999847e+01
3.185000000000000142e+01 2.815686000000000178e+01
3.189999999999999858e+01 3.597231000000000023e+01
3.194999999999999929e+01 3.767990999999999957e+01
3.200000000000000000e+01 2.961652000000000129e+01
3.204999999999999716e+01 3.852906000000000120e+01
3.210000000000000142e+01 3.801912000000000091e+01
3.214999999999999858e+01 4.173290000000000077e+01
3.220000000000000284e+01 5.820143000000000200e+01
3.225000000000000000e+01 2.729261999999999944e+01
3.229999999999999716e+01 3.147017999999999915e+01
3.235000000000000142e+01 3.751153999999999655e+01
3.239999999999999858e+01 2.140033000000000030e+01
3.245000000000000284e+01 3.311388999999999783e+01
3.250000000000000000e+01 1.867164000000000001e+01
3.254999999999999716e+01 4.219930999999999699e+01
3.260000000000000142e+01 5.741810999999999865e+01
3.264999999999999858e+01 4.149584000000000117e+01
3.270000000000000284e+01 2.665599999999999881e+01
3.275000000000000000e+01 4.931083999999999889e+01
3.279999999999999716e+01 3.498364999999999725e+01
3.285000000000000142e+01 4.814974999999999739e+01
3.289999999999999858e+01 3.482934999999999803e+01
3.295000000000000284e+01 2.457191999999999865e+01
3.300000000000000000e+01 4.130398000000000280e+01
3.304999999999999716e+01 4.583012000000000086e+01
3.310000000000000142e+01 2.798320999999999970e+01
3.314999999999999858e+01 3.233605000000000018e+01
3.320000000000000284e+01 3.354460000000000264e+01
3.325000000000000000e+01 6.045002999999999815e+01
3.329999999999999716e+01 3.444528999999999996e+01
3.335000000000000142e+01 1.078999999999999915e+01
3.339999999999999858e+01 6.456772999999999740e+01
3.345000000000000284e+01 2.684236999999999895e+01
3.350000000000000000e+01 3.429686000000000234e+01
3.354999999999999716e+01 5.739994000000000085e+01
3.360000000000000142e+01 3.740332999999999686e+01
3.364999999999999858e+01 4.706625999999999976e+01
3.370000000000000284e+01 4.173911999999999978e+01
3.375000000000000000e+01 3.494165999999999883e+01
3.379999999999999716e+01 3.212834000000000145e+01
3.385000000000000142e+01 6.718617000000000417e+01
3.389999999999999858e+01 4.298326000000000136e+01
3.395000000000000284e+01 4.870307999999999993e+01
3.400000000000000000e+01 2.993019999999999925e+01
3.404999999999999716e+01 2.901054999999999851e+01
3.410000000000000142e+01 6.778292999999999324e+01
3.414999999999999858e+01 2.586726000000000170e+01
3.420000000000000284e+01 3.167199000000000098e+01
3.425000000000000000e+01 2.963742999999999839e+01
3.429999999999999716e+01 2.564256999999999920e+01
3.435000000000000142e+01 2.602781999999999840e+01
3.439999999999999858e+01 5.078441999999999723e+01
3.445000000000000284e+01 4.855810000000000315e+01
3.450000000000000000e+01 2.198254000000000019e+01
3.454999999999999716e+01 4.438006000000000029e+01
3.460000000000000142e+01 3.926182000000000016e+01
3.464999999999999858e+01 3.422608999999999924e+01
3.470000000000000284e+01 1.291765499999999918e+02
3.475000000000000000e+01 5.043668999999999869e+01
3.479999999999999716e+01 5.990104999999999791e+01
3.485000000000000142e+01 4.295786999999999978e+01
3.489999999999999858e+01 5.338550000000000040e+01
3.495000000000000284e+01 3.371768000000000143e+01
3.500000000000000000e+01 6.402334999999999354e+01
3.504999999999999716e+01 3.328542000000000201e+01
3.510000000000000142e+01 5.627723999999999904e+01
3.514999999999999858e+01 1.072594999999999921e+01
3.520000000000000284e+01 5.108462999999999710e+01
3.525000000000000000e+01 4.381419999999999959e+01
3.529999999999999716e+01 5.141702000000000083e+01
3.535000000000000142e+01 2.826020000000000110e+01
3.539999999999999858e+01 9.115533999999999537e+01
3.545000000000000284e+01 4.498582999999999998e+01
3.550000000000000000e+01 3.098833000000000126e+01
3.554999999999999716e+01 5.016964999999999719e+01
3.560000000000000142e+01 3.649327999999999861e+01
3.564999999999999858e+01 5.665599999999999881e+01
3.570000000000000284e+01 4.372469000000000250e+01
3.575000000000000000e+01 4.545488000000000284e+01
3.579999999999999716e+01 4.098357000000000028e+01
3.585000000000000142e+01 1.035291999999999923e+01
3.589999999999999858e+01 4.109440000000000026e+01
3.595000000000000284e+01 4.755478999999999701e+01
3.600000000000000000e+01 4.163533999999999935e+01
3.604999999999999716e+01 3.208330999999999733e+01
3.610000000000000142e+01 3.748073999999999728e+01
3.614999999999999858e+01 2.743209999999999837e+01
3.620000000000000284e+01 2.557179000000000002e+01
3.625000000000000000e+01 3.335989000000000004e+01
3.629999999999999716e+01 6.927805999999999642e+01
3.635000000000000142e+01 5.333769000000000204e+01
3.639999999999999858e+01 3.142119999999999891e+01
3.645000000000000284e+01 3.693842000000000070e+01
3.650000000000000000e+01 3.231537000000000148e+01
3.654999999999999716e+01 2.083145000000000024e+01
3.660000000000000142e+01 4.444299000000000177e+01
3.664999999999999858e+01 3.068440000000000012e+01
3.670000000000000284e+01 2.093788999999999945e+01
3.675000000000000000e+01 1.616048999999999936e+01
3.679999999999999716e+01 3.492737999999999943e+01
3.685000000000000142e+01 3.493321000000000254e+01
3.689999999999999858e+01 2.913569000000000031e+01
3.695000000000000284e+01 2.180313999999999908e+01
3.700000000000000000e+01 3.163833999999999946e+01
3.704999999999999716e+01 3.219912000000000063e+01
3.710000000000000142e+01 3.175646000000000058e+01
3.714999999999999858e+01 1.907411000000000101e+01
3.720000000000000284e+01 2.082575999999999894e+01
3.725000000000000000e+01 1.900805000000000078e+01
3.729999999999999716e+01 1.385937999999999981e+01
3.735000000000000142e+01 2.769598999999999833e+01
3.739999999999999858e+01 5.792490999999999701e+01
3.745000000000000284e+01 2.254731999999999914e+01
3.750000000000000000e+01 1.892355999999999838e+01
3.754999999999999716e+01 2.741074000000000055e+01
3.760000000000000142e+01 3.755868000000000251e+01
3.764999999999999858e+01 3.231427999999999656e+01
3.770000000000000284e+01 2.778342999999999918e+01
3.775000000000000000e+01 3.658691000000000315e+01
3.779999999999999716e+01 2.120973000000000042e+01
3.785000000000000142e+01 2.464189000000000007e+01
3.789999999999999858e+01 4.180279999999999774e+01
3.795000000000000284e+01 2.426762000000000086e+01
3.800000000000000000e+01 3.153414000000000073e+01
3.804999999999999716e+01 1.830859999999999843e+01
3.810000000000000142e+01 3.684747999999999735e+01
3.814999999999999858e+01 3.080084000000000088e+01
3.820000000000000284e+01 1.094926000000000066e+01
3.825000000000000000e+01 6.032925999999999789e+01
3.829999999999999716e+01 3.526700000000000301e+01
3.835000000000000142e+01 3.637422999999999718e+01
3.839999999999999858e+01 3.202015000000000100e+01
3.845000000000000284e+01 1.169852000000000025e+01
3.850000000000000000e+01 1.599300999999999995e+01
3.854999999999999716e+01 3.173818999999999946e+01
3.860000000000000142e+01 3.574466000000000321e+01
3.864999999999999858e+01 2.736896000000000129e+01
3.870000000000000284e+01 4.065346999999999866e+01
3.875000000000000000e+01 3.581754000000000104e+01
3.879999999999999716e+01 4.073742000000000019e+01
3.885000000000000142e+01 7.390620000000000189e+00
3.889999999999999858e+01 3.404198999999999842e+01
3.895000000000000284e+01 2.193121999999999971e+01
3.900000000000000000e+01 5.424694999999999823e+01
3.904999999999999716e+01 3.390827000000000169e+01
3.910000000000000142e+01 4.393771999999999878e+01
3.914999999999999858e+01 3.792969000000000079e+01
3.920000000000000284e+01 3.868974000000000046e+01
3.925000000000000000e+01 3.087806000000000139e+01
3.929999999999999716e+01 2.600397999999999854e+01
3.935000000000000142e+01 1.202166899999999998e+02
3.939999999999999858e+01 2.179936999999999969e+01
3.945000000000000284e+01 2.937728999999999857e+01
3.950000000000000000e+01 4.059660999999999831e+01
3.954999999999999716e+01 3.350614999999999810e+01
3.960000000000000142e+01 2.825200999999999851e+01
3.964999999999999858e+01 4.262312000000000012e+01
3.970000000000000284e+01 3.807643999999999807e+01
3.975000000000000000e+01 3.548792999999999864e+01
3.979999999999999716e+01 3.582484000000000179e+01
3.985000000000000142e+01 1.723252000000000095e+01
3.989999999999999858e+01 3.230568000000000239e+01
3.995000000000000284e+01 3.225871999999999673e+01
4.000000000000000000e+01 3.293898999999999688e+01
4.004999999999999716e+01 2.502086999999999861e+01
4.010000000000000142e+01 2.873779000000000039e+01
4.014999999999999858e+01 3.076056000000000168e+01
4.020000000000000284e+01 1.804356999999999900e+01
4.025000000000000000e+01 4.830207000000000050e+01
4.029999999999999716e+01 2.467324999999999946e+01
4.035000000000000142e+01 2.454129000000000005e+01
4.039999999999999858e+01 1.670495000000000019e+01
4.045000000000000284e+01 3.163898000000000010e+01
4.050000000000000000e+01 2.741959999999999908e+01
4.054999999999999716e+01 2.349333000000000027e+01
4.060000000000000142e+01 5.195947000000000315e+01
4.064999999999999858e+01 4.211084999999999923e+01
4.070000000000000284e+01 2.266236999999999924e+01
4.075000000000000000e+01 1.130493000000000059e+01
4.079999999999999716e+01 1.407010000000000005e+01
4.085000000000000142e+01 2.171333999999999875e+01
4.089999999999999858e+01 2.837494999999999834e+01
4.095000000000000284e+01 1.402302000000000071e+01
4.100000000000000000e+01 2.980027000000000115e+01
4.104999999999999716e+01 4.878405999999999665e+01
4.110000000000000142e+01 2.014009000000000071e+01
4.114999999999999858e+01 7.700767999999999347e+01
4.120000000000000284e+01 3.754476999999999975e+01
4.125000000000000000e+01 3.980557999999999907e+01
4.129999999999999716e+01 3.600719999999999743e+01
4.135000000000000142e+01 2.911648999999999887e+01
4.139999999999999858e+01 1.417207999999999934e+01
4.145000000000000284e+01 1.838852999999999938e+01
4.150000000000000000e+01 4.879052999999999685e+01
4.154999999999999716e+01 1.805855999999999995e+01
4.160000000000000142e+01 3.911482999999999777e+01
4.164999999999999858e+01 3.195007000000000019e+01
4.170000000000000284e+01 2.807609000000000066e+01
4.175000000000000000e+01 2.425168999999999997e+01
4.179999999999999716e+01 3.329151999999999845e+01
4.185000000000000142e+01 1.286964000000000041e+01
4.189999999999999858e+01 5.166389000000000209e+01
4.195000000000000284e+01 2.277715999999999852e+01
4.200000000000000000e+01 4.467596000000000345e+01
4.204999999999999716e+01 3.114020000000000010e+01
4.210000000000000142e+01 6.907358000000000686e+01
4.214999999999999858e+01 1.901139999999999830e+01
4.220000000000000284e+01 2.887493999999999872e+01
4.225000000000000000e+01 2.661198999999999870e+01
4.229999999999999716e+01 3.533534999999999826e+01
4.235000000000000142e+01 2.289760000000000062e+01
4.239999999999999858e+01 2.745699000000000112e+01
4.245000000000000284e+01 3.123962999999999823e+01
4.250000000000000000e+01 3.403721000000000174e+01
4.254999999999999716e+01 4.302808999999999884e+01
4.260000000000000142e+01 1.296109000000000044e+01
4.264999999999999858e+01 1.294214999999999982e+01
4.270000000000000284e+01 3.256123999999999796e+01
4.275000000000000000e+01 3.234561000000000064e+01
4.279999999999999716e+01 2.539405000000000001e+01
4.285000000000000142e+01 5.055861000000000161e+01
4.289999999999999858e+01 3.052916000000000096e+01
4.295000000000000284e+01 4.044290999999999769e+01
4.300000000000000000e+01 5.966376999999999953e+01
4.304999999999999716e+01 2.970109000000000066e+01
4.310000000000000142e+01 2.981400999999999968e+01
4.314999999999999858e+01 5.352427000000000135e+01
4.320000000000000284e+01 4.486285000000000167e+01
4.325000000000000000e+01 3.356676000000000215e+01
4.329999999999999716e+01 3.814818000000000353e+01
4.335000000000000142e+01 2.849718000000000018e+01
4.339999999999999858e+01 7.733978999999999360e+01
4.345000000000000284e+01 3.288201000000000107e+01
4.350000000000000000e+01 3.194200000000000017e+01
4.354999999999999716e+01 3.219198000000000093e+01
4.360000000000000142e+01 2.653432000000000102e+01
4.364999999999999858e+01 4.459183999999999770e+01
4.370000000000000284e+01 3.278423999999999694e+01
4.375000000000000000e+01 2.265302000000000149e+01
4.379999999999999716e+01 1.771109999999999829e+01
4.385000000000000142e+01 6.858532999999999902e+01
4.389999999999999858e+01 4.282717999999999847e+01
4.395000000000000284e+01 3.134637999999999991e+01
4.400000000000000000e+01 3.682715999999999923e+01
4.404999999999999716e+01 1.584833000000000069e+01
4.410000000000000142e+01 3.742141999999999769e+01
4.414999999999999858e+01 2.772642000000000095e+01
4.420000000000000284e+01 1.209384999999999977e+01
4.425000000000000000e+01 3.301196999999999804e+01
4.429999999999999716e+01 3.997214999999999918e+01
4.435000000000000142e+01 3.852382000000000062e+01
4.439999999999999858e+01 4.919718000000000302e+01
4.445000000000000284e+01 5.144610000000000127e+01
4.450000000000000000e+01 2.743772999999999840e+01
4.454999999999999716e+01 3.473550000000000182e+01
4.460000000000000142e+01 2.471584000000000003e+01
4.464999999999999858e+01 3.776798999999999751e+01
4.470000000000000284e+01 2.510395000000000110e+01
4.475000000000000000e+01 2.848872000000000071e+01
4.479999999999999716e+01 1.900611999999999924e+01
4.485000000000000142e+01 4.179086000000000212e+01
4.489999999999999858e+01 4.774862000000000251e+01
4.495000000000000284e+01 2.741201999999999828e+01
4.500000000000000000e+01 1.575552000000000064e+01
4.504999999999999716e+01 5.008592000000000155e+01
4.510000000000000142e+01 3.088138000000000005e+01
4.514999999999999858e+01 3.422287000000000035e+01
4.520000000000000284e+01 3.125111000000000061e+01
4.525000000000000000e+01 2.471930000000000049e+01
4.529999999999999716e+01 3.356671999999999656e+01
4.535000000000000142e+01 3.376350000000000051e+01
4.539999999999999858e+01 1.596950999999999965e+01
4.545000000000000284e+01 3.160652999999999935e+01
4.550000000000000000e+01 3.102018999999999949e+01
4.554999999999999716e+01 1.545725000000000016e+01
4.560000000000000142e+01 2.331454000000000093e+01
4.564999999999999858e+01 3.875665999999999656e+01
4.570000000000000284e+01 4.867862000000000222e+01
4.575000000000000000e+01 2.228787000000000162e+01
4.579999999999999716e+01 2.799841999999999942e+01
4.585000000000000142e+01 3.484964000000000084e+01
4.589999999999999858e+01 2.605088999999999899e+01
4.595000000000000284e+01 3.211274999999999835e+01
4.600000000000000000e+01 3.289025000000000176e+01
4.604999999999999716e+01 4.595797000000000310e+01
4.610000000000000142e+01 3.128829999999999956e+01
4.614999999999999858e+01 4.352944000000000102e+01
4.620000000000000284e+01 2.896778000000000119e+01
4.625000000000000000e+01 3.514990000000000236e+01
4.629999999999999716e+01 2.819950000000000045e+01
4.635000000000000142e+01 3.417898999999999887e+01
4.639999999999999858e+01 4.854719000000000051e+01
4.645000000000000284e+01 1.817987000000000108e+01
4.650000000000000000e+01 3.537832000000000221e+01
4.654999999999999716e+01 4.681034999999999968e+01
4.660000000000000142e+01 3.747641000000000133e+01
4.664999999999999858e+01 1.409783000000000008e+01
4.670000000000000284e+01 2.089067000000000007e+01
4.675000000000000000e+01 1.352216999999999913e+01
4.679999999999999716e+01 3.143757000000000090e+01
4.685000000000000142e+01 2.919668000000000063e+01
4.689999999999999858e+01 3.880096999999999952e+01
4.695000000000000284e+01 3.748328999999999667e+01
4.700000000000000000e+01 3.063092999999999932e+01
4.704999999999999716e+01 2.209587000000000145e+01
4.710000000000000142e+01 4.599611999999999767e+01
4.714999999999999858e+01 2.590830000000000055e+01
4.720000000000000284e+01 1.532781999999999911e+01
4.725000000000000000e+01 2.575760000000000005e+01
4.729999999999999716e+01 2.637958000000000069e+01
4.735000000000000142e+01 3.238345999999999947e+01
4.739999999999999858e+01 2.872654999999999959e+01
4.745000000000000284e+01 4.785725000000000051e+01
4.750000000000000000e+01 3.494420999999999822e+01
4.754999999999999716e+01 1.061769999999999925e+01
4.760000000000000142e+01 1.269954000000000072e+01
4.764999999999999858e+01 2.373350999999999900e+01
4.770000000000000284e+01 2.910270999999999830e+01
4.775000000000000000e+01 2.028341999999999956e+01
4.779999999999999716e+01 3.426433999999999713e+01
4.785000000000000142e+01 3.310038000000000125e+01
4.789999999999999858e+01 3.058392999999999873e+01
4.795000000000000284e+01 2.841583999999999932e+01
4.800000000000000000e+01 1.344346999999999959e+01
4.804999999999999716e+01 3.870060000000000144e+01
4.810000000000000142e+01 1.361786999999999992e+01
4.814999999999999858e+01 3.362008999999999759e+01
4.820000000000000284e+01 4.415261000000000280e+01
4.825000000000000000e+01 4.501353999999999900e+01
4.829999999999999716e+01 2.248241000000000156e+01
4.835000000000000142e+01 3.421721999999999753e+01
4.839999999999999858e+01 7.891678000000000281e+01
4.845000000000000284e+01 1.426160999999999923e+01
4.850000000000000000e+01 2.826948000000000150e+01
4.854999999999999716e+01 3.180859999999999843e+01
4.860000000000000142e+01 7.546379000000000303e+01
4.864999999999999858e+01 4.268894000000000233e+01
4.870000000000000284e+01 2.642390999999999934e+01
4.875000000000000000e+01 4.235900000000000176e+01
4.879999999999999716e+01 3.530046000000000106e+01
4.885000000000000142e+01 2.371331999999999951e+01
4.889999999999999858e+01 4.264301999999999992e+01
4.895000000000000284e+01 3.297187999999999874e+01
4.900000000000000000e+01 2.151653999999999911e+01
4.904999999999999716e+01 4.264421999999999713e+01
4.910000000000000142e+01 3.993128999999999706e+01
4.914999999999999858e+01 4.249584000000000117e+01
4.920000000000000284e+01 4.391532999999999731e+01
4.925000000000000000e+01 4.694581999999999766e+01
4.929999999999999716e+01 3.231965999999999894e+01
4.935000000000000142e+01 3.891250999999999749e+01
4.939999999999999858e+01 4.019420999999999822e+01
4.945000000000000284e+01 3.781521000000000043e+01
4.950000000000000000e+01 3.271121000000000123e+01
4.954999999999999716e+01 3.793070000000000164e+01
4.960000000000000142e+01 4.002430999999999983e+01
4.964999999999999858e+01 4.577651000000000181e+01
4.970000000000000284e+01 3.929914000000000129e+01
4.975000000000000000e+01 3.387492999999999910e+01
4.979999999999999716e+01 2.125986999999999938e+01
4.985000000000000142e+01 1.652152999999999849e+01
4.989999999999999858e+01 3.872102999999999895e+01
4.995000000000000284e+01 4.967795000000000272e+01
5.000000000000000000e+01 2.381509000000000142e+01
5.004999999999999716e+01 3.858129999999999882e+01
5.010000000000000142e+01 2.454907000000000039e+01
5.014999999999999858e+01 3.362935000000000230e+01
5.020000000000000284e+01 3.546909000000000134e+01
5.025000000000000000e+01 4.297281000000000262e+01
5.029999999999999716e+01 3.820960000000000178e+01
5.035000000000000142e+01 2.175516000000000005e+01
5.039999999999999858e+01 2.042927999999999855e+01
5.045000000000000284e+01 1.675544000000000011e+01
5.050000000000000000e+01 4.426559000000000310e+01
5.054999999999999716e+01 1.250825999999999993e+01
5.060000000000000142e+01 2.685168000000000177e+01
5.064999999999999858e+01 5.726659000000000077e+01
5.070000000000000284e+01 2.799725000000000108e+01
5.075000000000000000e+01 1.860331000000000046e+01
5.079999999999999716e+01 3.130338000000000065e+01
5.085000000000000142e+01 2.715722999999999843e+01
5.089999999999999858e+01 5.828490000000000038e+01
5.095000000000000284e+01 3.834427999999999770e+01
5.100000000000000000e+01 3.666953000000000173e+01
5.104999999999999716e+01 4.545922999999999803e+01
5.110000000000000142e+01 5.411805999999999983e+01
5.114999999999999858e+01 8.289579000000000519e+01
5.120000000000000284e+01 4.426792999999999978e+01
5.125000000000000000e+01 4.456698000000000093e+01
5.129999999999999716e+01 3.718240999999999730e+01
5.135000000000000142e+01 6.206851000000000340e+01
5.139999999999999858e+01 3.711659999999999826e+01
5.145000000000000284e+01 3.491570000000000107e+01
5.150000000000000000e+01 5.597160000000000224e+01
5.154999999999999716e+01 5.077203999999999695e+01
5.160000000000000142e+01 5.799828000000000117e+01
5.164999999999999858e+01 2.133241999999999905e+01
5.170000000000000284e+01 4.781665000000000276e+01
5.175000000000000000e+01 7.607400000000000162e+00
5.179999999999999716e+01 3.502040000000000219e+01
5.185000000000000142e+01 2.826141000000000147e+01
5.189999999999999858e+01 6.897647000000000617e+01
5.195000000000000284e+01 2.953316999999999837e+01
5.200000000000000000e+01 4.090760000000000218e+01
5.204999999999999716e+01 4.110240000000000293e+01
5.210000000000000142e+01 2.976849999999999952e+01
5.214999999999999858e+01 1.947209000000000145e+01
5.220000000000000284e+01 2.502423999999999893e+01
5.225000000000000000e+01 4.118466999999999700e+01
5.229999999999999716e+01 2.501379000000000019e+01
5.235000000000000142e+01 4.325773999999999830e+01
5.239999999999999858e+01 2.723158000000000101e+01
5.245000000000000284e+01 7.333839999999999293e+01
5.250000000000000000e+01 5.236851000000000056e+01
5.254999999999999716e+01 4.222713999999999857e+01
5.260000000000000142e+01 3.998850000000000016e+00
5.264999999999999858e+01 1.932370999999999839e+01
5.270000000000000284e+01 1.849402999999999864e+01
5.275000000000000000e+01 3.809481999999999857e+01
5.279999999999999716e+01 1.548465000000000025e+01
5.285000000000000142e+01 4.645356999999999914e+01
5.289999999999999858e+01 3.062594999999999956e+01
5.295000000000000284e+01 3.931562000000000268e+01
5.300000000000000000e+01 3.647635999999999967e+01
5.304999999999999716e+01 3.060099999999999909e+01
5.310000000000000142e+01 3.548004999999999853e+01
5.314999999999999858e+01 3.924177000000000248e+01
5.320000000000000284e+01 2.764470000000000027e+01
5.325000000000000000e+01 5.086836999999999875e+01
5.329999999999999716e+01 4.739385999999999655e+01
5.335000000000000142e+01 2.439737999999999829e+01
5.339999999999999858e+01 7.028538000000000352e+01
5.345000000000000284e+01 3.440001000000000175e+01
5.350000000000000000e+01 4.177658999999999878e+01
5.354999999999999716e+01 3.838018000000000285e+01
5.360000000000000142e+01 4.115120000000000289e+01
5.364999999999999858e+01 2.050797999999999988e+01
5.370000000000000284e+01 4.586614999999999753e+01
5.375000000000000000e+01 4.046578000000000230e+01
5.379999999999999716e+01 3.120557000000000158e+01
5.385000000000000142e+01 4.238497999999999877e+01
5.389999999999999858e+01 4.842642000000000024e+01
5.395000000000000284e+01 3.436308999999999969e+01
5.400000000000000000e+01 4.630395999999999646e+01
5.404999999999999716e+01 4.387566000000000344e+01
5.410000000000000142e+01 3.666993999999999687e+01
5.414999999999999858e+01 3.729988000000000170e+01
5.420000000000000284e+01 2.683542999999999878e+01
5.425000000000000000e+01 1.588354999999999961e+01
5.429999999999999716e+01 3.743502000000000152e+01
5.435000000000000142e+01 3.088923000000000130e+01
5.439999999999999858e+01 2.442833999999999861e+01
5.445000000000000284e+01 3.511417999999999751e+01
5.450000000000000000e+01 1.518284000000000056e+01
5.454999999999999716e+01 6.437396999999999991e+01
5.460000000000000142e+01 3.825950000000000273e+01
5.464999999999999858e+01 3.391035999999999717e+01
5.470000000000000284e+01 1.547901000000000060e+01
5.475000000000000000e+01 1.058577000000000012e+01
5.479999999999999716e+01 2.726143000000000072e+01
5.485000000000000142e+01 1.808964999999999890e+01
5.489999999999999858e+01 1.070985399999999998e+02
5.495000000000000284e+01 1.061747799999999984e+02
5.500000000000000000e+01 1.959879000000000104e+01
5.504999999999999716e+01 4.524681999999999960e+01
5.510000000000000142e+01 3.012937000000000154e+01
5.514999999999999858e+01 3.687129999999999797e+01
5.520000000000000284e+01 3.588309000000000282e+01
5.525000000000000000e+01 3.831385000000000218e+01
5.529999999999999716e+01 6.056653000000000020e+01
5.535000000000000142e+01 3.916409000000000162e+01
5.539999999999999858e+01 2.746941999999999950e+01
5.545000000000000284e+01 4.234100000000000108e+01
5.550000000000000000e+01 3.392797000000000196e+01
5.554999999999999716e+01 3.911039000000000243e+01
5.560000000000000142e+01 3.992557999999999652e+01
5.564999999999999858e+01 3.081471000000000160e+01
5.570000000000000284e+01 3.832242999999999711e+01
5.575000000000000000e+01 3.117344999999999899e+01
5.579999999999999716e+01 2.965872999999999848e+01
5.585000000000000142e+01 3.059245999999999910e+01
5.589999999999999858e+01 2.496950999999999965e+01
5.595000000000000284e+01 4.499145999999999646e+01
5.600000000000000000e+01 3.367486999999999853e+01
5.604999999999999716e+01 3.854773999999999745e+01
5.610000000000000142e+01 2.552725999999999829e+01
5.614999999999999858e+01 4.524645999999999901e+01
5.620000000000000284e+01 3.041516000000000020e+01
5.625000000000000000e+01 3.566778999999999655e+01
5.629999999999999716e+01 3.290090000000000003e+01
5.635000000000000142e+01 2.892987000000000108e+01
5.639999999999999858e+01 2.665046999999999855e+01
5.645000000000000284e+01 3.570311000000000234e+01
5.650000000000000000e+01 1.864045000000000130e+01
5.654999999999999716e+01 3.239793000000000234e+01
5.660000000000000142e+01 5.584487000000000023e+01
5.664999999999999858e+01 3.771155000000000257e+01
5.670000000000000284e+01 4.085813000000000272e+01
5.675000000000000000e+01 3.627201000000000164e+01
5.679999999999999716e+01 2.701014999999999944e+01
5.685000000000000142e+01 3.522185000000000343e+01
5.689999999999999858e+01 2.301705000000000112e+01
5.695000000000000284e+01 3.792211999999999961e+01
5.700000000000000000e+01 1.625559000000000154e+01
5.704999999999999716e+01 3.863127999999999673e+01
5.710000000000000142e+01 3.384335000000000093e+01
5.714999999999999858e+01 3.704023999999999717e+01
5.720000000000000284e+01 2.797314000000000078e+01
5.725000000000000000e+01 3.681389999999999674e+01
5.729999999999999716e+01 4.327403000000000333e+01
5.735000000000000142e+01 3.726877999999999957e+01
5.739999999999999858e+01 3.707211000000000212e+01
5.745000000000000284e+01 1.609121999999999986e+01
5.750000000000000000e+01 3.493865000000000265e+01
5.754999999999999716e+01 3.621724999999999994e+01
5.760000000000000142e+01 1.899915000000000020e+01
5.764999999999999858e+01 3.582733000000000345e+01
5.770000000000000284e+01 3.321526000000000067e+01
5.775000000000000000e+01 3.115060000000000073e+01
5.779999999999999716e+01 2.594712000000000174e+01
5.785000000000000142e+01 4.967956000000000216e+01
5.789999999999999858e+01 3.313170999999999822e+01
5.795000000000000284e+01 3.285499000000000080e+01
5.800000000000000000e+01 5.302309999999999945e+01
5.804999999999999716e+01 3.784481000000000250e+01
5.810000000000000142e+01 1.424619999999999997e+01
5.814999999999999858e+01 4.881658999999999793e+01
5.820000000000000284e+01 1.811311999999999856e+01
5.825000000000000000e+01 4.010437000000000296e+01
5.829999999999999716e+01 1.872307999999999950e+01
5.835000000000000142e+01 4.563788000000000267e+01
5.839999999999999858e+01 3.382269000000000148e+01
5.845000000000000284e+01 3.440366000000000213e+01
5.850000000000000000e+01 3.743547000000000224e+01
5.854999999999999716e+01 5.576585000000000036e+01
5.860000000000000142e+01 6.684345000000000425e+01
5.864999999999999858e+01 4.034678999999999860e+01
5.870000000000000284e+01 2.904982000000000042e+01
5.875000000000000000e+01 3.169380999999999915e+01
5.879999999999999716e+01 3.569588999999999857e+01
5.885000000000000142e+01 2.760861999999999838e+01
5.889999999999999858e+01 3.542434000000000083e+01
5.895000000000000284e+01 2.648094999999999999e+01
5.900000000000000000e+01 2.522505999999999915e+01
5.904999999999999716e+01 4.700831000000000159e+01
5.910000000000000142e+01 3.373521000000000214e+01
5.914999999999999858e+01 2.022578999999999994e+01
5.920000000000000284e+01 2.634008000000000038e+01
5.925000000000000000e+01 3.021762000000000015e+01
5.929999999999999716e+01 4.184899999999999665e+01
5.935000000000000142e+01 5.525296999999999770e+01
5.939999999999999858e+01 3.033680000000000021e+01
5.945000000000000284e+01 2.523689999999999856e+01
5.950000000000000000e+01 3.810087000000000046e+01
5.954999999999999716e+01 3.815661999999999665e+01
5.960000000000000142e+01 3.814141999999999655e+01
5.964999999999999858e+01 4.167660000000000053e+01
5.970000000000000284e+01 3.464323000000000263e+01
5.975000000000000000e+01 3.496949000000000041e+01
5.979999999999999716e+01 3.319836000000000098e+01
5.985000000000000142e+01 2.632604999999999862e+01
5.989999999999999858e+01 3.222802999999999685e+01
5.995000000000000284e+01 4.334550000000000125e+01
6.000000000000000000e+01 6.113725999999999772e+01
6.004999999999999716e+01 3.857974999999999710e+01
6.010000000000000142e+01 4.159799999999999898e+01
6.014999999999999858e+01 2.004220000000000113e+01
6.020000000000000284e+01 3.558051999999999992e+01
6.025000000000000000e+01 1.397620000000000040e+01
6.029999999999999716e+01 3.352611999999999881e+01
6.035000000000000142e+01 1.952851000000000070e+01
6.039999999999999858e+01 3.792795000000000272e+01
6.045000000000000284e+01 1.718553999999999959e+01
6.050000000000000000e+01 3.712066000000000088e+01
6.054999999999999716e+01 2.873270000000000124e+01
6.060000000000000142e+01 5.292437000000000324e+01
6.064999999999999858e+01 2.977254999999999896e+01
6.070000000000000284e+01 3.866973000000000127e+01
6.075000000000000000e+01 4.158632999999999669e+01
6.079999999999999716e+01 3.749027000000000243e+01
6.085000000000000142e+01 1.085961999999999961e+01
6.089999999999999858e+01 3.367448000000000263e+01
6.095000000000000284e+01 3.670022000000000162e+01
6.100000000000000000e+01 4.341432999999999964e+01
6.104999999999999716e+01 1.905922999999999945e+01
6.110000000000000142e+01 2.654278000000000048e+01
6.114999999999999858e+01 1.009346999999999994e+01
6.120000000000000284e+01 3.902058999999999855e+01
6.125000000000000000e+01 2.751141000000000147e+01
6.129999999999999716e+01 2.865553999999999846e+01
6.135000000000000142e+01 1.594463999999999970e+01
6.139999999999999858e+01 1.971327000000000140e+01
6.145000000000000284e+01 3.457817000000000007e+01
6.150000000000000000e+01 3.963575000000000159e+01
6.154999999999999716e+01 3.893482999999999805e+01
6.160000000000000142e+01 2.739836000000000027e+01
6.164999999999999858e+01 2.477452999999999861e+01
6.170000000000000284e+01 3.797527000000000186e+01
6.175000000000000000e+01 3.675594999999999857e+01
6.179999999999999716e+01 2.055117999999999867e+01
6.185000000000000142e+01 1.269800000000000040e+01
6.189999999999999858e+01 2.090003000000000100e+01
6.195000000000000284e+01 1.551854999999999940e+01
6.200000000000000000e+01 4.317587000000000330e+01
6.204999999999999716e+01 3.308415999999999713e+01
6.210000000000000142e+01 4.567177000000000220e+01
6.214999999999999858e+01 4.520768000000000342e+01
6.220000000000000284e+01 4.245622000000000185e+01
6.225000000000000000e+01 5.412955000000000183e+01
6.229999999999999716e+01 4.060732999999999748e+01
6.235000000000000142e+01 4.075198000000000320e+01
6.239999999999999858e+01 9.629820000000000491e+00
6.245000000000000284e+01 2.827762999999999849e+01
6.250000000000000000e+01 1.831222999999999956e+01
6.254999999999999716e+01 3.353408999999999907e+01
6.260000000000000142e+01 1.046030000000000015e+01
6.264999999999999858e+01 4.353974999999999795e+01
6.270000000000000284e+01 2.576799000000000106e+01
6.275000000000000000e+01 4.345801000000000158e+01
6.279999999999999716e+01 1.687128999999999834e+01
6.285000000000000142e+01 4.755013999999999896e+01
6.289999999999999858e+01 1.819385000000000119e+01
6.295000000000000284e+01 4.248772000000000304e+01
6.300000000000000000e+01 1.331634000000000029e+01
6.304999999999999716e+01 3.984608000000000061e+01
6.310000000000000142e+01 2.142075000000000173e+01
6.314999999999999858e+01 3.185332000000000008e+01
6.320000000000000284e+01 2.431002000000000152e+01
6.325000000000000000e+01 3.809785000000000110e+01
6.329999999999999716e+01 1.693761999999999901e+01
6.335000000000000142e+01 3.049546000000000134e+01
6.339999999999999858e+01 3.703875000000000028e+01
6.345000000000000284e+01 3.647399000000000058e+01
6.350000000000000000e+01 4.396258000000000266e+01
6.354999999999999716e+01 4.413513999999999982e+01
6.360000000000000142e+01 3.065383999999999887e+01
6.364999999999999858e+01 2.209983000000000075e+01
6.370000000000000284e+01 4.370608000000000004e+01
6.375000000000000000e+01 2.300053000000000125e+01
6.379999999999999716e+01 2.407426999999999850e+01
6.385000000000000142e+01 2.515618999999999872e+01
6.389999999999999858e+01 1.786317999999999984e+01
6.395000000000000284e+01 2.703987000000000052e+01
6.400000000000000000e+01 4.482251000000000118e+01
6.404999999999999716e+01 3.903636999999999802e+01
6.409999999999999432e+01 4.020573999999999870e+01
6.415000000000000568e+01 1.550361999999999973e+01
6.420000000000000284e+01 3.037265000000000015e+01
6.425000000000000000e+01 4.288293000000000177e+01
6.429999999999999716e+01 1.471945999999999977e+01
6.434999999999999432e+01 8.762890000000000512e+00
6.440000000000000568e+01 3.310591999999999757e+01
6.445000000000000284e+01 3.178181999999999974e+01
6.450000000000000000e+01 2.917445999999999984e+01
6.454999999999999716e+01 1.326149999999999984e+01
6.459999999999999432e+01 3.423205999999999705e+01
6.465000000000000568e+01 6.127620000000000289e+00
6.470000000000000284e+01 3.348720999999999748e+01
6.475000000000000000e+01 3.672039999999999793e+01
6.479999999999999716e+01 3.468558000000000163e+01
6.484999999999999432e+01 3.309637000000000029e+01
6.490000000000000568e+01 1.590197000000000038e+01
6.495000000000000284e+01 3.224869000000000341e+01
6.500000000000000000e+01 3.957985000000000042e+01
6.504999999999999716e+01 4.364215000000000089e+01
6.509999999999999432e+01 2.989357000000000042e+01
6.515000000000000568e+01 2.876113000000000142e+01
6.520000000000000284e+01 1.975813000000000130e+01
6.525000000000000000e+01 3.187421000000000149e+01
6.529999999999999716e+01 4.374696999999999747e+01
6.534999999999999432e+01 3.553797000000000139e+01
6.540000000000000568e+01 2.834552000000000049e+01
6.545000000000000284e+01 4.198978999999999928e+01
6.550000000000000000e+01 3.799130999999999858e+01
6.554999999999999716e+01 1.519524000000000008e+01
6.559999999999999432e+01 4.501294000000000040e+01
6.565000000000000568e+01 6.021949999999999648e+01
6.570000000000000284e+01 4.611155000000000115e+01
6.575000000000000000e+01 2.086956999999999951e+01
6.579999999999999716e+01 3.923832999999999771e+01
6.584999999999999432e+01 2.022285000000000110e+01
6.590000000000000568e+01 2.913344999999999985e+01
6.595000000000000284e+01 3.537456000000000245e+01
6.600000000000000000e+01 2.018490999999999858e+01
6.604999999999999716e+01 3.563761999999999830e+01
6.609999999999999432e+01 3.056976999999999833e+01
6.615000000000000568e+01 2.416122000000000014e+01
6.620000000000000284e+01 3.565872999999999848e+01
6.625000000000000000e+01 3.226323000000000008e+01
6.629999999999999716e+01 4.471918000000000148e+01
6.634999999999999432e+01 2.789674000000000120e+01
6.640000000000000568e+01 3.191050999999999860e+01
6.645000000000000284e+01 3.420745999999999754e+01
6.650000000000000000e+01 1.849305000000000021e+01
6.654999999999999716e+01 3.243285000000000196e+01
6.659999999999999432e+01 3.306246000000000151e+01
6.665000000000000568e+01 3.754800999999999789e+01
6.670000000000000284e+01 3.277590000000000003e+01
6.675000000000000000e+01 4.073156999999999783e+01
6.679999999999999716e+01 1.948445999999999856e+01
6.684999999999999432e+01 3.011221000000000103e+01
6.690000000000000568e+01 1.743139000000000038e+01
6.695000000000000284e+01 2.197145000000000081e+01
6.700000000000000000e+01 1.616543000000000063e+01
6.704999999999999716e+01 2.431061000000000050e+01
6.709999999999999432e+01 3.781284999999999741e+01
6.715000000000000568e+01 5.805340000000000344e+01
6.720000000000000284e+01 3.896088999999999913e+01
6.725000000000000000e+01 2.337385000000000090e+01
6.729999999999999716e+01 2.662582000000000093e+01
6.734999999999999432e+01 3.661818999999999846e+01
6.740000000000000568e+01 2.147976999999999848e+01
6.745000000000000284e+01 1.339564999999999984e+01
6.750000000000000000e+01 4.571829000000000320e+01
6.754999999999999716e+01 5.335573000000000121e+01
6.759999999999999432e+01 4.886028000000000304e+01
6.765000000000000568e+01 1.442698999999999998e+01
6.770000000000000284e+01 3.339676999999999651e+01
6.775000000000000000e+01 2.299984999999999857e+01
6.779999999999999716e+01 1.588110100000000102e+02
6.784999999999999432e+01 2.697432999999999836e+01
6.790000000000000568e+01 2.901323999999999970e+01
6.795000000000000284e+01 2.308456999999999937e+01
6.800000000000000000e+01 3.041559000000000168e+01
6.804999999999999716e+01 2.648126999999999853e+01
6.809999999999999432e+01 2.445457000000000036e+01
6.815000000000000568e+01 3.575675999999999988e+01
6.820000000000000284e+01 4.427691000000000088e+01
6.825000000000000000e+01 5.205720999999999776e+01
6.829999999999999716e+01 1.803121000000000151e+01
6.834999999999999432e+01 2.365276000000000067e+01
6.840000000000000568e+01 3.100573999999999941e+01
6.845000000000000284e+01 4.589697000000000315e+01
6.850000000000000000e+01 3.842260000000000275e+01
6.854999999999999716e+01 1.233813999999999922e+01
6.859999999999999432e+01 3.267517000000000138e+01
6.865000000000000568e+01 7.512839999999999741e+00
6.870000000000000284e+01 3.270481000000000193e+01
6.875000000000000000e+01 2.040334000000000003e+01
6.879999999999999716e+01 2.096754999999999924e+01
6.884999999999999432e+01 2.688055999999999912e+01
6.890000000000000568e+01 2.610182999999999964e+01
6.895000000000000284e+01 1.226566000000000045e+01
6.900000000000000000e+01 3.137135999999999925e+01
6.904999999999999716e+01 2.069716000000000022e+01
6.909999999999999432e+01 2.278098999999999918e+01
6.915000000000000568e+01 1.877008999999999972e+01
6.920000000000000284e+01 4.692999999999999972e+01
6.925000000000000000e+01 4.308373000000000275e+01
6.929999999999999716e+01 3.371520000000000294e+01
6.934999999999999432e+01 1.999298999999999893e+01
6.940000000000000568e+01 3.607316000000000145e+01
6.945000000000000284e+01 1.461120000000000019e+01
6.950000000000000000e+01 3.758502000000000010e+01
6.954999999999999716e+01 2.633815999999999846e+01
6.959999999999999432e+01 2.444375000000000142e+01
6.965000000000000568e+01 2.613570999999999955e+01
6.970000000000000284e+01 2.449584000000000117e+01
6.975000000000000000e+01 2.382734999999999914e+01
6.979999999999999716e+01 2.234157000000000082e+01
6.984999999999999432e+01 1.572040999999999933e+01
6.990000000000000568e+01 4.091662999999999784e+01
6.995000000000000284e+01 2.393284999999999840e+01
7.000000000000000000e+01 3.067117999999999967e+01
7.004999999999999716e+01 3.302935999999999694e+01
7.009999999999999432e+01 3.644149999999999778e+01
7.015000000000000568e+01 4.458270999999999873e+01
7.020000000000000284e+01 3.021786000000000172e+01
7.025000000000000000e+01 3.651261000000000223e+01
7.029999999999999716e+01 4.192502999999999957e+01
7.034999999999999432e+01 3.643337999999999965e+01
7.040000000000000568e+01 4.560513000000000261e+01
7.045000000000000284e+01 3.020920999999999879e+01
7.050000000000000000e+01 3.929688999999999766e+01
7.054999999999999716e+01 3.693943000000000154e+01
7.059999999999999432e+01 4.422612999999999772e+01
7.065000000000000568e+01 9.661920000000000286e+00
7.070000000000000284e+01 2.926325999999999894e+01
7.075000000000000000e+01 3.505254000000000048e+01
7.079999999999999716e+01 3.071896999999999878e+01
7.084999999999999432e+01 3.333355000000000246e+01
7.090000000000000568e+01 1.713864999999999839e+01
7.095000000000000284e+01 1.648919000000000068e+01
7.100000000000000000e+01 3.846090999999999838e+01
7.104999999999999716e+01 3.434846999999999895e+01
7.109999999999999432e+01 4.337082999999999799e+01
7.115000000000000568e+01 1.049804999999999922e+01
7.120000000000000284e+01 8.945520999999999390e+01
7.125000000000000000e+01 3.602949999999999875e+01
7.129999999999999716e+01 3.466058000000000305e+01
7.134999999999999432e+01 3.204433000000000220e+01
7.140000000000000568e+01 3.268943999999999761e+01
7.145000000000000284e+01 4.325703000000000031e+01
7.150000000000000000e+01 2.160915999999999926e+01
7.154999999999999716e+01 4.592004000000000019e+01
7.159999999999999432e+01 2.920862999999999943e+01
7.165000000000000568e+01 2.160704000000000136e+01
7.170000000000000284e+01 2.083213999999999899e+01
7.175000000000000000e+01 4.120423999999999864e+01
7.179999999999999716e+01 3.510170999999999708e+01
7.184999999999999432e+01 4.066848999999999847e+01
7.190000000000000568e+01 3.988112000000000279e+01
7.195000000000000284e+01 1.096857999999999933e+01
7.200000000000000000e+01 2.917286000000000001e+01
7.204999999999999716e+01 1.122448999999999941e+01
7.209999999999999432e+01 3.103884000000000043e+01
7.215000000000000568e+01 5.370597000000000065e+01
7.220000000000000284e+01 2.062791999999999959e+01
7.225000000000000000e+01 2.865146999999999977e+01
7.229999999999999716e+01 5.411986999999999881e+01
7.234999999999999432e+01 2.378535000000000110e+01
7.240000000000000568e+01 2.125834000000000046e+01
7.245000000000000284e+01 4.928327999999999776e+01
7.250000000000000000e+01 2.143859000000000137e+01
7.254999999999999716e+01 5.357162999999999897e+01
7.259999999999999432e+01 1.788053000000000026e+01
7.265000000000000568e+01 2.374867000000000061e+01
7.270000000000000284e+01 2.619924999999999926e+01
7.275000000000000000e+01 9.935589999999999478e+00
7.279999999999999716e+01 1.178621000000000052e+01
7.284999999999999432e+01 5.459830000000000183e+00
7.290000000000000568e+01 3.554720999999999975e+01
7.295000000000000284e+01 3.568876000000000204e+01
7.300000000000000000e+01 2.367564000000000135e+01
7.304999999999999716e+01 2.339273000000000025e+01
7.309999999999999432e+01 6.070539999999999736e+01
7.315000000000000568e+01 3.546356000000000108e+01
7.320000000000000284e+01 1.084511999999999965e+01
7.325000000000000000e+01 1.817219000000000051e+01
7.329999999999999716e+01 4.745320000000000249e+01
7.334999999999999432e+01 3.688156000000000034e+01
7.340000000000000568e+01 9.798870000000000857e+00
7.345000000000000284e+01 2.594264000000000081e+01
7.350000000000000000e+01 3.446844000000000108e+01
7.354999999999999716e+01 3.148814000000000135e+01
7.359999999999999432e+01 3.797048999999999808e+01
7.365000000000000568e+01 3.238248000000000104e+01
7.370000000000000284e+01 2.657939000000000007e+01
7.375000000000000000e+01 2.634901999999999944e+01
7.379999999999999716e+01 3.968648000000000309e+01
7.384999999999999432e+01 3.477409000000000106e+01
7.390000000000000568e+01 3.447023999999999688e+01
7.395000000000000284e+01 2.766893999999999920e+01
7.400000000000000000e+01 3.011665999999999954e+01
7.404999999999999716e+01 5.162836000000000070e+01
7.409999999999999432e+01 2.495139999999999958e+01
7.415000000000000568e+01 8.246453999999999951e+01
7.420000000000000284e+01 2.973883999999999972e+01
7.425000000000000000e+01 1.090640999999999927e+01
7.429999999999999716e+01 4.233561000000000263e+01
7.434999999999999432e+01 3.279838999999999771e+01
7.440000000000000568e+01 1.882045000000000101e+01
7.445000000000000284e+01 3.854310999999999865e+01
7.450000000000000000e+01 6.683593000000000472e+01
7.454999999999999716e+01 3.492994999999999806e+01
7.459999999999999432e+01 2.957047999999999988e+01
7.465000000000000568e+01 4.623400000000000176e+01
7.470000000000000284e+01 3.787872000000000128e+01
7.475000000000000000e+01 6.905813999999999453e+01
7.479999999999999716e+01 3.764918999999999727e+01
7.484999999999999432e+01 6.989945000000000164e+01
7.490000000000000568e+01 2.187391999999999825e+01
7.495000000000000284e+01 4.461585999999999785e+01
7.500000000000000000e+01 2.455670999999999893e+01
7.504999999999999716e+01 1.302805999999999997e+01
7.509999999999999432e+01 7.580234000000000094e+01
7.515000000000000568e+01 3.555295999999999879e+01
7.520000000000000284e+01 1.937224000000000146e+01
7.525000000000000000e+01 3.540910000000000224e+01
7.529999999999999716e+01 3.061220000000000141e+01
7.534999999999999432e+01 3.635379999999999967e+01
7.540000000000000568e+01 1.745502000000000109e+01
7.545000000000000284e+01 2.264828999999999937e+01
7.550000000000000000e+01 2.742824999999999847e+01
7.554999999999999716e+01 8.015959999999999752e+00
7.559999999999999432e+01 2.447626999999999953e+01
7.565000000000000568e+01 2.066073000000000093e+01
7.570000000000000284e+01 1.268369999999999997e+01
7.575000000000000000e+01 5.084817000000000320e+01
7.579999999999999716e+01 2.032171999999999912e+01
7.584999999999999432e+01 3.579012000000000171e+01
7.590000000000000568e+01 3.201201999999999970e+01
7.595000000000000284e+01 3.580042999999999864e+01
7.600000000000000000e+01 3.002466000000000079e+01
7.604999999999999716e+01 2.199799000000000149e+01
7.609999999999999432e+01 9.723589999999999733e+00
7.615000000000000568e+01 5.753088999999999942e+01
7.620000000000000284e+01 3.148799999999999955e+01
7.625000000000000000e+01 8.517551000000000272e+01
7.629999999999999716e+01 5.826538999999999646e+01
7.634999999999999432e+01 3.392457000000000278e+01
7.640000000000000568e+01 3.236424999999999841e+01
7.645000000000000284e+01 4.360703000000000173e+01
7.650000000000000000e+01 4.397717000000000098e+01
7.654999999999999716e+01 3.859523999999999688e+01
7.659999999999999432e+01 1.426435999999999993e+01
7.665000000000000568e+01 2.504798999999999864e+01
7.670000000000000284e+01 3.953247999999999962e+01
7.675000000000000000e+01 9.283459999999999823e+00
7.679999999999999716e+01 2.655987999999999971e+01
7.684999999999999432e+01 1.487729999999999997e+01
7.690000000000000568e+01 1.875537999999999883e+01
7.695000000000000284e+01 1.416994000000000042e+01
7.700000000000000000e+01 2.324593000000000131e+01
7.704999999999999716e+01 3.614218000000000330e+01
7.709999999999999432e+01 2.537653999999999854e+01
7.715000000000000568e+01 3.161965999999999966e+01
7.720000000000000284e+01 3.731351999999999691e+01
7.725000000000000000e+01 1.168293000000000070e+01
7.729999999999999716e+01 2.431623000000000090e+01
7.734999999999999432e+01 2.956202000000000041e+01
7.740000000000000568e+01 6.039535000000000053e+01
7.745000000000000284e+01 2.600581999999999994e+01
7.750000000000000000e+01 3.643540000000000134e+01
7.754999999999999716e+01 1.687219999999999942e+01
7.759999999999999432e+01 1.968893999999999878e+01
7.765000000000000568e+01 1.447960999999999920e+01
7.770000000000000284e+01 4.159322000000000230e+01
7.775000000000000000e+01 2.987950000000000017e+01
7.779999999999999716e+01 1.201144000000000034e+01
7.784999999999999432e+01 3.398037999999999670e+01
7.790000000000000568e+01 5.865923999999999694e+01
7.795000000000000284e+01 3.818789000000000300e+01
7.800000000000000000e+01 1.426689999999999969e+01
7.804999999999999716e+01 4.040301999999999794e+01
7.809999999999999432e+01 3.662380000000000280e+01
7.815000000000000568e+01 4.198454000000000264e+01
7.820000000000000284e+01 4.134895999999999816e+01
7.825000000000000000e+01 3.537207000000000079e+01
7.829999999999999716e+01 3.035345999999999833e+01
7.834999999999999432e+01 3.736552999999999969e+01
7.840000000000000568e+01 2.570825999999999922e+01
7.845000000000000284e+01 3.909476000000000084e+01
7.850000000000000000e+01 3.656571999999999889e+01
7.854999999999999716e+01 3.325558999999999799e+01
7.859999999999999432e+01 2.499487999999999843e+01
7.865000000000000568e+01 2.125065999999999988e+01
7.870000000000000284e+01 4.187847000000000008e+01
7.875000000000000000e+01 2.013601999999999848e+01
7.879999999999999716e+01 1.790350000000000108e+01
7.884999999999999432e+01 1.569289999999999985e+01
7.890000000000000568e+01 4.082117999999999824e+01
7.895000000000000284e+01 2.463259000000000043e+01
7.900000000000000000e+01 2.188656999999999897e+01
7.904999999999999716e+01 2.116847999999999885e+01
7.909999999999999432e+01 3.556423999999999808e+01
7.915000000000000568e+01 6.697140000000000093e+00
7.920000000000000284e+01 3.197460999999999842e+01
7.925000000000000000e+01 3.011640999999999835e+01
7.929999999999999716e+01 4.732659000000000304e+01
7.934999999999999432e+01 3.568384999999999962e+01
7.940000000000000568e+01 1.712008000000000152e+01
7.945000000000000284e+01 3.295779999999999887e+01
7.950000000000000000e+01 3.437152999999999992e+01
7.954999999999999716e+01 3.719149000000000171e+01
7.959999999999999432e+01 3.273590999999999696e+01
7.965000000000000568e+01 3.654037999999999897e+01
7.970000000000000284e+01 3.774633000000000038e+01
7.975000000000000000e+01 3.118413999999999930e+01
7.979999999999999716e+01 3.324499999999999744e+01
7.984999999999999432e+01 3.162293000000000021e+01
7.990000000000000568e+01 4.154941999999999780e+01
7.995000000000000284e+01 2.378796000000000177e+01
8.000000000000000000e+01 3.091030999999999906e+01
8.004999999999999716e+01 4.248846999999999952e+01
8.009999999999999432e+01 1.229735999999999940e+01
8.015000000000000568e+01 1.298529000000000089e+01
8.020000000000000284e+01 2.697456000000000031e+01
8.025000000000000000e+01 1.877786000000000044e+01
8.029999999999999716e+01 2.741761999999999944e+01
8.034999999999999432e+01 2.142031000000000063e+01
8.040000000000000568e+01 2.284405999999999892e+01
8.045000000000000284e+01 2.635222999999999871e+01
8.050000000000000000e+01 3.277479999999999905e+01
8.054999999999999716e+01 1.460228999999999999e+01
8.059999999999999432e+01 2.435748999999999853e+01
8.065000000000000568e+01 2.018678999999999846e+01
8.070000000000000284e+01 2.500850000000000151e+01
8.075000000000000000e+01 3.017615999999999943e+01
8.079999999999999716e+01 2.167463000000000051e+01
8.084999999999999432e+01 2.529130999999999929e+01
8.090000000000000568e+01 4.632562999999999676e+01
8.095000000000000284e+01 4.067680000000000007e+01
8.100000000000000000e+01 1.384374000000000038e+01
8.104999999999999716e+01 1.154115999999999964e+01
8.109999999999999432e+01 2.082929000000000030e+01
8.115000000000000568e+01 1.673986000000000018e+01
8.120000000000000284e+01 3.387787999999999755e+01
8.125000000000000000e+01 4.738562999999999903e+01
8.129999999999999716e+01 4.413273000000000224e+01
8.134999999999999432e+01 2.715913000000000110e+01
8.140000000000000568e+01 5.222919000000000267e+01
8.145000000000000284e+01 6.063443000000000183e+01
8.150000000000000000e+01 2.993393999999999977e+01
8.154999999999999716e+01 1.115238000000000085e+01
8.159999999999999432e+01 2.342352999999999952e+01
8.165000000000000568e+01 2.971422000000000097e+01
8.170000000000000284e+01 4.192181999999999675e+01
8.175000000000000000e+01 4.037718000000000274e+01
8.179999999999999716e+01 3.461590999999999951e+01
8.184999999999999432e+01 2.802863999999999933e+01
8.190000000000000568e+01 2.144106999999999985e+01
8.195000000000000284e+01 6.021437999999999846e+01
8.200000000000000000e+01 3.058404000000000167e+01
8.204999999999999716e+01 3.430924000000000262e+01
8.209999999999999432e+01 4.010788999999999760e+01
8.215000000000000568e+01 2.942071999999999932e+01
8.220000000000000284e+01 4.845911999999999864e+01
8.225000000000000000e+01 1.041996999999999929e+01
8.229999999999999716e+01 3.480071000000000225e+01
8.234999999999999432e+01 3.423230000000000217e+01
8.240000000000000568e+01 4.040241999999999933e+01
8.245000000000000284e+01 2.164526000000000039e+01
8.250000000000000000e+01 2.615382999999999925e+01
8.254999999999999716e+01 4.473217999999999961e+01
8.259999999999999432e+01 3.039210999999999885e+01
8.265000000000000568e+01 3.670830000000000126e+01
8.270000000000000284e+01 2.199053999999999931e+01
8.275000000000000000e+01 3.644080999999999904e+01
8.279999999999999716e+01 1.966316000000000130e+01
8.284999999999999432e+01 5.651095999999999719e+01
8.290000000000000568e+01 2.120652000000000115e+01
8.295000000000000284e+01 2.807299000000000078e+01
8.300000000000000000e+01 3.377859000000000123e+01
8.304999999999999716e+01 4.344342000000000326e+01
8.309999999999999432e+01 4.978450999999999738e+01
8.315000000000000568e+01 2.502718000000000131e+01
8.320000000000000284e+01 1.328414199999999994e+02
8.325000000000000000e+01 2.402967999999999904e+01
8.329999999999999716e+01 2.981474000000000046e+01
8.334999999999999432e+01 3.825905000000000200e+01
8.340000000000000568e+01 2.439108999999999838e+01
8.345000000000000284e+01 1.871730000000000160e+01
8.350000000000000000e+01 2.685582000000000136e+01
8.354999999999999716e+01 3.483371999999999957e+01
8.359999999999999432e+01 3.687236999999999654e+01
8.365000000000000568e+01 1.819299000000000177e+01
8.370000000000000284e+01 3.028526000000000096e+01
8.375000000000000000e+01 1.220526000000000089e+01
8.379999999999999716e+01 3.581403999999999854e+01
8.384999999999999432e+01 2.283395000000000152e+01
8.390000000000000568e+01 8.175656999999999641e+01
8.395000000000000284e+01 3.851653000000000304e+01
8.400000000000000000e+01 3.427985999999999933e+01
8.404999999999999716e+01 6.268670000000000186e+01
8.409999999999999432e+01 6.382968000000000330e+01
8.415000000000000568e+01 4.090440000000000254e+01
8.420000000000000284e+01 3.499421000000000248e+01
8.425000000000000000e+01 2.643118000000000123e+01
8.429999999999999716e+01 2.909686999999999912e+01
8.434999999999999432e+01 2.984077999999999875e+01
8.440000000000000568e+01 4.745277000000000100e+01
8.445000000000000284e+01 3.075648999999999944e+01
8.450000000000000000e+01 3.850979000000000241e+01
8.454999999999999716e+01 3.767607000000000284e+01
8.459999999999999432e+01 3.567150999999999783e+01
8.465000000000000568e+01 2.153171999999999997e+01
8.470000000000000284e+01 3.237713000000000108e+01
8.475000000000000000e+01 3.930601999999999663e+01
8.479999999999999716e+01 1.637793999999999883e+01
8.484999999999999432e+01 1.978994000000000142e+01
8.490000000000000568e+01 3.598872999999999678e+01
8.495000000000000284e+01 5.142043000000000319e+01
8.500000000000000000e+01 1.639751000000000047e+01
8.504999999999999716e+01 8.324824999999999875e+01
8.509999999999999432e+01 3.677018000000000342e+01
8.515000000000000568e+01 3.573268000000000200e+01
8.520000000000000284e+01 4.091257999999999839e+01
8.525000000000000000e+01 7.169955000000000211e+01
8.529999999999999716e+01 4.354838999999999771e+01
8.534999999999999432e+01 4.121672000000000224e+01
8.540000000000000568e+01 4.907280000000000086e+01
8.545000000000000284e+01 3.516638999999999982e+01
8.550000000000000000e+01 1.154368000000000016e+01
8.554999999999999716e+01 1.858031000000000077e+01
8.559999999999999432e+01 2.855289000000000144e+01
8.565000000000000568e+01 3.111957999999999913e+01
8.570000000000000284e+01 4.268764999999999787e+01
8.575000000000000000e+01 1.475240999999999936e+01
8.579999999999999716e+01 1.156719000000000008e+01
8.584999999999999432e+01 2.123888000000000176e+01
8.590000000000000568e+01 1.923132000000000019e+01
8.595000000000000284e+01 7.572055000000000291e+01
8.600000000000000000e+01 1.716686999999999941e+01
8.604999999999999716e+01 3.726469999999999771e+01
8.609999999999999432e+01 4.244870999999999839e+01
8.615000000000000568e+01 2.797021000000000157e+01
8.620000000000000284e+01 4.070101999999999975e+01
8.625000000000000000e+01 5.032594000000000278e+01
8.629999999999999716e+01 3.134845999999999933e+01
8.634999999999999432e+01 4.743679000000000201e+01
8.640000000000000568e+01 2.358793000000000006e+01
8.645000000000000284e+01 3.977403000000000333e+01
8.650000000000000000e+01 7.323917000000000144e+01
8.654999999999999716e+01 2.711214000000000013e+01
8.659999999999999432e+01 5.047523000000000337e+01
8.665000000000000568e+01 3.273073999999999728e+01
8.670000000000000284e+01 3.227792999999999779e+01
8.675000000000000000e+01 1.653492999999999924e+01
8.679999999999999716e+01 2.845635000000000048e+01
8.684999999999999432e+01 1.763521000000000072e+01
8.690000000000000568e+01 1.304471999999999987e+01
8.695000000000000284e+01 3.138014000000000081e+01
8.700000000000000000e+01 3.948919000000000068e+01
8.704999999999999716e+01 7.163962999999999681e+01
8.709999999999999432e+01 2.750350999999999857e+01
8.715000000000000568e+01 1.675607000000000113e+01
8.720000000000000284e+01 2.781424000000000163e+01
8.725000000000000000e+01 2.923291000000000039e+01
8.729999999999999716e+01 3.610779999999999745e+01
8.734999999999999432e+01 3.459913999999999845e+01
8.740000000000000568e+01 1.960998000000000019e+01
8.745000000000000284e+01 2.883352999999999966e+01
8.750000000000000000e+01 3.102907000000000082e+01
8.754999999999999716e+01 2.327324000000000126e+01
8.759999999999999432e+01 3.790135000000000076e+01
8.765000000000000568e+01 3.054670000000000130e+01
8.770000000000000284e+01 2.481327999999999889e+01
8.775000000000000000e+01 4.370311000000000234e+01
8.779999999999999716e+01 3.566628999999999650e+01
8.784999999999999432e+01 5.051641999999999655e+01
8.790000000000000568e+01 7.239333000000000595e+01
8.795000000000000284e+01 4.642081000000000301e+01
8.800000000000000000e+01 1.357677999999999940e+01
8.804999999999999716e+01 7.805129999999999768e+01
8.809999999999999432e+01 3.357813999999999766e+01
8.815000000000000568e+01 3.655697299999999927e+02
8.820000000000000284e+01 4.403081000000000245e+01
8.825000000000000000e+01 5.350769999999999982e+01
8.829999999999999716e+01 4.421332000000000306e+01
8.834999999999999432e+01 5.301225999999999772e+01
8.840000000000000568e+01 2.602103999999999928e+01
8.845000000000000284e+01 3.291141999999999967e+01
8.850000000000000000e+01 5.100578000000000145e+01
8.854999999999999716e+01 3.409785000000000110e+01
8.859999999999999432e+01 2.764670999999999879e+01
8.865000000000000568e+01 2.919302000000000064e+01
8.870000000000000284e+01 5.300961999999999819e+01
8.875000000000000000e+01 2.638437000000000054e+01
8.879999999999999716e+01 5.069487000000000165e+01
8.884999999999999432e+01 3.034879000000000104e+01
8.890000000000000568e+01 2.972642000000000095e+01
8.895000000000000284e+01 3.924638000000000204e+01
8.900000000000000000e+01 2.161030999999999835e+01
8.904999999999999716e+01 2.997815999999999903e+01
8.909999999999999432e+01 5.940503999999999962e+01
8.915000000000000568e+01 4.161509999999999820e+01
8.920000000000000284e+01 2.333433000000000135e+01
8.925000000000000000e+01 2.122313000000000116e+01
8.929999999999999716e+01 3.578217000000000070e+01
8.934999999999999432e+01 5.829599000000000331e+01
8.940000000000000568e+01 5.767938000000000187e+01
8.945000000000000284e+01 9.863550000000000040e+00
8.950000000000000000e+01 7.984748000000000445e+01
8.954999999999999716e+01 4.265590000000000259e+01
8.959999999999999432e+01 2.881324000000000041e+01
8.965000000000000568e+01 5.528947999999999752e+01
8.970000000000000284e+01 3.004365999999999914e+01
8.975000000000000000e+01 4.039744999999999919e+01
8.979999999999999716e+01 5.564755000000000251e+01
8.984999999999999432e+01 4.925755000000000194e+01
8.990000000000000568e+01 8.011912999999999840e+01
8.995000000000000284e+01 3.007340999999999909e+01
9.000000000000000000e+01 4.757773999999999859e+01
9.004999999999999716e+01 6.890690999999999633e+01
9.009999999999999432e+01 4.482618000000000080e+01
9.015000000000000568e+01 4.921631000000000000e+01
9.020000000000000284e+01 3.141609000000000052e+01
9.025000000000000000e+01 1.058331199999999939e+02
9.029999999999999716e+01 3.337004000000000303e+01
9.034999999999999432e+01 5.696956999999999738e+01
9.040000000000000568e+01 2.920413999999999888e+01
9.045000000000000284e+01 4.439356000000000080e+01
9.050000000000000000e+01 7.182523999999999376e+01
9.054999999999999716e+01 1.149535300000000007e+02
9.059999999999999432e+01 3.832733999999999952e+01
9.065000000000000568e+01 3.495743000000000222e+01
9.070000000000000284e+01 4.356539999999999679e+01
9.075000000000000000e+01 1.759587000000000145e+01
9.079999999999999716e+01 6.279081000000000046e+01
9.084999999999999432e+01 3.130351999999999890e+01
9.090000000000000568e+01 4.355192999999999870e+01
9.095000000000000284e+01 2.396029000000000053e+01
9.100000000000000000e+01 2.413838000000000150e+01
9.104999999999999716e+01 8.116844000000000392e+01
9.109999999999999432e+01 2.565646999999999878e+01
9.115000000000000568e+01 3.276572000000000173e+01
9.120000000000000284e+01 4.755467999999999762e+01
9.125000000000000000e+01 6.829670000000000130e+01
9.129999999999999716e+01 1.380170999999999992e+01
9.134999999999999432e+01 1.521922999999999959e+01
9.140000000000000568e+01 6.039457999999999771e+01
9.145000000000000284e+01 3.279200999999999766e+01
9.150000000000000000e+01 1.931559999999999988e+01
9.154999999999999716e+01 3.277799999999999869e+01
9.159999999999999432e+01 3.340075999999999823e+01
9.165000000000000568e+01 3.371936000000000178e+01
9.170000000000000284e+01 2.144663999999999859e+01
9.175000000000000000e+01 3.139125999999999905e+01
9.179999999999999716e+01 2.110313999999999979e+01
9.184999999999999432e+01 8.094849999999999213e+00
9.190000000000000568e+01 2.863767999999999958e+01
9.195000000000000284e+01 4.350473000000000212e+01
9.200000000000000000e+01 3.206369000000000113e+01
9.204999999999999716e+01 2.175782999999999845e+01
9.209999999999999432e+01 4.750191000000000230e+01
9.215000000000000568e+01 6.235755999999999943e+01
9.220000000000000284e+01 2.305755999999999872e+01
9.225000000000000000e+01 3.087158000000000158e+01
9.229999999999999716e+01 2.702558000000000149e+01
9.234999999999999432e+01 2.483820000000000050e+01
9.240000000000000568e+01 2.875210999999999828e+01
9.245000000000000284e+01 6.709623999999999455e+01
9.250000000000000000e+01 1.906212999999999980e+01
9.254999999999999716e+01 3.724302999999999741e+01
9.259999999999999432e+01 3.179616000000000042e+01
9.265000000000000568e+01 2.169384599999999921e+02
9.270000000000000284e+01 2.047541000000000011e+01
9.275000000000000000e+01 1.932869000000000170e+01
9.279999999999999716e+01 4.146204999999999785e+01
9.284999999999999432e+01 4.777685000000000315e+01
9.290000000000000568e+01 2.739439000000000135e+01
9.295000000000000284e+01 6.298763000000000289e+01
9.300000000000000000e+01 4.508617999999999881e+01
9.304999999999999716e+01 5.887456999999999852e+01
9.309999999999999432e+01 3.084680000000000177e+01
9.315000000000000568e+01 2.616914999999999836e+01
9.320000000000000284e+01 9.677199000000000240e+01
9.325000000000000000e+01 4.131813999999999965e+01
9.329999999999999716e+01 3.150222000000000122e+01
9.334999999999999432e+01 1.238964999999999961e+01
9.340000000000000568e+01 8.275664000000000442e+01
9.345000000000000284e+01 4.343896999999999764e+01
9.350000000000000000e+01 2.729784000000000077e+01
9.354999999999999716e+01 1.783604000000000056e+01
9.359999999999999432e+01 4.120987999999999829e+01
9.365000000000000568e+01 1.737274000000000029e+01
9.370000000000000284e+01 1.840778999999999854e+01
9.375000000000000000e+01 3.361936000000000035e+01
9.379999999999999716e+01 8.114969999999999573e+00
9.384999999999999432e+01 2.615950000000000131e+01
9.390000000000000568e+01 1.582216999999999985e+01
9.395000000000000284e+01 3.937619000000000113e+01
9.400000000000000000e+01 2.351353999999999900e+01
9.404999999999999716e+01 3.827192999999999756e+01
9.409999999999999432e+01 5.768733999999999895e+01
9.415000000000000568e+01 6.949679000000000428e+01
9.420000000000000284e+01 2.265662999999999982e+01
9.425000000000000000e+01 1.948191999999999879e+01
9.429999999999999716e+01 5.713709999999999667e+01
9.434999999999999432e+01 2.321011999999999986e+01
9.440000000000000568e+01 1.240028000000000041e+01
9.445000000000000284e+01 2.850217999999999918e+01
9.450000000000000000e+01 2.527930999999999884e+01
9.454999999999999716e+01 3.794313999999999965e+01
9.459999999999999432e+01 1.073808999999999969e+01
9.465000000000000568e+01 4.051333999999999946e+01
9.470000000000000284e+01 2.994519000000000020e+01
9.475000000000000000e+01 2.787693000000000154e+01
9.479999999999999716e+01 3.059885999999999839e+01
9.484999999999999432e+01 2.539527000000000001e+01
9.490000000000000568e+01 7.112371000000000265e+01
9.495000000000000284e+01 3.945324000000000098e+01
9.500000000000000000e+01 1.715894000000000119e+01
9.504999999999999716e+01 3.409629999999999939e+01
9.509999999999999432e+01 3.909788999999999959e+01
9.515000000000000568e+01 1.260628999999999955e+01
9.520000000000000284e+01 7.288129999999999775e+00
9.525000000000000000e+01 2.533200000000000074e+01
9.529999999999999716e+01 1.856560999999999950e+01
9.534999999999999432e+01 6.779899999999999594e+00
9.540000000000000568e+01 4.325518999999999892e+01
9.545000000000000284e+01 2.832404999999999973e+01
9.550000000000000000e+01 3.684714999999999918e+01
9.554999999999999716e+01 1.182304000000000030e+02
9.559999999999999432e+01 2.027985999999999933e+01
9.565000000000000568e+01 1.423671000000000042e+01
9.570000000000000284e+01 4.324242999999999881e+01
9.575000000000000000e+01 1.404992000000000019e+01
9.579999999999999716e+01 2.599406000000000105e+01
9.584999999999999432e+01 1.037994000000000057e+02
9.590000000000000568e+01 6.097187999999999874e+01
9.595000000000000284e+01 1.159056999999999960e+01
9.600000000000000000e+01 1.119131999999999927e+01
9.604999999999999716e+01 4.256034999999999968e+01
9.609999999999999432e+01 5.822590999999999894e+01
9.615000000000000568e+01 2.911420000000000030e+01
9.620000000000000284e+01 3.614858999999999867e+01
9.625000000000000000e+01 2.235760000000000147e+01
9.629999999999999716e+01 1.260677500000000038e+02
9.634999999999999432e+01 4.556920999999999822e+01
9.640000000000000568e+01 2.437783999999999907e+01
9.645000000000000284e+01 1.529777999999999949e+01
9.650000000000000000e+01 4.487805000000000177e+01
9.654999999999999716e+01 3.671894000000000347e+01
9.659999999999999432e+01 2.005508000000000024e+01
9.665000000000000568e+01 4.143469000000000335e+01
9.670000000000000284e+01 4.275359000000000265e+01
9.675000000000000000e+01 1.436579000000000050e+01
9.679999999999999716e+01 1.808865000000000123e+01
9.684999999999999432e+01 3.189358999999999966e+01
9.690000000000000568e+01 1.983786999999999878e+01
9.695000000000000284e+01 1.248653999999999940e+02
9.700000000000000000e+01 3.003004999999999924e+01
9.704999999999999716e+01 1.715381999999999962e+01
9.709999999999999432e+01 5.864723000000000042e+01
9.715000000000000568e+01 6.536409999999999343e+01
9.720000000000000284e+01 1.708156999999999925e+01
9.725000000000000000e+01 2.953086000000000055e+01
9.729999999999999716e+01 3.536784000000000106e+01
9.734999999999999432e+01 1.050019800000000032e+02
9.740000000000000568e+01 4.319883000000000095e+01
9.745000000000000284e+01 4.978477000000000174e+01
9.750000000000000000e+01 4.241100999999999743e+01
9.754999999999999716e+01 4.058525999999999812e+01
9.759999999999999432e+01 2.372150999999999854e+01
9.765000000000000568e+01 3.483948999999999785e+01
9.770000000000000284e+01 1.987497000000000114e+01
9.775000000000000000e+01 2.285328000000000159e+01
9.779999999999999716e+01 1.072691999999999979e+01
9.784999999999999432e+01 1.853564000000000078e+01
9.790000000000000568e+01 5.407777000000000100e+01
9.795000000000000284e+01 2.016662000000000177e+01
9.800000000000000000e+01 2.833417999999999992e+01
9.804999999999999716e+01 3.517182999999999993e+01
9.809999999999999432e+01 4.836469999999999914e+01
9.815000000000000568e+01 2.154853999999999914e+01
9.820000000000000284e+01 1.276773999999999987e+01
9.825000000000000000e+01 5.082000000000000028e+01
9.829999999999999716e+01 3.933225999999999800e+01
9.834999999999999432e+01 4.202723000000000297e+01
9.840000000000000568e+01 2.676754999999999995e+01
9.845000000000000284e+01 4.912176999999999794e+01
9.850000000000000000e+01 1.712142000000000053e+01
9.854999999999999716e+01 4.421806000000000125e+01
9.859999999999999432e+01 2.308568999999999960e+01
9.865000000000000568e+01 4.131972999999999985e+01
9.870000000000000284e+01 3.093813000000000102e+01
9.875000000000000000e+01 3.017181000000000068e+01
9.879999999999999716e+01 4.813965999999999923e+01
9.884999999999999432e+01 1.714928000000000097e+01
9.890000000000000568e+01 2.302355000000000018e+01
9.895000000000000284e+01 3.180366000000000071e+01
9.900000000000000000e+01 2.189662999999999826e+01
9.904999999999999716e+01 3.031556000000000139e+01
9.909999999999999432e+01 1.756030000000000157e+01
9.915000000000000568e+01 2.757480999999999938e+01
9.920000000000000284e+01 3.324465000000000003e+01
9.925000000000000000e+01 4.461612000000000222e+01
9.929999999999999716e+01 5.395271999999999935e+01
9.934999999999999432e+01 2.402326000000000050e+01
9.940000000000000568e+01 5.022386999999999802e+01
9.945000000000000284e+01 5.260806000000000182e+01
9.950000000000000000e+01 4.962783999999999907e+01
9.954999999999999716e+01 2.387481999999999971e+01
9.959999999999999432e+01 4.610049000000000063e+01
9.965000000000000568e+01 5.001796800000000189e+02
9.970000000000000284e+01 6.015693999999999875e+01
9.975000000000000000e+01 3.907363999999999749e+01
9.979999999999999716e+01 3.665538000000000096e+01
9.984999999999999432e+01 3.148533000000000115e+01
9.990000000000000568e+01 3.268992000000000075e+01
9.995000000000000284e+01 5.583427999999999969e+01
1.000000000000000000e+02 5.252008000000000010e+01
1.000499999999999972e+02 3.192151000000000138e+01
1.000999999999999943e+02 9.688482000000000482e+01
1.001500000000000057e+02 2.924767999999999901e+01
1.002000000000000028e+02 2.729411999999999949e+01
1.002500000000000000e+02 3.066326000000000107e+01
1.002999999999999972e+02 1.662089999999999890e+01
1.003499999999999943e+02 5.398169000000000040e+01
1.004000000000000057e+02 1.576291999999999938e+01
1.004500000000000028e+02 8.914749999999999730e+00
1.005000000000000000e+02 3.945678999999999803e+01
1.005499999999999972e+02 4.247473999999999705e+01
1.005999999999999943e+02 3.419308999999999799e+01
1.006500000000000057e+02 3.477582000000000306e+01
1.007000000000000028e+02 3.114610000000000056e+01
1.007500000000000000e+02 4.747057000000000215e+01
1.007999999999999972e+02 3.282842999999999734e+01
1.008499999999999943e+02 3.807618999999999687e+01
1.009000000000000057e+02 1.727936000000000050e+01
1.009500000000000028e+02 2.087818000000000040e+01
1.010000000000000000e+02 1.317567000000000021e+01
1.010499999999999972e+02 4.599231000000000336e+01
1.010999999999999943e+02 4.239137000000000199e+01
1.011500000000000057e+02 4.426823999999999870e+01
1.012000000000000028e+02 1.294430999999999976e+01
1.012500000000000000e+02 5.650681999999999761e+01
1.012999999999999972e+02 1.913100999999999985e+01
1.013499999999999943e+02 5.830100999999999800e+01
1.014000000000000057e+02 1.241464999999999996e+01
1.014500000000000028e+02 2.143389000000000166e+01
1.015000000000000000e+02 1.905545000000000044e+01
1.015499999999999972e+02 3.678282000000000096e+01
1.015999999999999943e+02 5.654614000000000118e+01
1.016500000000000057e+02 1.362795000000000023e+01
1.017000000000000028e+02 4.648937999999999704e+01
1.017500000000000000e+02 2.736197999999999908e+01
1.017999999999999972e+02 3.977580999999999989e+01
1.018499999999999943e+02 3.166362000000000165e+01
1.019000000000000057e+02 1.933088000000000051e+01
1.019500000000000028e+02 2.169991999999999877e+01
1.020000000000000000e+02 3.907732000000000028e+01
1.020499999999999972e+02 2.358149999999999835e+01
1.020999999999999943e+02 1.319861000000000040e+01
1.021500000000000057e+02 2.113313000000000130e+01
1.022000000000000028e+02 3.679207999999999856e+01
1.022500000000000000e+02 5.640402999999999878e+01
1.022999999999999972e+02 1.734507999999999939e+01
1.023499999999999943e+02 2.436871000000000009e+01
1.024000000000000057e+02 2.835685000000000144e+01
1.024500000000000028e+02 1.742626700000000142e+02
1.025000000000000000e+02 3.340885000000000105e+01
1.025499999999999972e+02 3.869973999999999847e+01
1.025999999999999943e+02 1.155227999999999966e+01
1.026500000000000057e+02 2.638453000000000159e+01
1.027000000000000028e+02 3.357925999999999789e+01
1.027500000000000000e+02 2.856501000000000090e+01
1.027999999999999972e+02 2.321815000000000140e+01
1.028499999999999943e+02 2.000384999999999991e+01
1.029000000000000057e+02 6.733795999999999538e+01
1.029500000000000028e+02 2.975537999999999883e+01
1.030000000000000000e+02 4.635949999999999704e+01
1.030499999999999972e+02 6.111751000000000289e+01
1.030999999999999943e+02 1.766110000000000113e+01
1.031500000000000057e+02 2.153481999999999985e+01
1.032000000000000028e+02 2.089214000000000127e+01
1.032500000000000000e+02 3.473577999999999832e+01
1.032999999999999972e+02 2.064912999999999954e+01
1.033499999999999943e+02 2.057498999999999967e+01
1.034000000000000057e+02 3.776465999999999923e+01
1.034500000000000028e+02 3.353251000000000204e+01
1.035000000000000000e+02 4.494597999999999871e+01
1.035499999999999972e+02 2.952474000000000132e+01
1.035999999999999943e+02 3.459960000000000235e+01
1.036500000000000057e+02 4.087275000000000347e+01
1.037000000000000028e+02 1.623436999999999841e+01
1.037500000000000000e+02 5.406959999999999766e+00
1.037999999999999972e+02 2.820632000000000161e+01
1.038499999999999943e+02 2.591254999999999953e+01
1.039000000000000057e+02 2.000573999999999941e+01
1.039500000000000028e+02 6.664830000000000609e+01
1.040000000000000000e+02 4.886169000000000295e+01
1.040499999999999972e+02 2.726375000000000171e+01
1.040999999999999943e+02 2.251746999999999943e+01
1.041500000000000057e+02 8.211996999999999503e+01
1.042000000000000028e+02 8.849890000000000256e+00
1.042500000000000000e+02 2.869832999999999856e+01
1.042999999999999972e+02 2.086702000000000012e+01
1.043499999999999943e+02 4.595438999999999652e+01
1.044000000000000057e+02 5.463508999999999816e+01
1.044500000000000028e+02 1.274845999999999968e+01
1.045000000000000000e+02 3.028914999999999935e+01
1.045499999999999972e+02 5.355633000000000266e+01
1.045999999999999943e+02 1.036089000000000055e+02
1.046500000000000057e+02 8.284435999999999467e+01
1.047000000000000028e+02 3.596433999999999997e+01
1.047500000000000000e+02 4.873702000000000112e+01
1.047999999999999972e+02 2.467792999999999992e+01
1.048499999999999943e+02 8.790398000000000422e+01
1.049000000000000057e+02 3.290614999999999668e+01
1.049500000000000028e+02 3.233999000000000024e+01
1.050000000000000000e+02 1.092620799999999974e+02
1.050499999999999972e+02 4.004816999999999894e+01
1.050999999999999943e+02 3.004100999999999999e+01
1.051500000000000057e+02 1.636691299999999956e+02
1.052000000000000028e+02 2.890862999999999872e+01
1.052500000000000000e+02 1.827139000000000024e+01
1.052999999999999972e+02 1.924743000000000137e+01
1.053499999999999943e+02 2.252422999999999931e+01
1.054000000000000057e+02 3.527550999999999704e+01
1.054500000000000028e+02 2.915487999999999857e+01
1.055000000000000000e+02 2.458774999999999977e+01
1.055499999999999972e+02 4.185501000000000005e+01
1.055999999999999943e+02 4.249240000000000350e+01
1.056500000000000057e+02 1.485388999999999982e+01
1.057000000000000028e+02 3.237651999999999930e+01
1.057500000000000000e+02 1.783980999999999995e+01
1.057999999999999972e+02 3.601858000000000004e+01
1.058499999999999943e+02 2.215249000000000024e+01
1.059000000000000057e+02 3.545752000000000237e+01
1.059500000000000028e+02 1.168784399999999977e+02
1.060000000000000000e+02 9.095586000000000126e+01
1.060499999999999972e+02 3.786467999999999989e+01
1.060999999999999943e+02 2.231846000000000174e+01
1.061500000000000057e+02 1.431113000000000035e+01
1.062000000000000028e+02 4.529587999999999681e+01
1.062500000000000000e+02 2.936724999999999852e+01
1.062999999999999972e+02 8.348335000000000150e+01
1.063499999999999943e+02 4.364186999999999728e+01
1.064000000000000057e+02 3.546753999999999962e+01
1.064500000000000028e+02 6.350974000000000075e+01
1.065000000000000000e+02 6.230436999999999870e+01
1.065499999999999972e+02 3.185621000000000080e+01
1.065999999999999943e+02 9.559609999999999275e+00
1.066500000000000057e+02 1.710022000000000020e+01
1.067000000000000028e+02 2.017871999999999844e+01
1.067500000000000000e+02 3.428667000000000087e+01
1.067999999999999972e+02 4.932847999999999900e+01
1.068499999999999943e+02 6.802598999999999307e+01
1.069000000000000057e+02 3.212299999999999756e+01
1.069500000000000028e+02 5.256974000000000302e+01
1.070000000000000000e+02 1.170768999999999949e+01
1.070499999999999972e+02 3.673884999999999934e+01
1.070999999999999943e+02 2.139238999999999891e+01
1.071500000000000057e+02 6.444302000000000419e+01
1.072000000000000028e+02 3.555931000000000353e+01
1.072500000000000000e+02 3.345953999999999695e+01
1.072999999999999972e+02 4.317163999999999646e+01
1.073499999999999943e+02 4.029758999999999958e+01
1.074000000000000057e+02 2.629313000000000144e+01
1.074500000000000028e+02 4.095427000000000106e+01
1.075000000000000000e+02 3.303922000000000025e+01
1.075499999999999972e+02 3.015454000000000079e+01
1.075999999999999943e+02 4.137389999999999901e+01
1.076500000000000057e+02 3.358679999999999666e+01
1.077000000000000028e+02 2.314407999999999888e+01
1.077500000000000000e+02 3.990297999999999945e+01
1.077999999999999972e+02 3.612053999999999832e+01
1.078499999999999943e+02 7.803186999999999784e+01
1.079000000000000057e+02 2.544012000000000029e+01
1.079500000000000028e+02 5.071858000000000288e+01
1.080000000000000000e+02 2.350760999999999967e+01
1.080499999999999972e+02 3.500119000000000113e+01
1.080999999999999943e+02 6.434490000000000265e+00
1.081500000000000057e+02 1.549421000000000070e+01
1.082000000000000028e+02 4.093603999999999843e+01
1.082500000000000000e+02 3.569212999999999880e+01
1.082999999999999972e+02 3.911144999999999783e+01
1.083499999999999943e+02 3.731358999999999781e+01
1.084000000000000057e+02 3.007638999999999996e+01
1.084500000000000028e+02 2.909690000000000154e+01
1.085000000000000000e+02 3.945687999999999818e+01
1.085499999999999972e+02 1.925666999999999973e+01
1.085999999999999943e+02 3.382052999999999798e+01
1.086500000000000057e+02 1.030455000000000076e+01
1.087000000000000028e+02 2.954316000000000031e+01
1.087500000000000000e+02 1.403285700000000134e+02
1.087999999999999972e+02 7.867331000000000074e+01
1.088499999999999943e+02 2.986590999999999951e+01
1.089000000000000057e+02 3.110903000000000063e+01
1.089500000000000028e+02 4.907876999999999867e+01
1.090000000000000000e+02 9.781650000000000844e+00
1.090499999999999972e+02 5.814712000000000103e+01
1.090999999999999943e+02 3.754171999999999798e+01
1.091500000000000057e+02 1.338652999999999906e+02
1.092000000000000028e+02 2.339628000000000085e+01
1.092500000000000000e+02 3.967110999999999876e+01
1.092999999999999972e+02 3.965845000000000198e+01
1.093499999999999943e+02 1.665477999999999881e+01
1.094000000000000057e+02 3.416320000000000334e+01
1.094500000000000028e+02 2.982119000000000142e+01
1.095000000000000000e+02 1.467966999999999977e+01
1.095499999999999972e+02 1.899725000000000108e+01
1.095999999999999943e+02 7.341823999999999728e+01
1.096500000000000057e+02 3.178169000000000111e+01
1.097000000000000028e+02 1.212437000000000076e+01
1.097500000000000000e+02 2.734437000000000140e+01
1.097999999999999972e+02 1.016998200000000026e+02
1.098499999999999943e+02 1.037486799999999931e+02
1.099000000000000057e+02 1.764685000000000059e+01
1.099500000000000028e+02 1.193315800000000024e+02
1.100000000000000000e+02 4.126659999999999684e+01
1.100499999999999972e+02 2.280837999999999965e+01
1.100999999999999943e+02 4.619599000000000188e+01
1.101500000000000057e+02 7.497408000000000072e+01
1.102000000000000028e+02 6.102284000000000219e+01
1.102500000000000000e+02 5.985781000000000063e+01
1.102999999999999972e+02 1.784480999999999895e+01
1.103499999999999943e+02 4.088615999999999673e+01
1.104000000000000057e+02 1.639306599999999889e+02
1.104500000000000028e+02 6.325764999999999816e+01
1.105000000000000000e+02 3.133762000000000114e+01
1.105499999999999972e+02 2.874470000000000169e+01
1.105999999999999943e+02 3.835258999999999929e+01
1.106500000000000057e+02 3.097546000000000177e+01
1.107000000000000028e+02 3.159418000000000148e+01
1.107500000000000000e+02 8.434947999999999979e+01
1.107999999999999972e+02 4.053634999999999877e+01
1.108499999999999943e+02 2.966071000000000168e+01
1.109000000000000057e+02 1.579221000000000075e+01
1.109500000000000028e+02 1.400591300000000103e+02
1.110000000000000000e+02 4.203580999999999790e+01
1.110499999999999972e+02 2.379010999999999854e+01
1.110999999999999943e+02 5.387454999999999927e+01
1.111500000000000057e+02 4.889710000000000178e+01
1.112000000000000028e+02 5.509676000000000329e+01
1.112500000000000000e+02 3.550724000000000302e+01
1.112999999999999972e+02 3.962559999999999860e+01
1.113499999999999943e+02 2.514279000000000153e+01
1.114000000000000057e+02 5.025643000000000171e+01
1.114500000000000028e+02 1.239125400000000070e+02
1.115000000000000000e+02 3.781696999999999775e+01
1.115499999999999972e+02 1.446685000000000088e+01
1.115999999999999943e+02 2.221941999999999950e+01
1.116500000000000057e+02 6.172491000000000128e+01
1.117000000000000028e+02 4.651187999999999789e+01
1.117500000000000000e+02 1.556714999999999982e+01
1.117999999999999972e+02 5.173651000000000266e+01
1.118499999999999943e+02 1.031115000000000066e+02
1.119000000000000057e+02 5.320394000000000290e+01
1.119500000000000028e+02 1.679841000000000122e+02
1.120000000000000000e+02 2.623748000000000147e+01
1.120499999999999972e+02 3.684835999999999956e+01
1.120999999999999943e+02 1.281189000000000000e+01
1.121500000000000057e+02 3.410867999999999967e+01
1.122000000000000028e+02 2.596405999999999992e+01
1.122500000000000000e+02 6.547966999999999871e+01
1.122999999999999972e+02 2.055307000000000173e+01
1.123499999999999943e+02 3.147068000000000154e+01
1.124000000000000057e+02 8.197250999999999976e+01
1.124500000000000028e+02 3.436280000000000001e+01
1.125000000000000000e+02 1.629363000000000028e+01
1.125499999999999972e+02 3.135660999999999987e+01
1.125999999999999943e+02 6.913363999999999976e+01
1.126500000000000057e+02 6.252709999999999724e+01
1.127000000000000028e+02 4.144973000000000241e+01
1.127500000000000000e+02 3.558594000000000079e+01
1.127999999999999972e+02 1.694857999999999976e+01
1.128499999999999943e+02 3.048813000000000173e+01
1.129000000000000057e+02 1.132995999999999981e+01
1.129500000000000028e+02 5.033321999999999719e+01
1.130000000000000000e+02 7.636548999999999410e+01
1.130499999999999972e+02 2.337849999999999895e+01
1.130999999999999943e+02 5.398049000000000319e+01
1.131500000000000057e+02 3.516344000000000136e+01
1.132000000000000028e+02 4.132574999999999932e+01
1.132500000000000000e+02 4.251825000000000188e+01
1.132999999999999972e+02 2.660125999999999991e+01
1.133499999999999943e+02 2.851854000000000156e+01
1.134000000000000057e+02 3.111166000000000054e+01
1.134500000000000028e+02 6.209501999999999811e+01
1.135000000000000000e+02 6.019780999999999693e+01
1.135499999999999972e+02 2.421843000000000146e+01
1.135999999999999943e+02 1.212209999999999965e+01
1.136500000000000057e+02 9.732968999999999937e+01
1.137000000000000028e+02 5.323380999999999830e+01
1.137500000000000000e+02 2.540074999999999861e+01
1.137999999999999972e+02 1.880459000000000103e+01
1.138499999999999943e+02 3.028959000000000046e+01
1.139000000000000057e+02 3.288824000000000325e+01
1.139500000000000028e+02 4.604603999999999786e+01
1.140000000000000000e+02 3.780731000000000108e+01
1.140499999999999972e+02 3.248254000000000019e+01
1.140999999999999943e+02 1.946655000000000157e+01
1.141500000000000057e+02 1.521139400000000137e+02
1.142000000000000028e+02 1.620094999999999885e+01
1.142500000000000000e+02 7.197419999999999618e+01
1.142999999999999972e+02 1.673491999999999891e+01
1.143499999999999943e+02 2.853821999999999903e+01
1.144000000000000057e+02 9.410832999999999515e+01
1.144500000000000028e+02 4.517224000000000217e+01
1.145000000000000000e+02 5.718393999999999977e+01
1.145499999999999972e+02 2.060742000000000118e+01
1.145999999999999943e+02 1.946702000000000155e+01
1.146500000000000057e+02 1.663009999999999877e+01
1.147000000000000028e+02 4.818576999999999799e+01
1.147500000000000000e+02 1.260976999999999926e+01
1.147999999999999972e+02 2.098919000000000068e+01
1.148499999999999943e+02 3.482021000000000299e+01
1.149000000000000057e+02 1.729354999999999976e+01
1.149500000000000028e+02 2.239087999999999923e+01
1.150000000000000000e+02 1.703207000000000093e+01
1.150499999999999972e+02 5.249130999999999858e+01
1.150999999999999943e+02 4.971461000000000041e+01
1.151500000000000057e+02 1.701400999999999897e+01
1.152000000000000028e+02 5.334017000000000053e+01
1.152500000000000000e+02 1.950360999999999834e+01
1.152999999999999972e+02 2.811618999999999957e+01
1.153499999999999943e+02 3.085725000000000051e+01
1.154000000000000057e+02 3.528755000000000308e+01
1.154500000000000028e+02 3.074896000000000029e+01
1.155000000000000000e+02 1.464533999999999914e+01
1.155499999999999972e+02 5.754919999999999902e+01
1.155999999999999943e+02 5.163756000000000057e+01
1.156500000000000057e+02 1.588244000000000078e+01
1.157000000000000028e+02 7.422039999999999971e+00
1.157500000000000000e+02 3.115102999999999867e+01
1.157999999999999972e+02 3.246884000000000015e+01
1.158499999999999943e+02 1.486402000000000001e+01
1.159000000000000057e+02 2.537708999999999904e+01
1.159500000000000028e+02 4.205369000000000312e+01
1.160000000000000000e+02 2.552941999999999823e+01
1.160499999999999972e+02 3.807963000000000164e+01
1.160999999999999943e+02 4.058032999999999646e+01
1.161500000000000057e+02 2.122864700000000084e+02
1.162000000000000028e+02 2.244697999999999993e+01
1.162500000000000000e+02 1.652579700000000003e+02
1.162999999999999972e+02 3.961549000000000120e+01
1.163499999999999943e+02 9.370687999999999818e+01
1.164000000000000057e+02 1.475469999999999970e+01
1.164500000000000028e+02 8.212509999999999977e+00
1.165000000000000000e+02 3.287460999999999700e+01
1.165499999999999972e+02 6.859429999999999694e+00
1.165999999999999943e+02 5.039455000000000240e+01
1.166500000000000057e+02 1.044105000000000061e+01
1.167000000000000028e+02 4.375641000000000247e+01
1.167500000000000000e+02 3.808559000000000339e+01
1.167999999999999972e+02 1.562803000000000075e+01
1.168499999999999943e+02 5.813139999999999930e+01
1.169000000000000057e+02 2.893413999999999930e+01
1.169500000000000028e+02 1.190895000000000081e+01
1.170000000000000000e+02 4.082057999999999964e+01
1.170499999999999972e+02 3.836037000000000319e+01
1.170999999999999943e+02 9.139521000000000583e+01
1.171500000000000057e+02 4.812474000000000274e+01
1.172000000000000028e+02 4.793142999999999887e+01
1.172500000000000000e+02 2.138600999999999885e+01
1.172999999999999972e+02 2.633145000000000024e+01
1.173499999999999943e+02 1.665804999999999936e+01
1.174000000000000057e+02 2.311276000000000153e+01
1.174500000000000028e+02 3.296623000000000303e+01
1.175000000000000000e+02 9.422069999999999723e+00
1.175499999999999972e+02 2.072062999999999988e+01
1.175999999999999943e+02 3.869597999999999871e+01
1.176500000000000057e+02 3.354059999999999775e+01
1.177000000000000028e+02 2.884912999999999883e+01
1.177500000000000000e+02 1.262655999999999956e+01
1.177999999999999972e+02 1.116849999999999987e+01
1.178499999999999943e+02 1.519885000000000019e+01
1.179000000000000057e+02 3.782661999999999836e+01
1.179500000000000028e+02 1.877976999999999919e+01
1.180000000000000000e+02 3.232267000000000223e+01
1.180499999999999972e+02 4.659944999999999737e+01
1.180999999999999943e+02 1.233648999999999951e+01
1.181500000000000057e+02 6.075748000000000104e+01
1.182000000000000028e+02 1.529278000000000048e+01
1.182500000000000000e+02 6.879877000000000464e+01
1.182999999999999972e+02 1.240978999999999921e+01
1.183499999999999943e+02 3.402503000000000100e+01
1.184000000000000057e+02 4.524759000000000242e+01
1.184500000000000028e+02 7.059496000000000038e+01
1.185000000000000000e+02 4.250280999999999665e+01
1.185499999999999972e+02 4.225994000000000028e+01
1.185999999999999943e+02 2.280351999999999890e+01
1.186500000000000057e+02 4.401196000000000197e+01
1.187000000000000028e+02 2.036975999999999942e+01
1.187500000000000000e+02 1.801425000000000054e+01
1.187999999999999972e+02 3.028716999999999970e+01
1.188499999999999943e+02 1.171346999999999916e+01
1.189000000000000057e+02 1.226811999999999969e+01
1.189500000000000028e+02 1.702242999999999995e+01
1.190000000000000000e+02 5.315108000000000033e+01
1.190499999999999972e+02 3.344245999999999697e+01
1.190999999999999943e+02 4.649575000000000102e+01
1.191500000000000057e+02 4.652781000000000233e+01
1.192000000000000028e+02 4.487389000000000294e+01
1.192500000000000000e+02 3.609792999999999807e+01
1.192999999999999972e+02 9.006809999999999761e+00
1.193499999999999943e+02 2.237858999999999909e+01
1.194000000000000057e+02 4.225175000000000125e+01
1.194500000000000028e+02 2.821237999999999957e+01
1.195000000000000000e+02 3.237442000000000064e+01
1.195499999999999972e+02 4.089403999999999684e+01
1.195999999999999943e+02 2.300386999999999915e+01
1.196500000000000057e+02 5.080019000000000062e+01
1.197000000000000028e+02 2.803388999999999953e+01
1.197500000000000000e+02 1.693781999999999854e+01
1.197999999999999972e+02 2.639345000000000141e+01
1.198499999999999943e+02 3.051489000000000118e+01
1.199000000000000057e+02 9.798159999999999314e+00
1.199500000000000028e+02 3.080337000000000103e+01
1.200000000000000000e+02 3.406524999999999892e+01
1.200499999999999972e+02 2.628593000000000046e+01
1.200999999999999943e+02 1.356654999999999944e+01
1.201500000000000057e+02 2.445334000000000074e+01
1.202000000000000028e+02 1.011411000000000016e+01
1.202500000000000000e+02 4.696255000000000024e+01
1.202999999999999972e+02 3.121320000000000050e+01
1.203499999999999943e+02 2.421074000000000126e+01
1.204000000000000057e+02 4.263011000000000195e+01
1.204500000000000028e+02 2.500056999999999974e+01
1.205000000000000000e+02 1.653719999999999857e+01
1.205499999999999972e+02 4.261117999999999739e+01
1.205999999999999943e+02 2.089544000000000068e+01
1.206500000000000057e+02 3.902915999999999741e+01
1.207000000000000028e+02 3.267992000000000274e+01
1.207500000000000000e+02 1.749014000000000024e+01
1.207999999999999972e+02 2.275480999999999909e+01
1.208499999999999943e+02 4.541111000000000075e+01
1.209000000000000057e+02 3.460918999999999812e+01
1.209500000000000028e+02 2.943676999999999921e+01
1.210000000000000000e+02 2.520840000000000103e+01
1.210499999999999972e+02 3.518874000000000279e+01
1.210999999999999943e+02 5.350113000000000341e+01
1.211500000000000057e+02 4.347437999999999647e+01
1.212000000000000028e+02 2.423198000000000008e+01
1.212500000000000000e+02 4.598799999999999955e+01
1.212999999999999972e+02 1.795933000000000135e+01
1.213499999999999943e+02 2.571007000000000176e+01
1.214000000000000057e+02 3.994395000000000095e+01
1.214500000000000028e+02 3.826530000000000342e+01
1.215000000000000000e+02 4.851870000000000260e+01
1.215499999999999972e+02 4.241767000000000110e+01
1.215999999999999943e+02 3.845991000000000071e+01
1.216500000000000057e+02 3.741129999999999711e+01
1.217000000000000028e+02 1.270433000000000057e+01
1.217500000000000000e+02 4.732762000000000313e+01
1.217999999999999972e+02 4.263765999999999678e+01
1.218499999999999943e+02 4.295174000000000092e+01
1.219000000000000057e+02 3.331714000000000198e+01
1.219500000000000028e+02 4.166295999999999822e+01
1.220000000000000000e+02 4.429784999999999684e+01
1.220499999999999972e+02 9.875785000000000480e+01
1.220999999999999943e+02 1.044962799999999987e+02
1.221500000000000057e+02 9.888084999999999525e+01
1.222000000000000028e+02 1.858565000000000111e+01
1.222500000000000000e+02 3.313799000000000206e+01
1.222999999999999972e+02 2.418303999999999832e+01
1.223499999999999943e+02 2.721593000000000018e+01
1.224000000000000057e+02 9.223200000000000287e+00
1.224500000000000028e+02 4.165417000000000058e+01
1.225000000000000000e+02 3.534150999999999954e+01
1.225499999999999972e+02 3.590735000000000099e+01
1.225999999999999943e+02 2.287295999999999907e+01
1.226500000000000057e+02 1.098273000000000010e+01
1.227000000000000028e+02 7.786759000000000697e+01
1.227500000000000000e+02 3.593706000000000245e+01
1.227999999999999972e+02 2.339754999999999896e+01
1.228499999999999943e+02 9.844480000000000786e+00
1.229000000000000057e+02 3.845374999999999943e+01
1.229500000000000028e+02 2.019451000000000107e+01
1.230000000000000000e+02 2.457000000000000028e+01
1.230499999999999972e+02 1.785230999999999923e+01
1.230999999999999943e+02 5.259593999999999880e+01
1.231500000000000057e+02 1.459363500000000045e+02
1.232000000000000028e+02 2.960534000000000177e+01
1.232500000000000000e+02 4.313349000000000188e+01
1.232999999999999972e+02 1.987143999999999977e+01
1.233499999999999943e+02 9.984108999999999412e+01
1.234000000000000057e+02 3.426641000000000048e+01
1.234500000000000028e+02 2.655624999999999858e+01
1.235000000000000000e+02 6.884485999999999706e+01
1.235499999999999972e+02 4.949656999999999840e+01
1.235999999999999943e+02 2.948612999999999928e+01
1.236500000000000057e+02 2.741137000000000157e+01
1.237000000000000028e+02 1.426651999999999987e+01
1.237500000000000000e+02 2.408322000000000074e+01
1.237999999999999972e+02 4.140469999999999828e+01
1.238499999999999943e+02 4.350681999999999761e+01
1.239000000000000057e+02 3.518178000000000338e+01
1.239500000000000028e+02 2.506662000000000035e+01
1.240000000000000000e+02 3.653065000000000140e+01
1.240499999999999972e+02 8.079237000000000535e+01
1.240999999999999943e+02 3.508033999999999963e+01
1.241500000000000057e+02 9.874719999999999942e+00
1.242000000000000028e+02 2.400265999999999877e+01
1.242500000000000000e+02 5.477740000000000009e+01
1.242999999999999972e+02 5.141698000000000235e+01
1.243499999999999943e+02 3.872377999999999787e+01
1.244000000000000057e+02 4.418455999999999761e+01
1.244500000000000028e+02 4.446587000000000245e+01
1.245000000000000000e+02 5.426346000000000203e+01
1.245499999999999972e+02 4.007247000000000270e+01
1.245999999999999943e+02 3.165793999999999997e+01
1.246500000000000057e+02 2.742510000000000048e+01
1.247000000000000028e+02 3.801993000000000222e+01
1.247500000000000000e+02 1.469209999999999994e+01
1.247999999999999972e+02 2.370046999999999926e+01
1.248499999999999943e+02 3.190563999999999822e+01
1.249000000000000057e+02 2.491176000000000101e+01
1.249500000000000028e+02 3.383785999999999916e+01
1.250000000000000000e+02 1.784681000000000139e+01
1.250499999999999972e+02 6.461520000000000152e+01
1.250999999999999943e+02 2.679203000000000046e+01
1.251500000000000057e+02 3.379216999999999871e+01
1.252000000000000028e+02 3.532075999999999993e+01
1.252500000000000000e+02 4.496246000000000009e+01
1.252999999999999972e+02 3.634105999999999881e+01
1.253499999999999943e+02 3.208225999999999800e+01
1.254000000000000057e+02 3.442669999999999675e+01
1.254500000000000028e+02 4.496591999999999700e+01
1.255000000000000000e+02 2.275682000000000116e+01
1.255499999999999972e+02 1.493302000000000085e+01
1.255999999999999943e+02 4.142526000000000153e+01
1.256500000000000057e+02 3.601003000000000043e+01
1.257000000000000028e+02 4.332867999999999853e+01
1.257500000000000000e+02 2.506408000000000058e+01
1.257999999999999972e+02 5.263770000000000238e+01
1.258499999999999943e+02 1.317892999999999972e+02
1.259000000000000057e+02 7.851440000000000197e+00
1.259500000000000028e+02 2.407078999999999880e+01
1.260000000000000000e+02 2.719303999999999988e+01
1.260499999999999972e+02 9.159682999999999709e+01
1.260999999999999943e+02 4.092784999999999940e+01
1.261500000000000057e+02 3.541868999999999801e+01
1.262000000000000028e+02 2.691275999999999868e+01
1.262500000000000000e+02 4.751666999999999774e+01
1.262999999999999972e+02 2.692520000000000024e+01
1.263499999999999943e+02 2.577612999999999843e+01
1.264000000000000057e+02 6.212017999999999773e+01
1.264500000000000028e+02 1.812857999999999947e+01
1.265000000000000000e+02 4.202526000000000295e+01
1.265499999999999972e+02 3.469722000000000151e+01
1.265999999999999943e+02 1.929164000000000101e+01
1.266500000000000057e+02 2.195004000000000133e+01
1.267000000000000028e+02 2.456016999999999939e+01
1.267500000000000000e+02 1.906904000000000110e+01
1.267999999999999972e+02 1.005798599999999965e+02
1.268499999999999943e+02 3.539195999999999742e+01
1.269000000000000057e+02 2.507951999999999870e+01
1.269500000000000028e+02 1.173565999999999931e+01
1.270000000000000000e+02 5.754081999999999653e+01
1.270499999999999972e+02 4.693912999999999869e+01
1.270999999999999943e+02 4.469171000000000049e+01
1.271500000000000057e+02 1.052477999999999980e+01
1.272000000000000028e+02 5.230881999999999721e+01
1.272500000000000000e+02 3.124485999999999919e+01
1.272999999999999972e+02 3.934038999999999930e+01
1.273499999999999943e+02 1.133853600000000057e+02
1.274000000000000057e+02 3.134421999999999997e+01
1.274500000000000028e+02 3.557121000000000066e+01
1.275000000000000000e+02 2.028773999999999944e+01
1.275499999999999972e+02 2.271970999999999918e+01
1.275999999999999943e+02 1.214606000000000030e+01
1.276500000000000057e+02 2.915429999999999922e+01
1.277000000000000028e+02 1.783329000000000164e+01
1.277500000000000000e+02 2.664117999999999853e+01
1.277999999999999972e+02 3.488264000000000209e+01
1.278499999999999943e+02 1.226437999999999917e+01
1.279000000000000057e+02 3.166347000000000023e+01
1.279500000000000028e+02 7.919640000000000235e+00
1.280000000000000000e+02 3.565921000000000163e+01
1.280500000000000114e+02 5.183722999999999814e+01
1.280999999999999943e+02 2.613185999999999964e+01
1.281500000000000057e+02 1.101842000000000077e+01
1.281999999999999886e+02 3.323946999999999719e+01
1.282500000000000000e+02 2.813287000000000049e+01
1.283000000000000114e+02 2.385471000000000075e+01
1.283499999999999943e+02 1.236346999999999952e+01
1.284000000000000057e+02 1.939649000000000001e+01
1.284499999999999886e+02 6.422499000000000535e+01
1.285000000000000000e+02 6.580239999999999867e+00
1.285500000000000114e+02 2.478489000000000075e+01
1.285999999999999943e+02 3.527729000000000070e+01
1.286500000000000057e+02 2.255092000000000141e+01
1.286999999999999886e+02 3.865442000000000178e+01
1.287500000000000000e+02 2.013851999999999975e+01
1.288000000000000114e+02 3.104483000000000104e+01
1.288499999999999943e+02 1.117643999999999949e+01
1.289000000000000057e+02 4.003907999999999845e+01
1.289499999999999886e+02 3.007955000000000112e+01
1.290000000000000000e+02 5.168963000000000108e+01
1.290500000000000114e+02 1.240850999999999971e+01
1.290999999999999943e+02 4.932558000000000220e+01
1.291500000000000057e+02 2.654166999999999987e+01
1.291999999999999886e+02 6.587206000000000472e+01
1.292500000000000000e+02 4.458225999999999800e+01
1.293000000000000114e+02 1.879450999999999894e+01
1.293499999999999943e+02 4.437080999999999875e+01
1.294000000000000057e+02 1.025906999999999947e+01
1.294499999999999886e+02 2.328243000000000151e+01
1.295000000000000000e+02 3.381027000000000271e+01
1.295500000000000114e+02 5.004603999999999786e+01
1.295999999999999943e+02 1.551529999999999987e+01
1.296500000000000057e+02 2.599455000000000027e+01
1.296999999999999886e+02 9.255674999999999386e+01
1.297500000000000000e+02 4.138656000000000290e+01
1.298000000000000114e+02 1.770947999999999922e+01
1.298499999999999943e+02 3.634358000000000288e+01
1.299000000000000057e+02 3.203275000000000006e+01
1.299499999999999886e+02 3.213889000000000351e+01
1.300000000000000000e+02 9.237239999999999895e+00
1.300500000000000114e+02 3.043366999999999933e+01
1.300999999999999943e+02 9.850145999999999447e+01
1.301500000000000057e+02 1.445231000000000066e+01
1.301999999999999886e+02 1.999844999999999828e+01
1.302500000000000000e+02 3.336104000000000269e+01
1.303000000000000114e+02 1.611252999999999957e+01
1.303499999999999943e+02 2.783594000000000079e+01
1.304000000000000057e+02 2.788702999999999932e+01
1.304499999999999886e+02 3.418883000000000294e+01
1.305000000000000000e+02 3.289916999999999803e+01
1.305500000000000114e+02 4.366281000000000034e+01
1.305999999999999943e+02 4.825583000000000311e+01
1.306500000000000057e+02 2.336398000000000152e+01
1.306999999999999886e+02 8.775460000000000704e+00
1.307500000000000000e+02 3.400115999999999872e+01
1.308000000000000114e+02 1.473975000000000080e+01
1.308499999999999943e+02 3.385564999999999714e+01
1.309000000000000057e+02 2.819211999999999918e+01
1.309499999999999886e+02 1.336985999999999919e+01
1.310000000000000000e+02 3.327315999999999718e+01
1.310500000000000114e+02 3.416447999999999752e+01
1.310999999999999943e+02 1.722241000000000000e+01
1.311500000000000057e+02 3.807883000000000351e+01
1.311999999999999886e+02 3.504764000000000124e+01
1.312500000000000000e+02 2.343921999999999883e+01
1.313000000000000114e+02 4.086350999999999800e+01
1.313499999999999943e+02 3.722805999999999926e+01
1.314000000000000057e+02 2.361479999999999890e+01
1.314499999999999886e+02 2.631193999999999988e+01
1.315000000000000000e+02 5.094252999999999787e+01
1.315500000000000114e+02 1.899637999999999849e+01
1.315999999999999943e+02 3.947346000000000288e+01
1.316500000000000057e+02 4.030411999999999750e+01
1.316999999999999886e+02 1.047910000000000075e+01
1.317500000000000000e+02 5.214121000000000095e+01
1.318000000000000114e+02 3.188919999999999888e+01
1.318499999999999943e+02 4.229498000000000246e+01
1.319000000000000057e+02 3.256895000000000095e+01
1.319499999999999886e+02 3.234614000000000260e+02
1.320000000000000000e+02 5.241667999999999950e+01
1.320500000000000114e+02 3.448890999999999707e+01
1.320999999999999943e+02 3.631063999999999936e+01
1.321500000000000057e+02 4.659573000000000320e+01
1.321999999999999886e+02 1.269189000000000078e+01
1.322500000000000000e+02 4.301715999999999696e+01
1.323000000000000114e+02 4.288853999999999900e+01
1.323499999999999943e+02 2.835704000000000136e+01
1.324000000000000057e+02 2.722796999999999912e+01
1.324499999999999886e+02 3.527327999999999975e+01
1.325000000000000000e+02 1.459609999999999985e+01
1.325500000000000114e+02 2.753163999999999945e+01
1.325999999999999943e+02 3.795696000000000225e+01
1.326500000000000057e+02 2.577083000000000013e+01
1.326999999999999886e+02 1.108031000000000077e+01
1.327500000000000000e+02 3.063044000000000011e+01
1.328000000000000114e+02 2.538888000000000034e+01
1.328499999999999943e+02 1.022932500000000005e+02
1.329000000000000057e+02 4.274486000000000274e+01
1.329499999999999886e+02 1.382521999999999984e+01
1.330000000000000000e+02 1.950607000000000113e+01
1.330500000000000114e+02 3.304932999999999765e+01
1.330999999999999943e+02 6.494169999999999732e+01
1.331500000000000057e+02 1.552309999999999945e+01
1.331999999999999886e+02 1.724061000000000021e+01
1.332500000000000000e+02 2.163745000000000118e+01
1.333000000000000114e+02 5.834611000000000303e+01
1.333499999999999943e+02 2.661651000000000167e+01
1.334000000000000057e+02 2.643734999999999857e+01
1.334499999999999886e+02 1.068862000000000023e+01
1.335000000000000000e+02 4.097303999999999746e+01
1.335500000000000114e+02 5.263282999999999845e+01
1.335999999999999943e+02 4.433370000000000033e+01
1.336500000000000057e+02 2.080073000000000150e+01
1.336999999999999886e+02 3.960869000000000284e+01
1.337500000000000000e+02 1.981934000000000040e+01
1.338000000000000114e+02 4.360580000000000211e+01
1.338499999999999943e+02 1.795672000000000068e+01
1.339000000000000057e+02 3.111231000000000080e+01
1.339499999999999886e+02 3.440478000000000236e+01
1.340000000000000000e+02 2.145219000000000165e+01
1.340500000000000114e+02 4.295557000000000158e+01
1.340999999999999943e+02 4.533841000000000321e+01
1.341500000000000057e+02 4.031884000000000157e+01
1.341999999999999886e+02 3.307495000000000118e+01
1.342500000000000000e+02 2.202824000000000026e+01
1.343000000000000114e+02 2.804183000000000092e+01
1.343499999999999943e+02 3.578793000000000291e+01
1.344000000000000057e+02 3.795982000000000056e+01
1.344499999999999886e+02 3.449530000000000030e+01
1.345000000000000000e+02 3.140283000000000158e+01
1.345500000000000114e+02 3.566846000000000316e+01
1.345999999999999943e+02 3.087954999999999828e+01
1.346500000000000057e+02 3.293204999999999671e+01
1.346999999999999886e+02 8.386929999999999552e+00
1.347500000000000000e+02 5.382708999999999833e+01
1.348000000000000114e+02 1.549216000000000015e+01
1.348499999999999943e+02 1.768836999999999904e+01
1.349000000000000057e+02 4.142542999999999864e+01
1.349499999999999886e+02 1.792548000000000030e+01
1.350000000000000000e+02 8.942466000000000292e+01
1.350500000000000114e+02 3.576100999999999885e+01
1.350999999999999943e+02 3.942777000000000243e+01
1.351500000000000057e+02 3.768811000000000178e+01
1.351999999999999886e+02 2.465527000000000157e+01
1.352500000000000000e+02 4.646526000000000067e+01
1.353000000000000114e+02 9.403169999999999362e+00
1.353499999999999943e+02 4.041660000000000252e+01
1.354000000000000057e+02 9.740510000000000446e+00
1.354499999999999886e+02 3.666440000000000055e+01
1.355000000000000000e+02 4.722120000000000317e+01
1.355500000000000114e+02 2.368391000000000091e+01
1.355999999999999943e+02 4.071730000000000160e+01
1.356500000000000057e+02 1.311495000000000033e+01
1.356999999999999886e+02 3.464533999999999736e+01
1.357500000000000000e+02 1.904637999999999920e+01
1.358000000000000114e+02 1.120031999999999961e+01
1.358499999999999943e+02 1.053234999999999921e+01
1.359000000000000057e+02 3.311357999999999890e+01
1.359499999999999886e+02 1.760901000000000138e+01
1.360000000000000000e+02 3.957717000000000240e+01
1.360500000000000114e+02 6.729797999999999547e+01
1.360999999999999943e+02 1.447467999999999932e+01
1.361500000000000057e+02 3.969424999999999670e+01
1.361999999999999886e+02 2.175556999999999874e+01
1.362500000000000000e+02 3.669709999999999894e+01
1.363000000000000114e+02 2.370254999999999868e+01
1.363499999999999943e+02 3.866604000000000241e+01
1.364000000000000057e+02 9.046653999999999485e+01
1.364499999999999886e+02 4.645212999999999681e+01
1.365000000000000000e+02 4.340279999999999916e+01
1.365500000000000114e+02 3.059335000000000093e+01
1.365999999999999943e+02 2.260885000000000034e+01
1.366500000000000057e+02 4.981484999999999985e+01
1.366999999999999886e+02 5.505937000000000126e+01
1.367500000000000000e+02 3.696352999999999867e+01
1.368000000000000114e+02 3.610199999999999676e+01
1.368499999999999943e+02 3.226608000000000231e+01
1.369000000000000057e+02 2.796349000000000018e+01
1.369499999999999886e+02 3.496576999999999913e+01
1.370000000000000000e+02 2.326098999999999961e+01
1.370500000000000114e+02 2.596043700000000172e+02
1.370999999999999943e+02 4.446016000000000190e+01
1.371500000000000057e+02 1.299540000000000006e+01
1.371999999999999886e+02 1.885929000000000144e+01
1.372500000000000000e+02 1.821732000000000085e+01
1.373000000000000114e+02 1.866786700000000110e+02
1.373499999999999943e+02 4.443856999999999857e+01
1.374000000000000057e+02 1.163110999999999962e+01
1.374499999999999886e+02 4.031830999999999676e+01
1.375000000000000000e+02 2.453798000000000101e+01
1.375500000000000114e+02 4.129679000000000144e+01
1.375999999999999943e+02 1.890355999999999881e+01
1.376500000000000057e+02 3.958717000000000041e+01
1.376999999999999886e+02 3.642996000000000123e+01
1.377500000000000000e+02 3.427729000000000070e+01
1.378000000000000114e+02 1.154165699999999930e+02
1.378499999999999943e+02 1.075952000000000019e+01
1.379000000000000057e+02 3.490789999999999793e+01
1.379499999999999886e+02 3.921876000000000317e+01
1.380000000000000000e+02 1.880876999999999910e+01
1.380500000000000114e+02 4.502890000000000015e+01
1.380999999999999943e+02 3.966425999999999874e+01
1.381500000000000057e+02 4.148463999999999885e+01
1.381999999999999886e+02 3.398170999999999964e+01
1.382500000000000000e+02 2.107741000000000042e+01
1.383000000000000114e+02 3.185489000000000104e+01
1.383499999999999943e+02 1.523564999999999969e+01
1.384000000000000057e+02 2.671544000000000096e+01
1.384499999999999886e+02 3.448275000000000290e+01
1.385000000000000000e+02 5.452514999999999645e+01
1.385500000000000114e+02 2.752693999999999974e+01
1.385999999999999943e+02 1.565287000000000006e+01
1.386500000000000057e+02 3.297581000000000273e+01
1.386999999999999886e+02 3.020034000000000063e+01
1.387500000000000000e+02 4.084788000000000352e+01
1.388000000000000114e+02 2.889789999999999992e+01
1.388499999999999943e+02 2.280547999999999931e+01
1.389000000000000057e+02 5.902156999999999698e+01
1.389499999999999886e+02 1.034490299999999934e+02
1.390000000000000000e+02 2.701150000000000162e+01
1.390500000000000114e+02 4.594496999999999787e+01
1.390999999999999943e+02 2.183557000000000059e+01
1.391500000000000057e+02 6.274180000000000312e+00
1.391999999999999886e+02 2.600589000000000084e+01
1.392500000000000000e+02 4.096164999999999878e+01
1.393000000000000114e+02 5.691967999999999961e+01
1.393499999999999943e+02 1.230418000000000056e+01
1.394000000000000057e+02 4.495394000000000290e+01
1.394499999999999886e+02 3.421052000000000248e+01
1.395000000000000000e+02 4.162648000000000081e+01
1.395500000000000114e+02 2.024087000000000103e+01
1.395999999999999943e+02 5.778459999999999752e+01
1.396500000000000057e+02 3.782148000000000110e+01
1.396999999999999886e+02 1.088691000000000031e+01
1.397500000000000000e+02 4.853502999999999901e+01
1.398000000000000114e+02 3.596511999999999887e+01
1.398499999999999943e+02 4.386771000000000242e+01
1.399000000000000057e+02 3.406736999999999682e+01
1.399499999999999886e+02 2.644329000000000107e+01
1.400000000000000000e+02 1.499554000000000009e+01
1.400500000000000114e+02 1.179644000000000048e+01
1.400999999999999943e+02 4.101859999999999928e+01
1.401500000000000057e+02 2.436339999999999861e+01
1.401999999999999886e+02 3.682746999999999815e+01
1.402500000000000000e+02 2.038663999999999987e+01
1.403000000000000114e+02 2.280387999999999948e+01
1.403499999999999943e+02 2.276673999999999864e+01
1.404000000000000057e+02 3.417390999999999934e+01
1.404499999999999886e+02 7.388720000000000176e+00
1.405000000000000000e+02 2.900401000000000096e+01
1.405500000000000114e+02 3.209801000000000215e+01
1.405999999999999943e+02 3.738340000000000174e+01
1.406500000000000057e+02 1.619752000000000081e+01
1.406999999999999886e+02 2.071380999999999872e+01
1.407500000000000000e+02 3.141968999999999923e+01
1.408000000000000114e+02 3.887664000000000186e+01
1.408499999999999943e+02 1.065329000000000015e+01
1.409000000000000057e+02 2.982481999999999900e+01
1.409499999999999886e+02 1.083527299999999940e+02
1.410000000000000000e+02 2.551495999999999853e+01
1.410500000000000114e+02 3.830762000000000000e+01
1.410999999999999943e+02 3.871433999999999997e+01
1.411500000000000057e+02 9.983769999999999811e+00
1.411999999999999886e+02 3.789379999999999882e+01
1.412500000000000000e+02 2.986827999999999861e+01
1.413000000000000114e+02 1.290575399999999888e+02
1.413499999999999943e+02 1.972436000000000078e+01
1.414000000000000057e+02 3.020196999999999932e+01
1.414499999999999886e+02 1.655405999999999977e+01
1.415000000000000000e+02 4.527367000000000274e+01
1.415500000000000114e+02 1.114786999999999928e+01
1.415999999999999943e+02 1.396236000000000033e+01
1.416500000000000057e+02 3.354019000000000261e+01
1.416999999999999886e+02 5.861337000000000330e+01
1.417500000000000000e+02 5.204713999999999885e+01
1.418000000000000114e+02 9.726580000000000226e+00
1.418499999999999943e+02 1.679723999999999862e+01
1.419000000000000057e+02 1.938927999999999940e+01
1.419499999999999886e+02 3.826599999999999824e+01
1.420000000000000000e+02 3.274947999999999837e+01
1.420500000000000114e+02 1.937127999999999872e+01
1.420999999999999943e+02 3.992367999999999739e+01
1.421500000000000057e+02 6.436494999999999322e+01
1.421999999999999886e+02 2.485902000000000100e+01
1.422500000000000000e+02 2.399831999999999965e+01
1.423000000000000114e+02 1.672436000000000078e+01
1.423499999999999943e+02 3.586010999999999882e+01
1.424000000000000057e+02 3.104382999999999981e+01
1.424499999999999886e+02 2.788026999999999944e+01
1.425000000000000000e+02 3.205098999999999876e+01
1.425500000000000114e+02 4.514477000000000118e+01
1.425999999999999943e+02 1.463554000000000066e+01
1.426500000000000057e+02 2.892840999999999951e+01
1.426999999999999886e+02 3.469035999999999831e+01
1.427500000000000000e+02 2.513177999999999912e+01
1.428000000000000114e+02 2.670418000000000092e+01
1.428499999999999943e+02 2.656243999999999872e+01
1.429000000000000057e+02 1.573108599999999910e+02
1.429499999999999886e+02 2.111477999999999966e+01
1.430000000000000000e+02 3.325824000000000069e+01
1.430500000000000114e+02 5.950104000000000326e+01
1.430999999999999943e+02 4.436383000000000010e+01
1.431500000000000057e+02 2.563689000000000107e+01
1.431999999999999886e+02 1.499205000000000076e+01
1.432500000000000000e+02 2.919323999999999941e+01
1.433000000000000114e+02 2.743272999999999939e+01
1.433499999999999943e+02 1.998735999999999891e+01
1.434000000000000057e+02 2.690168999999999855e+01
1.434499999999999886e+02 3.753938999999999737e+01
1.435000000000000000e+02 5.290485000000000326e+01
1.435500000000000114e+02 4.212610999999999706e+01
1.435999999999999943e+02 2.100450000000000017e+01
1.436500000000000057e+02 3.784105000000000274e+01
1.436999999999999886e+02 1.446970999999999918e+01
1.437500000000000000e+02 4.235032999999999959e+01
1.438000000000000114e+02 5.680429999999999779e+01
1.438499999999999943e+02 2.850484000000000151e+01
1.439000000000000057e+02 4.183399000000000001e+01
1.439499999999999886e+02 3.382992999999999739e+01
1.440000000000000000e+02 1.487500000000000000e+01
1.440500000000000114e+02 1.162311000000000050e+01
1.440999999999999943e+02 2.116712000000000060e+01
1.441500000000000057e+02 3.943536999999999892e+01
1.441999999999999886e+02 3.908847999999999701e+01
1.442500000000000000e+02 1.310730000000000040e+01
1.443000000000000114e+02 4.139762000000000342e+01
1.443499999999999943e+02 4.697122999999999848e+01
1.444000000000000057e+02 7.581640000000000157e+00
1.444499999999999886e+02 3.119640000000000057e+01
1.445000000000000000e+02 5.861439000000000021e+01
1.445500000000000114e+02 5.180669999999999931e+01
1.445999999999999943e+02 4.061449000000000353e+01
1.446500000000000057e+02 2.876905999999999963e+01
1.446999999999999886e+02 8.544147999999999854e+01
1.447500000000000000e+02 2.145976999999999890e+01
1.448000000000000114e+02 2.021322999999999936e+01
1.448499999999999943e+02 3.532659000000000304e+01
1.449000000000000057e+02 3.850948000000000349e+01
1.449499999999999886e+02 2.865728000000000009e+01
1.450000000000000000e+02 1.526848999999999990e+01
1.450500000000000114e+02 3.306412999999999869e+01
1.450999999999999943e+02 2.820035999999999987e+01
1.451500000000000057e+02 2.411173000000000144e+01
1.451999999999999886e+02 5.054934000000000083e+01
1.452500000000000000e+02 2.944734000000000052e+01
1.453000000000000114e+02 4.675632000000000232e+01
1.453499999999999943e+02 3.289742999999999995e+01
1.454000000000000057e+02 8.032394999999999641e+01
1.454499999999999886e+02 4.522482999999999720e+01
1.455000000000000000e+02 5.433274999999999721e+01
1.455500000000000114e+02 3.854305000000000092e+01
1.455999999999999943e+02 7.184350000000000591e+01
1.456500000000000057e+02 1.074485999999999919e+01
1.456999999999999886e+02 1.220391000000000048e+01
1.457500000000000000e+02 6.776919999999999611e+00
1.458000000000000114e+02 2.349130999999999858e+01
1.458499999999999943e+02 1.343345000000000056e+01
1.459000000000000057e+02 3.469389000000000323e+01
1.459499999999999886e+02 3.148655000000000115e+01
1.460000000000000000e+02 8.030346000000000117e+01
1.460500000000000114e+02 1.526672900000000084e+02
1.460999999999999943e+02 1.669733600000000138e+02
1.461500000000000057e+02 1.206597999999999971e+01
1.461999999999999886e+02 5.838738000000000028e+01
1.462500000000000000e+02 2.839139000000000124e+01
1.463000000000000114e+02 2.836856999999999829e+01
1.463499999999999943e+02 2.472939999999999827e+01
1.464000000000000057e+02 3.979731000000000307e+01
1.464499999999999886e+02 4.158520000000000039e+01
1.465000000000000000e+02 1.519378000000000029e+01
1.465500000000000114e+02 1.337606000000000073e+01
1.465999999999999943e+02 3.929411999999999949e+01
1.466500000000000057e+02 5.505044000000000182e+01
1.466999999999999886e+02 1.801877999999999957e+01
1.467500000000000000e+02 1.755799999999999983e+01
1.468000000000000114e+02 4.924356000000000222e+01
1.468499999999999943e+02 4.103134000000000015e+01
1.469000000000000057e+02 2.372008999999999901e+01
1.469499999999999886e+02 7.707499999999999574e+00
1.470000000000000000e+02 3.668267000000000166e+01
1.470500000000000114e+02 5.689753999999999934e+01
1.470999999999999943e+02 2.613303000000000154e+01
1.471500000000000057e+02 2.417752000000000123e+01
1.471999999999999886e+02 1.294904999999999973e+01
1.472500000000000000e+02 3.692504000000000275e+01
1.473000000000000114e+02 2.903112000000000137e+01
1.473499999999999943e+02 2.806131999999999849e+01
1.474000000000000057e+02 7.488278999999999996e+01
1.474499999999999886e+02 5.817622000000000071e+01
1.475000000000000000e+02 2.278727999999999909e+01
1.475500000000000114e+02 3.963897999999999655e+01
1.475999999999999943e+02 3.867215000000000202e+01
1.476500000000000057e+02 4.414833999999999747e+01
1.476999999999999886e+02 1.952911999999999892e+01
1.477500000000000000e+02 3.685058999999999685e+01
1.478000000000000114e+02 2.640448999999999913e+01
1.478499999999999943e+02 6.607917999999999381e+01
1.479000000000000057e+02 1.402469999999999928e+01
1.479499999999999886e+02 2.350846999999999909e+01
1.480000000000000000e+02 2.683318999999999832e+01
1.480500000000000114e+02 4.043890999999999991e+01
1.480999999999999943e+02 9.536889999999999645e+00
1.481500000000000057e+02 4.794550000000000267e+01
1.481999999999999886e+02 3.380588000000000193e+01
1.482500000000000000e+02 1.167806999999999995e+01
1.483000000000000114e+02 3.359468999999999994e+01
1.483499999999999943e+02 3.150694999999999979e+01
1.484000000000000057e+02 4.056087000000000131e+01
1.484499999999999886e+02 2.048032999999999859e+01
1.485000000000000000e+02 2.152452999999999861e+01
1.485500000000000114e+02 3.486498999999999882e+01
1.485999999999999943e+02 1.870236999999999838e+01
1.486500000000000057e+02 2.187031999999999954e+01
1.486999999999999886e+02 4.016525000000000034e+01
1.487500000000000000e+02 2.315468999999999866e+01
1.488000000000000114e+02 1.358859999999999957e+01
1.488499999999999943e+02 2.225628999999999991e+01
1.489000000000000057e+02 3.945224000000000331e+01
1.489499999999999886e+02 9.083679999999999310e+00
1.490000000000000000e+02 2.956497999999999848e+01
1.490500000000000114e+02 1.569996000000000080e+01
1.490999999999999943e+02 3.197418000000000049e+01
1.491500000000000057e+02 3.640413000000000210e+01
1.491999999999999886e+02 1.608318999999999832e+01
1.492500000000000000e+02 2.552240000000000109e+01
1.493000000000000114e+02 2.379485999999999990e+01
1.493499999999999943e+02 3.385784999999999911e+01
1.494000000000000057e+02 1.279063999999999979e+01
1.494499999999999886e+02 2.955546000000000006e+01
1.495000000000000000e+02 5.608089999999999797e+00
1.495500000000000114e+02 4.862212999999999852e+01
1.495999999999999943e+02 2.440994999999999848e+01
1.496500000000000057e+02 3.770597000000000065e+01
1.496999999999999886e+02 1.716591000000000022e+01
1.497500000000000000e+02 3.341127999999999787e+01
1.498000000000000114e+02 4.085309000000000168e+01
1.498499999999999943e+02 1.256639999999999979e+01
1.499000000000000057e+02 3.595622999999999791e+01
1.499499999999999886e+02 4.111001999999999867e+01
1.500000000000000000e+02 4.338765000000000072e+01
