# Supplementary material for: Elevated concentrations cause upright alpha-synuclein conformation at lipid interfaces
Source: Nat Commun. 2023 Sep 18;14:5731. doi: 10.1038/s41467-023-39843-1 (PMC10507035; doi:10.1038/s41467-023-39843-1)
Supplement: Supplementary file 3 — Source Data [file 41467_2023_39843_MOESM3_ESM.zip › Source Data file/FigureS12/figS12_lowLPR_rss_s3_r2.txt]

0.000000000000000000e+00 2.477440999999999960e+01
5.000000000000000278e-02 7.936665999999999599e+01
1.000000000000000056e-01 1.576722999999999963e+01
1.499999999999999944e-01 4.464981000000000222e+01
2.000000000000000111e-01 1.909354000000000084e+01
2.500000000000000000e-01 2.445227999999999824e+01
2.999999999999999889e-01 2.073153999999999897e+01
3.499999999999999778e-01 6.010537999999999670e+01
4.000000000000000222e-01 3.722093000000000274e+01
4.500000000000000111e-01 4.199830999999999648e+01
5.000000000000000000e-01 4.594368000000000052e+01
5.500000000000000444e-01 4.088929000000000258e+01
5.999999999999999778e-01 7.188913999999999760e+01
6.500000000000000222e-01 5.281714999999999804e+01
6.999999999999999556e-01 3.762261999999999773e+01
7.500000000000000000e-01 2.510146999999999906e+01
8.000000000000000444e-01 4.802678000000000225e+01
8.499999999999999778e-01 4.122120999999999924e+01
9.000000000000000222e-01 5.399239000000000033e+01
9.499999999999999556e-01 3.219527999999999679e+01
1.000000000000000000e+00 3.407113999999999976e+01
1.050000000000000044e+00 3.104327999999999932e+01
1.100000000000000089e+00 5.196388000000000318e+01
1.149999999999999911e+00 3.794689999999999941e+01
1.199999999999999956e+00 1.917454999999999998e+01
1.250000000000000000e+00 5.878446999999999889e+01
1.300000000000000044e+00 4.550052999999999770e+01
1.350000000000000089e+00 5.268359000000000236e+01
1.399999999999999911e+00 4.314347999999999672e+01
1.449999999999999956e+00 5.896388999999999925e+01
1.500000000000000000e+00 4.113965999999999923e+01
1.550000000000000044e+00 4.741116000000000241e+01
1.600000000000000089e+00 1.883755999999999986e+01
1.649999999999999911e+00 3.226914000000000016e+01
1.699999999999999956e+00 9.945950000000000557e+01
1.750000000000000000e+00 6.166951000000000249e+01
1.800000000000000044e+00 3.995224000000000331e+01
1.850000000000000089e+00 1.019406199999999956e+02
1.899999999999999911e+00 3.060573000000000121e+01
1.949999999999999956e+00 4.278302999999999656e+01
2.000000000000000000e+00 4.439753000000000327e+01
2.049999999999999822e+00 2.297479999999999833e+01
2.100000000000000089e+00 1.778933999999999926e+01
2.149999999999999911e+00 1.298112500000000011e+02
2.200000000000000178e+00 4.637380999999999887e+01
2.250000000000000000e+00 1.223568099999999959e+02
2.299999999999999822e+00 6.190308000000000277e+01
2.350000000000000089e+00 8.317489999999999384e+01
2.399999999999999911e+00 1.469637500000000045e+02
2.450000000000000178e+00 3.739518999999999949e+01
2.500000000000000000e+00 4.871643999999999863e+01
2.549999999999999822e+00 4.073219000000000278e+01
2.600000000000000089e+00 2.726197000000000159e+01
2.649999999999999911e+00 4.268502999999999759e+01
2.700000000000000178e+00 3.016261000000000081e+01
2.750000000000000000e+00 4.426115000000000066e+01
2.799999999999999822e+00 2.120468999999999937e+01
2.850000000000000089e+00 5.121085999999999672e+01
2.899999999999999911e+00 4.298096000000000316e+01
2.950000000000000178e+00 2.916701000000000121e+01
3.000000000000000000e+00 3.040123000000000175e+01
3.049999999999999822e+00 4.591662000000000177e+01
3.100000000000000089e+00 4.362561000000000178e+01
3.149999999999999911e+00 7.803248000000000673e+01
3.200000000000000178e+00 6.200694000000000017e+01
3.250000000000000000e+00 1.562820999999999927e+01
3.299999999999999822e+00 5.252421999999999969e+01
3.350000000000000089e+00 5.048579999999999757e+01
3.399999999999999911e+00 4.584271999999999991e+01
3.450000000000000178e+00 4.774011000000000138e+01
3.500000000000000000e+00 4.275056000000000012e+01
3.549999999999999822e+00 3.141309000000000040e+01
3.600000000000000089e+00 6.319684999999999775e+01
3.649999999999999911e+00 3.254863999999999891e+01
3.700000000000000178e+00 4.847068999999999761e+01
3.750000000000000000e+00 2.845429000000000030e+01
3.799999999999999822e+00 3.939095999999999975e+01
3.850000000000000089e+00 9.076510000000000744e+00
3.899999999999999911e+00 6.281289999999999907e+01
3.950000000000000178e+00 2.695259000000000071e+01
4.000000000000000000e+00 4.967802999999999969e+01
4.049999999999999822e+00 3.786778000000000333e+01
4.099999999999999645e+00 4.435978999999999672e+01
4.150000000000000355e+00 3.234351999999999805e+01
4.200000000000000178e+00 3.157060999999999851e+01
4.250000000000000000e+00 4.082533000000000101e+01
4.299999999999999822e+00 4.208586999999999989e+01
4.349999999999999645e+00 1.729918399999999963e+02
4.400000000000000355e+00 3.565832000000000335e+01
4.450000000000000178e+00 4.710275000000000034e+01
4.500000000000000000e+00 1.424706299999999999e+02
4.549999999999999822e+00 8.640629999999999811e+00
4.599999999999999645e+00 3.478472000000000008e+01
4.650000000000000355e+00 7.083126000000000033e+01
4.700000000000000178e+00 6.672916999999999632e+01
4.750000000000000000e+00 7.647987999999999431e+01
4.799999999999999822e+00 3.308256000000000085e+01
4.849999999999999645e+00 3.047385999999999839e+01
4.900000000000000355e+00 4.245436000000000121e+01
4.950000000000000178e+00 1.311953200000000095e+02
5.000000000000000000e+00 3.556499999999999773e+01
5.049999999999999822e+00 3.982484999999999786e+01
5.099999999999999645e+00 4.092360000000000042e+01
5.150000000000000355e+00 1.794341999999999970e+01
5.200000000000000178e+00 4.956329000000000207e+01
5.250000000000000000e+00 3.435036000000000200e+01
5.299999999999999822e+00 5.500010999999999939e+01
5.349999999999999645e+00 6.685947000000000173e+01
5.400000000000000355e+00 1.154690000000000083e+01
5.450000000000000178e+00 2.548011999999999944e+01
5.500000000000000000e+00 4.384107999999999805e+01
5.549999999999999822e+00 6.224385999999999797e+01
5.599999999999999645e+00 4.916253999999999991e+01
5.650000000000000355e+00 6.259770000000000323e+01
5.700000000000000178e+00 1.448518999999999934e+01
5.750000000000000000e+00 3.697852999999999923e+01
5.799999999999999822e+00 3.130884000000000000e+01
5.849999999999999645e+00 4.143507999999999925e+01
5.900000000000000355e+00 3.702613000000000198e+01
5.950000000000000178e+00 3.861254999999999882e+01
6.000000000000000000e+00 3.634033999999999764e+01
6.049999999999999822e+00 3.011746000000000123e+01
6.099999999999999645e+00 4.145521000000000100e+01
6.150000000000000355e+00 4.994586999999999932e+01
6.200000000000000178e+00 1.295272500000000093e+02
6.250000000000000000e+00 5.081788000000000238e+01
6.299999999999999822e+00 6.143885999999999825e+01
6.349999999999999645e+00 5.093390000000000128e+01
6.400000000000000355e+00 5.133890999999999849e+01
6.450000000000000178e+00 3.407685000000000031e+01
6.500000000000000000e+00 4.523203000000000173e+01
6.549999999999999822e+00 2.986316000000000059e+01
6.599999999999999645e+00 3.878206000000000131e+01
6.650000000000000355e+00 3.663785000000000025e+01
6.700000000000000178e+00 2.092785999999999902e+01
6.750000000000000000e+00 5.656058999999999770e+01
6.799999999999999822e+00 5.621188999999999680e+01
6.849999999999999645e+00 1.885386000000000095e+01
6.900000000000000355e+00 7.329559999999999320e+01
6.950000000000000178e+00 3.390843000000000274e+01
7.000000000000000000e+00 5.888983000000000345e+01
7.049999999999999822e+00 1.905283999999999978e+01
7.099999999999999645e+00 5.250768999999999664e+01
7.150000000000000355e+00 1.941628000000000043e+01
7.200000000000000178e+00 5.061674000000000007e+01
7.250000000000000000e+00 2.390849699999999984e+02
7.299999999999999822e+00 1.330625000000000036e+01
7.349999999999999645e+00 4.237357999999999691e+01
7.400000000000000355e+00 4.990133000000000152e+01
7.450000000000000178e+00 8.621920000000000073e+01
7.500000000000000000e+00 4.834993000000000052e+01
7.549999999999999822e+00 5.079554999999999865e+01
7.599999999999999645e+00 5.662830999999999904e+01
7.650000000000000355e+00 1.048906700000000001e+02
7.700000000000000178e+00 5.199582999999999799e+01
7.750000000000000000e+00 4.654632999999999754e+01
7.799999999999999822e+00 1.145089700000000050e+02
7.849999999999999645e+00 5.310748000000000246e+01
7.900000000000000355e+00 3.780467999999999762e+01
7.950000000000000178e+00 2.573170000000000002e+01
8.000000000000000000e+00 3.867307999999999879e+01
8.050000000000000711e+00 5.509830000000000183e+01
8.099999999999999645e+00 3.514491000000000298e+01
8.150000000000000355e+00 1.516301999999999950e+01
8.199999999999999289e+00 3.452013999999999783e+01
8.250000000000000000e+00 2.871333999999999875e+01
8.300000000000000711e+00 8.637426000000000670e+01
8.349999999999999645e+00 7.134413999999999589e+01
8.400000000000000355e+00 5.432079000000000235e+01
8.449999999999999289e+00 3.880006000000000199e+01
8.500000000000000000e+00 1.600767600000000073e+02
8.550000000000000711e+00 3.375204999999999700e+01
8.599999999999999645e+00 3.048368999999999929e+01
8.650000000000000355e+00 6.001668999999999699e+01
8.699999999999999289e+00 5.277103999999999928e+01
8.750000000000000000e+00 3.374557000000000073e+01
8.800000000000000711e+00 2.418832099999999912e+02
8.849999999999999645e+00 3.345844999999999914e+01
8.900000000000000355e+00 1.005773599999999988e+02
8.949999999999999289e+00 2.198657000000000039e+01
9.000000000000000000e+00 6.792794999999999561e+01
9.050000000000000711e+00 5.988246999999999787e+01
9.099999999999999645e+00 2.821295999999999893e+01
9.150000000000000355e+00 5.091770999999999958e+01
9.199999999999999289e+00 1.217769499999999994e+02
9.250000000000000000e+00 2.203865000000000052e+01
9.300000000000000711e+00 4.535269000000000261e+01
9.349999999999999645e+00 6.327172000000000196e+01
9.400000000000000355e+00 3.248893000000000342e+01
9.449999999999999289e+00 2.905153999999999925e+01
9.500000000000000000e+00 1.257202000000000019e+01
9.550000000000000711e+00 4.173624999999999829e+01
9.599999999999999645e+00 2.256171000000000149e+01
9.650000000000000355e+00 5.487724999999999653e+01
9.699999999999999289e+00 4.356161999999999779e+01
9.750000000000000000e+00 4.631738000000000000e+01
9.800000000000000711e+00 5.213678999999999775e+01
9.849999999999999645e+00 8.932132000000000005e+01
9.900000000000000355e+00 2.997387000000000157e+01
9.949999999999999289e+00 2.745517999999999859e+01
1.000000000000000000e+01 2.604530000000000101e+01
1.005000000000000071e+01 4.005879000000000190e+01
1.009999999999999964e+01 3.605760000000000076e+01
1.015000000000000036e+01 5.445230999999999710e+01
1.019999999999999929e+01 2.934326000000000079e+01
1.025000000000000000e+01 1.874630000000000152e+01
1.030000000000000071e+01 5.115648999999999802e+01
1.034999999999999964e+01 1.986208999999999847e+01
1.040000000000000036e+01 3.147107399999999870e+02
1.044999999999999929e+01 4.692305000000000348e+01
1.050000000000000000e+01 6.656616999999999962e+01
1.055000000000000071e+01 3.510846999999999696e+01
1.059999999999999964e+01 2.420777999999999963e+01
1.065000000000000036e+01 8.822131000000000256e+01
1.069999999999999929e+01 4.914095999999999975e+01
1.075000000000000000e+01 1.573674100000000067e+02
1.080000000000000071e+01 6.552213000000000420e+01
1.084999999999999964e+01 2.754038999999999859e+01
1.090000000000000036e+01 2.084555999999999898e+01
1.094999999999999929e+01 8.502250000000000085e+00
1.100000000000000000e+01 1.816786000000000101e+01
1.105000000000000071e+01 3.520568999999999704e+01
1.109999999999999964e+01 2.924455100000000130e+02
1.115000000000000036e+01 3.431251000000000317e+01
1.119999999999999929e+01 3.146612999999999971e+01
1.125000000000000000e+01 1.044170900000000017e+02
1.130000000000000071e+01 5.619154000000000337e+01
1.134999999999999964e+01 1.311049600000000055e+02
1.140000000000000036e+01 3.457849999999999824e+01
1.144999999999999929e+01 3.699555000000000149e+01
1.150000000000000000e+01 3.997220000000000084e+01
1.155000000000000071e+01 5.404198000000000235e+01
1.159999999999999964e+01 1.512349999999999994e+01
1.165000000000000036e+01 3.988244999999999862e+01
1.169999999999999929e+01 4.891056999999999988e+01
1.175000000000000000e+01 1.127398999999999951e+01
1.180000000000000071e+01 3.665905000000000058e+01
1.184999999999999964e+01 4.330875999999999948e+01
1.190000000000000036e+01 3.915227999999999753e+01
1.194999999999999929e+01 4.457842999999999734e+01
1.200000000000000000e+01 4.081383000000000294e+01
1.205000000000000071e+01 7.108500999999999692e+01
1.209999999999999964e+01 4.517078999999999667e+01
1.215000000000000036e+01 2.693123999999999896e+01
1.219999999999999929e+01 3.693773000000000195e+01
1.225000000000000000e+01 3.391628000000000043e+01
1.230000000000000071e+01 2.732357000000000014e+01
1.234999999999999964e+01 1.910924999999999940e+01
1.240000000000000036e+01 2.226827000000000112e+01
1.244999999999999929e+01 3.510040999999999656e+01
1.250000000000000000e+01 3.753828000000000031e+01
1.255000000000000071e+01 4.545497000000000298e+01
1.259999999999999964e+01 4.739770000000000039e+01
1.265000000000000036e+01 5.437203999999999837e+01
1.269999999999999929e+01 4.501539999999999964e+01
1.275000000000000000e+01 1.805902999999999992e+01
1.280000000000000071e+01 5.455874000000000024e+01
1.284999999999999964e+01 6.133742999999999768e+01
1.290000000000000036e+01 3.781183000000000050e+01
1.294999999999999929e+01 2.999369000000000085e+01
1.300000000000000000e+01 4.827937000000000012e+01
1.305000000000000071e+01 2.351465999999999923e+01
1.309999999999999964e+01 2.492677000000000120e+01
1.315000000000000036e+01 1.373649999999999949e+01
1.319999999999999929e+01 3.596961000000000297e+01
1.325000000000000000e+01 4.699237999999999715e+01
1.330000000000000071e+01 3.102393999999999963e+01
1.334999999999999964e+01 2.207980999999999838e+01
1.340000000000000036e+01 2.043187999999999960e+01
1.344999999999999929e+01 2.107231000000000165e+01
1.350000000000000000e+01 5.106972999999999985e+01
1.355000000000000071e+01 2.398635000000000161e+01
1.359999999999999964e+01 3.182027000000000072e+01
1.365000000000000036e+01 4.975462000000000273e+01
1.369999999999999929e+01 2.265489000000000175e+01
1.375000000000000000e+01 3.440279999999999916e+01
1.380000000000000071e+01 2.805618000000000123e+01
1.384999999999999964e+01 2.074200000000000088e+01
1.390000000000000036e+01 2.105714000000000041e+01
1.394999999999999929e+01 3.803493000000000279e+01
1.400000000000000000e+01 4.649208000000000141e+01
1.405000000000000071e+01 2.087347000000000108e+01
1.409999999999999964e+01 1.430566999999999922e+01
1.415000000000000036e+01 2.205894999999999939e+01
1.419999999999999929e+01 2.468789999999999907e+01
1.425000000000000000e+01 3.395432000000000272e+01
1.430000000000000071e+01 3.887630999999999659e+01
1.434999999999999964e+01 3.369854999999999734e+01
1.440000000000000036e+01 8.501930000000000121e+01
1.444999999999999929e+01 3.085763000000000034e+01
1.450000000000000000e+01 1.401096000000000075e+01
1.455000000000000071e+01 1.238144999999999918e+01
1.459999999999999964e+01 8.070199999999999818e+00
1.465000000000000036e+01 1.680035000000000167e+01
1.469999999999999929e+01 3.484089999999999776e+01
1.475000000000000000e+01 5.378247000000000355e+01
1.480000000000000071e+01 8.605347999999999331e+01
1.484999999999999964e+01 7.603140999999999394e+01
1.490000000000000036e+01 5.056916999999999973e+01
1.494999999999999929e+01 2.279261999999999944e+01
1.500000000000000000e+01 4.711021999999999821e+01
1.505000000000000071e+01 6.071236999999999995e+01
1.509999999999999964e+01 2.910197200000000066e+02
1.515000000000000036e+01 4.615879000000000332e+01
1.519999999999999929e+01 2.642638000000000176e+01
1.525000000000000000e+01 7.077250000000000263e+00
1.530000000000000071e+01 6.457408999999999821e+01
1.534999999999999964e+01 3.728983999999999810e+01
1.540000000000000036e+01 2.823889000000000138e+01
1.544999999999999929e+01 2.512986000000000075e+01
1.550000000000000000e+01 2.221724000000000032e+01
1.555000000000000071e+01 2.460604000000000013e+01
1.559999999999999964e+01 5.826641999999999655e+01
1.565000000000000036e+01 1.125180799999999977e+02
1.569999999999999929e+01 3.211155000000000115e+01
1.575000000000000000e+01 2.473045000000000115e+01
1.580000000000000071e+01 2.292688799999999958e+02
1.584999999999999964e+01 4.381221000000000032e+01
1.590000000000000036e+01 2.852816999999999936e+01
1.594999999999999929e+01 4.374963999999999942e+01
1.600000000000000000e+01 4.507146999999999792e+01
1.605000000000000071e+01 4.046728999999999843e+01
1.610000000000000142e+01 1.717450599999999952e+02
1.614999999999999858e+01 5.753002000000000038e+01
1.619999999999999929e+01 9.896967999999999677e+01
1.625000000000000000e+01 5.044572000000000145e+01
1.630000000000000071e+01 3.638116999999999734e+01
1.635000000000000142e+01 3.006223999999999918e+01
1.639999999999999858e+01 5.153808000000000078e+01
1.644999999999999929e+01 4.773085999999999984e+01
1.650000000000000000e+01 3.215603999999999729e+01
1.655000000000000071e+01 3.878862999999999772e+01
1.660000000000000142e+01 3.373304999999999865e+01
1.664999999999999858e+01 1.421071599999999933e+02
1.669999999999999929e+01 8.278871999999999787e+01
1.675000000000000000e+01 6.212767000000000195e+01
1.680000000000000071e+01 5.559975000000000023e+01
1.685000000000000142e+01 1.457630999999999943e+01
1.689999999999999858e+01 3.351239000000000345e+01
1.694999999999999929e+01 1.611561999999999983e+01
1.700000000000000000e+01 1.305054499999999962e+02
1.705000000000000071e+01 3.302801000000000187e+01
1.710000000000000142e+01 5.483384999999999820e+01
1.714999999999999858e+01 6.224945999999999913e+01
1.719999999999999929e+01 2.682287000000000177e+01
1.725000000000000000e+01 4.333375999999999806e+01
1.730000000000000071e+01 2.165559000000000012e+01
1.735000000000000142e+01 4.659806999999999988e+01
1.739999999999999858e+01 2.002930999999999884e+01
1.744999999999999929e+01 4.111643000000000114e+01
1.750000000000000000e+01 5.588714999999999833e+01
1.755000000000000071e+01 4.132488000000000028e+01
1.760000000000000142e+01 4.980257000000000289e+01
1.764999999999999858e+01 4.194639999999999702e+01
1.769999999999999929e+01 2.123994000000000071e+01
1.775000000000000000e+01 2.741489999999999938e+01
1.780000000000000071e+01 5.816667000000000343e+01
1.785000000000000142e+01 7.427819999999999645e+00
1.789999999999999858e+01 3.504391999999999996e+01
1.794999999999999929e+01 1.430786799999999914e+02
1.800000000000000000e+01 1.446497899999999959e+02
1.805000000000000071e+01 5.339979000000000298e+01
1.810000000000000142e+01 1.627145299999999963e+02
1.814999999999999858e+01 2.993443999999999861e+01
1.819999999999999929e+01 2.990741999999999834e+01
1.825000000000000000e+01 3.111166000000000054e+01
1.830000000000000071e+01 1.554099000000000075e+01
1.835000000000000142e+01 2.231356999999999857e+01
1.839999999999999858e+01 4.917558999999999969e+01
1.844999999999999929e+01 2.901424000000000092e+01
1.850000000000000000e+01 5.343227999999999867e+01
1.855000000000000071e+01 2.399443000000000126e+01
1.860000000000000142e+01 7.468202999999999747e+01
1.864999999999999858e+01 3.775943999999999789e+01
1.869999999999999929e+01 8.775082000000000448e+01
1.875000000000000000e+01 3.677922999999999831e+01
1.880000000000000071e+01 4.442952999999999975e+01
1.885000000000000142e+01 8.647301000000000215e+01
1.889999999999999858e+01 4.171289999999999765e+01
1.894999999999999929e+01 2.910452000000000083e+01
1.900000000000000000e+01 4.034591999999999956e+01
1.905000000000000071e+01 4.599727000000000032e+01
1.910000000000000142e+01 5.384308999999999656e+01
1.914999999999999858e+01 6.728211000000000297e+01
1.919999999999999929e+01 4.892271999999999821e+01
1.925000000000000000e+01 6.819101000000000568e+01
1.930000000000000071e+01 1.288951999999999920e+01
1.935000000000000142e+01 9.425700999999999397e+01
1.939999999999999858e+01 9.609019000000000688e+01
1.944999999999999929e+01 3.034842000000000084e+01
1.950000000000000000e+01 2.305377999999999972e+01
1.955000000000000071e+01 4.906658000000000186e+01
1.960000000000000142e+01 6.373322999999999894e+01
1.964999999999999858e+01 2.496770000000000067e+01
1.969999999999999929e+01 1.329575999999999958e+01
1.975000000000000000e+01 3.818345000000000056e+01
1.980000000000000071e+01 7.459740000000000038e+00
1.985000000000000142e+01 4.526993000000000222e+01
1.989999999999999858e+01 2.484101000000000070e+01
1.994999999999999929e+01 3.239726999999999890e+01
2.000000000000000000e+01 2.521883000000000052e+01
2.005000000000000071e+01 2.414057000000000031e+01
2.010000000000000142e+01 9.322179999999999467e+00
2.014999999999999858e+01 4.347863000000000255e+01
2.019999999999999929e+01 3.863380999999999688e+01
2.025000000000000000e+01 4.548472999999999900e+01
2.030000000000000071e+01 1.976091999999999871e+01
2.035000000000000142e+01 7.587659999999999627e+00
2.039999999999999858e+01 1.371787999999999919e+01
2.044999999999999929e+01 9.930759999999999366e+00
2.050000000000000000e+01 5.677937000000000012e+01
2.055000000000000071e+01 4.365977000000000174e+01
2.060000000000000142e+01 3.110640000000000072e+01
2.064999999999999858e+01 3.117042000000000002e+01
2.069999999999999929e+01 3.243157000000000068e+01
2.075000000000000000e+01 5.140859999999999985e+01
2.080000000000000071e+01 7.737605999999999540e+01
2.085000000000000142e+01 5.485150000000000148e+01
2.089999999999999858e+01 1.269111999999999973e+01
2.094999999999999929e+01 1.701152000000000086e+01
2.100000000000000000e+01 4.796036999999999750e+01
2.105000000000000071e+01 4.121544999999999703e+01
2.110000000000000142e+01 5.528255000000000052e+01
2.114999999999999858e+01 3.120582999999999885e+01
2.119999999999999929e+01 2.687156299999999760e+02
2.125000000000000000e+01 6.526613000000000397e+01
2.130000000000000071e+01 3.440494999999999948e+01
2.135000000000000142e+01 2.181578000000000017e+01
2.139999999999999858e+01 3.328571000000000168e+01
2.144999999999999929e+01 2.035294000000000025e+01
2.150000000000000000e+01 3.552777999999999992e+01
2.155000000000000071e+01 2.357720000000000127e+01
2.160000000000000142e+01 7.345571999999999946e+01
2.164999999999999858e+01 3.962830999999999904e+01
2.169999999999999929e+01 1.547447000000000017e+01
2.175000000000000000e+01 2.288050499999999943e+02
2.180000000000000071e+01 2.409691000000000116e+01
2.185000000000000142e+01 2.513982999999999990e+01
2.189999999999999858e+01 3.888183999999999685e+01
2.194999999999999929e+01 2.839211999999999847e+01
2.200000000000000000e+01 2.108501000000000047e+01
2.205000000000000071e+01 6.270445000000000135e+01
2.210000000000000142e+01 3.828509999999999991e+01
2.214999999999999858e+01 2.726555000000000106e+01
2.219999999999999929e+01 4.077060999999999780e+01
2.225000000000000000e+01 5.293390000000000128e+01
2.230000000000000071e+01 1.267358600000000024e+02
2.235000000000000142e+01 8.610048000000000457e+01
2.239999999999999858e+01 4.533928999999999832e+01
2.244999999999999929e+01 6.122366999999999848e+01
2.250000000000000000e+01 1.801809000000000083e+01
2.255000000000000071e+01 1.861514999999999986e+01
2.260000000000000142e+01 4.569800999999999647e+01
2.264999999999999858e+01 2.665371999999999986e+01
2.269999999999999929e+01 3.936949999999999950e+00
2.275000000000000000e+01 1.834534999999999982e+01
2.280000000000000071e+01 3.304014000000000095e+01
2.285000000000000142e+01 2.416822000000000159e+01
2.289999999999999858e+01 7.235929999999999751e+00
2.294999999999999929e+01 2.396097999999999928e+01
2.300000000000000000e+01 3.099390000000000001e+01
2.305000000000000071e+01 3.329350000000000165e+01
2.310000000000000142e+01 2.362752000000000052e+01
2.314999999999999858e+01 1.942071999999999932e+01
2.319999999999999929e+01 1.899336999999999875e+01
2.325000000000000000e+01 3.044469000000000136e+01
2.330000000000000071e+01 4.100294999999999845e+01
2.335000000000000142e+01 8.780549999999999500e+01
2.339999999999999858e+01 4.594154000000000337e+01
2.344999999999999929e+01 6.800481000000000620e+01
2.350000000000000000e+01 1.005343600000000066e+02
2.355000000000000071e+01 2.305940999999999974e+01
2.360000000000000142e+01 3.897207999999999828e+01
2.364999999999999858e+01 2.807482999999999862e+01
2.369999999999999929e+01 5.289166999999999774e+01
2.375000000000000000e+01 3.124013000000000062e+01
2.380000000000000071e+01 2.623482999999999876e+01
2.385000000000000142e+01 2.325953000000000159e+01
2.389999999999999858e+01 5.923585500000000366e+02
2.394999999999999929e+01 3.291946999999999690e+01
2.400000000000000000e+01 3.873214000000000112e+01
2.405000000000000071e+01 3.342188000000000159e+01
2.410000000000000142e+01 6.884999999999999787e+00
2.414999999999999858e+01 1.343566000000000038e+01
2.419999999999999929e+01 6.573859000000000208e+01
2.425000000000000000e+01 4.561063000000000045e+01
2.430000000000000071e+01 3.878596999999999895e+01
2.435000000000000142e+01 2.363184599999999875e+02
2.439999999999999858e+01 2.677846999999999866e+01
2.444999999999999929e+01 4.165798999999999808e+01
2.450000000000000000e+01 4.042539000000000016e+01
2.455000000000000071e+01 5.395011999999999830e+01
2.460000000000000142e+01 2.147828000000000159e+01
2.464999999999999858e+01 2.013729000000000013e+01
2.469999999999999929e+01 2.354103999999999886e+01
2.475000000000000000e+01 2.600731999999999999e+01
2.480000000000000071e+01 1.022177300000000031e+02
2.485000000000000142e+01 1.586504000000000048e+01
2.489999999999999858e+01 3.527452000000000254e+01
2.494999999999999929e+01 2.864425999999999917e+01
2.500000000000000000e+01 2.805791999999999931e+01
2.505000000000000071e+01 2.857291999999999987e+01
2.510000000000000142e+01 2.304369000000000156e+01
2.514999999999999858e+01 2.966825000000000045e+01
2.519999999999999929e+01 2.140135000000000076e+01
2.525000000000000000e+01 5.895604999999999762e+01
2.530000000000000071e+01 5.465229000000000070e+01
2.535000000000000142e+01 7.570960999999999785e+01
2.539999999999999858e+01 3.439314000000000249e+01
2.544999999999999929e+01 1.390027200000000107e+02
2.550000000000000000e+01 1.061516299999999973e+02
2.555000000000000071e+01 5.954440000000000310e+01
2.560000000000000142e+01 5.579809000000000196e+01
2.564999999999999858e+01 4.288669999999999760e+01
2.569999999999999929e+01 1.719801500000000090e+02
2.575000000000000000e+01 7.112345999999999435e+01
2.580000000000000071e+01 3.349736800000000017e+02
2.585000000000000142e+01 7.027321000000000595e+01
2.589999999999999858e+01 9.886334999999999695e+01
2.594999999999999929e+01 1.657158100000000047e+02
2.600000000000000000e+01 3.467464999999999975e+01
2.605000000000000071e+01 1.082756700000000052e+02
2.610000000000000142e+01 5.932421999999999684e+01
2.614999999999999858e+01 6.716317999999999699e+01
2.619999999999999929e+01 5.879225999999999885e+01
2.625000000000000000e+01 5.547250999999999976e+01
2.630000000000000071e+01 2.991418000000000177e+01
2.635000000000000142e+01 4.253144999999999953e+01
2.639999999999999858e+01 3.769425999999999988e+01
2.644999999999999929e+01 5.545680000000000121e+01
2.650000000000000000e+01 5.354283000000000214e+01
2.655000000000000071e+01 5.305201000000000278e+01
2.660000000000000142e+01 1.330485600000000090e+02
2.664999999999999858e+01 2.687500000000000000e+01
2.669999999999999929e+01 3.791223999999999705e+01
2.675000000000000000e+01 3.923125000000000284e+01
2.680000000000000071e+01 8.588809000000000538e+01
2.685000000000000142e+01 3.628365999999999758e+01
2.689999999999999858e+01 5.537075999999999709e+01
2.694999999999999929e+01 4.892600999999999800e+01
2.700000000000000000e+01 5.328786000000000200e+01
2.705000000000000071e+01 5.153905999999999921e+01
2.710000000000000142e+01 9.297566999999999382e+01
2.714999999999999858e+01 2.065962999999999994e+01
2.719999999999999929e+01 3.047616000000000014e+01
2.725000000000000000e+01 2.647363999999999962e+01
2.730000000000000071e+01 3.178890000000000171e+01
2.735000000000000142e+01 2.701595999999999975e+01
2.739999999999999858e+01 6.399616999999999933e+01
2.744999999999999929e+01 2.062259999999999849e+01
2.750000000000000000e+01 1.943201699999999903e+02
2.755000000000000071e+01 3.203482999999999947e+01
2.760000000000000142e+01 3.769749000000000194e+01
2.764999999999999858e+01 1.032607100000000031e+02
2.769999999999999929e+01 5.012680000000000291e+01
2.775000000000000000e+01 6.087075999999999709e+01
2.780000000000000071e+01 2.243673000000000073e+01
2.785000000000000142e+01 4.660237000000000052e+01
2.789999999999999858e+01 5.088870000000000005e+01
2.794999999999999929e+01 2.480914999999999893e+01
2.800000000000000000e+01 3.035857999999999990e+01
2.805000000000000071e+01 4.614094999999999658e+01
2.810000000000000142e+01 4.554990999999999701e+01
2.814999999999999858e+01 4.914847999999999928e+01
2.819999999999999929e+01 6.048702000000000112e+01
2.825000000000000000e+01 3.871909000000000134e+01
2.830000000000000071e+01 4.472677000000000191e+01
2.835000000000000142e+01 3.379843000000000330e+01
2.839999999999999858e+01 2.833632000000000062e+01
2.844999999999999929e+01 4.490740000000000265e+01
2.850000000000000000e+01 4.546587999999999852e+01
2.855000000000000071e+01 5.097834999999999894e+01
2.860000000000000142e+01 7.455002000000000351e+01
2.864999999999999858e+01 4.121103999999999701e+01
2.869999999999999929e+01 5.408028000000000191e+01
2.875000000000000000e+01 4.492942000000000036e+01
2.880000000000000071e+01 4.645284000000000191e+01
2.885000000000000142e+01 4.122278000000000020e+01
2.889999999999999858e+01 3.854241999999999990e+01
2.894999999999999929e+01 3.431260999999999939e+01
2.900000000000000000e+01 1.675638000000000005e+01
2.905000000000000071e+01 4.040308000000000277e+01
2.910000000000000142e+01 4.791541999999999746e+01
2.914999999999999858e+01 4.465238999999999692e+01
2.919999999999999929e+01 3.289390999999999821e+01
2.925000000000000000e+01 2.148509999999999920e+01
2.930000000000000071e+01 1.616071000000000168e+01
2.935000000000000142e+01 1.231673399999999958e+02
2.939999999999999858e+01 4.882077000000000311e+01
2.944999999999999929e+01 9.523265999999999565e+01
2.950000000000000000e+01 4.454751999999999867e+01
2.955000000000000071e+01 4.181797999999999860e+01
2.960000000000000142e+01 1.036124000000000045e+01
2.964999999999999858e+01 4.538190000000000168e+01
2.969999999999999929e+01 3.450113999999999947e+01
2.975000000000000000e+01 4.089524000000000115e+01
2.980000000000000071e+01 5.674797999999999831e+01
2.985000000000000142e+01 5.073548000000000258e+01
2.989999999999999858e+01 2.660432000000000130e+01
2.994999999999999929e+01 2.095374999999999943e+01
3.000000000000000000e+01 4.991973999999999734e+01
3.005000000000000071e+01 5.137319999999999709e+01
3.010000000000000142e+01 5.313210000000000122e+01
3.014999999999999858e+01 4.605138999999999783e+01
3.019999999999999929e+01 3.730062999999999818e+01
3.025000000000000000e+01 4.147088999999999714e+01
3.030000000000000071e+01 4.282952000000000226e+01
3.035000000000000142e+01 1.829674999999999940e+01
3.039999999999999858e+01 5.100815999999999661e+01
3.044999999999999929e+01 7.317971000000000004e+01
3.050000000000000000e+01 4.480646999999999736e+01
3.055000000000000071e+01 4.210284999999999656e+01
3.060000000000000142e+01 4.662680000000000291e+01
3.064999999999999858e+01 3.235618000000000194e+01
3.069999999999999929e+01 3.267419000000000295e+01
3.075000000000000000e+01 3.791389000000000209e+01
3.080000000000000071e+01 4.645295000000000130e+01
3.085000000000000142e+01 4.413837000000000188e+01
3.089999999999999858e+01 3.143840000000000146e+01
3.094999999999999929e+01 1.186012999999999984e+01
3.100000000000000000e+01 4.786050000000000182e+01
3.105000000000000071e+01 3.297019000000000233e+01
3.110000000000000142e+01 3.510907000000000266e+01
3.114999999999999858e+01 3.924962000000000018e+01
3.119999999999999929e+01 4.068312999999999846e+01
3.125000000000000000e+01 1.029677000000000042e+01
3.130000000000000071e+01 4.664153999999999911e+01
3.135000000000000142e+01 3.289509000000000327e+01
3.139999999999999858e+01 4.678323000000000320e+01
3.144999999999999929e+01 4.149318000000000239e+01
3.150000000000000000e+01 2.788769999999999882e+01
3.155000000000000071e+01 5.200430999999999671e+01
3.160000000000000142e+01 6.952751000000000658e+01
3.164999999999999858e+01 4.789198999999999984e+01
3.169999999999999929e+01 3.925959000000000287e+01
3.175000000000000000e+01 8.378552000000000533e+01
3.180000000000000071e+01 9.656373999999999569e+01
3.185000000000000142e+01 7.449048999999999410e+01
3.189999999999999858e+01 3.353470000000000084e+01
3.194999999999999929e+01 9.829182000000000130e+01
3.200000000000000000e+01 4.979993000000000336e+01
3.204999999999999716e+01 7.184977999999999554e+01
3.210000000000000142e+01 3.636737000000000108e+01
3.214999999999999858e+01 1.560820999999999970e+02
3.220000000000000284e+01 4.259174000000000149e+01
3.225000000000000000e+01 8.952468000000000359e+01
3.229999999999999716e+01 4.915453000000000117e+01
3.235000000000000142e+01 5.153186999999999784e+01
3.239999999999999858e+01 4.954191000000000145e+01
3.245000000000000284e+01 3.413947999999999894e+01
3.250000000000000000e+01 5.412492000000000303e+01
3.254999999999999716e+01 5.272984999999999900e+01
3.260000000000000142e+01 4.892190000000000083e+01
3.264999999999999858e+01 4.893102999999999980e+01
3.270000000000000284e+01 4.035365000000000180e+01
3.275000000000000000e+01 4.173067000000000348e+01
3.279999999999999716e+01 4.393028000000000333e+01
3.285000000000000142e+01 3.954764000000000124e+01
3.289999999999999858e+01 3.720076999999999856e+01
3.295000000000000284e+01 5.349412999999999840e+01
3.300000000000000000e+01 4.170850999999999686e+01
3.304999999999999716e+01 1.113689399999999949e+02
3.310000000000000142e+01 1.775828999999999880e+01
3.314999999999999858e+01 3.008660000000000068e+01
3.320000000000000284e+01 4.990375000000000227e+01
3.325000000000000000e+01 5.327253999999999934e+01
3.329999999999999716e+01 5.078137000000000256e+01
3.335000000000000142e+01 3.414423000000000030e+01
3.339999999999999858e+01 3.634821000000000168e+01
3.345000000000000284e+01 1.615212000000000003e+01
3.350000000000000000e+01 2.808423000000000158e+01
3.354999999999999716e+01 4.201196000000000197e+01
3.360000000000000142e+01 4.841031000000000262e+01
3.364999999999999858e+01 9.436670999999999765e+01
3.370000000000000284e+01 4.055205999999999733e+01
3.375000000000000000e+01 4.894451000000000107e+01
3.379999999999999716e+01 1.132603000000000009e+02
3.385000000000000142e+01 1.170968199999999939e+02
3.389999999999999858e+01 2.924127000000000010e+01
3.395000000000000284e+01 3.547632000000000119e+01
3.400000000000000000e+01 4.366286999999999807e+01
3.404999999999999716e+01 4.861039999999999850e+01
3.410000000000000142e+01 3.988369999999999749e+01
3.414999999999999858e+01 2.238907999999999987e+01
3.420000000000000284e+01 4.321540999999999855e+01
3.425000000000000000e+01 5.558171999999999713e+01
3.429999999999999716e+01 4.039218999999999937e+01
3.435000000000000142e+01 3.111811000000000149e+01
3.439999999999999858e+01 2.924171000000000120e+01
3.445000000000000284e+01 3.235385000000000133e+01
3.450000000000000000e+01 4.747681000000000040e+01
3.454999999999999716e+01 3.984687000000000268e+01
3.460000000000000142e+01 4.462530999999999892e+01
3.464999999999999858e+01 4.399893999999999750e+01
3.470000000000000284e+01 5.263833999999999946e+01
3.475000000000000000e+01 4.496161000000000030e+01
3.479999999999999716e+01 3.627631999999999834e+01
3.485000000000000142e+01 3.636021000000000214e+01
3.489999999999999858e+01 3.900399999999999778e+01
3.495000000000000284e+01 6.274528999999999712e+01
3.500000000000000000e+01 3.318943000000000154e+01
3.504999999999999716e+01 2.196671999999999869e+01
3.510000000000000142e+01 5.080852999999999753e+01
3.514999999999999858e+01 5.976337000000000188e+01
3.520000000000000284e+01 4.368247999999999820e+01
3.525000000000000000e+01 3.333469999999999800e+01
3.529999999999999716e+01 1.745331400000000031e+02
3.535000000000000142e+01 2.131200000000000117e+01
3.539999999999999858e+01 5.432578999999999780e+01
3.545000000000000284e+01 3.668724000000000274e+01
3.550000000000000000e+01 5.324246999999999730e+01
3.554999999999999716e+01 6.444141000000000474e+01
3.560000000000000142e+01 2.679937999999999931e+01
3.564999999999999858e+01 5.812579000000000207e+01
3.570000000000000284e+01 8.512188000000000443e+01
3.575000000000000000e+01 4.995130999999999943e+01
3.579999999999999716e+01 3.377168000000000347e+01
3.585000000000000142e+01 1.923185499999999877e+02
3.589999999999999858e+01 3.664885000000000304e+01
3.595000000000000284e+01 5.837010000000000254e+00
3.600000000000000000e+01 2.240305199999999957e+02
3.604999999999999716e+01 7.330755000000000621e+01
3.610000000000000142e+01 1.486993500000000097e+02
3.614999999999999858e+01 1.101406800000000032e+02
3.620000000000000284e+01 4.743303999999999832e+01
3.625000000000000000e+01 4.363345999999999947e+01
3.629999999999999716e+01 5.196338000000000079e+01
3.635000000000000142e+01 1.624142000000000152e+01
3.639999999999999858e+01 7.428952999999999918e+01
3.645000000000000284e+01 4.948530999999999835e+01
3.650000000000000000e+01 1.737419899999999870e+02
3.654999999999999716e+01 1.222257599999999940e+02
3.660000000000000142e+01 8.168904999999999461e+01
3.664999999999999858e+01 4.015973000000000326e+01
3.670000000000000284e+01 4.882598000000000127e+01
3.675000000000000000e+01 4.914574999999999960e+01
3.679999999999999716e+01 5.421097000000000321e+01
3.685000000000000142e+01 2.560251999999999839e+01
3.689999999999999858e+01 8.949819999999999709e+01
3.695000000000000284e+01 3.342063000000000272e+01
3.700000000000000000e+01 6.180026000000000153e+01
3.704999999999999716e+01 6.839941000000000315e+01
3.710000000000000142e+01 3.581347000000000236e+01
3.714999999999999858e+01 4.896415999999999968e+01
3.720000000000000284e+01 5.692477000000000231e+01
3.725000000000000000e+01 3.661346000000000345e+01
3.729999999999999716e+01 7.120360999999999763e+01
3.735000000000000142e+01 9.691399999999999793e+00
3.739999999999999858e+01 2.251672999999999902e+01
3.745000000000000284e+01 5.833684000000000225e+01
3.750000000000000000e+01 4.238673000000000002e+01
3.754999999999999716e+01 2.507945000000000135e+01
3.760000000000000142e+01 4.561171999999999827e+01
3.764999999999999858e+01 4.331076000000000192e+01
3.770000000000000284e+01 6.883074999999999477e+01
3.775000000000000000e+01 4.214269000000000176e+01
3.779999999999999716e+01 2.210516000000000147e+01
3.785000000000000142e+01 3.802241999999999678e+01
3.789999999999999858e+01 3.072362000000000037e+01
3.795000000000000284e+01 2.610601000000000127e+01
3.800000000000000000e+01 8.022458000000000311e+01
3.804999999999999716e+01 5.065462000000000131e+01
3.810000000000000142e+01 2.850044000000000111e+01
3.814999999999999858e+01 1.600262999999999991e+01
3.820000000000000284e+01 5.607236000000000331e+01
3.825000000000000000e+01 3.859402000000000044e+01
3.829999999999999716e+01 1.330807000000000073e+01
3.835000000000000142e+01 4.729507999999999868e+01
3.839999999999999858e+01 2.777864999999999895e+01
3.845000000000000284e+01 5.161630000000000251e+01
3.850000000000000000e+01 2.317368000000000094e+01
3.854999999999999716e+01 1.210233699999999999e+02
3.860000000000000142e+01 2.442437999999999931e+01
3.864999999999999858e+01 5.122724999999999795e+01
3.870000000000000284e+01 4.112921000000000049e+01
3.875000000000000000e+01 1.959972000000000136e+01
3.879999999999999716e+01 3.033212999999999937e+01
3.885000000000000142e+01 4.437731999999999744e+01
3.889999999999999858e+01 2.522249000000000052e+01
3.895000000000000284e+01 5.974329000000000178e+01
3.900000000000000000e+01 4.402533999999999992e+01
3.904999999999999716e+01 5.185235999999999734e+01
3.910000000000000142e+01 6.937248999999999910e+01
3.914999999999999858e+01 3.815814000000000306e+01
3.920000000000000284e+01 9.696362999999999488e+01
3.925000000000000000e+01 1.847266000000000119e+01
3.929999999999999716e+01 5.412438000000000216e+01
3.935000000000000142e+01 3.292186999999999841e+01
3.939999999999999858e+01 5.356856000000000222e+02
3.945000000000000284e+01 4.184825000000000017e+01
3.950000000000000000e+01 3.025010999999999939e+01
3.954999999999999716e+01 2.709559000000000140e+01
3.960000000000000142e+01 4.478479999999999706e+01
3.964999999999999858e+01 5.428347999999999729e+01
3.970000000000000284e+01 1.112200999999999951e+01
3.975000000000000000e+01 1.261209999999999987e+01
3.979999999999999716e+01 3.628782000000000352e+01
3.985000000000000142e+01 1.142088000000000036e+01
3.989999999999999858e+01 6.208465000000000344e+01
3.995000000000000284e+01 4.694060999999999950e+01
4.000000000000000000e+01 2.078128999999999849e+01
4.004999999999999716e+01 3.832634999999999792e+01
4.010000000000000142e+01 3.550310999999999950e+01
4.014999999999999858e+01 4.314365999999999701e+01
4.020000000000000284e+01 6.264661000000000257e+01
4.025000000000000000e+01 1.236043999999999983e+02
4.029999999999999716e+01 2.880990999999999858e+01
4.035000000000000142e+01 2.750972000000000151e+01
4.039999999999999858e+01 3.444843999999999795e+01
4.045000000000000284e+01 2.064772999999999925e+01
4.050000000000000000e+01 5.631387000000000143e+01
4.054999999999999716e+01 3.080864000000000047e+01
4.060000000000000142e+01 2.630996000000000024e+01
4.064999999999999858e+01 4.588940999999999804e+01
4.070000000000000284e+01 4.465095999999999776e+01
4.075000000000000000e+01 5.257160999999999973e+01
4.079999999999999716e+01 4.219698999999999955e+01
4.085000000000000142e+01 3.422738999999999976e+01
4.089999999999999858e+01 1.564682999999999957e+01
4.095000000000000284e+01 7.973260999999999399e+01
4.100000000000000000e+01 4.574363000000000312e+01
4.104999999999999716e+01 2.618063000000000073e+01
4.110000000000000142e+01 3.699231000000000336e+01
4.114999999999999858e+01 3.913212000000000046e+01
4.120000000000000284e+01 2.403021999999999991e+01
4.125000000000000000e+01 3.764009000000000071e+01
4.129999999999999716e+01 3.761457999999999657e+01
4.135000000000000142e+01 4.168538999999999817e+01
4.139999999999999858e+01 5.160302999999999685e+01
4.145000000000000284e+01 1.475571300000000008e+02
4.150000000000000000e+01 2.992589999999999861e+00
4.154999999999999716e+01 4.727279999999999660e+01
4.160000000000000142e+01 4.823608000000000118e+01
4.164999999999999858e+01 1.586030000000000051e+01
4.170000000000000284e+01 3.475990999999999786e+01
4.175000000000000000e+01 2.791838999999999871e+01
4.179999999999999716e+01 4.948246000000000322e+01
4.185000000000000142e+01 1.917842999999999876e+01
4.189999999999999858e+01 3.366969999999999796e+00
4.195000000000000284e+01 3.397238999999999720e+01
4.200000000000000000e+01 3.833185000000000286e+01
4.204999999999999716e+01 2.045889000000000024e+01
4.210000000000000142e+01 2.407018000000000058e+01
4.214999999999999858e+01 9.294660000000000366e+00
4.220000000000000284e+01 2.314660999999999902e+01
4.225000000000000000e+01 1.981832999999999956e+01
4.229999999999999716e+01 3.132730000000000103e+01
4.235000000000000142e+01 7.577759999999999607e+00
4.239999999999999858e+01 4.427385000000000304e+01
4.245000000000000284e+01 6.020419999999999661e+00
4.250000000000000000e+01 6.677139999999999631e+00
4.254999999999999716e+01 3.189965000000000117e+01
4.260000000000000142e+01 2.556283000000000172e+01
4.264999999999999858e+01 4.593923000000000201e+01
4.270000000000000284e+01 5.740655999999999892e+01
4.275000000000000000e+01 2.683207000000000164e+01
4.279999999999999716e+01 3.680382000000000176e+01
4.285000000000000142e+01 7.134079999999999977e+00
4.289999999999999858e+01 5.556765999999999650e+01
4.295000000000000284e+01 4.554804000000000030e+01
4.300000000000000000e+01 3.959474000000000160e+01
4.304999999999999716e+01 1.610379000000000005e+01
4.310000000000000142e+01 8.138524999999999920e+01
4.314999999999999858e+01 2.391663000000000139e+01
4.320000000000000284e+01 1.071433999999999997e+01
4.325000000000000000e+01 2.555252000000000123e+01
4.329999999999999716e+01 5.130978999999999957e+01
4.335000000000000142e+01 1.035462000000000060e+01
4.339999999999999858e+01 1.719548999999999950e+01
4.345000000000000284e+01 3.089017000000000124e+01
4.350000000000000000e+01 3.941324999999999790e+01
4.354999999999999716e+01 4.286319000000000301e+01
4.360000000000000142e+01 4.522695000000000221e+01
4.364999999999999858e+01 3.861899999999999977e+01
4.370000000000000284e+01 6.095110000000000028e+00
4.375000000000000000e+01 2.375133999999999901e+01
4.379999999999999716e+01 2.369245000000000090e+01
4.385000000000000142e+01 2.341422000000000025e+01
4.389999999999999858e+01 1.127721000000000018e+01
4.395000000000000284e+01 4.192020999999999731e+01
4.400000000000000000e+01 2.367228000000000065e+01
4.404999999999999716e+01 4.120488000000000284e+01
4.410000000000000142e+01 1.731002000000000152e+01
4.414999999999999858e+01 1.620338999999999885e+01
4.420000000000000284e+01 8.313549000000000433e+01
4.425000000000000000e+01 6.130869999999999820e+00
4.429999999999999716e+01 5.712642000000000309e+01
4.435000000000000142e+01 1.018460999999999927e+01
4.439999999999999858e+01 1.169975999999999949e+01
4.445000000000000284e+01 4.003043999999999869e+01
4.450000000000000000e+01 3.203150000000000119e+01
4.454999999999999716e+01 1.796375000000000099e+01
4.460000000000000142e+01 3.402501000000000175e+01
4.464999999999999858e+01 2.031887000000000043e+01
4.470000000000000284e+01 5.186975000000000335e+01
4.475000000000000000e+01 5.917535000000000167e+01
4.479999999999999716e+01 6.734910000000000174e+00
4.485000000000000142e+01 1.101356999999999964e+01
4.489999999999999858e+01 1.329439999999999955e+01
4.495000000000000284e+01 3.763844000000000278e+01
4.500000000000000000e+01 2.643465000000000131e+01
4.504999999999999716e+01 6.779367000000000587e+01
4.510000000000000142e+01 1.529290999999999912e+01
4.514999999999999858e+01 2.595973000000000042e+01
4.520000000000000284e+01 5.708914000000000044e+01
4.525000000000000000e+01 6.737481999999999971e+01
4.529999999999999716e+01 7.617789000000000499e+01
4.535000000000000142e+01 3.313768000000000313e+01
4.539999999999999858e+01 2.618534000000000006e+01
4.545000000000000284e+01 2.924911000000000172e+01
4.550000000000000000e+01 2.190914000000000073e+01
4.554999999999999716e+01 1.965858399999999904e+02
4.560000000000000142e+01 3.583397999999999683e+01
4.564999999999999858e+01 1.044220700000000051e+02
4.570000000000000284e+01 4.057733000000000345e+01
4.575000000000000000e+01 3.932609000000000066e+01
4.579999999999999716e+01 1.907282999999999973e+01
4.585000000000000142e+01 3.392869999999999919e+01
4.589999999999999858e+01 1.637106999999999957e+01
4.595000000000000284e+01 2.400669999999999860e+01
4.600000000000000000e+01 5.084474999999999767e+01
4.604999999999999716e+01 4.003258999999999901e+01
4.610000000000000142e+01 1.369703399999999931e+02
4.614999999999999858e+01 3.469709999999999894e+01
4.620000000000000284e+01 2.406944000000000017e+01
4.625000000000000000e+01 3.076550999999999902e+01
4.629999999999999716e+01 4.944270999999999816e+01
4.635000000000000142e+01 1.728612000000000037e+01
4.639999999999999858e+01 2.499758999999999887e+01
4.645000000000000284e+01 4.131040999999999741e+01
4.650000000000000000e+01 2.762108999999999881e+01
4.654999999999999716e+01 2.242902000000000129e+01
4.660000000000000142e+01 1.261330000000000062e+01
4.664999999999999858e+01 5.792687999999999704e+01
4.670000000000000284e+01 4.764039999999999608e+00
4.675000000000000000e+01 2.693519999999999825e+01
4.679999999999999716e+01 4.822095000000000198e+01
4.685000000000000142e+01 7.386890000000000178e+00
4.689999999999999858e+01 1.542516999999999960e+01
4.695000000000000284e+01 1.176481000000000066e+01
4.700000000000000000e+01 3.837960999999999956e+01
4.704999999999999716e+01 4.037167000000000172e+01
4.710000000000000142e+01 3.791902000000000328e+01
4.714999999999999858e+01 3.346894000000000347e+01
4.720000000000000284e+01 6.419620000000000104e+00
4.725000000000000000e+01 3.429514999999999958e+01
4.729999999999999716e+01 1.172192000000000078e+01
4.735000000000000142e+01 2.684475000000000122e+01
4.739999999999999858e+01 5.681927000000000305e+01
4.745000000000000284e+01 4.340243000000000251e+01
4.750000000000000000e+01 4.240700999999999965e+01
4.754999999999999716e+01 4.869420999999999822e+01
4.760000000000000142e+01 2.173792999999999864e+01
4.764999999999999858e+01 1.730714000000000041e+01
4.770000000000000284e+01 4.660949000000000098e+01
4.775000000000000000e+01 4.211668000000000234e+01
4.779999999999999716e+01 3.775798000000000343e+01
4.785000000000000142e+01 2.976901000000000153e+01
4.789999999999999858e+01 2.679709000000000074e+01
4.795000000000000284e+01 2.635770000000000124e+01
4.800000000000000000e+01 2.575441000000000003e+01
4.804999999999999716e+01 1.405880999999999936e+01
4.810000000000000142e+01 4.573436999999999841e+01
4.814999999999999858e+01 3.398235999999999990e+01
4.820000000000000284e+01 1.873600000000000065e+01
4.825000000000000000e+01 6.839494000000000540e+01
4.829999999999999716e+01 4.670053999999999661e+01
4.835000000000000142e+01 4.340720000000000312e+01
4.839999999999999858e+01 1.231714000000000020e+01
4.845000000000000284e+01 4.892517999999999745e+01
4.850000000000000000e+01 2.570857000000000170e+01
4.854999999999999716e+01 9.385365000000000180e+01
4.860000000000000142e+01 1.477393999999999963e+01
4.864999999999999858e+01 4.711223999999999990e+01
4.870000000000000284e+01 3.305324000000000240e+01
4.875000000000000000e+01 3.597386999999999802e+01
4.879999999999999716e+01 2.648414999999999964e+01
4.885000000000000142e+01 5.139381999999999806e+01
4.889999999999999858e+01 3.616226999999999947e+01
4.895000000000000284e+01 2.742727000000000004e+01
4.900000000000000000e+01 2.021020000000000039e+01
4.904999999999999716e+01 1.355746000000000073e+01
4.910000000000000142e+01 3.302089999999999748e+01
4.914999999999999858e+01 5.098543999999999699e+01
4.920000000000000284e+01 3.283243000000000222e+01
4.925000000000000000e+01 5.827098000000000155e+01
4.929999999999999716e+01 2.128299000000000163e+01
4.935000000000000142e+01 2.559545999999999921e+01
4.939999999999999858e+01 3.574192000000000036e+01
4.945000000000000284e+01 4.431481999999999744e+01
4.950000000000000000e+01 3.675858999999999810e+01
4.954999999999999716e+01 4.672610999999999848e+01
4.960000000000000142e+01 1.391231999999999935e+01
4.964999999999999858e+01 5.996387000000000000e+01
4.970000000000000284e+01 5.082990999999999815e+01
4.975000000000000000e+01 3.670982999999999663e+01
4.979999999999999716e+01 1.924378000000000100e+01
4.985000000000000142e+01 8.411339999999999151e+00
4.989999999999999858e+01 1.118424600000000027e+02
4.995000000000000284e+01 1.690815999999999875e+01
5.000000000000000000e+01 3.633294999999999675e+01
5.004999999999999716e+01 5.519669999999999632e+00
5.010000000000000142e+01 4.771786000000000172e+01
5.014999999999999858e+01 3.403999000000000308e+01
5.020000000000000284e+01 3.622411000000000314e+01
5.025000000000000000e+01 4.491315999999999775e+01
5.029999999999999716e+01 5.008075000000000188e+01
5.035000000000000142e+01 4.059479000000000326e+01
5.039999999999999858e+01 7.637199999999999989e+01
5.045000000000000284e+01 3.989327999999999719e+01
5.050000000000000000e+01 1.233225999999999978e+01
5.054999999999999716e+01 4.213803999999999661e+01
5.060000000000000142e+01 2.191769999999999996e+01
5.064999999999999858e+01 5.916714000000000340e+01
5.070000000000000284e+01 2.488046999999999898e+01
5.075000000000000000e+01 3.025673000000000101e+01
5.079999999999999716e+01 2.317441000000000173e+01
5.085000000000000142e+01 4.626210999999999984e+01
5.089999999999999858e+01 1.754929999999999879e+01
5.095000000000000284e+01 3.689050999999999902e+01
5.100000000000000000e+01 4.547458999999999918e+01
5.104999999999999716e+01 4.215449999999999875e+01
5.110000000000000142e+01 3.564081000000000188e+01
5.114999999999999858e+01 1.326482000000000028e+01
5.120000000000000284e+01 5.444559999999999889e+01
5.125000000000000000e+01 4.228656999999999755e+01
5.129999999999999716e+01 3.784859000000000151e+01
5.135000000000000142e+01 9.971730000000000871e+00
5.139999999999999858e+01 2.014340999999999937e+01
5.145000000000000284e+01 4.830807999999999680e+01
5.150000000000000000e+01 2.474320000000000164e+01
5.154999999999999716e+01 1.083588999999999913e+01
5.160000000000000142e+01 4.838488999999999862e+01
5.164999999999999858e+01 4.177626000000000062e+01
5.170000000000000284e+01 2.109605000000000175e+01
5.175000000000000000e+01 1.739649999999999963e+01
5.179999999999999716e+01 3.101454000000000022e+01
5.185000000000000142e+01 1.951642999999999972e+01
5.189999999999999858e+01 2.801910000000000167e+01
5.195000000000000284e+01 3.815301000000000187e+01
5.200000000000000000e+01 5.780006999999999806e+01
5.204999999999999716e+01 4.246750999999999721e+01
5.210000000000000142e+01 1.532956000000000074e+01
5.214999999999999858e+01 2.307291000000000025e+01
5.220000000000000284e+01 1.099172000000000082e+01
5.225000000000000000e+01 2.880868999999999858e+01
5.229999999999999716e+01 4.746359999999999957e+01
5.235000000000000142e+01 5.741586999999999819e+01
5.239999999999999858e+01 4.875782999999999845e+01
5.245000000000000284e+01 2.546105999999999980e+01
5.250000000000000000e+01 2.143462999999999852e+01
5.254999999999999716e+01 4.731638000000000233e+01
5.260000000000000142e+01 3.140270999999999901e+01
5.264999999999999858e+01 1.753391999999999840e+01
5.270000000000000284e+01 4.090883000000000180e+01
5.275000000000000000e+01 1.951389999999999958e+01
5.279999999999999716e+01 6.123080000000000211e+01
5.285000000000000142e+01 6.179285000000000139e+01
5.289999999999999858e+01 3.828515999999999764e+01
5.295000000000000284e+01 6.079860000000000042e+00
5.300000000000000000e+01 2.240255000000000152e+01
5.304999999999999716e+01 3.210739000000000232e+01
5.310000000000000142e+01 1.462030999999999992e+01
5.314999999999999858e+01 4.002362999999999715e+01
5.320000000000000284e+01 2.737022999999999939e+01
5.325000000000000000e+01 2.463898000000000010e+01
5.329999999999999716e+01 5.149962000000000018e+01
5.335000000000000142e+01 3.307448000000000121e+01
5.339999999999999858e+01 4.411885999999999797e+01
5.345000000000000284e+01 1.352745999999999960e+01
5.350000000000000000e+01 3.930928999999999718e+01
5.354999999999999716e+01 3.892076000000000136e+01
5.360000000000000142e+01 5.464891999999999683e+01
5.364999999999999858e+01 6.133736999999999995e+01
5.370000000000000284e+01 5.062794999999999845e+01
5.375000000000000000e+01 4.806461999999999790e+01
5.379999999999999716e+01 4.151621000000000095e+01
5.385000000000000142e+01 5.905687000000000353e+01
5.389999999999999858e+01 5.090221999999999980e+01
5.395000000000000284e+01 6.854119000000000028e+01
5.400000000000000000e+01 3.898519999999999897e+01
5.404999999999999716e+01 2.579750999999999905e+01
5.410000000000000142e+01 3.801592999999999734e+01
5.414999999999999858e+01 5.317204000000000264e+01
5.420000000000000284e+01 5.879758000000000351e+01
5.425000000000000000e+01 4.431942999999999699e+01
5.429999999999999716e+01 7.142529999999999291e+01
5.435000000000000142e+01 1.015844000000000058e+01
5.439999999999999858e+01 5.651230000000000331e+01
5.445000000000000284e+01 2.888214999999999932e+01
5.450000000000000000e+01 4.182757999999999754e+01
5.454999999999999716e+01 3.505754000000000303e+01
5.460000000000000142e+01 4.144702999999999804e+01
5.464999999999999858e+01 2.422815999999999903e+01
5.470000000000000284e+01 2.806465999999999994e+01
5.475000000000000000e+01 4.992862000000000222e+01
5.479999999999999716e+01 4.237633999999999901e+01
5.485000000000000142e+01 3.859132000000000318e+01
5.489999999999999858e+01 3.350081000000000131e+01
5.495000000000000284e+01 2.502330999999999861e+01
5.500000000000000000e+01 1.881664999999999921e+01
5.504999999999999716e+01 4.330613999999999919e+01
5.510000000000000142e+01 3.887924000000000291e+01
5.514999999999999858e+01 4.947525999999999868e+01
5.520000000000000284e+01 3.296779999999999688e+01
5.525000000000000000e+01 2.009796000000000049e+01
5.529999999999999716e+01 5.256260999999999939e+01
5.535000000000000142e+01 3.364363999999999777e+01
5.539999999999999858e+01 4.063803999999999661e+01
5.545000000000000284e+01 2.479634000000000071e+01
5.550000000000000000e+01 1.576707999999999998e+01
5.554999999999999716e+01 1.478655999999999970e+01
5.560000000000000142e+01 4.589401000000000153e+01
5.564999999999999858e+01 4.756025000000000347e+01
5.570000000000000284e+01 3.660878999999999905e+01
5.575000000000000000e+01 4.914932999999999907e+01
5.579999999999999716e+01 4.687704000000000093e+01
5.585000000000000142e+01 4.502232999999999663e+01
5.589999999999999858e+01 4.112236999999999654e+01
5.595000000000000284e+01 3.096828999999999965e+01
5.600000000000000000e+01 4.078038000000000096e+01
5.604999999999999716e+01 3.855039000000000016e+01
5.610000000000000142e+01 1.919830999999999932e+01
5.614999999999999858e+01 2.549671000000000021e+01
5.620000000000000284e+01 4.835170999999999708e+01
5.625000000000000000e+01 3.871755999999999887e+01
5.629999999999999716e+01 4.345071000000000083e+01
5.635000000000000142e+01 4.175171999999999883e+01
5.639999999999999858e+01 4.355232999999999777e+01
5.645000000000000284e+01 3.726894000000000062e+01
5.650000000000000000e+01 6.167629999999999768e+01
5.654999999999999716e+01 6.094012000000000029e+01
5.660000000000000142e+01 3.531992999999999938e+01
5.664999999999999858e+01 3.373841999999999786e+01
5.670000000000000284e+01 4.595369000000000170e+01
5.675000000000000000e+01 4.030910999999999689e+01
5.679999999999999716e+01 4.200656000000000034e+01
5.685000000000000142e+01 4.072845000000000226e+01
5.689999999999999858e+01 1.896751000000000076e+01
5.695000000000000284e+01 4.033431999999999817e+01
5.700000000000000000e+01 3.051001000000000118e+01
5.704999999999999716e+01 2.491216000000000008e+01
5.710000000000000142e+01 2.539035000000000153e+01
5.714999999999999858e+01 5.180610999999999677e+01
5.720000000000000284e+01 2.765444000000000102e+01
5.725000000000000000e+01 4.045474000000000103e+01
5.729999999999999716e+01 4.642699000000000353e+01
5.735000000000000142e+01 4.671594000000000335e+01
5.739999999999999858e+01 2.946305999999999869e+01
5.745000000000000284e+01 5.329708000000000112e+01
5.750000000000000000e+01 1.969113000000000113e+01
5.754999999999999716e+01 2.231997000000000142e+01
5.760000000000000142e+01 3.616745000000000232e+01
5.764999999999999858e+01 5.791682999999999737e+01
5.770000000000000284e+01 3.570768999999999949e+01
5.775000000000000000e+01 2.565115000000000123e+01
5.779999999999999716e+01 4.444386999999999688e+01
5.785000000000000142e+01 4.334691999999999723e+01
5.789999999999999858e+01 4.645485000000000042e+01
5.795000000000000284e+01 3.679079999999999728e+01
5.800000000000000000e+01 3.765223000000000297e+01
5.804999999999999716e+01 8.435714000000000112e+01
5.810000000000000142e+01 4.898319999999999652e+01
5.814999999999999858e+01 4.350267000000000195e+01
5.820000000000000284e+01 5.844798000000000116e+01
5.825000000000000000e+01 2.708278999999999925e+01
5.829999999999999716e+01 9.309996999999999900e+01
5.835000000000000142e+01 3.982495999999999725e+01
5.839999999999999858e+01 3.025322999999999851e+01
5.845000000000000284e+01 5.346994000000000113e+01
5.850000000000000000e+01 2.635407000000000011e+01
5.854999999999999716e+01 6.629791000000000167e+01
5.860000000000000142e+01 1.896076000000000050e+01
5.864999999999999858e+01 4.041801999999999850e+01
5.870000000000000284e+01 2.314275999999999911e+01
5.875000000000000000e+01 5.719680000000000319e+01
5.879999999999999716e+01 3.920826000000000278e+01
5.885000000000000142e+01 6.291606000000000165e+01
5.889999999999999858e+01 6.294883000000000095e+01
5.895000000000000284e+01 2.674793999999999983e+01
5.900000000000000000e+01 3.938127999999999673e+01
5.904999999999999716e+01 4.519713000000000136e+01
5.910000000000000142e+01 5.733433999999999742e+01
5.914999999999999858e+01 3.673060999999999865e+01
5.920000000000000284e+01 3.757124000000000308e+01
5.925000000000000000e+01 4.823344999999999771e+01
5.929999999999999716e+01 3.146596999999999866e+01
5.935000000000000142e+01 4.991125000000000256e+01
5.939999999999999858e+01 3.224061999999999983e+01
5.945000000000000284e+01 5.194191000000000003e+01
5.950000000000000000e+01 3.622066000000000230e+01
5.954999999999999716e+01 5.027129999999999654e+01
5.960000000000000142e+01 1.752373000000000047e+01
5.964999999999999858e+01 4.295154000000000138e+01
5.970000000000000284e+01 2.505141000000000062e+01
5.975000000000000000e+01 6.185316999999999865e+01
5.979999999999999716e+01 5.167139999999999844e+01
5.985000000000000142e+01 6.248004999999999853e+01
5.989999999999999858e+01 4.811252999999999957e+01
5.995000000000000284e+01 5.688506000000000284e+01
6.000000000000000000e+01 2.304432999999999865e+01
6.004999999999999716e+01 5.675959999999999894e+01
6.010000000000000142e+01 5.743657000000000323e+01
6.014999999999999858e+01 4.840476000000000312e+01
6.020000000000000284e+01 5.576183000000000334e+01
6.025000000000000000e+01 6.039938000000000073e+01
6.029999999999999716e+01 3.904090000000000060e+01
6.035000000000000142e+01 5.032509000000000299e+01
6.039999999999999858e+01 5.397700999999999993e+01
6.045000000000000284e+01 4.934756999999999749e+01
6.050000000000000000e+01 5.182947000000000060e+01
6.054999999999999716e+01 3.819266999999999967e+01
6.060000000000000142e+01 6.752564999999999884e+01
6.064999999999999858e+01 4.466035999999999717e+01
6.070000000000000284e+01 5.253542999999999807e+01
6.075000000000000000e+01 6.681417000000000428e+01
6.079999999999999716e+01 2.230482999999999905e+01
6.085000000000000142e+01 1.746891000000000105e+01
6.089999999999999858e+01 4.510546999999999684e+01
6.095000000000000284e+01 6.487622000000000355e+01
6.100000000000000000e+01 6.309687000000000268e+01
6.104999999999999716e+01 3.777018999999999949e+01
6.110000000000000142e+01 6.246244000000000085e+01
6.114999999999999858e+01 9.309301999999999566e+01
6.120000000000000284e+01 3.090813999999999950e+01
6.125000000000000000e+01 4.833952000000000027e+01
6.129999999999999716e+01 2.885363600000000019e+02
6.135000000000000142e+01 1.278617500000000007e+02
6.139999999999999858e+01 6.013985000000000269e+01
6.145000000000000284e+01 6.086055000000000348e+01
6.150000000000000000e+01 5.760296999999999912e+01
6.154999999999999716e+01 5.329263999999999868e+01
6.160000000000000142e+01 1.898867999999999867e+01
6.164999999999999858e+01 3.565532000000000323e+01
6.170000000000000284e+01 5.963996000000000208e+01
6.175000000000000000e+01 3.743793999999999755e+01
6.179999999999999716e+01 8.532719999999999416e+00
6.185000000000000142e+01 5.208341000000000065e+01
6.189999999999999858e+01 3.013123999999999825e+01
6.195000000000000284e+01 4.096723000000000070e+01
6.200000000000000000e+01 2.831497999999999848e+01
6.204999999999999716e+01 6.396124999999999972e+01
6.210000000000000142e+01 7.579958000000000595e+01
6.214999999999999858e+01 3.567569999999999908e+01
6.220000000000000284e+01 1.352738000000000085e+01
6.225000000000000000e+01 3.570609999999999928e+01
6.229999999999999716e+01 2.881553999999999860e+01
6.235000000000000142e+01 5.990174999999999983e+01
6.239999999999999858e+01 3.277698000000000178e+01
6.245000000000000284e+01 4.789137000000000199e+01
6.250000000000000000e+01 3.112948000000000093e+01
6.254999999999999716e+01 2.986431999999999931e+01
6.260000000000000142e+01 2.906309999999999860e+01
6.264999999999999858e+01 4.530418000000000234e+01
6.270000000000000284e+01 3.112027000000000143e+01
6.275000000000000000e+01 2.433969000000000094e+01
6.279999999999999716e+01 6.295432999999999879e+01
6.285000000000000142e+01 1.072105999999999959e+01
6.289999999999999858e+01 4.435208999999999691e+01
6.295000000000000284e+01 4.562707000000000335e+01
6.300000000000000000e+01 4.974029999999999774e+01
6.304999999999999716e+01 5.302562000000000353e+01
6.310000000000000142e+01 3.521647000000000105e+01
6.314999999999999858e+01 3.372950999999999766e+01
6.320000000000000284e+01 3.405131999999999692e+01
6.325000000000000000e+01 7.361139000000000010e+01
6.329999999999999716e+01 1.069080600000000061e+02
6.335000000000000142e+01 2.559765000000000157e+01
6.339999999999999858e+01 6.089199999999999946e+00
6.345000000000000284e+01 4.792020999999999731e+01
6.350000000000000000e+01 3.380230999999999852e+01
6.354999999999999716e+01 2.814054000000000144e+01
6.360000000000000142e+01 1.912686000000000064e+01
6.364999999999999858e+01 1.237075200000000024e+02
6.370000000000000284e+01 6.559093000000000018e+01
6.375000000000000000e+01 3.689088999999999885e+01
6.379999999999999716e+01 3.284378999999999849e+01
6.385000000000000142e+01 3.491049999999999898e+01
6.389999999999999858e+01 4.960266000000000020e+01
6.395000000000000284e+01 3.613533999999999935e+01
6.400000000000000000e+01 5.355669999999999931e+01
6.404999999999999716e+01 3.848490000000000322e+01
6.409999999999999432e+01 1.994763000000000019e+01
6.415000000000000568e+01 2.454461999999999833e+01
6.420000000000000284e+01 6.530476000000000170e+01
6.425000000000000000e+01 2.198248999999999853e+01
6.429999999999999716e+01 3.263763000000000147e+01
6.434999999999999432e+01 4.450607000000000113e+01
6.440000000000000568e+01 4.852859000000000123e+01
6.445000000000000284e+01 4.517862000000000222e+01
6.450000000000000000e+01 1.184441999999999950e+02
6.454999999999999716e+01 5.010005999999999915e+01
6.459999999999999432e+01 4.752953999999999724e+01
6.465000000000000568e+01 4.612391000000000219e+01
6.470000000000000284e+01 3.514430000000000121e+01
6.475000000000000000e+01 5.012622999999999962e+01
6.479999999999999716e+01 3.211576999999999771e+01
6.484999999999999432e+01 3.273841999999999786e+01
6.490000000000000568e+01 6.286238000000000170e+01
6.495000000000000284e+01 6.412460000000000093e+01
6.500000000000000000e+01 1.357733999999999952e+01
6.504999999999999716e+01 1.781899999999999906e+01
6.509999999999999432e+01 4.619783000000000328e+01
6.515000000000000568e+01 2.125355000000000061e+01
6.520000000000000284e+01 3.671829999999999927e+01
6.525000000000000000e+01 4.392065999999999804e+01
6.529999999999999716e+01 4.426221999999999923e+01
6.534999999999999432e+01 3.533395999999999759e+01
6.540000000000000568e+01 7.092349000000000103e+01
6.545000000000000284e+01 8.373986999999999625e+01
6.550000000000000000e+01 5.682968999999999937e+01
6.554999999999999716e+01 4.612443999999999988e+01
6.559999999999999432e+01 4.555749999999999744e+01
6.565000000000000568e+01 4.238157000000000352e+01
6.570000000000000284e+01 6.464722000000000435e+01
6.575000000000000000e+01 6.439705999999999619e+01
6.579999999999999716e+01 4.646806000000000125e+01
6.584999999999999432e+01 2.046903999999999968e+01
6.590000000000000568e+01 5.475856999999999886e+01
6.595000000000000284e+01 4.078782000000000352e+01
6.600000000000000000e+01 5.861139000000000010e+01
6.604999999999999716e+01 5.001651999999999987e+01
6.609999999999999432e+01 2.802625000000000099e+01
6.615000000000000568e+01 1.115652599999999950e+02
6.620000000000000284e+01 9.918940999999999519e+01
6.625000000000000000e+01 2.812186100000000124e+02
6.629999999999999716e+01 5.348892000000000024e+01
6.634999999999999432e+01 3.396141999999999683e+01
6.640000000000000568e+01 6.462690999999999519e+01
6.645000000000000284e+01 3.098258999999999830e+01
6.650000000000000000e+01 4.890424000000000149e+01
6.654999999999999716e+01 4.523879000000000161e+01
6.659999999999999432e+01 4.395262999999999920e+01
6.665000000000000568e+01 5.827273000000000280e+01
6.670000000000000284e+01 8.091299999999999670e+01
6.675000000000000000e+01 2.826273000000000124e+01
6.679999999999999716e+01 3.523355000000000103e+01
6.684999999999999432e+01 4.046468000000000131e+01
6.690000000000000568e+01 4.076961000000000013e+01
6.695000000000000284e+01 4.477729999999999677e+01
6.700000000000000000e+01 7.672335999999999956e+01
6.704999999999999716e+01 9.240585000000000093e+01
6.709999999999999432e+01 3.430729999999999791e+01
6.715000000000000568e+01 5.594507000000000119e+01
6.720000000000000284e+01 2.365127000000000024e+01
6.725000000000000000e+01 4.183160999999999774e+01
6.729999999999999716e+01 4.884586000000000183e+01
6.734999999999999432e+01 6.024092999999999876e+01
6.740000000000000568e+01 7.035322999999999638e+01
6.745000000000000284e+01 5.271632999999999925e+01
6.750000000000000000e+01 6.239674999999999727e+01
6.754999999999999716e+01 5.451250999999999891e+01
6.759999999999999432e+01 6.360464999999999947e+01
6.765000000000000568e+01 5.163815000000000310e+01
6.770000000000000284e+01 9.999724999999999397e+01
6.775000000000000000e+01 5.674038000000000181e+01
6.779999999999999716e+01 4.886113000000000284e+01
6.784999999999999432e+01 4.996773000000000309e+01
6.790000000000000568e+01 4.614282999999999646e+01
6.795000000000000284e+01 2.403183999999999898e+01
6.800000000000000000e+01 6.074969000000000108e+01
6.804999999999999716e+01 4.144230999999999909e+01
6.809999999999999432e+01 4.382267999999999830e+01
6.815000000000000568e+01 5.618927999999999656e+01
6.820000000000000284e+01 5.616165999999999769e+01
6.825000000000000000e+01 1.887012000000000000e+01
6.829999999999999716e+01 4.151301999999999737e+01
6.834999999999999432e+01 5.312201999999999913e+01
6.840000000000000568e+01 3.719442000000000093e+01
6.845000000000000284e+01 2.525292999999999921e+01
6.850000000000000000e+01 4.861448000000000036e+01
6.854999999999999716e+01 5.629710000000000036e+01
6.859999999999999432e+01 5.068525000000000347e+01
6.865000000000000568e+01 8.162694000000000472e+01
6.870000000000000284e+01 4.848006999999999778e+01
6.875000000000000000e+01 6.074398000000000053e+01
6.879999999999999716e+01 4.600471999999999895e+01
6.884999999999999432e+01 3.607186000000000092e+01
6.890000000000000568e+01 4.438967999999999847e+01
6.895000000000000284e+01 3.687890000000000157e+01
6.900000000000000000e+01 6.602858000000000516e+01
6.904999999999999716e+01 4.319702999999999804e+01
6.909999999999999432e+01 4.777732999999999919e+01
6.915000000000000568e+01 4.975209000000000259e+01
6.920000000000000284e+01 3.856219000000000108e+01
6.925000000000000000e+01 2.120628999999999920e+01
6.929999999999999716e+01 5.050670000000000215e+01
6.934999999999999432e+01 5.375488000000000000e+01
6.940000000000000568e+01 4.284929999999999950e+01
6.945000000000000284e+01 4.024719999999999942e+01
6.950000000000000000e+01 3.896638000000000090e+01
6.954999999999999716e+01 2.712919000000000125e+01
6.959999999999999432e+01 3.809924999999999784e+01
6.965000000000000568e+01 4.052279000000000053e+01
6.970000000000000284e+01 3.894364999999999810e+01
6.975000000000000000e+01 4.249394999999999811e+01
6.979999999999999716e+01 2.612681999999999860e+01
6.984999999999999432e+01 4.893410000000000082e+01
6.990000000000000568e+01 5.280239999999999867e+01
6.995000000000000284e+01 4.080586000000000269e+01
7.000000000000000000e+01 6.161625000000000085e+01
7.004999999999999716e+01 5.932576999999999856e+01
7.009999999999999432e+01 3.916347999999999985e+01
7.015000000000000568e+01 6.065666999999999831e+01
7.020000000000000284e+01 4.081351999999999691e+01
7.025000000000000000e+01 5.865496999999999872e+01
7.029999999999999716e+01 2.945292999999999850e+01
7.034999999999999432e+01 3.393301999999999907e+01
7.040000000000000568e+01 3.984937999999999647e+01
7.045000000000000284e+01 3.719679000000000002e+01
7.050000000000000000e+01 4.813712999999999909e+01
7.054999999999999716e+01 5.167567999999999984e+01
7.059999999999999432e+01 5.057641000000000275e+01
7.065000000000000568e+01 5.245893000000000228e+01
7.070000000000000284e+01 4.861287999999999698e+01
7.075000000000000000e+01 6.290196999999999861e+01
7.079999999999999716e+01 5.518131999999999948e+01
7.084999999999999432e+01 5.239820000000000277e+01
7.090000000000000568e+01 2.502129000000000048e+01
7.095000000000000284e+01 7.850937000000000410e+01
7.100000000000000000e+01 4.123465000000000202e+01
7.104999999999999716e+01 1.550799700000000030e+02
7.109999999999999432e+01 5.834143999999999863e+01
7.115000000000000568e+01 5.979778000000000304e+01
7.120000000000000284e+01 6.697844999999999516e+01
7.125000000000000000e+01 4.870450000000000301e+01
7.129999999999999716e+01 9.200540999999999769e+01
7.134999999999999432e+01 5.870441000000000287e+01
7.140000000000000568e+01 7.243823000000000434e+01
7.145000000000000284e+01 4.876924999999999955e+01
7.150000000000000000e+01 4.780031000000000319e+01
7.154999999999999716e+01 5.200090999999999752e+01
7.159999999999999432e+01 5.117905999999999977e+01
7.165000000000000568e+01 5.956719999999999970e+01
7.170000000000000284e+01 3.514808000000000021e+01
7.175000000000000000e+01 4.305091999999999786e+01
7.179999999999999716e+01 4.019171999999999656e+01
7.184999999999999432e+01 4.164114000000000004e+01
7.190000000000000568e+01 9.824755999999999290e+01
7.195000000000000284e+01 2.133869999999999933e+01
7.200000000000000000e+01 5.142535999999999774e+01
7.204999999999999716e+01 5.100565000000000282e+01
7.209999999999999432e+01 4.608469999999999800e+01
7.215000000000000568e+01 6.310454000000000008e+01
7.220000000000000284e+01 6.144785000000000252e+01
7.225000000000000000e+01 4.449976999999999805e+01
7.229999999999999716e+01 2.123417999999999850e+01
7.234999999999999432e+01 3.068035000000000068e+01
7.240000000000000568e+01 5.345098000000000127e+01
7.245000000000000284e+01 6.270687999999999818e+01
7.250000000000000000e+01 6.173017999999999716e+01
7.254999999999999716e+01 5.137682999999999822e+01
7.259999999999999432e+01 6.144219999999999970e+01
7.265000000000000568e+01 4.292511999999999972e+01
7.270000000000000284e+01 3.630030000000000001e+01
7.275000000000000000e+01 6.267302999999999713e+01
7.279999999999999716e+01 6.201568999999999932e+01
7.284999999999999432e+01 4.000249000000000166e+01
7.290000000000000568e+01 5.558308999999999855e+01
7.295000000000000284e+01 5.780787999999999727e+01
7.300000000000000000e+01 5.208514999999999873e+01
7.304999999999999716e+01 3.168646000000000029e+01
7.309999999999999432e+01 5.665634000000000015e+01
7.315000000000000568e+01 6.393670999999999793e+01
7.320000000000000284e+01 4.279025000000000034e+01
7.325000000000000000e+01 1.419283000000000072e+01
7.329999999999999716e+01 4.310576999999999970e+01
7.334999999999999432e+01 5.162066000000000088e+01
7.340000000000000568e+01 2.146829999999999927e+01
7.345000000000000284e+01 3.556054999999999922e+01
7.350000000000000000e+01 4.290052000000000021e+01
7.354999999999999716e+01 5.197404000000000224e+01
7.359999999999999432e+01 7.837720000000000198e+01
7.365000000000000568e+01 5.422267999999999688e+01
7.370000000000000284e+01 5.596696000000000026e+01
7.375000000000000000e+01 5.632048000000000343e+01
7.379999999999999716e+01 1.840056999999999832e+01
7.384999999999999432e+01 4.661509000000000214e+01
7.390000000000000568e+01 5.290865999999999758e+01
7.395000000000000284e+01 1.956054999999999922e+01
7.400000000000000000e+01 3.717761000000000138e+01
7.404999999999999716e+01 5.728609000000000151e+01
7.409999999999999432e+01 2.774758999999999887e+01
7.415000000000000568e+01 4.494409000000000276e+01
7.420000000000000284e+01 4.605252999999999730e+01
7.425000000000000000e+01 3.311693999999999960e+01
7.429999999999999716e+01 5.780158999999999736e+01
7.434999999999999432e+01 1.057352000000000025e+01
7.440000000000000568e+01 4.977741999999999933e+01
7.445000000000000284e+01 5.467642000000000024e+01
7.450000000000000000e+01 3.291123999999999938e+01
7.454999999999999716e+01 5.299624000000000024e+01
7.459999999999999432e+01 1.654775000000000063e+01
7.465000000000000568e+01 6.706578000000000372e+01
7.470000000000000284e+01 5.603605000000000302e+01
7.475000000000000000e+01 6.009604999999999819e+01
7.479999999999999716e+01 6.500207000000000335e+01
7.484999999999999432e+01 7.480391000000000190e+01
7.490000000000000568e+01 5.826682999999999879e+01
7.495000000000000284e+01 4.837800000000000011e+01
7.500000000000000000e+01 1.081851999999999947e+01
7.504999999999999716e+01 4.630780000000000030e+01
7.509999999999999432e+01 4.559281000000000006e+01
7.515000000000000568e+01 5.668135999999999797e+01
7.520000000000000284e+01 4.832681999999999789e+01
7.525000000000000000e+01 4.956436000000000064e+01
7.529999999999999716e+01 6.138345999999999947e+01
7.534999999999999432e+01 4.878773000000000337e+01
7.540000000000000568e+01 4.942828999999999695e+01
7.545000000000000284e+01 1.667886000000000024e+01
7.550000000000000000e+01 1.125850899999999939e+02
7.554999999999999716e+01 7.864822999999999809e+01
7.559999999999999432e+01 1.483964200000000062e+02
7.565000000000000568e+01 1.112413300000000049e+02
7.570000000000000284e+01 4.390455999999999648e+01
7.575000000000000000e+01 1.842078000000000060e+01
7.579999999999999716e+01 5.906875999999999749e+01
7.584999999999999432e+01 2.211648199999999918e+02
7.590000000000000568e+01 2.819597999999999871e+01
7.595000000000000284e+01 6.630777000000000498e+01
7.600000000000000000e+01 3.979043999999999670e+01
7.604999999999999716e+01 3.375148999999999688e+01
7.609999999999999432e+01 2.299343000000000004e+01
7.615000000000000568e+01 1.472531000000000034e+01
7.620000000000000284e+01 4.004155000000000086e+01
7.625000000000000000e+01 3.214520999999999873e+01
7.629999999999999716e+01 5.588604000000000127e+01
7.634999999999999432e+01 2.956647999999999854e+01
7.640000000000000568e+01 2.070836999999999861e+01
7.645000000000000284e+01 4.960936999999999841e+01
7.650000000000000000e+01 3.745170000000000243e+01
7.654999999999999716e+01 4.895461999999999847e+01
7.659999999999999432e+01 6.187789000000000073e+01
7.665000000000000568e+01 2.502824000000000026e+01
7.670000000000000284e+01 5.141019000000000005e+01
7.675000000000000000e+01 4.056130999999999887e+01
7.679999999999999716e+01 6.044337999999999766e+01
7.684999999999999432e+01 3.621374999999999744e+01
7.690000000000000568e+01 4.051022999999999996e+01
7.695000000000000284e+01 5.547948000000000235e+01
7.700000000000000000e+01 4.549316999999999922e+01
7.704999999999999716e+01 4.759702999999999662e+01
7.709999999999999432e+01 7.359946999999999662e+01
7.715000000000000568e+01 6.042526000000000153e+01
7.720000000000000284e+01 4.474562999999999846e+01
7.725000000000000000e+01 1.604871999999999943e+01
7.729999999999999716e+01 4.181718000000000046e+01
7.734999999999999432e+01 4.557097000000000264e+01
7.740000000000000568e+01 3.429026000000000352e+01
7.745000000000000284e+01 3.042956999999999823e+01
7.750000000000000000e+01 3.582712999999999681e+01
7.754999999999999716e+01 3.900901000000000352e+01
7.759999999999999432e+01 5.651398999999999972e+01
7.765000000000000568e+01 3.723626999999999754e+01
7.770000000000000284e+01 5.347794999999999987e+01
7.775000000000000000e+01 4.003862000000000165e+01
7.779999999999999716e+01 3.936343000000000103e+01
7.784999999999999432e+01 6.310913999999999646e+01
7.790000000000000568e+01 5.873353000000000179e+01
7.795000000000000284e+01 6.701757999999999527e+01
7.800000000000000000e+01 1.572118399999999951e+02
7.804999999999999716e+01 1.115535299999999950e+02
7.809999999999999432e+01 4.106007000000000318e+01
7.815000000000000568e+01 5.767224999999999824e+01
7.820000000000000284e+01 1.865291499999999871e+02
7.825000000000000000e+01 4.849875999999999721e+01
7.829999999999999716e+01 4.966227200000000153e+02
7.834999999999999432e+01 5.586299999999999955e+01
7.840000000000000568e+01 8.396170999999999651e+01
7.845000000000000284e+01 7.288707099999999627e+03
7.850000000000000000e+01 3.356222999999999956e+01
7.854999999999999716e+01 3.850721000000000060e+01
7.859999999999999432e+01 2.748954000000000164e+01
7.865000000000000568e+01 4.504699999999999704e+01
7.870000000000000284e+01 7.145802999999999372e+01
7.875000000000000000e+01 1.312185200000000123e+02
7.879999999999999716e+01 3.820918999999999954e+01
7.884999999999999432e+01 7.738976999999999862e+01
7.890000000000000568e+01 5.766667999999999950e+01
7.895000000000000284e+01 3.699011000000000138e+01
7.900000000000000000e+01 8.204735999999999763e+01
7.904999999999999716e+01 3.466154000000000224e+01
7.909999999999999432e+01 2.892171000000000092e+01
7.915000000000000568e+01 3.554133000000000209e+01
7.920000000000000284e+01 8.988739999999999952e+01
7.925000000000000000e+01 2.172361000000000075e+01
7.929999999999999716e+01 7.070510000000000161e+01
7.934999999999999432e+01 6.161364999999999981e+01
7.940000000000000568e+01 7.393079000000000178e+01
7.945000000000000284e+01 1.302280999999999977e+01
7.950000000000000000e+01 3.352799999999999869e+01
7.954999999999999716e+01 7.078322000000000003e+01
7.959999999999999432e+01 2.134731999999999985e+01
7.965000000000000568e+01 8.618138000000000432e+01
7.970000000000000284e+01 8.060629999999999740e+00
7.975000000000000000e+01 4.043355999999999995e+01
7.979999999999999716e+01 2.300690000000000168e+01
7.984999999999999432e+01 1.095682000000000045e+01
7.990000000000000568e+01 8.469311000000000433e+01
7.995000000000000284e+01 5.438011999999999802e+01
8.000000000000000000e+01 3.837807999999999709e+01
8.004999999999999716e+01 1.320376500000000135e+02
8.009999999999999432e+01 6.070161000000000229e+01
8.015000000000000568e+01 3.244481000000000108e+02
8.020000000000000284e+01 1.039257999999999953e+02
8.025000000000000000e+01 4.793632000000000204e+01
8.029999999999999716e+01 3.217739999999999867e+01
8.034999999999999432e+01 4.427920000000000300e+01
8.040000000000000568e+01 4.470503999999999678e+01
8.045000000000000284e+01 2.816955000000000098e+01
8.050000000000000000e+01 5.545096099999999524e+02
8.054999999999999716e+01 1.286655100000000118e+02
8.059999999999999432e+01 4.894827999999999690e+01
8.065000000000000568e+01 2.304238599999999906e+02
8.070000000000000284e+01 5.241911999999999949e+01
8.075000000000000000e+01 5.540628999999999849e+01
8.079999999999999716e+01 2.912827599999999961e+02
8.084999999999999432e+01 4.326854999999999762e+01
8.090000000000000568e+01 5.991483000000000203e+01
8.095000000000000284e+01 6.127837999999999852e+01
8.100000000000000000e+01 2.463438000000000017e+01
8.104999999999999716e+01 4.677761000000000280e+01
8.109999999999999432e+01 7.428627000000000180e+01
8.115000000000000568e+01 4.653278999999999854e+01
8.120000000000000284e+01 3.962371000000000265e+01
8.125000000000000000e+01 3.142166999999999888e+01
8.129999999999999716e+01 4.462340999999999980e+01
8.134999999999999432e+01 3.437190499999999815e+02
8.140000000000000568e+01 3.308852000000000260e+01
8.145000000000000284e+01 7.307193999999999789e+01
8.150000000000000000e+01 4.883062999999999931e+01
8.154999999999999716e+01 5.169454999999999956e+01
8.159999999999999432e+01 3.741919999999999646e+01
8.165000000000000568e+01 5.209870000000000090e+01
8.170000000000000284e+01 3.269989999999999952e+01
8.175000000000000000e+01 3.860343999999999909e+01
8.179999999999999716e+01 4.708225000000000193e+01
8.184999999999999432e+01 3.862418000000000262e+01
8.190000000000000568e+01 4.306499000000000166e+01
8.195000000000000284e+01 3.767636000000000251e+01
8.200000000000000000e+01 4.039567000000000263e+01
8.204999999999999716e+01 4.413423000000000229e+01
8.209999999999999432e+01 3.036593999999999838e+01
8.215000000000000568e+01 6.489545999999999992e+01
8.220000000000000284e+01 2.907442999999999955e+01
8.225000000000000000e+01 3.821885999999999939e+01
8.229999999999999716e+01 5.276785000000000281e+01
8.234999999999999432e+01 3.918023000000000167e+01
8.240000000000000568e+01 1.613939799999999991e+02
8.245000000000000284e+01 4.169129999999999825e+01
8.250000000000000000e+01 4.066978999999999900e+01
8.254999999999999716e+01 4.293131999999999948e+01
8.259999999999999432e+01 5.294167000000000201e+01
8.265000000000000568e+01 4.524414000000000158e+01
8.270000000000000284e+01 2.001204999999999856e+01
8.275000000000000000e+01 5.856944000000000017e+01
8.279999999999999716e+01 6.145054999999999978e+01
8.284999999999999432e+01 2.466234000000000037e+01
8.290000000000000568e+01 3.033417000000000030e+01
8.295000000000000284e+01 8.867060999999999638e+01
8.300000000000000000e+01 6.867398000000000025e+01
8.304999999999999716e+01 1.005375599999999991e+02
8.309999999999999432e+01 2.774380000000000024e+01
8.315000000000000568e+01 6.050820000000000221e+01
8.320000000000000284e+01 3.377286000000000143e+01
8.325000000000000000e+01 6.020620000000000260e+01
8.329999999999999716e+01 8.317768999999999835e+01
8.334999999999999432e+01 6.702048000000000627e+01
8.340000000000000568e+01 1.398038999999999987e+01
8.345000000000000284e+01 9.021103999999999701e+01
8.350000000000000000e+01 5.035936000000000234e+01
8.354999999999999716e+01 4.636090999999999696e+01
8.359999999999999432e+01 3.476254000000000133e+01
8.365000000000000568e+01 5.563801999999999737e+01
8.370000000000000284e+01 4.428838999999999970e+01
8.375000000000000000e+01 7.035340999999999667e+01
8.379999999999999716e+01 8.377078000000000202e+01
8.384999999999999432e+01 5.673358999999999952e+01
8.390000000000000568e+01 6.863952999999999349e+01
8.395000000000000284e+01 5.216967000000000354e+01
8.400000000000000000e+01 5.343361999999999767e+01
8.404999999999999716e+01 2.186700000000000088e+01
8.409999999999999432e+01 2.305816700000000026e+02
8.415000000000000568e+01 4.547205999999999904e+01
8.420000000000000284e+01 5.581018999999999863e+01
8.425000000000000000e+01 3.137618000000000151e+01
8.429999999999999716e+01 4.364569999999999794e+01
8.434999999999999432e+01 5.785325999999999880e+01
8.440000000000000568e+01 2.731637999999999877e+01
8.445000000000000284e+01 4.505337999999999710e+01
8.450000000000000000e+01 4.458984999999999843e+01
8.454999999999999716e+01 4.219191000000000003e+01
8.459999999999999432e+01 4.463640999999999792e+01
8.465000000000000568e+01 4.393925999999999732e+01
8.470000000000000284e+01 6.196949000000000041e+01
8.475000000000000000e+01 4.379943000000000097e+01
8.479999999999999716e+01 5.883236000000000132e+01
8.484999999999999432e+01 3.522408999999999679e+01
8.490000000000000568e+01 5.474703999999999837e+01
8.495000000000000284e+01 5.136921000000000248e+01
8.500000000000000000e+01 4.185226000000000113e+01
8.504999999999999716e+01 2.065362000000000009e+01
8.509999999999999432e+01 9.098547999999999547e+01
8.515000000000000568e+01 4.551935000000000286e+01
8.520000000000000284e+01 6.646609999999999729e+01
8.525000000000000000e+01 2.869738999999999862e+01
8.529999999999999716e+01 1.682448000000000121e+01
8.534999999999999432e+01 2.285031000000000034e+01
8.540000000000000568e+01 4.636007000000000033e+01
8.545000000000000284e+01 2.449440999999999846e+01
8.550000000000000000e+01 7.546139999999999759e+01
8.554999999999999716e+01 2.433044999999999902e+01
8.559999999999999432e+01 4.372787999999999897e+01
8.565000000000000568e+01 5.225634999999999764e+01
8.570000000000000284e+01 1.940690000000000026e+01
8.575000000000000000e+01 4.480550000000000210e+01
8.579999999999999716e+01 1.605927000000000149e+01
8.584999999999999432e+01 4.593639000000000294e+01
8.590000000000000568e+01 2.387409399999999948e+02
8.595000000000000284e+01 3.808783999999999992e+01
8.600000000000000000e+01 2.302556999999999832e+01
8.604999999999999716e+01 5.438262000000000285e+01
8.609999999999999432e+01 4.244823999999999842e+01
8.615000000000000568e+01 2.585491000000000028e+01
8.620000000000000284e+01 4.216646000000000072e+01
8.625000000000000000e+01 2.209910999999999959e+01
8.629999999999999716e+01 5.206848999999999705e+01
8.634999999999999432e+01 2.213755199999999945e+02
8.640000000000000568e+01 9.845789999999999154e+00
8.645000000000000284e+01 1.344852000000000025e+01
8.650000000000000000e+01 3.021195000000000164e+01
8.654999999999999716e+01 5.055516000000000076e+01
8.659999999999999432e+01 5.789101999999999748e+01
8.665000000000000568e+01 1.282146999999999970e+01
8.670000000000000284e+01 5.296388000000000318e+01
8.675000000000000000e+01 4.531311999999999784e+01
8.679999999999999716e+01 2.826161000000000101e+01
8.684999999999999432e+01 3.552324999999999733e+01
8.690000000000000568e+01 1.058127000000000066e+02
8.695000000000000284e+01 9.654121000000000663e+01
8.700000000000000000e+01 5.785645000000000238e+01
8.704999999999999716e+01 3.797328999999999866e+01
8.709999999999999432e+01 3.542036000000000229e+01
8.715000000000000568e+01 6.911096999999999468e+01
8.720000000000000284e+01 3.128021000000000029e+01
8.725000000000000000e+01 4.346367999999999654e+01
8.729999999999999716e+01 4.624681000000000353e+01
8.734999999999999432e+01 3.837933000000000305e+01
8.740000000000000568e+01 3.547082999999999942e+01
8.745000000000000284e+01 4.693298999999999666e+01
8.750000000000000000e+01 3.080264000000000024e+01
8.754999999999999716e+01 9.847594999999999743e+01
8.759999999999999432e+01 5.022023000000000081e+01
8.765000000000000568e+01 8.636451999999999884e+01
8.770000000000000284e+01 4.376655999999999835e+01
8.775000000000000000e+01 5.096050999999999931e+01
8.779999999999999716e+01 5.926463999999999999e+01
8.784999999999999432e+01 4.374837999999999738e+01
8.790000000000000568e+01 1.442023700000000019e+02
8.795000000000000284e+01 3.635396999999999679e+01
8.800000000000000000e+01 6.057542999999999722e+01
8.804999999999999716e+01 2.778180000000000049e+01
8.809999999999999432e+01 1.243021200000000022e+02
8.815000000000000568e+01 4.483596000000000004e+01
8.820000000000000284e+01 3.808876000000000062e+01
8.825000000000000000e+01 2.891609000000000052e+01
8.829999999999999716e+01 6.586248999999999398e+01
8.834999999999999432e+01 2.162096000000000018e+01
8.840000000000000568e+01 4.965019999999999811e+01
8.845000000000000284e+01 3.964999000000000251e+01
8.850000000000000000e+01 1.348416100000000029e+02
8.854999999999999716e+01 7.758008999999999844e+01
8.859999999999999432e+01 3.740755999999999659e+01
8.865000000000000568e+01 5.176760000000000161e+01
8.870000000000000284e+01 9.981850000000000023e+01
8.875000000000000000e+01 5.700133999999999901e+01
8.879999999999999716e+01 2.943580000000000041e+01
8.884999999999999432e+01 8.209127999999999759e+01
8.890000000000000568e+01 6.901175999999999533e+01
8.895000000000000284e+01 3.103552000000000177e+01
8.900000000000000000e+01 4.698223000000000127e+01
8.904999999999999716e+01 5.213978000000000179e+01
8.909999999999999432e+01 5.730192000000000263e+01
8.915000000000000568e+01 4.818614999999999782e+01
8.920000000000000284e+01 9.706726999999999350e+01
8.925000000000000000e+01 7.288837999999999795e+01
8.929999999999999716e+01 1.038349000000000046e+02
8.934999999999999432e+01 4.087100000000000222e+01
8.940000000000000568e+01 5.405527000000000015e+01
8.945000000000000284e+01 3.839983999999999753e+01
8.950000000000000000e+01 5.007661999999999836e+01
8.954999999999999716e+01 3.614777000000000129e+01
8.959999999999999432e+01 4.332292000000000343e+01
8.965000000000000568e+01 3.492839000000000027e+01
8.970000000000000284e+01 3.621195000000000164e+01
8.975000000000000000e+01 5.631298999999999921e+01
8.979999999999999716e+01 2.849994999999999834e+01
8.984999999999999432e+01 1.617923000000000044e+01
8.990000000000000568e+01 3.147291999999999845e+01
8.995000000000000284e+01 4.436592000000000269e+01
9.000000000000000000e+01 4.022144000000000119e+01
9.004999999999999716e+01 3.915543999999999869e+01
9.009999999999999432e+01 4.281439999999999912e+01
9.015000000000000568e+01 9.432153999999999883e+01
9.020000000000000284e+01 4.483326999999999884e+01
9.025000000000000000e+01 3.333881000000000228e+01
9.029999999999999716e+01 5.327477999999999980e+01
9.034999999999999432e+01 3.925054999999999694e+01
9.040000000000000568e+01 6.876205000000000211e+01
9.045000000000000284e+01 5.041575000000000273e+01
9.050000000000000000e+01 2.136656999999999940e+01
9.054999999999999716e+01 5.175314999999999799e+01
9.059999999999999432e+01 8.009427999999999770e+01
9.065000000000000568e+01 6.126906000000000319e+01
9.070000000000000284e+01 2.678801999999999950e+01
9.075000000000000000e+01 2.838584000000000174e+01
9.079999999999999716e+01 5.227595999999999776e+01
9.084999999999999432e+01 5.908162999999999698e+01
9.090000000000000568e+01 7.104675000000000296e+01
9.095000000000000284e+01 3.178377000000000052e+01
9.100000000000000000e+01 9.504039999999999822e+00
9.104999999999999716e+01 4.715606999999999971e+01
9.109999999999999432e+01 5.269496000000000180e+01
9.115000000000000568e+01 5.057012999999999892e+01
9.120000000000000284e+01 3.118771999999999878e+01
9.125000000000000000e+01 5.978900000000000148e+01
9.129999999999999716e+01 4.243919000000000352e+01
9.134999999999999432e+01 4.574815000000000254e+01
9.140000000000000568e+01 5.214703000000000088e+01
9.145000000000000284e+01 5.235987999999999687e+01
9.150000000000000000e+01 5.137478000000000122e+01
9.154999999999999716e+01 5.201847999999999672e+01
9.159999999999999432e+01 2.004545999999999850e+01
9.165000000000000568e+01 3.502524999999999977e+01
9.170000000000000284e+01 6.217746000000000350e+01
9.175000000000000000e+01 5.951071999999999917e+01
9.179999999999999716e+01 4.874428000000000338e+01
9.184999999999999432e+01 4.778598999999999819e+01
9.190000000000000568e+01 3.992956999999999823e+01
9.195000000000000284e+01 3.395906999999999698e+01
9.200000000000000000e+01 7.312619999999999720e+01
9.204999999999999716e+01 2.664665000000000106e+01
9.209999999999999432e+01 4.735347000000000151e+01
9.215000000000000568e+01 4.291897999999999769e+01
9.220000000000000284e+01 2.860260999999999854e+01
9.225000000000000000e+01 4.915162000000000120e+01
9.229999999999999716e+01 3.081531000000000020e+01
9.234999999999999432e+01 4.549540999999999968e+01
9.240000000000000568e+01 3.525171999999999883e+01
9.245000000000000284e+01 1.916573999999999955e+01
9.250000000000000000e+01 3.870745999999999754e+01
9.254999999999999716e+01 3.652474000000000132e+01
9.259999999999999432e+01 1.309760999999999953e+01
9.265000000000000568e+01 4.654495000000000005e+01
9.270000000000000284e+01 2.528886999999999929e+01
9.275000000000000000e+01 4.191140000000000043e+01
9.279999999999999716e+01 2.259841000000000122e+01
9.284999999999999432e+01 4.573208999999999946e+01
9.290000000000000568e+01 4.103573000000000093e+01
9.295000000000000284e+01 3.332842999999999734e+01
9.300000000000000000e+01 3.210952999999999946e+01
9.304999999999999716e+01 3.614607999999999777e+01
9.309999999999999432e+01 3.970770999999999873e+01
9.315000000000000568e+01 3.843798000000000314e+01
9.320000000000000284e+01 6.755275000000000318e+01
9.325000000000000000e+01 2.427160999999999902e+01
9.329999999999999716e+01 3.748427000000000220e+01
9.334999999999999432e+01 3.753405999999999665e+01
9.340000000000000568e+01 2.628870999999999825e+01
9.345000000000000284e+01 2.292950000000000088e+01
9.350000000000000000e+01 5.569597000000000264e+01
9.354999999999999716e+01 3.986218999999999824e+01
9.359999999999999432e+01 4.627964999999999662e+01
9.365000000000000568e+01 3.766002000000000294e+01
9.370000000000000284e+01 4.211164000000000129e+01
9.375000000000000000e+01 1.148570999999999920e+01
9.379999999999999716e+01 4.112481999999999971e+01
9.384999999999999432e+01 4.578508999999999673e+01
9.390000000000000568e+01 3.585681000000000296e+01
9.395000000000000284e+01 3.749226000000000170e+01
9.400000000000000000e+01 5.256548000000000087e+01
9.404999999999999716e+01 3.915892000000000195e+01
9.409999999999999432e+01 3.283749000000000251e+01
9.415000000000000568e+01 4.856806000000000267e+01
9.420000000000000284e+01 3.625816999999999979e+01
9.425000000000000000e+01 3.947281000000000262e+01
9.429999999999999716e+01 4.507565999999999917e+01
9.434999999999999432e+01 5.122140999999999877e+01
9.440000000000000568e+01 4.551594000000000051e+01
9.445000000000000284e+01 5.758366000000000184e+01
9.450000000000000000e+01 4.678278000000000247e+01
9.454999999999999716e+01 9.138790000000000191e+00
9.459999999999999432e+01 4.365330000000000155e+01
9.465000000000000568e+01 4.681390999999999991e+01
9.470000000000000284e+01 5.831828999999999752e+01
9.475000000000000000e+01 2.841118000000000166e+01
9.479999999999999716e+01 5.030581000000000103e+01
9.484999999999999432e+01 5.214737000000000222e+01
9.490000000000000568e+01 3.934787000000000035e+01
9.495000000000000284e+01 5.182260999999999740e+01
9.500000000000000000e+01 3.417696000000000112e+01
9.504999999999999716e+01 5.100529000000000224e+01
9.509999999999999432e+01 3.283447999999999922e+01
9.515000000000000568e+01 6.527598000000000411e+01
9.520000000000000284e+01 4.432215000000000060e+01
9.525000000000000000e+01 5.609320000000000306e+01
9.529999999999999716e+01 2.989973000000000170e+01
9.534999999999999432e+01 3.477664000000000044e+01
9.540000000000000568e+01 3.244192999999999927e+01
9.545000000000000284e+01 5.409703999999999979e+01
9.550000000000000000e+01 2.489821999999999846e+01
9.554999999999999716e+01 4.291008000000000067e+01
9.559999999999999432e+01 5.183527999999999736e+01
9.565000000000000568e+01 4.486735999999999791e+01
9.570000000000000284e+01 2.793033000000000143e+01
9.575000000000000000e+01 4.780823000000000178e+01
9.579999999999999716e+01 3.511139000000000010e+01
9.584999999999999432e+01 2.565017999999999887e+01
9.590000000000000568e+01 5.217266999999999655e+01
9.595000000000000284e+01 4.893410999999999689e+01
9.600000000000000000e+01 4.962436000000000291e+01
9.604999999999999716e+01 2.615841999999999956e+01
9.609999999999999432e+01 2.422635999999999967e+01
9.615000000000000568e+01 3.555684999999999718e+01
9.620000000000000284e+01 4.386149999999999949e+01
9.625000000000000000e+01 4.638774999999999693e+01
9.629999999999999716e+01 2.497651000000000110e+01
9.634999999999999432e+01 2.965821000000000041e+01
9.640000000000000568e+01 3.052087999999999823e+01
9.645000000000000284e+01 4.765359000000000123e+01
9.650000000000000000e+01 3.858821999999999974e+01
9.654999999999999716e+01 4.563913999999999760e+01
9.659999999999999432e+01 4.664412000000000091e+01
9.665000000000000568e+01 6.903222999999999843e+01
9.670000000000000284e+01 1.851798000000000144e+01
9.675000000000000000e+01 2.268115999999999843e+01
9.679999999999999716e+01 5.213564000000000220e+01
9.684999999999999432e+01 3.669089999999999918e+01
9.690000000000000568e+01 3.984568000000000154e+01
9.695000000000000284e+01 3.002549000000000134e+01
9.700000000000000000e+01 5.780635999999999797e+01
9.704999999999999716e+01 3.192117000000000004e+01
9.709999999999999432e+01 4.437803000000000253e+01
9.715000000000000568e+01 4.869518999999999664e+01
9.720000000000000284e+01 2.183186999999999856e+01
9.725000000000000000e+01 2.862404000000000082e+01
9.729999999999999716e+01 2.994748999999999839e+01
9.734999999999999432e+01 3.486301000000000272e+01
9.740000000000000568e+01 8.958119999999999195e+00
9.745000000000000284e+01 2.980127999999999844e+01
9.750000000000000000e+01 3.441801000000000244e+01
9.754999999999999716e+01 2.632562000000000069e+01
9.759999999999999432e+01 4.958847999999999701e+01
9.765000000000000568e+01 4.410557000000000016e+01
9.770000000000000284e+01 5.791557000000000244e+01
9.775000000000000000e+01 5.805299999999999905e+00
9.779999999999999716e+01 4.299886000000000053e+01
9.784999999999999432e+01 2.969867999999999952e+01
9.790000000000000568e+01 1.845720999999999989e+01
9.795000000000000284e+01 1.359634999999999927e+01
9.800000000000000000e+01 1.628661999999999921e+01
9.804999999999999716e+01 2.560792000000000002e+01
9.809999999999999432e+01 3.575309000000000026e+01
9.815000000000000568e+01 2.523029000000000011e+01
9.820000000000000284e+01 4.780865000000000009e+01
9.825000000000000000e+01 1.108722999999999992e+01
9.829999999999999716e+01 3.307903000000000304e+01
9.834999999999999432e+01 9.909919999999999618e+00
9.840000000000000568e+01 4.272914000000000101e+01
9.845000000000000284e+01 4.334438999999999709e+01
9.850000000000000000e+01 3.015303000000000111e+01
9.854999999999999716e+01 3.501297000000000281e+01
9.859999999999999432e+01 6.784959999999999880e+00
9.865000000000000568e+01 3.460305000000000319e+01
9.870000000000000284e+01 2.734719000000000122e+01
9.875000000000000000e+01 2.591769000000000034e+01
9.879999999999999716e+01 1.920195999999999970e+01
9.884999999999999432e+01 4.370826000000000278e+01
9.890000000000000568e+01 2.400131999999999977e+01
9.895000000000000284e+01 8.862896999999999537e+01
9.900000000000000000e+01 5.187425999999999959e+01
9.904999999999999716e+01 4.244881000000000171e+01
9.909999999999999432e+01 2.357169000000000025e+01
9.915000000000000568e+01 8.069964000000000226e+01
9.920000000000000284e+01 1.680640000000000001e+01
9.925000000000000000e+01 2.984880000000000067e+01
9.929999999999999716e+01 4.703419000000000239e+01
9.934999999999999432e+01 2.947328999999999866e+01
9.940000000000000568e+01 2.244425000000000026e+01
9.945000000000000284e+01 3.381895000000000095e+01
9.950000000000000000e+01 2.096947000000000116e+01
9.954999999999999716e+01 4.026292999999999722e+01
9.959999999999999432e+01 4.969702999999999804e+01
9.965000000000000568e+01 1.679702999999999946e+01
9.970000000000000284e+01 3.867248000000000019e+01
9.975000000000000000e+01 4.755438000000000187e+01
9.979999999999999716e+01 1.006742000000000026e+01
9.984999999999999432e+01 4.114018000000000086e+01
9.990000000000000568e+01 3.525719999999999743e+01
9.995000000000000284e+01 2.398600000000000065e+01
1.000000000000000000e+02 2.820302999999999827e+01
1.000499999999999972e+02 1.998656000000000077e+01
1.000999999999999943e+02 9.375420000000000087e+00
1.001500000000000057e+02 4.485508999999999702e+01
1.002000000000000028e+02 4.891183999999999799e+01
1.002500000000000000e+02 2.528583000000000069e+01
1.002999999999999972e+02 3.211484000000000094e+01
1.003499999999999943e+02 4.687425999999999959e+01
1.004000000000000057e+02 4.151219999999999999e+01
1.004500000000000028e+02 4.728435999999999950e+01
1.005000000000000000e+02 4.135882000000000147e+01
1.005499999999999972e+02 4.631678999999999746e+01
1.005999999999999943e+02 3.005999999999999872e+01
1.006500000000000057e+02 3.828717999999999932e+01
1.007000000000000028e+02 4.160761000000000109e+01
1.007500000000000000e+02 7.608657999999999788e+01
1.007999999999999972e+02 3.322572000000000259e+01
1.008499999999999943e+02 3.244789999999999708e+01
1.009000000000000057e+02 2.610493999999999915e+01
1.009500000000000028e+02 3.426881000000000199e+01
1.010000000000000000e+02 4.723872999999999678e+01
1.010499999999999972e+02 4.185491999999999990e+01
1.010999999999999943e+02 5.323774000000000228e+01
1.011500000000000057e+02 4.297057999999999822e+01
1.012000000000000028e+02 5.891870000000000118e+01
1.012500000000000000e+02 4.707862999999999687e+01
1.012999999999999972e+02 4.959150999999999954e+01
1.013499999999999943e+02 3.216055999999999671e+01
1.014000000000000057e+02 2.853872000000000142e+01
1.014500000000000028e+02 4.983693000000000239e+01
1.015000000000000000e+02 4.180239000000000260e+01
1.015499999999999972e+02 7.029210000000000491e+01
1.015999999999999943e+02 1.650134999999999863e+01
1.016500000000000057e+02 4.045380000000000109e+01
1.017000000000000028e+02 3.082598000000000127e+01
1.017500000000000000e+02 5.345121999999999929e+01
1.017999999999999972e+02 4.652179000000000286e+01
1.018499999999999943e+02 3.037527000000000044e+01
1.019000000000000057e+02 3.901653999999999911e+01
1.019500000000000028e+02 4.638794000000000040e+01
1.020000000000000000e+02 3.020733999999999853e+01
1.020499999999999972e+02 4.984185999999999694e+01
1.020999999999999943e+02 4.145785000000000053e+01
1.021500000000000057e+02 4.619852999999999810e+01
1.022000000000000028e+02 3.281994999999999862e+01
1.022500000000000000e+02 5.360631999999999664e+01
1.022999999999999972e+02 3.534834000000000032e+01
1.023499999999999943e+02 2.012278999999999840e+01
1.024000000000000057e+02 4.302553999999999945e+01
1.024500000000000028e+02 3.592728000000000321e+01
1.025000000000000000e+02 3.559803000000000139e+01
1.025499999999999972e+02 4.803253000000000128e+01
1.025999999999999943e+02 1.927270000000000039e+01
1.026500000000000057e+02 3.866512000000000171e+01
1.027000000000000028e+02 3.406282000000000210e+01
1.027500000000000000e+02 5.231080000000000041e+01
1.027999999999999972e+02 3.413651999999999731e+01
1.028499999999999943e+02 3.655346000000000117e+01
1.029000000000000057e+02 3.586294999999999789e+01
1.029500000000000028e+02 4.835144999999999982e+01
1.030000000000000000e+02 5.067905999999999977e+01
1.030499999999999972e+02 3.181791000000000125e+01
1.030999999999999943e+02 3.372070999999999685e+01
1.031500000000000057e+02 4.150361999999999796e+01
1.032000000000000028e+02 2.796990999999999872e+01
1.032500000000000000e+02 3.879370999999999725e+01
1.032999999999999972e+02 2.652232000000000056e+01
1.033499999999999943e+02 2.430814000000000163e+01
1.034000000000000057e+02 5.795631999999999806e+01
1.034500000000000028e+02 6.585277000000000669e+01
1.035000000000000000e+02 3.141983000000000104e+01
1.035499999999999972e+02 6.060974999999999824e+01
1.035999999999999943e+02 6.325995000000000346e+01
1.036500000000000057e+02 5.354086000000000212e+01
1.037000000000000028e+02 5.755870999999999782e+01
1.037500000000000000e+02 2.147081999999999979e+01
1.037999999999999972e+02 3.712086000000000041e+01
1.038499999999999943e+02 4.628952000000000311e+01
1.039000000000000057e+02 4.836357999999999890e+01
1.039500000000000028e+02 3.498217000000000354e+01
1.040000000000000000e+02 1.739489999999999981e+01
1.040499999999999972e+02 2.977937999999999974e+01
1.040999999999999943e+02 6.912252999999999759e+01
1.041500000000000057e+02 5.145132000000000261e+01
1.042000000000000028e+02 8.679153999999999769e+01
1.042500000000000000e+02 5.560417999999999950e+01
1.042999999999999972e+02 1.574016300000000115e+02
1.043499999999999943e+02 1.410257000000000005e+01
1.044000000000000057e+02 4.659769000000000005e+01
1.044500000000000028e+02 5.767631000000000085e+01
1.045000000000000000e+02 4.874692000000000291e+01
1.045499999999999972e+02 2.024089999999999989e+01
1.045999999999999943e+02 7.543658000000000641e+01
1.046500000000000057e+02 4.674114000000000146e+01
1.047000000000000028e+02 4.111171999999999827e+01
1.047500000000000000e+02 4.802566999999999808e+01
1.047999999999999972e+02 3.687348000000000070e+01
1.048499999999999943e+02 4.888282000000000238e+01
1.049000000000000057e+02 2.297739999999999938e+01
1.049500000000000028e+02 5.324257999999999669e+01
1.050000000000000000e+02 4.386149000000000342e+01
1.050499999999999972e+02 5.286296000000000106e+01
1.050999999999999943e+02 3.141310999999999964e+01
1.051500000000000057e+02 4.815357000000000198e+01
1.052000000000000028e+02 4.149034000000000333e+01
1.052500000000000000e+02 2.267907999999999902e+01
1.052999999999999972e+02 4.484619000000000000e+01
1.053499999999999943e+02 4.867936999999999870e+01
1.054000000000000057e+02 7.714958000000000027e+01
1.054500000000000028e+02 6.777330999999999506e+01
1.055000000000000000e+02 6.991473000000000582e+01
1.055499999999999972e+02 6.298234999999999673e+01
1.055999999999999943e+02 3.319089000000000311e+01
1.056500000000000057e+02 5.525397000000000247e+01
1.057000000000000028e+02 9.544409000000000276e+01
1.057500000000000000e+02 5.603110000000000213e+01
1.057999999999999972e+02 5.683352000000000004e+01
1.058499999999999943e+02 5.344042000000000314e+01
1.059000000000000057e+02 6.107513999999999754e+01
1.059500000000000028e+02 3.260866000000000042e+01
1.060000000000000000e+02 5.345889999999999986e+01
1.060499999999999972e+02 6.430329000000000406e+01
1.060999999999999943e+02 4.863788000000000267e+01
1.061500000000000057e+02 5.014500000000000313e+01
1.062000000000000028e+02 7.682786000000000115e+01
1.062500000000000000e+02 4.637825000000000131e+01
1.062999999999999972e+02 4.092047000000000168e+01
1.063499999999999943e+02 4.486561999999999983e+01
1.064000000000000057e+02 4.256441999999999837e+01
1.064500000000000028e+02 2.861159999999999926e+01
1.065000000000000000e+02 4.490935999999999950e+01
1.065499999999999972e+02 5.798225999999999658e+01
1.065999999999999943e+02 4.987239999999999895e+01
1.066500000000000057e+02 6.568263000000000318e+01
1.067000000000000028e+02 5.589231999999999800e+01
1.067500000000000000e+02 4.878878999999999877e+01
1.067999999999999972e+02 4.877756000000000114e+01
1.068499999999999943e+02 4.200668999999999897e+01
1.069000000000000057e+02 4.106504999999999939e+01
1.069500000000000028e+02 2.475480999999999909e+01
1.070000000000000000e+02 3.458303999999999689e+01
1.070499999999999972e+02 9.601073999999999842e+01
1.070999999999999943e+02 4.438033000000000072e+01
1.071500000000000057e+02 4.044832000000000249e+01
1.072000000000000028e+02 1.697852399999999875e+02
1.072500000000000000e+02 9.990668999999999755e+01
1.072999999999999972e+02 3.319630000000000081e+01
1.073499999999999943e+02 5.926136999999999944e+01
1.074000000000000057e+02 6.131835000000000235e+01
1.074500000000000028e+02 5.436321999999999832e+01
1.075000000000000000e+02 1.159084699999999941e+02
1.075499999999999972e+02 5.064723000000000042e+01
1.075999999999999943e+02 3.620074000000000325e+01
1.076500000000000057e+02 3.594557999999999964e+01
1.077000000000000028e+02 4.412317000000000178e+01
1.077500000000000000e+02 4.305819000000000329e+01
1.077999999999999972e+02 3.710249999999999915e+01
1.078499999999999943e+02 2.886776000000000053e+01
1.079000000000000057e+02 2.910574000000000083e+01
1.079500000000000028e+02 3.708055000000000234e+01
1.080000000000000000e+02 2.866875999999999891e+01
1.080499999999999972e+02 3.102317999999999998e+01
1.080999999999999943e+02 4.092479000000000156e+01
1.081500000000000057e+02 2.725309999999999988e+01
1.082000000000000028e+02 3.420855999999999852e+01
1.082500000000000000e+02 3.038961000000000112e+01
1.082999999999999972e+02 3.392895000000000039e+01
1.083499999999999943e+02 3.266752999999999929e+01
1.084000000000000057e+02 4.057121999999999673e+01
1.084500000000000028e+02 2.360048000000000101e+01
1.085000000000000000e+02 4.790048999999999779e+01
1.085499999999999972e+02 4.196012000000000342e+01
1.085999999999999943e+02 2.270511000000000124e+01
1.086500000000000057e+02 3.593963999999999714e+01
1.087000000000000028e+02 3.176752000000000109e+01
1.087500000000000000e+02 3.284380000000000166e+01
1.087999999999999972e+02 2.310442000000000107e+01
1.088499999999999943e+02 4.967031000000000063e+01
1.089000000000000057e+02 1.231680499999999938e+02
1.089500000000000028e+02 1.028265399999999943e+02
1.090000000000000000e+02 6.549196000000000595e+01
1.090499999999999972e+02 1.088786999999999949e+02
1.090999999999999943e+02 9.464510000000000645e+00
1.091500000000000057e+02 3.206360000000000099e+01
1.092000000000000028e+02 3.298597000000000179e+01
1.092500000000000000e+02 1.294396399999999971e+02
1.092999999999999972e+02 7.860781000000000063e+01
1.093499999999999943e+02 5.048960000000000292e+01
1.094000000000000057e+02 4.677573999999999899e+01
1.094500000000000028e+02 7.858360999999999308e+01
1.095000000000000000e+02 7.593421999999999628e+01
1.095499999999999972e+02 3.609745000000000203e+01
1.095999999999999943e+02 6.776348000000000127e+01
1.096500000000000057e+02 6.132766000000000162e+01
1.097000000000000028e+02 4.562004999999999910e+01
1.097500000000000000e+02 3.910967999999999734e+01
1.097999999999999972e+02 4.569691000000000258e+01
1.098499999999999943e+02 3.493372000000000099e+01
1.099000000000000057e+02 3.621656999999999726e+01
1.099500000000000028e+02 3.700580999999999676e+01
1.100000000000000000e+02 4.213759000000000299e+01
1.100499999999999972e+02 2.906245499999999993e+02
1.100999999999999943e+02 3.943354999999999677e+01
1.101500000000000057e+02 2.037391999999999825e+01
1.102000000000000028e+02 4.262131999999999721e+01
1.102500000000000000e+02 3.005687999999999960e+01
1.102999999999999972e+02 4.634060000000000201e+01
1.103499999999999943e+02 5.272124999999999773e+01
1.104000000000000057e+02 2.199419999999999931e+01
1.104500000000000028e+02 6.311950000000000216e+01
1.105000000000000000e+02 3.605111999999999739e+01
1.105499999999999972e+02 4.850898999999999717e+01
1.105999999999999943e+02 4.681448999999999927e+01
1.106500000000000057e+02 2.649843999999999866e+01
1.107000000000000028e+02 5.655199000000000353e+01
1.107500000000000000e+02 5.639412999999999698e+01
1.107999999999999972e+02 3.797249999999999659e+01
1.108499999999999943e+02 2.923282000000000025e+01
1.109000000000000057e+02 5.324835000000000207e+01
1.109500000000000028e+02 5.208424000000000120e+01
1.110000000000000000e+02 4.297764999999999702e+01
1.110499999999999972e+02 3.587937000000000154e+01
1.110999999999999943e+02 4.896443000000000012e+01
1.111500000000000057e+02 5.945788000000000295e+01
1.112000000000000028e+02 4.706277999999999651e+01
1.112500000000000000e+02 3.858776999999999902e+01
1.112999999999999972e+02 1.649890999999999863e+01
1.113499999999999943e+02 3.921374000000000137e+01
1.114000000000000057e+02 2.687841999999999842e+01
1.114500000000000028e+02 4.417904999999999660e+01
1.115000000000000000e+02 3.385925000000000296e+01
1.115499999999999972e+02 4.234512999999999749e+01
1.115999999999999943e+02 5.152376999999999896e+01
1.116500000000000057e+02 3.605998999999999910e+01
1.117000000000000028e+02 4.073022999999999882e+01
1.117500000000000000e+02 5.716944000000000159e+01
1.117999999999999972e+02 2.068365000000000009e+01
1.118499999999999943e+02 4.744662000000000290e+01
1.119000000000000057e+02 5.531703999999999866e+01
1.119500000000000028e+02 6.760868000000000677e+01
1.120000000000000000e+02 4.211849000000000132e+01
1.120499999999999972e+02 4.883158999999999850e+01
1.120999999999999943e+02 3.627360999999999791e+01
1.121500000000000057e+02 3.377902999999999878e+01
1.122000000000000028e+02 5.148048000000000002e+01
1.122500000000000000e+02 1.467161299999999926e+02
1.122999999999999972e+02 4.929802000000000106e+01
1.123499999999999943e+02 3.502698999999999785e+01
1.124000000000000057e+02 2.993664000000000058e+01
1.124500000000000028e+02 2.957499999999999929e+01
1.125000000000000000e+02 3.519097000000000008e+01
1.125499999999999972e+02 6.165718999999999994e+01
1.125999999999999943e+02 4.296793000000000262e+01
1.126500000000000057e+02 4.084662999999999755e+01
1.127000000000000028e+02 3.809196000000000026e+01
1.127500000000000000e+02 2.991910999999999987e+01
1.127999999999999972e+02 4.748385999999999996e+01
1.128499999999999943e+02 5.207665000000000077e+01
1.129000000000000057e+02 4.721990000000000265e+01
1.129500000000000028e+02 5.562252000000000152e+01
1.130000000000000000e+02 5.277371999999999730e+01
1.130499999999999972e+02 4.236249999999999716e+01
1.130999999999999943e+02 4.623667999999999978e+01
1.131500000000000057e+02 4.990881999999999863e+01
1.132000000000000028e+02 5.041069999999999851e+01
1.132500000000000000e+02 4.843328000000000344e+01
1.132999999999999972e+02 4.608923999999999666e+01
1.133499999999999943e+02 4.199000000000000199e+01
1.134000000000000057e+02 5.385170999999999708e+01
1.134500000000000028e+02 5.201662999999999926e+01
1.135000000000000000e+02 1.685988000000000042e+01
1.135499999999999972e+02 3.945609000000000322e+01
1.135999999999999943e+02 4.836932000000000187e+01
1.136500000000000057e+02 6.560818999999999335e+01
1.137000000000000028e+02 8.618161999999999523e+01
1.137500000000000000e+02 3.538262999999999892e+01
1.137999999999999972e+02 5.021350000000000335e+01
1.138499999999999943e+02 2.983361000000000018e+01
1.139000000000000057e+02 6.764524000000000115e+01
1.139500000000000028e+02 6.804640999999999451e+01
1.140000000000000000e+02 3.588340000000000174e+01
1.140499999999999972e+02 1.653220999999999918e+01
1.140999999999999943e+02 4.239900000000000091e+01
1.141500000000000057e+02 1.705106999999999928e+01
1.142000000000000028e+02 3.501411999999999836e+01
1.142500000000000000e+02 3.527682999999999680e+01
1.142999999999999972e+02 2.478583000000000069e+01
1.143499999999999943e+02 5.226595999999999975e+01
1.144000000000000057e+02 5.535443000000000069e+01
1.144500000000000028e+02 3.642488000000000170e+01
1.145000000000000000e+02 5.370226999999999862e+01
1.145499999999999972e+02 4.504914000000000129e+01
1.145999999999999943e+02 4.291353000000000151e+01
1.146500000000000057e+02 1.709841000000000122e+01
1.147000000000000028e+02 3.398447000000000173e+01
1.147500000000000000e+02 3.889350000000000307e+01
1.147999999999999972e+02 3.551552999999999827e+01
1.148499999999999943e+02 2.458492999999999995e+01
1.149000000000000057e+02 2.996932999999999936e+01
1.149500000000000028e+02 3.066063000000000116e+01
1.150000000000000000e+02 5.900137999999999749e+01
1.150499999999999972e+02 5.643175000000000097e+01
1.150999999999999943e+02 3.981069000000000102e+01
1.151500000000000057e+02 2.975108000000000175e+01
1.152000000000000028e+02 4.742311999999999728e+01
1.152500000000000000e+02 6.963687000000000182e+01
1.152999999999999972e+02 3.860842999999999847e+01
1.153499999999999943e+02 3.975916999999999746e+01
1.154000000000000057e+02 5.329097999999999757e+01
1.154500000000000028e+02 6.139961000000000269e+01
1.155000000000000000e+02 6.538253000000000270e+01
1.155499999999999972e+02 4.710864000000000118e+01
1.155999999999999943e+02 3.564012999999999920e+01
1.156500000000000057e+02 5.176635999999999882e+01
1.157000000000000028e+02 7.755062999999999818e+01
1.157500000000000000e+02 2.376586999999999961e+01
1.157999999999999972e+02 3.613649999999999807e+01
1.158499999999999943e+02 2.570398000000000138e+01
1.159000000000000057e+02 2.988007999999999953e+01
1.159500000000000028e+02 3.011867000000000161e+01
1.160000000000000000e+02 1.967445000000000022e+01
1.160499999999999972e+02 4.947440000000000282e+01
1.160999999999999943e+02 2.909193000000000140e+01
1.161500000000000057e+02 2.504855999999999838e+01
1.162000000000000028e+02 2.834617000000000075e+01
1.162500000000000000e+02 4.932479000000000013e+01
1.162999999999999972e+02 2.135086000000000084e+01
1.163499999999999943e+02 4.938586999999999705e+01
1.164000000000000057e+02 4.065657000000000210e+01
1.164500000000000028e+02 3.770253000000000299e+01
1.165000000000000000e+02 4.354178000000000281e+01
1.165499999999999972e+02 9.333999999999999631e+00
1.165999999999999943e+02 4.670580999999999960e+01
1.166500000000000057e+02 3.081147999999999954e+01
1.167000000000000028e+02 4.374598999999999904e+01
1.167500000000000000e+02 3.543986000000000303e+01
1.167999999999999972e+02 3.399815999999999860e+01
1.168499999999999943e+02 2.221317000000000164e+01
1.169000000000000057e+02 2.517094000000000165e+01
1.169500000000000028e+02 6.823920999999999992e+01
1.170000000000000000e+02 2.210368000000000066e+01
1.170499999999999972e+02 2.366035000000000110e+01
1.170999999999999943e+02 5.427170000000000272e+00
1.171500000000000057e+02 2.843960999999999828e+01
1.172000000000000028e+02 4.415599999999999881e+01
1.172500000000000000e+02 1.649784000000000006e+01
1.172999999999999972e+02 4.212637999999999749e+01
1.173499999999999943e+02 6.202490000000000059e+00
1.174000000000000057e+02 2.793235999999999919e+01
1.174500000000000028e+02 5.761149999999999949e+01
1.175000000000000000e+02 3.925518999999999892e+01
1.175499999999999972e+02 7.320644000000000062e+01
1.175999999999999943e+02 3.343182999999999794e+01
1.176500000000000057e+02 2.772721999999999909e+01
1.177000000000000028e+02 4.564057999999999993e+01
1.177500000000000000e+02 5.565070999999999657e+01
1.177999999999999972e+02 2.354923000000000144e+01
1.178499999999999943e+02 3.182526999999999973e+01
1.179000000000000057e+02 3.656864000000000203e+01
1.179500000000000028e+02 4.927083999999999975e+01
1.180000000000000000e+02 3.791890000000000072e+01
1.180499999999999972e+02 2.195249000000000095e+01
1.180999999999999943e+02 5.864500999999999920e+01
1.181500000000000057e+02 3.157638999999999996e+01
1.182000000000000028e+02 2.890821000000000041e+01
1.182500000000000000e+02 2.026838000000000051e+01
1.182999999999999972e+02 2.739296999999999827e+01
1.183499999999999943e+02 7.789109999999999978e+00
1.184000000000000057e+02 5.791693000000000069e+01
1.184500000000000028e+02 6.985500000000000043e+00
1.185000000000000000e+02 2.741886999999999830e+01
1.185499999999999972e+02 5.366004000000000218e+01
1.185999999999999943e+02 1.617329000000000150e+01
1.186500000000000057e+02 5.003129999999999633e+00
1.187000000000000028e+02 4.481589000000000311e+01
1.187500000000000000e+02 3.427691999999999695e+01
1.187999999999999972e+02 1.805629000000000062e+01
1.188499999999999943e+02 8.813625000000000398e+01
1.189000000000000057e+02 4.882806999999999675e+01
1.189500000000000028e+02 7.227699999999999569e+00
1.190000000000000000e+02 3.869290999999999769e+01
1.190499999999999972e+02 5.958521999999999963e+01
1.190999999999999943e+02 3.681405999999999779e+01
1.191500000000000057e+02 5.497223000000000326e+01
1.192000000000000028e+02 2.399387000000000114e+01
1.192500000000000000e+02 5.752589999999999648e+00
1.192999999999999972e+02 2.574439999999999884e+01
1.193499999999999943e+02 3.659277999999999764e+01
1.194000000000000057e+02 3.028900000000000148e+01
1.194500000000000028e+02 2.556561999999999912e+01
1.195000000000000000e+02 3.711238000000000170e+01
1.195499999999999972e+02 3.926899999999999835e+01
1.195999999999999943e+02 4.086025000000000063e+01
1.196500000000000057e+02 3.714739999999999753e+01
1.197000000000000028e+02 4.209282000000000323e+01
1.197500000000000000e+02 4.458332999999999657e+01
1.197999999999999972e+02 4.201165999999999912e+01
1.198499999999999943e+02 4.031058000000000163e+01
1.199000000000000057e+02 4.408503000000000327e+01
1.199500000000000028e+02 3.948019000000000034e+01
1.200000000000000000e+02 4.576097000000000037e+01
1.200499999999999972e+02 4.168927999999999656e+01
1.200999999999999943e+02 2.157234000000000052e+01
1.201500000000000057e+02 3.990355999999999881e+01
1.202000000000000028e+02 1.572808999999999990e+01
1.202500000000000000e+02 3.005610000000000070e+01
1.202999999999999972e+02 3.518267999999999773e+01
1.203499999999999943e+02 2.810353999999999886e+01
1.204000000000000057e+02 3.107705999999999946e+01
1.204500000000000028e+02 5.185963999999999885e+01
1.205000000000000000e+02 2.167775999999999925e+01
1.205499999999999972e+02 3.948371000000000208e+01
1.205999999999999943e+02 3.089679999999999893e+01
1.206500000000000057e+02 3.416640999999999906e+01
1.207000000000000028e+02 3.042538000000000054e+01
1.207500000000000000e+02 3.865066999999999808e+01
1.207999999999999972e+02 2.489715999999999951e+01
1.208499999999999943e+02 1.526819000000000059e+01
1.209000000000000057e+02 5.260161999999999694e+01
1.209500000000000028e+02 2.639623999999999882e+01
1.210000000000000000e+02 7.444040000000000212e+00
1.210499999999999972e+02 1.768394999999999939e+01
1.210999999999999943e+02 1.085788999999999938e+01
1.211500000000000057e+02 3.769462000000000046e+01
1.212000000000000028e+02 4.080203000000000202e+01
1.212500000000000000e+02 4.815523000000000309e+01
1.212999999999999972e+02 1.479503000000000057e+01
1.213499999999999943e+02 3.460423999999999722e+01
1.214000000000000057e+02 2.771903999999999968e+01
1.214500000000000028e+02 3.543863000000000341e+01
1.215000000000000000e+02 4.097760999999999854e+01
1.215499999999999972e+02 5.049260000000000304e+01
1.215999999999999943e+02 4.667522999999999911e+01
1.216500000000000057e+02 2.363486999999999938e+01
1.217000000000000028e+02 5.310271000000000186e+01
1.217500000000000000e+02 1.266080000000000005e+01
1.217999999999999972e+02 3.601138999999999868e+01
1.218499999999999943e+02 5.052295000000000158e+01
1.219000000000000057e+02 5.320359999999999978e+00
1.219500000000000028e+02 3.299530000000000030e+01
1.220000000000000000e+02 3.040058000000000149e+01
1.220499999999999972e+02 4.771605000000000274e+01
1.220999999999999943e+02 4.245226999999999862e+01
1.221500000000000057e+02 2.184350999999999843e+01
1.222000000000000028e+02 3.328226999999999691e+01
1.222500000000000000e+02 2.051305999999999941e+01
1.222999999999999972e+02 2.371171999999999969e+01
1.223499999999999943e+02 1.568427999999999933e+01
1.224000000000000057e+02 5.165068999999999733e+01
1.224500000000000028e+02 3.304583000000000226e+01
1.225000000000000000e+02 3.156106000000000122e+01
1.225499999999999972e+02 2.998227999999999938e+01
1.225999999999999943e+02 3.973572000000000060e+01
1.226500000000000057e+02 3.656141000000000219e+01
1.227000000000000028e+02 4.812402000000000157e+01
1.227500000000000000e+02 2.962274000000000029e+01
1.227999999999999972e+02 4.664889999999999759e+01
1.228499999999999943e+02 4.654529999999999745e+01
1.229000000000000057e+02 7.857380000000000031e+00
1.229500000000000028e+02 2.501752000000000109e+01
1.230000000000000000e+02 2.723032999999999859e+01
1.230499999999999972e+02 1.275350000000000072e+01
1.230999999999999943e+02 4.963421999999999912e+01
1.231500000000000057e+02 3.845284999999999798e+01
1.232000000000000028e+02 3.626975999999999800e+01
1.232500000000000000e+02 3.025962000000000174e+01
1.232999999999999972e+02 2.533430999999999855e+01
1.233499999999999943e+02 3.773682000000000158e+01
1.234000000000000057e+02 3.070119000000000042e+01
1.234500000000000028e+02 2.969316999999999851e+01
1.235000000000000000e+02 2.406975999999999871e+01
1.235499999999999972e+02 3.895882999999999896e+01
1.235999999999999943e+02 4.087534999999999741e+01
1.236500000000000057e+02 2.865543999999999869e+01
1.237000000000000028e+02 3.455299999999999727e+01
1.237500000000000000e+02 4.992799000000000120e+01
1.237999999999999972e+02 3.682845999999999975e+01
1.238499999999999943e+02 3.664003999999999905e+01
1.239000000000000057e+02 1.357558000000000042e+01
1.239500000000000028e+02 2.997939999999999827e+01
1.240000000000000000e+02 3.139464999999999861e+01
1.240499999999999972e+02 4.220711000000000013e+01
1.240999999999999943e+02 3.079455000000000098e+01
1.241500000000000057e+02 3.252333000000000141e+01
1.242000000000000028e+02 5.199696999999999747e+01
1.242500000000000000e+02 4.933203999999999922e+01
1.242999999999999972e+02 4.215205000000000268e+01
1.243499999999999943e+02 1.725409000000000148e+01
1.244000000000000057e+02 4.882455000000000211e+01
1.244500000000000028e+02 1.443412000000000006e+01
1.245000000000000000e+02 2.371774999999999878e+01
1.245499999999999972e+02 3.200704999999999956e+01
1.245999999999999943e+02 1.059108999999999945e+01
1.246500000000000057e+02 1.064137000000000022e+01
1.247000000000000028e+02 3.256582999999999828e+01
1.247500000000000000e+02 4.272437000000000040e+01
1.247999999999999972e+02 3.605125000000000313e+01
1.248499999999999943e+02 4.427796000000000021e+01
1.249000000000000057e+02 4.772805000000000319e+01
1.249500000000000028e+02 2.506964999999999932e+01
1.250000000000000000e+02 4.381195999999999913e+01
1.250499999999999972e+02 5.280355000000000132e+01
1.250999999999999943e+02 4.666367999999999938e+01
1.251500000000000057e+02 4.309810999999999837e+01
1.252000000000000028e+02 3.776964000000000254e+01
1.252500000000000000e+02 3.573695000000000022e+01
1.252999999999999972e+02 2.427048999999999879e+01
1.253499999999999943e+02 4.467804999999999893e+01
1.254000000000000057e+02 4.140241000000000327e+01
1.254500000000000028e+02 2.893055000000000021e+01
1.255000000000000000e+02 3.582345000000000113e+01
1.255499999999999972e+02 5.330776999999999788e+01
1.255999999999999943e+02 3.659091000000000093e+01
1.256500000000000057e+02 7.761436000000000490e+01
1.257000000000000028e+02 3.149177999999999855e+01
1.257500000000000000e+02 3.364173999999999864e+01
1.257999999999999972e+02 6.615385999999999456e+01
1.258499999999999943e+02 4.251706999999999681e+01
1.259000000000000057e+02 3.893106000000000222e+01
1.259500000000000028e+02 3.308496999999999844e+01
1.260000000000000000e+02 5.296867999999999910e+01
1.260499999999999972e+02 3.849123999999999768e+01
1.260999999999999943e+02 3.920891999999999911e+01
1.261500000000000057e+02 7.328190000000000204e+00
1.262000000000000028e+02 6.901266999999999996e+01
1.262500000000000000e+02 7.708096999999999355e+01
1.262999999999999972e+02 6.014717000000000269e+01
1.263499999999999943e+02 5.293283000000000271e+01
1.264000000000000057e+02 2.886010999999999882e+01
1.264500000000000028e+02 5.939307000000000158e+01
1.265000000000000000e+02 7.531797000000000253e+01
1.265499999999999972e+02 3.419341000000000008e+01
1.265999999999999943e+02 3.882782999999999873e+01
1.266500000000000057e+02 4.654939999999999856e+01
1.267000000000000028e+02 5.962532000000000210e+01
1.267500000000000000e+02 5.161657999999999902e+01
1.267999999999999972e+02 6.090447000000000344e+01
1.268499999999999943e+02 4.404337999999999909e+01
1.269000000000000057e+02 3.349022999999999683e+01
1.269500000000000028e+02 5.692365999999999815e+01
1.270000000000000000e+02 5.213333999999999691e+01
1.270499999999999972e+02 4.852996000000000265e+01
1.270999999999999943e+02 6.082826000000000022e+01
1.271500000000000057e+02 5.222769999999999868e+01
1.272000000000000028e+02 1.031291200000000003e+02
1.272500000000000000e+02 5.446531000000000233e+01
1.272999999999999972e+02 5.777467999999999648e+01
1.273499999999999943e+02 5.887077000000000027e+01
1.274000000000000057e+02 5.925717999999999819e+01
1.274500000000000028e+02 5.048845000000000027e+01
1.275000000000000000e+02 4.447375999999999863e+01
1.275499999999999972e+02 6.297742999999999824e+01
1.275999999999999943e+02 4.402577000000000140e+01
1.276500000000000057e+02 4.975215000000000032e+01
1.277000000000000028e+02 1.936636000000000024e+01
1.277500000000000000e+02 3.037905999999999906e+01
1.277999999999999972e+02 2.320929999999999893e+01
1.278499999999999943e+02 2.409702000000000055e+01
1.279000000000000057e+02 5.638103000000000264e+01
1.279500000000000028e+02 4.323975999999999686e+01
1.280000000000000000e+02 4.958010999999999768e+01
1.280500000000000114e+02 4.806242999999999910e+01
1.280999999999999943e+02 4.847935999999999979e+01
1.281500000000000057e+02 4.898830999999999847e+01
1.281999999999999886e+02 3.336453999999999809e+01
1.282500000000000000e+02 4.913351000000000113e+01
1.283000000000000114e+02 3.294848000000000354e+01
1.283499999999999943e+02 3.029938999999999893e+01
1.284000000000000057e+02 7.448783000000000243e+01
1.284499999999999886e+02 2.357750000000000057e+01
1.285000000000000000e+02 4.517284000000000077e+01
1.285500000000000114e+02 3.470855000000000246e+01
1.285999999999999943e+02 5.094118999999999886e+01
1.286500000000000057e+02 4.674463999999999686e+01
1.286999999999999886e+02 4.019066000000000116e+01
1.287500000000000000e+02 4.910864999999999725e+01
1.288000000000000114e+02 3.433062000000000324e+01
1.288499999999999943e+02 4.880740000000000123e+01
1.289000000000000057e+02 5.899072000000000315e+01
1.289499999999999886e+02 4.786616999999999678e+01
1.290000000000000000e+02 4.876944999999999908e+01
1.290500000000000114e+02 3.292123999999999739e+01
1.290999999999999943e+02 5.000274000000000285e+01
1.291500000000000057e+02 3.660074000000000183e+01
1.291999999999999886e+02 5.450883000000000322e+01
1.292500000000000000e+02 2.515972999999999971e+01
1.293000000000000114e+02 4.946029999999999660e+01
1.293499999999999943e+02 4.533603000000000094e+01
1.294000000000000057e+02 5.045821000000000112e+01
1.294499999999999886e+02 5.199273999999999774e+01
1.295000000000000000e+02 5.509994999999999976e+01
1.295500000000000114e+02 2.438197999999999865e+01
1.295999999999999943e+02 3.495821000000000112e+01
1.296500000000000057e+02 4.414054999999999751e+01
1.296999999999999886e+02 5.083093999999999824e+01
1.297500000000000000e+02 4.214439000000000135e+01
1.298000000000000114e+02 6.002324999999999733e+01
1.298499999999999943e+02 4.983218999999999710e+01
1.299000000000000057e+02 3.850462000000000273e+01
1.299499999999999886e+02 3.712975000000000136e+01
1.300000000000000000e+02 4.165926999999999936e+01
1.300500000000000114e+02 8.088894000000000517e+01
1.300999999999999943e+02 2.988698000000000121e+01
1.301500000000000057e+02 4.185705000000000098e+01
1.301999999999999886e+02 3.673801999999999879e+01
1.302500000000000000e+02 3.515514000000000294e+01
1.303000000000000114e+02 2.441827999999999932e+01
1.303499999999999943e+02 5.502055000000000007e+01
1.304000000000000057e+02 6.619652000000000669e+01
1.304499999999999886e+02 2.819528000000000034e+01
1.305000000000000000e+02 1.768406999999999840e+01
1.305500000000000114e+02 3.094107999999999947e+01
1.305999999999999943e+02 1.413797199999999918e+02
1.306500000000000057e+02 9.015639999999999432e+00
1.306999999999999886e+02 3.639457999999999771e+01
1.307500000000000000e+02 2.999420999999999893e+01
1.308000000000000114e+02 5.151576000000000022e+01
1.308499999999999943e+02 4.803981999999999886e+01
1.309000000000000057e+02 2.685932000000000031e+01
1.309499999999999886e+02 3.754829999999999757e+01
1.310000000000000000e+02 5.430476999999999776e+01
1.310500000000000114e+02 4.387944000000000244e+01
1.310999999999999943e+02 1.299131999999999998e+01
1.311500000000000057e+02 1.506811000000000078e+01
1.311999999999999886e+02 3.170994999999999919e+01
1.312500000000000000e+02 5.737129999999999797e+01
1.313000000000000114e+02 3.766749999999999687e+01
1.313499999999999943e+02 3.379679999999999751e+01
1.314000000000000057e+02 3.339929000000000059e+01
1.314499999999999886e+02 4.141888000000000147e+01
1.315000000000000000e+02 4.049627000000000265e+01
1.315500000000000114e+02 3.038548000000000116e+01
1.315999999999999943e+02 9.245540000000000092e+00
1.316500000000000057e+02 4.781284999999999741e+01
1.316999999999999886e+02 3.798611999999999966e+01
1.317500000000000000e+02 1.821102000000000132e+01
1.318000000000000114e+02 3.372164999999999679e+01
1.318499999999999943e+02 2.029898999999999987e+01
1.319000000000000057e+02 3.744800000000000040e+01
1.319499999999999886e+02 3.194366000000000128e+01
1.320000000000000000e+02 1.126646999999999998e+01
1.320500000000000114e+02 4.831239000000000061e+01
1.320999999999999943e+02 4.529800999999999789e+01
1.321500000000000057e+02 1.973937000000000097e+01
1.321999999999999886e+02 3.630760999999999683e+01
1.322500000000000000e+02 3.606916999999999973e+01
1.323000000000000114e+02 2.399487999999999843e+01
1.323499999999999943e+02 4.920210000000000150e+01
1.324000000000000057e+02 1.048025999999999947e+01
1.324499999999999886e+02 4.528849000000000302e+01
1.325000000000000000e+02 4.341926000000000130e+01
1.325500000000000114e+02 2.890049000000000134e+01
1.325999999999999943e+02 7.223636000000000479e+01
1.326500000000000057e+02 7.018887999999999749e+01
1.326999999999999886e+02 4.472133999999999787e+01
1.327500000000000000e+02 1.982818999999999932e+01
1.328000000000000114e+02 3.205991999999999820e+01
1.328499999999999943e+02 3.393988000000000227e+01
1.329000000000000057e+02 6.430216000000000065e+01
1.329499999999999886e+02 2.747966999999999871e+01
1.330000000000000000e+02 6.468371000000000492e+01
1.330500000000000114e+02 1.511042999999999914e+01
1.330999999999999943e+02 4.530476999999999776e+01
1.331500000000000057e+02 5.285119000000000256e+01
1.331999999999999886e+02 3.708370000000000033e+01
1.332500000000000000e+02 3.420181000000000182e+01
1.333000000000000114e+02 5.009347999999999956e+01
1.333499999999999943e+02 3.549703000000000230e+01
1.334000000000000057e+02 1.141287599999999998e+02
1.334499999999999886e+02 4.479225999999999885e+01
1.335000000000000000e+02 3.505275999999999925e+01
1.335500000000000114e+02 4.490919999999999845e+01
1.335999999999999943e+02 2.297654999999999959e+01
1.336500000000000057e+02 1.864714999999999989e+01
1.336999999999999886e+02 2.986205999999999960e+01
1.337500000000000000e+02 2.470814999999999984e+01
1.338000000000000114e+02 4.816857999999999862e+01
1.338499999999999943e+02 1.691124999999999901e+01
1.339000000000000057e+02 4.986666000000000309e+01
1.339499999999999886e+02 2.198665000000000092e+01
1.340000000000000000e+02 3.410851000000000255e+01
1.340500000000000114e+02 3.277190999999999832e+01
1.340999999999999943e+02 6.874563000000000557e+01
1.341500000000000057e+02 3.754899999999999949e+01
1.341999999999999886e+02 3.137984000000000151e+01
1.342500000000000000e+02 7.433708000000000027e+01
1.343000000000000114e+02 3.101859999999999928e+01
1.343499999999999943e+02 4.663741000000000270e+01
1.344000000000000057e+02 1.787906999999999869e+01
1.344499999999999886e+02 3.466452000000000311e+01
1.345000000000000000e+02 1.862954999999999828e+01
1.345500000000000114e+02 4.385094999999999743e+01
1.345999999999999943e+02 3.175447000000000131e+01
1.346500000000000057e+02 3.474595999999999663e+01
1.346999999999999886e+02 4.189180000000000348e+01
1.347500000000000000e+02 8.491776000000000124e+01
1.348000000000000114e+02 2.134199999999999875e+01
1.348499999999999943e+02 3.818126999999999782e+01
1.349000000000000057e+02 4.609425999999999846e+01
1.349499999999999886e+02 5.092587000000000330e+01
1.350000000000000000e+02 2.991416999999999859e+01
1.350500000000000114e+02 9.650930000000000675e+00
1.350999999999999943e+02 2.762330000000000041e+01
1.351500000000000057e+02 1.690709000000000017e+01
1.351999999999999886e+02 2.533211000000000013e+01
1.352500000000000000e+02 2.154563999999999879e+01
1.353000000000000114e+02 2.335277999999999921e+01
1.353499999999999943e+02 2.509602999999999895e+01
1.354000000000000057e+02 2.687527000000000044e+01
1.354499999999999886e+02 3.598564999999999969e+01
1.355000000000000000e+02 3.576850000000000307e+01
1.355500000000000114e+02 2.706165999999999983e+01
1.355999999999999943e+02 4.223680000000000234e+01
1.356500000000000057e+02 3.303573999999999700e+01
1.356999999999999886e+02 2.703721000000000174e+01
1.357500000000000000e+02 1.047953000000000046e+01
1.358000000000000114e+02 2.508635999999999910e+01
1.358499999999999943e+02 4.269637999999999778e+01
1.359000000000000057e+02 2.547529000000000110e+01
1.359499999999999886e+02 2.919441000000000130e+01
1.360000000000000000e+02 2.689890000000000114e+01
1.360500000000000114e+02 2.000726999999999833e+01
1.360999999999999943e+02 3.100384999999999991e+01
1.361500000000000057e+02 4.167721999999999838e+01
1.361999999999999886e+02 4.263763000000000147e+01
1.362500000000000000e+02 1.822717000000000098e+01
1.363000000000000114e+02 4.586207999999999885e+01
1.363499999999999943e+02 2.764772999999999925e+01
1.364000000000000057e+02 3.226350000000000051e+01
1.364499999999999886e+02 3.767504000000000275e+01
1.365000000000000000e+02 2.515341000000000093e+01
1.365500000000000114e+02 4.075918999999999670e+01
1.365999999999999943e+02 4.975887999999999778e+01
1.366500000000000057e+02 3.408221999999999952e+01
1.366999999999999886e+02 3.933552000000000248e+01
1.367500000000000000e+02 3.333198999999999756e+01
1.368000000000000114e+02 4.002387999999999835e+01
1.368499999999999943e+02 3.855532000000000181e+01
1.369000000000000057e+02 2.849965999999999866e+01
1.369499999999999886e+02 5.225598999999999705e+01
1.370000000000000000e+02 2.970031000000000176e+01
1.370500000000000114e+02 5.070203999999999667e+01
1.370999999999999943e+02 5.105733000000000033e+01
1.371500000000000057e+02 4.256381999999999977e+01
1.371999999999999886e+02 4.987984999999999758e+01
1.372500000000000000e+02 3.149311000000000149e+01
1.373000000000000114e+02 3.537595999999999918e+01
1.373499999999999943e+02 4.491384999999999650e+01
1.374000000000000057e+02 5.325730999999999682e+01
1.374499999999999886e+02 4.068455000000000155e+01
1.375000000000000000e+02 2.206548000000000087e+01
1.375500000000000114e+02 3.693213000000000079e+01
1.375999999999999943e+02 4.362978999999999985e+01
1.376500000000000057e+02 2.578813999999999851e+01
1.376999999999999886e+02 1.732335000000000136e+01
1.377500000000000000e+02 4.822836999999999819e+01
1.378000000000000114e+02 4.705237000000000336e+01
1.378499999999999943e+02 4.712042999999999893e+01
1.379000000000000057e+02 1.881421999999999883e+01
1.379499999999999886e+02 2.937704000000000093e+01
1.380000000000000000e+02 3.565892000000000195e+01
1.380500000000000114e+02 3.970409999999999684e+01
1.380999999999999943e+02 3.341924999999999812e+01
1.381500000000000057e+02 3.538685000000000258e+01
1.381999999999999886e+02 2.558062999999999931e+01
1.382500000000000000e+02 3.703884999999999650e+01
1.383000000000000114e+02 3.602313000000000187e+01
1.383499999999999943e+02 3.936907000000000068e+01
1.384000000000000057e+02 6.525481999999999516e+01
1.384499999999999886e+02 3.127992000000000061e+01
1.385000000000000000e+02 1.439597999999999978e+01
1.385500000000000114e+02 4.406385999999999825e+01
1.385999999999999943e+02 2.768870000000000076e+01
1.386500000000000057e+02 4.555449999999999733e+01
1.386999999999999886e+02 3.421676000000000073e+01
1.387500000000000000e+02 3.664092999999999734e+01
1.388000000000000114e+02 3.975343999999999767e+01
1.388499999999999943e+02 4.732383999999999702e+01
1.389000000000000057e+02 4.396668999999999983e+01
1.389499999999999886e+02 2.330103000000000080e+01
1.390000000000000000e+02 4.733453000000000088e+01
1.390500000000000114e+02 3.873055000000000092e+01
1.390999999999999943e+02 5.116078999999999866e+01
1.391500000000000057e+02 5.204899999999999949e+01
1.391999999999999886e+02 3.807117999999999824e+01
1.392500000000000000e+02 1.682126999999999839e+01
1.393000000000000114e+02 3.127903999999999840e+01
1.393499999999999943e+02 4.281114000000000175e+01
1.394000000000000057e+02 4.182455000000000211e+01
1.394499999999999886e+02 1.895170999999999850e+01
1.395000000000000000e+02 4.006300000000000239e+01
1.395500000000000114e+02 4.621858000000000288e+01
1.395999999999999943e+02 4.795627999999999957e+01
1.396500000000000057e+02 2.391169999999999973e+01
1.396999999999999886e+02 4.236950999999999823e+01
1.397500000000000000e+02 4.241982999999999748e+01
1.398000000000000114e+02 4.559065999999999974e+01
1.398499999999999943e+02 4.247973999999999961e+01
1.399000000000000057e+02 3.783382999999999896e+01
1.399499999999999886e+02 3.179061000000000092e+01
1.400000000000000000e+02 1.287565999999999988e+01
1.400500000000000114e+02 4.367549999999999955e+01
1.400999999999999943e+02 6.962138000000000204e+01
1.401500000000000057e+02 6.921607000000000198e+01
1.401999999999999886e+02 4.426704000000000150e+01
1.402500000000000000e+02 4.080606000000000222e+01
1.403000000000000114e+02 4.497753000000000156e+01
1.403499999999999943e+02 5.379984000000000322e+01
1.404000000000000057e+02 3.350283000000000300e+01
1.404499999999999886e+02 3.047438999999999965e+01
1.405000000000000000e+02 5.441841999999999757e+01
1.405500000000000114e+02 4.182992999999999739e+01
1.405999999999999943e+02 3.891861000000000104e+01
1.406500000000000057e+02 3.054500000000000171e+01
1.406999999999999886e+02 3.470832000000000050e+01
1.407500000000000000e+02 5.372764999999999702e+01
1.408000000000000114e+02 2.830500999999999934e+01
1.408499999999999943e+02 6.315597999999999956e+01
1.409000000000000057e+02 5.083628000000000213e+01
1.409499999999999886e+02 3.695951999999999771e+01
1.410000000000000000e+02 4.300336999999999676e+01
1.410500000000000114e+02 5.312382000000000204e+01
1.410999999999999943e+02 4.455447999999999809e+01
1.411500000000000057e+02 5.559221000000000146e+01
1.411999999999999886e+02 5.007681000000000182e+01
1.412500000000000000e+02 5.087028000000000105e+01
1.413000000000000114e+02 1.973864999999999981e+01
1.413499999999999943e+02 4.413199999999999790e+01
1.414000000000000057e+02 5.278497999999999735e+01
1.414499999999999886e+02 4.751158999999999821e+01
1.415000000000000000e+02 3.080564999999999998e+01
1.415500000000000114e+02 4.281962999999999653e+01
1.415999999999999943e+02 4.662474999999999881e+01
1.416500000000000057e+02 2.051183999999999941e+01
1.416999999999999886e+02 4.264354000000000156e+01
1.417500000000000000e+02 2.402150999999999925e+01
1.418000000000000114e+02 4.337158999999999764e+01
1.418499999999999943e+02 5.486587999999999710e+01
1.419000000000000057e+02 3.631334999999999980e+01
1.419499999999999886e+02 4.026138000000000261e+01
1.420000000000000000e+02 4.125674000000000063e+01
1.420500000000000114e+02 3.786896000000000129e+01
1.420999999999999943e+02 3.963494000000000028e+01
1.421500000000000057e+02 1.211509999999999998e+01
1.421999999999999886e+02 2.356865000000000165e+01
1.422500000000000000e+02 3.417235999999999763e+01
1.423000000000000114e+02 1.889949000000000012e+01
1.423499999999999943e+02 3.987621000000000038e+01
1.424000000000000057e+02 4.250466999999999729e+01
1.424499999999999886e+02 5.158292999999999751e+01
1.425000000000000000e+02 3.260866000000000042e+01
1.425500000000000114e+02 5.543515000000000015e+01
1.425999999999999943e+02 5.100918999999999670e+01
1.426500000000000057e+02 2.935586999999999946e+01
1.426999999999999886e+02 4.094827999999999690e+01
1.427500000000000000e+02 3.639457000000000164e+01
1.428000000000000114e+02 2.596610000000000085e+01
1.428499999999999943e+02 3.049864000000000175e+01
1.429000000000000057e+02 2.627251000000000047e+01
1.429499999999999886e+02 2.538835999999999871e+01
1.430000000000000000e+02 3.552629999999999910e+01
1.430500000000000114e+02 3.893459000000000003e+01
1.430999999999999943e+02 4.670837000000000216e+01
1.431500000000000057e+02 9.809450000000000003e+00
1.431999999999999886e+02 3.192308999999999841e+01
1.432500000000000000e+02 5.414354000000000156e+01
1.433000000000000114e+02 3.001029000000000124e+01
1.433499999999999943e+02 5.337033999999999878e+01
1.434000000000000057e+02 3.333852000000000260e+01
1.434499999999999886e+02 2.900649999999999906e+01
1.435000000000000000e+02 3.864905000000000257e+01
1.435500000000000114e+02 2.846400999999999826e+01
1.435999999999999943e+02 2.412140000000000128e+01
1.436500000000000057e+02 3.478793999999999897e+01
1.436999999999999886e+02 3.176944999999999908e+01
1.437500000000000000e+02 3.115214999999999890e+01
1.438000000000000114e+02 3.649215000000000231e+01
1.438499999999999943e+02 4.509248000000000189e+01
1.439000000000000057e+02 4.204563000000000272e+01
1.439499999999999886e+02 3.951586999999999961e+01
1.440000000000000000e+02 4.506775999999999982e+01
1.440500000000000114e+02 3.787550000000000239e+01
1.440999999999999943e+02 3.261088000000000164e+01
1.441500000000000057e+02 5.331466999999999956e+01
1.441999999999999886e+02 1.387813000000000052e+01
1.442500000000000000e+02 2.073421000000000092e+01
1.443000000000000114e+02 3.322744999999999749e+01
1.443499999999999943e+02 3.071980999999999895e+01
1.444000000000000057e+02 3.473001000000000005e+01
1.444499999999999886e+02 4.060965999999999809e+01
1.445000000000000000e+02 3.233565000000000111e+01
1.445500000000000114e+02 5.115404999999999802e+01
1.445999999999999943e+02 5.007077999999999918e+01
1.446500000000000057e+02 1.013457999999999970e+01
1.446999999999999886e+02 2.482918000000000092e+01
1.447500000000000000e+02 2.678221999999999881e+01
1.448000000000000114e+02 2.206133000000000166e+01
1.448499999999999943e+02 3.656888000000000005e+01
1.449000000000000057e+02 3.280057999999999652e+01
1.449499999999999886e+02 4.369772999999999996e+01
1.450000000000000000e+02 1.803985000000000127e+01
1.450500000000000114e+02 2.363682000000000016e+01
1.450999999999999943e+02 8.469810000000000727e+00
1.451500000000000057e+02 5.155290999999999713e+01
1.451999999999999886e+02 3.813244999999999862e+01
1.452500000000000000e+02 3.119629000000000119e+01
1.453000000000000114e+02 4.451073999999999842e+01
1.453499999999999943e+02 4.564938000000000073e+01
1.454000000000000057e+02 4.254822000000000060e+01
1.454499999999999886e+02 3.944668999999999670e+01
1.455000000000000000e+02 2.488027999999999906e+01
1.455500000000000114e+02 3.365908000000000300e+01
1.455999999999999943e+02 2.838306000000000040e+01
1.456500000000000057e+02 1.437620000000000076e+01
1.456999999999999886e+02 2.497110999999999947e+01
1.457500000000000000e+02 2.889602000000000004e+01
1.458000000000000114e+02 4.434364000000000061e+01
1.458499999999999943e+02 1.825978999999999886e+01
1.459000000000000057e+02 5.080299000000000120e+01
1.459499999999999886e+02 1.971085000000000065e+01
1.460000000000000000e+02 4.830279999999999774e+01
1.460500000000000114e+02 3.561663000000000068e+01
1.460999999999999943e+02 2.872103999999999857e+01
1.461500000000000057e+02 4.880272000000000077e+01
1.461999999999999886e+02 3.498067999999999955e+01
1.462500000000000000e+02 2.409084999999999965e+01
1.463000000000000114e+02 2.218194000000000088e+01
1.463499999999999943e+02 3.564253000000000071e+01
1.464000000000000057e+02 1.643720000000000070e+01
1.464499999999999886e+02 2.769596999999999909e+01
1.465000000000000000e+02 1.873686999999999969e+01
1.465500000000000114e+02 3.182734999999999914e+01
1.465999999999999943e+02 2.931868000000000052e+01
1.466500000000000057e+02 4.097981000000000051e+01
1.466999999999999886e+02 4.037677000000000049e+01
1.467500000000000000e+02 2.476952999999999960e+01
1.468000000000000114e+02 3.966564999999999941e+01
1.468499999999999943e+02 4.889370000000000260e+01
1.469000000000000057e+02 5.159752999999999901e+01
1.469499999999999886e+02 2.454007000000000005e+01
1.470000000000000000e+02 4.319268999999999892e+01
1.470500000000000114e+02 4.741619000000000028e+01
1.470999999999999943e+02 2.474699999999999989e+01
1.471500000000000057e+02 4.036681000000000097e+01
1.471999999999999886e+02 2.557816000000000045e+01
1.472500000000000000e+02 1.973973000000000155e+01
1.473000000000000114e+02 2.706566000000000116e+01
1.473499999999999943e+02 8.612510000000000332e+00
1.474000000000000057e+02 1.901902000000000115e+01
1.474499999999999886e+02 4.001077000000000083e+01
1.475000000000000000e+02 2.239077999999999946e+01
1.475500000000000114e+02 2.946567999999999898e+01
1.475999999999999943e+02 4.037322999999999951e+01
1.476500000000000057e+02 4.377436000000000149e+01
1.476999999999999886e+02 4.074264999999999759e+01
1.477500000000000000e+02 4.563226999999999833e+01
1.478000000000000114e+02 4.055160999999999660e+01
1.478499999999999943e+02 4.435432999999999737e+01
1.479000000000000057e+02 4.264582000000000050e+01
1.479499999999999886e+02 1.200300999999999974e+01
1.480000000000000000e+02 3.637156999999999840e+01
1.480500000000000114e+02 4.999289999999999878e+01
1.480999999999999943e+02 1.117645000000000088e+01
1.481500000000000057e+02 4.242510999999999655e+01
1.481999999999999886e+02 4.255630000000000024e+01
1.482500000000000000e+02 4.359532000000000096e+01
1.483000000000000114e+02 2.775874999999999915e+01
1.483499999999999943e+02 3.754986000000000246e+01
1.484000000000000057e+02 3.823543000000000092e+01
1.484499999999999886e+02 4.592211000000000354e+01
1.485000000000000000e+02 3.321446000000000254e+01
1.485500000000000114e+02 2.517521999999999949e+01
1.485999999999999943e+02 4.495720000000000027e+01
1.486500000000000057e+02 2.380805000000000149e+01
1.486999999999999886e+02 4.016834000000000060e+01
1.487500000000000000e+02 2.967348000000000141e+01
1.488000000000000114e+02 4.590717999999999677e+01
1.488499999999999943e+02 3.793928999999999974e+01
1.489000000000000057e+02 2.938254999999999839e+01
1.489499999999999886e+02 4.069870000000000232e+01
1.490000000000000000e+02 2.570376999999999867e+01
1.490500000000000114e+02 2.577539000000000158e+01
1.490999999999999943e+02 1.855642999999999887e+01
1.491500000000000057e+02 2.316968999999999923e+01
1.491999999999999886e+02 1.447413000000000061e+01
1.492500000000000000e+02 3.261238000000000170e+01
1.493000000000000114e+02 1.744238999999999962e+01
1.493499999999999943e+02 3.439115999999999929e+01
1.494000000000000057e+02 2.542886999999999986e+01
1.494499999999999886e+02 3.040202000000000027e+01
1.495000000000000000e+02 3.776019999999999754e+01
1.495500000000000114e+02 2.966169000000000011e+01
1.495999999999999943e+02 4.384060999999999808e+01
1.496500000000000057e+02 1.553594999999999970e+01
1.496999999999999886e+02 2.552697999999999823e+01
1.497500000000000000e+02 2.629613000000000156e+01
1.498000000000000114e+02 4.185072999999999865e+01
1.498499999999999943e+02 3.686751000000000289e+01
1.499000000000000057e+02 3.366597999999999757e+01
1.499499999999999886e+02 5.382616999999999763e+01
1.500000000000000000e+02 4.498951000000000278e+01
