# Supplementary material for: Elevated concentrations cause upright alpha-synuclein conformation at lipid interfaces
Source: Nat Commun. 2023 Sep 18;14:5731. doi: 10.1038/s41467-023-39843-1 (PMC10507035; doi:10.1038/s41467-023-39843-1)
Supplement: Supplementary file 3 — Source Data [file 41467_2023_39843_MOESM3_ESM.zip › Source Data file/FigureS12/figS12_lowLPR_corr_s8_r2.txt]

0.000000000000000000e+00 nan
5.000000000000000278e-02 nan
1.000000000000000056e-01 nan
1.499999999999999944e-01 nan
2.000000000000000111e-01 nan
2.500000000000000000e-01 nan
2.999999999999999889e-01 nan
3.499999999999999778e-01 nan
4.000000000000000222e-01 nan
4.500000000000000111e-01 nan
5.000000000000000000e-01 nan
5.500000000000000444e-01 nan
5.999999999999999778e-01 nan
6.500000000000000222e-01 nan
6.999999999999999556e-01 nan
7.500000000000000000e-01 nan
8.000000000000000444e-01 nan
8.499999999999999778e-01 nan
9.000000000000000222e-01 nan
9.499999999999999556e-01 nan
1.000000000000000000e+00 nan
1.050000000000000044e+00 nan
1.100000000000000089e+00 nan
1.149999999999999911e+00 nan
1.199999999999999956e+00 nan
1.250000000000000000e+00 nan
1.300000000000000044e+00 nan
1.350000000000000089e+00 nan
1.399999999999999911e+00 nan
1.449999999999999956e+00 nan
1.500000000000000000e+00 nan
1.550000000000000044e+00 nan
1.600000000000000089e+00 nan
1.649999999999999911e+00 nan
1.699999999999999956e+00 nan
1.750000000000000000e+00 nan
1.800000000000000044e+00 nan
1.850000000000000089e+00 nan
1.899999999999999911e+00 nan
1.949999999999999956e+00 nan
2.000000000000000000e+00 nan
2.049999999999999822e+00 nan
2.100000000000000089e+00 nan
2.149999999999999911e+00 nan
2.200000000000000178e+00 nan
2.250000000000000000e+00 nan
2.299999999999999822e+00 nan
2.350000000000000089e+00 nan
2.399999999999999911e+00 nan
2.450000000000000178e+00 nan
2.500000000000000000e+00 nan
2.549999999999999822e+00 nan
2.600000000000000089e+00 nan
2.649999999999999911e+00 nan
2.700000000000000178e+00 nan
2.750000000000000000e+00 nan
2.799999999999999822e+00 nan
2.850000000000000089e+00 nan
2.899999999999999911e+00 nan
2.950000000000000178e+00 nan
3.000000000000000000e+00 nan
3.049999999999999822e+00 nan
3.100000000000000089e+00 nan
3.149999999999999911e+00 nan
3.200000000000000178e+00 nan
3.250000000000000000e+00 nan
3.299999999999999822e+00 nan
3.350000000000000089e+00 nan
3.399999999999999911e+00 nan
3.450000000000000178e+00 nan
3.500000000000000000e+00 nan
3.549999999999999822e+00 nan
3.600000000000000089e+00 nan
3.649999999999999911e+00 nan
3.700000000000000178e+00 nan
3.750000000000000000e+00 nan
3.799999999999999822e+00 nan
3.850000000000000089e+00 nan
3.899999999999999911e+00 nan
3.950000000000000178e+00 nan
4.000000000000000000e+00 nan
4.049999999999999822e+00 nan
4.099999999999999645e+00 nan
4.150000000000000355e+00 nan
4.200000000000000178e+00 nan
4.250000000000000000e+00 nan
4.299999999999999822e+00 nan
4.349999999999999645e+00 nan
4.400000000000000355e+00 nan
4.450000000000000178e+00 nan
4.500000000000000000e+00 nan
4.549999999999999822e+00 nan
4.599999999999999645e+00 nan
4.650000000000000355e+00 nan
4.700000000000000178e+00 nan
4.750000000000000000e+00 nan
4.799999999999999822e+00 nan
4.849999999999999645e+00 nan
4.900000000000000355e+00 nan
4.950000000000000178e+00 nan
5.000000000000000000e+00 nan
5.049999999999999822e+00 nan
5.099999999999999645e+00 nan
5.150000000000000355e+00 nan
5.200000000000000178e+00 nan
5.250000000000000000e+00 nan
5.299999999999999822e+00 nan
5.349999999999999645e+00 nan
5.400000000000000355e+00 nan
5.450000000000000178e+00 nan
5.500000000000000000e+00 nan
5.549999999999999822e+00 nan
5.599999999999999645e+00 nan
5.650000000000000355e+00 nan
5.700000000000000178e+00 nan
5.750000000000000000e+00 nan
5.799999999999999822e+00 nan
5.849999999999999645e+00 nan
5.900000000000000355e+00 nan
5.950000000000000178e+00 nan
6.000000000000000000e+00 nan
6.049999999999999822e+00 nan
6.099999999999999645e+00 nan
6.150000000000000355e+00 nan
6.200000000000000178e+00 nan
6.250000000000000000e+00 nan
6.299999999999999822e+00 nan
6.349999999999999645e+00 nan
6.400000000000000355e+00 nan
6.450000000000000178e+00 nan
6.500000000000000000e+00 nan
6.549999999999999822e+00 nan
6.599999999999999645e+00 nan
6.650000000000000355e+00 nan
6.700000000000000178e+00 nan
6.750000000000000000e+00 nan
6.799999999999999822e+00 nan
6.849999999999999645e+00 nan
6.900000000000000355e+00 nan
6.950000000000000178e+00 nan
7.000000000000000000e+00 nan
7.049999999999999822e+00 nan
7.099999999999999645e+00 nan
7.150000000000000355e+00 nan
7.200000000000000178e+00 nan
7.250000000000000000e+00 nan
7.299999999999999822e+00 nan
7.349999999999999645e+00 nan
7.400000000000000355e+00 nan
7.450000000000000178e+00 nan
7.500000000000000000e+00 nan
7.549999999999999822e+00 nan
7.599999999999999645e+00 nan
7.650000000000000355e+00 nan
7.700000000000000178e+00 nan
7.750000000000000000e+00 nan
7.799999999999999822e+00 nan
7.849999999999999645e+00 nan
7.900000000000000355e+00 nan
7.950000000000000178e+00 nan
8.000000000000000000e+00 nan
8.050000000000000711e+00 nan
8.099999999999999645e+00 nan
8.150000000000000355e+00 nan
8.199999999999999289e+00 nan
8.250000000000000000e+00 nan
8.300000000000000711e+00 nan
8.349999999999999645e+00 nan
8.400000000000000355e+00 nan
8.449999999999999289e+00 nan
8.500000000000000000e+00 nan
8.550000000000000711e+00 nan
8.599999999999999645e+00 nan
8.650000000000000355e+00 nan
8.699999999999999289e+00 nan
8.750000000000000000e+00 nan
8.800000000000000711e+00 nan
8.849999999999999645e+00 nan
8.900000000000000355e+00 nan
8.949999999999999289e+00 nan
9.000000000000000000e+00 nan
9.050000000000000711e+00 nan
9.099999999999999645e+00 nan
9.150000000000000355e+00 nan
9.199999999999999289e+00 nan
9.250000000000000000e+00 nan
9.300000000000000711e+00 nan
9.349999999999999645e+00 nan
9.400000000000000355e+00 nan
9.449999999999999289e+00 nan
9.500000000000000000e+00 nan
9.550000000000000711e+00 nan
9.599999999999999645e+00 nan
9.650000000000000355e+00 nan
9.699999999999999289e+00 nan
9.750000000000000000e+00 nan
9.800000000000000711e+00 nan
9.849999999999999645e+00 nan
9.900000000000000355e+00 nan
9.949999999999999289e+00 nan
1.000000000000000000e+01 nan
1.005000000000000071e+01 nan
1.009999999999999964e+01 nan
1.015000000000000036e+01 nan
1.019999999999999929e+01 nan
1.025000000000000000e+01 nan
1.030000000000000071e+01 nan
1.034999999999999964e+01 nan
1.040000000000000036e+01 nan
1.044999999999999929e+01 nan
1.050000000000000000e+01 nan
1.055000000000000071e+01 nan
1.059999999999999964e+01 nan
1.065000000000000036e+01 nan
1.069999999999999929e+01 nan
1.075000000000000000e+01 nan
1.080000000000000071e+01 nan
1.084999999999999964e+01 nan
1.090000000000000036e+01 nan
1.094999999999999929e+01 nan
1.100000000000000000e+01 nan
1.105000000000000071e+01 nan
1.109999999999999964e+01 nan
1.115000000000000036e+01 nan
1.119999999999999929e+01 nan
1.125000000000000000e+01 nan
1.130000000000000071e+01 nan
1.134999999999999964e+01 nan
1.140000000000000036e+01 nan
1.144999999999999929e+01 nan
1.150000000000000000e+01 nan
1.155000000000000071e+01 nan
1.159999999999999964e+01 nan
1.165000000000000036e+01 nan
1.169999999999999929e+01 nan
1.175000000000000000e+01 nan
1.180000000000000071e+01 nan
1.184999999999999964e+01 nan
1.190000000000000036e+01 nan
1.194999999999999929e+01 nan
1.200000000000000000e+01 nan
1.205000000000000071e+01 nan
1.209999999999999964e+01 nan
1.215000000000000036e+01 nan
1.219999999999999929e+01 nan
1.225000000000000000e+01 nan
1.230000000000000071e+01 nan
1.234999999999999964e+01 nan
1.240000000000000036e+01 nan
1.244999999999999929e+01 nan
1.250000000000000000e+01 nan
1.255000000000000071e+01 nan
1.259999999999999964e+01 nan
1.265000000000000036e+01 nan
1.269999999999999929e+01 nan
1.275000000000000000e+01 nan
1.280000000000000071e+01 nan
1.284999999999999964e+01 nan
1.290000000000000036e+01 nan
1.294999999999999929e+01 nan
1.300000000000000000e+01 nan
1.305000000000000071e+01 nan
1.309999999999999964e+01 nan
1.315000000000000036e+01 nan
1.319999999999999929e+01 nan
1.325000000000000000e+01 nan
1.330000000000000071e+01 nan
1.334999999999999964e+01 nan
1.340000000000000036e+01 nan
1.344999999999999929e+01 nan
1.350000000000000000e+01 nan
1.355000000000000071e+01 nan
1.359999999999999964e+01 nan
1.365000000000000036e+01 nan
1.369999999999999929e+01 nan
1.375000000000000000e+01 nan
1.380000000000000071e+01 nan
1.384999999999999964e+01 nan
1.390000000000000036e+01 nan
1.394999999999999929e+01 nan
1.400000000000000000e+01 nan
1.405000000000000071e+01 nan
1.409999999999999964e+01 nan
1.415000000000000036e+01 nan
1.419999999999999929e+01 nan
1.425000000000000000e+01 nan
1.430000000000000071e+01 nan
1.434999999999999964e+01 nan
1.440000000000000036e+01 nan
1.444999999999999929e+01 nan
1.450000000000000000e+01 nan
1.455000000000000071e+01 nan
1.459999999999999964e+01 nan
1.465000000000000036e+01 nan
1.469999999999999929e+01 nan
1.475000000000000000e+01 nan
1.480000000000000071e+01 nan
1.484999999999999964e+01 nan
1.490000000000000036e+01 nan
1.494999999999999929e+01 nan
1.500000000000000000e+01 nan
1.505000000000000071e+01 nan
1.509999999999999964e+01 nan
1.515000000000000036e+01 nan
1.519999999999999929e+01 nan
1.525000000000000000e+01 nan
1.530000000000000071e+01 nan
1.534999999999999964e+01 nan
1.540000000000000036e+01 nan
1.544999999999999929e+01 nan
1.550000000000000000e+01 nan
1.555000000000000071e+01 nan
1.559999999999999964e+01 nan
1.565000000000000036e+01 nan
1.569999999999999929e+01 nan
1.575000000000000000e+01 nan
1.580000000000000071e+01 nan
1.584999999999999964e+01 nan
1.590000000000000036e+01 nan
1.594999999999999929e+01 nan
1.600000000000000000e+01 nan
1.605000000000000071e+01 nan
1.610000000000000142e+01 nan
1.614999999999999858e+01 nan
1.619999999999999929e+01 nan
1.625000000000000000e+01 nan
1.630000000000000071e+01 nan
1.635000000000000142e+01 nan
1.639999999999999858e+01 nan
1.644999999999999929e+01 nan
1.650000000000000000e+01 nan
1.655000000000000071e+01 nan
1.660000000000000142e+01 nan
1.664999999999999858e+01 nan
1.669999999999999929e+01 nan
1.675000000000000000e+01 nan
1.680000000000000071e+01 nan
1.685000000000000142e+01 nan
1.689999999999999858e+01 nan
1.694999999999999929e+01 nan
1.700000000000000000e+01 nan
1.705000000000000071e+01 nan
1.710000000000000142e+01 nan
1.714999999999999858e+01 nan
1.719999999999999929e+01 nan
1.725000000000000000e+01 nan
1.730000000000000071e+01 nan
1.735000000000000142e+01 nan
1.739999999999999858e+01 nan
1.744999999999999929e+01 nan
1.750000000000000000e+01 nan
1.755000000000000071e+01 nan
1.760000000000000142e+01 nan
1.764999999999999858e+01 nan
1.769999999999999929e+01 nan
1.775000000000000000e+01 nan
1.780000000000000071e+01 nan
1.785000000000000142e+01 nan
1.789999999999999858e+01 nan
1.794999999999999929e+01 nan
1.800000000000000000e+01 nan
1.805000000000000071e+01 nan
1.810000000000000142e+01 nan
1.814999999999999858e+01 nan
1.819999999999999929e+01 nan
1.825000000000000000e+01 nan
1.830000000000000071e+01 nan
1.835000000000000142e+01 nan
1.839999999999999858e+01 nan
1.844999999999999929e+01 nan
1.850000000000000000e+01 nan
1.855000000000000071e+01 nan
1.860000000000000142e+01 nan
1.864999999999999858e+01 nan
1.869999999999999929e+01 nan
1.875000000000000000e+01 nan
1.880000000000000071e+01 nan
1.885000000000000142e+01 nan
1.889999999999999858e+01 nan
1.894999999999999929e+01 nan
1.900000000000000000e+01 nan
1.905000000000000071e+01 nan
1.910000000000000142e+01 nan
1.914999999999999858e+01 nan
1.919999999999999929e+01 nan
1.925000000000000000e+01 nan
1.930000000000000071e+01 nan
1.935000000000000142e+01 nan
1.939999999999999858e+01 nan
1.944999999999999929e+01 nan
1.950000000000000000e+01 nan
1.955000000000000071e+01 nan
1.960000000000000142e+01 nan
1.964999999999999858e+01 nan
1.969999999999999929e+01 nan
1.975000000000000000e+01 nan
1.980000000000000071e+01 nan
1.985000000000000142e+01 nan
1.989999999999999858e+01 nan
1.994999999999999929e+01 nan
2.000000000000000000e+01 nan
2.005000000000000071e+01 nan
2.010000000000000142e+01 nan
2.014999999999999858e+01 nan
2.019999999999999929e+01 nan
2.025000000000000000e+01 nan
2.030000000000000071e+01 nan
2.035000000000000142e+01 nan
2.039999999999999858e+01 nan
2.044999999999999929e+01 nan
2.050000000000000000e+01 nan
2.055000000000000071e+01 nan
2.060000000000000142e+01 nan
2.064999999999999858e+01 nan
2.069999999999999929e+01 nan
2.075000000000000000e+01 nan
2.080000000000000071e+01 nan
2.085000000000000142e+01 nan
2.089999999999999858e+01 nan
2.094999999999999929e+01 nan
2.100000000000000000e+01 nan
2.105000000000000071e+01 nan
2.110000000000000142e+01 nan
2.114999999999999858e+01 nan
2.119999999999999929e+01 nan
2.125000000000000000e+01 nan
2.130000000000000071e+01 nan
2.135000000000000142e+01 nan
2.139999999999999858e+01 nan
2.144999999999999929e+01 nan
2.150000000000000000e+01 nan
2.155000000000000071e+01 nan
2.160000000000000142e+01 nan
2.164999999999999858e+01 nan
2.169999999999999929e+01 nan
2.175000000000000000e+01 nan
2.180000000000000071e+01 nan
2.185000000000000142e+01 nan
2.189999999999999858e+01 nan
2.194999999999999929e+01 nan
2.200000000000000000e+01 nan
2.205000000000000071e+01 nan
2.210000000000000142e+01 nan
2.214999999999999858e+01 nan
2.219999999999999929e+01 nan
2.225000000000000000e+01 nan
2.230000000000000071e+01 nan
2.235000000000000142e+01 nan
2.239999999999999858e+01 nan
2.244999999999999929e+01 nan
2.250000000000000000e+01 nan
2.255000000000000071e+01 nan
2.260000000000000142e+01 nan
2.264999999999999858e+01 nan
2.269999999999999929e+01 nan
2.275000000000000000e+01 nan
2.280000000000000071e+01 nan
2.285000000000000142e+01 nan
2.289999999999999858e+01 nan
2.294999999999999929e+01 nan
2.300000000000000000e+01 nan
2.305000000000000071e+01 nan
2.310000000000000142e+01 nan
2.314999999999999858e+01 nan
2.319999999999999929e+01 nan
2.325000000000000000e+01 nan
2.330000000000000071e+01 nan
2.335000000000000142e+01 nan
2.339999999999999858e+01 nan
2.344999999999999929e+01 nan
2.350000000000000000e+01 nan
2.355000000000000071e+01 nan
2.360000000000000142e+01 nan
2.364999999999999858e+01 nan
2.369999999999999929e+01 nan
2.375000000000000000e+01 nan
2.380000000000000071e+01 nan
2.385000000000000142e+01 nan
2.389999999999999858e+01 nan
2.394999999999999929e+01 nan
2.400000000000000000e+01 nan
2.405000000000000071e+01 nan
2.410000000000000142e+01 nan
2.414999999999999858e+01 nan
2.419999999999999929e+01 nan
2.425000000000000000e+01 nan
2.430000000000000071e+01 nan
2.435000000000000142e+01 nan
2.439999999999999858e+01 nan
2.444999999999999929e+01 nan
2.450000000000000000e+01 nan
2.455000000000000071e+01 nan
2.460000000000000142e+01 nan
2.464999999999999858e+01 nan
2.469999999999999929e+01 nan
2.475000000000000000e+01 nan
2.480000000000000071e+01 nan
2.485000000000000142e+01 nan
2.489999999999999858e+01 nan
2.494999999999999929e+01 -1.559770093213480313e-01
2.500000000000000000e+01 -1.558977774150558659e-01
2.505000000000000071e+01 -1.573899393886256937e-01
2.510000000000000142e+01 -1.570667814520159689e-01
2.514999999999999858e+01 -1.555763625716335141e-01
2.519999999999999929e+01 -1.557719398391261834e-01
2.525000000000000000e+01 -1.524857191358529873e-01
2.530000000000000071e+01 -1.559197498218152511e-01
2.535000000000000142e+01 -1.554314198052129392e-01
2.539999999999999858e+01 -1.536869942692159208e-01
2.544999999999999929e+01 -1.534021525195084501e-01
2.550000000000000000e+01 -1.561610175564692726e-01
2.555000000000000071e+01 -1.562069833758558124e-01
2.560000000000000142e+01 -1.567877391381375385e-01
2.564999999999999858e+01 -1.560330101153355742e-01
2.569999999999999929e+01 -1.611189184853769885e-01
2.575000000000000000e+01 -1.600374996928332905e-01
2.580000000000000071e+01 -1.570676730779041741e-01
2.585000000000000142e+01 -1.578697796409479492e-01
2.589999999999999858e+01 -1.551378880047527553e-01
2.594999999999999929e+01 -1.557699212763870300e-01
2.600000000000000000e+01 -1.545914540855315711e-01
2.605000000000000071e+01 -1.560608567219047005e-01
2.610000000000000142e+01 -1.521511086906741639e-01
2.614999999999999858e+01 -1.519240224712301579e-01
2.619999999999999929e+01 -1.524570762888901587e-01
2.625000000000000000e+01 -1.497754820743915916e-01
2.630000000000000071e+01 -1.526106793247002102e-01
2.635000000000000142e+01 -1.501815519026081513e-01
2.639999999999999858e+01 -1.507669190505078471e-01
2.644999999999999929e+01 -1.500262428102214496e-01
2.650000000000000000e+01 -1.483102284637934087e-01
2.655000000000000071e+01 -1.485236901252573738e-01
2.660000000000000142e+01 -1.510383480897608821e-01
2.664999999999999858e+01 -1.504527669925793676e-01
2.669999999999999929e+01 -1.541196940997044684e-01
2.675000000000000000e+01 -1.541582711230891634e-01
2.680000000000000071e+01 -1.548178456276711468e-01
2.685000000000000142e+01 -1.555145599788986255e-01
2.689999999999999858e+01 -1.532088264136197975e-01
2.694999999999999929e+01 -1.516607192610225641e-01
2.700000000000000000e+01 -1.501709818338069491e-01
2.705000000000000071e+01 -1.496877633270376484e-01
2.710000000000000142e+01 -1.478528404905748717e-01
2.714999999999999858e+01 -1.479411424902436212e-01
2.719999999999999929e+01 -1.463596865359101662e-01
2.725000000000000000e+01 -1.472380735646396654e-01
2.730000000000000071e+01 -1.472562909204490900e-01
2.735000000000000142e+01 -1.447388208502991824e-01
2.739999999999999858e+01 -1.445582966682615322e-01
2.744999999999999929e+01 -1.436397731983518333e-01
2.750000000000000000e+01 -1.450537413825316868e-01
2.755000000000000071e+01 -1.472705245099222293e-01
2.760000000000000142e+01 -1.501425262554370310e-01
2.764999999999999858e+01 -1.518985425809956935e-01
2.769999999999999929e+01 -1.522360408077480243e-01
2.775000000000000000e+01 -1.558779369752069099e-01
2.780000000000000071e+01 -1.551279142679486134e-01
2.785000000000000142e+01 -1.549649668376564260e-01
2.789999999999999858e+01 -1.549796224606571071e-01
2.794999999999999929e+01 -1.540649336661291113e-01
2.800000000000000000e+01 -1.530523605723001224e-01
2.805000000000000071e+01 -1.527198455822872392e-01
2.810000000000000142e+01 -1.514430571687175597e-01
2.814999999999999858e+01 -1.520946591633391964e-01
2.819999999999999929e+01 -1.498697959397160828e-01
2.825000000000000000e+01 -1.500351159644030818e-01
2.830000000000000071e+01 -1.501642410168069486e-01
2.835000000000000142e+01 -1.504535056356013645e-01
2.839999999999999858e+01 -1.514568983959601878e-01
2.844999999999999929e+01 -1.514489616745393619e-01
2.850000000000000000e+01 -1.482339211922770461e-01
2.855000000000000071e+01 -1.482579237878927647e-01
2.860000000000000142e+01 -1.503361693675601407e-01
2.864999999999999858e+01 -1.476983287080324836e-01
2.869999999999999929e+01 -1.540601073232358564e-01
2.875000000000000000e+01 -1.523498749762834392e-01
2.880000000000000071e+01 -1.523510582921993040e-01
2.885000000000000142e+01 -1.507789816226458579e-01
2.889999999999999858e+01 -1.526403324160873487e-01
2.894999999999999929e+01 -1.513056487945531325e-01
2.900000000000000000e+01 -1.526623586616303874e-01
2.905000000000000071e+01 -1.526595760634695820e-01
2.910000000000000142e+01 -1.509765872156969002e-01
2.914999999999999858e+01 -1.511516582871223757e-01
2.919999999999999929e+01 -1.598121923070874584e-01
2.925000000000000000e+01 -1.597473924277152957e-01
2.930000000000000071e+01 -1.590187900393636722e-01
2.935000000000000142e+01 -1.602353070040105909e-01
2.939999999999999858e+01 -1.612486663229351358e-01
2.944999999999999929e+01 -1.614763687963942929e-01
2.950000000000000000e+01 -1.611718764572344365e-01
2.955000000000000071e+01 -1.608728537899625777e-01
2.960000000000000142e+01 -1.661912224595758769e-01
2.964999999999999858e+01 -1.655128551524854830e-01
2.969999999999999929e+01 -1.690354049551500426e-01
2.975000000000000000e+01 -1.733284758037988982e-01
2.980000000000000071e+01 -1.799732555148795821e-01
2.985000000000000142e+01 -1.801580488525086898e-01
2.989999999999999858e+01 -1.800773733570084079e-01
2.994999999999999929e+01 -1.800075626203681556e-01
3.000000000000000000e+01 -1.799613939824946662e-01
3.005000000000000071e+01 -1.801991438368034937e-01
3.010000000000000142e+01 -1.812828860523602870e-01
3.014999999999999858e+01 -1.820429399769637191e-01
3.019999999999999929e+01 -1.809206714260958304e-01
3.025000000000000000e+01 -1.774362184676413490e-01
3.030000000000000071e+01 -1.773097931190425747e-01
3.035000000000000142e+01 -1.781869414448434552e-01
3.039999999999999858e+01 -1.840813872915115224e-01
3.044999999999999929e+01 -1.895250916898021387e-01
3.050000000000000000e+01 -1.907191693678149114e-01
3.055000000000000071e+01 -1.903552953040339168e-01
3.060000000000000142e+01 -1.901417767561476291e-01
3.064999999999999858e+01 -1.910979248036338007e-01
3.069999999999999929e+01 -1.896150083143029741e-01
3.075000000000000000e+01 -1.903598727630574361e-01
3.080000000000000071e+01 -1.899653127564132349e-01
3.085000000000000142e+01 -1.920672809871044051e-01
3.089999999999999858e+01 -1.917481822077352072e-01
3.094999999999999929e+01 -1.920681687388231251e-01
3.100000000000000000e+01 -1.878620306378779581e-01
3.105000000000000071e+01 -1.883565815881476646e-01
3.110000000000000142e+01 -1.849037708313734651e-01
3.114999999999999858e+01 -1.848962149593095516e-01
3.119999999999999929e+01 -1.870425110028284266e-01
3.125000000000000000e+01 -1.907032065888056294e-01
3.130000000000000071e+01 -1.841580153929013031e-01
3.135000000000000142e+01 -1.862507889042621378e-01
3.139999999999999858e+01 -1.867556227359434828e-01
3.144999999999999929e+01 -1.856837235994426571e-01
3.150000000000000000e+01 -1.873342339550834734e-01
3.155000000000000071e+01 -1.915451973202756675e-01
3.160000000000000142e+01 -1.907636589075770439e-01
3.164999999999999858e+01 -1.947272143378246390e-01
3.169999999999999929e+01 -1.915086377310818155e-01
3.175000000000000000e+01 -1.909701722668506740e-01
3.180000000000000071e+01 -1.910129644307204666e-01
3.185000000000000142e+01 -1.935721133434026853e-01
3.189999999999999858e+01 -1.914206267933995509e-01
3.194999999999999929e+01 -1.914158001835660206e-01
3.200000000000000000e+01 -1.907547595439462729e-01
3.204999999999999716e+01 -1.900245935140662534e-01
3.210000000000000142e+01 -1.816106777818246309e-01
3.214999999999999858e+01 -1.827630309508717910e-01
3.220000000000000284e+01 -1.834071989745866271e-01
3.225000000000000000e+01 -1.818241087484481489e-01
3.229999999999999716e+01 -1.805444523296886317e-01
3.235000000000000142e+01 -1.800084233509498255e-01
3.239999999999999858e+01 -1.787403850709520514e-01
3.245000000000000284e+01 -1.785757998448262440e-01
3.250000000000000000e+01 -1.782466550349787182e-01
3.254999999999999716e+01 -1.788039864618591601e-01
3.260000000000000142e+01 -1.807869131567721166e-01
3.264999999999999858e+01 -1.815674834240645075e-01
3.270000000000000284e+01 -1.816031483323225504e-01
3.275000000000000000e+01 -1.826967550273588814e-01
3.279999999999999716e+01 -1.825127109880020915e-01
3.285000000000000142e+01 -1.845845510503826281e-01
3.289999999999999858e+01 -1.843883154872910379e-01
3.295000000000000284e+01 -1.875847416447991023e-01
3.300000000000000000e+01 -1.908162481787058773e-01
3.304999999999999716e+01 -1.857755230285081383e-01
3.310000000000000142e+01 -1.857551484327392977e-01
3.314999999999999858e+01 -1.857354630304331178e-01
3.320000000000000284e+01 -1.843090244121865784e-01
3.325000000000000000e+01 -1.864744833667403012e-01
3.329999999999999716e+01 -1.861609037741800976e-01
3.335000000000000142e+01 -1.857189629317849144e-01
3.339999999999999858e+01 -1.906576537289718931e-01
3.345000000000000284e+01 -1.880957548656665423e-01
3.350000000000000000e+01 -1.871576772753135165e-01
3.354999999999999716e+01 -1.877499465539111123e-01
3.360000000000000142e+01 -1.872443148626965481e-01
3.364999999999999858e+01 -1.877072470169517671e-01
3.370000000000000284e+01 -1.869626020811314127e-01
3.375000000000000000e+01 -1.876806642769425493e-01
3.379999999999999716e+01 -1.878850892717230381e-01
3.385000000000000142e+01 -1.903341065854575742e-01
3.389999999999999858e+01 -1.905593180309697876e-01
3.395000000000000284e+01 -1.927654667640460728e-01
3.400000000000000000e+01 -1.923679365893950777e-01
3.404999999999999716e+01 -1.926846568696882200e-01
3.410000000000000142e+01 -1.954582833216971793e-01
3.414999999999999858e+01 -1.931498459790652877e-01
3.420000000000000284e+01 -1.924351180781182502e-01
3.425000000000000000e+01 -1.916608501448673341e-01
3.429999999999999716e+01 -1.886391358832061604e-01
3.435000000000000142e+01 -1.883362200321899715e-01
3.439999999999999858e+01 -1.890284169156548899e-01
3.445000000000000284e+01 -1.888794360446974518e-01
3.450000000000000000e+01 -1.889458669021544801e-01
3.454999999999999716e+01 -1.897253828060931347e-01
3.460000000000000142e+01 -1.885129201511888675e-01
3.464999999999999858e+01 -1.884017560140336944e-01
3.470000000000000284e+01 -1.961181851686814859e-01
3.475000000000000000e+01 -1.974201083007851854e-01
3.479999999999999716e+01 -1.966314678596881305e-01
3.485000000000000142e+01 -1.967149179493222488e-01
3.489999999999999858e+01 -1.968260274043753255e-01
3.495000000000000284e+01 -1.968118102377991174e-01
3.500000000000000000e+01 -1.978370446460111509e-01
3.504999999999999716e+01 -1.997540525837806225e-01
3.510000000000000142e+01 -1.986087123925014963e-01
3.514999999999999858e+01 -1.961756699325720998e-01
3.520000000000000284e+01 -1.962124286028377185e-01
3.525000000000000000e+01 -1.957149534027345650e-01
3.529999999999999716e+01 -1.945832461336002017e-01
3.535000000000000142e+01 -1.939807222914166907e-01
3.539999999999999858e+01 -1.947863627571616019e-01
3.545000000000000284e+01 -1.937006339689723855e-01
3.550000000000000000e+01 -1.901594703825953414e-01
3.554999999999999716e+01 -1.898361081030367492e-01
3.560000000000000142e+01 -1.915527504518998170e-01
3.564999999999999858e+01 -1.905697362457243194e-01
3.570000000000000284e+01 -1.933189759583281153e-01
3.575000000000000000e+01 -1.926236679331466695e-01
3.579999999999999716e+01 -1.953668726105343423e-01
3.585000000000000142e+01 -1.947503593266927957e-01
3.589999999999999858e+01 -1.957053467619694898e-01
3.595000000000000284e+01 -1.968587692318958526e-01
3.600000000000000000e+01 -1.961555425226625404e-01
3.604999999999999716e+01 -1.955334916305930537e-01
3.610000000000000142e+01 -1.947112896836286910e-01
3.614999999999999858e+01 -1.930361678173768136e-01
3.620000000000000284e+01 -1.917431513508697227e-01
3.625000000000000000e+01 -1.893049768378164688e-01
3.629999999999999716e+01 -1.880653410651614843e-01
3.635000000000000142e+01 -1.869343534085508574e-01
3.639999999999999858e+01 -1.856650243757223540e-01
3.645000000000000284e+01 -1.881969159324421992e-01
3.650000000000000000e+01 -1.869358293302992857e-01
3.654999999999999716e+01 -1.840604186571611622e-01
3.660000000000000142e+01 -1.836517926781340848e-01
3.664999999999999858e+01 -1.812245372191557680e-01
3.670000000000000284e+01 -1.802934875155368377e-01
3.675000000000000000e+01 -1.791374933272370518e-01
3.679999999999999716e+01 -1.749575021760488014e-01
3.685000000000000142e+01 -1.735849368374857982e-01
3.689999999999999858e+01 -1.734228284078499216e-01
3.695000000000000284e+01 -1.751941313347723794e-01
3.700000000000000000e+01 -1.735340638787763179e-01
3.704999999999999716e+01 -1.733425224872921777e-01
3.710000000000000142e+01 -1.730179566892343923e-01
3.714999999999999858e+01 -1.700292124894263734e-01
3.720000000000000284e+01 -1.684656877852858670e-01
3.725000000000000000e+01 -1.648891328442807225e-01
3.729999999999999716e+01 -1.627976629023530630e-01
3.735000000000000142e+01 -1.561088050139961825e-01
3.739999999999999858e+01 -1.548096982545409672e-01
3.745000000000000284e+01 -1.525976827459429030e-01
3.750000000000000000e+01 -1.526272232348042102e-01
3.754999999999999716e+01 -1.513893322856582346e-01
3.760000000000000142e+01 -1.489868596291774316e-01
3.764999999999999858e+01 -1.463512320775829656e-01
3.770000000000000284e+01 -1.464706122854788073e-01
3.775000000000000000e+01 -1.426611616317453313e-01
3.779999999999999716e+01 -1.403819579909678650e-01
3.785000000000000142e+01 -1.368480109078133444e-01
3.789999999999999858e+01 -1.376631781210513328e-01
3.795000000000000284e+01 -1.343325180671744723e-01
3.800000000000000000e+01 -1.335235482973097521e-01
3.804999999999999716e+01 -1.289294535988412260e-01
3.810000000000000142e+01 -1.333407195729587325e-01
3.814999999999999858e+01 -1.318147852236639384e-01
3.820000000000000284e+01 -1.302058645411419968e-01
3.825000000000000000e+01 -1.261788012035183204e-01
3.829999999999999716e+01 -1.259455060441566632e-01
3.835000000000000142e+01 -1.229461874518127940e-01
3.839999999999999858e+01 -1.188490190481150399e-01
3.845000000000000284e+01 -1.147432071237754897e-01
3.850000000000000000e+01 -1.178650369371027351e-01
3.854999999999999716e+01 -1.219247826099798260e-01
3.860000000000000142e+01 -1.233081712163588417e-01
3.864999999999999858e+01 -1.224279815187931386e-01
3.870000000000000284e+01 -1.190645269399469713e-01
3.875000000000000000e+01 -1.159857718245867475e-01
3.879999999999999716e+01 -1.154276444809769903e-01
3.885000000000000142e+01 -1.086778688154131228e-01
3.889999999999999858e+01 -1.056127389912694947e-01
3.895000000000000284e+01 -1.009706326719243125e-01
3.900000000000000000e+01 -1.009182824400474132e-01
3.904999999999999716e+01 -1.015564843805774192e-01
3.910000000000000142e+01 -9.901690169692681232e-02
3.914999999999999858e+01 -9.874112653728048250e-02
3.920000000000000284e+01 -9.442344265581865959e-02
3.925000000000000000e+01 -9.211815141168247512e-02
3.929999999999999716e+01 -9.445758490965697196e-02
3.935000000000000142e+01 -1.007609997979349997e-01
3.939999999999999858e+01 -1.012100972691619555e-01
3.945000000000000284e+01 -1.009714298281621236e-01
3.950000000000000000e+01 -1.026256581435143478e-01
3.954999999999999716e+01 -1.022975609653033469e-01
3.960000000000000142e+01 -1.049640542524803710e-01
3.964999999999999858e+01 -1.045780503232330988e-01
3.970000000000000284e+01 -1.044754911464883251e-01
3.975000000000000000e+01 -1.049429257334962146e-01
3.979999999999999716e+01 -1.044012127658571348e-01
3.985000000000000142e+01 -1.043448776822072654e-01
3.989999999999999858e+01 -1.014369246930352242e-01
3.995000000000000284e+01 -9.960541829340192888e-02
4.000000000000000000e+01 -9.986372873026759522e-02
4.004999999999999716e+01 -9.733892340790832598e-02
4.010000000000000142e+01 -9.727612691455049532e-02
4.014999999999999858e+01 -9.746616180722565692e-02
4.020000000000000284e+01 -9.797716852741052140e-02
4.025000000000000000e+01 -9.976563788056191928e-02
4.029999999999999716e+01 -9.903598239737980424e-02
4.035000000000000142e+01 -9.834106024454289385e-02
4.039999999999999858e+01 -9.248741008410608921e-02
4.045000000000000284e+01 -9.155668887390068511e-02
4.050000000000000000e+01 -9.195243491609404740e-02
4.054999999999999716e+01 -9.240540086919896146e-02
4.060000000000000142e+01 -9.470112309095066183e-02
4.064999999999999858e+01 -9.443504450958481455e-02
4.070000000000000284e+01 -9.446481481336985175e-02
4.075000000000000000e+01 -9.263478164324888409e-02
4.079999999999999716e+01 -9.222063182754182409e-02
4.085000000000000142e+01 -9.204989716445105552e-02
4.089999999999999858e+01 -9.162388706868081212e-02
4.095000000000000284e+01 -8.831183635951043998e-02
4.100000000000000000e+01 -8.620585302354322188e-02
4.104999999999999716e+01 -8.755853283638431739e-02
4.110000000000000142e+01 -8.656435010202995217e-02
4.114999999999999858e+01 -8.621304836589313569e-02
4.120000000000000284e+01 -8.551402988997099108e-02
4.125000000000000000e+01 -8.625368406495458051e-02
4.129999999999999716e+01 -8.626373473654411206e-02
4.135000000000000142e+01 -8.222001156264330257e-02
4.139999999999999858e+01 -7.646922903858445475e-02
4.145000000000000284e+01 -7.630460606692845982e-02
4.150000000000000000e+01 -7.567901674131245759e-02
4.154999999999999716e+01 -7.186044079924160111e-02
4.160000000000000142e+01 -7.311185000538589218e-02
4.164999999999999858e+01 -7.638383750738449163e-02
4.170000000000000284e+01 -7.663887594775699308e-02
4.175000000000000000e+01 -7.604716516040564700e-02
4.179999999999999716e+01 -7.523151496452823439e-02
4.185000000000000142e+01 -7.512847368295424988e-02
4.189999999999999858e+01 -7.232683968867861801e-02
4.195000000000000284e+01 -6.992349089909366544e-02
4.200000000000000000e+01 -6.706511687645179409e-02
4.204999999999999716e+01 -6.378112004647887301e-02
4.210000000000000142e+01 -6.371443695457715273e-02
4.214999999999999858e+01 -6.624559797105282477e-02
4.220000000000000284e+01 -6.646716404058186645e-02
4.225000000000000000e+01 -6.683026616204779113e-02
4.229999999999999716e+01 -6.407742595082253911e-02
4.235000000000000142e+01 -6.383345231853487789e-02
4.239999999999999858e+01 -6.601817586759382850e-02
4.245000000000000284e+01 -6.245586208067346878e-02
4.250000000000000000e+01 -6.218212180657350235e-02
4.254999999999999716e+01 -1.142715160808571301e-01
4.260000000000000142e+01 -1.142326868249799871e-01
4.264999999999999858e+01 -1.149040662855398548e-01
4.270000000000000284e+01 -1.148360118602402696e-01
4.275000000000000000e+01 -1.140983225303106863e-01
4.279999999999999716e+01 -1.147640071534717227e-01
4.285000000000000142e+01 -1.128881645572396147e-01
4.289999999999999858e+01 -1.082654490878353082e-01
4.295000000000000284e+01 -1.018321183443182121e-01
4.300000000000000000e+01 -9.683897164272375901e-02
4.304999999999999716e+01 -9.754312898054103009e-02
4.310000000000000142e+01 -9.873872324566659864e-02
4.314999999999999858e+01 -9.804784787150466752e-02
4.320000000000000284e+01 -9.789649369988850935e-02
4.325000000000000000e+01 -9.678486647381312480e-02
4.329999999999999716e+01 -9.263280776245401416e-02
4.335000000000000142e+01 -9.185420172129286909e-02
4.339999999999999858e+01 -8.117445452698821007e-02
4.345000000000000284e+01 -7.904150045268487634e-02
4.350000000000000000e+01 -7.906328224530444204e-02
4.354999999999999716e+01 -7.863209644714971858e-02
4.360000000000000142e+01 -7.495812494277165339e-02
4.364999999999999858e+01 -7.612091467163777103e-02
4.370000000000000284e+01 -7.931465725569437908e-02
4.375000000000000000e+01 -7.940526321303659207e-02
4.379999999999999716e+01 -7.554988316190920650e-02
4.385000000000000142e+01 -7.437303074856189966e-02
4.389999999999999858e+01 -7.324078673994496858e-02
4.395000000000000284e+01 -7.421789802473131858e-02
4.400000000000000000e+01 -7.187827229390697514e-02
4.404999999999999716e+01 -7.297165501131006038e-02
4.410000000000000142e+01 -7.313731633741107907e-02
4.414999999999999858e+01 -7.488233455955130291e-02
4.420000000000000284e+01 -7.656923949414831676e-02
4.425000000000000000e+01 -7.953121766963393291e-02
4.429999999999999716e+01 -8.112367964130264009e-02
4.435000000000000142e+01 -8.138526015225006072e-02
4.439999999999999858e+01 -7.814861114025911659e-02
4.445000000000000284e+01 -7.488395422760470155e-02
4.450000000000000000e+01 -7.287271071661448330e-02
4.454999999999999716e+01 -7.154202619741395486e-02
4.460000000000000142e+01 -7.410299657706673204e-02
4.464999999999999858e+01 -7.043058384746798961e-02
4.470000000000000284e+01 -6.699024155048530216e-02
4.475000000000000000e+01 -6.746168775592306655e-02
4.479999999999999716e+01 -6.522715197294037814e-02
4.485000000000000142e+01 -6.341424867526132547e-02
4.489999999999999858e+01 -6.327998751999651394e-02
4.495000000000000284e+01 -5.985225274645541299e-02
4.500000000000000000e+01 -5.983127132166747575e-02
4.504999999999999716e+01 -5.948340435191000475e-02
4.510000000000000142e+01 -5.862895392635585068e-02
4.514999999999999858e+01 -5.916539270814934193e-02
4.520000000000000284e+01 -5.922874986639550809e-02
4.525000000000000000e+01 -6.256598835878024456e-02
4.529999999999999716e+01 -6.279900207999389306e-02
4.535000000000000142e+01 -6.217262753395715047e-02
4.539999999999999858e+01 -6.575408948936571629e-02
4.545000000000000284e+01 -6.713413568275665433e-02
4.550000000000000000e+01 -6.395033034111266557e-02
4.554999999999999716e+01 -6.351027032530602578e-02
4.560000000000000142e+01 -6.352477642333805019e-02
4.564999999999999858e+01 -6.125691122584804582e-02
4.570000000000000284e+01 -6.243248821688327649e-02
4.575000000000000000e+01 -6.683509256253793163e-02
4.579999999999999716e+01 -6.373061469799330692e-02
4.585000000000000142e+01 -6.382636028131298545e-02
4.589999999999999858e+01 -6.405681044767161381e-02
4.595000000000000284e+01 -7.144811862143107817e-02
4.600000000000000000e+01 -6.930984423760551405e-02
4.604999999999999716e+01 -7.053400076543318853e-02
4.610000000000000142e+01 -7.421573101706965825e-02
4.614999999999999858e+01 -7.406124801412600211e-02
4.620000000000000284e+01 -7.370173912589042531e-02
4.625000000000000000e+01 -7.576415799333409418e-02
4.629999999999999716e+01 -8.109157711290690407e-02
4.635000000000000142e+01 -8.172171279538040234e-02
4.639999999999999858e+01 -8.415834049152093321e-02
4.645000000000000284e+01 -8.468529311552477901e-02
4.650000000000000000e+01 -8.337237870489754010e-02
4.654999999999999716e+01 -8.114513275028546746e-02
4.660000000000000142e+01 -8.244042023762460092e-02
4.664999999999999858e+01 -8.727550559144871267e-02
4.670000000000000284e+01 -8.869753455770250372e-02
4.675000000000000000e+01 -9.528532613804156781e-02
4.679999999999999716e+01 -9.476497100223529868e-02
4.685000000000000142e+01 -1.000665209919997661e-01
4.689999999999999858e+01 -1.001494220450238198e-01
4.695000000000000284e+01 -9.821483944257623777e-02
4.700000000000000000e+01 -9.313331864688260964e-02
4.704999999999999716e+01 -9.466974080862380903e-02
4.710000000000000142e+01 -9.464807307607740749e-02
4.714999999999999858e+01 -9.771581312910844475e-02
4.720000000000000284e+01 -9.659234084903275952e-02
4.725000000000000000e+01 -9.229267330529744573e-02
4.729999999999999716e+01 -9.669693125950862278e-02
4.735000000000000142e+01 -9.635019225371332929e-02
4.739999999999999858e+01 -9.557706458909201452e-02
4.745000000000000284e+01 -1.224029445429249685e-01
4.750000000000000000e+01 -1.216089124858410059e-01
4.754999999999999716e+01 -1.240912295516348463e-01
4.760000000000000142e+01 -1.238810226860650454e-01
4.764999999999999858e+01 -1.260101053978045227e-01
4.770000000000000284e+01 -1.276038193279112054e-01
4.775000000000000000e+01 -1.274255634566972828e-01
4.779999999999999716e+01 -1.270683889464066518e-01
4.785000000000000142e+01 -1.266207588551652719e-01
4.789999999999999858e+01 -1.321667039513066133e-01
4.795000000000000284e+01 -1.326397078176092814e-01
4.800000000000000000e+01 -1.402502824831637906e-01
4.804999999999999716e+01 -1.401843256177160435e-01
4.810000000000000142e+01 -1.414693813656232868e-01
4.814999999999999858e+01 -1.408427876844390025e-01
4.820000000000000284e+01 -1.386964596821829432e-01
4.825000000000000000e+01 -1.396562008409969469e-01
4.829999999999999716e+01 -1.416210579538647596e-01
4.835000000000000142e+01 -1.416767587793891503e-01
4.839999999999999858e+01 -1.441592234297919550e-01
4.845000000000000284e+01 -1.480444792083719374e-01
4.850000000000000000e+01 -1.499801798165351918e-01
4.854999999999999716e+01 -1.540181362624344907e-01
4.860000000000000142e+01 -1.515280079903375543e-01
4.864999999999999858e+01 -1.511143761892403958e-01
4.870000000000000284e+01 -1.523878429423869141e-01
4.875000000000000000e+01 -1.518409749557602939e-01
4.879999999999999716e+01 -1.509781825884075335e-01
4.885000000000000142e+01 -1.548066113234617680e-01
4.889999999999999858e+01 -1.541193060598076148e-01
4.895000000000000284e+01 -1.528691228376620748e-01
4.900000000000000000e+01 -1.527549999009225334e-01
4.904999999999999716e+01 -1.512355741820357313e-01
4.910000000000000142e+01 -1.505518139679552503e-01
4.914999999999999858e+01 -1.489173725120531977e-01
4.920000000000000284e+01 -1.461696580640831633e-01
4.925000000000000000e+01 -1.430181915621502042e-01
4.929999999999999716e+01 -1.468565035260985807e-01
4.935000000000000142e+01 -1.457477000878832363e-01
4.939999999999999858e+01 -1.434640071272858808e-01
4.945000000000000284e+01 -1.432181745324914157e-01
4.950000000000000000e+01 -1.424408192804233475e-01
4.954999999999999716e+01 -1.420877899357106400e-01
4.960000000000000142e+01 -1.412085343519727809e-01
4.964999999999999858e+01 -1.399198028300359109e-01
4.970000000000000284e+01 -1.378563324076329810e-01
4.975000000000000000e+01 -1.418972380013507062e-01
4.979999999999999716e+01 -1.430745407229003230e-01
4.985000000000000142e+01 -1.440993606888601453e-01
4.989999999999999858e+01 -1.430236885290424587e-01
4.995000000000000284e+01 -1.394183183234977697e-01
5.000000000000000000e+01 -1.396456149139209402e-01
5.004999999999999716e+01 -1.350552050513240676e-01
5.010000000000000142e+01 -1.370423747169241813e-01
5.014999999999999858e+01 -1.356384753085416173e-01
5.020000000000000284e+01 -1.349363534743385218e-01
5.025000000000000000e+01 -1.366208391948742495e-01
5.029999999999999716e+01 -1.346430736376456883e-01
5.035000000000000142e+01 -1.342525618149972011e-01
5.039999999999999858e+01 -1.368851045942344191e-01
5.045000000000000284e+01 -1.363237658774248406e-01
5.050000000000000000e+01 -1.315510373590368376e-01
5.054999999999999716e+01 -1.317944385616462710e-01
5.060000000000000142e+01 -1.299643066282604453e-01
5.064999999999999858e+01 -1.336350275653319375e-01
5.070000000000000284e+01 -1.338127689317673286e-01
5.075000000000000000e+01 -1.364174578121340187e-01
5.079999999999999716e+01 -1.391866739061725089e-01
5.085000000000000142e+01 -1.415599726190087393e-01
5.089999999999999858e+01 -1.437909551958557741e-01
5.095000000000000284e+01 -1.407372795169730129e-01
5.100000000000000000e+01 -1.412062796683140609e-01
5.104999999999999716e+01 -1.383775839833260024e-01
5.110000000000000142e+01 -1.402723596109435866e-01
5.114999999999999858e+01 -1.358246728644408319e-01
5.120000000000000284e+01 -1.364780381949499966e-01
5.125000000000000000e+01 -1.373480225785744246e-01
5.129999999999999716e+01 -1.352658802783868464e-01
5.135000000000000142e+01 -1.360107141249318752e-01
5.139999999999999858e+01 -1.346493453180793720e-01
5.145000000000000284e+01 -1.350431191179988499e-01
5.150000000000000000e+01 -1.346494083040646605e-01
5.154999999999999716e+01 -1.341037083600301050e-01
5.160000000000000142e+01 -1.329765075939251806e-01
5.164999999999999858e+01 -1.328620807667329207e-01
5.170000000000000284e+01 -1.283954290172120150e-01
5.175000000000000000e+01 -1.279430271777468597e-01
5.179999999999999716e+01 -1.274906197620993553e-01
5.185000000000000142e+01 -1.274196829213788684e-01
5.189999999999999858e+01 -1.228777764316874854e-01
5.195000000000000284e+01 -1.229372054624655181e-01
5.200000000000000000e+01 -1.218669778209912347e-01
5.204999999999999716e+01 -1.239900369438627359e-01
5.210000000000000142e+01 -1.263344838550219396e-01
5.214999999999999858e+01 -1.260239155818341228e-01
5.220000000000000284e+01 -1.273316120764884929e-01
5.225000000000000000e+01 -1.273961973906450607e-01
5.229999999999999716e+01 -1.290494955108216768e-01
5.235000000000000142e+01 -1.325646197151454375e-01
5.239999999999999858e+01 -1.323495508468434667e-01
5.245000000000000284e+01 -1.356062004487841033e-01
5.250000000000000000e+01 -1.324006001417624145e-01
5.254999999999999716e+01 -1.300928622081918562e-01
5.260000000000000142e+01 -1.277041634922154723e-01
5.264999999999999858e+01 -1.255906435101793173e-01
5.270000000000000284e+01 -1.250341801443267675e-01
5.275000000000000000e+01 -1.238887089987111972e-01
5.279999999999999716e+01 -1.241359920878626344e-01
5.285000000000000142e+01 -1.220484679465861644e-01
5.289999999999999858e+01 -1.227040762213689046e-01
5.295000000000000284e+01 -1.215920961252296567e-01
5.300000000000000000e+01 -1.219448035030458177e-01
5.304999999999999716e+01 -1.221865491101408047e-01
5.310000000000000142e+01 -1.224499263027867685e-01
5.314999999999999858e+01 -1.203012163928832839e-01
5.320000000000000284e+01 -1.219937337008386857e-01
5.325000000000000000e+01 -1.185134491640959103e-01
5.329999999999999716e+01 -1.148403483553800813e-01
5.335000000000000142e+01 -1.141790063306171304e-01
5.339999999999999858e+01 -1.125754003685063009e-01
5.345000000000000284e+01 -1.120628971718630323e-01
5.350000000000000000e+01 -1.160515264055267948e-01
5.354999999999999716e+01 -1.165020562099554902e-01
5.360000000000000142e+01 -1.180350294058405275e-01
5.364999999999999858e+01 -1.172480049969935739e-01
5.370000000000000284e+01 -1.078453646674741029e-01
5.375000000000000000e+01 -1.085404888369730231e-01
5.379999999999999716e+01 -1.081770939244187102e-01
5.385000000000000142e+01 -1.111102720778257558e-01
5.389999999999999858e+01 -1.111831029544858435e-01
5.395000000000000284e+01 -1.105930640731110082e-01
5.400000000000000000e+01 -1.105667168010748547e-01
5.404999999999999716e+01 -1.113500222344910584e-01
5.410000000000000142e+01 -1.177613902477954860e-01
5.414999999999999858e+01 -1.181556501807517895e-01
5.420000000000000284e+01 -1.050523169706275850e-01
5.425000000000000000e+01 -1.077328456526589623e-01
5.429999999999999716e+01 -1.061078971162780354e-01
5.435000000000000142e+01 -1.052928261403184157e-01
5.439999999999999858e+01 -1.052759391706106912e-01
5.445000000000000284e+01 -1.056356638459736569e-01
5.450000000000000000e+01 -1.080788159926664993e-01
5.454999999999999716e+01 -1.065270403065856492e-01
5.460000000000000142e+01 -9.757086108014831338e-02
5.464999999999999858e+01 -9.823033355048382820e-02
5.470000000000000284e+01 -9.339737167087817926e-02
5.475000000000000000e+01 -8.648572013957042670e-02
5.479999999999999716e+01 -7.366479521278557208e-02
5.485000000000000142e+01 -7.437359750844521611e-02
5.489999999999999858e+01 -7.301825365630280895e-02
5.495000000000000284e+01 -7.033369124562896535e-02
5.500000000000000000e+01 -7.560398864228724813e-02
5.504999999999999716e+01 -7.290883115931209857e-02
5.510000000000000142e+01 -7.318111697865463394e-02
5.514999999999999858e+01 -7.163895142153994811e-02
5.520000000000000284e+01 -7.330601885198244350e-02
5.525000000000000000e+01 -7.927757883365496583e-02
5.529999999999999716e+01 -7.928168131897421478e-02
5.535000000000000142e+01 -7.598086218960332927e-02
5.539999999999999858e+01 -6.600849562128952019e-02
5.545000000000000284e+01 -6.047041012300543444e-02
5.550000000000000000e+01 -5.837072374723063783e-02
5.554999999999999716e+01 -5.505110926933291793e-02
5.560000000000000142e+01 -5.690684789316817482e-02
5.564999999999999858e+01 -5.603711595369147147e-02
5.570000000000000284e+01 -5.558191641407546346e-02
5.575000000000000000e+01 -5.511946939877568341e-02
5.579999999999999716e+01 -5.476959362064664355e-02
5.585000000000000142e+01 -5.448891838633760504e-02
5.589999999999999858e+01 -5.477939171636977966e-02
5.595000000000000284e+01 -5.304157242400273087e-02
5.600000000000000000e+01 -6.048406639678839680e-02
5.604999999999999716e+01 -5.968304522337451040e-02
5.610000000000000142e+01 -6.089600151988799198e-02
5.614999999999999858e+01 -5.921777853470729797e-02
5.620000000000000284e+01 -5.972032780673266344e-02
5.625000000000000000e+01 -6.036009375663432125e-02
5.629999999999999716e+01 -5.917367001280457450e-02
5.635000000000000142e+01 -5.931162521876440219e-02
5.639999999999999858e+01 -5.898316245460096668e-02
5.645000000000000284e+01 -5.901756618806731219e-02
5.650000000000000000e+01 -6.492176704011848321e-02
5.654999999999999716e+01 -6.490382244251988175e-02
5.660000000000000142e+01 -6.481914062229293672e-02
5.664999999999999858e+01 -6.399689703015316866e-02
5.670000000000000284e+01 -6.812284956353177601e-02
5.675000000000000000e+01 -6.378404660917427749e-02
5.679999999999999716e+01 -6.335341150324683146e-02
5.685000000000000142e+01 -6.317577492181980503e-02
5.689999999999999858e+01 -6.695236839030047071e-02
5.695000000000000284e+01 -6.463473679701950414e-02
5.700000000000000000e+01 -6.976532127950343942e-02
5.704999999999999716e+01 -6.968175374124999100e-02
5.710000000000000142e+01 -7.134887687900734465e-02
5.714999999999999858e+01 -7.067626965740655964e-02
5.720000000000000284e+01 -6.781183825818452859e-02
5.725000000000000000e+01 -6.755779981483746310e-02
5.729999999999999716e+01 -6.709338805408361639e-02
5.735000000000000142e+01 -6.695064612704502982e-02
5.739999999999999858e+01 -6.567246579040865451e-02
5.745000000000000284e+01 -6.586029930897710494e-02
5.750000000000000000e+01 -6.547225268201277426e-02
5.754999999999999716e+01 -6.415740415685822207e-02
5.760000000000000142e+01 -6.285100764241628724e-02
5.764999999999999858e+01 -5.974184743301987760e-02
5.770000000000000284e+01 -5.963800376729976732e-02
5.775000000000000000e+01 -5.681268863064235786e-02
5.779999999999999716e+01 -5.700347231396252906e-02
5.785000000000000142e+01 -5.111124014981674457e-02
5.789999999999999858e+01 -5.224047327779790528e-02
5.795000000000000284e+01 -5.230810333334923179e-02
5.800000000000000000e+01 -4.979229129111859692e-02
5.804999999999999716e+01 -4.888677278857957859e-02
5.810000000000000142e+01 -5.230533864743285716e-02
5.814999999999999858e+01 -4.783567955989080633e-02
5.820000000000000284e+01 -5.071206642861696146e-02
5.825000000000000000e+01 -4.636895233334631383e-02
5.829999999999999716e+01 -4.583076692758716875e-02
5.835000000000000142e+01 -4.390945936133086591e-02
5.839999999999999858e+01 -4.059102434322221092e-02
5.845000000000000284e+01 -4.216246439473374935e-02
5.850000000000000000e+01 -4.213326279103809385e-02
5.854999999999999716e+01 -3.733826079767774142e-02
5.860000000000000142e+01 -3.184477151581295573e-02
5.864999999999999858e+01 -3.102998170515557791e-02
5.870000000000000284e+01 -3.099737896075522442e-02
5.875000000000000000e+01 -3.094926150395330838e-02
5.879999999999999716e+01 -3.050494003247354244e-02
5.885000000000000142e+01 -2.687940095605564558e-02
5.889999999999999858e+01 -2.532881631974245179e-02
5.895000000000000284e+01 -2.225365460597763037e-02
5.900000000000000000e+01 -2.389748813996463508e-02
5.904999999999999716e+01 -2.354344521046262961e-02
5.910000000000000142e+01 -1.359568782916273193e-02
5.914999999999999858e+01 -1.616547650825547050e-02
5.920000000000000284e+01 -1.608875489826695065e-02
5.925000000000000000e+01 -1.586553938038406941e-02
5.929999999999999716e+01 -1.884855727310628254e-02
5.935000000000000142e+01 -1.930031915663426093e-02
5.939999999999999858e+01 -1.436163154251411667e-02
5.945000000000000284e+01 -1.432313540536083590e-02
5.950000000000000000e+01 -1.442214106677281414e-02
5.954999999999999716e+01 -1.581646375902035287e-02
5.960000000000000142e+01 -1.268042341764100134e-02
5.964999999999999858e+01 -1.258648698364013031e-02
5.970000000000000284e+01 3.849876336844277203e-03
5.975000000000000000e+01 6.921679118291905811e-03
5.979999999999999716e+01 7.544590733308971162e-03
5.985000000000000142e+01 7.581946386595765815e-03
5.989999999999999858e+01 7.713495661618670340e-03
5.995000000000000284e+01 7.654088154955379988e-03
6.000000000000000000e+01 5.953540556352090486e-03
6.004999999999999716e+01 7.634842187662851595e-03
6.010000000000000142e+01 6.041859524155840377e-03
6.014999999999999858e+01 2.387981402316402373e-03
6.020000000000000284e+01 3.870958677081883913e-03
6.025000000000000000e+01 1.156590631913123049e-03
6.029999999999999716e+01 2.577446336059664635e-03
6.035000000000000142e+01 2.763238581710652196e-03
6.039999999999999858e+01 1.053136256353622360e-02
6.045000000000000284e+01 1.247630324877486638e-02
6.050000000000000000e+01 1.100648664735264654e-02
6.054999999999999716e+01 1.425175500269744606e-02
6.060000000000000142e+01 1.407235688571742936e-02
6.064999999999999858e+01 1.418104920562997077e-02
6.070000000000000284e+01 1.728635390107300870e-02
6.075000000000000000e+01 1.730462959234619832e-02
6.079999999999999716e+01 1.828525107400804511e-02
6.085000000000000142e+01 1.826023640410546697e-02
6.089999999999999858e+01 2.020522544546329499e-02
6.095000000000000284e+01 2.218044549856932127e-02
6.100000000000000000e+01 2.361471800859286929e-02
6.104999999999999716e+01 2.357645833330879528e-02
6.110000000000000142e+01 2.710715835817078742e-02
6.114999999999999858e+01 2.651521566154975071e-02
6.120000000000000284e+01 2.627802370238687540e-02
6.125000000000000000e+01 2.567024822642704346e-02
6.129999999999999716e+01 2.955895412749845463e-02
6.135000000000000142e+01 3.071694599062998327e-02
6.139999999999999858e+01 3.264752002239619533e-02
6.145000000000000284e+01 3.247597885012345337e-02
6.150000000000000000e+01 3.776828227047712705e-02
6.154999999999999716e+01 3.747079870174194888e-02
6.160000000000000142e+01 3.879264871401100212e-02
6.164999999999999858e+01 3.884081981106700387e-02
6.170000000000000284e+01 4.020330114539845401e-02
6.175000000000000000e+01 4.209386623327273508e-02
6.179999999999999716e+01 4.013829156346279681e-02
6.185000000000000142e+01 4.180138498484528564e-02
6.189999999999999858e+01 4.165198075088804436e-02
6.195000000000000284e+01 4.165402320170259742e-02
6.200000000000000000e+01 4.262022735114510963e-02
6.204999999999999716e+01 4.305322178779111275e-02
6.210000000000000142e+01 4.240637838657096426e-02
6.214999999999999858e+01 4.189502952150207793e-02
6.220000000000000284e+01 4.473071403558007142e-02
6.225000000000000000e+01 3.889488299314413505e-02
6.229999999999999716e+01 3.996662281108623316e-02
6.235000000000000142e+01 3.805142331642018955e-02
6.239999999999999858e+01 4.066163758278064366e-02
6.245000000000000284e+01 4.050343902748059638e-02
6.250000000000000000e+01 4.039460472480748549e-02
6.254999999999999716e+01 3.996662757038967062e-02
6.260000000000000142e+01 4.154615418703048318e-02
6.264999999999999858e+01 4.222752755032747884e-02
6.270000000000000284e+01 4.201329755760411372e-02
6.275000000000000000e+01 4.135097586511457535e-02
6.279999999999999716e+01 3.685834297571604495e-02
6.285000000000000142e+01 3.624463477737543959e-02
6.289999999999999858e+01 3.908481010696982644e-02
6.295000000000000284e+01 3.567268639638455918e-02
6.300000000000000000e+01 3.243592781137127901e-02
6.304999999999999716e+01 2.770752968321000750e-02
6.310000000000000142e+01 2.782648999510932766e-02
6.314999999999999858e+01 2.451092400124176007e-02
6.320000000000000284e+01 2.014106596106965755e-02
6.325000000000000000e+01 1.955879891764508022e-02
6.329999999999999716e+01 1.799316574401648230e-02
6.335000000000000142e+01 1.810874500983551683e-02
6.339999999999999858e+01 1.590898793504925274e-02
6.345000000000000284e+01 1.063010006886021784e-02
6.350000000000000000e+01 5.877031631596053678e-03
6.354999999999999716e+01 5.381065987906309689e-03
6.360000000000000142e+01 5.693336482064338330e-03
6.364999999999999858e+01 6.814648596950998588e-03
6.370000000000000284e+01 8.086560663213721370e-03
6.375000000000000000e+01 8.529112916641542336e-03
6.379999999999999716e+01 7.133543583920599375e-03
6.385000000000000142e+01 -1.147519410440334554e-03
6.389999999999999858e+01 -3.643263897384307372e-03
6.395000000000000284e+01 -1.339958761127206868e-02
6.400000000000000000e+01 -1.246043932235481148e-02
6.404999999999999716e+01 -1.054924365620795411e-02
6.409999999999999432e+01 -1.469607074447262102e-02
6.415000000000000568e+01 -1.365255714435947842e-02
6.420000000000000284e+01 -1.414795557883253944e-02
6.425000000000000000e+01 -1.637950550417256734e-02
6.429999999999999716e+01 -1.698499291186135809e-02
6.434999999999999432e+01 2.407549472310073144e-03
6.440000000000000568e+01 1.234523109267400857e-03
6.445000000000000284e+01 1.915126641170439075e-03
6.450000000000000000e+01 7.136042031871487647e-03
6.454999999999999716e+01 3.553678765603964559e-03
6.459999999999999432e+01 4.682492986292465138e-03
6.465000000000000568e+01 2.343296071461951294e-03
6.470000000000000284e+01 3.203575098881246679e-03
6.475000000000000000e+01 6.869376029358689913e-03
6.479999999999999716e+01 5.237674814929282364e-03
6.484999999999999432e+01 7.699633472257090419e-04
6.490000000000000568e+01 1.499497277260358362e-03
6.495000000000000284e+01 4.505427441977860777e-03
6.500000000000000000e+01 2.977983232202013712e-03
6.504999999999999716e+01 -5.896738356538714677e-03
6.509999999999999432e+01 -3.193810402424749825e-03
6.515000000000000568e+01 -3.241400704197826971e-03
6.520000000000000284e+01 -3.472311568486904747e-03
6.525000000000000000e+01 5.258937316112263088e-03
6.529999999999999716e+01 5.705224827828499386e-03
6.534999999999999432e+01 3.239834237097776772e-03
6.540000000000000568e+01 3.169706560989884753e-03
6.545000000000000284e+01 6.534771593135941820e-04
6.550000000000000000e+01 -4.296649654860127104e-04
6.554999999999999716e+01 1.984484669394138978e-03
6.559999999999999432e+01 8.714266891434225074e-03
6.565000000000000568e+01 5.677112590371705299e-03
6.570000000000000284e+01 2.442752949448592087e-03
6.575000000000000000e+01 2.517870861743317507e-03
6.579999999999999716e+01 -3.406581448343317005e-03
6.584999999999999432e+01 -5.331559409470676587e-03
6.590000000000000568e+01 -5.211790850795852172e-03
6.595000000000000284e+01 -1.400720627313690493e-02
6.600000000000000000e+01 -1.904039169533091463e-02
6.604999999999999716e+01 -1.271464528321179788e-02
6.609999999999999432e+01 -2.138363090426127419e-02
6.615000000000000568e+01 -1.586745399952213184e-02
6.620000000000000284e+01 -1.317141395355066018e-02
6.625000000000000000e+01 -9.000428399948452382e-03
6.629999999999999716e+01 -1.051432462771340060e-02
6.634999999999999432e+01 -1.061348344868835378e-02
6.640000000000000568e+01 -2.278667830007842857e-02
6.645000000000000284e+01 -2.487623864693387296e-02
6.650000000000000000e+01 -2.569927452033851645e-02
6.654999999999999716e+01 -2.880013987712207527e-02
6.659999999999999432e+01 -2.852707592800994216e-02
6.665000000000000568e+01 -2.610751991211178458e-02
6.670000000000000284e+01 -2.622381153936890683e-02
6.675000000000000000e+01 -2.437258715158442668e-02
6.679999999999999716e+01 -1.827404450132020380e-02
6.684999999999999432e+01 -2.096420634067406794e-02
6.690000000000000568e+01 -2.723696244265065916e-02
6.695000000000000284e+01 -2.784317464522502797e-02
6.700000000000000000e+01 -2.641269882756770368e-02
6.704999999999999716e+01 -2.770920893615925681e-02
6.709999999999999432e+01 -2.340678544641383238e-02
6.715000000000000568e+01 -2.430011958529821811e-02
6.720000000000000284e+01 -2.608862448662267741e-02
6.725000000000000000e+01 -2.365869369848736317e-02
6.729999999999999716e+01 -2.278304046951360948e-02
6.734999999999999432e+01 -2.262746644781783723e-02
6.740000000000000568e+01 -1.774393586451012556e-02
6.745000000000000284e+01 -1.486930845568486086e-02
6.750000000000000000e+01 -1.571861995262971434e-02
6.754999999999999716e+01 -1.527100751090023668e-02
6.759999999999999432e+01 -1.802042487310301713e-02
6.765000000000000568e+01 -3.966525874170826263e-03
6.770000000000000284e+01 -4.013587161984831682e-03
6.775000000000000000e+01 -3.626525114174905876e-03
6.779999999999999716e+01 -1.753544733887315091e-02
6.784999999999999432e+01 -1.850498200034268736e-02
6.790000000000000568e+01 -2.060844437929533826e-02
6.795000000000000284e+01 -1.880637988670496100e-02
6.800000000000000000e+01 -1.713876732898227465e-02
6.804999999999999716e+01 -1.793389785723044361e-02
6.809999999999999432e+01 -1.973396649262320474e-02
6.815000000000000568e+01 -2.058573499148761907e-02
6.820000000000000284e+01 -2.072082989517124579e-02
6.825000000000000000e+01 -2.232625598874431877e-02
6.829999999999999716e+01 -2.269239407657817897e-02
6.834999999999999432e+01 -2.151037356814651871e-02
6.840000000000000568e+01 -2.724725644354040327e-02
6.845000000000000284e+01 -2.860274305494837563e-02
6.850000000000000000e+01 -2.642988756724541990e-02
6.854999999999999716e+01 -2.461065063558413521e-02
6.859999999999999432e+01 -2.496267883390360098e-02
6.865000000000000568e+01 -2.502919263391577276e-02
6.870000000000000284e+01 -2.516325548481120750e-02
6.875000000000000000e+01 -2.498259564776249969e-02
6.879999999999999716e+01 -2.618843086754994373e-02
6.884999999999999432e+01 -2.587899067650938079e-02
6.890000000000000568e+01 -2.559456516240438129e-02
6.895000000000000284e+01 -2.470395577041510637e-02
6.900000000000000000e+01 -2.541245213286030813e-02
6.904999999999999716e+01 -2.471071813607583420e-02
6.909999999999999432e+01 -2.300095317838784723e-02
6.915000000000000568e+01 -2.321901662053162119e-02
6.920000000000000284e+01 -1.565290954744988708e-02
6.925000000000000000e+01 -9.341554403763739634e-03
6.929999999999999716e+01 -9.269506296278156796e-03
6.934999999999999432e+01 -4.329197117800111586e-03
6.940000000000000568e+01 -7.254734698698899614e-03
6.945000000000000284e+01 -9.103693456123596733e-03
6.950000000000000000e+01 -7.954716229845282260e-03
6.954999999999999716e+01 -1.010487301184606092e-02
6.959999999999999432e+01 -9.692257413323492748e-03
6.965000000000000568e+01 -9.665384693714338532e-03
6.970000000000000284e+01 -9.499992700968467804e-03
6.975000000000000000e+01 -9.927063471226344263e-03
6.979999999999999716e+01 -7.247133506205873446e-03
6.984999999999999432e+01 -6.031125835390326387e-03
6.990000000000000568e+01 -2.933323625679621228e-03
6.995000000000000284e+01 -3.323766071545534388e-03
7.000000000000000000e+01 -6.217207785289539761e-03
7.004999999999999716e+01 -5.035499895481033647e-03
7.009999999999999432e+01 -5.011395692268723334e-03
7.015000000000000568e+01 -5.133172306977604876e-03
7.020000000000000284e+01 -6.141021349040745939e-03
7.025000000000000000e+01 -4.398579173473308318e-03
7.029999999999999716e+01 -4.515357323286396142e-03
7.034999999999999432e+01 -6.103306398176569156e-03
7.040000000000000568e+01 -3.361192706403253860e-03
7.045000000000000284e+01 -2.263704161484809095e-03
7.050000000000000000e+01 -3.077133821714423192e-03
7.054999999999999716e+01 -6.194151823770343776e-03
7.059999999999999432e+01 -8.442746431766843737e-03
7.065000000000000568e+01 -9.253189613208166742e-03
7.070000000000000284e+01 -7.932438552639555635e-03
7.075000000000000000e+01 7.342643692006082254e-04
7.079999999999999716e+01 -1.667358034562299281e-03
7.084999999999999432e+01 -3.553338388359151331e-03
7.090000000000000568e+01 -2.588056923239747276e-03
7.095000000000000284e+01 -5.152965106337728356e-03
7.100000000000000000e+01 -4.407583895165472637e-03
7.104999999999999716e+01 -5.260628275878775385e-03
7.109999999999999432e+01 2.164354982456911675e-03
7.115000000000000568e+01 -1.643156753779620536e-03
7.120000000000000284e+01 8.132720968072560883e-03
7.125000000000000000e+01 6.934474055241172247e-03
7.129999999999999716e+01 1.129854939213166369e-02
7.134999999999999432e+01 1.110491218394940929e-02
7.140000000000000568e+01 8.741462384265021035e-03
7.145000000000000284e+01 6.785052872865569504e-03
7.150000000000000000e+01 5.581596862463364048e-03
7.154999999999999716e+01 1.030914487581546628e-02
7.159999999999999432e+01 1.113508420347601550e-02
7.165000000000000568e+01 1.491483882302881668e-02
7.170000000000000284e+01 1.453194303096953105e-02
7.175000000000000000e+01 1.418860098652374377e-02
7.179999999999999716e+01 1.327698094709472282e-02
7.184999999999999432e+01 1.829367502451307442e-02
7.190000000000000568e+01 1.783187848884021376e-02
7.195000000000000284e+01 1.903205978521626401e-02
7.200000000000000000e+01 1.682110562533023837e-02
7.204999999999999716e+01 1.713496548155470436e-02
7.209999999999999432e+01 1.787076818225628513e-02
7.215000000000000568e+01 2.042383937720118267e-02
7.220000000000000284e+01 1.721636443426972224e-02
7.225000000000000000e+01 1.380316722789646025e-02
7.229999999999999716e+01 1.261745411680540406e-02
7.234999999999999432e+01 1.276402374864482776e-02
7.240000000000000568e+01 1.253308995816990526e-02
7.245000000000000284e+01 1.027030257838187216e-02
7.250000000000000000e+01 1.143991932148074979e-02
7.254999999999999716e+01 9.617384086268769561e-03
7.259999999999999432e+01 6.088049274004555915e-03
7.265000000000000568e+01 5.907669961692707181e-03
7.270000000000000284e+01 5.957948811780135537e-03
7.275000000000000000e+01 5.408970681170568659e-03
7.279999999999999716e+01 6.954788374227055536e-03
7.284999999999999432e+01 9.162233969771423417e-03
7.290000000000000568e+01 1.122554466623676590e-02
7.295000000000000284e+01 1.232837021535329591e-02
7.300000000000000000e+01 1.662944888864463511e-02
7.304999999999999716e+01 1.727926425033623689e-02
7.309999999999999432e+01 1.861827881903991774e-02
7.315000000000000568e+01 1.888767675749296673e-02
7.320000000000000284e+01 2.062975798055318236e-02
7.325000000000000000e+01 2.207071639196273374e-02
7.329999999999999716e+01 2.251413204687088138e-02
7.334999999999999432e+01 2.430961410675457068e-02
7.340000000000000568e+01 2.657649840323393284e-02
7.345000000000000284e+01 3.084930933944729503e-02
7.350000000000000000e+01 3.397579269739718633e-02
7.354999999999999716e+01 3.481723473722037054e-02
7.359999999999999432e+01 3.957611851824944377e-02
7.365000000000000568e+01 3.863053498755821685e-02
7.370000000000000284e+01 3.889905182652448473e-02
7.375000000000000000e+01 3.962886889396569773e-02
7.379999999999999716e+01 3.958907898799804426e-02
7.384999999999999432e+01 4.234073163808892148e-02
7.390000000000000568e+01 4.329745398852556659e-02
7.395000000000000284e+01 4.335338289083787849e-02
7.400000000000000000e+01 4.419139550315782233e-02
7.404999999999999716e+01 4.207612091928936149e-02
7.409999999999999432e+01 4.813461751458888299e-02
7.415000000000000568e+01 4.626664571213926630e-02
7.420000000000000284e+01 4.380548465393687557e-02
7.425000000000000000e+01 4.287622166308255323e-02
7.429999999999999716e+01 4.594958990799511561e-02
7.434999999999999432e+01 4.645185409075949096e-02
7.440000000000000568e+01 4.597278870421894759e-02
7.445000000000000284e+01 4.557109288655084023e-02
7.450000000000000000e+01 4.414378075359272346e-02
7.454999999999999716e+01 4.428935052062168976e-02
7.459999999999999432e+01 4.459552501534176649e-02
7.465000000000000568e+01 4.398600763464299152e-02
7.470000000000000284e+01 4.205773143194639629e-02
7.475000000000000000e+01 4.112402665882990138e-02
7.479999999999999716e+01 4.025541280803860561e-02
7.484999999999999432e+01 3.729167643373508534e-02
7.490000000000000568e+01 3.872637661853298857e-02
7.495000000000000284e+01 3.570726432357818059e-02
7.500000000000000000e+01 3.511968842345396247e-02
7.504999999999999716e+01 2.761124243793816255e-02
7.509999999999999432e+01 2.979420094294751159e-02
7.515000000000000568e+01 2.884443343279390407e-02
7.520000000000000284e+01 2.938005209307168950e-02
7.525000000000000000e+01 2.795094825201133171e-02
7.529999999999999716e+01 2.914091799083851075e-02
7.534999999999999432e+01 3.008913522608632624e-02
7.540000000000000568e+01 3.035428855536076789e-02
7.545000000000000284e+01 2.821003278479266435e-02
7.550000000000000000e+01 2.775417817454030323e-02
7.554999999999999716e+01 2.472522059399571981e-02
7.559999999999999432e+01 2.507434018157569944e-02
7.565000000000000568e+01 3.567851686196573530e-02
7.570000000000000284e+01 3.149000798679178759e-02
7.575000000000000000e+01 3.317526740215074460e-02
7.579999999999999716e+01 3.295186985417415670e-02
7.584999999999999432e+01 3.635332590301983136e-02
7.590000000000000568e+01 3.746327806442144304e-02
7.595000000000000284e+01 3.515653093350567387e-02
7.600000000000000000e+01 3.558971646252059168e-02
7.604999999999999716e+01 3.696330405214953013e-02
7.609999999999999432e+01 3.905833069238775351e-02
7.615000000000000568e+01 3.332010042975189212e-02
7.620000000000000284e+01 3.609025229189447015e-02
7.625000000000000000e+01 3.184352667165485373e-02
7.629999999999999716e+01 3.086741297350703919e-02
7.634999999999999432e+01 3.251022854781706467e-02
7.640000000000000568e+01 3.397013799251015487e-02
7.645000000000000284e+01 3.314619962002484516e-02
7.650000000000000000e+01 3.390916098708927906e-02
7.654999999999999716e+01 3.565830192677191951e-02
7.659999999999999432e+01 4.333692532341913012e-02
7.665000000000000568e+01 4.019948872100200660e-02
7.670000000000000284e+01 4.189566584568096830e-02
7.675000000000000000e+01 3.909076715680496333e-02
7.679999999999999716e+01 3.627002761004071568e-02
7.684999999999999432e+01 3.700851011144513231e-02
7.690000000000000568e+01 3.143611545216420944e-02
7.695000000000000284e+01 2.919009059662261776e-02
7.700000000000000000e+01 2.954600702633773668e-02
7.704999999999999716e+01 2.996635256182370033e-02
7.709999999999999432e+01 3.095052819200617283e-02
7.715000000000000568e+01 2.807596759480272819e-02
7.720000000000000284e+01 2.960380451925596901e-02
7.725000000000000000e+01 2.386007329260996651e-02
7.729999999999999716e+01 3.038904564063863237e-02
7.734999999999999432e+01 3.073119399343956018e-02
7.740000000000000568e+01 2.884148708366992414e-02
7.745000000000000284e+01 3.111579000469915854e-02
7.750000000000000000e+01 2.863055476413782843e-02
7.754999999999999716e+01 2.951187786458723400e-02
7.759999999999999432e+01 2.888313594700406620e-02
7.765000000000000568e+01 2.774821586825363881e-02
7.770000000000000284e+01 2.375481471616060561e-02
7.775000000000000000e+01 2.253725239752844833e-02
7.779999999999999716e+01 2.147829228709623173e-02
7.784999999999999432e+01 1.997786345800545496e-02
7.790000000000000568e+01 1.079349353695072816e-02
7.795000000000000284e+01 1.285102196475007216e-02
7.800000000000000000e+01 1.482241665843092929e-02
7.804999999999999716e+01 1.291257426733807487e-02
7.809999999999999432e+01 1.302639790773951409e-02
7.815000000000000568e+01 1.069086358066633977e-02
7.820000000000000284e+01 1.014851923887559459e-02
7.825000000000000000e+01 7.225017980711703931e-03
7.829999999999999716e+01 3.377291937898202825e-03
7.834999999999999432e+01 1.008568741986867398e-03
7.840000000000000568e+01 1.434781662753028229e-03
7.845000000000000284e+01 9.368712746307068838e-04
7.850000000000000000e+01 2.576919844401746873e-03
7.854999999999999716e+01 2.627340128780070085e-03
7.859999999999999432e+01 6.802223198992848711e-03
7.865000000000000568e+01 1.121853546446507574e-02
7.870000000000000284e+01 1.088366223937337583e-02
7.875000000000000000e+01 1.176309698971392780e-02
7.879999999999999716e+01 1.197517449702604521e-02
7.884999999999999432e+01 1.290906164895496214e-02
7.890000000000000568e+01 1.473806170473451228e-02
7.895000000000000284e+01 1.521291760346829905e-02
7.900000000000000000e+01 1.741015725373247502e-02
7.904999999999999716e+01 1.995032996807249992e-02
7.909999999999999432e+01 1.972396981312622699e-02
7.915000000000000568e+01 2.125357436254694810e-02
7.920000000000000284e+01 2.129593581859421866e-02
7.925000000000000000e+01 2.427919922930995081e-02
7.929999999999999716e+01 2.274387112972781413e-02
7.934999999999999432e+01 2.213815878192898143e-02
7.940000000000000568e+01 2.231052265336972915e-02
7.945000000000000284e+01 2.292053881492076700e-02
7.950000000000000000e+01 2.175583226258174727e-02
7.954999999999999716e+01 2.308405788826296823e-02
7.959999999999999432e+01 2.336357719268122510e-02
7.965000000000000568e+01 2.416190541139488779e-02
7.970000000000000284e+01 2.340516613435238841e-02
7.975000000000000000e+01 2.251693658268171666e-02
7.979999999999999716e+01 2.196463462605265787e-02
7.984999999999999432e+01 2.160351613094343981e-02
7.990000000000000568e+01 2.394083228382204789e-02
7.995000000000000284e+01 2.779338499783797975e-02
8.000000000000000000e+01 3.464271860992668151e-02
8.004999999999999716e+01 3.172535004446130902e-02
8.009999999999999432e+01 3.173203783181029192e-02
8.015000000000000568e+01 3.167693692085507551e-02
8.020000000000000284e+01 2.779951176606832580e-02
8.025000000000000000e+01 2.831020717199656325e-02
8.029999999999999716e+01 2.952752070638883092e-02
8.034999999999999432e+01 2.633929427339976037e-02
8.040000000000000568e+01 2.752651075841248615e-02
8.045000000000000284e+01 3.461672320741335934e-02
8.050000000000000000e+01 3.405583673632360531e-02
8.054999999999999716e+01 3.216024117589690035e-02
8.059999999999999432e+01 3.660960034245353684e-02
8.065000000000000568e+01 3.705958277563533437e-02
8.070000000000000284e+01 3.725761382493332496e-02
8.075000000000000000e+01 3.807661262476078751e-02
8.079999999999999716e+01 3.662297379561728350e-02
8.084999999999999432e+01 3.856638958124628674e-02
8.090000000000000568e+01 3.713008946692029910e-02
8.095000000000000284e+01 3.811893112934505029e-02
8.100000000000000000e+01 3.832530064418780691e-02
8.104999999999999716e+01 4.045054959640678738e-02
8.109999999999999432e+01 4.121563465354350503e-02
8.115000000000000568e+01 3.988382404582906798e-02
8.120000000000000284e+01 4.013509581860589398e-02
8.125000000000000000e+01 3.764434718945554315e-02
8.129999999999999716e+01 3.577464924605189972e-02
8.134999999999999432e+01 3.331530980782795165e-02
8.140000000000000568e+01 3.240679270687378544e-02
8.145000000000000284e+01 3.155154364710489184e-02
8.150000000000000000e+01 3.902250314419958288e-02
8.154999999999999716e+01 3.400072801368457520e-02
8.159999999999999432e+01 3.428845419522853072e-02
8.165000000000000568e+01 3.479933585511196109e-02
8.170000000000000284e+01 3.224911313700543070e-02
8.175000000000000000e+01 3.292250648358868020e-02
8.179999999999999716e+01 3.259696347269861599e-02
8.184999999999999432e+01 3.334517281402184230e-02
8.190000000000000568e+01 3.427845107240139189e-02
8.195000000000000284e+01 3.071644918524291459e-02
8.200000000000000000e+01 3.655456514682443175e-02
8.204999999999999716e+01 3.650869306836951322e-02
8.209999999999999432e+01 3.552796907244067104e-02
8.215000000000000568e+01 3.491940631277619389e-02
8.220000000000000284e+01 3.370354033478067252e-02
8.225000000000000000e+01 3.477046631742167215e-02
8.229999999999999716e+01 3.295487235314221997e-02
8.234999999999999432e+01 3.151139535099509170e-02
8.240000000000000568e+01 3.121591033365039847e-02
8.245000000000000284e+01 3.120005157173848936e-02
8.250000000000000000e+01 3.161606754299742944e-02
8.254999999999999716e+01 2.265484583876010982e-02
8.259999999999999432e+01 2.583903625342066218e-02
8.265000000000000568e+01 2.394816505936259166e-02
8.270000000000000284e+01 2.467698762601307216e-02
8.275000000000000000e+01 2.543012543808742879e-02
8.279999999999999716e+01 2.668240861947102430e-02
8.284999999999999432e+01 2.232296291668771013e-02
8.290000000000000568e+01 2.318167574110199108e-02
8.295000000000000284e+01 2.316776772991833641e-02
8.300000000000000000e+01 1.990612460082451587e-02
8.304999999999999716e+01 2.093291392823497937e-02
8.309999999999999432e+01 2.528987841175077758e-02
8.315000000000000568e+01 1.942814529825346442e-02
8.320000000000000284e+01 4.487502723219710665e-02
8.325000000000000000e+01 4.016049798087937411e-02
8.329999999999999716e+01 3.832792445238834833e-02
8.334999999999999432e+01 3.732137472975594755e-02
8.340000000000000568e+01 3.753116849601605132e-02
8.345000000000000284e+01 3.184420357967832765e-02
8.350000000000000000e+01 3.079358545516491102e-02
8.354999999999999716e+01 2.611618717382540450e-02
8.359999999999999432e+01 1.963899575815341789e-02
8.365000000000000568e+01 1.302319091718992169e-02
8.370000000000000284e+01 1.291592374628151851e-02
8.375000000000000000e+01 1.387123883855942777e-02
8.379999999999999716e+01 1.367771622719501229e-02
8.384999999999999432e+01 1.091450532555560300e-02
8.390000000000000568e+01 1.898680509255552123e-02
8.395000000000000284e+01 2.165006228521304185e-02
8.400000000000000000e+01 2.235985242940072976e-02
8.404999999999999716e+01 2.831870607191036213e-02
8.409999999999999432e+01 3.275170009455487946e-02
8.415000000000000568e+01 3.582194470031415529e-02
8.420000000000000284e+01 3.837997454332108677e-02
8.425000000000000000e+01 3.694119407980235581e-02
8.429999999999999716e+01 4.108048694174239873e-02
8.434999999999999432e+01 3.797453209762100684e-02
8.440000000000000568e+01 3.510663428694902471e-02
8.445000000000000284e+01 3.470950992425311105e-02
8.450000000000000000e+01 3.475387213148144888e-02
8.454999999999999716e+01 3.881446266047185178e-02
8.459999999999999432e+01 3.785402757776247518e-02
8.465000000000000568e+01 3.875330957405923038e-02
8.470000000000000284e+01 3.993729349485336533e-02
8.475000000000000000e+01 4.137113433762432124e-02
8.479999999999999716e+01 3.835093700142378631e-02
8.484999999999999432e+01 3.673374368555894220e-02
8.490000000000000568e+01 4.174633284260511473e-02
8.495000000000000284e+01 4.572989200415832761e-02
8.500000000000000000e+01 5.044194448252575097e-02
8.504999999999999716e+01 5.929150293086820483e-02
8.509999999999999432e+01 6.142184371536613119e-02
8.515000000000000568e+01 6.142972785569222188e-02
8.520000000000000284e+01 6.347945111302921717e-02
8.525000000000000000e+01 7.041861780000167881e-02
8.529999999999999716e+01 7.251458214348241449e-02
8.534999999999999432e+01 7.518342554253036603e-02
8.540000000000000568e+01 7.822450110012392488e-02
8.545000000000000284e+01 7.609629055777689111e-02
8.550000000000000000e+01 6.927289580494271071e-02
8.554999999999999716e+01 5.988628956464221720e-02
8.559999999999999432e+01 6.160127002848173744e-02
8.565000000000000568e+01 6.371903242315471450e-02
8.570000000000000284e+01 6.603848631397481184e-02
8.575000000000000000e+01 6.169042624219252952e-02
8.579999999999999716e+01 6.329152858182368613e-02
8.584999999999999432e+01 6.300235634832841713e-02
8.590000000000000568e+01 6.241371741816084673e-02
8.595000000000000284e+01 6.348249487315436868e-02
8.600000000000000000e+01 5.939311523238960389e-02
8.604999999999999716e+01 5.880234558111066545e-02
8.609999999999999432e+01 5.775625651180422981e-02
8.615000000000000568e+01 5.657744057169312307e-02
8.620000000000000284e+01 5.763823634486811565e-02
8.625000000000000000e+01 5.788629001618673248e-02
8.629999999999999716e+01 5.777786774946234299e-02
8.634999999999999432e+01 5.981255436976079531e-02
8.640000000000000568e+01 5.927645240291979506e-02
8.645000000000000284e+01 5.925149101182210221e-02
8.650000000000000000e+01 6.401595412599765667e-02
8.654999999999999716e+01 5.956723162481611378e-02
8.659999999999999432e+01 6.391954872292862633e-02
8.665000000000000568e+01 6.287344466632160955e-02
8.670000000000000284e+01 5.713998860765228532e-02
8.675000000000000000e+01 5.134194202695835374e-02
8.679999999999999716e+01 4.937544149302041524e-02
8.684999999999999432e+01 4.180377665342302484e-02
8.690000000000000568e+01 2.360582875299432198e-02
8.695000000000000284e+01 2.573948770906882288e-02
8.700000000000000000e+01 3.110033177524592143e-02
8.704999999999999716e+01 3.241197335408595170e-02
8.709999999999999432e+01 3.182154484475249734e-02
8.715000000000000568e+01 2.305245261480385471e-02
8.720000000000000284e+01 1.492420017597985600e-02
8.725000000000000000e+01 1.009880858411677830e-02
8.729999999999999716e+01 1.210354001744997320e-02
8.734999999999999432e+01 1.388125937141001034e-02
8.740000000000000568e+01 3.820337091526866419e-03
8.745000000000000284e+01 6.852038528125559309e-04
8.750000000000000000e+01 -2.473541673478878026e-04
8.754999999999999716e+01 -2.260466908105266803e-03
8.759999999999999432e+01 -8.376061529284555603e-04
8.765000000000000568e+01 -1.614121157973288142e-03
8.770000000000000284e+01 -5.449153278099637052e-03
8.775000000000000000e+01 9.620157981505044397e-04
8.779999999999999716e+01 6.353183896652186621e-03
8.784999999999999432e+01 1.456460267806643574e-02
8.790000000000000568e+01 2.685262639091247697e-02
8.795000000000000284e+01 3.388956303043091922e-02
8.800000000000000000e+01 2.502828029156763112e-02
8.804999999999999716e+01 4.105300159622537332e-02
8.809999999999999432e+01 4.474530827912447106e-02
8.815000000000000568e+01 1.085065078755319129e-01
8.820000000000000284e+01 1.115545681339223105e-01
8.825000000000000000e+01 1.134785229133467716e-01
8.829999999999999716e+01 1.167745439556847897e-01
8.834999999999999432e+01 1.226580039682910600e-01
8.840000000000000568e+01 1.222342040270555930e-01
8.845000000000000284e+01 1.236184886629926594e-01
8.850000000000000000e+01 1.283204191648533166e-01
8.854999999999999716e+01 1.285809342752102236e-01
8.859999999999999432e+01 1.277345711597541733e-01
8.865000000000000568e+01 1.233386815145583459e-01
8.870000000000000284e+01 1.221075471660009043e-01
8.875000000000000000e+01 1.196917590793947911e-01
8.879999999999999716e+01 1.209397160359003548e-01
8.884999999999999432e+01 1.212531488468055613e-01
8.890000000000000568e+01 1.221656069583920146e-01
8.895000000000000284e+01 1.226290876191977325e-01
8.900000000000000000e+01 1.220283212083953517e-01
8.904999999999999716e+01 1.206995058964806661e-01
8.909999999999999432e+01 1.254978719662668274e-01
8.915000000000000568e+01 1.261221999955341455e-01
8.920000000000000284e+01 1.265325343210379483e-01
8.925000000000000000e+01 1.246889758962057559e-01
8.929999999999999716e+01 1.241586236249491298e-01
8.934999999999999432e+01 1.279568040585099820e-01
8.940000000000000568e+01 1.303374773783431140e-01
8.945000000000000284e+01 1.229182753766530078e-01
8.950000000000000000e+01 1.305268334300418165e-01
8.954999999999999716e+01 1.335490872463771239e-01
8.959999999999999432e+01 1.331496757576106915e-01
8.965000000000000568e+01 1.369169989086973793e-01
8.970000000000000284e+01 1.333355747014125792e-01
8.975000000000000000e+01 1.351513529411056680e-01
8.979999999999999716e+01 1.405164742278178225e-01
8.984999999999999432e+01 1.435771964245214083e-01
8.990000000000000568e+01 1.447213488530166570e-01
8.995000000000000284e+01 1.444273929038568660e-01
9.000000000000000000e+01 1.483187137594670357e-01
9.004999999999999716e+01 1.539067948637260208e-01
9.009999999999999432e+01 1.518230044810328361e-01
9.015000000000000568e+01 1.524480949820356535e-01
9.020000000000000284e+01 1.514513789558037116e-01
9.025000000000000000e+01 1.600706579539672991e-01
9.029999999999999716e+01 1.586043016196746758e-01
9.034999999999999432e+01 1.605253849422092483e-01
9.040000000000000568e+01 1.575757876746895492e-01
9.045000000000000284e+01 1.591790209013173862e-01
9.050000000000000000e+01 1.607433654866549655e-01
9.054999999999999716e+01 1.613724670316839249e-01
9.059999999999999432e+01 1.607877923288459909e-01
9.065000000000000568e+01 1.624676180739625386e-01
9.070000000000000284e+01 1.649732271428524799e-01
9.075000000000000000e+01 1.633284973429057763e-01
9.079999999999999716e+01 1.650670457497886157e-01
9.084999999999999432e+01 1.639778522110990067e-01
9.090000000000000568e+01 1.642963256194214794e-01
9.095000000000000284e+01 1.635439724658584726e-01
9.100000000000000000e+01 1.624456253242316794e-01
9.104999999999999716e+01 1.686540700526248104e-01
9.109999999999999432e+01 1.684087203886084350e-01
9.115000000000000568e+01 1.676814529272787346e-01
9.120000000000000284e+01 1.703197684928463018e-01
9.125000000000000000e+01 1.715764108989043246e-01
9.129999999999999716e+01 1.679749502224346935e-01
9.134999999999999432e+01 1.653333237985889215e-01
9.140000000000000568e+01 1.687125134312817687e-01
9.145000000000000284e+01 1.690411307790172790e-01
9.150000000000000000e+01 1.701115271816005525e-01
9.154999999999999716e+01 1.687841208296025630e-01
9.159999999999999432e+01 1.694813756309214436e-01
9.165000000000000568e+01 1.701678214383048338e-01
9.170000000000000284e+01 1.674600544417709780e-01
9.175000000000000000e+01 1.656990596386109516e-01
9.179999999999999716e+01 1.637732154091188774e-01
9.184999999999999432e+01 1.549456632107153453e-01
9.190000000000000568e+01 1.543005364101591725e-01
9.195000000000000284e+01 1.550006990244596761e-01
9.200000000000000000e+01 1.533405867903230024e-01
9.204999999999999716e+01 1.511178786625628490e-01
9.209999999999999432e+01 1.520000218844049789e-01
9.215000000000000568e+01 1.580098981979376205e-01
9.220000000000000284e+01 1.584355453393833379e-01
9.225000000000000000e+01 1.581935980160890654e-01
9.229999999999999716e+01 1.583125390554276923e-01
9.234999999999999432e+01 1.584936449870979758e-01
9.240000000000000568e+01 1.579291122285540472e-01
9.245000000000000284e+01 1.649195606310683571e-01
9.250000000000000000e+01 1.632395008287700067e-01
9.254999999999999716e+01 1.647412941401850406e-01
9.259999999999999432e+01 1.661321142128882877e-01
9.265000000000000568e+01 1.739214856359843631e-01
9.270000000000000284e+01 1.737921102606028445e-01
9.275000000000000000e+01 1.688441211533885378e-01
9.279999999999999716e+01 1.841512877210032262e-01
9.284999999999999432e+01 1.842278697003945920e-01
9.290000000000000568e+01 1.843243106049078928e-01
9.295000000000000284e+01 1.841559755885460725e-01
9.300000000000000000e+01 1.833908383680045717e-01
9.304999999999999716e+01 1.858406674984416362e-01
9.309999999999999432e+01 1.843022555195544532e-01
9.315000000000000568e+01 1.844303640337330297e-01
9.320000000000000284e+01 1.892190622165867420e-01
9.325000000000000000e+01 1.899927556531814665e-01
9.329999999999999716e+01 1.888062935317306179e-01
9.334999999999999432e+01 1.837631564268020490e-01
9.340000000000000568e+01 1.893396956329167213e-01
9.345000000000000284e+01 1.914469447116554923e-01
9.350000000000000000e+01 1.920999194927121012e-01
9.354999999999999716e+01 1.867253502706958113e-01
9.359999999999999432e+01 1.882177106270380706e-01
9.365000000000000568e+01 1.895002638500808967e-01
9.370000000000000284e+01 1.868892828163765951e-01
9.375000000000000000e+01 1.849401249633289834e-01
9.379999999999999716e+01 1.798882484551622141e-01
9.384999999999999432e+01 1.786700595199476882e-01
9.390000000000000568e+01 1.749783236364318706e-01
9.395000000000000284e+01 1.736238424414760784e-01
9.400000000000000000e+01 1.686177586296704334e-01
9.404999999999999716e+01 1.690219562550203947e-01
9.409999999999999432e+01 1.715566364602124638e-01
9.415000000000000568e+01 1.728901232892987583e-01
9.420000000000000284e+01 1.703928453520671127e-01
9.425000000000000000e+01 1.681661080389193208e-01
9.429999999999999716e+01 1.700550423456440863e-01
9.434999999999999432e+01 1.656133459817955567e-01
9.440000000000000568e+01 1.624361341372550505e-01
9.445000000000000284e+01 1.597042630031084431e-01
9.450000000000000000e+01 1.576830432567573326e-01
9.454999999999999716e+01 1.557270646718602880e-01
9.459999999999999432e+01 1.527454277650565073e-01
9.465000000000000568e+01 1.530551574475191579e-01
9.470000000000000284e+01 1.519586176411852063e-01
9.475000000000000000e+01 1.505809234757129467e-01
9.479999999999999716e+01 1.493186337132864638e-01
9.484999999999999432e+01 1.457431521478707581e-01
9.490000000000000568e+01 1.477045190216578763e-01
9.495000000000000284e+01 1.478568438271578578e-01
9.500000000000000000e+01 1.453769083191727984e-01
9.504999999999999716e+01 1.455293735456363036e-01
9.509999999999999432e+01 1.455641812148653347e-01
9.515000000000000568e+01 1.437809294484326816e-01
9.520000000000000284e+01 1.410911269316284244e-01
9.525000000000000000e+01 1.383343705849169047e-01
9.529999999999999716e+01 1.353410951469130319e-01
9.534999999999999432e+01 1.323143728757073534e-01
9.540000000000000568e+01 1.321331285040477088e-01
9.545000000000000284e+01 1.321629345091339669e-01
9.550000000000000000e+01 1.327566528854714489e-01
9.554999999999999716e+01 1.386998844468605718e-01
9.559999999999999432e+01 1.365379888263337504e-01
9.565000000000000568e+01 1.329268789965079023e-01
9.570000000000000284e+01 1.319913186536261773e-01
9.575000000000000000e+01 1.305733092281835539e-01
9.579999999999999716e+01 1.300449174175205558e-01
9.584999999999999432e+01 1.359304789820622028e-01
9.590000000000000568e+01 1.357256573711986547e-01
9.595000000000000284e+01 1.345299875377163334e-01
9.600000000000000000e+01 1.313804041341359863e-01
9.604999999999999716e+01 1.307050055463153948e-01
9.609999999999999432e+01 1.355576569391096220e-01
9.615000000000000568e+01 1.352191285910082919e-01
9.620000000000000284e+01 1.353358955086923221e-01
9.625000000000000000e+01 1.355594741877235165e-01
9.629999999999999716e+01 1.417756705978794884e-01
9.634999999999999432e+01 1.404890917938142192e-01
9.640000000000000568e+01 1.402517041007905474e-01
9.645000000000000284e+01 1.407027468702324868e-01
9.650000000000000000e+01 1.410923250233579174e-01
9.654999999999999716e+01 1.418579196681300780e-01
9.659999999999999432e+01 1.413850782046179033e-01
9.665000000000000568e+01 1.406569864313151341e-01
9.670000000000000284e+01 1.404722389463243237e-01
9.675000000000000000e+01 1.400275862373960289e-01
9.679999999999999716e+01 1.406215555541133477e-01
9.684999999999999432e+01 1.415138835139818085e-01
9.690000000000000568e+01 1.411839637904359068e-01
9.695000000000000284e+01 1.444276283433557628e-01
9.700000000000000000e+01 1.435628074658372166e-01
9.704999999999999716e+01 1.405791015626822460e-01
9.709999999999999432e+01 1.428131574022098726e-01
9.715000000000000568e+01 1.467078125856939586e-01
9.720000000000000284e+01 1.457271992576804620e-01
9.725000000000000000e+01 1.444276225957069615e-01
9.729999999999999716e+01 1.470358437307218435e-01
9.734999999999999432e+01 1.500109639418815977e-01
9.740000000000000568e+01 1.506714661775064301e-01
9.745000000000000284e+01 1.532974662714367831e-01
9.750000000000000000e+01 1.529342539985671101e-01
9.754999999999999716e+01 1.541567114469449828e-01
9.759999999999999432e+01 1.529178528545405147e-01
9.765000000000000568e+01 1.520469634639774470e-01
9.770000000000000284e+01 1.514171452181458932e-01
9.775000000000000000e+01 1.475269191410894243e-01
9.779999999999999716e+01 1.474252336873455305e-01
9.784999999999999432e+01 1.423765896950398846e-01
9.790000000000000568e+01 1.441143762376796700e-01
9.795000000000000284e+01 1.431731985372916294e-01
9.800000000000000000e+01 1.419128330085873413e-01
9.804999999999999716e+01 1.397396374902549754e-01
9.809999999999999432e+01 1.394629511905564334e-01
9.815000000000000568e+01 1.377130961108469220e-01
9.820000000000000284e+01 1.331535466628365472e-01
9.825000000000000000e+01 1.327516057001813798e-01
9.829999999999999716e+01 1.347403853694541243e-01
9.834999999999999432e+01 1.342218091781126055e-01
9.840000000000000568e+01 1.323728665777893221e-01
9.845000000000000284e+01 1.344864192785741597e-01
9.850000000000000000e+01 1.351260490103999845e-01
9.854999999999999716e+01 1.357662683329371733e-01
9.859999999999999432e+01 1.354170219303613976e-01
9.865000000000000568e+01 1.346124521774723359e-01
9.870000000000000284e+01 1.328989557644033870e-01
9.875000000000000000e+01 1.300667842820213693e-01
9.879999999999999716e+01 1.307503016682489694e-01
9.884999999999999432e+01 1.290082686351938235e-01
9.890000000000000568e+01 1.283977520785023474e-01
9.895000000000000284e+01 1.277421663545292574e-01
9.900000000000000000e+01 1.264539477874767337e-01
9.904999999999999716e+01 1.267140415286170385e-01
9.909999999999999432e+01 1.209811193703732995e-01
9.915000000000000568e+01 1.250486245413487685e-01
9.920000000000000284e+01 1.258897787249440292e-01
9.925000000000000000e+01 1.226825951812814119e-01
9.929999999999999716e+01 1.235388010546470822e-01
9.934999999999999432e+01 1.236591948203965424e-01
9.940000000000000568e+01 1.236412574084683885e-01
9.945000000000000284e+01 1.235656430817452800e-01
9.950000000000000000e+01 1.267608023606259238e-01
9.954999999999999716e+01 1.260906363657385010e-01
9.959999999999999432e+01 1.270406255246735450e-01
9.965000000000000568e+01 1.248973694108301974e-01
9.970000000000000284e+01 1.258188638173245999e-01
9.975000000000000000e+01 1.285148550186375749e-01
9.979999999999999716e+01 1.280492049256453102e-01
9.984999999999999432e+01 1.298690837759755579e-01
9.990000000000000568e+01 1.280013849396153536e-01
9.995000000000000284e+01 1.291872061537098493e-01
1.000000000000000000e+02 1.287841533971267882e-01
1.000499999999999972e+02 1.281750688360381862e-01
1.000999999999999943e+02 1.324369967050161578e-01
1.001500000000000057e+02 1.321300566589684033e-01
1.002000000000000028e+02 1.300659450679134133e-01
1.002500000000000000e+02 1.284786992223387603e-01
1.002999999999999972e+02 1.267052446777010288e-01
1.003499999999999943e+02 1.263502138485284310e-01
1.004000000000000057e+02 1.226334619069197884e-01
1.004500000000000028e+02 1.203135932507795464e-01
1.005000000000000000e+02 1.179356824721322639e-01
1.005499999999999972e+02 1.166181857297977353e-01
1.005999999999999943e+02 1.151054620497696107e-01
1.006500000000000057e+02 1.134253342268146947e-01
1.007000000000000028e+02 1.134293480810109195e-01
1.007500000000000000e+02 1.143061616524775614e-01
1.007999999999999972e+02 1.134691392631838047e-01
1.008499999999999943e+02 1.139078292725524549e-01
1.009000000000000057e+02 1.090141169020839157e-01
1.009500000000000028e+02 1.081234008612156350e-01
1.010000000000000000e+02 1.072360203251477850e-01
1.010499999999999972e+02 1.057540542931759697e-01
1.010999999999999943e+02 1.043305231074365125e-01
1.011500000000000057e+02 1.071630973881439880e-01
1.012000000000000028e+02 1.061649201805359433e-01
1.012500000000000000e+02 1.111216800240366620e-01
1.012999999999999972e+02 1.110840253314119147e-01
1.013499999999999943e+02 1.109822182297433985e-01
1.014000000000000057e+02 1.112470344061190775e-01
1.014500000000000028e+02 1.108044832849529177e-01
1.015000000000000000e+02 1.101349325831648823e-01
1.015499999999999972e+02 1.105226259424508944e-01
1.015999999999999943e+02 1.080769986131918659e-01
1.016500000000000057e+02 1.067969792911080962e-01
1.017000000000000028e+02 1.084501155534922795e-01
1.017500000000000000e+02 1.054028027228547104e-01
1.017999999999999972e+02 1.059798002003896761e-01
1.018499999999999943e+02 1.043686609259636688e-01
1.019000000000000057e+02 1.025895456067991984e-01
1.019500000000000028e+02 1.024989575481305148e-01
1.020000000000000000e+02 1.015016443299433385e-01
1.020499999999999972e+02 1.018521056361844368e-01
1.020999999999999943e+02 9.984923353946333069e-02
1.021500000000000057e+02 9.928368283745207801e-02
1.022000000000000028e+02 1.007045169322833694e-01
1.022500000000000000e+02 1.006650597218013143e-01
1.022999999999999972e+02 9.804942070755978678e-02
1.023499999999999943e+02 9.743274920597684574e-02
1.024000000000000057e+02 9.942733309826454202e-02
1.024500000000000028e+02 1.023266837520068334e-01
1.025000000000000000e+02 1.027033642532072105e-01
1.025499999999999972e+02 1.004383958877882177e-01
1.025999999999999943e+02 9.791461974912644972e-02
1.026500000000000057e+02 9.611391785581231695e-02
1.027000000000000028e+02 9.701348604243166529e-02
1.027500000000000000e+02 9.561435908317322818e-02
1.027999999999999972e+02 9.181670699153715587e-02
1.028499999999999943e+02 9.048652229799453162e-02
1.029000000000000057e+02 9.609843279305425867e-02
1.029500000000000028e+02 9.532822332212882721e-02
1.030000000000000000e+02 9.330194574296550580e-02
1.030499999999999972e+02 9.539435688033355565e-02
1.030999999999999943e+02 9.594928364706345469e-02
1.031500000000000057e+02 9.598809209221252636e-02
1.032000000000000028e+02 9.549362713114523116e-02
1.032500000000000000e+02 9.605700986684993781e-02
1.032999999999999972e+02 9.524670573756101322e-02
1.033499999999999943e+02 9.547630344707093430e-02
1.034000000000000057e+02 9.595606582212790059e-02
1.034500000000000028e+02 9.709927976648199954e-02
1.035000000000000000e+02 9.755853800917665963e-02
1.035499999999999972e+02 9.766114861571915939e-02
1.035999999999999943e+02 9.710163821168503462e-02
1.036500000000000057e+02 9.313870234065306508e-02
1.037000000000000028e+02 9.305770420970009560e-02
1.037500000000000000e+02 8.950624750648943084e-02
1.037999999999999972e+02 8.695572844930657408e-02
1.038499999999999943e+02 8.348947384640013902e-02
1.039000000000000057e+02 8.229343674920824858e-02
1.039500000000000028e+02 8.222772695899271955e-02
1.040000000000000000e+02 8.050577449990838075e-02
1.040499999999999972e+02 7.681666168825419805e-02
1.040999999999999943e+02 7.369018171747876433e-02
1.041500000000000057e+02 7.154511982312608542e-02
1.042000000000000028e+02 6.817406396577094241e-02
1.042500000000000000e+02 6.499367809142653218e-02
1.042999999999999972e+02 6.455781072829878953e-02
1.043499999999999943e+02 6.463540622061657304e-02
1.044000000000000057e+02 6.235524595201136222e-02
1.044500000000000028e+02 6.180511883455716560e-02
1.045000000000000000e+02 6.124423245670884003e-02
1.045499999999999972e+02 6.118722226370462702e-02
1.045999999999999943e+02 6.204515354012019729e-02
1.046500000000000057e+02 6.408071145163229954e-02
1.047000000000000028e+02 6.258153848260221419e-02
1.047500000000000000e+02 6.252919857472744036e-02
1.047999999999999972e+02 6.244373747957098625e-02
1.048499999999999943e+02 5.819105855348813416e-02
1.049000000000000057e+02 5.927496462223425661e-02
1.049500000000000028e+02 5.866447239124518431e-02
1.050000000000000000e+02 5.891584542182218970e-02
1.050499999999999972e+02 5.958767024578146693e-02
1.050999999999999943e+02 5.620697003891611532e-02
1.051500000000000057e+02 5.442736104421624921e-02
1.052000000000000028e+02 5.309746014161528804e-02
1.052500000000000000e+02 5.202665126618033486e-02
1.052999999999999972e+02 5.143751355173400985e-02
1.053499999999999943e+02 5.024554351377596290e-02
1.054000000000000057e+02 4.713389245120078175e-02
1.054500000000000028e+02 4.400663652569353906e-02
1.055000000000000000e+02 4.352305176478338949e-02
1.055499999999999972e+02 3.962126280094600828e-02
1.055999999999999943e+02 3.776329327631942206e-02
1.056500000000000057e+02 3.582426211571800023e-02
1.057000000000000028e+02 3.293620157032800533e-02
1.057500000000000000e+02 3.154057414082679645e-02
1.057999999999999972e+02 3.081482845959458011e-02
1.058499999999999943e+02 2.740822142375178017e-02
1.059000000000000057e+02 2.954214283353282997e-02
1.059500000000000028e+02 2.573107472162428078e-02
1.060000000000000000e+02 2.435760325205710633e-02
1.060499999999999972e+02 2.202789811027143843e-02
1.060999999999999943e+02 1.846512000084319510e-02
1.061500000000000057e+02 1.570023185911356700e-02
1.062000000000000028e+02 1.546228252290773007e-02
1.062500000000000000e+02 1.514678133791468213e-02
1.062999999999999972e+02 1.629504755182280620e-02
1.063499999999999943e+02 1.571889142404463147e-02
1.064000000000000057e+02 1.707450571034732287e-02
1.064500000000000028e+02 2.041279846380713442e-02
1.065000000000000000e+02 1.898021305310898521e-02
1.065499999999999972e+02 1.636295694726841790e-02
1.065999999999999943e+02 1.328868117276644362e-02
1.066500000000000057e+02 1.297971582592649664e-02
1.067000000000000028e+02 1.434631888985531990e-02
1.067500000000000000e+02 1.469970015728222154e-02
1.067999999999999972e+02 1.571882747636545521e-02
1.068499999999999943e+02 1.322546468598723504e-02
1.069000000000000057e+02 1.226578505796433252e-02
1.069500000000000028e+02 1.514307080786444527e-02
1.070000000000000000e+02 1.495272302119413955e-02
1.070499999999999972e+02 1.468401039235998733e-02
1.070999999999999943e+02 1.514139405061195459e-02
1.071500000000000057e+02 1.632824002865690058e-02
1.072000000000000028e+02 1.885964877084971014e-02
1.072500000000000000e+02 1.589211389145821912e-02
1.072999999999999972e+02 1.585052413446877070e-02
1.073499999999999943e+02 1.568119445761809866e-02
1.074000000000000057e+02 1.654262277681689541e-02
1.074500000000000028e+02 1.457334972866960662e-02
1.075000000000000000e+02 1.427580678798138873e-02
1.075499999999999972e+02 1.872768032232558638e-02
1.075999999999999943e+02 1.818259611808255988e-02
1.076500000000000057e+02 1.953869423196357563e-02
1.077000000000000028e+02 1.737431043330089908e-02
1.077500000000000000e+02 1.773084918477686733e-02
1.077999999999999972e+02 1.331588534246170782e-02
1.078499999999999943e+02 1.644480056879982222e-02
1.079000000000000057e+02 1.338876648745423135e-02
1.079500000000000028e+02 1.527874820740458134e-02
1.080000000000000000e+02 1.337368432615731843e-02
1.080499999999999972e+02 1.433120148900308283e-02
1.080999999999999943e+02 1.624867802837104414e-02
1.081500000000000057e+02 1.205820312930571542e-02
1.082000000000000028e+02 1.784544597794119128e-02
1.082500000000000000e+02 1.743047862593474773e-02
1.082999999999999972e+02 1.744778899978248130e-02
1.083499999999999943e+02 1.802302483466056149e-02
1.084000000000000057e+02 1.781955763355917710e-02
1.084500000000000028e+02 1.629388765784063955e-02
1.085000000000000000e+02 1.555631065828173148e-02
1.085499999999999972e+02 1.440281404193725912e-02
1.085999999999999943e+02 1.585215884382113610e-02
1.086500000000000057e+02 1.383964310736659174e-02
1.087000000000000028e+02 1.323051400861270308e-02
1.087500000000000000e+02 8.435361456440746905e-03
1.087999999999999972e+02 8.545523583942823964e-03
1.088499999999999943e+02 6.324778947401932597e-03
1.089000000000000057e+02 9.125021202957672023e-03
1.089500000000000028e+02 9.398099622417986979e-03
1.090000000000000000e+02 5.771926841727268755e-03
1.090499999999999972e+02 7.078998912891382687e-03
1.090999999999999943e+02 9.784247310091673949e-03
1.091500000000000057e+02 1.064930906384979961e-02
1.092000000000000028e+02 1.142082866680898569e-02
1.092500000000000000e+02 1.176678501029591699e-02
1.092999999999999972e+02 1.150736519584165223e-02
1.093499999999999943e+02 8.175234936568687161e-03
1.094000000000000057e+02 7.516083180613039073e-03
1.094500000000000028e+02 6.709576889879947589e-03
1.095000000000000000e+02 8.318600666097054896e-03
1.095499999999999972e+02 9.568985443970589796e-03
1.095999999999999943e+02 8.016246865366994517e-03
1.096500000000000057e+02 4.550472390181662004e-03
1.097000000000000028e+02 7.712377645778198572e-03
1.097500000000000000e+02 7.854383278972056764e-03
1.097999999999999972e+02 4.949872407702050198e-03
1.098499999999999943e+02 3.250793103915853438e-03
1.099000000000000057e+02 1.031157621588485538e-03
1.099500000000000028e+02 8.272388069532229894e-04
1.100000000000000000e+02 -7.385984729715690603e-04
1.100499999999999972e+02 3.077689156500593940e-03
1.100999999999999943e+02 2.560849441638798039e-03
1.101500000000000057e+02 5.751999974963257524e-03
1.102000000000000028e+02 4.397445728308128909e-03
1.102500000000000000e+02 4.873496175984525294e-03
1.102999999999999972e+02 2.889119330983120574e-03
1.103499999999999943e+02 3.610133297378935891e-03
1.104000000000000057e+02 2.626496825455742687e-03
1.104500000000000028e+02 1.392801273798696974e-03
1.105000000000000000e+02 -1.407725772068933387e-03
1.105499999999999972e+02 -9.411781048549831830e-04
1.105999999999999943e+02 -1.099782897277458600e-03
1.106500000000000057e+02 -1.082767230970914157e-03
1.107000000000000028e+02 -3.797675110451398926e-04
1.107500000000000000e+02 -7.436911994573239780e-03
1.107999999999999972e+02 -1.416218574807341299e-02
1.108499999999999943e+02 -1.816259803405445572e-02
1.109000000000000057e+02 -2.183350635902389300e-02
1.109500000000000028e+02 -2.935544377070306923e-02
1.110000000000000000e+02 -3.081646756105865803e-02
1.110499999999999972e+02 -3.057244015712080529e-02
1.110999999999999943e+02 -2.873246002545551750e-02
1.111500000000000057e+02 -2.845903463397907521e-02
1.112000000000000028e+02 -2.867058532622358824e-02
1.112500000000000000e+02 -2.699460007603949122e-02
1.112999999999999972e+02 -2.905570107718526487e-02
1.113499999999999943e+02 -2.560025736993012252e-02
1.114000000000000057e+02 -2.784727191472912214e-02
1.114500000000000028e+02 -3.670408864750469846e-02
1.115000000000000000e+02 -3.350315562252891011e-02
1.115499999999999972e+02 -3.209379074170263385e-02
1.115999999999999943e+02 -2.968115255600396740e-02
1.116500000000000057e+02 -3.088696383379237881e-02
1.117000000000000028e+02 -3.031198377398520646e-02
1.117500000000000000e+02 -3.155150524633833914e-02
1.117999999999999972e+02 -3.231582245372937451e-02
1.118499999999999943e+02 -3.341085649960676141e-02
1.119000000000000057e+02 -2.965796084853593306e-02
1.119500000000000028e+02 -3.941869727681502483e-02
1.120000000000000000e+02 -3.901068814747402774e-02
1.120499999999999972e+02 -4.147916049629642166e-02
1.120999999999999943e+02 -4.418648874032398560e-02
1.121500000000000057e+02 -4.342814156387968944e-02
1.122000000000000028e+02 -4.312499760603685783e-02
1.122500000000000000e+02 -4.024973069494784672e-02
1.122999999999999972e+02 -3.960676434582548894e-02
1.123499999999999943e+02 -3.954565672176518776e-02
1.124000000000000057e+02 -3.984243821248929091e-02
1.124500000000000028e+02 -3.947154288585576210e-02
1.125000000000000000e+02 -3.898699659198628237e-02
1.125499999999999972e+02 -3.884106541715787869e-02
1.125999999999999943e+02 -3.938257398344039567e-02
1.126500000000000057e+02 -3.977318259042922355e-02
1.127000000000000028e+02 -3.962181070243957215e-02
1.127500000000000000e+02 -4.093628579510848187e-02
1.127999999999999972e+02 -4.030250244139294696e-02
1.128499999999999943e+02 -4.055029831354792919e-02
1.129000000000000057e+02 -4.045416735760453547e-02
1.129500000000000028e+02 -4.050933722749911620e-02
1.130000000000000000e+02 -3.807060163527595242e-02
1.130499999999999972e+02 -4.054360047799765443e-02
1.130999999999999943e+02 -3.886921861783790982e-02
1.131500000000000057e+02 -4.639019802560200717e-02
1.132000000000000028e+02 -4.670994942964718649e-02
1.132500000000000000e+02 -4.789715551506995572e-02
1.132999999999999972e+02 -4.989571631008708069e-02
1.133499999999999943e+02 -4.859322462422271949e-02
1.134000000000000057e+02 -4.924104769147964744e-02
1.134500000000000028e+02 -4.858438623629152131e-02
1.135000000000000000e+02 -4.646853328293921309e-02
1.135499999999999972e+02 -4.645396650699536167e-02
1.135999999999999943e+02 -4.660476265959515724e-02
1.136500000000000057e+02 -4.608921998848070772e-02
1.137000000000000028e+02 -4.639385611425596301e-02
1.137500000000000000e+02 -4.843382536087806334e-02
1.137999999999999972e+02 -4.781706380454360528e-02
1.138499999999999943e+02 -4.850200329136863941e-02
1.139000000000000057e+02 -4.840924534774683485e-02
1.139500000000000028e+02 -4.869087637166378407e-02
1.140000000000000000e+02 -5.069348071597331445e-02
1.140499999999999972e+02 -5.051625707634795071e-02
1.140999999999999943e+02 -4.687842639154418678e-02
1.141500000000000057e+02 -6.028123975060644540e-02
1.142000000000000028e+02 -6.007274582291086129e-02
1.142500000000000000e+02 -5.690868375839424481e-02
1.142999999999999972e+02 -5.944748855604472387e-02
1.143499999999999943e+02 -6.086284611820995394e-02
1.144000000000000057e+02 -5.608033903463272712e-02
1.144500000000000028e+02 -5.648526006593009713e-02
1.145000000000000000e+02 -5.611489141132619540e-02
1.145499999999999972e+02 -5.583446741315651468e-02
1.145999999999999943e+02 -5.866583187413344780e-02
1.146500000000000057e+02 -5.855922346783470206e-02
1.147000000000000028e+02 -5.839685375900224851e-02
1.147500000000000000e+02 -5.506164513005119138e-02
1.147999999999999972e+02 -5.685434244904694762e-02
1.148499999999999943e+02 -5.707149042741319761e-02
1.149000000000000057e+02 -5.349616203374986390e-02
1.149500000000000028e+02 -5.206936462816021821e-02
1.150000000000000000e+02 -5.181348312815815121e-02
1.150499999999999972e+02 -5.397392248342408605e-02
1.150999999999999943e+02 -5.289771090317887253e-02
1.151500000000000057e+02 -4.730338283313843123e-02
1.152000000000000028e+02 -4.832942462248698834e-02
1.152500000000000000e+02 -5.120026791556722690e-02
1.152999999999999972e+02 -5.025104840088911312e-02
1.153499999999999943e+02 -5.033682604131172605e-02
1.154000000000000057e+02 -5.234256952568851207e-02
1.154500000000000028e+02 -5.008479536152768419e-02
1.155000000000000000e+02 -5.103423665022530781e-02
1.155499999999999972e+02 -4.523174998825623544e-02
1.155999999999999943e+02 -4.619018475734042173e-02
1.156500000000000057e+02 -4.777408945220808223e-02
1.157000000000000028e+02 -4.709428929978433376e-02
1.157500000000000000e+02 -4.881367619096865784e-02
1.157999999999999972e+02 -4.609115149415517199e-02
1.158499999999999943e+02 -4.786901107930716104e-02
1.159000000000000057e+02 -4.834338256160822245e-02
1.159500000000000028e+02 -5.174166499237219108e-02
1.160000000000000000e+02 -5.234960003245205107e-02
1.160499999999999972e+02 -5.345835600516878061e-02
1.160999999999999943e+02 -5.492166006610219031e-02
1.161500000000000057e+02 -4.174522205852191498e-02
1.162000000000000028e+02 -4.184567972205511382e-02
1.162500000000000000e+02 -2.902776442642277660e-02
1.162999999999999972e+02 -2.738524770013245346e-02
1.163499999999999943e+02 -2.806052375404530577e-02
1.164000000000000057e+02 -2.781504016652966427e-02
1.164500000000000028e+02 -2.994269374589945271e-02
1.165000000000000000e+02 -3.350635470183618153e-02
1.165499999999999972e+02 -3.057425648898898923e-02
1.165999999999999943e+02 -3.049746544585544422e-02
1.166500000000000057e+02 -3.284832363706974984e-02
1.167000000000000028e+02 -3.275319898331009727e-02
1.167500000000000000e+02 -3.494664185955092400e-02
1.167999999999999972e+02 -3.808799888832759689e-02
1.168499999999999943e+02 -3.462718216949729755e-02
1.169000000000000057e+02 -3.656137324006566297e-02
1.169500000000000028e+02 -3.347215018117581653e-02
1.170000000000000000e+02 -3.353534979221723528e-02
1.170499999999999972e+02 -3.356832908706717383e-02
1.170999999999999943e+02 -2.906813530896402292e-02
1.171500000000000057e+02 -2.966274030218020441e-02
1.172000000000000028e+02 -3.105552384588703557e-02
1.172500000000000000e+02 -3.197833048353532909e-02
1.172999999999999972e+02 -3.194192318111453710e-02
1.173499999999999943e+02 -3.309337607566988776e-02
1.174000000000000057e+02 -3.192249001277147613e-02
1.174500000000000028e+02 -3.651201910888531021e-02
1.175000000000000000e+02 -3.550777204970226308e-02
1.175499999999999972e+02 -3.301470591883171740e-02
1.175999999999999943e+02 -3.219703706270504034e-02
1.176500000000000057e+02 -3.385689700362562449e-02
1.177000000000000028e+02 -3.196828096057544727e-02
1.177500000000000000e+02 -2.263108685833251782e-02
1.177999999999999972e+02 -1.828811672757535770e-02
1.178499999999999943e+02 -1.391604711364771707e-02
1.179000000000000057e+02 -1.453340471404641725e-02
1.179500000000000028e+02 -9.517102859642715892e-03
1.180000000000000000e+02 -9.355257544336754993e-03
1.180499999999999972e+02 -9.914944354811435628e-03
1.180999999999999943e+02 -7.501465041977609452e-03
1.181500000000000057e+02 -8.033894520442430229e-03
1.182000000000000028e+02 -8.129131436331711591e-03
1.182500000000000000e+02 -1.234156866706959989e-02
1.182999999999999972e+02 -8.225839463677997454e-03
1.183499999999999943e+02 -7.873251293863934436e-03
1.184000000000000057e+02 -1.184423987270684549e-02
1.184500000000000028e+02 -1.218703286738789283e-02
1.185000000000000000e+02 -1.236054602440055279e-02
1.185499999999999972e+02 -1.232976572116791826e-02
1.185999999999999943e+02 -1.239498353778891587e-02
1.186500000000000057e+02 -1.357666934381655290e-02
1.187000000000000028e+02 -1.302121702955415933e-02
1.187500000000000000e+02 -8.351202729986899331e-03
1.187999999999999972e+02 -8.395381626832886315e-03
1.188499999999999943e+02 -4.656441452966788089e-03
1.189000000000000057e+02 -1.935685809989809956e-03
1.189500000000000028e+02 -1.534416499055658379e-03
1.190000000000000000e+02 -1.251313004465671964e-03
1.190499999999999972e+02 -1.082645593870983991e-03
1.190999999999999943e+02 -1.136788967471656945e-03
1.191500000000000057e+02 -2.278052404777493236e-03
1.192000000000000028e+02 -3.028807499785910254e-03
1.192500000000000000e+02 -2.837209565229617710e-03
1.192999999999999972e+02 -5.646210865194880397e-04
1.193499999999999943e+02 -2.279640212615382535e-04
1.194000000000000057e+02 4.795833793942698176e-05
1.194500000000000028e+02 2.279003377401371370e-04
1.195000000000000000e+02 2.352055919262295222e-03
1.195499999999999972e+02 2.506066850586803618e-03
1.195999999999999943e+02 2.901045872189256681e-03
1.196500000000000057e+02 6.529298527334285833e-04
1.197000000000000028e+02 1.949197101642182687e-03
1.197500000000000000e+02 2.415971456731314925e-03
1.197999999999999972e+02 4.799046474936685854e-03
1.198499999999999943e+02 5.147200899228144416e-03
1.199000000000000057e+02 1.758021605145218243e-03
1.199500000000000028e+02 1.487338797902489247e-03
1.200000000000000000e+02 1.982270387814657076e-03
1.200499999999999972e+02 2.012684888569568013e-03
1.200999999999999943e+02 2.553553777493046580e-03
1.201500000000000057e+02 3.050346295047592048e-03
1.202000000000000028e+02 1.793829514564199883e-03
1.202500000000000000e+02 3.223716088515486775e-03
1.202999999999999972e+02 5.167130653466335544e-03
1.203499999999999943e+02 4.881673419250645921e-03
1.204000000000000057e+02 5.019543725150814838e-03
1.204500000000000028e+02 5.273650372234827549e-03
1.205000000000000000e+02 5.601975727683393934e-03
1.205499999999999972e+02 1.744236047862288055e-03
1.205999999999999943e+02 -1.409629761674033874e-03
1.206500000000000057e+02 -9.675823128599307047e-04
1.207000000000000028e+02 -6.063750605250393336e-04
1.207500000000000000e+02 1.474423054314712275e-04
1.207999999999999972e+02 7.095998451194356895e-04
1.208499999999999943e+02 -8.223264470432623940e-04
1.209000000000000057e+02 -9.824624107321942683e-04
1.209500000000000028e+02 -6.189622035597790867e-04
1.210000000000000000e+02 -3.409967281114172679e-05
1.210499999999999972e+02 -2.606214670406018074e-05
1.210999999999999943e+02 -3.282357226621439566e-03
1.211500000000000057e+02 -2.780941411933133319e-03
1.212000000000000028e+02 -1.840629978376590557e-03
1.212500000000000000e+02 -3.091205303609026022e-03
1.212999999999999972e+02 -6.754254893476646301e-03
1.213499999999999943e+02 -6.513170016572793902e-03
1.214000000000000057e+02 -6.947411576788690285e-03
1.214500000000000028e+02 -6.757704546684371177e-03
1.215000000000000000e+02 -6.546578466619094872e-03
1.215499999999999972e+02 -6.846977946721453587e-03
1.215999999999999943e+02 -6.640646859494846871e-03
1.216500000000000057e+02 -4.104935510870271094e-03
1.217000000000000028e+02 -2.483866981926253679e-04
1.217500000000000000e+02 -2.127615976926620998e-03
1.217999999999999972e+02 -2.566663797048858182e-03
1.218499999999999943e+02 -2.637864354604736380e-03
1.219000000000000057e+02 -2.368477907258008646e-03
1.219500000000000028e+02 -3.186438655986050406e-03
1.220000000000000000e+02 -3.654044236892772281e-03
1.220499999999999972e+02 -3.962969312898231844e-03
1.220999999999999943e+02 9.073477882434275322e-04
1.221500000000000057e+02 -4.998079763137540897e-03
1.222000000000000028e+02 -3.510296219869472878e-03
1.222500000000000000e+02 -3.057923938421247111e-03
1.222999999999999972e+02 -1.933408168897033470e-03
1.223499999999999943e+02 -2.933152968150267055e-03
1.224000000000000057e+02 3.390012424341321169e-03
1.224500000000000028e+02 2.478311085173936883e-03
1.225000000000000000e+02 1.705001233212047589e-03
1.225499999999999972e+02 -3.792457451566020633e-04
1.225999999999999943e+02 1.042232816490576246e-03
1.226500000000000057e+02 1.237184915961678363e-03
1.227000000000000028e+02 1.326036851644302661e-03
1.227500000000000000e+02 1.701457949324186505e-03
1.227999999999999972e+02 -2.320990641178243084e-03
1.228499999999999943e+02 -1.477714045127469667e-03
1.229000000000000057e+02 -2.189414499379626396e-03
1.229500000000000028e+02 -4.006577199688397643e-03
1.230000000000000000e+02 -3.714762308287933301e-03
1.230499999999999972e+02 -4.291055106769829305e-03
1.230999999999999943e+02 -4.487638286203945483e-03
1.231500000000000057e+02 -4.793307027359736128e-03
1.232000000000000028e+02 -4.228779511090788833e-03
1.232500000000000000e+02 -5.652762445628782551e-03
1.232999999999999972e+02 -8.758377627075155172e-03
1.233499999999999943e+02 -3.270796498856144621e-03
1.234000000000000057e+02 -3.266092052366537709e-03
1.234500000000000028e+02 -5.142776419120692957e-03
1.235000000000000000e+02 -6.320049823104785178e-03
1.235499999999999972e+02 -6.466386360686508621e-03
1.235999999999999943e+02 -7.186808794769907263e-03
1.236500000000000057e+02 -7.759860000232115043e-03
1.237000000000000028e+02 -9.874480966329016521e-03
1.237500000000000000e+02 -1.004008028170969707e-02
1.237999999999999972e+02 -1.028641325645056857e-02
1.238499999999999943e+02 -1.089842619296772785e-02
1.239000000000000057e+02 -1.084679134930710380e-02
1.239500000000000028e+02 -1.087082906882190329e-02
1.240000000000000000e+02 -9.883646374476246291e-03
1.240499999999999972e+02 -1.004396204816602328e-02
1.240999999999999943e+02 -9.785944536612771125e-03
1.241500000000000057e+02 -7.101453524425553956e-03
1.242000000000000028e+02 -7.164598387685702438e-03
1.242500000000000000e+02 -7.066786855125684920e-03
1.242999999999999972e+02 -7.114260484386674722e-03
1.243499999999999943e+02 -6.651517212377253824e-03
1.244000000000000057e+02 -7.131344016249112697e-03
1.244500000000000028e+02 -6.856088116476651007e-03
1.245000000000000000e+02 -7.355669466262828270e-03
1.245499999999999972e+02 -7.012321279441206465e-03
1.245999999999999943e+02 -7.349872709434792512e-03
1.246500000000000057e+02 -2.208369874266430388e-02
1.247000000000000028e+02 -2.361505469779420080e-02
1.247500000000000000e+02 -2.828656685887200040e-02
1.247999999999999972e+02 -2.804420638746624519e-02
1.248499999999999943e+02 -2.789821912561150571e-02
1.249000000000000057e+02 -2.642500378264965588e-02
1.249500000000000028e+02 -2.646319483392597927e-02
1.250000000000000000e+02 -2.197275468468829623e-02
1.250499999999999972e+02 -2.533150557357064653e-02
1.250999999999999943e+02 -2.551773374213969769e-02
1.251500000000000057e+02 -2.529451407016139117e-02
1.252000000000000028e+02 -2.582212352446529302e-02
1.252500000000000000e+02 -2.613470728312333735e-02
1.252999999999999972e+02 -2.761076316523390292e-02
1.253499999999999943e+02 -2.176134040043561924e-02
1.254000000000000057e+02 -1.992507552906857757e-02
1.254500000000000028e+02 -1.739823836101067264e-02
1.255000000000000000e+02 -1.347874059628643637e-02
1.255499999999999972e+02 -1.106878988653399107e-02
1.255999999999999943e+02 -1.108796746591473627e-02
1.256500000000000057e+02 -1.093733046714432181e-02
1.257000000000000028e+02 -1.039301854639394090e-02
1.257500000000000000e+02 -5.875117554605771911e-03
1.257999999999999972e+02 -1.032030845161351247e-02
1.258499999999999943e+02 -2.813458076981542599e-02
1.259000000000000057e+02 -2.029967604864561098e-02
1.259500000000000028e+02 -1.685977805663208678e-02
1.260000000000000000e+02 -1.473945270268805022e-02
1.260499999999999972e+02 -1.898556523045524455e-02
1.260999999999999943e+02 -1.823157524750599820e-02
1.261500000000000057e+02 -1.859072736313618912e-02
1.262000000000000028e+02 -1.666367517789696384e-02
1.262500000000000000e+02 -1.779263220575202226e-02
1.262999999999999972e+02 -1.618488800435078853e-02
1.263499999999999943e+02 -1.573049756947092828e-02
1.264000000000000057e+02 -1.762310575787352437e-02
1.264500000000000028e+02 -1.520213824340026394e-02
1.265000000000000000e+02 -1.353707516436346465e-02
1.265499999999999972e+02 -1.156127965028671926e-02
1.265999999999999943e+02 -1.056142566721412178e-02
1.266500000000000057e+02 -1.004056415171944612e-02
1.267000000000000028e+02 -9.269272656301190752e-03
1.267500000000000000e+02 -6.791850972234045325e-03
1.267999999999999972e+02 -7.079750941008629631e-03
1.268499999999999943e+02 -7.107366156861715835e-03
1.269000000000000057e+02 -3.606736196107353590e-03
1.269500000000000028e+02 -4.346831462656481487e-03
1.270000000000000000e+02 -7.516244553133726372e-03
1.270499999999999972e+02 -7.038196146323614719e-03
1.270999999999999943e+02 -7.075155495140783048e-03
1.271500000000000057e+02 -5.231559750763127223e-03
1.272000000000000028e+02 -7.315826433664835912e-03
1.272500000000000000e+02 -7.013118628648239844e-03
1.272999999999999972e+02 -5.476874283990060266e-03
1.273499999999999943e+02 -1.173557051513244437e-02
1.274000000000000057e+02 -1.257382476099323972e-02
1.274500000000000028e+02 -1.736220318934023760e-02
1.275000000000000000e+02 -1.726886057562953061e-02
1.275499999999999972e+02 -1.615414680896747057e-02
1.275999999999999943e+02 -8.893028153272435413e-03
1.276500000000000057e+02 -7.760460116504892814e-03
1.277000000000000028e+02 -4.715121999052266331e-03
1.277500000000000000e+02 -3.657191185407356309e-03
1.277999999999999972e+02 -1.189283145013199545e-03
1.278499999999999943e+02 7.397678567138671725e-04
1.279000000000000057e+02 4.601152022087658263e-04
1.279500000000000028e+02 6.769894529623054005e-03
1.280000000000000000e+02 7.189897275569263370e-03
1.280500000000000114e+02 5.994073818542955574e-03
1.280999999999999943e+02 5.287670183728477268e-03
1.281500000000000057e+02 1.026171272690279759e-02
1.281999999999999886e+02 1.273174328807004721e-02
1.282500000000000000e+02 1.294717604331526058e-02
1.283000000000000114e+02 1.434954537250589940e-02
1.283499999999999943e+02 1.958185842670212215e-02
1.284000000000000057e+02 1.915678958844333271e-02
1.284499999999999886e+02 1.825090433740142459e-02
1.285000000000000000e+02 1.897913702957726434e-02
1.285500000000000114e+02 1.907222647121636916e-02
1.285999999999999943e+02 1.874733266661278430e-02
1.286500000000000057e+02 2.239216877684925902e-02
1.286999999999999886e+02 2.234694399560784375e-02
1.287500000000000000e+02 2.638158715316582525e-02
1.288000000000000114e+02 2.779924685857941558e-02
1.288499999999999943e+02 3.346894975888071999e-02
1.289000000000000057e+02 3.613095800753737818e-02
1.289499999999999886e+02 3.565502653051934312e-02
1.290000000000000000e+02 3.623940995460518677e-02
1.290500000000000114e+02 4.104294767836750429e-02
1.290999999999999943e+02 4.647244780005634762e-02
1.291500000000000057e+02 4.669748667593824620e-02
1.291999999999999886e+02 4.941754664698517346e-02
1.292500000000000000e+02 5.250726431691563056e-02
1.293000000000000114e+02 5.532120839956614772e-02
1.293499999999999943e+02 5.322982694313336399e-02
1.294000000000000057e+02 5.501330132210250495e-02
1.294499999999999886e+02 5.874072808600694362e-02
1.295000000000000000e+02 6.244006838021673444e-02
1.295500000000000114e+02 6.316158208513074357e-02
1.295999999999999943e+02 6.372149755170330998e-02
1.296500000000000057e+02 6.150959091862030770e-02
1.296999999999999886e+02 5.348214276309728316e-02
1.297500000000000000e+02 5.363560610185660188e-02
1.298000000000000114e+02 5.733465152208149646e-02
1.298499999999999943e+02 6.121242189398336253e-02
1.299000000000000057e+02 6.188212748358332127e-02
1.299499999999999886e+02 6.185272898633779187e-02
1.300000000000000000e+02 6.462934466510847353e-02
1.300500000000000114e+02 6.504769477914414122e-02
1.300999999999999943e+02 6.719575326180825259e-02
1.301500000000000057e+02 6.657899573853238995e-02
1.301999999999999886e+02 6.997762582402376752e-02
1.302500000000000000e+02 7.053173822694316919e-02
1.303000000000000114e+02 7.128547865358700331e-02
1.303499999999999943e+02 7.345469738495918888e-02
1.304000000000000057e+02 7.553628255207590902e-02
1.304499999999999886e+02 7.691748593608042917e-02
1.305000000000000000e+02 7.752776114777436278e-02
1.305500000000000114e+02 7.690128758457208391e-02
1.305999999999999943e+02 7.457391912940877776e-02
1.306500000000000057e+02 7.592004098626994879e-02
1.306999999999999886e+02 8.232837803968047485e-02
1.307500000000000000e+02 8.359253703447118433e-02
1.308000000000000114e+02 8.570886218964242353e-02
1.308499999999999943e+02 8.616917699459128444e-02
1.309000000000000057e+02 8.555687228688328705e-02
1.309499999999999886e+02 9.098600974888083892e-02
1.310000000000000000e+02 8.874982485710826430e-02
1.310500000000000114e+02 8.852063654363818979e-02
1.310999999999999943e+02 9.117374902601485531e-02
1.311500000000000057e+02 9.032476426369036304e-02
1.311999999999999886e+02 8.959263542899603694e-02
1.312500000000000000e+02 8.964983015285905854e-02
1.313000000000000114e+02 8.833053589907938208e-02
1.313499999999999943e+02 9.061127877596608649e-02
1.314000000000000057e+02 9.094964496620835948e-02
1.314499999999999886e+02 9.029152129490021494e-02
1.315000000000000000e+02 8.940925372926691872e-02
1.315500000000000114e+02 9.169113813581841743e-02
1.315999999999999943e+02 9.519030807053870114e-02
1.316500000000000057e+02 9.397276316580782662e-02
1.316999999999999886e+02 9.713549716860270244e-02
1.317500000000000000e+02 9.388150654653504290e-02
1.318000000000000114e+02 9.340170509637726881e-02
1.318499999999999943e+02 9.061667675861784232e-02
1.319000000000000057e+02 9.385439029133980926e-02
1.319499999999999886e+02 2.886605334870907119e-02
1.320000000000000000e+02 2.648839189747635020e-02
1.320500000000000114e+02 2.545117988725236272e-02
1.320999999999999943e+02 2.549133690605863423e-02
1.321500000000000057e+02 2.221667086669425542e-02
1.321999999999999886e+02 2.354230510145824060e-02
1.322500000000000000e+02 2.303576348283204595e-02
1.323000000000000114e+02 2.307338247583804250e-02
1.323499999999999943e+02 2.339937630596685553e-02
1.324000000000000057e+02 2.559985982507406374e-02
1.324499999999999886e+02 2.538574880659557817e-02
1.325000000000000000e+02 2.585919141838520507e-02
1.325500000000000114e+02 2.632193359278887229e-02
1.325999999999999943e+02 2.906512683331919852e-02
1.326500000000000057e+02 2.926874236753193928e-02
1.326999999999999886e+02 3.045577618801000377e-02
1.327500000000000000e+02 3.013822610907763988e-02
1.328000000000000114e+02 3.005748679831303852e-02
1.328499999999999943e+02 2.292601061264592371e-02
1.329000000000000057e+02 2.164245120287620894e-02
1.329499999999999886e+02 1.870188730142920835e-02
1.330000000000000000e+02 2.189942587399789850e-02
1.330500000000000114e+02 2.093489061765209380e-02
1.330999999999999943e+02 2.120708786161732209e-02
1.331500000000000057e+02 2.736718108046056613e-02
1.331999999999999886e+02 2.759554088108374936e-02
1.332500000000000000e+02 2.824082329332621918e-02
1.333000000000000114e+02 2.544757060634904658e-02
1.333499999999999943e+02 2.584417140062495247e-02
1.334000000000000057e+02 2.694462514841553316e-02
1.334499999999999886e+02 3.001900237574163868e-02
1.335000000000000000e+02 2.858770959971277878e-02
1.335500000000000114e+02 2.917113799314522901e-02
1.335999999999999943e+02 2.682147064387617810e-02
1.336500000000000057e+02 2.898946719556612026e-02
1.336999999999999886e+02 2.792292280793702217e-02
1.337500000000000000e+02 2.568693492383188406e-02
1.338000000000000114e+02 2.360177994449244587e-02
1.338499999999999943e+02 2.649673500779727714e-02
1.339000000000000057e+02 2.760901135926457223e-02
1.339499999999999886e+02 2.798084382493688793e-02
1.340000000000000000e+02 3.251690122257253762e-02
1.340500000000000114e+02 3.055018475822986190e-02
1.340999999999999943e+02 2.992850188143028611e-02
1.341500000000000057e+02 2.525761383089163842e-02
1.341999999999999886e+02 2.566888715370284693e-02
1.342500000000000000e+02 2.393879238131477877e-02
1.343000000000000114e+02 2.406240896869149548e-02
1.343499999999999943e+02 2.638756972202004406e-02
1.344000000000000057e+02 2.595296823212965218e-02
1.344499999999999886e+02 2.632321299643398255e-02
1.345000000000000000e+02 2.740478727897716765e-02
1.345500000000000114e+02 2.858061918335423612e-02
1.345999999999999943e+02 2.709567880223680975e-02
1.346500000000000057e+02 2.803564537885041424e-02
1.346999999999999886e+02 2.989563417387533506e-02
1.347500000000000000e+02 2.943875223490889995e-02
1.348000000000000114e+02 2.905543695566436754e-02
1.348499999999999943e+02 2.700298142061994741e-02
1.349000000000000057e+02 2.955193359398011754e-02
1.349499999999999886e+02 2.660668154849312253e-02
1.350000000000000000e+02 2.274636697234318564e-02
1.350500000000000114e+02 2.304204330187091879e-02
1.350999999999999943e+02 2.169008867907860211e-02
1.351500000000000057e+02 1.657418583570992310e-02
1.351999999999999886e+02 1.745391045668677824e-02
1.352500000000000000e+02 1.551053635235793461e-02
1.353000000000000114e+02 1.891045528992519112e-02
1.353499999999999943e+02 1.661039031081108439e-02
1.354000000000000057e+02 1.247571041649516745e-02
1.354499999999999886e+02 1.090710396837440282e-02
1.355000000000000000e+02 1.092198342631040334e-02
1.355500000000000114e+02 9.600252706827088270e-03
1.355999999999999943e+02 1.002584939363845330e-02
1.356500000000000057e+02 1.320035043586927082e-02
1.356999999999999886e+02 1.310390268423428095e-02
1.357500000000000000e+02 1.626836834813677121e-02
1.358000000000000114e+02 1.450774415615306220e-02
1.358499999999999943e+02 1.830242162056118851e-02
1.359000000000000057e+02 1.889755972093369596e-02
1.359499999999999886e+02 2.364184739973248378e-02
1.360000000000000000e+02 2.299404388515963529e-02
1.360500000000000114e+02 2.275870724052404467e-02
1.360999999999999943e+02 2.413481831410494230e-02
1.361500000000000057e+02 2.267383794038534128e-02
1.361999999999999886e+02 2.542177107048727500e-02
1.362500000000000000e+02 2.567817505299795078e-02
1.363000000000000114e+02 2.723552334034632511e-02
1.363499999999999943e+02 2.723827882161066263e-02
1.364000000000000057e+02 2.156889309842448255e-02
1.364499999999999886e+02 2.355300762184119392e-02
1.365000000000000000e+02 2.239371568146777264e-02
1.365500000000000114e+02 2.212563077392664876e-02
1.365999999999999943e+02 2.329161940540039680e-02
1.366500000000000057e+02 2.028074539538820414e-02
1.366999999999999886e+02 1.724004716872859153e-02
1.367500000000000000e+02 1.831463971305397759e-02
1.368000000000000114e+02 1.770654349645532991e-02
1.368499999999999943e+02 1.384735307294427883e-02
1.369000000000000057e+02 1.395278350064238330e-02
1.369499999999999886e+02 1.354372417026896737e-02
1.370000000000000000e+02 1.515461598572503954e-02
1.370500000000000114e+02 -1.891185016002107280e-03
1.370999999999999943e+02 4.286393203909774478e-04
1.371500000000000057e+02 3.713995784744657160e-03
1.371999999999999886e+02 4.711080959235472605e-03
1.372500000000000000e+02 6.134716148101535069e-04
1.373000000000000114e+02 2.804045119058356128e-05
1.373499999999999943e+02 -8.221527517749430093e-05
1.374000000000000057e+02 1.854114903381410932e-03
1.374499999999999886e+02 1.958096325319304363e-03
1.375000000000000000e+02 2.778417608043040436e-03
1.375500000000000114e+02 1.495605368927083439e-03
1.375999999999999943e+02 1.468641319477910674e-04
1.376500000000000057e+02 -3.013855915196767942e-03
1.376999999999999886e+02 -2.910443726247693465e-03
1.377500000000000000e+02 -1.283305843291428000e-03
1.378000000000000114e+02 -5.770831396746931019e-03
1.378499999999999943e+02 -5.769999715189236440e-03
1.379000000000000057e+02 -4.387473706904888165e-03
1.379499999999999886e+02 -5.291531860954597905e-03
1.380000000000000000e+02 -6.655697913615377277e-03
1.380500000000000114e+02 -6.459484211508798035e-03
1.380999999999999943e+02 -9.812230285450668221e-03
1.381500000000000057e+02 -1.195980806004510837e-02
1.381999999999999886e+02 -1.275210800965686023e-02
1.382500000000000000e+02 -1.015068685089042834e-02
1.383000000000000114e+02 -7.752136410056532749e-03
1.383499999999999943e+02 -5.134351276558971576e-03
1.384000000000000057e+02 -3.204313211945513089e-03
1.384499999999999886e+02 -4.571449665422873919e-03
1.385000000000000000e+02 -8.242282532678111770e-03
1.385500000000000114e+02 -7.671071141359458653e-03
1.385999999999999943e+02 -2.818040173565704298e-03
1.386500000000000057e+02 -4.843982504394475121e-03
1.386999999999999886e+02 -5.964326827641040600e-03
1.387500000000000000e+02 -3.904787374158894247e-03
1.388000000000000114e+02 -2.112128571739899357e-03
1.388499999999999943e+02 -3.272664299113295112e-04
1.389000000000000057e+02 2.817955403512020643e-05
1.389499999999999886e+02 -4.591361727156191563e-03
1.390000000000000000e+02 -3.770732570152840902e-03
1.390500000000000114e+02 -5.678810261442556254e-03
1.390999999999999943e+02 -5.557319180112445592e-03
1.391500000000000057e+02 -4.832963332277298574e-03
1.391999999999999886e+02 -2.742558600939914992e-03
1.392500000000000000e+02 -7.924910662440439596e-03
1.393000000000000114e+02 -6.044508030162929965e-03
1.393499999999999943e+02 -3.180217066668889533e-03
1.394000000000000057e+02 -1.116901368219606200e-02
1.394499999999999886e+02 -1.154233516546439298e-02
1.395000000000000000e+02 -1.468059145823862564e-02
1.395500000000000114e+02 -1.328338374160557833e-02
1.395999999999999943e+02 -1.075991355194410443e-02
1.396500000000000057e+02 -8.982857186865044613e-03
1.396999999999999886e+02 -6.753905389320353884e-03
1.397500000000000000e+02 -7.581191833600517752e-03
1.398000000000000114e+02 -5.687390423048764923e-03
1.398499999999999943e+02 -5.667096338235508117e-03
1.399000000000000057e+02 -3.350585554785331932e-03
1.399499999999999886e+02 -2.197520671513563621e-03
1.400000000000000000e+02 9.271174559933358442e-04
1.400500000000000114e+02 1.804994964493584694e-03
1.400999999999999943e+02 1.333462267369174429e-03
1.401500000000000057e+02 1.329855422189485208e-03
1.401999999999999886e+02 1.094641433944953468e-03
1.402500000000000000e+02 3.222012451541125463e-03
1.403000000000000114e+02 3.220685455405621674e-03
1.403499999999999943e+02 3.393314140742637736e-03
1.404000000000000057e+02 3.210022403925462398e-03
1.404499999999999886e+02 4.245776779703909661e-03
1.405000000000000000e+02 8.048279606062077457e-03
1.405500000000000114e+02 6.152825090291845836e-03
1.405999999999999943e+02 4.956308501210339272e-03
1.406500000000000057e+02 1.085868575652102798e-02
1.406999999999999886e+02 1.291747574593083391e-02
1.407500000000000000e+02 1.424192835676959742e-02
1.408000000000000114e+02 1.509449247367359616e-02
1.408499999999999943e+02 1.719055729201471663e-02
1.409000000000000057e+02 1.697477820522546796e-02
1.409499999999999886e+02 2.366916005984227162e-02
1.410000000000000000e+02 2.082514800480315606e-02
1.410500000000000114e+02 2.075328752679699018e-02
1.410999999999999943e+02 2.017005651817779105e-02
1.411500000000000057e+02 -1.518058707221405868e-03
1.411999999999999886e+02 -1.711237057584294539e-03
1.412500000000000000e+02 -2.043962847199318200e-02
1.413000000000000114e+02 -2.082453577581780055e-02
1.413499999999999943e+02 -2.685670672558248748e-02
1.414000000000000057e+02 -2.514758773121552118e-02
1.414499999999999886e+02 -2.239467864563253474e-02
1.415000000000000000e+02 -2.259488412122548015e-02
1.415500000000000114e+02 -2.386181288124779309e-02
1.415999999999999943e+02 -2.364843966426247168e-02
1.416500000000000057e+02 -2.046472840913670863e-02
1.416999999999999886e+02 -2.103155065709675156e-02
1.417500000000000000e+02 -2.285580948346992158e-02
1.418000000000000114e+02 -1.842794323119200176e-02
1.418499999999999943e+02 -1.967941581811740240e-02
1.419000000000000057e+02 -1.815754394015444556e-02
1.419499999999999886e+02 -1.845924250746785664e-02
1.420000000000000000e+02 -1.906014413152025064e-02
1.420500000000000114e+02 -1.819966946747609421e-02
1.420999999999999943e+02 -2.463253703325929064e-02
1.421500000000000057e+02 -2.342699821465094034e-02
1.421999999999999886e+02 -2.325344602251310996e-02
1.422500000000000000e+02 -2.276683235561802882e-02
1.423000000000000114e+02 -2.156669676806540967e-02
1.423499999999999943e+02 -1.950766233843598263e-02
1.424000000000000057e+02 -1.978063560409159399e-02
1.424499999999999886e+02 -1.944721960636678140e-02
1.425000000000000000e+02 -1.682275400169160745e-02
1.425500000000000114e+02 -1.656675442753833757e-02
1.425999999999999943e+02 -1.757252528757328666e-02
1.426500000000000057e+02 -1.755531984743504553e-02
1.426999999999999886e+02 -1.726187224242149015e-02
1.427500000000000000e+02 -1.918472441253505495e-02
1.428000000000000114e+02 -1.861264490198706253e-02
1.428499999999999943e+02 -1.913605858598072668e-02
1.429000000000000057e+02 -3.426967977142268001e-02
1.429499999999999886e+02 -3.347248283523306805e-02
1.430000000000000000e+02 -3.304438065566985688e-02
1.430500000000000114e+02 -3.425875961976779932e-02
1.430999999999999943e+02 -3.513920027554050252e-02
1.431500000000000057e+02 -3.758895448564571889e-02
1.431999999999999886e+02 -3.588077371583983655e-02
1.432500000000000000e+02 -3.632547645534820596e-02
1.433000000000000114e+02 -3.518858474153833960e-02
1.433499999999999943e+02 -3.511983321774663630e-02
1.434000000000000057e+02 -3.585074828267723057e-02
1.434499999999999886e+02 -3.667377961014847004e-02
1.435000000000000000e+02 -3.927661179525397672e-02
1.435500000000000114e+02 -4.048507430782156274e-02
1.435999999999999943e+02 -3.994815972367736501e-02
1.436500000000000057e+02 -3.952530620525754324e-02
1.436999999999999886e+02 -3.872572319758894877e-02
1.437500000000000000e+02 -3.966019915466250517e-02
1.438000000000000114e+02 -4.157782715914920546e-02
1.438499999999999943e+02 -3.999647006202882576e-02
1.439000000000000057e+02 -3.957493218382831385e-02
1.439499999999999886e+02 -3.748897713353701450e-02
1.440000000000000000e+02 -3.802748321537217230e-02
1.440500000000000114e+02 -3.814046812470619358e-02
1.440999999999999943e+02 -3.954239456294934146e-02
1.441500000000000057e+02 -3.951330291565377517e-02
1.441999999999999886e+02 -3.960625770539334678e-02
1.442500000000000000e+02 -3.865411309969691428e-02
1.443000000000000114e+02 -3.842957246062470716e-02
1.443499999999999943e+02 -3.788684012904359327e-02
1.444000000000000057e+02 -3.757572270150001670e-02
1.444499999999999886e+02 -3.767492300218782536e-02
1.445000000000000000e+02 -3.897846774211830012e-02
1.445500000000000114e+02 -3.994286995293127446e-02
1.445999999999999943e+02 -3.982996760361733751e-02
1.446500000000000057e+02 -4.008557672317247106e-02
1.446999999999999886e+02 -4.239517377454759400e-02
1.447500000000000000e+02 -3.900931998419147895e-02
1.448000000000000114e+02 -3.889391565814789148e-02
1.448499999999999943e+02 -3.904203986497491868e-02
1.449000000000000057e+02 -3.307133174312523044e-02
1.449499999999999886e+02 -3.421312726084171224e-02
1.450000000000000000e+02 -3.396849292682633387e-02
1.450500000000000114e+02 -3.305588116840037227e-02
1.450999999999999943e+02 -2.911059382203505172e-02
1.451500000000000057e+02 -2.909564942118219449e-02
1.451999999999999886e+02 -2.746284528629018562e-02
1.452500000000000000e+02 -2.834228929730869817e-02
1.453000000000000114e+02 -2.881981973237265210e-02
1.453499999999999943e+02 -2.756657814195844977e-02
1.454000000000000057e+02 -2.754228409325246499e-02
1.454499999999999886e+02 -2.516369717781449106e-02
1.455000000000000000e+02 -2.207035345229315867e-02
1.455500000000000114e+02 -2.146766513697160803e-02
1.455999999999999943e+02 -1.140634182455412676e-02
1.456500000000000057e+02 -9.008678441197976589e-03
1.456999999999999886e+02 -6.379936215764861820e-03
1.457500000000000000e+02 -3.815303276113609764e-03
1.458000000000000114e+02 -2.529306115530829957e-03
1.458499999999999943e+02 -2.831483309290804863e-03
1.459000000000000057e+02 -2.401253538688688169e-03
1.459499999999999886e+02 -2.919713823329958026e-03
1.460000000000000000e+02 -2.293900561334732361e-03
1.460500000000000114e+02 -1.616020249671834606e-04
1.460999999999999943e+02 -9.281376216901993798e-03
1.461500000000000057e+02 -9.056551404656195195e-03
1.461999999999999886e+02 -7.833591392863690356e-03
1.462500000000000000e+02 -8.440831627166510767e-03
1.463000000000000114e+02 -4.313396815233952984e-03
1.463499999999999943e+02 -4.244587052451852076e-03
1.464000000000000057e+02 -2.503951923822632028e-03
1.464499999999999886e+02 -2.657746172185339664e-03
1.465000000000000000e+02 -4.265009793286366445e-03
1.465500000000000114e+02 -5.378994607042285152e-03
1.465999999999999943e+02 -5.090822158499402894e-03
1.466500000000000057e+02 -5.519903775020719092e-03
1.466999999999999886e+02 -7.199574494780727058e-03
1.467500000000000000e+02 -8.676020543768358032e-03
1.468000000000000114e+02 -9.889020743683134274e-03
1.468499999999999943e+02 -1.257457935112416686e-02
1.469000000000000057e+02 -1.363210922186155159e-02
1.469499999999999886e+02 -1.606380568048142513e-02
1.470000000000000000e+02 -1.721280398054629221e-02
1.470500000000000114e+02 -2.196123079311966195e-02
1.470999999999999943e+02 -3.424947988357255474e-02
1.471500000000000057e+02 -3.457410026500654793e-02
1.471999999999999886e+02 -3.729018792784305480e-02
1.472500000000000000e+02 -3.724935564510472447e-02
1.473000000000000114e+02 -3.770365542467061376e-02
1.473499999999999943e+02 -3.761589503945091117e-02
1.474000000000000057e+02 -3.987043423946608212e-02
1.474499999999999886e+02 -4.145059564011784742e-02
1.475000000000000000e+02 -4.100880762571518234e-02
1.475500000000000114e+02 -4.121005861432947004e-02
1.475999999999999943e+02 -4.166153866677661105e-02
1.476500000000000057e+02 -4.031073570835292524e-02
1.476999999999999886e+02 -4.526833377498831745e-02
1.477500000000000000e+02 -4.582447935615412138e-02
1.478000000000000114e+02 -4.592328666459479652e-02
1.478499999999999943e+02 -4.508655626582605547e-02
1.479000000000000057e+02 -4.372817473426179880e-02
1.479499999999999886e+02 -4.017309927926062535e-02
1.480000000000000000e+02 -3.916820415125511767e-02
1.480500000000000114e+02 -3.724896987685610145e-02
1.480999999999999943e+02 -3.556738903709698307e-02
1.481500000000000057e+02 -4.439900700098520225e-02
1.481999999999999886e+02 -4.529917208490163993e-02
1.482500000000000000e+02 -4.813610353621630006e-02
1.483000000000000114e+02 -4.168384859269366055e-02
1.483499999999999943e+02 -5.543307226382900715e-02
1.484000000000000057e+02 -5.541670086773621551e-02
1.484499999999999886e+02 -5.574229481431511313e-02
1.485000000000000000e+02 -6.101112553120911774e-02
1.485500000000000114e+02 -6.259194600346219828e-02
1.485999999999999943e+02 -6.193888682549290869e-02
1.486500000000000057e+02 -6.115555030235515083e-02
1.486999999999999886e+02 -5.586532640717763870e-02
1.487500000000000000e+02 -5.660973180066079802e-02
1.488000000000000114e+02 -5.920536491114086752e-02
1.488499999999999943e+02 -6.093428086600957000e-02
1.489000000000000057e+02 -6.069374828484501438e-02
1.489499999999999886e+02 -6.123458257042187214e-02
1.490000000000000000e+02 -6.395724786451138788e-02
1.490500000000000114e+02 -7.272877963891685726e-02
1.490999999999999943e+02 -7.196776338421120855e-02
1.491500000000000057e+02 -7.097709814501779180e-02
1.491999999999999886e+02 -7.299869967831316975e-02
1.492500000000000000e+02 -7.641428422960894196e-02
1.493000000000000114e+02 -7.892028287336737280e-02
1.493499999999999943e+02 -8.109544449567358815e-02
1.494000000000000057e+02 -8.552945688680667347e-02
1.494499999999999886e+02 -8.828616244546452774e-02
1.495000000000000000e+02 -9.577813437946747221e-02
1.495500000000000114e+02 -9.668252196531111620e-02
1.495999999999999943e+02 -1.005034247666296426e-01
1.496500000000000057e+02 -9.824903387382566411e-02
1.496999999999999886e+02 -9.944592958957690354e-02
1.497500000000000000e+02 -9.607865235388560188e-02
1.498000000000000114e+02 -9.275128346547235891e-02
1.498499999999999943e+02 -9.672347188611805924e-02
1.499000000000000057e+02 -9.608175236872615321e-02
1.499499999999999886e+02 -9.408438639396929370e-02
1.500000000000000000e+02 -9.367974934708250823e-02
