# Supplementary material for: Elevated concentrations cause upright alpha-synuclein conformation at lipid interfaces
Source: Nat Commun. 2023 Sep 18;14:5731. doi: 10.1038/s41467-023-39843-1 (PMC10507035; doi:10.1038/s41467-023-39843-1)
Supplement: Supplementary file 3 — Source Data [file 41467_2023_39843_MOESM3_ESM.zip › Source Data file/FigureS12/figS12_highLPR_corr_s3_r2.txt]

0.000000000000000000e+00 nan
5.000000000000000278e-02 nan
1.000000000000000056e-01 nan
1.499999999999999944e-01 nan
2.000000000000000111e-01 nan
2.500000000000000000e-01 nan
2.999999999999999889e-01 nan
3.499999999999999778e-01 nan
4.000000000000000222e-01 nan
4.500000000000000111e-01 nan
5.000000000000000000e-01 nan
5.500000000000000444e-01 nan
5.999999999999999778e-01 nan
6.500000000000000222e-01 nan
6.999999999999999556e-01 nan
7.500000000000000000e-01 nan
8.000000000000000444e-01 nan
8.499999999999999778e-01 nan
9.000000000000000222e-01 nan
9.499999999999999556e-01 nan
1.000000000000000000e+00 nan
1.050000000000000044e+00 nan
1.100000000000000089e+00 nan
1.149999999999999911e+00 nan
1.199999999999999956e+00 nan
1.250000000000000000e+00 nan
1.300000000000000044e+00 nan
1.350000000000000089e+00 nan
1.399999999999999911e+00 nan
1.449999999999999956e+00 nan
1.500000000000000000e+00 nan
1.550000000000000044e+00 nan
1.600000000000000089e+00 nan
1.649999999999999911e+00 nan
1.699999999999999956e+00 nan
1.750000000000000000e+00 nan
1.800000000000000044e+00 nan
1.850000000000000089e+00 nan
1.899999999999999911e+00 nan
1.949999999999999956e+00 nan
2.000000000000000000e+00 nan
2.049999999999999822e+00 nan
2.100000000000000089e+00 nan
2.149999999999999911e+00 nan
2.200000000000000178e+00 nan
2.250000000000000000e+00 nan
2.299999999999999822e+00 nan
2.350000000000000089e+00 nan
2.399999999999999911e+00 nan
2.450000000000000178e+00 nan
2.500000000000000000e+00 nan
2.549999999999999822e+00 nan
2.600000000000000089e+00 nan
2.649999999999999911e+00 nan
2.700000000000000178e+00 nan
2.750000000000000000e+00 nan
2.799999999999999822e+00 nan
2.850000000000000089e+00 nan
2.899999999999999911e+00 nan
2.950000000000000178e+00 nan
3.000000000000000000e+00 nan
3.049999999999999822e+00 nan
3.100000000000000089e+00 nan
3.149999999999999911e+00 nan
3.200000000000000178e+00 nan
3.250000000000000000e+00 nan
3.299999999999999822e+00 nan
3.350000000000000089e+00 nan
3.399999999999999911e+00 nan
3.450000000000000178e+00 nan
3.500000000000000000e+00 nan
3.549999999999999822e+00 nan
3.600000000000000089e+00 nan
3.649999999999999911e+00 nan
3.700000000000000178e+00 nan
3.750000000000000000e+00 nan
3.799999999999999822e+00 nan
3.850000000000000089e+00 nan
3.899999999999999911e+00 nan
3.950000000000000178e+00 nan
4.000000000000000000e+00 nan
4.049999999999999822e+00 nan
4.099999999999999645e+00 nan
4.150000000000000355e+00 nan
4.200000000000000178e+00 nan
4.250000000000000000e+00 nan
4.299999999999999822e+00 nan
4.349999999999999645e+00 nan
4.400000000000000355e+00 nan
4.450000000000000178e+00 nan
4.500000000000000000e+00 nan
4.549999999999999822e+00 nan
4.599999999999999645e+00 nan
4.650000000000000355e+00 nan
4.700000000000000178e+00 nan
4.750000000000000000e+00 nan
4.799999999999999822e+00 nan
4.849999999999999645e+00 nan
4.900000000000000355e+00 nan
4.950000000000000178e+00 nan
5.000000000000000000e+00 nan
5.049999999999999822e+00 nan
5.099999999999999645e+00 nan
5.150000000000000355e+00 nan
5.200000000000000178e+00 nan
5.250000000000000000e+00 nan
5.299999999999999822e+00 nan
5.349999999999999645e+00 nan
5.400000000000000355e+00 nan
5.450000000000000178e+00 nan
5.500000000000000000e+00 nan
5.549999999999999822e+00 nan
5.599999999999999645e+00 nan
5.650000000000000355e+00 nan
5.700000000000000178e+00 nan
5.750000000000000000e+00 nan
5.799999999999999822e+00 nan
5.849999999999999645e+00 nan
5.900000000000000355e+00 nan
5.950000000000000178e+00 nan
6.000000000000000000e+00 nan
6.049999999999999822e+00 nan
6.099999999999999645e+00 nan
6.150000000000000355e+00 nan
6.200000000000000178e+00 nan
6.250000000000000000e+00 nan
6.299999999999999822e+00 nan
6.349999999999999645e+00 nan
6.400000000000000355e+00 nan
6.450000000000000178e+00 nan
6.500000000000000000e+00 nan
6.549999999999999822e+00 nan
6.599999999999999645e+00 nan
6.650000000000000355e+00 nan
6.700000000000000178e+00 nan
6.750000000000000000e+00 nan
6.799999999999999822e+00 nan
6.849999999999999645e+00 nan
6.900000000000000355e+00 nan
6.950000000000000178e+00 nan
7.000000000000000000e+00 nan
7.049999999999999822e+00 nan
7.099999999999999645e+00 nan
7.150000000000000355e+00 nan
7.200000000000000178e+00 nan
7.250000000000000000e+00 nan
7.299999999999999822e+00 nan
7.349999999999999645e+00 nan
7.400000000000000355e+00 nan
7.450000000000000178e+00 nan
7.500000000000000000e+00 nan
7.549999999999999822e+00 nan
7.599999999999999645e+00 nan
7.650000000000000355e+00 nan
7.700000000000000178e+00 nan
7.750000000000000000e+00 nan
7.799999999999999822e+00 nan
7.849999999999999645e+00 nan
7.900000000000000355e+00 nan
7.950000000000000178e+00 nan
8.000000000000000000e+00 nan
8.050000000000000711e+00 nan
8.099999999999999645e+00 nan
8.150000000000000355e+00 nan
8.199999999999999289e+00 nan
8.250000000000000000e+00 nan
8.300000000000000711e+00 nan
8.349999999999999645e+00 nan
8.400000000000000355e+00 nan
8.449999999999999289e+00 nan
8.500000000000000000e+00 nan
8.550000000000000711e+00 nan
8.599999999999999645e+00 nan
8.650000000000000355e+00 nan
8.699999999999999289e+00 nan
8.750000000000000000e+00 nan
8.800000000000000711e+00 nan
8.849999999999999645e+00 nan
8.900000000000000355e+00 nan
8.949999999999999289e+00 nan
9.000000000000000000e+00 nan
9.050000000000000711e+00 nan
9.099999999999999645e+00 nan
9.150000000000000355e+00 nan
9.199999999999999289e+00 nan
9.250000000000000000e+00 nan
9.300000000000000711e+00 nan
9.349999999999999645e+00 nan
9.400000000000000355e+00 nan
9.449999999999999289e+00 nan
9.500000000000000000e+00 nan
9.550000000000000711e+00 nan
9.599999999999999645e+00 nan
9.650000000000000355e+00 nan
9.699999999999999289e+00 nan
9.750000000000000000e+00 nan
9.800000000000000711e+00 nan
9.849999999999999645e+00 nan
9.900000000000000355e+00 nan
9.949999999999999289e+00 nan
1.000000000000000000e+01 nan
1.005000000000000071e+01 nan
1.009999999999999964e+01 nan
1.015000000000000036e+01 nan
1.019999999999999929e+01 nan
1.025000000000000000e+01 nan
1.030000000000000071e+01 nan
1.034999999999999964e+01 nan
1.040000000000000036e+01 nan
1.044999999999999929e+01 nan
1.050000000000000000e+01 nan
1.055000000000000071e+01 nan
1.059999999999999964e+01 nan
1.065000000000000036e+01 nan
1.069999999999999929e+01 nan
1.075000000000000000e+01 nan
1.080000000000000071e+01 nan
1.084999999999999964e+01 nan
1.090000000000000036e+01 nan
1.094999999999999929e+01 nan
1.100000000000000000e+01 nan
1.105000000000000071e+01 nan
1.109999999999999964e+01 nan
1.115000000000000036e+01 nan
1.119999999999999929e+01 nan
1.125000000000000000e+01 nan
1.130000000000000071e+01 nan
1.134999999999999964e+01 nan
1.140000000000000036e+01 nan
1.144999999999999929e+01 nan
1.150000000000000000e+01 nan
1.155000000000000071e+01 nan
1.159999999999999964e+01 nan
1.165000000000000036e+01 nan
1.169999999999999929e+01 nan
1.175000000000000000e+01 nan
1.180000000000000071e+01 nan
1.184999999999999964e+01 nan
1.190000000000000036e+01 nan
1.194999999999999929e+01 nan
1.200000000000000000e+01 nan
1.205000000000000071e+01 nan
1.209999999999999964e+01 nan
1.215000000000000036e+01 nan
1.219999999999999929e+01 nan
1.225000000000000000e+01 nan
1.230000000000000071e+01 nan
1.234999999999999964e+01 nan
1.240000000000000036e+01 nan
1.244999999999999929e+01 nan
1.250000000000000000e+01 nan
1.255000000000000071e+01 nan
1.259999999999999964e+01 nan
1.265000000000000036e+01 nan
1.269999999999999929e+01 nan
1.275000000000000000e+01 nan
1.280000000000000071e+01 nan
1.284999999999999964e+01 nan
1.290000000000000036e+01 nan
1.294999999999999929e+01 nan
1.300000000000000000e+01 nan
1.305000000000000071e+01 nan
1.309999999999999964e+01 nan
1.315000000000000036e+01 nan
1.319999999999999929e+01 nan
1.325000000000000000e+01 nan
1.330000000000000071e+01 nan
1.334999999999999964e+01 nan
1.340000000000000036e+01 nan
1.344999999999999929e+01 nan
1.350000000000000000e+01 nan
1.355000000000000071e+01 nan
1.359999999999999964e+01 nan
1.365000000000000036e+01 nan
1.369999999999999929e+01 nan
1.375000000000000000e+01 nan
1.380000000000000071e+01 nan
1.384999999999999964e+01 nan
1.390000000000000036e+01 nan
1.394999999999999929e+01 nan
1.400000000000000000e+01 nan
1.405000000000000071e+01 nan
1.409999999999999964e+01 nan
1.415000000000000036e+01 nan
1.419999999999999929e+01 nan
1.425000000000000000e+01 nan
1.430000000000000071e+01 nan
1.434999999999999964e+01 nan
1.440000000000000036e+01 nan
1.444999999999999929e+01 nan
1.450000000000000000e+01 nan
1.455000000000000071e+01 nan
1.459999999999999964e+01 nan
1.465000000000000036e+01 nan
1.469999999999999929e+01 nan
1.475000000000000000e+01 nan
1.480000000000000071e+01 nan
1.484999999999999964e+01 nan
1.490000000000000036e+01 nan
1.494999999999999929e+01 nan
1.500000000000000000e+01 nan
1.505000000000000071e+01 nan
1.509999999999999964e+01 nan
1.515000000000000036e+01 nan
1.519999999999999929e+01 nan
1.525000000000000000e+01 nan
1.530000000000000071e+01 nan
1.534999999999999964e+01 nan
1.540000000000000036e+01 nan
1.544999999999999929e+01 nan
1.550000000000000000e+01 nan
1.555000000000000071e+01 nan
1.559999999999999964e+01 nan
1.565000000000000036e+01 nan
1.569999999999999929e+01 nan
1.575000000000000000e+01 nan
1.580000000000000071e+01 nan
1.584999999999999964e+01 nan
1.590000000000000036e+01 nan
1.594999999999999929e+01 nan
1.600000000000000000e+01 nan
1.605000000000000071e+01 nan
1.610000000000000142e+01 nan
1.614999999999999858e+01 nan
1.619999999999999929e+01 nan
1.625000000000000000e+01 nan
1.630000000000000071e+01 nan
1.635000000000000142e+01 nan
1.639999999999999858e+01 nan
1.644999999999999929e+01 nan
1.650000000000000000e+01 nan
1.655000000000000071e+01 nan
1.660000000000000142e+01 nan
1.664999999999999858e+01 nan
1.669999999999999929e+01 nan
1.675000000000000000e+01 nan
1.680000000000000071e+01 nan
1.685000000000000142e+01 nan
1.689999999999999858e+01 nan
1.694999999999999929e+01 nan
1.700000000000000000e+01 nan
1.705000000000000071e+01 nan
1.710000000000000142e+01 nan
1.714999999999999858e+01 nan
1.719999999999999929e+01 nan
1.725000000000000000e+01 nan
1.730000000000000071e+01 nan
1.735000000000000142e+01 nan
1.739999999999999858e+01 nan
1.744999999999999929e+01 nan
1.750000000000000000e+01 nan
1.755000000000000071e+01 nan
1.760000000000000142e+01 nan
1.764999999999999858e+01 nan
1.769999999999999929e+01 nan
1.775000000000000000e+01 nan
1.780000000000000071e+01 nan
1.785000000000000142e+01 nan
1.789999999999999858e+01 nan
1.794999999999999929e+01 nan
1.800000000000000000e+01 nan
1.805000000000000071e+01 nan
1.810000000000000142e+01 nan
1.814999999999999858e+01 nan
1.819999999999999929e+01 nan
1.825000000000000000e+01 nan
1.830000000000000071e+01 nan
1.835000000000000142e+01 nan
1.839999999999999858e+01 nan
1.844999999999999929e+01 nan
1.850000000000000000e+01 nan
1.855000000000000071e+01 nan
1.860000000000000142e+01 nan
1.864999999999999858e+01 nan
1.869999999999999929e+01 nan
1.875000000000000000e+01 nan
1.880000000000000071e+01 nan
1.885000000000000142e+01 nan
1.889999999999999858e+01 nan
1.894999999999999929e+01 nan
1.900000000000000000e+01 nan
1.905000000000000071e+01 nan
1.910000000000000142e+01 nan
1.914999999999999858e+01 nan
1.919999999999999929e+01 nan
1.925000000000000000e+01 nan
1.930000000000000071e+01 nan
1.935000000000000142e+01 nan
1.939999999999999858e+01 nan
1.944999999999999929e+01 nan
1.950000000000000000e+01 nan
1.955000000000000071e+01 nan
1.960000000000000142e+01 nan
1.964999999999999858e+01 nan
1.969999999999999929e+01 nan
1.975000000000000000e+01 nan
1.980000000000000071e+01 nan
1.985000000000000142e+01 nan
1.989999999999999858e+01 nan
1.994999999999999929e+01 nan
2.000000000000000000e+01 nan
2.005000000000000071e+01 nan
2.010000000000000142e+01 nan
2.014999999999999858e+01 nan
2.019999999999999929e+01 nan
2.025000000000000000e+01 nan
2.030000000000000071e+01 nan
2.035000000000000142e+01 nan
2.039999999999999858e+01 nan
2.044999999999999929e+01 nan
2.050000000000000000e+01 nan
2.055000000000000071e+01 nan
2.060000000000000142e+01 nan
2.064999999999999858e+01 nan
2.069999999999999929e+01 nan
2.075000000000000000e+01 nan
2.080000000000000071e+01 nan
2.085000000000000142e+01 nan
2.089999999999999858e+01 nan
2.094999999999999929e+01 nan
2.100000000000000000e+01 nan
2.105000000000000071e+01 nan
2.110000000000000142e+01 nan
2.114999999999999858e+01 nan
2.119999999999999929e+01 nan
2.125000000000000000e+01 nan
2.130000000000000071e+01 nan
2.135000000000000142e+01 nan
2.139999999999999858e+01 nan
2.144999999999999929e+01 nan
2.150000000000000000e+01 nan
2.155000000000000071e+01 nan
2.160000000000000142e+01 nan
2.164999999999999858e+01 nan
2.169999999999999929e+01 nan
2.175000000000000000e+01 nan
2.180000000000000071e+01 nan
2.185000000000000142e+01 nan
2.189999999999999858e+01 nan
2.194999999999999929e+01 nan
2.200000000000000000e+01 nan
2.205000000000000071e+01 nan
2.210000000000000142e+01 nan
2.214999999999999858e+01 nan
2.219999999999999929e+01 nan
2.225000000000000000e+01 nan
2.230000000000000071e+01 nan
2.235000000000000142e+01 nan
2.239999999999999858e+01 nan
2.244999999999999929e+01 nan
2.250000000000000000e+01 nan
2.255000000000000071e+01 nan
2.260000000000000142e+01 nan
2.264999999999999858e+01 nan
2.269999999999999929e+01 nan
2.275000000000000000e+01 nan
2.280000000000000071e+01 nan
2.285000000000000142e+01 nan
2.289999999999999858e+01 nan
2.294999999999999929e+01 nan
2.300000000000000000e+01 nan
2.305000000000000071e+01 nan
2.310000000000000142e+01 nan
2.314999999999999858e+01 nan
2.319999999999999929e+01 nan
2.325000000000000000e+01 nan
2.330000000000000071e+01 nan
2.335000000000000142e+01 nan
2.339999999999999858e+01 nan
2.344999999999999929e+01 nan
2.350000000000000000e+01 nan
2.355000000000000071e+01 nan
2.360000000000000142e+01 nan
2.364999999999999858e+01 nan
2.369999999999999929e+01 nan
2.375000000000000000e+01 nan
2.380000000000000071e+01 nan
2.385000000000000142e+01 nan
2.389999999999999858e+01 nan
2.394999999999999929e+01 nan
2.400000000000000000e+01 nan
2.405000000000000071e+01 nan
2.410000000000000142e+01 nan
2.414999999999999858e+01 nan
2.419999999999999929e+01 nan
2.425000000000000000e+01 nan
2.430000000000000071e+01 nan
2.435000000000000142e+01 nan
2.439999999999999858e+01 nan
2.444999999999999929e+01 nan
2.450000000000000000e+01 nan
2.455000000000000071e+01 nan
2.460000000000000142e+01 nan
2.464999999999999858e+01 nan
2.469999999999999929e+01 nan
2.475000000000000000e+01 nan
2.480000000000000071e+01 nan
2.485000000000000142e+01 nan
2.489999999999999858e+01 nan
2.494999999999999929e+01 -1.395885695752752988e-02
2.500000000000000000e+01 -1.407884217767101966e-02
2.505000000000000071e+01 -1.320369599321411305e-02
2.510000000000000142e+01 -1.325180671420182234e-02
2.514999999999999858e+01 -1.115305670988745411e-02
2.519999999999999929e+01 -1.111315117863582655e-02
2.525000000000000000e+01 -1.152725294775087256e-02
2.530000000000000071e+01 -1.214364837796164456e-02
2.535000000000000142e+01 -1.243267770254421860e-02
2.539999999999999858e+01 -1.263480796053453696e-02
2.544999999999999929e+01 -1.398141485206827114e-02
2.550000000000000000e+01 -1.458702454344973018e-02
2.555000000000000071e+01 -1.481078438584228218e-02
2.560000000000000142e+01 -1.450674552222161462e-02
2.564999999999999858e+01 -1.438427711523684351e-02
2.569999999999999929e+01 -1.625241074993572302e-02
2.575000000000000000e+01 -1.667466465347609492e-02
2.580000000000000071e+01 -1.945261670051112377e-02
2.585000000000000142e+01 -1.980950726153854827e-02
2.589999999999999858e+01 -2.045738692992358013e-02
2.594999999999999929e+01 -2.197105716787425833e-02
2.600000000000000000e+01 -2.210897973415476558e-02
2.605000000000000071e+01 -2.296837902577756468e-02
2.610000000000000142e+01 -2.293530960315424277e-02
2.614999999999999858e+01 -2.315805702834901683e-02
2.619999999999999929e+01 -2.364566291924603825e-02
2.625000000000000000e+01 -2.362042844357631691e-02
2.630000000000000071e+01 -2.338649524481032846e-02
2.635000000000000142e+01 -2.327103693425736433e-02
2.639999999999999858e+01 -2.336167200841574379e-02
2.644999999999999929e+01 -2.338629222300145361e-02
2.650000000000000000e+01 -2.351470441442479048e-02
2.655000000000000071e+01 -2.299136145219059582e-02
2.660000000000000142e+01 -2.436356662184780905e-02
2.664999999999999858e+01 -2.428227460735406240e-02
2.669999999999999929e+01 -2.346380675518146275e-02
2.675000000000000000e+01 -2.297951909618490066e-02
2.680000000000000071e+01 -2.353748320142369857e-02
2.685000000000000142e+01 -2.275306824540112779e-02
2.689999999999999858e+01 -2.318132407938439457e-02
2.694999999999999929e+01 -2.320967041198196065e-02
2.700000000000000000e+01 -2.314153718281602989e-02
2.705000000000000071e+01 -2.343824886770034741e-02
2.710000000000000142e+01 -2.429458074731969536e-02
2.714999999999999858e+01 -2.323218213397726037e-02
2.719999999999999929e+01 -2.312456787191698518e-02
2.725000000000000000e+01 -2.206911081020978757e-02
2.730000000000000071e+01 -2.171315288233934340e-02
2.735000000000000142e+01 -2.116301216232249413e-02
2.739999999999999858e+01 -1.984061793476314325e-02
2.744999999999999929e+01 -1.991287408437271075e-02
2.750000000000000000e+01 -2.176026902735991517e-02
2.755000000000000071e+01 -2.165740554827672026e-02
2.760000000000000142e+01 -2.172521181125802031e-02
2.764999999999999858e+01 -2.243235007096197955e-02
2.769999999999999929e+01 -2.291204476111494137e-02
2.775000000000000000e+01 -2.286891052024322968e-02
2.780000000000000071e+01 -2.729068234650474170e-02
2.785000000000000142e+01 -2.728355799439328641e-02
2.789999999999999858e+01 -2.746007810404290164e-02
2.794999999999999929e+01 -2.736460216681406085e-02
2.800000000000000000e+01 -2.708136629639659038e-02
2.805000000000000071e+01 -2.669429475964775131e-02
2.810000000000000142e+01 -2.667588013928670274e-02
2.814999999999999858e+01 -2.623036781122341579e-02
2.819999999999999929e+01 -2.627707799943802824e-02
2.825000000000000000e+01 -2.651933639749872937e-02
2.830000000000000071e+01 -2.632293184824288299e-02
2.835000000000000142e+01 -2.615299651959734906e-02
2.839999999999999858e+01 -2.591529579831435698e-02
2.844999999999999929e+01 -2.576339915197443931e-02
2.850000000000000000e+01 -2.576192504890666840e-02
2.855000000000000071e+01 -2.591989541997603147e-02
2.860000000000000142e+01 -2.594045858047580588e-02
2.864999999999999858e+01 -2.857709796599608096e-02
2.869999999999999929e+01 -2.869006288906679816e-02
2.875000000000000000e+01 -3.053066911389571564e-02
2.880000000000000071e+01 -3.057976850591806461e-02
2.885000000000000142e+01 -3.075711937042858307e-02
2.889999999999999858e+01 -3.037230441192994082e-02
2.894999999999999929e+01 -3.046008741771024514e-02
2.900000000000000000e+01 -3.023963689516779435e-02
2.905000000000000071e+01 -3.275452851136457372e-02
2.910000000000000142e+01 -3.299932022525291914e-02
2.914999999999999858e+01 -3.303433758902592915e-02
2.919999999999999929e+01 -3.309109185249141383e-02
2.925000000000000000e+01 -3.288092408089932084e-02
2.930000000000000071e+01 -3.284390482095344427e-02
2.935000000000000142e+01 -3.222801190388570325e-02
2.939999999999999858e+01 -3.236118073280144780e-02
2.944999999999999929e+01 -3.321961546137574411e-02
2.950000000000000000e+01 -3.182729002124908696e-02
2.955000000000000071e+01 -3.201981255702584378e-02
2.960000000000000142e+01 -3.180693230071094529e-02
2.964999999999999858e+01 -3.137999470602957641e-02
2.969999999999999929e+01 -3.094377658334982253e-02
2.975000000000000000e+01 -3.054888241552857278e-02
2.980000000000000071e+01 -3.085086232606982712e-02
2.985000000000000142e+01 -3.132392013435424810e-02
2.989999999999999858e+01 -3.108020524280784985e-02
2.994999999999999929e+01 -2.988593355618681183e-02
3.000000000000000000e+01 -3.014498546713545793e-02
3.005000000000000071e+01 -3.026763626871254234e-02
3.010000000000000142e+01 -3.030506479732707550e-02
3.014999999999999858e+01 -3.025878529083631668e-02
3.019999999999999929e+01 -3.007233615712106775e-02
3.025000000000000000e+01 -3.016053310805842658e-02
3.030000000000000071e+01 -3.006076340792629767e-02
3.035000000000000142e+01 -2.949268905650646519e-02
3.039999999999999858e+01 -2.986860640589108357e-02
3.044999999999999929e+01 -3.039587061633841625e-02
3.050000000000000000e+01 -3.034213193028708483e-02
3.055000000000000071e+01 -3.068095898211253836e-02
3.060000000000000142e+01 -3.069523538397992898e-02
3.064999999999999858e+01 -3.031890979436616812e-02
3.069999999999999929e+01 -3.040051671111448917e-02
3.075000000000000000e+01 -3.036685661671554431e-02
3.080000000000000071e+01 -3.059582206258328399e-02
3.085000000000000142e+01 -3.057065089953265452e-02
3.089999999999999858e+01 -3.271791159123047660e-02
3.094999999999999929e+01 -3.676549349062664673e-02
3.100000000000000000e+01 -3.702289576782023806e-02
3.105000000000000071e+01 -3.704643657996475881e-02
3.110000000000000142e+01 -3.697351215882706960e-02
3.114999999999999858e+01 -3.682239628976381046e-02
3.119999999999999929e+01 -3.570105433481761403e-02
3.125000000000000000e+01 -3.472702424238971464e-02
3.130000000000000071e+01 -3.456686949084205457e-02
3.135000000000000142e+01 -3.449215238598656030e-02
3.139999999999999858e+01 -3.475684738389386158e-02
3.144999999999999929e+01 -3.493156866397491289e-02
3.150000000000000000e+01 -3.501172516621938596e-02
3.155000000000000071e+01 -3.544925620161175350e-02
3.160000000000000142e+01 -3.585681506346810599e-02
3.164999999999999858e+01 -3.599963334925558589e-02
3.169999999999999929e+01 -3.619529568574475498e-02
3.175000000000000000e+01 -3.663881088803718628e-02
3.180000000000000071e+01 -3.710079851557017416e-02
3.185000000000000142e+01 -3.764814788742751328e-02
3.189999999999999858e+01 -3.713650944240942664e-02
3.194999999999999929e+01 -3.814299327814137802e-02
3.200000000000000000e+01 -3.819122235288949230e-02
3.204999999999999716e+01 -3.880944064398139659e-02
3.210000000000000142e+01 -3.858380807914585375e-02
3.214999999999999858e+01 -4.030349750939166142e-02
3.220000000000000284e+01 -4.031975075426247335e-02
3.225000000000000000e+01 -3.914963927653206111e-02
3.229999999999999716e+01 -3.950137914077425649e-02
3.235000000000000142e+01 -3.976839839448925024e-02
3.239999999999999858e+01 -4.002708533985692430e-02
3.245000000000000284e+01 -3.937139126399331196e-02
3.250000000000000000e+01 -3.937058010758381216e-02
3.254999999999999716e+01 -3.933974979027878710e-02
3.260000000000000142e+01 -3.906856939653950700e-02
3.264999999999999858e+01 -3.806531615600157459e-02
3.270000000000000284e+01 -3.821308134533840661e-02
3.275000000000000000e+01 -3.820336921816392534e-02
3.279999999999999716e+01 -4.598703582670166101e-02
3.285000000000000142e+01 -4.665693328518775301e-02
3.289999999999999858e+01 -4.656040809715260298e-02
3.295000000000000284e+01 -4.694305699141938792e-02
3.300000000000000000e+01 -4.686644666545426025e-02
3.304999999999999716e+01 -4.800867424707093434e-02
3.310000000000000142e+01 -4.508044842764297871e-02
3.314999999999999858e+01 -4.267390828414303894e-02
3.320000000000000284e+01 -4.301907972488997617e-02
3.325000000000000000e+01 -4.321888792634426268e-02
3.329999999999999716e+01 -4.270755461928449348e-02
3.335000000000000142e+01 -4.221837009736344876e-02
3.339999999999999858e+01 -4.205342008877040183e-02
3.345000000000000284e+01 -4.178016852150147342e-02
3.350000000000000000e+01 -4.015488577754582067e-02
3.354999999999999716e+01 -3.999310875943132976e-02
3.360000000000000142e+01 -4.004161834952697785e-02
3.364999999999999858e+01 -4.057081305524706111e-02
3.370000000000000284e+01 -4.236645380861867038e-02
3.375000000000000000e+01 -4.239615941119221493e-02
3.379999999999999716e+01 -4.166093503422980265e-02
3.385000000000000142e+01 -4.260108604865269627e-02
3.389999999999999858e+01 -4.168185326414127617e-02
3.395000000000000284e+01 -4.173675961946378410e-02
3.400000000000000000e+01 -4.135546613898118812e-02
3.404999999999999716e+01 -4.101187926838722325e-02
3.410000000000000142e+01 -4.091582592568771687e-02
3.414999999999999858e+01 -4.044889176541741765e-02
3.420000000000000284e+01 -3.960779074659474819e-02
3.425000000000000000e+01 -3.989623209325005720e-02
3.429999999999999716e+01 -4.017213010523073419e-02
3.435000000000000142e+01 -3.979989673473052769e-02
3.439999999999999858e+01 -3.973530159710684379e-02
3.445000000000000284e+01 -3.992834551375903235e-02
3.450000000000000000e+01 -3.612194113898815895e-02
3.454999999999999716e+01 -3.618743626123240714e-02
3.460000000000000142e+01 -3.457427317693353291e-02
3.464999999999999858e+01 -3.443152199030036914e-02
3.470000000000000284e+01 -3.454754424706737298e-02
3.475000000000000000e+01 -3.533109365650360933e-02
3.479999999999999716e+01 -3.655484877274135097e-02
3.485000000000000142e+01 -3.578023090106732806e-02
3.489999999999999858e+01 -3.560137903135895954e-02
3.495000000000000284e+01 -3.595822004279462802e-02
3.500000000000000000e+01 -3.605748837048131095e-02
3.504999999999999716e+01 -3.597738162076463686e-02
3.510000000000000142e+01 -3.594210253473395511e-02
3.514999999999999858e+01 -3.580029779573490334e-02
3.520000000000000284e+01 -3.480411816619679438e-02
3.525000000000000000e+01 -3.698055476131879155e-02
3.529999999999999716e+01 -3.983405391181824712e-02
3.535000000000000142e+01 -4.388881093542072037e-02
3.539999999999999858e+01 -4.184954898637784082e-02
3.545000000000000284e+01 -4.131355340034204016e-02
3.550000000000000000e+01 -4.087112279516044722e-02
3.554999999999999716e+01 -3.775744857684083106e-02
3.560000000000000142e+01 -3.802776192873273675e-02
3.564999999999999858e+01 -3.762496885920866424e-02
3.570000000000000284e+01 -3.314926562395492660e-02
3.575000000000000000e+01 -3.243578320051537789e-02
3.579999999999999716e+01 -3.660951365088448844e-02
3.585000000000000142e+01 -1.748158992464137265e-02
3.589999999999999858e+01 -1.992644015709381725e-02
3.595000000000000284e+01 -2.435758748890658187e-02
3.600000000000000000e+01 -2.709304161860794785e-02
3.604999999999999716e+01 -2.578908482615777792e-02
3.610000000000000142e+01 -2.410626979105445072e-02
3.614999999999999858e+01 -2.535802996577394414e-02
3.620000000000000284e+01 -2.649387938238082982e-02
3.625000000000000000e+01 -2.594710749604187475e-02
3.629999999999999716e+01 -2.692429083127518066e-02
3.635000000000000142e+01 -2.517998683040616539e-02
3.639999999999999858e+01 -2.570481989153218863e-02
3.645000000000000284e+01 -2.568270049996270593e-02
3.650000000000000000e+01 -2.635510299634079637e-02
3.654999999999999716e+01 -2.726045557787365806e-02
3.660000000000000142e+01 -2.852640347018560799e-02
3.664999999999999858e+01 -2.833348608893833040e-02
3.670000000000000284e+01 -2.881216024868743855e-02
3.675000000000000000e+01 -2.539929718383918469e-02
3.679999999999999716e+01 -2.576086158494787087e-02
3.685000000000000142e+01 -2.573623019896675856e-02
3.689999999999999858e+01 -2.689186287959411184e-02
3.695000000000000284e+01 -2.697515574139476915e-02
3.700000000000000000e+01 -2.637830402381929895e-02
3.704999999999999716e+01 -2.924926192308284836e-02
3.710000000000000142e+01 -2.916215019457507954e-02
3.714999999999999858e+01 -2.924086888238543874e-02
3.720000000000000284e+01 -2.664435629402951353e-02
3.725000000000000000e+01 -2.667617375805039423e-02
3.729999999999999716e+01 -2.551130834990018512e-02
3.735000000000000142e+01 -2.532866926757687542e-02
3.739999999999999858e+01 -2.318121807133128112e-02
3.745000000000000284e+01 -2.052284932911958154e-02
3.750000000000000000e+01 -2.057052082173187538e-02
3.754999999999999716e+01 -2.017102848649867178e-02
3.760000000000000142e+01 -2.008478404451079571e-02
3.764999999999999858e+01 -1.981685662793850056e-02
3.770000000000000284e+01 -2.016636870053570979e-02
3.775000000000000000e+01 -2.049425932727505159e-02
3.779999999999999716e+01 -2.002821434155537678e-02
3.785000000000000142e+01 -1.966115379786732842e-02
3.789999999999999858e+01 -1.939034761847800367e-02
3.795000000000000284e+01 -1.931046113647238993e-02
3.800000000000000000e+01 -1.992825180900751822e-02
3.804999999999999716e+01 -2.015275543841491684e-02
3.810000000000000142e+01 -2.013597168746643351e-02
3.814999999999999858e+01 -2.016433251922371966e-02
3.820000000000000284e+01 -2.021482525932051522e-02
3.825000000000000000e+01 -2.013673025688117804e-02
3.829999999999999716e+01 -1.990301225613477429e-02
3.835000000000000142e+01 -2.018585853363397478e-02
3.839999999999999858e+01 -2.034423008863846943e-02
3.845000000000000284e+01 -2.062015283388267742e-02
3.850000000000000000e+01 -2.050882630823053221e-02
3.854999999999999716e+01 -2.194290048781025529e-02
3.860000000000000142e+01 -2.216464226984731292e-02
3.864999999999999858e+01 -2.219422947175114097e-02
3.870000000000000284e+01 -2.236906042072682455e-02
3.875000000000000000e+01 -2.220974271716042586e-02
3.879999999999999716e+01 -2.218766852054615546e-02
3.885000000000000142e+01 -2.234562774917914219e-02
3.889999999999999858e+01 -2.258455151537896652e-02
3.895000000000000284e+01 -2.294267592126020272e-02
3.900000000000000000e+01 -2.263384403501171940e-02
3.904999999999999716e+01 -1.877165835684823508e-02
3.910000000000000142e+01 -1.439191201495609515e-02
3.914999999999999858e+01 -1.087871921655665479e-02
3.920000000000000284e+01 -1.135686230140874400e-02
3.925000000000000000e+01 -7.943496205046937306e-03
3.929999999999999716e+01 -9.523444293005793940e-03
3.935000000000000142e+01 -6.894385567285121925e-03
3.939999999999999858e+01 -1.662213291218703551e-02
3.945000000000000284e+01 -1.671252253523176218e-02
3.950000000000000000e+01 -2.024404517544562201e-02
3.954999999999999716e+01 -2.042570448285023835e-02
3.960000000000000142e+01 -2.070385813009383361e-02
3.964999999999999858e+01 -2.132517989541816636e-02
3.970000000000000284e+01 -2.135527043778424894e-02
3.975000000000000000e+01 -2.104314699911206954e-02
3.979999999999999716e+01 -2.029745143088973122e-02
3.985000000000000142e+01 -1.932649909123942966e-02
3.989999999999999858e+01 -1.475915017839675783e-02
3.995000000000000284e+01 -1.475429458924732568e-02
4.000000000000000000e+01 -1.460206640625084755e-02
4.004999999999999716e+01 -1.450436750284136295e-02
4.010000000000000142e+01 -1.159498236393926608e-02
4.014999999999999858e+01 -1.173499107223541053e-02
4.020000000000000284e+01 -1.217255302252526032e-02
4.025000000000000000e+01 -3.955447514920233144e-03
4.029999999999999716e+01 -3.305928713398009582e-03
4.035000000000000142e+01 -3.268590436977234382e-03
4.039999999999999858e+01 -3.463727853228735706e-03
4.045000000000000284e+01 -3.271295985710136363e-03
4.050000000000000000e+01 -3.892499820667645171e-03
4.054999999999999716e+01 -3.992804715207644815e-03
4.060000000000000142e+01 -3.690455795754736881e-03
4.064999999999999858e+01 -2.943310629302631036e-03
4.070000000000000284e+01 -2.878167004708927310e-03
4.075000000000000000e+01 -3.531281261243632025e-03
4.079999999999999716e+01 -1.187242108424239667e-03
4.085000000000000142e+01 -1.291532747802222022e-03
4.089999999999999858e+01 -1.161562200396057485e-03
4.095000000000000284e+01 -1.540853490047713577e-03
4.100000000000000000e+01 -1.543993894350606608e-03
4.104999999999999716e+01 -1.543149497561625318e-03
4.110000000000000142e+01 5.369264971864172150e-04
4.114999999999999858e+01 6.506650241024111801e-04
4.120000000000000284e+01 1.764953607721308484e-03
4.125000000000000000e+01 1.770526743994288400e-03
4.129999999999999716e+01 1.786165554781375718e-03
4.135000000000000142e+01 1.783426626703603357e-03
4.139999999999999858e+01 1.634823936330905480e-03
4.145000000000000284e+01 3.655139399501460191e-04
4.150000000000000000e+01 5.117384838782628419e-04
4.154999999999999716e+01 5.614855594427616697e-04
4.160000000000000142e+01 5.724467585065151935e-04
4.164999999999999858e+01 2.070441555154851898e-03
4.170000000000000284e+01 2.821950747751824588e-03
4.175000000000000000e+01 3.438777573333542167e-03
4.179999999999999716e+01 3.506792564188289298e-03
4.185000000000000142e+01 8.233812065140318562e-03
4.189999999999999858e+01 1.175194756926775490e-02
4.195000000000000284e+01 1.447397392518538946e-02
4.200000000000000000e+01 1.556996077892139341e-02
4.204999999999999716e+01 1.557151435083963323e-02
4.210000000000000142e+01 1.602498021039861290e-02
4.214999999999999858e+01 1.693536798166162677e-02
4.220000000000000284e+01 1.950599772342746438e-02
4.225000000000000000e+01 2.177910185815066374e-02
4.229999999999999716e+01 2.187589486965630173e-02
4.235000000000000142e+01 2.243044557641205722e-02
4.239999999999999858e+01 2.237329007353924468e-02
4.245000000000000284e+01 2.257760145176040262e-02
4.250000000000000000e+01 2.291448792641933435e-02
4.254999999999999716e+01 2.310804630115322403e-02
4.260000000000000142e+01 2.342113997281006221e-02
4.264999999999999858e+01 2.348227109835695006e-02
4.270000000000000284e+01 2.327776253856144242e-02
4.275000000000000000e+01 2.352672100301375288e-02
4.279999999999999716e+01 2.379548851374319041e-02
4.285000000000000142e+01 2.390125878892736949e-02
4.289999999999999858e+01 2.371474123417254345e-02
4.295000000000000284e+01 2.509142588425766415e-02
4.300000000000000000e+01 2.658549097707988210e-02
4.304999999999999716e+01 2.692291577812516712e-02
4.310000000000000142e+01 2.794409091187364386e-02
4.314999999999999858e+01 2.820192826611375367e-02
4.320000000000000284e+01 2.818771444926968656e-02
4.325000000000000000e+01 2.799855966876644772e-02
4.329999999999999716e+01 2.781070746139060676e-02
4.335000000000000142e+01 2.784575286072133241e-02
4.339999999999999858e+01 2.799089141615363277e-02
4.345000000000000284e+01 2.790224124786521223e-02
4.350000000000000000e+01 2.803172418105296174e-02
4.354999999999999716e+01 2.787405391759116211e-02
4.360000000000000142e+01 2.394770880493470033e-02
4.364999999999999858e+01 2.398158828942539150e-02
4.370000000000000284e+01 2.477405856371473966e-02
4.375000000000000000e+01 2.482804591417346260e-02
4.379999999999999716e+01 2.488105948839150830e-02
4.385000000000000142e+01 2.551314971459819197e-02
4.389999999999999858e+01 2.564430162569171848e-02
4.395000000000000284e+01 2.558056788943111753e-02
4.400000000000000000e+01 2.562358990679710485e-02
4.404999999999999716e+01 2.563099928399218200e-02
4.410000000000000142e+01 2.564972013074257734e-02
4.414999999999999858e+01 2.623100519595755395e-02
4.420000000000000284e+01 2.577947431625719765e-02
4.425000000000000000e+01 2.628634389672538860e-02
4.429999999999999716e+01 2.578938217738288574e-02
4.435000000000000142e+01 2.016791042467871303e-02
4.439999999999999858e+01 2.100487929146631350e-02
4.445000000000000284e+01 2.093200426506818326e-02
4.450000000000000000e+01 2.088819304769702623e-02
4.454999999999999716e+01 2.091378926706580557e-02
4.460000000000000142e+01 2.102012901589585259e-02
4.464999999999999858e+01 2.103109125090270662e-02
4.470000000000000284e+01 2.043513847671017680e-02
4.475000000000000000e+01 2.019603762680529171e-02
4.479999999999999716e+01 2.013309869029490662e-02
4.485000000000000142e+01 2.013090605043638473e-02
4.489999999999999858e+01 2.011653615969037981e-02
4.495000000000000284e+01 1.996233264095883739e-02
4.500000000000000000e+01 1.984575441304188559e-02
4.504999999999999716e+01 1.944671213901677173e-02
4.510000000000000142e+01 1.941214393492103965e-02
4.514999999999999858e+01 1.944032982634927645e-02
4.520000000000000284e+01 2.211354358380512170e-02
4.525000000000000000e+01 2.321767287061390211e-02
4.529999999999999716e+01 2.264140299398969061e-02
4.535000000000000142e+01 2.252791104245022852e-02
4.539999999999999858e+01 2.236976531132314414e-02
4.545000000000000284e+01 2.224541039401192050e-02
4.550000000000000000e+01 2.259014917220691226e-02
4.554999999999999716e+01 2.075611428263161515e-02
4.560000000000000142e+01 2.079043091319059816e-02
4.564999999999999858e+01 1.971227975833693413e-02
4.570000000000000284e+01 1.958803263242304971e-02
4.575000000000000000e+01 1.969318980987001810e-02
4.579999999999999716e+01 2.037898568104255792e-02
4.585000000000000142e+01 2.059084202010838527e-02
4.589999999999999858e+01 2.039999631478576006e-02
4.595000000000000284e+01 2.029295492226539793e-02
4.600000000000000000e+01 2.021799426475411401e-02
4.604999999999999716e+01 2.029066059571708880e-02
4.610000000000000142e+01 1.919906248425362269e-02
4.614999999999999858e+01 1.916059429856377394e-02
4.620000000000000284e+01 2.270662715237488014e-02
4.625000000000000000e+01 2.341489445049040746e-02
4.629999999999999716e+01 2.316579412455333636e-02
4.635000000000000142e+01 1.832080879465670942e-02
4.639999999999999858e+01 1.837549652158579350e-02
4.645000000000000284e+01 1.809995159529115966e-02
4.650000000000000000e+01 1.808829372826581058e-02
4.654999999999999716e+01 1.813051735964978095e-02
4.660000000000000142e+01 1.143751599580365881e-02
4.664999999999999858e+01 1.221456817727363704e-02
4.670000000000000284e+01 5.393734343414632523e-03
4.675000000000000000e+01 -2.295901026592397226e-02
4.679999999999999716e+01 -2.436506856344649447e-02
4.685000000000000142e+01 -2.432304075984407024e-02
4.689999999999999858e+01 -2.872191478703024076e-02
4.695000000000000284e+01 -3.025790579883516629e-02
4.700000000000000000e+01 -3.000155041708374784e-02
4.704999999999999716e+01 -3.037263402551904079e-02
4.710000000000000142e+01 -3.047819601844566073e-02
4.714999999999999858e+01 -3.045889253718895781e-02
4.720000000000000284e+01 -3.016567649495005901e-02
4.725000000000000000e+01 -3.016007392377882332e-02
4.729999999999999716e+01 -2.872604957693796271e-02
4.735000000000000142e+01 -2.771798961269619777e-02
4.739999999999999858e+01 -2.625892569017799702e-02
4.745000000000000284e+01 -2.601558499493534724e-02
4.750000000000000000e+01 -2.661209192629369197e-02
4.754999999999999716e+01 -2.705771014458201867e-02
4.760000000000000142e+01 -2.661749088170795724e-02
4.764999999999999858e+01 -2.674845901214459656e-02
4.770000000000000284e+01 -2.706891913434223557e-02
4.775000000000000000e+01 -2.750151232353505865e-02
4.779999999999999716e+01 -2.759710927472954281e-02
4.785000000000000142e+01 -2.772194245748616295e-02
4.789999999999999858e+01 -2.810444405836430570e-02
4.795000000000000284e+01 -2.815730146745247173e-02
4.800000000000000000e+01 -2.831552117933552534e-02
4.804999999999999716e+01 -2.814259233487151693e-02
4.810000000000000142e+01 -2.810940829334631144e-02
4.814999999999999858e+01 -2.846072522870394042e-02
4.820000000000000284e+01 -2.864100153218823025e-02
4.825000000000000000e+01 -2.907933450128509512e-02
4.829999999999999716e+01 -2.921696017978873267e-02
4.835000000000000142e+01 -2.846370669459348524e-02
4.839999999999999858e+01 -2.783972485579743958e-02
4.845000000000000284e+01 -2.745435374101768897e-02
4.850000000000000000e+01 -2.651340941463261811e-02
4.854999999999999716e+01 -2.736945856000227648e-02
4.860000000000000142e+01 -2.709260443066355967e-02
4.864999999999999858e+01 -2.712125237047139509e-02
4.870000000000000284e+01 -2.705482631540157348e-02
4.875000000000000000e+01 -2.700031465659971305e-02
4.879999999999999716e+01 -2.713579970842681932e-02
4.885000000000000142e+01 -2.751885152436192930e-02
4.889999999999999858e+01 -2.369740728994136972e-02
4.895000000000000284e+01 -2.378894163912237750e-02
4.900000000000000000e+01 -2.335436612969733414e-02
4.904999999999999716e+01 -2.334320173557447725e-02
4.910000000000000142e+01 -2.362890276598699629e-02
4.914999999999999858e+01 -2.394982754888659929e-02
4.920000000000000284e+01 -2.346855197180198679e-02
4.925000000000000000e+01 -2.343334051799943196e-02
4.929999999999999716e+01 -2.323375183021197943e-02
4.935000000000000142e+01 -2.053349730504103188e-02
4.939999999999999858e+01 -2.070796976450604843e-02
4.945000000000000284e+01 -2.063014147765361572e-02
4.950000000000000000e+01 -2.080070522471701155e-02
4.954999999999999716e+01 -2.059622988820489914e-02
4.960000000000000142e+01 -1.992127650581886414e-02
4.964999999999999858e+01 -2.048514859127380239e-02
4.970000000000000284e+01 -2.094249113501512466e-02
4.975000000000000000e+01 -2.096301665910435541e-02
4.979999999999999716e+01 -1.977702715026134414e-02
4.985000000000000142e+01 -1.946139308310452024e-02
4.989999999999999858e+01 -2.077842899599968360e-02
4.995000000000000284e+01 -2.059865823792798867e-02
5.000000000000000000e+01 -2.077229176100446259e-02
5.004999999999999716e+01 -2.073365031659838223e-02
5.010000000000000142e+01 -2.111583410442505887e-02
5.014999999999999858e+01 -2.134886166280346512e-02
5.020000000000000284e+01 -2.156965284120606133e-02
5.025000000000000000e+01 -2.132691458930190131e-02
5.029999999999999716e+01 -2.099476355848110473e-02
5.035000000000000142e+01 -2.034231384123818404e-02
5.039999999999999858e+01 -2.082901465926374068e-02
5.045000000000000284e+01 -1.942628607504295196e-02
5.050000000000000000e+01 -1.819138243933676388e-02
5.054999999999999716e+01 -1.796831181306347489e-02
5.060000000000000142e+01 -1.754111760990499994e-02
5.064999999999999858e+01 -1.779059729153820851e-02
5.070000000000000284e+01 -1.562877986430689925e-02
5.075000000000000000e+01 -1.506873455846063740e-02
5.079999999999999716e+01 -1.115970765390426195e-02
5.085000000000000142e+01 -1.073472990577377384e-02
5.089999999999999858e+01 -9.352791194917544834e-03
5.095000000000000284e+01 -7.384264971635302356e-03
5.100000000000000000e+01 -7.290559697438398976e-03
5.104999999999999716e+01 -6.391846960634794440e-03
5.110000000000000142e+01 -6.122970073553497643e-03
5.114999999999999858e+01 -5.583297091210005780e-03
5.120000000000000284e+01 -5.433361293371999703e-03
5.125000000000000000e+01 -5.398363917824829800e-03
5.129999999999999716e+01 -5.678119298231820017e-03
5.135000000000000142e+01 -5.366850649737596457e-03
5.139999999999999858e+01 -4.936232909012381459e-03
5.145000000000000284e+01 -4.717319533786976625e-03
5.150000000000000000e+01 -4.269953129066576814e-03
5.154999999999999716e+01 -3.827519259145113067e-03
5.160000000000000142e+01 -2.284767022581271102e-03
5.164999999999999858e+01 -2.608069190246453759e-03
5.170000000000000284e+01 -2.597697802297142290e-03
5.175000000000000000e+01 -2.158298438189635519e-03
5.179999999999999716e+01 -1.327577043797711258e-03
5.185000000000000142e+01 -1.141757315398146590e-03
5.189999999999999858e+01 -7.264775947846824474e-04
5.195000000000000284e+01 -8.192526094328712698e-04
5.200000000000000000e+01 -7.852299843001634295e-04
5.204999999999999716e+01 -5.695429746693049305e-04
5.210000000000000142e+01 4.149096353828461443e-04
5.214999999999999858e+01 5.910716009235335690e-04
5.220000000000000284e+01 9.704020422803362250e-04
5.225000000000000000e+01 7.453589294867843081e-04
5.229999999999999716e+01 5.357338483673899443e-04
5.235000000000000142e+01 6.315265893069769260e-05
5.239999999999999858e+01 4.686567691993161330e-04
5.245000000000000284e+01 7.255473074664617935e-04
5.250000000000000000e+01 3.899055280010312909e-03
5.254999999999999716e+01 3.651203353871888824e-03
5.260000000000000142e+01 3.750047175228003824e-03
5.264999999999999858e+01 5.008162505306178874e-03
5.270000000000000284e+01 5.494560841622634327e-03
5.275000000000000000e+01 6.083763474670244795e-03
5.279999999999999716e+01 1.033244930902605524e-02
5.285000000000000142e+01 1.008222679028339223e-02
5.289999999999999858e+01 1.015628718596918445e-02
5.295000000000000284e+01 1.025347900184678078e-02
5.300000000000000000e+01 1.029763889051205777e-02
5.304999999999999716e+01 1.024379674733194752e-02
5.310000000000000142e+01 1.060134889363352310e-02
5.314999999999999858e+01 1.062904943934589626e-02
5.320000000000000284e+01 1.101155611901135332e-02
5.325000000000000000e+01 1.134491040804176155e-02
5.329999999999999716e+01 1.117215363623678959e-02
5.335000000000000142e+01 1.134582928717549344e-02
5.339999999999999858e+01 1.111076942253859390e-02
5.345000000000000284e+01 1.121797156845313372e-02
5.350000000000000000e+01 1.119234980311327975e-02
5.354999999999999716e+01 1.120776470540508878e-02
5.360000000000000142e+01 1.135706070370712945e-02
5.364999999999999858e+01 1.363261626032308618e-02
5.370000000000000284e+01 1.361442126988592592e-02
5.375000000000000000e+01 1.499402484728751435e-02
5.379999999999999716e+01 1.501965621832040444e-02
5.385000000000000142e+01 1.463544494590595692e-02
5.389999999999999858e+01 1.421587407779542796e-02
5.395000000000000284e+01 1.366510796213628309e-02
5.400000000000000000e+01 1.347032554305233054e-02
5.404999999999999716e+01 1.642853856213447039e-02
5.410000000000000142e+01 1.598442314564944497e-02
5.414999999999999858e+01 1.587166473524257576e-02
5.420000000000000284e+01 1.732290203429511649e-02
5.425000000000000000e+01 1.713653538466984941e-02
5.429999999999999716e+01 1.658533102204878470e-02
5.435000000000000142e+01 1.806179454738687101e-02
5.439999999999999858e+01 1.792931554678636047e-02
5.445000000000000284e+01 1.944615246996042601e-02
5.450000000000000000e+01 1.952962465911301654e-02
5.454999999999999716e+01 1.958148659167020800e-02
5.460000000000000142e+01 1.932343505821784019e-02
5.464999999999999858e+01 1.958945714577269015e-02
5.470000000000000284e+01 1.964801860922395227e-02
5.475000000000000000e+01 1.954010034471302323e-02
5.479999999999999716e+01 1.955236162625896210e-02
5.485000000000000142e+01 1.702750272589879932e-02
5.489999999999999858e+01 1.364717950060926124e-02
5.495000000000000284e+01 1.399682838635621721e-02
5.500000000000000000e+01 1.455084310741229688e-02
5.504999999999999716e+01 1.458923000503442591e-02
5.510000000000000142e+01 1.469185620353699075e-02
5.514999999999999858e+01 1.577673937882987515e-02
5.520000000000000284e+01 1.583160357073817512e-02
5.525000000000000000e+01 1.602543630845509534e-02
5.529999999999999716e+01 1.596977170533200527e-02
5.535000000000000142e+01 1.577207529061929597e-02
5.539999999999999858e+01 1.598154504821935884e-02
5.545000000000000284e+01 1.663302378474714252e-02
5.550000000000000000e+01 1.695478034113603871e-02
5.554999999999999716e+01 1.704932797487179741e-02
5.560000000000000142e+01 1.705723710329835885e-02
5.564999999999999858e+01 1.684030562721989047e-02
5.570000000000000284e+01 1.671067404862412037e-02
5.575000000000000000e+01 1.644661484236021459e-02
5.579999999999999716e+01 1.647116429043210886e-02
5.585000000000000142e+01 1.482844213913976118e-02
5.589999999999999858e+01 1.671547431620017815e-02
5.595000000000000284e+01 2.178777815883875535e-02
5.600000000000000000e+01 2.208728990573531267e-02
5.604999999999999716e+01 2.210812820897754480e-02
5.610000000000000142e+01 2.213102554374101610e-02
5.614999999999999858e+01 2.221218017597221053e-02
5.620000000000000284e+01 2.212663346873544601e-02
5.625000000000000000e+01 2.180836229386035399e-02
5.629999999999999716e+01 2.197379300522938131e-02
5.635000000000000142e+01 1.819739658408397326e-02
5.639999999999999858e+01 1.628066787542209112e-02
5.645000000000000284e+01 1.323813925824406448e-02
5.650000000000000000e+01 1.523266350328623779e-02
5.654999999999999716e+01 1.769797054578023041e-02
5.660000000000000142e+01 1.578432842279250611e-02
5.664999999999999858e+01 1.267591120463121800e-02
5.670000000000000284e+01 1.124417728961687318e-02
5.675000000000000000e+01 1.040042625506717999e-02
5.679999999999999716e+01 9.991322078342246282e-03
5.685000000000000142e+01 1.046751677220634363e-02
5.689999999999999858e+01 7.033843807487547874e-03
5.695000000000000284e+01 6.920534681971624892e-03
5.700000000000000000e+01 5.230018211938527832e-03
5.704999999999999716e+01 5.754943706449403527e-03
5.710000000000000142e+01 2.947066678933966261e-03
5.714999999999999858e+01 5.482572222697255394e-03
5.720000000000000284e+01 5.694027379619827703e-03
5.725000000000000000e+01 6.906330740386876395e-03
5.729999999999999716e+01 6.951639582627522525e-03
5.735000000000000142e+01 7.552461677749219490e-03
5.739999999999999858e+01 8.242241894407885405e-03
5.745000000000000284e+01 8.195380815998069834e-03
5.750000000000000000e+01 6.248054646714390654e-03
5.754999999999999716e+01 3.423537255793433678e-03
5.760000000000000142e+01 3.852035908931409486e-03
5.764999999999999858e+01 3.560372366338298688e-03
5.770000000000000284e+01 2.870571158146486505e-03
5.775000000000000000e+01 3.080680043852762270e-03
5.779999999999999716e+01 3.848873286056044788e-03
5.785000000000000142e+01 3.857766848149675378e-03
5.789999999999999858e+01 3.585868451756680109e-03
5.795000000000000284e+01 4.072119223316892668e-03
5.800000000000000000e+01 4.042155820215513964e-03
5.804999999999999716e+01 1.014501816778009234e-02
5.810000000000000142e+01 9.522636683896754453e-03
5.814999999999999858e+01 9.365359719449670162e-03
5.820000000000000284e+01 1.331574485181512800e-02
5.825000000000000000e+01 1.086752865597835974e-02
5.829999999999999716e+01 1.668575667010149810e-02
5.835000000000000142e+01 1.722438569140564979e-02
5.839999999999999858e+01 1.746064904263566059e-02
5.845000000000000284e+01 1.997452702119180065e-02
5.850000000000000000e+01 1.991821469751870258e-02
5.854999999999999716e+01 2.541694838294037556e-02
5.860000000000000142e+01 2.343775398833879489e-02
5.864999999999999858e+01 2.460168233572966948e-02
5.870000000000000284e+01 2.575939487995168933e-02
5.875000000000000000e+01 3.221076628853521834e-02
5.879999999999999716e+01 3.316609227200759125e-02
5.885000000000000142e+01 3.791561045652060147e-02
5.889999999999999858e+01 4.188365421139682993e-02
5.895000000000000284e+01 4.366527511560223951e-02
5.900000000000000000e+01 4.204132572419603392e-02
5.904999999999999716e+01 3.946591859730383400e-02
5.910000000000000142e+01 4.266887842644778023e-02
5.914999999999999858e+01 4.236641061486234872e-02
5.920000000000000284e+01 4.351664204941153857e-02
5.925000000000000000e+01 4.337998386974457193e-02
5.929999999999999716e+01 4.086503558468902730e-02
5.935000000000000142e+01 3.924779256971135805e-02
5.939999999999999858e+01 3.522526200770909749e-02
5.945000000000000284e+01 3.621287862582419498e-02
5.950000000000000000e+01 3.391362699678974330e-02
5.954999999999999716e+01 3.262059024212765612e-02
5.960000000000000142e+01 2.622625980752568003e-02
5.964999999999999858e+01 2.393791998724176598e-02
5.970000000000000284e+01 2.199429448376883853e-02
5.975000000000000000e+01 2.518696708114969568e-02
5.979999999999999716e+01 2.554382147108371845e-02
5.985000000000000142e+01 2.771941807196760463e-02
5.989999999999999858e+01 2.620977018566796740e-02
5.995000000000000284e+01 2.684937615512434511e-02
6.000000000000000000e+01 2.480004587061282809e-02
6.004999999999999716e+01 2.570365890325147784e-02
6.010000000000000142e+01 2.715662097402012781e-02
6.014999999999999858e+01 2.679089458582385036e-02
6.020000000000000284e+01 2.625679235353734972e-02
6.025000000000000000e+01 2.913762813844513952e-02
6.029999999999999716e+01 3.179818817815271981e-02
6.035000000000000142e+01 3.293746664120837664e-02
6.039999999999999858e+01 3.341394833066454323e-02
6.045000000000000284e+01 3.386296870408595644e-02
6.050000000000000000e+01 3.377849516019676424e-02
6.054999999999999716e+01 2.936023018246879807e-02
6.060000000000000142e+01 3.451122146391001622e-02
6.064999999999999858e+01 3.357535350980520028e-02
6.070000000000000284e+01 3.094899665454282911e-02
6.075000000000000000e+01 3.553621653237126060e-02
6.079999999999999716e+01 3.418940008453758700e-02
6.085000000000000142e+01 2.275127307305584157e-02
6.089999999999999858e+01 2.315350360043417002e-02
6.095000000000000284e+01 2.822384711449723443e-02
6.100000000000000000e+01 3.795404789000939028e-02
6.104999999999999716e+01 3.560482757251997449e-02
6.110000000000000142e+01 4.145308710955532966e-02
6.114999999999999858e+01 4.864620378799150435e-02
6.120000000000000284e+01 4.714626438999724306e-02
6.125000000000000000e+01 4.847458637791158403e-02
6.129999999999999716e+01 6.856957035996652516e-02
6.135000000000000142e+01 6.456130556458422598e-02
6.139999999999999858e+01 6.578171993665242467e-02
6.145000000000000284e+01 6.814315868554998712e-02
6.150000000000000000e+01 7.532070154132304574e-02
6.154999999999999716e+01 7.784494582986489775e-02
6.160000000000000142e+01 7.821491425616292070e-02
6.164999999999999858e+01 7.625838554847552686e-02
6.170000000000000284e+01 7.742291223743576201e-02
6.175000000000000000e+01 7.768941439996839005e-02
6.179999999999999716e+01 7.557214394744275754e-02
6.185000000000000142e+01 7.526755709439211794e-02
6.189999999999999858e+01 7.580222923028152870e-02
6.195000000000000284e+01 7.557371906360191294e-02
6.200000000000000000e+01 7.283103617908803784e-02
6.204999999999999716e+01 7.594680531245547039e-02
6.210000000000000142e+01 7.764271757955973352e-02
6.214999999999999858e+01 7.659769249907553978e-02
6.220000000000000284e+01 7.136383580440154584e-02
6.225000000000000000e+01 7.131532436035675770e-02
6.229999999999999716e+01 6.921350594282345281e-02
6.235000000000000142e+01 7.111132856536546420e-02
6.239999999999999858e+01 7.065756978463598459e-02
6.245000000000000284e+01 7.244574165234182739e-02
6.250000000000000000e+01 7.224175890604220274e-02
6.254999999999999716e+01 7.071953319428569973e-02
6.260000000000000142e+01 7.132193202176036195e-02
6.264999999999999858e+01 7.098920203286224195e-02
6.270000000000000284e+01 7.189785092626367613e-02
6.275000000000000000e+01 7.182427009229699899e-02
6.279999999999999716e+01 7.079376127459119372e-02
6.285000000000000142e+01 7.064884272762531059e-02
6.289999999999999858e+01 7.074685543141835675e-02
6.295000000000000284e+01 7.024814280295876845e-02
6.300000000000000000e+01 7.185506770251172404e-02
6.304999999999999716e+01 7.164305251396539675e-02
6.310000000000000142e+01 7.158564796833258304e-02
6.314999999999999858e+01 7.131926764440815747e-02
6.320000000000000284e+01 7.069075268506454235e-02
6.325000000000000000e+01 7.265196080592963013e-02
6.329999999999999716e+01 7.808148453728802618e-02
6.335000000000000142e+01 7.850043439208438667e-02
6.339999999999999858e+01 7.674191696469917501e-02
6.345000000000000284e+01 7.647465778509199286e-02
6.350000000000000000e+01 7.602940950396877562e-02
6.354999999999999716e+01 7.930825837601047923e-02
6.360000000000000142e+01 7.988909762102341938e-02
6.364999999999999858e+01 8.385158156467359403e-02
6.370000000000000284e+01 8.312011891362366955e-02
6.375000000000000000e+01 8.322372578774528407e-02
6.379999999999999716e+01 8.316104417245245850e-02
6.385000000000000142e+01 8.298601289542539838e-02
6.389999999999999858e+01 8.274795293095943416e-02
6.395000000000000284e+01 8.332728621733472008e-02
6.400000000000000000e+01 8.345637239745630487e-02
6.404999999999999716e+01 8.426062794323491145e-02
6.409999999999999432e+01 8.592614635179735005e-02
6.415000000000000568e+01 8.734180187917833793e-02
6.420000000000000284e+01 8.788082672701684472e-02
6.425000000000000000e+01 8.571047368398007626e-02
6.429999999999999716e+01 8.625506957930050012e-02
6.434999999999999432e+01 8.530760247902766102e-02
6.440000000000000568e+01 1.419860263645811582e-01
6.445000000000000284e+01 1.412142931887206410e-01
6.450000000000000000e+01 1.464218905107920465e-01
6.454999999999999716e+01 1.462671232904697860e-01
6.459999999999999432e+01 1.460798406005297534e-01
6.465000000000000568e+01 1.475141425419975727e-01
6.470000000000000284e+01 1.461315216432003683e-01
6.475000000000000000e+01 1.452041293636338881e-01
6.479999999999999716e+01 1.458381262058521810e-01
6.484999999999999432e+01 1.454643503085753797e-01
6.490000000000000568e+01 1.417211079807162155e-01
6.495000000000000284e+01 1.408450151681603368e-01
6.500000000000000000e+01 1.377152407475153162e-01
6.504999999999999716e+01 1.389533961028379117e-01
6.509999999999999432e+01 1.387293359882938171e-01
6.515000000000000568e+01 1.414638492048316265e-01
6.520000000000000284e+01 1.420668063067411779e-01
6.525000000000000000e+01 1.370887016922420210e-01
6.529999999999999716e+01 1.335053339151584806e-01
6.534999999999999432e+01 1.330997144626625828e-01
6.540000000000000568e+01 1.347558508450654169e-01
6.545000000000000284e+01 1.320101884490548216e-01
6.550000000000000000e+01 1.349327621557722678e-01
6.554999999999999716e+01 1.342701920235205848e-01
6.559999999999999432e+01 1.343919437081172452e-01
6.565000000000000568e+01 1.346626317372792425e-01
6.570000000000000284e+01 1.362584940518950238e-01
6.575000000000000000e+01 1.395891026085213094e-01
6.579999999999999716e+01 1.404288373112830557e-01
6.584999999999999432e+01 1.395419873459040616e-01
6.590000000000000568e+01 1.387826546690190677e-01
6.595000000000000284e+01 1.409093873380624362e-01
6.600000000000000000e+01 1.425962478829564395e-01
6.604999999999999716e+01 1.421575996852298684e-01
6.609999999999999432e+01 1.404641419681718628e-01
6.615000000000000568e+01 1.345006256156325020e-01
6.620000000000000284e+01 1.290475115308326592e-01
6.625000000000000000e+01 1.316205232524767788e-01
6.629999999999999716e+01 1.346830831638478887e-01
6.634999999999999432e+01 1.324448632389333413e-01
6.640000000000000568e+01 1.340042122803364877e-01
6.645000000000000284e+01 1.408427794942074263e-01
6.650000000000000000e+01 1.396247148933967841e-01
6.654999999999999716e+01 1.399575215202935041e-01
6.659999999999999432e+01 1.400028160980197334e-01
6.665000000000000568e+01 1.402756941027138160e-01
6.670000000000000284e+01 1.470630806683316250e-01
6.675000000000000000e+01 1.451102515442178886e-01
6.679999999999999716e+01 1.455525559938448121e-01
6.684999999999999432e+01 1.447620065444095439e-01
6.690000000000000568e+01 1.437898619981982373e-01
6.695000000000000284e+01 1.438743574363258448e-01
6.700000000000000000e+01 1.501511438480280514e-01
6.704999999999999716e+01 1.549292831157388639e-01
6.709999999999999432e+01 1.491124893626017411e-01
6.715000000000000568e+01 1.504866850868645523e-01
6.720000000000000284e+01 1.501842682231031845e-01
6.725000000000000000e+01 1.497868418984101280e-01
6.729999999999999716e+01 1.492443642966142514e-01
6.734999999999999432e+01 1.493280557594962588e-01
6.740000000000000568e+01 1.502208593091710342e-01
6.745000000000000284e+01 1.487823911658245069e-01
6.750000000000000000e+01 1.483934252731452241e-01
6.754999999999999716e+01 1.482664620730496097e-01
6.759999999999999432e+01 1.480116202759694521e-01
6.765000000000000568e+01 1.475440388703140038e-01
6.770000000000000284e+01 1.548226823700807053e-01
6.775000000000000000e+01 1.546752954308101558e-01
6.779999999999999716e+01 1.534369405173758583e-01
6.784999999999999432e+01 1.521318035185300899e-01
6.790000000000000568e+01 1.534704736289344285e-01
6.795000000000000284e+01 1.516981683072425591e-01
6.800000000000000000e+01 1.521231013132097465e-01
6.804999999999999716e+01 1.514661394874167732e-01
6.809999999999999432e+01 1.541009218942485937e-01
6.815000000000000568e+01 1.541779600559728680e-01
6.820000000000000284e+01 1.536866495791179288e-01
6.825000000000000000e+01 1.545698413747085276e-01
6.829999999999999716e+01 1.546007319556126636e-01
6.834999999999999432e+01 1.532130506298579331e-01
6.840000000000000568e+01 1.520584132032451741e-01
6.845000000000000284e+01 1.513695290507243441e-01
6.850000000000000000e+01 1.507507202163372861e-01
6.854999999999999716e+01 1.529173465945863064e-01
6.859999999999999432e+01 1.533526998727114121e-01
6.865000000000000568e+01 1.540064893708235905e-01
6.870000000000000284e+01 1.529456735925243949e-01
6.875000000000000000e+01 1.528189083905581724e-01
6.879999999999999716e+01 1.525178169203117162e-01
6.884999999999999432e+01 1.511711511353536486e-01
6.890000000000000568e+01 1.498406187877883433e-01
6.895000000000000284e+01 1.496799932509898512e-01
6.900000000000000000e+01 1.504454289681338430e-01
6.904999999999999716e+01 1.504657791126183808e-01
6.909999999999999432e+01 1.506058794108233456e-01
6.915000000000000568e+01 1.493356343456503366e-01
6.920000000000000284e+01 1.506252128752136321e-01
6.925000000000000000e+01 1.482716847121128279e-01
6.929999999999999716e+01 1.495264132625991893e-01
6.934999999999999432e+01 1.488180500154689112e-01
6.940000000000000568e+01 1.486162015058772046e-01
6.945000000000000284e+01 1.479888351605103403e-01
6.950000000000000000e+01 1.459791794513387864e-01
6.954999999999999716e+01 1.438593764803924313e-01
6.959999999999999432e+01 1.440081711389905594e-01
6.965000000000000568e+01 1.414979947714854469e-01
6.970000000000000284e+01 1.437006500834428213e-01
6.975000000000000000e+01 1.446812896339136623e-01
6.979999999999999716e+01 1.411831194859045624e-01
6.984999999999999432e+01 1.405472816462569607e-01
6.990000000000000568e+01 1.394372106232849851e-01
6.995000000000000284e+01 1.391982366399501791e-01
7.000000000000000000e+01 1.416155817096578506e-01
7.004999999999999716e+01 1.468953605029367504e-01
7.009999999999999432e+01 1.436978388867058698e-01
7.015000000000000568e+01 1.437524410942763176e-01
7.020000000000000284e+01 1.445802933347975494e-01
7.025000000000000000e+01 1.446454798047289159e-01
7.029999999999999716e+01 1.428677362447083321e-01
7.034999999999999432e+01 1.402613461739934120e-01
7.040000000000000568e+01 1.388837554743950486e-01
7.045000000000000284e+01 1.382657232426382499e-01
7.050000000000000000e+01 1.372176362326349708e-01
7.054999999999999716e+01 1.529636681817790056e-01
7.059999999999999432e+01 1.525464392684006965e-01
7.065000000000000568e+01 1.590286372849238350e-01
7.070000000000000284e+01 1.588131798397303673e-01
7.075000000000000000e+01 1.590233770417266435e-01
7.079999999999999716e+01 1.588109575691040443e-01
7.084999999999999432e+01 1.591684890742381675e-01
7.090000000000000568e+01 1.572333155806916738e-01
7.095000000000000284e+01 1.581808794522944761e-01
7.100000000000000000e+01 1.574829477096673647e-01
7.104999999999999716e+01 1.568275722784832071e-01
7.109999999999999432e+01 1.659421242575761790e-01
7.115000000000000568e+01 1.660269537651016536e-01
7.120000000000000284e+01 1.667647674797608781e-01
7.125000000000000000e+01 1.650350271973830829e-01
7.129999999999999716e+01 1.676100334684718640e-01
7.134999999999999432e+01 1.688475208638032243e-01
7.140000000000000568e+01 1.680326062670690068e-01
7.145000000000000284e+01 1.688964738947091870e-01
7.150000000000000000e+01 1.678099369795409690e-01
7.154999999999999716e+01 1.664140920776976396e-01
7.159999999999999432e+01 1.683533315919113482e-01
7.165000000000000568e+01 1.682040022036636606e-01
7.170000000000000284e+01 1.692289100970359728e-01
7.175000000000000000e+01 1.704084605595724555e-01
7.179999999999999716e+01 1.707734142806970057e-01
7.184999999999999432e+01 1.689473544173843156e-01
7.190000000000000568e+01 1.721876078940919041e-01
7.195000000000000284e+01 1.736716084105866531e-01
7.200000000000000000e+01 1.735260435546963353e-01
7.204999999999999716e+01 1.734783556074644961e-01
7.209999999999999432e+01 1.727668164967612607e-01
7.215000000000000568e+01 1.700537839166510468e-01
7.220000000000000284e+01 1.672520991872346319e-01
7.225000000000000000e+01 1.674300958202535605e-01
7.229999999999999716e+01 1.672011102549162964e-01
7.234999999999999432e+01 1.644507075104613414e-01
7.240000000000000568e+01 1.646548965989562685e-01
7.245000000000000284e+01 1.641988025049911371e-01
7.250000000000000000e+01 1.654359815596628536e-01
7.254999999999999716e+01 1.660776818307909686e-01
7.259999999999999432e+01 1.637835859711142539e-01
7.265000000000000568e+01 1.623358208547124593e-01
7.270000000000000284e+01 1.619233713745996950e-01
7.275000000000000000e+01 1.633542257171173295e-01
7.279999999999999716e+01 1.619351473340980840e-01
7.284999999999999432e+01 1.601940446306970300e-01
7.290000000000000568e+01 1.598862045776908436e-01
7.295000000000000284e+01 1.588885580259205843e-01
7.300000000000000000e+01 1.578219911295483668e-01
7.304999999999999716e+01 1.555477455103980999e-01
7.309999999999999432e+01 1.560076353160489426e-01
7.315000000000000568e+01 1.562164586152362811e-01
7.320000000000000284e+01 1.552129434793638185e-01
7.325000000000000000e+01 1.585107402342583183e-01
7.329999999999999716e+01 1.583325241832714836e-01
7.334999999999999432e+01 1.581960755990717560e-01
7.340000000000000568e+01 1.581350208924727496e-01
7.345000000000000284e+01 1.572396627988747186e-01
7.350000000000000000e+01 1.561616096243412521e-01
7.354999999999999716e+01 1.606213879914773768e-01
7.359999999999999432e+01 1.614348582502472540e-01
7.365000000000000568e+01 1.615150964603382089e-01
7.370000000000000284e+01 1.618117666168747415e-01
7.375000000000000000e+01 1.609253282095245152e-01
7.379999999999999716e+01 1.609080648703850591e-01
7.384999999999999432e+01 1.628043947090747345e-01
7.390000000000000568e+01 1.624645712016647148e-01
7.395000000000000284e+01 1.618082748328481535e-01
7.400000000000000000e+01 1.589438689734222199e-01
7.404999999999999716e+01 1.589905406964469414e-01
7.409999999999999432e+01 1.599981683518577613e-01
7.415000000000000568e+01 1.598692312655856096e-01
7.420000000000000284e+01 1.590303500352140686e-01
7.425000000000000000e+01 1.592518334210599185e-01
7.429999999999999716e+01 1.575988985307526236e-01
7.434999999999999432e+01 1.581123097872422223e-01
7.440000000000000568e+01 1.569493840920218597e-01
7.445000000000000284e+01 1.560931308107557092e-01
7.450000000000000000e+01 1.556569798426642726e-01
7.454999999999999716e+01 1.557536771960348065e-01
7.459999999999999432e+01 1.534424818352110864e-01
7.465000000000000568e+01 1.531176965544533142e-01
7.470000000000000284e+01 1.520116769698581505e-01
7.475000000000000000e+01 1.510829281583105366e-01
7.479999999999999716e+01 1.478572562419214198e-01
7.484999999999999432e+01 1.434457883351435981e-01
7.490000000000000568e+01 1.517927369136498061e-01
7.495000000000000284e+01 1.510309591210819424e-01
7.500000000000000000e+01 1.517186168437629767e-01
7.504999999999999716e+01 1.500003832845678842e-01
7.509999999999999432e+01 1.506141857912104143e-01
7.515000000000000568e+01 1.500559759059738318e-01
7.520000000000000284e+01 1.497485413759944706e-01
7.525000000000000000e+01 1.497097434304114072e-01
7.529999999999999716e+01 1.503475779362705433e-01
7.534999999999999432e+01 1.494903201731853648e-01
7.540000000000000568e+01 1.527326669142348714e-01
7.545000000000000284e+01 1.542810936095563301e-01
7.550000000000000000e+01 1.524413465346385055e-01
7.554999999999999716e+01 1.561378361040558216e-01
7.559999999999999432e+01 1.395885737612729827e-01
7.565000000000000568e+01 1.329518353337396375e-01
7.570000000000000284e+01 1.321445371575509786e-01
7.575000000000000000e+01 1.277285967214976115e-01
7.579999999999999716e+01 1.280776304418841938e-01
7.584999999999999432e+01 1.294525112684535573e-01
7.590000000000000568e+01 1.268643054360804323e-01
7.595000000000000284e+01 1.230418968815569503e-01
7.600000000000000000e+01 1.230405276047084606e-01
7.604999999999999716e+01 1.247258399478258367e-01
7.609999999999999432e+01 1.261660647231206134e-01
7.615000000000000568e+01 1.240529730596415109e-01
7.620000000000000284e+01 1.243348229607624950e-01
7.625000000000000000e+01 1.232656262090589122e-01
7.629999999999999716e+01 1.230840822978594706e-01
7.634999999999999432e+01 1.177749034914182535e-01
7.640000000000000568e+01 1.148219319924721760e-01
7.645000000000000284e+01 1.144512529825267577e-01
7.650000000000000000e+01 1.130139064483866862e-01
7.654999999999999716e+01 1.114662374796343142e-01
7.659999999999999432e+01 1.113868916052759561e-01
7.665000000000000568e+01 1.108701631207147237e-01
7.670000000000000284e+01 1.098559077296355491e-01
7.675000000000000000e+01 1.079008724040213807e-01
7.679999999999999716e+01 1.068615916600341303e-01
7.684999999999999432e+01 1.058669819927400002e-01
7.690000000000000568e+01 1.041369916404166901e-01
7.695000000000000284e+01 1.036119456711868947e-01
7.700000000000000000e+01 1.023760318435512212e-01
7.704999999999999716e+01 1.008331027942233199e-01
7.709999999999999432e+01 9.766238335754619249e-02
7.715000000000000568e+01 9.642779735343864900e-02
7.720000000000000284e+01 9.500949560268323602e-02
7.725000000000000000e+01 9.613585149391082330e-02
7.729999999999999716e+01 9.572666344846089692e-02
7.734999999999999432e+01 9.586652872296592964e-02
7.740000000000000568e+01 9.585015172676798756e-02
7.745000000000000284e+01 9.503315535261801228e-02
7.750000000000000000e+01 9.477812915634126201e-02
7.754999999999999716e+01 9.587426444526833680e-02
7.759999999999999432e+01 9.358437223416685158e-02
7.765000000000000568e+01 9.313801047973080394e-02
7.770000000000000284e+01 9.179971562624202053e-02
7.775000000000000000e+01 8.973304830174870517e-02
7.779999999999999716e+01 9.226197814154241117e-02
7.784999999999999432e+01 9.093842816743819002e-02
7.790000000000000568e+01 9.078905748884141813e-02
7.795000000000000284e+01 8.727442265132515087e-02
7.800000000000000000e+01 7.402260280984791774e-02
7.804999999999999716e+01 6.831490179758480108e-02
7.809999999999999432e+01 6.643474404793482668e-02
7.815000000000000568e+01 6.550423135579222511e-02
7.820000000000000284e+01 4.931627766779436706e-02
7.825000000000000000e+01 4.686526578520851943e-02
7.829999999999999716e+01 6.796432216619382842e-03
7.834999999999999432e+01 6.116642618295038691e-03
7.840000000000000568e+01 3.356604255368368390e-03
7.845000000000000284e+01 -4.834826368642979044e-02
7.850000000000000000e+01 -4.837797193529053824e-02
7.854999999999999716e+01 -4.858122172025190755e-02
7.859999999999999432e+01 -4.869962766156223782e-02
7.865000000000000568e+01 -4.855463239837142647e-02
7.870000000000000284e+01 -4.878870116291376957e-02
7.875000000000000000e+01 -4.956270673601930604e-02
7.879999999999999716e+01 -4.959405262192689845e-02
7.884999999999999432e+01 -4.975508176089236262e-02
7.890000000000000568e+01 -4.997881814363946962e-02
7.895000000000000284e+01 -5.012793751666221043e-02
7.900000000000000000e+01 -5.039297700103573946e-02
7.904999999999999716e+01 -5.045084427982861330e-02
7.909999999999999432e+01 -5.043020230790528496e-02
7.915000000000000568e+01 -5.037298268297758091e-02
7.920000000000000284e+01 -5.055964252291104966e-02
7.925000000000000000e+01 -5.095301410417981541e-02
7.929999999999999716e+01 -5.098816543568254755e-02
7.934999999999999432e+01 -5.119218586602192200e-02
7.940000000000000568e+01 -5.134326420584450767e-02
7.945000000000000284e+01 -5.172130987248349521e-02
7.950000000000000000e+01 -5.166847853616010622e-02
7.954999999999999716e+01 -5.208338717090299497e-02
7.959999999999999432e+01 -5.203892278573465230e-02
7.965000000000000568e+01 -5.255027203200342972e-02
7.970000000000000284e+01 -5.252605316013493619e-02
7.975000000000000000e+01 -5.245487841714143590e-02
7.979999999999999716e+01 -5.223450464543380467e-02
7.984999999999999432e+01 -5.179967650756775455e-02
7.990000000000000568e+01 -5.176801392864821549e-02
7.995000000000000284e+01 -5.194436403142335679e-02
8.000000000000000000e+01 -5.207128362196246363e-02
8.004999999999999716e+01 -5.271127288058655158e-02
8.009999999999999432e+01 -5.291102857952956207e-02
8.015000000000000568e+01 -5.477675230193118638e-02
8.020000000000000284e+01 -5.540461907703626149e-02
8.025000000000000000e+01 -5.554466406150012497e-02
8.029999999999999716e+01 -5.545765525499725401e-02
8.034999999999999432e+01 -5.553689957283326067e-02
8.040000000000000568e+01 -5.558800147126964630e-02
8.045000000000000284e+01 -5.557542063975547120e-02
8.050000000000000000e+01 -5.929391335888311437e-02
8.054999999999999716e+01 -6.007664471724048078e-02
8.059999999999999432e+01 -6.005892900217063568e-02
8.065000000000000568e+01 -6.132454997669924829e-02
8.070000000000000284e+01 -6.141478317524194652e-02
8.075000000000000000e+01 -6.149861330492070038e-02
8.079999999999999716e+01 -6.337948050261298094e-02
8.084999999999999432e+01 -6.310026973499806291e-02
8.090000000000000568e+01 -6.315929098520484120e-02
8.095000000000000284e+01 -6.329482391101239058e-02
8.100000000000000000e+01 -6.319614847066891417e-02
8.104999999999999716e+01 -6.326700335017224064e-02
8.109999999999999432e+01 -6.369908274165912709e-02
8.115000000000000568e+01 -6.381746654476724845e-02
8.120000000000000284e+01 -6.419398000287533657e-02
8.125000000000000000e+01 -6.420539117082095515e-02
8.129999999999999716e+01 -6.424019165505064077e-02
8.134999999999999432e+01 -6.600509381383934393e-02
8.140000000000000568e+01 -6.567089020064811877e-02
8.145000000000000284e+01 -6.545368329199899304e-02
8.150000000000000000e+01 -6.516104320927221250e-02
8.154999999999999716e+01 -6.489595035776818399e-02
8.159999999999999432e+01 -6.458802336403732247e-02
8.165000000000000568e+01 -6.432738909317482767e-02
8.170000000000000284e+01 -6.390845387425729551e-02
8.175000000000000000e+01 -6.348245523471710006e-02
8.179999999999999716e+01 -6.312231310140349605e-02
8.184999999999999432e+01 -6.309448439330528347e-02
8.190000000000000568e+01 -6.314118101024332463e-02
8.195000000000000284e+01 -6.276908401494370182e-02
8.200000000000000000e+01 -6.246061832814650550e-02
8.204999999999999716e+01 -6.256331078123043843e-02
8.209999999999999432e+01 -6.218117370665701693e-02
8.215000000000000568e+01 -6.204488735659485082e-02
8.220000000000000284e+01 -6.203896940693462425e-02
8.225000000000000000e+01 -6.202054659292240146e-02
8.229999999999999716e+01 -6.174279127119529365e-02
8.234999999999999432e+01 -6.142681566459252951e-02
8.240000000000000568e+01 -6.247593647741622042e-02
8.245000000000000284e+01 -6.237844298433643797e-02
8.250000000000000000e+01 -6.203536565633152589e-02
8.254999999999999716e+01 -6.176832149937273170e-02
8.259999999999999432e+01 -6.184824385679971170e-02
8.265000000000000568e+01 -6.173302733672225706e-02
8.270000000000000284e+01 -6.134993528982645578e-02
8.275000000000000000e+01 -6.148491073129278006e-02
8.279999999999999716e+01 -6.129388382622467241e-02
8.284999999999999432e+01 -6.107065664878935651e-02
8.290000000000000568e+01 -6.093704040664697785e-02
8.295000000000000284e+01 -6.122765923010754091e-02
8.300000000000000000e+01 -6.148884146204203899e-02
8.304999999999999716e+01 -6.146054494933505391e-02
8.309999999999999432e+01 -6.147451642812434142e-02
8.315000000000000568e+01 -6.174026862421864992e-02
8.320000000000000284e+01 -6.161016756181644793e-02
8.325000000000000000e+01 -6.137958927681928800e-02
8.329999999999999716e+01 -6.140217826643324522e-02
8.334999999999999432e+01 -6.148355429333385302e-02
8.340000000000000568e+01 -6.145358551467153957e-02
8.345000000000000284e+01 -6.149038260936096068e-02
8.350000000000000000e+01 -6.160221304573839513e-02
8.354999999999999716e+01 -6.141082627737109306e-02
8.359999999999999432e+01 -6.102857746592240534e-02
8.365000000000000568e+01 -6.072582576457725978e-02
8.370000000000000284e+01 -6.075919485247677221e-02
8.375000000000000000e+01 -6.085162912071571950e-02
8.379999999999999716e+01 -6.086772142678265052e-02
8.384999999999999432e+01 -6.072063665564177842e-02
8.390000000000000568e+01 -6.073440242375018061e-02
8.395000000000000284e+01 -6.056132386584890670e-02
8.400000000000000000e+01 -6.021733565543466865e-02
8.404999999999999716e+01 -5.966355252543413534e-02
8.409999999999999432e+01 -5.946542638511211759e-02
8.415000000000000568e+01 -5.942785913250355628e-02
8.420000000000000284e+01 -5.920387361088132877e-02
8.425000000000000000e+01 -5.883694713435177331e-02
8.429999999999999716e+01 -5.833977622851804767e-02
8.434999999999999432e+01 -5.802968805128275176e-02
8.440000000000000568e+01 -5.746546567561126861e-02
8.445000000000000284e+01 -5.719933591343866891e-02
8.450000000000000000e+01 -5.678919409073393543e-02
8.454999999999999716e+01 -5.676701997141413158e-02
8.459999999999999432e+01 -5.643907035711872439e-02
8.465000000000000568e+01 -5.597495559887848138e-02
8.470000000000000284e+01 -5.561614903024603151e-02
8.475000000000000000e+01 -5.546295965338286088e-02
8.479999999999999716e+01 -5.526962177923180203e-02
8.484999999999999432e+01 -5.504797427587364289e-02
8.490000000000000568e+01 -5.471733814883021629e-02
8.495000000000000284e+01 -5.445113129717794181e-02
8.500000000000000000e+01 -5.403879201958972089e-02
8.504999999999999716e+01 -5.367205631586474679e-02
8.509999999999999432e+01 -5.370804550244367981e-02
8.515000000000000568e+01 -5.336346371506680425e-02
8.520000000000000284e+01 -5.319330281780059594e-02
8.525000000000000000e+01 -5.296347144961960351e-02
8.529999999999999716e+01 -5.240953216199194936e-02
8.534999999999999432e+01 -5.199785700191342924e-02
8.540000000000000568e+01 -5.187845115376994720e-02
8.545000000000000284e+01 -5.152764624315222391e-02
8.550000000000000000e+01 -5.150999887210989947e-02
8.554999999999999716e+01 -5.092011164315548427e-02
8.559999999999999432e+01 -5.098150529950389032e-02
8.565000000000000568e+01 -5.064168335388546244e-02
8.570000000000000284e+01 -5.032702866130865649e-02
8.575000000000000000e+01 -5.033731037760316718e-02
8.579999999999999716e+01 -4.968692842643343544e-02
8.584999999999999432e+01 -4.926920847809902748e-02
8.590000000000000568e+01 -5.007752656146485098e-02
8.595000000000000284e+01 -4.993444933673400754e-02
8.600000000000000000e+01 -4.968930731365719944e-02
8.604999999999999716e+01 -4.936913852539454722e-02
8.609999999999999432e+01 -4.915872818797908245e-02
8.615000000000000568e+01 -4.902381528589941362e-02
8.620000000000000284e+01 -4.888450633997494521e-02
8.625000000000000000e+01 -4.893261580014202777e-02
8.629999999999999716e+01 -5.026700870481080885e-02
8.634999999999999432e+01 -5.084302698119629038e-02
8.640000000000000568e+01 -5.053900845563148031e-02
8.645000000000000284e+01 -5.030230729974375509e-02
8.650000000000000000e+01 -4.996513223596263376e-02
8.654999999999999716e+01 -4.996744701367092367e-02
8.659999999999999432e+01 -4.961317843423720259e-02
8.665000000000000568e+01 -4.916437051377284956e-02
8.670000000000000284e+01 -4.900561070546938236e-02
8.675000000000000000e+01 -4.900893861384237465e-02
8.679999999999999716e+01 -4.850840603786531202e-02
8.684999999999999432e+01 -4.839915673702283039e-02
8.690000000000000568e+01 -4.836596289469346360e-02
8.695000000000000284e+01 -4.843637684864485204e-02
8.700000000000000000e+01 -4.812357145389326712e-02
8.704999999999999716e+01 -4.833801705604684473e-02
8.709999999999999432e+01 -4.855004924067069655e-02
8.715000000000000568e+01 -4.835595328413132971e-02
8.720000000000000284e+01 -4.758843293842651007e-02
8.725000000000000000e+01 -4.761631853464264041e-02
8.729999999999999716e+01 -4.731083909583605474e-02
8.734999999999999432e+01 -4.717341850916409451e-02
8.740000000000000568e+01 -4.756918977580030378e-02
8.745000000000000284e+01 -4.741288976721647758e-02
8.750000000000000000e+01 -4.707258315917321051e-02
8.754999999999999716e+01 -4.720346362205232044e-02
8.759999999999999432e+01 -4.728875509735002564e-02
8.765000000000000568e+01 -4.733675535530366962e-02
8.770000000000000284e+01 -4.738786420786992443e-02
8.775000000000000000e+01 -4.741880345989385459e-02
8.779999999999999716e+01 -4.746748122399591790e-02
8.784999999999999432e+01 -4.749680241821388482e-02
8.790000000000000568e+01 -4.740344818073895933e-02
8.795000000000000284e+01 -4.765023521033485282e-02
8.800000000000000000e+01 -4.754515863945221743e-02
8.804999999999999716e+01 -4.748041402855535109e-02
8.809999999999999432e+01 -4.798512752380559160e-02
8.815000000000000568e+01 -4.810913273405045820e-02
8.820000000000000284e+01 -4.777319478105116618e-02
8.825000000000000000e+01 -4.757092860005759927e-02
8.829999999999999716e+01 -4.784151902753310676e-02
8.834999999999999432e+01 -4.789363703377619991e-02
8.840000000000000568e+01 -4.760825688239249398e-02
8.845000000000000284e+01 -4.754432220456368541e-02
8.850000000000000000e+01 -4.790990831604258898e-02
8.854999999999999716e+01 -4.783348141224671307e-02
8.859999999999999432e+01 -4.795670804225779515e-02
8.865000000000000568e+01 -4.801993500866140463e-02
8.870000000000000284e+01 -4.828282658825893553e-02
8.875000000000000000e+01 -4.855742994712621691e-02
8.879999999999999716e+01 -4.863878017098097195e-02
8.884999999999999432e+01 -4.889796442619605277e-02
8.890000000000000568e+01 -4.899223140258828629e-02
8.895000000000000284e+01 -4.897650882300522840e-02
8.900000000000000000e+01 -4.895624206754869284e-02
8.904999999999999716e+01 -4.921307744424912450e-02
8.909999999999999432e+01 -4.938827647763012474e-02
8.915000000000000568e+01 -4.971627629966256928e-02
8.920000000000000284e+01 -4.963030865939240671e-02
8.925000000000000000e+01 -4.955881451547099886e-02
8.929999999999999716e+01 -4.994608539885572046e-02
8.934999999999999432e+01 -4.983316063710554328e-02
8.940000000000000568e+01 -4.986843046291538489e-02
8.945000000000000284e+01 -4.958483573295436458e-02
8.950000000000000000e+01 -4.963005244547667033e-02
8.954999999999999716e+01 -4.934149636050789989e-02
8.959999999999999432e+01 -4.909501474672851862e-02
8.965000000000000568e+01 -4.887326910040146188e-02
8.970000000000000284e+01 -4.853632919904039139e-02
8.975000000000000000e+01 -4.857049230004127638e-02
8.979999999999999716e+01 -4.830607551060682459e-02
8.984999999999999432e+01 -4.826021869947673404e-02
8.990000000000000568e+01 -4.820008456482785530e-02
8.995000000000000284e+01 -4.810499449930780158e-02
9.000000000000000000e+01 -4.765202373591602425e-02
9.004999999999999716e+01 -4.776262724690175099e-02
9.009999999999999432e+01 -4.773781336751035248e-02
9.015000000000000568e+01 -4.815477766291952066e-02
9.020000000000000284e+01 -4.784177820310185625e-02
9.025000000000000000e+01 -4.752891082382094956e-02
9.029999999999999716e+01 -4.708898249421285265e-02
9.034999999999999432e+01 -4.682130245253956352e-02
9.040000000000000568e+01 -4.687859895748189287e-02
9.045000000000000284e+01 -4.675678744514789875e-02
9.050000000000000000e+01 -4.648139145763468399e-02
9.054999999999999716e+01 -4.625171619130705181e-02
9.059999999999999432e+01 -4.646449982390538080e-02
9.065000000000000568e+01 -4.629587532578093023e-02
9.070000000000000284e+01 -4.606666036143523824e-02
9.075000000000000000e+01 -4.583707479015505792e-02
9.079999999999999716e+01 -4.562177748729155657e-02
9.084999999999999432e+01 -4.539827262284695797e-02
9.090000000000000568e+01 -4.520066627378620250e-02
9.095000000000000284e+01 -4.480407168829242393e-02
9.100000000000000000e+01 -4.452147259037497057e-02
9.104999999999999716e+01 -4.418087828226066605e-02
9.109999999999999432e+01 -4.378045661857914855e-02
9.115000000000000568e+01 -4.343375421238124257e-02
9.120000000000000284e+01 -4.340864210007111534e-02
9.125000000000000000e+01 -4.410795549551128208e-02
9.129999999999999716e+01 -4.406489795430920675e-02
9.134999999999999432e+01 -4.361775689937891221e-02
9.140000000000000568e+01 -4.350198539745881582e-02
9.145000000000000284e+01 -4.323648951673287472e-02
9.150000000000000000e+01 -4.322702928546149487e-02
9.154999999999999716e+01 -4.305775995037898485e-02
9.159999999999999432e+01 -4.274643188343058009e-02
9.165000000000000568e+01 -4.254373807439094934e-02
9.170000000000000284e+01 -4.295912385399876243e-02
9.175000000000000000e+01 -4.272146268356909887e-02
9.179999999999999716e+01 -4.273441593948055367e-02
9.184999999999999432e+01 -4.271521304966025001e-02
9.190000000000000568e+01 -4.270138731988223219e-02
9.195000000000000284e+01 -4.268975481437876224e-02
9.200000000000000000e+01 -4.316208396487582893e-02
9.204999999999999716e+01 -4.337761227166175154e-02
9.209999999999999432e+01 -4.310180981704328507e-02
9.215000000000000568e+01 -4.350938775094075756e-02
9.220000000000000284e+01 -4.350495069433459733e-02
9.225000000000000000e+01 -4.334214961093930951e-02
9.229999999999999716e+01 -4.311407371751496687e-02
9.234999999999999432e+01 -4.293903910850893624e-02
9.240000000000000568e+01 -4.274309337791203783e-02
9.245000000000000284e+01 -4.250777430642533466e-02
9.250000000000000000e+01 -4.230793804936555658e-02
9.254999999999999716e+01 -4.207037008172932746e-02
9.259999999999999432e+01 -4.182578585073066374e-02
9.265000000000000568e+01 -4.152818639323856142e-02
9.270000000000000284e+01 -4.192668697265239386e-02
9.275000000000000000e+01 -4.178870267074499129e-02
9.279999999999999716e+01 -4.147472718008917564e-02
9.284999999999999432e+01 -4.120156339369789034e-02
9.290000000000000568e+01 -4.125448393302430516e-02
9.295000000000000284e+01 -4.075097673913924412e-02
9.300000000000000000e+01 -4.051549986655426927e-02
9.304999999999999716e+01 -4.047921446896264597e-02
9.309999999999999432e+01 -4.019978471787262475e-02
9.315000000000000568e+01 -4.000512992908486498e-02
9.320000000000000284e+01 -3.993784615638232977e-02
9.325000000000000000e+01 -3.993864127075329173e-02
9.329999999999999716e+01 -3.962819558881047755e-02
9.334999999999999432e+01 -3.954200155961707513e-02
9.340000000000000568e+01 -3.922384665125134423e-02
9.345000000000000284e+01 -3.887362666980860582e-02
9.350000000000000000e+01 -3.883562564548825868e-02
9.354999999999999716e+01 -3.881534083747666813e-02
9.359999999999999432e+01 -3.862813996085849577e-02
9.365000000000000568e+01 -3.855703721723856975e-02
9.370000000000000284e+01 -3.833337518726954302e-02
9.375000000000000000e+01 -3.811541646099950165e-02
9.379999999999999716e+01 -3.824349912158491599e-02
9.384999999999999432e+01 -3.793799520233875205e-02
9.390000000000000568e+01 -3.800331474151499855e-02
9.395000000000000284e+01 -3.800644883782099137e-02
9.400000000000000000e+01 -3.799350794998438557e-02
9.404999999999999716e+01 -3.773775846726240557e-02
9.409999999999999432e+01 -3.771995609028547247e-02
9.415000000000000568e+01 -3.747204633550081654e-02
9.420000000000000284e+01 -3.695701854168592648e-02
9.425000000000000000e+01 -3.655758194894642710e-02
9.429999999999999716e+01 -3.653982892201689675e-02
9.434999999999999432e+01 -3.659724560141796451e-02
9.440000000000000568e+01 -3.664640749601309755e-02
9.445000000000000284e+01 -3.643475458476717194e-02
9.450000000000000000e+01 -3.635215319843925624e-02
9.454999999999999716e+01 -3.631670972282743243e-02
9.459999999999999432e+01 -3.636287651500690055e-02
9.465000000000000568e+01 -3.627157911402005552e-02
9.470000000000000284e+01 -3.628092203786732750e-02
9.475000000000000000e+01 -3.638025311576634224e-02
9.479999999999999716e+01 -3.586571237249919913e-02
9.484999999999999432e+01 -3.591252140686793798e-02
9.490000000000000568e+01 -3.569664234849369289e-02
9.495000000000000284e+01 -3.571988428445409952e-02
9.500000000000000000e+01 -3.585889935452213351e-02
9.504999999999999716e+01 -3.622581201163093539e-02
9.509999999999999432e+01 -3.616138237652000154e-02
9.515000000000000568e+01 -3.612541170085501602e-02
9.520000000000000284e+01 -3.609376208569216316e-02
9.525000000000000000e+01 -3.626791965234364701e-02
9.529999999999999716e+01 -3.590269429074432334e-02
9.534999999999999432e+01 -3.587018204525986576e-02
9.540000000000000568e+01 -3.548028065647225449e-02
9.545000000000000284e+01 -3.559308899803223514e-02
9.550000000000000000e+01 -3.526965291267863956e-02
9.554999999999999716e+01 -3.546503828695885679e-02
9.559999999999999432e+01 -3.528620891229634904e-02
9.565000000000000568e+01 -3.504531923000355625e-02
9.570000000000000284e+01 -3.482212197014441374e-02
9.575000000000000000e+01 -3.472093473258407170e-02
9.579999999999999716e+01 -3.450873552888208962e-02
9.584999999999999432e+01 -3.445428306705765331e-02
9.590000000000000568e+01 -3.413787450403604762e-02
9.595000000000000284e+01 -3.427583611183043083e-02
9.600000000000000000e+01 -3.413471067398334696e-02
9.604999999999999716e+01 -3.465655839913135000e-02
9.609999999999999432e+01 -3.448943539537279585e-02
9.615000000000000568e+01 -3.446247755217800995e-02
9.620000000000000284e+01 -3.489582233892113416e-02
9.625000000000000000e+01 -3.464517173435176928e-02
9.629999999999999716e+01 -3.482112044158510583e-02
9.634999999999999432e+01 -3.474885347336137409e-02
9.640000000000000568e+01 -3.464867768063141507e-02
9.645000000000000284e+01 -3.457587940054570458e-02
9.650000000000000000e+01 -3.422565885746425146e-02
9.654999999999999716e+01 -3.397336027407622111e-02
9.659999999999999432e+01 -3.394676475717665898e-02
9.665000000000000568e+01 -3.364820666939769694e-02
9.670000000000000284e+01 -3.320186497641740286e-02
9.675000000000000000e+01 -3.296771373949789613e-02
9.679999999999999716e+01 -3.298809238501528018e-02
9.684999999999999432e+01 -3.261479320854835523e-02
9.690000000000000568e+01 -3.284277284551499060e-02
9.695000000000000284e+01 -3.255413839033224899e-02
9.700000000000000000e+01 -3.241718869439433326e-02
9.704999999999999716e+01 -3.237176456630637411e-02
9.709999999999999432e+01 -3.206289278399401810e-02
9.715000000000000568e+01 -3.195192032940042531e-02
9.720000000000000284e+01 -3.183758864444746761e-02
9.725000000000000000e+01 -3.151066888807920602e-02
9.729999999999999716e+01 -3.152260603148417106e-02
9.734999999999999432e+01 -3.098983946891963395e-02
9.740000000000000568e+01 -3.128466189000410347e-02
9.745000000000000284e+01 -3.107248163939241997e-02
9.750000000000000000e+01 -3.104355354389450386e-02
9.754999999999999716e+01 -3.075329053210322863e-02
9.759999999999999432e+01 -3.071112530721477329e-02
9.765000000000000568e+01 -3.037796265285324163e-02
9.770000000000000284e+01 -3.009507021238311264e-02
9.775000000000000000e+01 -2.985560094353662333e-02
9.779999999999999716e+01 -2.979187434571230544e-02
9.784999999999999432e+01 -2.933167171151225203e-02
9.790000000000000568e+01 -2.923325734305058307e-02
9.795000000000000284e+01 -2.902320804773728113e-02
9.800000000000000000e+01 -2.891074381194251586e-02
9.804999999999999716e+01 -2.854457242701032363e-02
9.809999999999999432e+01 -2.887570336242696600e-02
9.815000000000000568e+01 -2.872735169828741220e-02
9.820000000000000284e+01 -2.846640824106074288e-02
9.825000000000000000e+01 -2.907756537446799100e-02
9.829999999999999716e+01 -2.922722622280925914e-02
9.834999999999999432e+01 -2.911924617521735592e-02
9.840000000000000568e+01 -2.957545672280808766e-02
9.845000000000000284e+01 -2.918323922051165725e-02
9.850000000000000000e+01 -2.879798739027360568e-02
9.854999999999999716e+01 -2.875200844457655516e-02
9.859999999999999432e+01 -2.896584304085631639e-02
9.865000000000000568e+01 -2.873209983034257994e-02
9.870000000000000284e+01 -2.855091726703483726e-02
9.875000000000000000e+01 -2.829793672030965490e-02
9.879999999999999716e+01 -2.830146648973489235e-02
9.884999999999999432e+01 -2.847083507959682902e-02
9.890000000000000568e+01 -2.869879516658666030e-02
9.895000000000000284e+01 -2.809622222534623529e-02
9.900000000000000000e+01 -2.775849292271354019e-02
9.904999999999999716e+01 -2.806913806355302091e-02
9.909999999999999432e+01 -2.806836224544631900e-02
9.915000000000000568e+01 -2.817512469539868586e-02
9.920000000000000284e+01 -2.827238209918165809e-02
9.925000000000000000e+01 -2.783265905772697169e-02
9.929999999999999716e+01 -2.812716958263583589e-02
9.934999999999999432e+01 -2.814279577790005857e-02
9.940000000000000568e+01 -2.772860575695640026e-02
9.945000000000000284e+01 -2.765424091269826426e-02
9.950000000000000000e+01 -2.734914589170964541e-02
9.954999999999999716e+01 -2.721312016381487175e-02
9.959999999999999432e+01 -2.665077614925870364e-02
9.965000000000000568e+01 -2.723173356271487225e-02
9.970000000000000284e+01 -2.717268616495132835e-02
9.975000000000000000e+01 -2.710466162853785582e-02
9.979999999999999716e+01 -2.699414264351358839e-02
9.984999999999999432e+01 -2.692503036291775745e-02
9.990000000000000568e+01 -2.700179060117274474e-02
9.995000000000000284e+01 -2.694709957922542323e-02
1.000000000000000000e+02 -2.693187274276799548e-02
1.000499999999999972e+02 -2.688273173669706445e-02
1.000999999999999943e+02 -2.668977437810894984e-02
1.001500000000000057e+02 -2.650610433967266755e-02
1.002000000000000028e+02 -2.634433679917380297e-02
1.002500000000000000e+02 -2.631222926062851825e-02
1.002999999999999972e+02 -2.626242952806745468e-02
1.003499999999999943e+02 -2.606493918985265321e-02
1.004000000000000057e+02 -2.604540295737409195e-02
1.004500000000000028e+02 -2.609510838786172418e-02
1.005000000000000000e+02 -2.655990477440977812e-02
1.005499999999999972e+02 -2.765160880017413295e-02
1.005999999999999943e+02 -2.723286602150930963e-02
1.006500000000000057e+02 -2.698378745153453412e-02
1.007000000000000028e+02 -2.672573690155184700e-02
1.007500000000000000e+02 -2.612790158083551362e-02
1.007999999999999972e+02 -2.637139958965258393e-02
1.008499999999999943e+02 -2.890765991513987235e-02
1.009000000000000057e+02 -2.836921765759617409e-02
1.009500000000000028e+02 -2.823550075550821520e-02
1.010000000000000000e+02 -2.824034636750163280e-02
1.010499999999999972e+02 -2.826107768931397646e-02
1.010999999999999943e+02 -2.834251590764252232e-02
1.011500000000000057e+02 -2.783107766658183407e-02
1.012000000000000028e+02 -2.757363543957127433e-02
1.012500000000000000e+02 -2.709905434744121558e-02
1.012999999999999972e+02 -2.691853978836096506e-02
1.013499999999999943e+02 -2.622462751901381145e-02
1.014000000000000057e+02 -2.561496211713370358e-02
1.014500000000000028e+02 -2.539538459653422828e-02
1.015000000000000000e+02 -2.521755963845077192e-02
1.015499999999999972e+02 -2.532790248132832725e-02
1.015999999999999943e+02 -2.514326691324686794e-02
1.016500000000000057e+02 -2.474216710270911446e-02
1.017000000000000028e+02 -2.445610671755590534e-02
1.017500000000000000e+02 -2.416728951041266851e-02
1.017999999999999972e+02 -2.404302745938432725e-02
1.018499999999999943e+02 -2.403077430893652694e-02
1.019000000000000057e+02 -2.399200330080527785e-02
1.019500000000000028e+02 -2.395244108472666111e-02
1.020000000000000000e+02 -2.386128846406982210e-02
1.020499999999999972e+02 -2.383984973921173672e-02
1.020999999999999943e+02 -2.374773976195638722e-02
1.021500000000000057e+02 -2.380357194064457171e-02
1.022000000000000028e+02 -2.377420169897428645e-02
1.022500000000000000e+02 -2.382124647530707573e-02
1.022999999999999972e+02 -2.379011877902988473e-02
1.023499999999999943e+02 -2.370186183352477813e-02
1.024000000000000057e+02 -2.369698425042430015e-02
1.024500000000000028e+02 -2.368509983842975730e-02
1.025000000000000000e+02 -2.368883402700555987e-02
1.025499999999999972e+02 -2.371922591819911399e-02
1.025999999999999943e+02 -2.363810503214638578e-02
1.026500000000000057e+02 -2.365951572659349272e-02
1.027000000000000028e+02 -2.361060808328245900e-02
1.027500000000000000e+02 -2.359768671414038885e-02
1.027999999999999972e+02 -2.357579190147198953e-02
1.028499999999999943e+02 -2.347345325876891778e-02
1.029000000000000057e+02 -2.368233271608544827e-02
1.029500000000000028e+02 -2.363012163379651920e-02
1.030000000000000000e+02 -2.332044140784548386e-02
1.030499999999999972e+02 -2.312488616575923348e-02
1.030999999999999943e+02 -2.309260875630354815e-02
1.031500000000000057e+02 -2.305129055516299402e-02
1.032000000000000028e+02 -2.258344728401164361e-02
1.032500000000000000e+02 -2.250979067696644645e-02
1.032999999999999972e+02 -2.125292276639370245e-02
1.033499999999999943e+02 -2.137243972354308311e-02
1.034000000000000057e+02 -2.130464400978802214e-02
1.034500000000000028e+02 -2.866184687778211906e-02
1.035000000000000000e+02 -2.862184133845475584e-02
1.035499999999999972e+02 -2.745585797032987566e-02
1.035999999999999943e+02 -2.745200166085731003e-02
1.036500000000000057e+02 -2.787483506684119636e-02
1.037000000000000028e+02 -2.761536033084538086e-02
1.037500000000000000e+02 -2.581157959739914520e-02
1.037999999999999972e+02 -2.675273074504431331e-02
1.038499999999999943e+02 -2.780645103735185711e-02
1.039000000000000057e+02 -2.703826365977914786e-02
1.039500000000000028e+02 -2.468825866281030082e-02
1.040000000000000000e+02 -2.385802198935699225e-02
1.040499999999999972e+02 -2.418032604773189334e-02
1.040999999999999943e+02 -2.477797443779466632e-02
1.041500000000000057e+02 -2.497419974573938245e-02
1.042000000000000028e+02 -2.503830455246651085e-02
1.042500000000000000e+02 -2.163797283136654689e-02
1.042999999999999972e+02 -2.310912756937741341e-02
1.043499999999999943e+02 -2.281090411188532036e-02
1.044000000000000057e+02 -2.582500097746099829e-02
1.044500000000000028e+02 -2.302139332037905772e-02
1.045000000000000000e+02 -2.327703359063777733e-02
1.045499999999999972e+02 -2.213904784992428917e-02
1.045999999999999943e+02 -2.285171521607659226e-02
1.046500000000000057e+02 -2.198360519545912092e-02
1.047000000000000028e+02 -2.214232950800905722e-02
1.047500000000000000e+02 -2.235914362638266595e-02
1.047999999999999972e+02 -2.257881288907265943e-02
1.048499999999999943e+02 -2.387052597947719040e-02
1.049000000000000057e+02 -2.641239278063814422e-02
1.049500000000000028e+02 -2.703050666958170187e-02
1.050000000000000000e+02 -2.707242363824952439e-02
1.050499999999999972e+02 -2.567162576943197994e-02
1.050999999999999943e+02 -2.501668246902842216e-02
1.051500000000000057e+02 -2.060725771309895177e-02
1.052000000000000028e+02 -1.924327206378846286e-02
1.052500000000000000e+02 -1.881768452251238871e-02
1.052999999999999972e+02 -1.904777066724360271e-02
1.053499999999999943e+02 -1.900979778845871340e-02
1.054000000000000057e+02 -1.975580140198598955e-02
1.054500000000000028e+02 -2.076497538021567293e-02
1.055000000000000000e+02 -1.398784765764568214e-02
1.055499999999999972e+02 -1.207918452793344151e-02
1.055999999999999943e+02 -1.439411514091188705e-02
1.056500000000000057e+02 -1.073124834666612341e-02
1.057000000000000028e+02 -1.192674399615106968e-02
1.057500000000000000e+02 -1.064459731032686013e-02
1.057999999999999972e+02 -2.815671410029472240e-03
1.058499999999999943e+02 5.498738465102732779e-03
1.059000000000000057e+02 8.509239410874874093e-03
1.059500000000000028e+02 9.238516277309516064e-03
1.060000000000000000e+02 8.679373897680784516e-03
1.060499999999999972e+02 9.812344199361082084e-03
1.060999999999999943e+02 1.089156950267537206e-02
1.061500000000000057e+02 1.065415223418249117e-02
1.062000000000000028e+02 2.028250408629509241e-02
1.062500000000000000e+02 2.021969161599000003e-02
1.062999999999999972e+02 2.035109442770876090e-02
1.063499999999999943e+02 3.241115290032674928e-02
1.064000000000000057e+02 3.263019560565365990e-02
1.064500000000000028e+02 3.377307713129897027e-02
1.065000000000000000e+02 3.314838564494059642e-02
1.065499999999999972e+02 3.494218595195375254e-02
1.065999999999999943e+02 3.370515202092926044e-02
1.066500000000000057e+02 3.571652804116851043e-02
1.067000000000000028e+02 3.491576369900448173e-02
1.067500000000000000e+02 3.380552104534530200e-02
1.067999999999999972e+02 3.298617566599621603e-02
1.068499999999999943e+02 3.103967785766921159e-02
1.069000000000000057e+02 3.251104093003828049e-02
1.069500000000000028e+02 2.860848831428456154e-02
1.070000000000000000e+02 2.686220266315783936e-02
1.070499999999999972e+02 3.545569145663260424e-02
1.070999999999999943e+02 3.436780734977680496e-02
1.071500000000000057e+02 3.409583955975677150e-02
1.072000000000000028e+02 2.913140787402174886e-02
1.072500000000000000e+02 2.635175545878017458e-02
1.072999999999999972e+02 2.694704332416697490e-02
1.073499999999999943e+02 2.620299401008383683e-02
1.074000000000000057e+02 3.121680381856401995e-02
1.074500000000000028e+02 3.059111321644245388e-02
1.075000000000000000e+02 2.729041373199224407e-02
1.075499999999999972e+02 2.723350156769216088e-02
1.075999999999999943e+02 2.444941050796946291e-02
1.076500000000000057e+02 2.442210919341734204e-02
1.077000000000000028e+02 2.253606982266654832e-02
1.077500000000000000e+02 2.201444670532820558e-02
1.077999999999999972e+02 2.010407594494932962e-02
1.078499999999999943e+02 1.372155391430023193e-02
1.079000000000000057e+02 4.329557713795635816e-03
1.079500000000000028e+02 2.329528345258439874e-03
1.080000000000000000e+02 -2.446950732656610113e-03
1.080499999999999972e+02 -9.296202111757594436e-03
1.080999999999999943e+02 -8.400218624247371771e-03
1.081500000000000057e+02 -1.305585844421397468e-02
1.082000000000000028e+02 -1.211924464899784629e-02
1.082500000000000000e+02 -1.617323226941652994e-02
1.082999999999999972e+02 -1.661424781533686612e-02
1.083499999999999943e+02 -1.648085778764021153e-02
1.084000000000000057e+02 -1.864160557042777999e-02
1.084500000000000028e+02 -1.690264151823926003e-02
1.085000000000000000e+02 -1.777393471310960774e-02
1.085499999999999972e+02 -1.683419149849216950e-02
1.085999999999999943e+02 -1.975036694873779849e-02
1.086500000000000057e+02 -2.084508477804370916e-02
1.087000000000000028e+02 -2.211846994158769494e-02
1.087500000000000000e+02 -2.240141928990464770e-02
1.087999999999999972e+02 -2.165698675300838788e-02
1.088499999999999943e+02 -2.031549964961055707e-02
1.089000000000000057e+02 -1.101652359579668831e-02
1.089500000000000028e+02 -3.601489198354944268e-03
1.090000000000000000e+02 -1.015520759203387881e-03
1.090499999999999972e+02 6.523628423895255768e-03
1.090999999999999943e+02 -1.693609766001145586e-02
1.091500000000000057e+02 -2.164764091745567318e-02
1.092000000000000028e+02 -2.159758159336888986e-02
1.092500000000000000e+02 -1.292629511030517729e-02
1.092999999999999972e+02 -6.397145014222479012e-03
1.093499999999999943e+02 -5.933764528426511108e-03
1.094000000000000057e+02 -7.439938709095050146e-03
1.094500000000000028e+02 -4.948437626686977460e-03
1.095000000000000000e+02 -1.863038415459267703e-03
1.095499999999999972e+02 -1.882413526710374199e-03
1.095999999999999943e+02 -2.282003651022745591e-03
1.096500000000000057e+02 -1.351522763119998366e-03
1.097000000000000028e+02 -7.807985682399090936e-04
1.097500000000000000e+02 -9.308837403598439319e-04
1.097999999999999972e+02 -7.210661827509820966e-05
1.098499999999999943e+02 1.140161173577027937e-04
1.099000000000000057e+02 9.972013190402849361e-04
1.099500000000000028e+02 1.406124350265640626e-03
1.100000000000000000e+02 1.425068182967719355e-03
1.100499999999999972e+02 -8.212144504603832024e-03
1.100999999999999943e+02 -6.894111721898340227e-03
1.101500000000000057e+02 -6.248558950292838754e-03
1.102000000000000028e+02 -5.401928943481560524e-03
1.102500000000000000e+02 -5.406167197261900308e-03
1.102999999999999972e+02 -6.181106259354769011e-03
1.103499999999999943e+02 -6.801853440799407458e-03
1.104000000000000057e+02 -5.700788183475466626e-03
1.104500000000000028e+02 -7.769288470709078548e-03
1.105000000000000000e+02 -6.004315333836033990e-03
1.105499999999999972e+02 -6.747882160416129350e-03
1.105999999999999943e+02 -7.879034757449870224e-03
1.106500000000000057e+02 -6.747388020373970736e-03
1.107000000000000028e+02 -7.384088361657445768e-03
1.107500000000000000e+02 -7.950835581000136737e-03
1.107999999999999972e+02 -8.417594187301889741e-03
1.108499999999999943e+02 -8.321127358153877426e-03
1.109000000000000057e+02 -9.893723836080657499e-04
1.109500000000000028e+02 -1.431639487329610435e-03
1.110000000000000000e+02 -2.199098524365647716e-03
1.110499999999999972e+02 -2.320895158390637314e-03
1.110999999999999943e+02 -2.674811013821382435e-03
1.111500000000000057e+02 -8.048304785163739629e-04
1.112000000000000028e+02 7.631377932099590823e-04
1.112500000000000000e+02 2.343572680547150247e-03
1.112999999999999972e+02 -3.160340166219317804e-04
1.113499999999999943e+02 7.370920324427268459e-03
1.114000000000000057e+02 7.185667098374186150e-03
1.114500000000000028e+02 6.221450628970000112e-03
1.115000000000000000e+02 6.282453790850630986e-03
1.115499999999999972e+02 6.632943138812860163e-03
1.115999999999999943e+02 6.645041585953401220e-03
1.116500000000000057e+02 6.011371762838360784e-03
1.117000000000000028e+02 5.115759037946298118e-03
1.117500000000000000e+02 6.416517967364285084e-03
1.117999999999999972e+02 3.183962632247518045e-03
1.118499999999999943e+02 2.021785410792467652e-03
1.119000000000000057e+02 4.927374809358225395e-03
1.119500000000000028e+02 9.966899018862756393e-03
1.120000000000000000e+02 9.407812023126236808e-03
1.120499999999999972e+02 1.084754822157247417e-02
1.120999999999999943e+02 1.123146261630348849e-02
1.121500000000000057e+02 1.250250907372815225e-02
1.122000000000000028e+02 1.175782008226777982e-02
1.122500000000000000e+02 2.258454899798342450e-02
1.122999999999999972e+02 2.201595596150917808e-02
1.123499999999999943e+02 2.010279257520764667e-02
1.124000000000000057e+02 2.131601930400101041e-02
1.124500000000000028e+02 2.091843678104749957e-02
1.125000000000000000e+02 1.868584654472783130e-02
1.125499999999999972e+02 2.481574212731010518e-02
1.125999999999999943e+02 2.590900706066628228e-02
1.126500000000000057e+02 2.778900344502352807e-02
1.127000000000000028e+02 2.582236185991156757e-02
1.127500000000000000e+02 2.176979048445714868e-02
1.127999999999999972e+02 2.169770124119917848e-02
1.128499999999999943e+02 2.314156664694015306e-02
1.129000000000000057e+02 1.324643844400492237e-02
1.129500000000000028e+02 1.949051752111877200e-02
1.130000000000000000e+02 2.093343612056679931e-02
1.130499999999999972e+02 1.899065836769681451e-02
1.130999999999999943e+02 2.327317105924101015e-02
1.131500000000000057e+02 2.422996930866796669e-02
1.132000000000000028e+02 2.430375449032559643e-02
1.132500000000000000e+02 2.317658622242168773e-02
1.132999999999999972e+02 2.445766640335102562e-02
1.133499999999999943e+02 1.944283113292260418e-02
1.134000000000000057e+02 2.163774776010962339e-02
1.134500000000000028e+02 2.308345648205968603e-02
1.135000000000000000e+02 3.103264807942557671e-02
1.135499999999999972e+02 3.350449102247367306e-02
1.135999999999999943e+02 3.310840360387829612e-02
1.136500000000000057e+02 4.181130577991332142e-02
1.137000000000000028e+02 6.097064830430581200e-02
1.137500000000000000e+02 5.766664243367091575e-02
1.137999999999999972e+02 5.619581847600237101e-02
1.138499999999999943e+02 5.698702699779872871e-02
1.139000000000000057e+02 6.603407878307644696e-02
1.139500000000000028e+02 7.363519421456725389e-02
1.140000000000000000e+02 7.218829551097551145e-02
1.140499999999999972e+02 6.467803991608489511e-02
1.140999999999999943e+02 6.531964942733456403e-02
1.141500000000000057e+02 6.164562262803995052e-02
1.142000000000000028e+02 5.763782199457202077e-02
1.142500000000000000e+02 5.743347353532100852e-02
1.142999999999999972e+02 5.759790176596402134e-02
1.143499999999999943e+02 5.792248995812952772e-02
1.144000000000000057e+02 5.880965215135572355e-02
1.144500000000000028e+02 5.719780827555365904e-02
1.145000000000000000e+02 5.808186655613770816e-02
1.145499999999999972e+02 5.766026184368853308e-02
1.145999999999999943e+02 5.616255858441445564e-02
1.146500000000000057e+02 5.604838895685351763e-02
1.147000000000000028e+02 5.472312748024778933e-02
1.147500000000000000e+02 5.324279951498768482e-02
1.147999999999999972e+02 5.008454914602266522e-02
1.148499999999999943e+02 4.484397656626218365e-02
1.149000000000000057e+02 4.358413662152149648e-02
1.149500000000000028e+02 4.307514947081345774e-02
1.150000000000000000e+02 4.569075849383730237e-02
1.150499999999999972e+02 4.641237936773928707e-02
1.150999999999999943e+02 4.398700716508190112e-02
1.151500000000000057e+02 4.582325219815395340e-02
1.152000000000000028e+02 4.466188041371863676e-02
1.152500000000000000e+02 5.341616782526600882e-02
1.152999999999999972e+02 5.457911167705171290e-02
1.153499999999999943e+02 5.379138960614231191e-02
1.154000000000000057e+02 6.197292822931349532e-02
1.154500000000000028e+02 6.504002979625908565e-02
1.155000000000000000e+02 6.751731918040523861e-02
1.155499999999999972e+02 6.652794366435131612e-02
1.155999999999999943e+02 6.799269635716674587e-02
1.156500000000000057e+02 6.854926467517223621e-02
1.157000000000000028e+02 7.802599096839532566e-02
1.157500000000000000e+02 7.579908188446952966e-02
1.157999999999999972e+02 7.471022971915168565e-02
1.158499999999999943e+02 6.916827583712002736e-02
1.159000000000000057e+02 6.377005898994193844e-02
1.159500000000000028e+02 6.010322920163661820e-02
1.160000000000000000e+02 5.729336510787952363e-02
1.160499999999999972e+02 5.777319089732851909e-02
1.160999999999999943e+02 5.356825496646205192e-02
1.161500000000000057e+02 5.058389186310961738e-02
1.162000000000000028e+02 4.894895480111454561e-02
1.162500000000000000e+02 4.884713806455320828e-02
1.162999999999999972e+02 4.345782721784649527e-02
1.163499999999999943e+02 4.257177238425663424e-02
1.164000000000000057e+02 4.260811716509130959e-02
1.164500000000000028e+02 4.136213559827845582e-02
1.165000000000000000e+02 4.209845344838385878e-02
1.165499999999999972e+02 3.932842171936736658e-02
1.165999999999999943e+02 3.733965583629487300e-02
1.166500000000000057e+02 3.762910584868238428e-02
1.167000000000000028e+02 3.749554665788659008e-02
1.167500000000000000e+02 3.582047650526295340e-02
1.167999999999999972e+02 3.271541333456424311e-02
1.168499999999999943e+02 3.053761437851165023e-02
1.169000000000000057e+02 2.837901844193624692e-02
1.169500000000000028e+02 3.115378944778859904e-02
1.170000000000000000e+02 3.173258309088770879e-02
1.170499999999999972e+02 2.887422774478080531e-02
1.170999999999999943e+02 2.519999351729150516e-02
1.171500000000000057e+02 2.409397274315100423e-02
1.172000000000000028e+02 2.328689166781761771e-02
1.172500000000000000e+02 2.241074024065894260e-02
1.172999999999999972e+02 2.165396456982759260e-02
1.173499999999999943e+02 1.640523033916054321e-02
1.174000000000000057e+02 1.528574888822622525e-02
1.174500000000000028e+02 1.693729611165424587e-02
1.175000000000000000e+02 1.632540779984499937e-02
1.175499999999999972e+02 1.918240186784911025e-02
1.175999999999999943e+02 1.774215263279564636e-02
1.176500000000000057e+02 1.665015395157078484e-02
1.177000000000000028e+02 1.541342260359970621e-02
1.177500000000000000e+02 1.639798889894183639e-02
1.177999999999999972e+02 1.236675438701047118e-02
1.178499999999999943e+02 9.287512683210078293e-03
1.179000000000000057e+02 8.215971317256638359e-03
1.179500000000000028e+02 7.629160326376404483e-03
1.180000000000000000e+02 6.651811202060689890e-03
1.180499999999999972e+02 5.479169912870960127e-03
1.180999999999999943e+02 6.088709773209533167e-03
1.181500000000000057e+02 3.132623406593353348e-03
1.182000000000000028e+02 2.672775611252625402e-03
1.182500000000000000e+02 8.976251096835950911e-04
1.182999999999999972e+02 -1.015372769515960998e-03
1.183499999999999943e+02 -5.247163897689153915e-03
1.184000000000000057e+02 -5.505129955786306102e-03
1.184500000000000028e+02 -9.108553154164991672e-03
1.185000000000000000e+02 -1.049023276127006472e-02
1.185499999999999972e+02 -1.062880271102597217e-02
1.185999999999999943e+02 -1.481132200827399957e-02
1.186500000000000057e+02 -1.845152251131652529e-02
1.187000000000000028e+02 -1.924374221111473104e-02
1.187500000000000000e+02 -2.079972145130319985e-02
1.187999999999999972e+02 -2.331293394752714451e-02
1.188499999999999943e+02 -1.503339052892251754e-02
1.189000000000000057e+02 -1.407011682631281388e-02
1.189500000000000028e+02 -1.639414038515610642e-02
1.190000000000000000e+02 -1.697512040614123849e-02
1.190499999999999972e+02 -1.217458259807320357e-02
1.190999999999999943e+02 -1.416214815224447858e-02
1.191500000000000057e+02 -1.211891115240764337e-02
1.192000000000000028e+02 -1.456609638598066296e-02
1.192500000000000000e+02 -1.693124696277255314e-02
1.192999999999999972e+02 -1.578740882998454567e-02
1.193499999999999943e+02 -1.592496661847918327e-02
1.194000000000000057e+02 -1.745383141638837815e-02
1.194500000000000028e+02 -1.593833099481445359e-02
1.195000000000000000e+02 -1.673731147267558048e-02
1.195499999999999972e+02 -1.730005699280737219e-02
1.195999999999999943e+02 -1.796042738518860774e-02
1.196500000000000057e+02 -1.998447995580469178e-02
1.197000000000000028e+02 -2.173335443507652676e-02
1.197500000000000000e+02 -2.165940435488761251e-02
1.197999999999999972e+02 -2.117401020510647006e-02
1.198499999999999943e+02 -2.116914888560341920e-02
1.199000000000000057e+02 -2.145497912912805449e-02
1.199500000000000028e+02 -2.147330919491863277e-02
1.200000000000000000e+02 -2.253473337628709994e-02
1.200499999999999972e+02 -2.224876595285759512e-02
1.200999999999999943e+02 -2.194307983984405269e-02
1.201500000000000057e+02 -2.007724758172260357e-02
1.202000000000000028e+02 -1.898341465063403330e-02
1.202500000000000000e+02 -1.932597419430837071e-02
1.202999999999999972e+02 -1.987621800581355902e-02
1.203499999999999943e+02 -1.964673733813296699e-02
1.204000000000000057e+02 -2.042280763381254180e-02
1.204500000000000028e+02 -2.084634495351923855e-02
1.205000000000000000e+02 -2.083485483514981723e-02
1.205499999999999972e+02 -2.056548573325540225e-02
1.205999999999999943e+02 -1.992202912646563046e-02
1.206500000000000057e+02 -2.009837568180304276e-02
1.207000000000000028e+02 -2.034649659685454706e-02
1.207500000000000000e+02 -1.949091454834325776e-02
1.207999999999999972e+02 -2.146318241141302943e-02
1.208499999999999943e+02 -2.262768063398531981e-02
1.209000000000000057e+02 -2.221306816927216821e-02
1.209500000000000028e+02 -2.011339692304335222e-02
1.210000000000000000e+02 -1.793203902049319773e-02
1.210499999999999972e+02 -1.640124928117197775e-02
1.210999999999999943e+02 -1.862411124459216125e-02
1.211500000000000057e+02 -1.935444125075471908e-02
1.212000000000000028e+02 -1.924623851664960389e-02
1.212500000000000000e+02 -1.952799387715676432e-02
1.212999999999999972e+02 -1.930125852189730484e-02
1.213499999999999943e+02 -2.004621513783882980e-02
1.214000000000000057e+02 -2.100403726049075021e-02
1.214500000000000028e+02 -2.114484546625860703e-02
1.215000000000000000e+02 -2.315820048287260680e-02
1.215499999999999972e+02 -2.265506347160169826e-02
1.215999999999999943e+02 -2.254803604443689213e-02
1.216500000000000057e+02 -2.380825605833615521e-02
1.217000000000000028e+02 -2.423147801723669892e-02
1.217500000000000000e+02 -2.537016507699696097e-02
1.217999999999999972e+02 -2.395307681184034865e-02
1.218499999999999943e+02 -2.367075140935224337e-02
1.219000000000000057e+02 -2.541093545462018780e-02
1.219500000000000028e+02 -2.670221296018153792e-02
1.220000000000000000e+02 -2.613433262768091389e-02
1.220499999999999972e+02 -2.700338327576084704e-02
1.220999999999999943e+02 -2.788952358255344585e-02
1.221500000000000057e+02 -2.931375213691964424e-02
1.222000000000000028e+02 -3.148015639707145430e-02
1.222500000000000000e+02 -3.295854005741852277e-02
1.222999999999999972e+02 -3.237710901593233298e-02
1.223499999999999943e+02 -3.056311969761137462e-02
1.224000000000000057e+02 -2.999805744439230926e-02
1.224500000000000028e+02 -3.186424474540580642e-02
1.225000000000000000e+02 -3.219783041523685552e-02
1.225499999999999972e+02 -3.271146536677965733e-02
1.225999999999999943e+02 -3.163554996688182352e-02
1.226500000000000057e+02 -3.116170030213914754e-02
1.227000000000000028e+02 -3.043192344377733394e-02
1.227500000000000000e+02 -3.279230225661108195e-02
1.227999999999999972e+02 -3.342451018258550677e-02
1.228499999999999943e+02 -3.445483294014771436e-02
1.229000000000000057e+02 -3.643115493594330928e-02
1.229500000000000028e+02 -3.892951439638702577e-02
1.230000000000000000e+02 -4.104070719028273667e-02
1.230499999999999972e+02 -4.176485401639625644e-02
1.230999999999999943e+02 -4.147812276909919327e-02
1.231500000000000057e+02 -4.347381573417547634e-02
1.232000000000000028e+02 -4.277963747526950661e-02
1.232500000000000000e+02 -4.076595707246587902e-02
1.232999999999999972e+02 -4.035739468118329509e-02
1.233499999999999943e+02 -4.245576264032061009e-02
1.234000000000000057e+02 -4.288434241148726678e-02
1.234500000000000028e+02 -4.390210591562191539e-02
1.235000000000000000e+02 -4.543812989988645079e-02
1.235499999999999972e+02 -4.658215453055979116e-02
1.235999999999999943e+02 -4.835610396896622420e-02
1.236500000000000057e+02 -4.959895131851069922e-02
1.237000000000000028e+02 -4.994814668664027818e-02
1.237500000000000000e+02 -5.089827955912513274e-02
1.237999999999999972e+02 -5.183975800368127718e-02
1.238499999999999943e+02 -5.230931580951819065e-02
1.239000000000000057e+02 -5.010818071420829189e-02
1.239500000000000028e+02 -5.019066223158581697e-02
1.240000000000000000e+02 -5.014081890339253111e-02
1.240499999999999972e+02 -5.037355908641957813e-02
1.240999999999999943e+02 -5.219195630058443697e-02
1.241500000000000057e+02 -4.777446684923648129e-02
1.242000000000000028e+02 -4.788452043051010659e-02
1.242500000000000000e+02 -4.915509225921372433e-02
1.242999999999999972e+02 -4.907151540044502741e-02
1.243499999999999943e+02 -5.071011558315471901e-02
1.244000000000000057e+02 -5.269432679773475986e-02
1.244500000000000028e+02 -5.524735314435140487e-02
1.245000000000000000e+02 -5.757710757429906900e-02
1.245499999999999972e+02 -5.838614283009112976e-02
1.245999999999999943e+02 -5.714295794727624472e-02
1.246500000000000057e+02 -5.696594865352361953e-02
1.247000000000000028e+02 -5.722700487580592577e-02
1.247500000000000000e+02 -5.720761222994888429e-02
1.247999999999999972e+02 -5.956926353414872255e-02
1.248499999999999943e+02 -5.924813599651987395e-02
1.249000000000000057e+02 -6.021696494525834165e-02
1.249500000000000028e+02 -6.167952227008984684e-02
1.250000000000000000e+02 -6.326452072141945659e-02
1.250499999999999972e+02 -6.529137093739856290e-02
1.250999999999999943e+02 -6.800374378984631873e-02
1.251500000000000057e+02 -6.799977374861103374e-02
1.252000000000000028e+02 -6.824843129130346575e-02
1.252500000000000000e+02 -6.858185167385756620e-02
1.252999999999999972e+02 -6.984435641402091111e-02
1.253499999999999943e+02 -6.973764628306602931e-02
1.254000000000000057e+02 -6.980353304214131915e-02
1.254500000000000028e+02 -6.998110014336668405e-02
1.255000000000000000e+02 -6.919098723747461877e-02
1.255499999999999972e+02 -6.919375676581435153e-02
1.255999999999999943e+02 -6.967235361112281145e-02
1.256500000000000057e+02 -7.039812922947386031e-02
1.257000000000000028e+02 -7.155656322115523660e-02
1.257500000000000000e+02 -6.806297589344267873e-02
1.257999999999999972e+02 -7.151632089495692235e-02
1.258499999999999943e+02 -7.311633452958272994e-02
1.259000000000000057e+02 -7.482284201639186061e-02
1.259500000000000028e+02 -7.564565089512488572e-02
1.260000000000000000e+02 -7.619721446407695664e-02
1.260499999999999972e+02 -7.713143677582719182e-02
1.260999999999999943e+02 -7.670205746428068738e-02
1.261500000000000057e+02 -7.412631418767960667e-02
1.262000000000000028e+02 -7.462264976320161225e-02
1.262500000000000000e+02 -7.746143609152811305e-02
1.262999999999999972e+02 -7.748627484435446910e-02
1.263499999999999943e+02 -7.853947131207864030e-02
1.264000000000000057e+02 -7.931092458992579364e-02
1.264500000000000028e+02 -7.917306138403841509e-02
1.265000000000000000e+02 -7.736055388613717609e-02
1.265499999999999972e+02 -7.493762472462002500e-02
1.265999999999999943e+02 -7.763603724414218366e-02
1.266500000000000057e+02 -7.838619755124191790e-02
1.267000000000000028e+02 -7.937585454174948818e-02
1.267500000000000000e+02 -7.954145935880731211e-02
1.267999999999999972e+02 -8.078580010576125181e-02
1.268499999999999943e+02 -8.276059592462903236e-02
1.269000000000000057e+02 -8.310061798658048560e-02
1.269500000000000028e+02 -8.379521587436665475e-02
1.270000000000000000e+02 -8.472231122876704157e-02
1.270499999999999972e+02 -8.402971060598903030e-02
1.270999999999999943e+02 -8.463291675048678631e-02
1.271500000000000057e+02 -8.502597544429739418e-02
1.272000000000000028e+02 -8.647243924931992398e-02
1.272500000000000000e+02 -8.626280830657412357e-02
1.272999999999999972e+02 -8.668211009359348684e-02
1.273499999999999943e+02 -8.854308043770654779e-02
1.274000000000000057e+02 -8.884636216216305893e-02
1.274500000000000028e+02 -9.028916730145580827e-02
1.275000000000000000e+02 -9.174830938877925890e-02
1.275499999999999972e+02 -9.156578263944011031e-02
1.275999999999999943e+02 -9.402567076209565611e-02
1.276500000000000057e+02 -9.455134262817567470e-02
1.277000000000000028e+02 -9.483496922069750701e-02
1.277500000000000000e+02 -9.539785538982592517e-02
1.277999999999999972e+02 -9.751624428210521611e-02
1.278499999999999943e+02 -9.953358127238277897e-02
1.279000000000000057e+02 -1.004978881723659623e-01
1.279500000000000028e+02 -1.008911880536898092e-01
1.280000000000000000e+02 -1.009410540772210929e-01
1.280500000000000114e+02 -1.024132658278851110e-01
1.280999999999999943e+02 -1.041090648669399515e-01
1.281500000000000057e+02 -1.051435169847058509e-01
1.281999999999999886e+02 -1.071452070870481249e-01
1.282500000000000000e+02 -1.086736206079786937e-01
1.283000000000000114e+02 -1.113909880683915804e-01
1.283499999999999943e+02 -1.120680137594485398e-01
1.284000000000000057e+02 -1.109320136410141266e-01
1.284499999999999886e+02 -1.095818675998326414e-01
1.285000000000000000e+02 -1.100809861025828784e-01
1.285500000000000114e+02 -1.102424105051673792e-01
1.285999999999999943e+02 -1.083890828974344578e-01
1.286500000000000057e+02 -1.065145742056963357e-01
1.286999999999999886e+02 -1.037777743677197467e-01
1.287500000000000000e+02 -1.021547592906899282e-01
1.288000000000000114e+02 -1.022274406019712395e-01
1.288499999999999943e+02 -1.017507779613982810e-01
1.289000000000000057e+02 -1.016877545060721338e-01
1.289499999999999886e+02 -1.026494497097553971e-01
1.290000000000000000e+02 -1.045372390537013946e-01
1.290500000000000114e+02 -1.044686664080082122e-01
1.290999999999999943e+02 -1.026622688820821999e-01
1.291500000000000057e+02 -1.005926484159421069e-01
1.291999999999999886e+02 -9.413908021043224106e-02
1.292500000000000000e+02 -9.057847162935633856e-02
1.293000000000000114e+02 -7.850642988722132676e-02
1.293499999999999943e+02 -7.868677760454513559e-02
1.294000000000000057e+02 -7.908783939080479830e-02
1.294499999999999886e+02 -7.867707487897941665e-02
1.295000000000000000e+02 -7.857332695621781216e-02
1.295500000000000114e+02 -8.185553492081387716e-02
1.295999999999999943e+02 -7.777168666485981263e-02
1.296500000000000057e+02 -7.809770940570030795e-02
1.296999999999999886e+02 -7.934294580147813192e-02
1.297500000000000000e+02 -7.777919561658049041e-02
1.298000000000000114e+02 -8.018087240342355870e-02
1.298499999999999943e+02 -8.015805728686432874e-02
1.299000000000000057e+02 -8.150968028230798357e-02
1.299499999999999886e+02 -7.984189579620973309e-02
1.300000000000000000e+02 -7.997466687125831530e-02
1.300500000000000114e+02 -7.701944768169381728e-02
1.300999999999999943e+02 -7.919234972713386222e-02
1.301500000000000057e+02 -7.916208155327571216e-02
1.301999999999999886e+02 -7.790637595025146078e-02
1.302500000000000000e+02 -8.062964555418837553e-02
1.303000000000000114e+02 -8.114848336921939853e-02
1.303499999999999943e+02 -8.158263507598656483e-02
1.304000000000000057e+02 -7.941647334521248491e-02
1.304499999999999886e+02 -7.539707729582281748e-02
1.305000000000000000e+02 -7.097892802060222495e-02
1.305500000000000114e+02 -7.032881822318033660e-02
1.305999999999999943e+02 -6.450020154580568543e-02
1.306500000000000057e+02 -6.442843255108035572e-02
1.306999999999999886e+02 -5.821206189776521184e-02
1.307500000000000000e+02 -5.845134985904345409e-02
1.308000000000000114e+02 -5.769718028359421130e-02
1.308499999999999943e+02 -6.020072431819450259e-02
1.309000000000000057e+02 -5.914125119866425750e-02
1.309499999999999886e+02 -6.094024056751239787e-02
1.310000000000000000e+02 -6.062276209494305707e-02
1.310500000000000114e+02 -6.045803065630177275e-02
1.310999999999999943e+02 -5.905033072279095019e-02
1.311500000000000057e+02 -5.730949197784365040e-02
1.311999999999999886e+02 -5.803083523045817621e-02
1.312500000000000000e+02 -5.847113336238092540e-02
1.313000000000000114e+02 -5.954520373000955075e-02
1.313499999999999943e+02 -5.977042684004463258e-02
1.314000000000000057e+02 -6.057650622875943025e-02
1.314499999999999886e+02 -6.284735263703088159e-02
1.315000000000000000e+02 -6.125512026530986753e-02
1.315500000000000114e+02 -6.112178156087126613e-02
1.315999999999999943e+02 -6.108212309092046072e-02
1.316500000000000057e+02 -6.067438410736519794e-02
1.316999999999999886e+02 -5.864588522104768192e-02
1.317500000000000000e+02 -5.792372761498848499e-02
1.318000000000000114e+02 -5.743454002803997233e-02
1.318499999999999943e+02 -5.730949783193800551e-02
1.319000000000000057e+02 -5.688805294368163429e-02
1.319499999999999886e+02 -5.793399302157115072e-02
1.320000000000000000e+02 -5.816033748884441579e-02
1.320500000000000114e+02 -5.658233729998610878e-02
1.320999999999999943e+02 -5.322637319262121108e-02
1.321500000000000057e+02 -5.328361050021739043e-02
1.321999999999999886e+02 -3.754795277847033236e-02
1.322500000000000000e+02 -2.728573152111750735e-02
1.323000000000000114e+02 -2.689347651581478274e-02
1.323499999999999943e+02 -2.446200500030295058e-02
1.324000000000000057e+02 -1.846421263665322388e-02
1.324499999999999886e+02 -1.655536194901903457e-02
1.325000000000000000e+02 -4.086510563272767634e-03
1.325500000000000114e+02 -3.069304451431430561e-03
1.325999999999999943e+02 -3.064156652752387036e-03
1.326500000000000057e+02 -7.822543978139750998e-03
1.326999999999999886e+02 -8.245514666786697699e-03
1.327500000000000000e+02 -4.784972302169387785e-03
1.328000000000000114e+02 -4.787335110834311548e-03
1.328499999999999943e+02 -3.747948384432477683e-03
1.329000000000000057e+02 -9.549459721317299452e-04
1.329499999999999886e+02 -4.017811846462035811e-04
1.330000000000000000e+02 -9.371427144628601512e-04
1.330500000000000114e+02 -2.213818121957655989e-03
1.330999999999999943e+02 -1.847709832167882026e-03
1.331500000000000057e+02 -1.480662052989600548e-03
1.331999999999999886e+02 -2.538878791978651118e-03
1.332500000000000000e+02 -1.419769527131539786e-03
1.333000000000000114e+02 -3.268253164069428660e-03
1.333499999999999943e+02 -3.672524410142955116e-03
1.334000000000000057e+02 -3.827838420533673496e-03
1.334499999999999886e+02 -4.818913852811846504e-03
1.335000000000000000e+02 -4.980162794446795459e-03
1.335500000000000114e+02 -4.427434355587190826e-03
1.335999999999999943e+02 -5.057069675253492852e-03
1.336500000000000057e+02 -5.295044546508638310e-03
1.336999999999999886e+02 -5.159815391773474660e-03
1.337500000000000000e+02 -5.373587307361262291e-03
1.338000000000000114e+02 -5.767685069370145738e-03
1.338499999999999943e+02 -5.813317455873324470e-03
1.339000000000000057e+02 -3.043038656261540416e-03
1.339499999999999886e+02 -4.238074753284148152e-04
1.340000000000000000e+02 -6.325977336579718729e-04
1.340500000000000114e+02 2.310485922030449096e-03
1.340999999999999943e+02 3.043941063578242158e-03
1.341500000000000057e+02 3.845559597540652071e-03
1.341999999999999886e+02 3.922785050540926292e-03
1.342500000000000000e+02 7.405158696963140205e-03
1.343000000000000114e+02 4.916199915430025623e-03
1.343499999999999943e+02 5.048752866784243440e-03
1.344000000000000057e+02 2.117194745686335790e-03
1.344499999999999886e+02 3.092313434165389150e-03
1.345000000000000000e+02 -9.074595829010566057e-05
1.345500000000000114e+02 -7.362216947052954708e-04
1.345999999999999943e+02 5.427196579349102129e-03
1.346500000000000057e+02 6.609919919609930430e-03
1.346999999999999886e+02 6.556131512055784691e-03
1.347500000000000000e+02 5.094576604277328662e-03
1.348000000000000114e+02 6.204368961075761545e-03
1.348499999999999943e+02 4.565544034857500939e-03
1.349000000000000057e+02 2.734710176177779836e-03
1.349499999999999886e+02 1.325901445436690777e-03
1.350000000000000000e+02 4.710279126748027597e-04
1.350500000000000114e+02 4.370247108109513723e-02
1.350999999999999943e+02 4.359543148547463665e-02
1.351500000000000057e+02 3.888710440630403081e-02
1.351999999999999886e+02 3.903348443130810058e-02
1.352500000000000000e+02 3.523640601954906165e-02
1.353000000000000114e+02 3.625899750963439833e-02
1.353499999999999943e+02 3.494990846051102690e-02
1.354000000000000057e+02 3.132638765314692264e-02
1.354499999999999886e+02 3.750099804448910057e-02
1.355000000000000000e+02 3.579539832232010721e-02
1.355500000000000114e+02 3.456187063269308690e-02
1.355999999999999943e+02 3.442418730089333301e-02
1.356500000000000057e+02 3.303786084046207716e-02
1.356999999999999886e+02 3.345886958393212013e-02
1.357500000000000000e+02 3.437733714501599314e-02
1.358000000000000114e+02 3.382836189454604958e-02
1.358499999999999943e+02 3.196662281617424634e-02
1.359000000000000057e+02 3.049028918367459665e-02
1.359499999999999886e+02 3.255221670545350304e-02
1.360000000000000000e+02 3.461419095988741562e-02
1.360500000000000114e+02 3.441718883606472573e-02
1.360999999999999943e+02 3.308827200954118225e-02
1.361500000000000057e+02 3.533880967875931839e-02
1.361999999999999886e+02 3.632956326598877489e-02
1.362500000000000000e+02 3.770081666899031958e-02
1.363000000000000114e+02 3.651745049167673396e-02
1.363499999999999943e+02 3.727942426869518266e-02
1.364000000000000057e+02 3.479159212048889976e-02
1.364499999999999886e+02 3.503951935195180611e-02
1.365000000000000000e+02 3.128875882197276748e-02
1.365500000000000114e+02 3.095166485040808449e-02
1.365999999999999943e+02 3.207316220809574431e-02
1.366500000000000057e+02 3.164383143057283854e-02
1.366999999999999886e+02 3.082891932116384529e-02
1.367500000000000000e+02 3.043787678784241543e-02
1.368000000000000114e+02 2.910519865749682314e-02
1.368499999999999943e+02 2.824807808563925202e-02
1.369000000000000057e+02 2.735173753666790206e-02
1.369499999999999886e+02 2.994133732896452418e-02
1.370000000000000000e+02 2.696015978921673800e-02
1.370500000000000114e+02 3.105225056929337632e-02
1.370999999999999943e+02 3.598625093283095572e-02
1.371500000000000057e+02 3.542881689437359788e-02
1.371999999999999886e+02 3.723398598577128127e-02
1.372500000000000000e+02 4.557517123454571384e-02
1.373000000000000114e+02 4.482193708073922006e-02
1.373499999999999943e+02 4.403216546657941904e-02
1.374000000000000057e+02 4.404401819854822375e-02
1.374499999999999886e+02 4.390747476462820986e-02
1.375000000000000000e+02 4.103624147775742498e-02
1.375500000000000114e+02 4.367974282216407350e-02
1.375999999999999943e+02 4.052461069824769835e-02
1.376500000000000057e+02 3.752105360947045887e-02
1.376999999999999886e+02 3.713040220808802583e-02
1.377500000000000000e+02 3.881017458748415444e-02
1.378000000000000114e+02 3.910247630022021387e-02
1.378499999999999943e+02 3.562253698757944509e-02
1.379000000000000057e+02 3.347499983766965420e-02
1.379499999999999886e+02 2.981596675423367135e-02
1.380000000000000000e+02 2.952732193877915037e-02
1.380500000000000114e+02 2.905690295203561604e-02
1.380999999999999943e+02 2.924336815913325394e-02
1.381500000000000057e+02 2.804895464135061592e-02
1.381999999999999886e+02 2.801142519621974830e-02
1.382500000000000000e+02 2.791377916939933104e-02
1.383000000000000114e+02 2.626981222509600783e-02
1.383499999999999943e+02 2.762745360916427778e-02
1.384000000000000057e+02 2.817608266525445382e-02
1.384499999999999886e+02 2.939670907403763717e-02
1.385000000000000000e+02 2.275337316598951415e-02
1.385500000000000114e+02 2.333693574055409337e-02
1.385999999999999943e+02 2.095289533676702662e-02
1.386500000000000057e+02 1.586470494522132166e-02
1.386999999999999886e+02 5.510590444582078723e-03
1.387500000000000000e+02 5.701358997831871937e-03
1.388000000000000114e+02 4.746381366148499578e-03
1.388499999999999943e+02 4.988199570057832988e-03
1.389000000000000057e+02 3.477108293344313597e-05
1.389499999999999886e+02 -5.259233976791529916e-03
1.390000000000000000e+02 -6.173442345348141916e-03
1.390500000000000114e+02 -3.465332486295210918e-03
1.390999999999999943e+02 -4.108906773126359650e-03
1.391500000000000057e+02 -2.063327594033807170e-03
1.391999999999999886e+02 -2.241295043224242247e-03
1.392500000000000000e+02 -1.838983679995555504e-03
1.393000000000000114e+02 6.557957067399880708e-04
1.393499999999999943e+02 -1.354594376893993642e-03
1.394000000000000057e+02 -8.322956530960053763e-04
1.394499999999999886e+02 -3.227271417956323069e-03
1.395000000000000000e+02 -2.880492798239365788e-03
1.395500000000000114e+02 -2.659075419381082273e-03
1.395999999999999943e+02 -2.640494843389773558e-03
1.396500000000000057e+02 -2.016775143061619573e-03
1.396999999999999886e+02 -3.170469075528773752e-03
1.397500000000000000e+02 -3.122865347419609850e-03
1.398000000000000114e+02 -3.126730106201293293e-03
1.398499999999999943e+02 -1.291318174985204344e-03
1.399000000000000057e+02 -1.410280486676244744e-03
1.399499999999999886e+02 -2.321829577220488501e-03
1.400000000000000000e+02 -5.877964899363418219e-03
1.400500000000000114e+02 -7.750175030496334397e-03
1.400999999999999943e+02 -9.323276579682676993e-03
1.401500000000000057e+02 -1.529949040268655490e-02
1.401999999999999886e+02 -1.603334910284029760e-02
1.402500000000000000e+02 -2.560754332467655991e-02
1.403000000000000114e+02 -2.787095714213653347e-02
1.403499999999999943e+02 -2.927052921579439623e-02
1.404000000000000057e+02 -3.442601268328751574e-02
1.404499999999999886e+02 -3.802916629117576719e-02
1.405000000000000000e+02 -4.219300937149493558e-02
1.405500000000000114e+02 -4.275848531885183268e-02
1.405999999999999943e+02 -4.270100062462479223e-02
1.406500000000000057e+02 -4.361749657768291405e-02
1.406999999999999886e+02 -5.422462855467025111e-02
1.407500000000000000e+02 -5.495086922873936019e-02
1.408000000000000114e+02 -5.474732760213350813e-02
1.408499999999999943e+02 -5.148547619562272859e-02
1.409000000000000057e+02 -4.729757534092059179e-02
1.409499999999999886e+02 -4.614447281885360186e-02
1.410000000000000000e+02 -4.647557189259036298e-02
1.410500000000000114e+02 -4.829779053371999198e-02
1.410999999999999943e+02 -4.576002315193294229e-02
1.411500000000000057e+02 -4.350982942532957004e-02
1.411999999999999886e+02 -4.317075564688841599e-02
1.412500000000000000e+02 -4.471503224945668625e-02
1.413000000000000114e+02 -4.080418153046311974e-02
1.413499999999999943e+02 -4.085736475801365203e-02
1.414000000000000057e+02 -4.209764046057682535e-02
1.414499999999999886e+02 -4.199898210323874115e-02
1.415000000000000000e+02 -4.454490551442551183e-02
1.415500000000000114e+02 -4.250430177977117252e-02
1.415999999999999943e+02 -4.261190685021311320e-02
1.416500000000000057e+02 -4.522285462159786329e-02
1.416999999999999886e+02 -4.557657542581885352e-02
1.417500000000000000e+02 -4.384885932092195265e-02
1.418000000000000114e+02 -4.196221105344274255e-02
1.418499999999999943e+02 -4.153577363385237142e-02
1.419000000000000057e+02 -4.028422352262213402e-02
1.419499999999999886e+02 -4.571323643738495202e-02
1.420000000000000000e+02 -4.541480190046646992e-02
1.420500000000000114e+02 -4.466138396047165254e-02
1.420999999999999943e+02 -4.180664678966995035e-02
1.421500000000000057e+02 -4.051486417999670270e-02
1.421999999999999886e+02 -4.138231940848564883e-02
1.422500000000000000e+02 -4.088625855863990688e-02
1.423000000000000114e+02 -4.042674653528624540e-02
1.423499999999999943e+02 -3.563412543979416203e-02
1.424000000000000057e+02 -3.584323875430470846e-02
1.424499999999999886e+02 -4.081949726979224730e-02
1.425000000000000000e+02 -4.069583905407902352e-02
1.425500000000000114e+02 -4.626902182163002142e-02
1.425999999999999943e+02 -4.644284901218637129e-02
1.426500000000000057e+02 -4.710357885910589765e-02
1.426999999999999886e+02 -4.822982409768349077e-02
1.427500000000000000e+02 -5.077287657216634359e-02
1.428000000000000114e+02 -4.779560237993130123e-02
1.428499999999999943e+02 -4.477600493584097535e-02
1.429000000000000057e+02 -4.400918065439068244e-02
1.429499999999999886e+02 -4.565993532689548162e-02
1.430000000000000000e+02 -4.736071668095970244e-02
1.430500000000000114e+02 -4.806342413420038734e-02
1.430999999999999943e+02 -5.372022174972359426e-02
1.431500000000000057e+02 -5.194640324027130496e-02
1.431999999999999886e+02 -4.943930233262114338e-02
1.432500000000000000e+02 -5.202382186088562455e-02
1.433000000000000114e+02 -5.075364612688849919e-02
1.433499999999999943e+02 -4.869116884291865149e-02
1.434000000000000057e+02 -5.208642199887620478e-02
1.434499999999999886e+02 -5.183006538952631553e-02
1.435000000000000000e+02 -5.088715907722966836e-02
1.435500000000000114e+02 -5.127991706341837597e-02
1.435999999999999943e+02 -4.558570941310250563e-02
1.436500000000000057e+02 -4.230678602152628670e-02
1.436999999999999886e+02 -4.196779981253496994e-02
1.437500000000000000e+02 -4.224039400075429301e-02
1.438000000000000114e+02 -3.875885751111795424e-02
1.438499999999999943e+02 -5.394447688189893397e-02
1.439000000000000057e+02 -5.640968762207662635e-02
1.439499999999999886e+02 -5.421314629990910128e-02
1.440000000000000000e+02 -5.501377083812511448e-02
1.440500000000000114e+02 -6.468143892736466505e-02
1.440999999999999943e+02 -6.328808220191875500e-02
1.441500000000000057e+02 -7.024936401501091776e-02
1.441999999999999886e+02 -6.489930874235794178e-02
1.442500000000000000e+02 -6.333020760537683147e-02
1.443000000000000114e+02 -6.485527063577112283e-02
1.443499999999999943e+02 -6.442850396094419729e-02
1.444000000000000057e+02 -6.073962784191977438e-02
1.444499999999999886e+02 -6.441278899506021338e-02
1.445000000000000000e+02 -6.375099983152508754e-02
1.445500000000000114e+02 -6.377103148265589327e-02
1.445999999999999943e+02 -6.425779115883040182e-02
1.446500000000000057e+02 -6.099853275994569085e-02
1.446999999999999886e+02 -5.983684628934625438e-02
1.447500000000000000e+02 -5.879636067773676145e-02
1.448000000000000114e+02 -5.902409609550679503e-02
1.448499999999999943e+02 -5.918006745528064244e-02
1.449000000000000057e+02 -5.904675598274110315e-02
1.449499999999999886e+02 -5.873282879227519765e-02
1.450000000000000000e+02 -5.726061509416238704e-02
1.450500000000000114e+02 -5.600606634083134250e-02
1.450999999999999943e+02 -5.173335765501912986e-02
1.451500000000000057e+02 -5.221096122539144180e-02
1.451999999999999886e+02 -5.453368015231221944e-02
1.452500000000000000e+02 -5.130835158872315560e-02
1.453000000000000114e+02 -5.120513676439154144e-02
1.453499999999999943e+02 -5.212135723658442577e-02
1.454000000000000057e+02 -5.304121583330712736e-02
1.454499999999999886e+02 -5.024134610769936948e-02
1.455000000000000000e+02 -5.326743028034093552e-02
1.455500000000000114e+02 -5.280768724426077726e-02
1.455999999999999943e+02 -5.334150505359334937e-02
1.456500000000000057e+02 -4.873017413370211992e-02
1.456999999999999886e+02 -4.817174038086177029e-02
1.457500000000000000e+02 -5.013285041321646068e-02
1.458000000000000114e+02 -4.976557404322669992e-02
1.458499999999999943e+02 -5.008612771252718421e-02
1.459000000000000057e+02 -4.868418380275069818e-02
1.459499999999999886e+02 -5.255177247868963314e-02
1.460000000000000000e+02 -5.913071228117266348e-02
1.460500000000000114e+02 -6.387710118192385655e-02
1.460999999999999943e+02 -6.182180121293139041e-02
1.461500000000000057e+02 -6.171754323640672030e-02
1.461999999999999886e+02 -6.148839716845758141e-02
1.462500000000000000e+02 -6.019067776176927065e-02
1.463000000000000114e+02 -6.391899427951185098e-02
1.463499999999999943e+02 -6.368309433548406673e-02
1.464000000000000057e+02 -6.230242147933611613e-02
1.464499999999999886e+02 -6.206563702960495033e-02
1.465000000000000000e+02 -5.568176052098500889e-02
1.465500000000000114e+02 -5.654314616969546153e-02
1.465999999999999943e+02 -5.554989898247253421e-02
1.466500000000000057e+02 -5.599811356563805242e-02
1.466999999999999886e+02 -5.577476341688456657e-02
1.467500000000000000e+02 -5.471396652768314994e-02
1.468000000000000114e+02 -5.640739535745511318e-02
1.468499999999999943e+02 -5.699666153265185720e-02
1.469000000000000057e+02 -5.664225913725753903e-02
1.469499999999999886e+02 -5.489298141092434358e-02
1.470000000000000000e+02 -5.414165759580456816e-02
1.470500000000000114e+02 -5.481885791934851260e-02
1.470999999999999943e+02 -5.379565536950142723e-02
1.471500000000000057e+02 -5.260066670972112640e-02
1.471999999999999886e+02 -5.106273779244997063e-02
1.472500000000000000e+02 -4.770486559193040654e-02
1.473000000000000114e+02 -4.957799944437130124e-02
1.473499999999999943e+02 -5.177513584974200583e-02
1.474000000000000057e+02 -5.107911609342853654e-02
1.474499999999999886e+02 -4.955354575134549022e-02
1.475000000000000000e+02 -4.463378536711454236e-02
1.475500000000000114e+02 -4.389727021290994874e-02
1.475999999999999943e+02 -4.404492177018395210e-02
1.476500000000000057e+02 -4.455607032555648078e-02
1.476999999999999886e+02 -4.396751580842995361e-02
1.477500000000000000e+02 -4.416322615528795598e-02
1.478000000000000114e+02 -4.352984528402541187e-02
1.478499999999999943e+02 -4.303846563392022678e-02
1.479000000000000057e+02 -4.403229987138463503e-02
1.479499999999999886e+02 -3.829489479753210579e-02
1.480000000000000000e+02 -3.664516946479937087e-02
1.480500000000000114e+02 -3.926752348766694017e-02
1.480999999999999943e+02 -3.191611104646028402e-02
1.481500000000000057e+02 -3.119396050602442003e-02
1.481999999999999886e+02 -3.170275531448105144e-02
1.482500000000000000e+02 -3.556617794872336119e-02
1.483000000000000114e+02 -3.165658028896316256e-02
1.483499999999999943e+02 -2.917060169052312218e-02
1.484000000000000057e+02 -2.661294899906223657e-02
1.484499999999999886e+02 -2.810862755942029195e-02
1.485000000000000000e+02 -2.558868482514048415e-02
1.485500000000000114e+02 -2.163018051616282661e-02
1.485999999999999943e+02 -2.276903608886407526e-02
1.486500000000000057e+02 -1.776409259643127805e-02
1.486999999999999886e+02 -1.593531467613388403e-02
1.487500000000000000e+02 -1.274468244051728608e-02
1.488000000000000114e+02 -1.330691958629286187e-02
1.488499999999999943e+02 -1.085272936818150631e-02
1.489000000000000057e+02 -1.266062504393086589e-02
1.489499999999999886e+02 -1.195577682590958334e-02
1.490000000000000000e+02 -9.439064143105782914e-03
1.490500000000000114e+02 -4.126944553515708540e-03
1.490999999999999943e+02 6.621090128389047706e-04
1.491500000000000057e+02 2.213289367817748276e-03
1.491999999999999886e+02 9.816929271888692396e-03
1.492500000000000000e+02 1.087559563176372819e-02
1.493000000000000114e+02 1.174221838513573972e-02
1.493499999999999943e+02 1.159484572784232753e-02
1.494000000000000057e+02 1.102726267374013608e-02
1.494499999999999886e+02 1.275136297986631355e-02
1.495000000000000000e+02 1.332324510008493952e-02
1.495500000000000114e+02 1.329149812496079920e-02
1.495999999999999943e+02 1.146664699931693350e-02
1.496500000000000057e+02 1.241062736197926300e-02
1.496999999999999886e+02 1.121277691312951193e-02
1.497500000000000000e+02 1.087941099093513164e-02
1.498000000000000114e+02 1.122079525457151533e-02
1.498499999999999943e+02 1.032975997728930416e-02
1.499000000000000057e+02 1.273372742458641661e-02
1.499499999999999886e+02 1.239936271063362891e-02
1.500000000000000000e+02 1.218406916052696201e-02
