# Supplementary material for: Elevated concentrations cause upright alpha-synuclein conformation at lipid interfaces
Source: Nat Commun. 2023 Sep 18;14:5731. doi: 10.1038/s41467-023-39843-1 (PMC10507035; doi:10.1038/s41467-023-39843-1)
Supplement: Supplementary file 3 — Source Data [file 41467_2023_39843_MOESM3_ESM.zip › Source Data file/FigureS12/figS12_lowLPR_highLPR_helix_s3_r1.txt]

0.000000000000000000e+00 0.000000000000000000e+00
5.000000000000000278e-02 0.000000000000000000e+00
1.000000000000000056e-01 0.000000000000000000e+00
1.499999999999999944e-01 2.142857142857142794e+00
2.000000000000000111e-01 0.000000000000000000e+00
2.500000000000000000e-01 0.000000000000000000e+00
2.999999999999999889e-01 0.000000000000000000e+00
3.499999999999999778e-01 0.000000000000000000e+00
4.000000000000000222e-01 0.000000000000000000e+00
4.500000000000000111e-01 0.000000000000000000e+00
5.000000000000000000e-01 0.000000000000000000e+00
5.500000000000000444e-01 0.000000000000000000e+00
5.999999999999999778e-01 0.000000000000000000e+00
6.500000000000000222e-01 0.000000000000000000e+00
6.999999999999999556e-01 0.000000000000000000e+00
7.500000000000000000e-01 0.000000000000000000e+00
8.000000000000000444e-01 0.000000000000000000e+00
8.499999999999999778e-01 0.000000000000000000e+00
9.000000000000000222e-01 0.000000000000000000e+00
9.499999999999999556e-01 0.000000000000000000e+00
1.000000000000000000e+00 0.000000000000000000e+00
1.050000000000000044e+00 0.000000000000000000e+00
1.100000000000000089e+00 0.000000000000000000e+00
1.149999999999999911e+00 0.000000000000000000e+00
1.199999999999999956e+00 0.000000000000000000e+00
1.250000000000000000e+00 0.000000000000000000e+00
1.300000000000000044e+00 0.000000000000000000e+00
1.350000000000000089e+00 0.000000000000000000e+00
1.399999999999999911e+00 0.000000000000000000e+00
1.449999999999999956e+00 0.000000000000000000e+00
1.500000000000000000e+00 0.000000000000000000e+00
1.550000000000000044e+00 0.000000000000000000e+00
1.600000000000000089e+00 0.000000000000000000e+00
1.649999999999999911e+00 0.000000000000000000e+00
1.699999999999999956e+00 0.000000000000000000e+00
1.750000000000000000e+00 0.000000000000000000e+00
1.800000000000000044e+00 0.000000000000000000e+00
1.850000000000000089e+00 0.000000000000000000e+00
1.899999999999999911e+00 0.000000000000000000e+00
1.949999999999999956e+00 0.000000000000000000e+00
2.000000000000000000e+00 0.000000000000000000e+00
2.049999999999999822e+00 0.000000000000000000e+00
2.100000000000000089e+00 0.000000000000000000e+00
2.149999999999999911e+00 0.000000000000000000e+00
2.200000000000000178e+00 0.000000000000000000e+00
2.250000000000000000e+00 0.000000000000000000e+00
2.299999999999999822e+00 0.000000000000000000e+00
2.350000000000000089e+00 0.000000000000000000e+00
2.399999999999999911e+00 0.000000000000000000e+00
2.450000000000000178e+00 0.000000000000000000e+00
2.500000000000000000e+00 0.000000000000000000e+00
2.549999999999999822e+00 0.000000000000000000e+00
2.600000000000000089e+00 0.000000000000000000e+00
2.649999999999999911e+00 0.000000000000000000e+00
2.700000000000000178e+00 0.000000000000000000e+00
2.750000000000000000e+00 0.000000000000000000e+00
2.799999999999999822e+00 0.000000000000000000e+00
2.850000000000000089e+00 0.000000000000000000e+00
2.899999999999999911e+00 0.000000000000000000e+00
2.950000000000000178e+00 0.000000000000000000e+00
3.000000000000000000e+00 0.000000000000000000e+00
3.049999999999999822e+00 0.000000000000000000e+00
3.100000000000000089e+00 0.000000000000000000e+00
3.149999999999999911e+00 0.000000000000000000e+00
3.200000000000000178e+00 0.000000000000000000e+00
3.250000000000000000e+00 0.000000000000000000e+00
3.299999999999999822e+00 0.000000000000000000e+00
3.350000000000000089e+00 0.000000000000000000e+00
3.399999999999999911e+00 0.000000000000000000e+00
3.450000000000000178e+00 0.000000000000000000e+00
3.500000000000000000e+00 0.000000000000000000e+00
3.549999999999999822e+00 0.000000000000000000e+00
3.600000000000000089e+00 0.000000000000000000e+00
3.649999999999999911e+00 0.000000000000000000e+00
3.700000000000000178e+00 0.000000000000000000e+00
3.750000000000000000e+00 0.000000000000000000e+00
3.799999999999999822e+00 0.000000000000000000e+00
3.850000000000000089e+00 0.000000000000000000e+00
3.899999999999999911e+00 0.000000000000000000e+00
3.950000000000000178e+00 0.000000000000000000e+00
4.000000000000000000e+00 0.000000000000000000e+00
4.049999999999999822e+00 0.000000000000000000e+00
4.099999999999999645e+00 0.000000000000000000e+00
4.150000000000000355e+00 0.000000000000000000e+00
4.200000000000000178e+00 0.000000000000000000e+00
4.250000000000000000e+00 0.000000000000000000e+00
4.299999999999999822e+00 0.000000000000000000e+00
4.349999999999999645e+00 0.000000000000000000e+00
4.400000000000000355e+00 0.000000000000000000e+00
4.450000000000000178e+00 0.000000000000000000e+00
4.500000000000000000e+00 0.000000000000000000e+00
4.549999999999999822e+00 0.000000000000000000e+00
4.599999999999999645e+00 0.000000000000000000e+00
4.650000000000000355e+00 0.000000000000000000e+00
4.700000000000000178e+00 0.000000000000000000e+00
4.750000000000000000e+00 0.000000000000000000e+00
4.799999999999999822e+00 0.000000000000000000e+00
4.849999999999999645e+00 0.000000000000000000e+00
4.900000000000000355e+00 0.000000000000000000e+00
4.950000000000000178e+00 0.000000000000000000e+00
5.000000000000000000e+00 0.000000000000000000e+00
5.049999999999999822e+00 0.000000000000000000e+00
5.099999999999999645e+00 0.000000000000000000e+00
5.150000000000000355e+00 0.000000000000000000e+00
5.200000000000000178e+00 0.000000000000000000e+00
5.250000000000000000e+00 0.000000000000000000e+00
5.299999999999999822e+00 0.000000000000000000e+00
5.349999999999999645e+00 0.000000000000000000e+00
5.400000000000000355e+00 0.000000000000000000e+00
5.450000000000000178e+00 0.000000000000000000e+00
5.500000000000000000e+00 0.000000000000000000e+00
5.549999999999999822e+00 0.000000000000000000e+00
5.599999999999999645e+00 0.000000000000000000e+00
5.650000000000000355e+00 0.000000000000000000e+00
5.700000000000000178e+00 0.000000000000000000e+00
5.750000000000000000e+00 0.000000000000000000e+00
5.799999999999999822e+00 0.000000000000000000e+00
5.849999999999999645e+00 0.000000000000000000e+00
5.900000000000000355e+00 0.000000000000000000e+00
5.950000000000000178e+00 0.000000000000000000e+00
6.000000000000000000e+00 0.000000000000000000e+00
6.049999999999999822e+00 2.142857142857142794e+00
6.099999999999999645e+00 2.142857142857142794e+00
6.150000000000000355e+00 2.142857142857142794e+00
6.200000000000000178e+00 0.000000000000000000e+00
6.250000000000000000e+00 0.000000000000000000e+00
6.299999999999999822e+00 2.142857142857142794e+00
6.349999999999999645e+00 0.000000000000000000e+00
6.400000000000000355e+00 2.142857142857142794e+00
6.450000000000000178e+00 2.142857142857142794e+00
6.500000000000000000e+00 2.142857142857142794e+00
6.549999999999999822e+00 2.142857142857142794e+00
6.599999999999999645e+00 2.142857142857142794e+00
6.650000000000000355e+00 0.000000000000000000e+00
6.700000000000000178e+00 0.000000000000000000e+00
6.750000000000000000e+00 0.000000000000000000e+00
6.799999999999999822e+00 0.000000000000000000e+00
6.849999999999999645e+00 0.000000000000000000e+00
6.900000000000000355e+00 0.000000000000000000e+00
6.950000000000000178e+00 0.000000000000000000e+00
7.000000000000000000e+00 0.000000000000000000e+00
7.049999999999999822e+00 0.000000000000000000e+00
7.099999999999999645e+00 0.000000000000000000e+00
7.150000000000000355e+00 0.000000000000000000e+00
7.200000000000000178e+00 2.142857142857142794e+00
7.250000000000000000e+00 0.000000000000000000e+00
7.299999999999999822e+00 0.000000000000000000e+00
7.349999999999999645e+00 0.000000000000000000e+00
7.400000000000000355e+00 0.000000000000000000e+00
7.450000000000000178e+00 2.142857142857142794e+00
7.500000000000000000e+00 2.142857142857142794e+00
7.549999999999999822e+00 0.000000000000000000e+00
7.599999999999999645e+00 2.142857142857142794e+00
7.650000000000000355e+00 2.142857142857142794e+00
7.700000000000000178e+00 2.857142857142857206e+00
7.750000000000000000e+00 2.142857142857142794e+00
7.799999999999999822e+00 0.000000000000000000e+00
7.849999999999999645e+00 0.000000000000000000e+00
7.900000000000000355e+00 0.000000000000000000e+00
7.950000000000000178e+00 0.000000000000000000e+00
8.000000000000000000e+00 0.000000000000000000e+00
8.050000000000000711e+00 0.000000000000000000e+00
8.099999999999999645e+00 2.142857142857142794e+00
8.150000000000000355e+00 0.000000000000000000e+00
8.199999999999999289e+00 0.000000000000000000e+00
8.250000000000000000e+00 0.000000000000000000e+00
8.300000000000000711e+00 2.142857142857142794e+00
8.349999999999999645e+00 0.000000000000000000e+00
8.400000000000000355e+00 2.142857142857142794e+00
8.449999999999999289e+00 0.000000000000000000e+00
8.500000000000000000e+00 0.000000000000000000e+00
8.550000000000000711e+00 0.000000000000000000e+00
8.599999999999999645e+00 0.000000000000000000e+00
8.650000000000000355e+00 0.000000000000000000e+00
8.699999999999999289e+00 0.000000000000000000e+00
8.750000000000000000e+00 2.142857142857142794e+00
8.800000000000000711e+00 0.000000000000000000e+00
8.849999999999999645e+00 0.000000000000000000e+00
8.900000000000000355e+00 0.000000000000000000e+00
8.949999999999999289e+00 0.000000000000000000e+00
9.000000000000000000e+00 0.000000000000000000e+00
9.050000000000000711e+00 0.000000000000000000e+00
9.099999999999999645e+00 2.142857142857142794e+00
9.150000000000000355e+00 2.142857142857142794e+00
9.199999999999999289e+00 2.142857142857142794e+00
9.250000000000000000e+00 2.142857142857142794e+00
9.300000000000000711e+00 2.142857142857142794e+00
9.349999999999999645e+00 0.000000000000000000e+00
9.400000000000000355e+00 2.142857142857142794e+00
9.449999999999999289e+00 2.142857142857142794e+00
9.500000000000000000e+00 2.142857142857142794e+00
9.550000000000000711e+00 2.142857142857142794e+00
9.599999999999999645e+00 2.142857142857142794e+00
9.650000000000000355e+00 0.000000000000000000e+00
9.699999999999999289e+00 0.000000000000000000e+00
9.750000000000000000e+00 0.000000000000000000e+00
9.800000000000000711e+00 0.000000000000000000e+00
9.849999999999999645e+00 0.000000000000000000e+00
9.900000000000000355e+00 2.142857142857142794e+00
9.949999999999999289e+00 2.142857142857142794e+00
1.000000000000000000e+01 0.000000000000000000e+00
1.005000000000000071e+01 2.142857142857142794e+00
1.009999999999999964e+01 0.000000000000000000e+00
1.015000000000000036e+01 0.000000000000000000e+00
1.019999999999999929e+01 2.142857142857142794e+00
1.025000000000000000e+01 0.000000000000000000e+00
1.030000000000000071e+01 0.000000000000000000e+00
1.034999999999999964e+01 2.142857142857142794e+00
1.040000000000000036e+01 0.000000000000000000e+00
1.044999999999999929e+01 0.000000000000000000e+00
1.050000000000000000e+01 2.142857142857142794e+00
1.055000000000000071e+01 2.142857142857142794e+00
1.059999999999999964e+01 2.142857142857142794e+00
1.065000000000000036e+01 2.142857142857142794e+00
1.069999999999999929e+01 2.142857142857142794e+00
1.075000000000000000e+01 0.000000000000000000e+00
1.080000000000000071e+01 2.142857142857142794e+00
1.084999999999999964e+01 0.000000000000000000e+00
1.090000000000000036e+01 0.000000000000000000e+00
1.094999999999999929e+01 0.000000000000000000e+00
1.100000000000000000e+01 0.000000000000000000e+00
1.105000000000000071e+01 0.000000000000000000e+00
1.109999999999999964e+01 0.000000000000000000e+00
1.115000000000000036e+01 2.142857142857142794e+00
1.119999999999999929e+01 2.142857142857142794e+00
1.125000000000000000e+01 0.000000000000000000e+00
1.130000000000000071e+01 0.000000000000000000e+00
1.134999999999999964e+01 0.000000000000000000e+00
1.140000000000000036e+01 0.000000000000000000e+00
1.144999999999999929e+01 0.000000000000000000e+00
1.150000000000000000e+01 0.000000000000000000e+00
1.155000000000000071e+01 0.000000000000000000e+00
1.159999999999999964e+01 0.000000000000000000e+00
1.165000000000000036e+01 2.142857142857142794e+00
1.169999999999999929e+01 0.000000000000000000e+00
1.175000000000000000e+01 2.142857142857142794e+00
1.180000000000000071e+01 0.000000000000000000e+00
1.184999999999999964e+01 0.000000000000000000e+00
1.190000000000000036e+01 0.000000000000000000e+00
1.194999999999999929e+01 0.000000000000000000e+00
1.200000000000000000e+01 0.000000000000000000e+00
1.205000000000000071e+01 0.000000000000000000e+00
1.209999999999999964e+01 0.000000000000000000e+00
1.215000000000000036e+01 0.000000000000000000e+00
1.219999999999999929e+01 0.000000000000000000e+00
1.225000000000000000e+01 0.000000000000000000e+00
1.230000000000000071e+01 0.000000000000000000e+00
1.234999999999999964e+01 0.000000000000000000e+00
1.240000000000000036e+01 0.000000000000000000e+00
1.244999999999999929e+01 2.142857142857142794e+00
1.250000000000000000e+01 0.000000000000000000e+00
1.255000000000000071e+01 0.000000000000000000e+00
1.259999999999999964e+01 2.142857142857142794e+00
1.265000000000000036e+01 0.000000000000000000e+00
1.269999999999999929e+01 0.000000000000000000e+00
1.275000000000000000e+01 0.000000000000000000e+00
1.280000000000000071e+01 0.000000000000000000e+00
1.284999999999999964e+01 0.000000000000000000e+00
1.290000000000000036e+01 0.000000000000000000e+00
1.294999999999999929e+01 0.000000000000000000e+00
1.300000000000000000e+01 0.000000000000000000e+00
1.305000000000000071e+01 0.000000000000000000e+00
1.309999999999999964e+01 2.142857142857142794e+00
1.315000000000000036e+01 2.142857142857142794e+00
1.319999999999999929e+01 2.142857142857142794e+00
1.325000000000000000e+01 2.142857142857142794e+00
1.330000000000000071e+01 2.142857142857142794e+00
1.334999999999999964e+01 2.142857142857142794e+00
1.340000000000000036e+01 0.000000000000000000e+00
1.344999999999999929e+01 2.142857142857142794e+00
1.350000000000000000e+01 2.142857142857142794e+00
1.355000000000000071e+01 2.142857142857142794e+00
1.359999999999999964e+01 2.142857142857142794e+00
1.365000000000000036e+01 0.000000000000000000e+00
1.369999999999999929e+01 2.142857142857142794e+00
1.375000000000000000e+01 2.142857142857142794e+00
1.380000000000000071e+01 2.142857142857142794e+00
1.384999999999999964e+01 2.142857142857142794e+00
1.390000000000000036e+01 2.142857142857142794e+00
1.394999999999999929e+01 2.142857142857142794e+00
1.400000000000000000e+01 0.000000000000000000e+00
1.405000000000000071e+01 2.142857142857142794e+00
1.409999999999999964e+01 0.000000000000000000e+00
1.415000000000000036e+01 2.142857142857142794e+00
1.419999999999999929e+01 2.142857142857142794e+00
1.425000000000000000e+01 2.142857142857142794e+00
1.430000000000000071e+01 2.142857142857142794e+00
1.434999999999999964e+01 2.142857142857142794e+00
1.440000000000000036e+01 2.142857142857142794e+00
1.444999999999999929e+01 2.142857142857142794e+00
1.450000000000000000e+01 0.000000000000000000e+00
1.455000000000000071e+01 2.142857142857142794e+00
1.459999999999999964e+01 2.142857142857142794e+00
1.465000000000000036e+01 2.142857142857142794e+00
1.469999999999999929e+01 2.142857142857142794e+00
1.475000000000000000e+01 2.142857142857142794e+00
1.480000000000000071e+01 2.142857142857142794e+00
1.484999999999999964e+01 0.000000000000000000e+00
1.490000000000000036e+01 2.142857142857142794e+00
1.494999999999999929e+01 2.142857142857142794e+00
1.500000000000000000e+01 2.142857142857142794e+00
1.505000000000000071e+01 0.000000000000000000e+00
1.509999999999999964e+01 2.142857142857142794e+00
1.515000000000000036e+01 2.142857142857142794e+00
1.519999999999999929e+01 2.142857142857142794e+00
1.525000000000000000e+01 0.000000000000000000e+00
1.530000000000000071e+01 2.142857142857142794e+00
1.534999999999999964e+01 2.142857142857142794e+00
1.540000000000000036e+01 0.000000000000000000e+00
1.544999999999999929e+01 0.000000000000000000e+00
1.550000000000000000e+01 0.000000000000000000e+00
1.555000000000000071e+01 0.000000000000000000e+00
1.559999999999999964e+01 0.000000000000000000e+00
1.565000000000000036e+01 0.000000000000000000e+00
1.569999999999999929e+01 0.000000000000000000e+00
1.575000000000000000e+01 0.000000000000000000e+00
1.580000000000000071e+01 2.142857142857142794e+00
1.584999999999999964e+01 0.000000000000000000e+00
1.590000000000000036e+01 0.000000000000000000e+00
1.594999999999999929e+01 0.000000000000000000e+00
1.600000000000000000e+01 0.000000000000000000e+00
1.605000000000000071e+01 0.000000000000000000e+00
1.610000000000000142e+01 0.000000000000000000e+00
1.614999999999999858e+01 0.000000000000000000e+00
1.619999999999999929e+01 0.000000000000000000e+00
1.625000000000000000e+01 0.000000000000000000e+00
1.630000000000000071e+01 0.000000000000000000e+00
1.635000000000000142e+01 0.000000000000000000e+00
1.639999999999999858e+01 0.000000000000000000e+00
1.644999999999999929e+01 0.000000000000000000e+00
1.650000000000000000e+01 0.000000000000000000e+00
1.655000000000000071e+01 2.142857142857142794e+00
1.660000000000000142e+01 0.000000000000000000e+00
1.664999999999999858e+01 0.000000000000000000e+00
1.669999999999999929e+01 0.000000000000000000e+00
1.675000000000000000e+01 2.142857142857142794e+00
1.680000000000000071e+01 0.000000000000000000e+00
1.685000000000000142e+01 0.000000000000000000e+00
1.689999999999999858e+01 0.000000000000000000e+00
1.694999999999999929e+01 0.000000000000000000e+00
1.700000000000000000e+01 0.000000000000000000e+00
1.705000000000000071e+01 2.142857142857142794e+00
1.710000000000000142e+01 0.000000000000000000e+00
1.714999999999999858e+01 0.000000000000000000e+00
1.719999999999999929e+01 0.000000000000000000e+00
1.725000000000000000e+01 0.000000000000000000e+00
1.730000000000000071e+01 0.000000000000000000e+00
1.735000000000000142e+01 0.000000000000000000e+00
1.739999999999999858e+01 0.000000000000000000e+00
1.744999999999999929e+01 0.000000000000000000e+00
1.750000000000000000e+01 0.000000000000000000e+00
1.755000000000000071e+01 0.000000000000000000e+00
1.760000000000000142e+01 0.000000000000000000e+00
1.764999999999999858e+01 0.000000000000000000e+00
1.769999999999999929e+01 2.142857142857142794e+00
1.775000000000000000e+01 0.000000000000000000e+00
1.780000000000000071e+01 0.000000000000000000e+00
1.785000000000000142e+01 0.000000000000000000e+00
1.789999999999999858e+01 0.000000000000000000e+00
1.794999999999999929e+01 0.000000000000000000e+00
1.800000000000000000e+01 0.000000000000000000e+00
1.805000000000000071e+01 2.142857142857142794e+00
1.810000000000000142e+01 0.000000000000000000e+00
1.814999999999999858e+01 0.000000000000000000e+00
1.819999999999999929e+01 0.000000000000000000e+00
1.825000000000000000e+01 0.000000000000000000e+00
1.830000000000000071e+01 2.142857142857142794e+00
1.835000000000000142e+01 0.000000000000000000e+00
1.839999999999999858e+01 0.000000000000000000e+00
1.844999999999999929e+01 2.142857142857142794e+00
1.850000000000000000e+01 0.000000000000000000e+00
1.855000000000000071e+01 0.000000000000000000e+00
1.860000000000000142e+01 2.142857142857142794e+00
1.864999999999999858e+01 2.142857142857142794e+00
1.869999999999999929e+01 2.142857142857142794e+00
1.875000000000000000e+01 0.000000000000000000e+00
1.880000000000000071e+01 2.142857142857142794e+00
1.885000000000000142e+01 0.000000000000000000e+00
1.889999999999999858e+01 0.000000000000000000e+00
1.894999999999999929e+01 2.142857142857142794e+00
1.900000000000000000e+01 0.000000000000000000e+00
1.905000000000000071e+01 0.000000000000000000e+00
1.910000000000000142e+01 0.000000000000000000e+00
1.914999999999999858e+01 2.142857142857142794e+00
1.919999999999999929e+01 0.000000000000000000e+00
1.925000000000000000e+01 0.000000000000000000e+00
1.930000000000000071e+01 0.000000000000000000e+00
1.935000000000000142e+01 0.000000000000000000e+00
1.939999999999999858e+01 0.000000000000000000e+00
1.944999999999999929e+01 0.000000000000000000e+00
1.950000000000000000e+01 2.142857142857142794e+00
1.955000000000000071e+01 2.142857142857142794e+00
1.960000000000000142e+01 0.000000000000000000e+00
1.964999999999999858e+01 0.000000000000000000e+00
1.969999999999999929e+01 0.000000000000000000e+00
1.975000000000000000e+01 0.000000000000000000e+00
1.980000000000000071e+01 0.000000000000000000e+00
1.985000000000000142e+01 2.142857142857142794e+00
1.989999999999999858e+01 0.000000000000000000e+00
1.994999999999999929e+01 2.142857142857142794e+00
2.000000000000000000e+01 2.142857142857142794e+00
2.005000000000000071e+01 0.000000000000000000e+00
2.010000000000000142e+01 0.000000000000000000e+00
2.014999999999999858e+01 2.142857142857142794e+00
2.019999999999999929e+01 2.142857142857142794e+00
2.025000000000000000e+01 0.000000000000000000e+00
2.030000000000000071e+01 0.000000000000000000e+00
2.035000000000000142e+01 0.000000000000000000e+00
2.039999999999999858e+01 0.000000000000000000e+00
2.044999999999999929e+01 0.000000000000000000e+00
2.050000000000000000e+01 2.142857142857142794e+00
2.055000000000000071e+01 0.000000000000000000e+00
2.060000000000000142e+01 2.142857142857142794e+00
2.064999999999999858e+01 0.000000000000000000e+00
2.069999999999999929e+01 0.000000000000000000e+00
2.075000000000000000e+01 0.000000000000000000e+00
2.080000000000000071e+01 0.000000000000000000e+00
2.085000000000000142e+01 0.000000000000000000e+00
2.089999999999999858e+01 0.000000000000000000e+00
2.094999999999999929e+01 0.000000000000000000e+00
2.100000000000000000e+01 0.000000000000000000e+00
2.105000000000000071e+01 0.000000000000000000e+00
2.110000000000000142e+01 0.000000000000000000e+00
2.114999999999999858e+01 0.000000000000000000e+00
2.119999999999999929e+01 0.000000000000000000e+00
2.125000000000000000e+01 2.142857142857142794e+00
2.130000000000000071e+01 0.000000000000000000e+00
2.135000000000000142e+01 0.000000000000000000e+00
2.139999999999999858e+01 0.000000000000000000e+00
2.144999999999999929e+01 0.000000000000000000e+00
2.150000000000000000e+01 0.000000000000000000e+00
2.155000000000000071e+01 0.000000000000000000e+00
2.160000000000000142e+01 0.000000000000000000e+00
2.164999999999999858e+01 0.000000000000000000e+00
2.169999999999999929e+01 0.000000000000000000e+00
2.175000000000000000e+01 0.000000000000000000e+00
2.180000000000000071e+01 0.000000000000000000e+00
2.185000000000000142e+01 0.000000000000000000e+00
2.189999999999999858e+01 0.000000000000000000e+00
2.194999999999999929e+01 4.285714285714285587e+00
2.200000000000000000e+01 2.142857142857142794e+00
2.205000000000000071e+01 2.142857142857142794e+00
2.210000000000000142e+01 2.142857142857142794e+00
2.214999999999999858e+01 2.142857142857142794e+00
2.219999999999999929e+01 0.000000000000000000e+00
2.225000000000000000e+01 0.000000000000000000e+00
2.230000000000000071e+01 0.000000000000000000e+00
2.235000000000000142e+01 0.000000000000000000e+00
2.239999999999999858e+01 0.000000000000000000e+00
2.244999999999999929e+01 0.000000000000000000e+00
2.250000000000000000e+01 0.000000000000000000e+00
2.255000000000000071e+01 2.142857142857142794e+00
2.260000000000000142e+01 2.142857142857142794e+00
2.264999999999999858e+01 4.285714285714285587e+00
2.269999999999999929e+01 2.142857142857142794e+00
2.275000000000000000e+01 4.285714285714285587e+00
2.280000000000000071e+01 2.142857142857142794e+00
2.285000000000000142e+01 2.142857142857142794e+00
2.289999999999999858e+01 2.142857142857142794e+00
2.294999999999999929e+01 2.142857142857142794e+00
2.300000000000000000e+01 2.142857142857142794e+00
2.305000000000000071e+01 2.142857142857142794e+00
2.310000000000000142e+01 0.000000000000000000e+00
2.314999999999999858e+01 0.000000000000000000e+00
2.319999999999999929e+01 2.142857142857142794e+00
2.325000000000000000e+01 4.285714285714285587e+00
2.330000000000000071e+01 2.142857142857142794e+00
2.335000000000000142e+01 0.000000000000000000e+00
2.339999999999999858e+01 0.000000000000000000e+00
2.344999999999999929e+01 2.142857142857142794e+00
2.350000000000000000e+01 2.142857142857142794e+00
2.355000000000000071e+01 2.142857142857142794e+00
2.360000000000000142e+01 2.142857142857142794e+00
2.364999999999999858e+01 2.142857142857142794e+00
2.369999999999999929e+01 2.142857142857142794e+00
2.375000000000000000e+01 2.142857142857142794e+00
2.380000000000000071e+01 2.142857142857142794e+00
2.385000000000000142e+01 2.142857142857142794e+00
2.389999999999999858e+01 2.142857142857142794e+00
2.394999999999999929e+01 2.142857142857142794e+00
2.400000000000000000e+01 2.142857142857142794e+00
2.405000000000000071e+01 4.285714285714285587e+00
2.410000000000000142e+01 0.000000000000000000e+00
2.414999999999999858e+01 2.142857142857142794e+00
2.419999999999999929e+01 4.285714285714285587e+00
2.425000000000000000e+01 2.142857142857142794e+00
2.430000000000000071e+01 0.000000000000000000e+00
2.435000000000000142e+01 2.142857142857142794e+00
2.439999999999999858e+01 2.142857142857142794e+00
2.444999999999999929e+01 4.285714285714285587e+00
2.450000000000000000e+01 2.142857142857142794e+00
2.455000000000000071e+01 4.285714285714285587e+00
2.460000000000000142e+01 0.000000000000000000e+00
2.464999999999999858e+01 2.142857142857142794e+00
2.469999999999999929e+01 0.000000000000000000e+00
2.475000000000000000e+01 2.142857142857142794e+00
2.480000000000000071e+01 2.142857142857142794e+00
2.485000000000000142e+01 2.142857142857142794e+00
2.489999999999999858e+01 4.285714285714285587e+00
2.494999999999999929e+01 2.142857142857142794e+00
2.500000000000000000e+01 0.000000000000000000e+00
2.505000000000000071e+01 2.142857142857142794e+00
2.510000000000000142e+01 2.142857142857142794e+00
2.514999999999999858e+01 2.142857142857142794e+00
2.519999999999999929e+01 2.142857142857142794e+00
2.525000000000000000e+01 2.142857142857142794e+00
2.530000000000000071e+01 2.142857142857142794e+00
2.535000000000000142e+01 4.285714285714285587e+00
2.539999999999999858e+01 2.142857142857142794e+00
2.544999999999999929e+01 2.142857142857142794e+00
2.550000000000000000e+01 2.142857142857142794e+00
2.555000000000000071e+01 2.142857142857142794e+00
2.560000000000000142e+01 2.142857142857142794e+00
2.564999999999999858e+01 2.142857142857142794e+00
2.569999999999999929e+01 2.142857142857142794e+00
2.575000000000000000e+01 2.142857142857142794e+00
2.580000000000000071e+01 2.142857142857142794e+00
2.585000000000000142e+01 0.000000000000000000e+00
2.589999999999999858e+01 4.285714285714285587e+00
2.594999999999999929e+01 2.142857142857142794e+00
2.600000000000000000e+01 0.000000000000000000e+00
2.605000000000000071e+01 0.000000000000000000e+00
2.610000000000000142e+01 2.142857142857142794e+00
2.614999999999999858e+01 0.000000000000000000e+00
2.619999999999999929e+01 0.000000000000000000e+00
2.625000000000000000e+01 0.000000000000000000e+00
2.630000000000000071e+01 0.000000000000000000e+00
2.635000000000000142e+01 0.000000000000000000e+00
2.639999999999999858e+01 0.000000000000000000e+00
2.644999999999999929e+01 0.000000000000000000e+00
2.650000000000000000e+01 0.000000000000000000e+00
2.655000000000000071e+01 2.142857142857142794e+00
2.660000000000000142e+01 2.142857142857142794e+00
2.664999999999999858e+01 2.142857142857142794e+00
2.669999999999999929e+01 2.142857142857142794e+00
2.675000000000000000e+01 0.000000000000000000e+00
2.680000000000000071e+01 0.000000000000000000e+00
2.685000000000000142e+01 2.142857142857142794e+00
2.689999999999999858e+01 2.142857142857142794e+00
2.694999999999999929e+01 2.142857142857142794e+00
2.700000000000000000e+01 2.142857142857142794e+00
2.705000000000000071e+01 2.142857142857142794e+00
2.710000000000000142e+01 2.142857142857142794e+00
2.714999999999999858e+01 2.142857142857142794e+00
2.719999999999999929e+01 2.142857142857142794e+00
2.725000000000000000e+01 0.000000000000000000e+00
2.730000000000000071e+01 0.000000000000000000e+00
2.735000000000000142e+01 2.142857142857142794e+00
2.739999999999999858e+01 0.000000000000000000e+00
2.744999999999999929e+01 0.000000000000000000e+00
2.750000000000000000e+01 2.142857142857142794e+00
2.755000000000000071e+01 2.142857142857142794e+00
2.760000000000000142e+01 4.285714285714285587e+00
2.764999999999999858e+01 2.142857142857142794e+00
2.769999999999999929e+01 2.142857142857142794e+00
2.775000000000000000e+01 0.000000000000000000e+00
2.780000000000000071e+01 2.142857142857142794e+00
2.785000000000000142e+01 2.142857142857142794e+00
2.789999999999999858e+01 0.000000000000000000e+00
2.794999999999999929e+01 4.285714285714285587e+00
2.800000000000000000e+01 2.142857142857142794e+00
2.805000000000000071e+01 2.142857142857142794e+00
2.810000000000000142e+01 0.000000000000000000e+00
2.814999999999999858e+01 0.000000000000000000e+00
2.819999999999999929e+01 0.000000000000000000e+00
2.825000000000000000e+01 2.142857142857142794e+00
2.830000000000000071e+01 0.000000000000000000e+00
2.835000000000000142e+01 0.000000000000000000e+00
2.839999999999999858e+01 0.000000000000000000e+00
2.844999999999999929e+01 0.000000000000000000e+00
2.850000000000000000e+01 0.000000000000000000e+00
2.855000000000000071e+01 0.000000000000000000e+00
2.860000000000000142e+01 0.000000000000000000e+00
2.864999999999999858e+01 0.000000000000000000e+00
2.869999999999999929e+01 0.000000000000000000e+00
2.875000000000000000e+01 0.000000000000000000e+00
2.880000000000000071e+01 0.000000000000000000e+00
2.885000000000000142e+01 0.000000000000000000e+00
2.889999999999999858e+01 0.000000000000000000e+00
2.894999999999999929e+01 0.000000000000000000e+00
2.900000000000000000e+01 0.000000000000000000e+00
2.905000000000000071e+01 0.000000000000000000e+00
2.910000000000000142e+01 0.000000000000000000e+00
2.914999999999999858e+01 0.000000000000000000e+00
2.919999999999999929e+01 0.000000000000000000e+00
2.925000000000000000e+01 0.000000000000000000e+00
2.930000000000000071e+01 0.000000000000000000e+00
2.935000000000000142e+01 0.000000000000000000e+00
2.939999999999999858e+01 0.000000000000000000e+00
2.944999999999999929e+01 0.000000000000000000e+00
2.950000000000000000e+01 0.000000000000000000e+00
2.955000000000000071e+01 0.000000000000000000e+00
2.960000000000000142e+01 0.000000000000000000e+00
2.964999999999999858e+01 0.000000000000000000e+00
2.969999999999999929e+01 0.000000000000000000e+00
2.975000000000000000e+01 0.000000000000000000e+00
2.980000000000000071e+01 2.142857142857142794e+00
2.985000000000000142e+01 0.000000000000000000e+00
2.989999999999999858e+01 0.000000000000000000e+00
2.994999999999999929e+01 0.000000000000000000e+00
3.000000000000000000e+01 0.000000000000000000e+00
3.005000000000000071e+01 0.000000000000000000e+00
3.010000000000000142e+01 0.000000000000000000e+00
3.014999999999999858e+01 0.000000000000000000e+00
3.019999999999999929e+01 0.000000000000000000e+00
3.025000000000000000e+01 0.000000000000000000e+00
3.030000000000000071e+01 0.000000000000000000e+00
3.035000000000000142e+01 0.000000000000000000e+00
3.039999999999999858e+01 0.000000000000000000e+00
3.044999999999999929e+01 0.000000000000000000e+00
3.050000000000000000e+01 0.000000000000000000e+00
3.055000000000000071e+01 0.000000000000000000e+00
3.060000000000000142e+01 0.000000000000000000e+00
3.064999999999999858e+01 0.000000000000000000e+00
3.069999999999999929e+01 0.000000000000000000e+00
3.075000000000000000e+01 0.000000000000000000e+00
3.080000000000000071e+01 0.000000000000000000e+00
3.085000000000000142e+01 0.000000000000000000e+00
3.089999999999999858e+01 0.000000000000000000e+00
3.094999999999999929e+01 0.000000000000000000e+00
3.100000000000000000e+01 0.000000000000000000e+00
3.105000000000000071e+01 0.000000000000000000e+00
3.110000000000000142e+01 0.000000000000000000e+00
3.114999999999999858e+01 0.000000000000000000e+00
3.119999999999999929e+01 0.000000000000000000e+00
3.125000000000000000e+01 0.000000000000000000e+00
3.130000000000000071e+01 0.000000000000000000e+00
3.135000000000000142e+01 0.000000000000000000e+00
3.139999999999999858e+01 0.000000000000000000e+00
3.144999999999999929e+01 0.000000000000000000e+00
3.150000000000000000e+01 0.000000000000000000e+00
3.155000000000000071e+01 0.000000000000000000e+00
3.160000000000000142e+01 0.000000000000000000e+00
3.164999999999999858e+01 0.000000000000000000e+00
3.169999999999999929e+01 0.000000000000000000e+00
3.175000000000000000e+01 0.000000000000000000e+00
3.180000000000000071e+01 0.000000000000000000e+00
3.185000000000000142e+01 0.000000000000000000e+00
3.189999999999999858e+01 0.000000000000000000e+00
3.194999999999999929e+01 0.000000000000000000e+00
3.200000000000000000e+01 0.000000000000000000e+00
3.204999999999999716e+01 0.000000000000000000e+00
3.210000000000000142e+01 0.000000000000000000e+00
3.214999999999999858e+01 0.000000000000000000e+00
3.220000000000000284e+01 0.000000000000000000e+00
3.225000000000000000e+01 0.000000000000000000e+00
3.229999999999999716e+01 0.000000000000000000e+00
3.235000000000000142e+01 0.000000000000000000e+00
3.239999999999999858e+01 0.000000000000000000e+00
3.245000000000000284e+01 0.000000000000000000e+00
3.250000000000000000e+01 0.000000000000000000e+00
3.254999999999999716e+01 0.000000000000000000e+00
3.260000000000000142e+01 0.000000000000000000e+00
3.264999999999999858e+01 0.000000000000000000e+00
3.270000000000000284e+01 0.000000000000000000e+00
3.275000000000000000e+01 0.000000000000000000e+00
3.279999999999999716e+01 0.000000000000000000e+00
3.285000000000000142e+01 0.000000000000000000e+00
3.289999999999999858e+01 0.000000000000000000e+00
3.295000000000000284e+01 0.000000000000000000e+00
3.300000000000000000e+01 0.000000000000000000e+00
3.304999999999999716e+01 0.000000000000000000e+00
3.310000000000000142e+01 0.000000000000000000e+00
3.314999999999999858e+01 0.000000000000000000e+00
3.320000000000000284e+01 0.000000000000000000e+00
3.325000000000000000e+01 0.000000000000000000e+00
3.329999999999999716e+01 0.000000000000000000e+00
3.335000000000000142e+01 0.000000000000000000e+00
3.339999999999999858e+01 0.000000000000000000e+00
3.345000000000000284e+01 0.000000000000000000e+00
3.350000000000000000e+01 0.000000000000000000e+00
3.354999999999999716e+01 0.000000000000000000e+00
3.360000000000000142e+01 0.000000000000000000e+00
3.364999999999999858e+01 0.000000000000000000e+00
3.370000000000000284e+01 0.000000000000000000e+00
3.375000000000000000e+01 0.000000000000000000e+00
3.379999999999999716e+01 0.000000000000000000e+00
3.385000000000000142e+01 0.000000000000000000e+00
3.389999999999999858e+01 0.000000000000000000e+00
3.395000000000000284e+01 0.000000000000000000e+00
3.400000000000000000e+01 0.000000000000000000e+00
3.404999999999999716e+01 0.000000000000000000e+00
3.410000000000000142e+01 0.000000000000000000e+00
3.414999999999999858e+01 0.000000000000000000e+00
3.420000000000000284e+01 0.000000000000000000e+00
3.425000000000000000e+01 0.000000000000000000e+00
3.429999999999999716e+01 0.000000000000000000e+00
3.435000000000000142e+01 0.000000000000000000e+00
3.439999999999999858e+01 0.000000000000000000e+00
3.445000000000000284e+01 0.000000000000000000e+00
3.450000000000000000e+01 0.000000000000000000e+00
3.454999999999999716e+01 0.000000000000000000e+00
3.460000000000000142e+01 0.000000000000000000e+00
3.464999999999999858e+01 0.000000000000000000e+00
3.470000000000000284e+01 0.000000000000000000e+00
3.475000000000000000e+01 0.000000000000000000e+00
3.479999999999999716e+01 0.000000000000000000e+00
3.485000000000000142e+01 0.000000000000000000e+00
3.489999999999999858e+01 0.000000000000000000e+00
3.495000000000000284e+01 0.000000000000000000e+00
3.500000000000000000e+01 0.000000000000000000e+00
3.504999999999999716e+01 0.000000000000000000e+00
3.510000000000000142e+01 0.000000000000000000e+00
3.514999999999999858e+01 0.000000000000000000e+00
3.520000000000000284e+01 0.000000000000000000e+00
3.525000000000000000e+01 0.000000000000000000e+00
3.529999999999999716e+01 0.000000000000000000e+00
3.535000000000000142e+01 0.000000000000000000e+00
3.539999999999999858e+01 0.000000000000000000e+00
3.545000000000000284e+01 0.000000000000000000e+00
3.550000000000000000e+01 0.000000000000000000e+00
3.554999999999999716e+01 0.000000000000000000e+00
3.560000000000000142e+01 0.000000000000000000e+00
3.564999999999999858e+01 0.000000000000000000e+00
3.570000000000000284e+01 0.000000000000000000e+00
3.575000000000000000e+01 0.000000000000000000e+00
3.579999999999999716e+01 0.000000000000000000e+00
3.585000000000000142e+01 0.000000000000000000e+00
3.589999999999999858e+01 2.142857142857142794e+00
3.595000000000000284e+01 0.000000000000000000e+00
3.600000000000000000e+01 0.000000000000000000e+00
3.604999999999999716e+01 0.000000000000000000e+00
3.610000000000000142e+01 2.142857142857142794e+00
3.614999999999999858e+01 2.142857142857142794e+00
3.620000000000000284e+01 0.000000000000000000e+00
3.625000000000000000e+01 0.000000000000000000e+00
3.629999999999999716e+01 0.000000000000000000e+00
3.635000000000000142e+01 0.000000000000000000e+00
3.639999999999999858e+01 0.000000000000000000e+00
3.645000000000000284e+01 0.000000000000000000e+00
3.650000000000000000e+01 0.000000000000000000e+00
3.654999999999999716e+01 0.000000000000000000e+00
3.660000000000000142e+01 2.857142857142857206e+00
3.664999999999999858e+01 2.857142857142857206e+00
3.670000000000000284e+01 2.857142857142857206e+00
3.675000000000000000e+01 2.857142857142857206e+00
3.679999999999999716e+01 0.000000000000000000e+00
3.685000000000000142e+01 0.000000000000000000e+00
3.689999999999999858e+01 0.000000000000000000e+00
3.695000000000000284e+01 2.142857142857142794e+00
3.700000000000000000e+01 0.000000000000000000e+00
3.704999999999999716e+01 0.000000000000000000e+00
3.710000000000000142e+01 0.000000000000000000e+00
3.714999999999999858e+01 2.857142857142857206e+00
3.720000000000000284e+01 0.000000000000000000e+00
3.725000000000000000e+01 0.000000000000000000e+00
3.729999999999999716e+01 0.000000000000000000e+00
3.735000000000000142e+01 0.000000000000000000e+00
3.739999999999999858e+01 0.000000000000000000e+00
3.745000000000000284e+01 2.857142857142857206e+00
3.750000000000000000e+01 2.857142857142857206e+00
3.754999999999999716e+01 0.000000000000000000e+00
3.760000000000000142e+01 2.857142857142857206e+00
3.764999999999999858e+01 2.857142857142857206e+00
3.770000000000000284e+01 0.000000000000000000e+00
3.775000000000000000e+01 2.857142857142857206e+00
3.779999999999999716e+01 2.142857142857142794e+00
3.785000000000000142e+01 0.000000000000000000e+00
3.789999999999999858e+01 0.000000000000000000e+00
3.795000000000000284e+01 2.857142857142857206e+00
3.800000000000000000e+01 0.000000000000000000e+00
3.804999999999999716e+01 0.000000000000000000e+00
3.810000000000000142e+01 2.142857142857142794e+00
3.814999999999999858e+01 2.142857142857142794e+00
3.820000000000000284e+01 2.142857142857142794e+00
3.825000000000000000e+01 2.142857142857142794e+00
3.829999999999999716e+01 2.857142857142857206e+00
3.835000000000000142e+01 2.142857142857142794e+00
3.839999999999999858e+01 2.857142857142857206e+00
3.845000000000000284e+01 2.142857142857142794e+00
3.850000000000000000e+01 2.857142857142857206e+00
3.854999999999999716e+01 2.857142857142857206e+00
3.860000000000000142e+01 2.857142857142857206e+00
3.864999999999999858e+01 2.857142857142857206e+00
3.870000000000000284e+01 2.857142857142857206e+00
3.875000000000000000e+01 0.000000000000000000e+00
3.879999999999999716e+01 2.857142857142857206e+00
3.885000000000000142e+01 2.857142857142857206e+00
3.889999999999999858e+01 0.000000000000000000e+00
3.895000000000000284e+01 0.000000000000000000e+00
3.900000000000000000e+01 0.000000000000000000e+00
3.904999999999999716e+01 2.857142857142857206e+00
3.910000000000000142e+01 0.000000000000000000e+00
3.914999999999999858e+01 2.857142857142857206e+00
3.920000000000000284e+01 2.857142857142857206e+00
3.925000000000000000e+01 2.857142857142857206e+00
3.929999999999999716e+01 0.000000000000000000e+00
3.935000000000000142e+01 2.142857142857142794e+00
3.939999999999999858e+01 0.000000000000000000e+00
3.945000000000000284e+01 0.000000000000000000e+00
3.950000000000000000e+01 0.000000000000000000e+00
3.954999999999999716e+01 2.857142857142857206e+00
3.960000000000000142e+01 2.857142857142857206e+00
3.964999999999999858e+01 2.857142857142857206e+00
3.970000000000000284e+01 2.857142857142857206e+00
3.975000000000000000e+01 2.857142857142857206e+00
3.979999999999999716e+01 2.142857142857142794e+00
3.985000000000000142e+01 0.000000000000000000e+00
3.989999999999999858e+01 0.000000000000000000e+00
3.995000000000000284e+01 0.000000000000000000e+00
4.000000000000000000e+01 0.000000000000000000e+00
4.004999999999999716e+01 0.000000000000000000e+00
4.010000000000000142e+01 2.857142857142857206e+00
4.014999999999999858e+01 2.857142857142857206e+00
4.020000000000000284e+01 2.857142857142857206e+00
4.025000000000000000e+01 2.857142857142857206e+00
4.029999999999999716e+01 2.857142857142857206e+00
4.035000000000000142e+01 2.857142857142857206e+00
4.039999999999999858e+01 2.857142857142857206e+00
4.045000000000000284e+01 0.000000000000000000e+00
4.050000000000000000e+01 0.000000000000000000e+00
4.054999999999999716e+01 0.000000000000000000e+00
4.060000000000000142e+01 0.000000000000000000e+00
4.064999999999999858e+01 0.000000000000000000e+00
4.070000000000000284e+01 0.000000000000000000e+00
4.075000000000000000e+01 0.000000000000000000e+00
4.079999999999999716e+01 0.000000000000000000e+00
4.085000000000000142e+01 0.000000000000000000e+00
4.089999999999999858e+01 0.000000000000000000e+00
4.095000000000000284e+01 0.000000000000000000e+00
4.100000000000000000e+01 0.000000000000000000e+00
4.104999999999999716e+01 0.000000000000000000e+00
4.110000000000000142e+01 0.000000000000000000e+00
4.114999999999999858e+01 0.000000000000000000e+00
4.120000000000000284e+01 0.000000000000000000e+00
4.125000000000000000e+01 0.000000000000000000e+00
4.129999999999999716e+01 0.000000000000000000e+00
4.135000000000000142e+01 0.000000000000000000e+00
4.139999999999999858e+01 0.000000000000000000e+00
4.145000000000000284e+01 0.000000000000000000e+00
4.150000000000000000e+01 0.000000000000000000e+00
4.154999999999999716e+01 0.000000000000000000e+00
4.160000000000000142e+01 0.000000000000000000e+00
4.164999999999999858e+01 0.000000000000000000e+00
4.170000000000000284e+01 0.000000000000000000e+00
4.175000000000000000e+01 0.000000000000000000e+00
4.179999999999999716e+01 0.000000000000000000e+00
4.185000000000000142e+01 0.000000000000000000e+00
4.189999999999999858e+01 2.142857142857142794e+00
4.195000000000000284e+01 0.000000000000000000e+00
4.200000000000000000e+01 2.142857142857142794e+00
4.204999999999999716e+01 0.000000000000000000e+00
4.210000000000000142e+01 0.000000000000000000e+00
4.214999999999999858e+01 0.000000000000000000e+00
4.220000000000000284e+01 0.000000000000000000e+00
4.225000000000000000e+01 0.000000000000000000e+00
4.229999999999999716e+01 0.000000000000000000e+00
4.235000000000000142e+01 0.000000000000000000e+00
4.239999999999999858e+01 0.000000000000000000e+00
4.245000000000000284e+01 0.000000000000000000e+00
4.250000000000000000e+01 0.000000000000000000e+00
4.254999999999999716e+01 0.000000000000000000e+00
4.260000000000000142e+01 0.000000000000000000e+00
4.264999999999999858e+01 0.000000000000000000e+00
4.270000000000000284e+01 0.000000000000000000e+00
4.275000000000000000e+01 0.000000000000000000e+00
4.279999999999999716e+01 0.000000000000000000e+00
4.285000000000000142e+01 0.000000000000000000e+00
4.289999999999999858e+01 0.000000000000000000e+00
4.295000000000000284e+01 0.000000000000000000e+00
4.300000000000000000e+01 0.000000000000000000e+00
4.304999999999999716e+01 0.000000000000000000e+00
4.310000000000000142e+01 0.000000000000000000e+00
4.314999999999999858e+01 0.000000000000000000e+00
4.320000000000000284e+01 0.000000000000000000e+00
4.325000000000000000e+01 0.000000000000000000e+00
4.329999999999999716e+01 0.000000000000000000e+00
4.335000000000000142e+01 0.000000000000000000e+00
4.339999999999999858e+01 0.000000000000000000e+00
4.345000000000000284e+01 0.000000000000000000e+00
4.350000000000000000e+01 0.000000000000000000e+00
4.354999999999999716e+01 0.000000000000000000e+00
4.360000000000000142e+01 0.000000000000000000e+00
4.364999999999999858e+01 0.000000000000000000e+00
4.370000000000000284e+01 0.000000000000000000e+00
4.375000000000000000e+01 0.000000000000000000e+00
4.379999999999999716e+01 0.000000000000000000e+00
4.385000000000000142e+01 0.000000000000000000e+00
4.389999999999999858e+01 0.000000000000000000e+00
4.395000000000000284e+01 0.000000000000000000e+00
4.400000000000000000e+01 0.000000000000000000e+00
4.404999999999999716e+01 0.000000000000000000e+00
4.410000000000000142e+01 0.000000000000000000e+00
4.414999999999999858e+01 0.000000000000000000e+00
4.420000000000000284e+01 0.000000000000000000e+00
4.425000000000000000e+01 0.000000000000000000e+00
4.429999999999999716e+01 0.000000000000000000e+00
4.435000000000000142e+01 0.000000000000000000e+00
4.439999999999999858e+01 0.000000000000000000e+00
4.445000000000000284e+01 0.000000000000000000e+00
4.450000000000000000e+01 0.000000000000000000e+00
4.454999999999999716e+01 0.000000000000000000e+00
4.460000000000000142e+01 0.000000000000000000e+00
4.464999999999999858e+01 0.000000000000000000e+00
4.470000000000000284e+01 0.000000000000000000e+00
4.475000000000000000e+01 0.000000000000000000e+00
4.479999999999999716e+01 0.000000000000000000e+00
4.485000000000000142e+01 0.000000000000000000e+00
4.489999999999999858e+01 0.000000000000000000e+00
4.495000000000000284e+01 0.000000000000000000e+00
4.500000000000000000e+01 0.000000000000000000e+00
4.504999999999999716e+01 0.000000000000000000e+00
4.510000000000000142e+01 0.000000000000000000e+00
4.514999999999999858e+01 0.000000000000000000e+00
4.520000000000000284e+01 0.000000000000000000e+00
4.525000000000000000e+01 0.000000000000000000e+00
4.529999999999999716e+01 0.000000000000000000e+00
4.535000000000000142e+01 0.000000000000000000e+00
4.539999999999999858e+01 0.000000000000000000e+00
4.545000000000000284e+01 0.000000000000000000e+00
4.550000000000000000e+01 0.000000000000000000e+00
4.554999999999999716e+01 0.000000000000000000e+00
4.560000000000000142e+01 0.000000000000000000e+00
4.564999999999999858e+01 0.000000000000000000e+00
4.570000000000000284e+01 0.000000000000000000e+00
4.575000000000000000e+01 0.000000000000000000e+00
4.579999999999999716e+01 0.000000000000000000e+00
4.585000000000000142e+01 0.000000000000000000e+00
4.589999999999999858e+01 0.000000000000000000e+00
4.595000000000000284e+01 0.000000000000000000e+00
4.600000000000000000e+01 0.000000000000000000e+00
4.604999999999999716e+01 0.000000000000000000e+00
4.610000000000000142e+01 0.000000000000000000e+00
4.614999999999999858e+01 0.000000000000000000e+00
4.620000000000000284e+01 0.000000000000000000e+00
4.625000000000000000e+01 0.000000000000000000e+00
4.629999999999999716e+01 0.000000000000000000e+00
4.635000000000000142e+01 0.000000000000000000e+00
4.639999999999999858e+01 0.000000000000000000e+00
4.645000000000000284e+01 0.000000000000000000e+00
4.650000000000000000e+01 0.000000000000000000e+00
4.654999999999999716e+01 0.000000000000000000e+00
4.660000000000000142e+01 0.000000000000000000e+00
4.664999999999999858e+01 0.000000000000000000e+00
4.670000000000000284e+01 0.000000000000000000e+00
4.675000000000000000e+01 0.000000000000000000e+00
4.679999999999999716e+01 0.000000000000000000e+00
4.685000000000000142e+01 0.000000000000000000e+00
4.689999999999999858e+01 0.000000000000000000e+00
4.695000000000000284e+01 2.142857142857142794e+00
4.700000000000000000e+01 0.000000000000000000e+00
4.704999999999999716e+01 0.000000000000000000e+00
4.710000000000000142e+01 0.000000000000000000e+00
4.714999999999999858e+01 0.000000000000000000e+00
4.720000000000000284e+01 0.000000000000000000e+00
4.725000000000000000e+01 2.857142857142857206e+00
4.729999999999999716e+01 2.142857142857142794e+00
4.735000000000000142e+01 2.857142857142857206e+00
4.739999999999999858e+01 2.142857142857142794e+00
4.745000000000000284e+01 0.000000000000000000e+00
4.750000000000000000e+01 2.142857142857142794e+00
4.754999999999999716e+01 0.000000000000000000e+00
4.760000000000000142e+01 2.142857142857142794e+00
4.764999999999999858e+01 2.142857142857142794e+00
4.770000000000000284e+01 2.142857142857142794e+00
4.775000000000000000e+01 0.000000000000000000e+00
4.779999999999999716e+01 2.142857142857142794e+00
4.785000000000000142e+01 2.142857142857142794e+00
4.789999999999999858e+01 0.000000000000000000e+00
4.795000000000000284e+01 0.000000000000000000e+00
4.800000000000000000e+01 2.142857142857142794e+00
4.804999999999999716e+01 2.142857142857142794e+00
4.810000000000000142e+01 2.857142857142857206e+00
4.814999999999999858e+01 2.142857142857142794e+00
4.820000000000000284e+01 2.142857142857142794e+00
4.825000000000000000e+01 2.142857142857142794e+00
4.829999999999999716e+01 0.000000000000000000e+00
4.835000000000000142e+01 0.000000000000000000e+00
4.839999999999999858e+01 0.000000000000000000e+00
4.845000000000000284e+01 0.000000000000000000e+00
4.850000000000000000e+01 0.000000000000000000e+00
4.854999999999999716e+01 0.000000000000000000e+00
4.860000000000000142e+01 0.000000000000000000e+00
4.864999999999999858e+01 0.000000000000000000e+00
4.870000000000000284e+01 0.000000000000000000e+00
4.875000000000000000e+01 0.000000000000000000e+00
4.879999999999999716e+01 0.000000000000000000e+00
4.885000000000000142e+01 0.000000000000000000e+00
4.889999999999999858e+01 2.142857142857142794e+00
4.895000000000000284e+01 0.000000000000000000e+00
4.900000000000000000e+01 2.857142857142857206e+00
4.904999999999999716e+01 0.000000000000000000e+00
4.910000000000000142e+01 0.000000000000000000e+00
4.914999999999999858e+01 2.857142857142857206e+00
4.920000000000000284e+01 2.857142857142857206e+00
4.925000000000000000e+01 2.142857142857142794e+00
4.929999999999999716e+01 2.142857142857142794e+00
4.935000000000000142e+01 0.000000000000000000e+00
4.939999999999999858e+01 2.142857142857142794e+00
4.945000000000000284e+01 0.000000000000000000e+00
4.950000000000000000e+01 0.000000000000000000e+00
4.954999999999999716e+01 2.857142857142857206e+00
4.960000000000000142e+01 2.857142857142857206e+00
4.964999999999999858e+01 0.000000000000000000e+00
4.970000000000000284e+01 2.142857142857142794e+00
4.975000000000000000e+01 2.142857142857142794e+00
4.979999999999999716e+01 2.857142857142857206e+00
4.985000000000000142e+01 2.142857142857142794e+00
4.989999999999999858e+01 2.142857142857142794e+00
4.995000000000000284e+01 0.000000000000000000e+00
5.000000000000000000e+01 0.000000000000000000e+00
5.004999999999999716e+01 2.142857142857142794e+00
5.010000000000000142e+01 2.142857142857142794e+00
5.014999999999999858e+01 2.142857142857142794e+00
5.020000000000000284e+01 2.142857142857142794e+00
5.025000000000000000e+01 2.142857142857142794e+00
5.029999999999999716e+01 2.142857142857142794e+00
5.035000000000000142e+01 0.000000000000000000e+00
5.039999999999999858e+01 2.142857142857142794e+00
5.045000000000000284e+01 2.857142857142857206e+00
5.050000000000000000e+01 2.857142857142857206e+00
5.054999999999999716e+01 2.857142857142857206e+00
5.060000000000000142e+01 2.857142857142857206e+00
5.064999999999999858e+01 2.857142857142857206e+00
5.070000000000000284e+01 2.857142857142857206e+00
5.075000000000000000e+01 2.857142857142857206e+00
5.079999999999999716e+01 2.857142857142857206e+00
5.085000000000000142e+01 0.000000000000000000e+00
5.089999999999999858e+01 2.857142857142857206e+00
5.095000000000000284e+01 2.857142857142857206e+00
5.100000000000000000e+01 2.857142857142857206e+00
5.104999999999999716e+01 2.142857142857142794e+00
5.110000000000000142e+01 0.000000000000000000e+00
5.114999999999999858e+01 0.000000000000000000e+00
5.120000000000000284e+01 2.857142857142857206e+00
5.125000000000000000e+01 2.857142857142857206e+00
5.129999999999999716e+01 2.857142857142857206e+00
5.135000000000000142e+01 2.142857142857142794e+00
5.139999999999999858e+01 0.000000000000000000e+00
5.145000000000000284e+01 2.857142857142857206e+00
5.150000000000000000e+01 0.000000000000000000e+00
5.154999999999999716e+01 2.857142857142857206e+00
5.160000000000000142e+01 0.000000000000000000e+00
5.164999999999999858e+01 2.857142857142857206e+00
5.170000000000000284e+01 2.857142857142857206e+00
5.175000000000000000e+01 0.000000000000000000e+00
5.179999999999999716e+01 2.857142857142857206e+00
5.185000000000000142e+01 2.857142857142857206e+00
5.189999999999999858e+01 0.000000000000000000e+00
5.195000000000000284e+01 2.857142857142857206e+00
5.200000000000000000e+01 2.857142857142857206e+00
5.204999999999999716e+01 0.000000000000000000e+00
5.210000000000000142e+01 2.857142857142857206e+00
5.214999999999999858e+01 0.000000000000000000e+00
5.220000000000000284e+01 2.857142857142857206e+00
5.225000000000000000e+01 0.000000000000000000e+00
5.229999999999999716e+01 2.857142857142857206e+00
5.235000000000000142e+01 2.857142857142857206e+00
5.239999999999999858e+01 2.857142857142857206e+00
5.245000000000000284e+01 0.000000000000000000e+00
5.250000000000000000e+01 0.000000000000000000e+00
5.254999999999999716e+01 0.000000000000000000e+00
5.260000000000000142e+01 0.000000000000000000e+00
5.264999999999999858e+01 0.000000000000000000e+00
5.270000000000000284e+01 0.000000000000000000e+00
5.275000000000000000e+01 0.000000000000000000e+00
5.279999999999999716e+01 0.000000000000000000e+00
5.285000000000000142e+01 0.000000000000000000e+00
5.289999999999999858e+01 0.000000000000000000e+00
5.295000000000000284e+01 0.000000000000000000e+00
5.300000000000000000e+01 0.000000000000000000e+00
5.304999999999999716e+01 0.000000000000000000e+00
5.310000000000000142e+01 0.000000000000000000e+00
5.314999999999999858e+01 0.000000000000000000e+00
5.320000000000000284e+01 0.000000000000000000e+00
5.325000000000000000e+01 0.000000000000000000e+00
5.329999999999999716e+01 0.000000000000000000e+00
5.335000000000000142e+01 0.000000000000000000e+00
5.339999999999999858e+01 0.000000000000000000e+00
5.345000000000000284e+01 0.000000000000000000e+00
5.350000000000000000e+01 0.000000000000000000e+00
5.354999999999999716e+01 2.142857142857142794e+00
5.360000000000000142e+01 0.000000000000000000e+00
5.364999999999999858e+01 0.000000000000000000e+00
5.370000000000000284e+01 0.000000000000000000e+00
5.375000000000000000e+01 0.000000000000000000e+00
5.379999999999999716e+01 2.142857142857142794e+00
5.385000000000000142e+01 0.000000000000000000e+00
5.389999999999999858e+01 2.857142857142857206e+00
5.395000000000000284e+01 0.000000000000000000e+00
5.400000000000000000e+01 2.857142857142857206e+00
5.404999999999999716e+01 0.000000000000000000e+00
5.410000000000000142e+01 2.142857142857142794e+00
5.414999999999999858e+01 0.000000000000000000e+00
5.420000000000000284e+01 0.000000000000000000e+00
5.425000000000000000e+01 0.000000000000000000e+00
5.429999999999999716e+01 0.000000000000000000e+00
5.435000000000000142e+01 2.857142857142857206e+00
5.439999999999999858e+01 0.000000000000000000e+00
5.445000000000000284e+01 2.857142857142857206e+00
5.450000000000000000e+01 0.000000000000000000e+00
5.454999999999999716e+01 2.857142857142857206e+00
5.460000000000000142e+01 2.857142857142857206e+00
5.464999999999999858e+01 2.857142857142857206e+00
5.470000000000000284e+01 2.142857142857142794e+00
5.475000000000000000e+01 2.142857142857142794e+00
5.479999999999999716e+01 2.142857142857142794e+00
5.485000000000000142e+01 2.142857142857142794e+00
5.489999999999999858e+01 2.142857142857142794e+00
5.495000000000000284e+01 0.000000000000000000e+00
5.500000000000000000e+01 2.142857142857142794e+00
5.504999999999999716e+01 0.000000000000000000e+00
5.510000000000000142e+01 0.000000000000000000e+00
5.514999999999999858e+01 0.000000000000000000e+00
5.520000000000000284e+01 2.142857142857142794e+00
5.525000000000000000e+01 0.000000000000000000e+00
5.529999999999999716e+01 0.000000000000000000e+00
5.535000000000000142e+01 2.142857142857142794e+00
5.539999999999999858e+01 0.000000000000000000e+00
5.545000000000000284e+01 0.000000000000000000e+00
5.550000000000000000e+01 2.857142857142857206e+00
5.554999999999999716e+01 4.285714285714285587e+00
5.560000000000000142e+01 0.000000000000000000e+00
5.564999999999999858e+01 2.142857142857142794e+00
5.570000000000000284e+01 0.000000000000000000e+00
5.575000000000000000e+01 0.000000000000000000e+00
5.579999999999999716e+01 0.000000000000000000e+00
5.585000000000000142e+01 0.000000000000000000e+00
5.589999999999999858e+01 0.000000000000000000e+00
5.595000000000000284e+01 0.000000000000000000e+00
5.600000000000000000e+01 0.000000000000000000e+00
5.604999999999999716e+01 0.000000000000000000e+00
5.610000000000000142e+01 0.000000000000000000e+00
5.614999999999999858e+01 2.142857142857142794e+00
5.620000000000000284e+01 2.142857142857142794e+00
5.625000000000000000e+01 2.857142857142857206e+00
5.629999999999999716e+01 0.000000000000000000e+00
5.635000000000000142e+01 0.000000000000000000e+00
5.639999999999999858e+01 2.142857142857142794e+00
5.645000000000000284e+01 2.142857142857142794e+00
5.650000000000000000e+01 0.000000000000000000e+00
5.654999999999999716e+01 0.000000000000000000e+00
5.660000000000000142e+01 2.857142857142857206e+00
5.664999999999999858e+01 2.857142857142857206e+00
5.670000000000000284e+01 2.142857142857142794e+00
5.675000000000000000e+01 2.857142857142857206e+00
5.679999999999999716e+01 2.142857142857142794e+00
5.685000000000000142e+01 2.857142857142857206e+00
5.689999999999999858e+01 5.000000000000000000e+00
5.695000000000000284e+01 5.000000000000000000e+00
5.700000000000000000e+01 2.857142857142857206e+00
5.704999999999999716e+01 2.142857142857142794e+00
5.710000000000000142e+01 2.857142857142857206e+00
5.714999999999999858e+01 2.857142857142857206e+00
5.720000000000000284e+01 2.142857142857142794e+00
5.725000000000000000e+01 2.857142857142857206e+00
5.729999999999999716e+01 2.857142857142857206e+00
5.735000000000000142e+01 0.000000000000000000e+00
5.739999999999999858e+01 2.142857142857142794e+00
5.745000000000000284e+01 2.857142857142857206e+00
5.750000000000000000e+01 2.142857142857142794e+00
5.754999999999999716e+01 2.857142857142857206e+00
5.760000000000000142e+01 0.000000000000000000e+00
5.764999999999999858e+01 0.000000000000000000e+00
5.770000000000000284e+01 2.857142857142857206e+00
5.775000000000000000e+01 0.000000000000000000e+00
5.779999999999999716e+01 2.857142857142857206e+00
5.785000000000000142e+01 2.857142857142857206e+00
5.789999999999999858e+01 2.857142857142857206e+00
5.795000000000000284e+01 0.000000000000000000e+00
5.800000000000000000e+01 2.857142857142857206e+00
5.804999999999999716e+01 2.857142857142857206e+00
5.810000000000000142e+01 2.142857142857142794e+00
5.814999999999999858e+01 5.000000000000000000e+00
5.820000000000000284e+01 2.857142857142857206e+00
5.825000000000000000e+01 0.000000000000000000e+00
5.829999999999999716e+01 2.142857142857142794e+00
5.835000000000000142e+01 0.000000000000000000e+00
5.839999999999999858e+01 0.000000000000000000e+00
5.845000000000000284e+01 2.142857142857142794e+00
5.850000000000000000e+01 0.000000000000000000e+00
5.854999999999999716e+01 2.142857142857142794e+00
5.860000000000000142e+01 2.857142857142857206e+00
5.864999999999999858e+01 2.857142857142857206e+00
5.870000000000000284e+01 2.142857142857142794e+00
5.875000000000000000e+01 0.000000000000000000e+00
5.879999999999999716e+01 5.000000000000000000e+00
5.885000000000000142e+01 2.857142857142857206e+00
5.889999999999999858e+01 2.857142857142857206e+00
5.895000000000000284e+01 2.857142857142857206e+00
5.900000000000000000e+01 2.857142857142857206e+00
5.904999999999999716e+01 2.857142857142857206e+00
5.910000000000000142e+01 2.857142857142857206e+00
5.914999999999999858e+01 2.857142857142857206e+00
5.920000000000000284e+01 2.857142857142857206e+00
5.925000000000000000e+01 2.857142857142857206e+00
5.929999999999999716e+01 5.000000000000000000e+00
5.935000000000000142e+01 5.000000000000000000e+00
5.939999999999999858e+01 5.000000000000000000e+00
5.945000000000000284e+01 2.857142857142857206e+00
5.950000000000000000e+01 2.857142857142857206e+00
5.954999999999999716e+01 2.857142857142857206e+00
5.960000000000000142e+01 2.857142857142857206e+00
5.964999999999999858e+01 2.857142857142857206e+00
5.970000000000000284e+01 2.857142857142857206e+00
5.975000000000000000e+01 5.000000000000000000e+00
5.979999999999999716e+01 2.857142857142857206e+00
5.985000000000000142e+01 2.857142857142857206e+00
5.989999999999999858e+01 5.000000000000000000e+00
5.995000000000000284e+01 5.000000000000000000e+00
6.000000000000000000e+01 2.142857142857142794e+00
6.004999999999999716e+01 5.000000000000000000e+00
6.010000000000000142e+01 2.857142857142857206e+00
6.014999999999999858e+01 5.000000000000000000e+00
6.020000000000000284e+01 2.857142857142857206e+00
6.025000000000000000e+01 2.142857142857142794e+00
6.029999999999999716e+01 2.142857142857142794e+00
6.035000000000000142e+01 5.000000000000000000e+00
6.039999999999999858e+01 2.857142857142857206e+00
6.045000000000000284e+01 0.000000000000000000e+00
6.050000000000000000e+01 2.857142857142857206e+00
6.054999999999999716e+01 2.857142857142857206e+00
6.060000000000000142e+01 2.857142857142857206e+00
6.064999999999999858e+01 5.000000000000000000e+00
6.070000000000000284e+01 0.000000000000000000e+00
6.075000000000000000e+01 2.142857142857142794e+00
6.079999999999999716e+01 2.142857142857142794e+00
6.085000000000000142e+01 0.000000000000000000e+00
6.089999999999999858e+01 0.000000000000000000e+00
6.095000000000000284e+01 0.000000000000000000e+00
6.100000000000000000e+01 2.142857142857142794e+00
6.104999999999999716e+01 2.857142857142857206e+00
6.110000000000000142e+01 2.857142857142857206e+00
6.114999999999999858e+01 2.857142857142857206e+00
6.120000000000000284e+01 2.857142857142857206e+00
6.125000000000000000e+01 2.857142857142857206e+00
6.129999999999999716e+01 2.857142857142857206e+00
6.135000000000000142e+01 2.857142857142857206e+00
6.139999999999999858e+01 2.857142857142857206e+00
6.145000000000000284e+01 2.857142857142857206e+00
6.150000000000000000e+01 2.857142857142857206e+00
6.154999999999999716e+01 2.857142857142857206e+00
6.160000000000000142e+01 2.142857142857142794e+00
6.164999999999999858e+01 2.142857142857142794e+00
6.170000000000000284e+01 2.857142857142857206e+00
6.175000000000000000e+01 2.857142857142857206e+00
6.179999999999999716e+01 2.857142857142857206e+00
6.185000000000000142e+01 2.857142857142857206e+00
6.189999999999999858e+01 0.000000000000000000e+00
6.195000000000000284e+01 2.857142857142857206e+00
6.200000000000000000e+01 2.857142857142857206e+00
6.204999999999999716e+01 2.857142857142857206e+00
6.210000000000000142e+01 2.857142857142857206e+00
6.214999999999999858e+01 2.857142857142857206e+00
6.220000000000000284e+01 2.857142857142857206e+00
6.225000000000000000e+01 2.857142857142857206e+00
6.229999999999999716e+01 2.857142857142857206e+00
6.235000000000000142e+01 2.857142857142857206e+00
6.239999999999999858e+01 2.857142857142857206e+00
6.245000000000000284e+01 2.857142857142857206e+00
6.250000000000000000e+01 2.857142857142857206e+00
6.254999999999999716e+01 2.857142857142857206e+00
6.260000000000000142e+01 0.000000000000000000e+00
6.264999999999999858e+01 2.142857142857142794e+00
6.270000000000000284e+01 5.000000000000000000e+00
6.275000000000000000e+01 2.857142857142857206e+00
6.279999999999999716e+01 2.142857142857142794e+00
6.285000000000000142e+01 2.142857142857142794e+00
6.289999999999999858e+01 4.285714285714285587e+00
6.295000000000000284e+01 4.285714285714285587e+00
6.300000000000000000e+01 2.142857142857142794e+00
6.304999999999999716e+01 0.000000000000000000e+00
6.310000000000000142e+01 0.000000000000000000e+00
6.314999999999999858e+01 0.000000000000000000e+00
6.320000000000000284e+01 0.000000000000000000e+00
6.325000000000000000e+01 2.142857142857142794e+00
6.329999999999999716e+01 0.000000000000000000e+00
6.335000000000000142e+01 2.857142857142857206e+00
6.339999999999999858e+01 2.142857142857142794e+00
6.345000000000000284e+01 2.857142857142857206e+00
6.350000000000000000e+01 2.142857142857142794e+00
6.354999999999999716e+01 0.000000000000000000e+00
6.360000000000000142e+01 2.857142857142857206e+00
6.364999999999999858e+01 5.000000000000000000e+00
6.370000000000000284e+01 2.857142857142857206e+00
6.375000000000000000e+01 5.000000000000000000e+00
6.379999999999999716e+01 2.857142857142857206e+00
6.385000000000000142e+01 2.857142857142857206e+00
6.389999999999999858e+01 2.857142857142857206e+00
6.395000000000000284e+01 2.857142857142857206e+00
6.400000000000000000e+01 2.857142857142857206e+00
6.404999999999999716e+01 2.857142857142857206e+00
6.409999999999999432e+01 2.142857142857142794e+00
6.415000000000000568e+01 0.000000000000000000e+00
6.420000000000000284e+01 0.000000000000000000e+00
6.425000000000000000e+01 2.142857142857142794e+00
6.429999999999999716e+01 2.142857142857142794e+00
6.434999999999999432e+01 2.142857142857142794e+00
6.440000000000000568e+01 2.142857142857142794e+00
6.445000000000000284e+01 2.142857142857142794e+00
6.450000000000000000e+01 2.857142857142857206e+00
6.454999999999999716e+01 0.000000000000000000e+00
6.459999999999999432e+01 2.857142857142857206e+00
6.465000000000000568e+01 0.000000000000000000e+00
6.470000000000000284e+01 0.000000000000000000e+00
6.475000000000000000e+01 5.000000000000000000e+00
6.479999999999999716e+01 5.000000000000000000e+00
6.484999999999999432e+01 2.857142857142857206e+00
6.490000000000000568e+01 2.857142857142857206e+00
6.495000000000000284e+01 5.000000000000000000e+00
6.500000000000000000e+01 5.000000000000000000e+00
6.504999999999999716e+01 5.000000000000000000e+00
6.509999999999999432e+01 5.000000000000000000e+00
6.515000000000000568e+01 2.857142857142857206e+00
6.520000000000000284e+01 2.857142857142857206e+00
6.525000000000000000e+01 2.857142857142857206e+00
6.529999999999999716e+01 2.857142857142857206e+00
6.534999999999999432e+01 7.142857142857142350e+00
6.540000000000000568e+01 2.857142857142857206e+00
6.545000000000000284e+01 2.857142857142857206e+00
6.550000000000000000e+01 2.857142857142857206e+00
6.554999999999999716e+01 5.000000000000000000e+00
6.559999999999999432e+01 5.000000000000000000e+00
6.565000000000000568e+01 2.857142857142857206e+00
6.570000000000000284e+01 0.000000000000000000e+00
6.575000000000000000e+01 0.000000000000000000e+00
6.579999999999999716e+01 0.000000000000000000e+00
6.584999999999999432e+01 2.142857142857142794e+00
6.590000000000000568e+01 2.142857142857142794e+00
6.595000000000000284e+01 0.000000000000000000e+00
6.600000000000000000e+01 0.000000000000000000e+00
6.604999999999999716e+01 2.142857142857142794e+00
6.609999999999999432e+01 0.000000000000000000e+00
6.615000000000000568e+01 4.285714285714285587e+00
6.620000000000000284e+01 4.285714285714285587e+00
6.625000000000000000e+01 4.285714285714285587e+00
6.629999999999999716e+01 4.285714285714285587e+00
6.634999999999999432e+01 2.142857142857142794e+00
6.640000000000000568e+01 2.142857142857142794e+00
6.645000000000000284e+01 2.142857142857142794e+00
6.650000000000000000e+01 2.142857142857142794e+00
6.654999999999999716e+01 2.142857142857142794e+00
6.659999999999999432e+01 0.000000000000000000e+00
6.665000000000000568e+01 0.000000000000000000e+00
6.670000000000000284e+01 0.000000000000000000e+00
6.675000000000000000e+01 2.142857142857142794e+00
6.679999999999999716e+01 2.142857142857142794e+00
6.684999999999999432e+01 2.857142857142857206e+00
6.690000000000000568e+01 2.142857142857142794e+00
6.695000000000000284e+01 0.000000000000000000e+00
6.700000000000000000e+01 4.285714285714285587e+00
6.704999999999999716e+01 5.000000000000000000e+00
6.709999999999999432e+01 0.000000000000000000e+00
6.715000000000000568e+01 4.285714285714285587e+00
6.720000000000000284e+01 2.142857142857142794e+00
6.725000000000000000e+01 0.000000000000000000e+00
6.729999999999999716e+01 2.857142857142857206e+00
6.734999999999999432e+01 2.857142857142857206e+00
6.740000000000000568e+01 5.000000000000000000e+00
6.745000000000000284e+01 2.142857142857142794e+00
6.750000000000000000e+01 2.142857142857142794e+00
6.754999999999999716e+01 2.142857142857142794e+00
6.759999999999999432e+01 2.142857142857142794e+00
6.765000000000000568e+01 2.142857142857142794e+00
6.770000000000000284e+01 4.285714285714285587e+00
6.775000000000000000e+01 4.285714285714285587e+00
6.779999999999999716e+01 4.285714285714285587e+00
6.784999999999999432e+01 2.142857142857142794e+00
6.790000000000000568e+01 2.142857142857142794e+00
6.795000000000000284e+01 2.142857142857142794e+00
6.800000000000000000e+01 2.142857142857142794e+00
6.804999999999999716e+01 0.000000000000000000e+00
6.809999999999999432e+01 2.142857142857142794e+00
6.815000000000000568e+01 4.285714285714285587e+00
6.820000000000000284e+01 4.285714285714285587e+00
6.825000000000000000e+01 2.142857142857142794e+00
6.829999999999999716e+01 0.000000000000000000e+00
6.834999999999999432e+01 2.142857142857142794e+00
6.840000000000000568e+01 2.142857142857142794e+00
6.845000000000000284e+01 2.142857142857142794e+00
6.850000000000000000e+01 2.142857142857142794e+00
6.854999999999999716e+01 2.142857142857142794e+00
6.859999999999999432e+01 2.142857142857142794e+00
6.865000000000000568e+01 2.142857142857142794e+00
6.870000000000000284e+01 2.142857142857142794e+00
6.875000000000000000e+01 2.142857142857142794e+00
6.879999999999999716e+01 2.142857142857142794e+00
6.884999999999999432e+01 2.142857142857142794e+00
6.890000000000000568e+01 2.142857142857142794e+00
6.895000000000000284e+01 2.142857142857142794e+00
6.900000000000000000e+01 2.142857142857142794e+00
6.904999999999999716e+01 2.142857142857142794e+00
6.909999999999999432e+01 0.000000000000000000e+00
6.915000000000000568e+01 2.142857142857142794e+00
6.920000000000000284e+01 2.142857142857142794e+00
6.925000000000000000e+01 2.142857142857142794e+00
6.929999999999999716e+01 2.142857142857142794e+00
6.934999999999999432e+01 2.142857142857142794e+00
6.940000000000000568e+01 2.142857142857142794e+00
6.945000000000000284e+01 0.000000000000000000e+00
6.950000000000000000e+01 2.142857142857142794e+00
6.954999999999999716e+01 2.142857142857142794e+00
6.959999999999999432e+01 2.142857142857142794e+00
6.965000000000000568e+01 2.142857142857142794e+00
6.970000000000000284e+01 2.142857142857142794e+00
6.975000000000000000e+01 2.142857142857142794e+00
6.979999999999999716e+01 2.142857142857142794e+00
6.984999999999999432e+01 2.142857142857142794e+00
6.990000000000000568e+01 2.142857142857142794e+00
6.995000000000000284e+01 2.142857142857142794e+00
7.000000000000000000e+01 0.000000000000000000e+00
7.004999999999999716e+01 2.142857142857142794e+00
7.009999999999999432e+01 2.142857142857142794e+00
7.015000000000000568e+01 2.142857142857142794e+00
7.020000000000000284e+01 2.142857142857142794e+00
7.025000000000000000e+01 2.142857142857142794e+00
7.029999999999999716e+01 2.142857142857142794e+00
7.034999999999999432e+01 2.142857142857142794e+00
7.040000000000000568e+01 2.142857142857142794e+00
7.045000000000000284e+01 0.000000000000000000e+00
7.050000000000000000e+01 2.142857142857142794e+00
7.054999999999999716e+01 2.142857142857142794e+00
7.059999999999999432e+01 2.142857142857142794e+00
7.065000000000000568e+01 2.142857142857142794e+00
7.070000000000000284e+01 2.142857142857142794e+00
7.075000000000000000e+01 2.142857142857142794e+00
7.079999999999999716e+01 2.142857142857142794e+00
7.084999999999999432e+01 2.142857142857142794e+00
7.090000000000000568e+01 2.142857142857142794e+00
7.095000000000000284e+01 5.000000000000000000e+00
7.100000000000000000e+01 2.142857142857142794e+00
7.104999999999999716e+01 2.142857142857142794e+00
7.109999999999999432e+01 2.142857142857142794e+00
7.115000000000000568e+01 2.142857142857142794e+00
7.120000000000000284e+01 2.142857142857142794e+00
7.125000000000000000e+01 2.142857142857142794e+00
7.129999999999999716e+01 2.142857142857142794e+00
7.134999999999999432e+01 2.142857142857142794e+00
7.140000000000000568e+01 2.142857142857142794e+00
7.145000000000000284e+01 2.142857142857142794e+00
7.150000000000000000e+01 2.142857142857142794e+00
7.154999999999999716e+01 2.142857142857142794e+00
7.159999999999999432e+01 2.142857142857142794e+00
7.165000000000000568e+01 5.000000000000000000e+00
7.170000000000000284e+01 2.142857142857142794e+00
7.175000000000000000e+01 2.142857142857142794e+00
7.179999999999999716e+01 2.142857142857142794e+00
7.184999999999999432e+01 2.142857142857142794e+00
7.190000000000000568e+01 2.142857142857142794e+00
7.195000000000000284e+01 2.142857142857142794e+00
7.200000000000000000e+01 0.000000000000000000e+00
7.204999999999999716e+01 2.142857142857142794e+00
7.209999999999999432e+01 0.000000000000000000e+00
7.215000000000000568e+01 2.142857142857142794e+00
7.220000000000000284e+01 2.142857142857142794e+00
7.225000000000000000e+01 2.142857142857142794e+00
7.229999999999999716e+01 2.142857142857142794e+00
7.234999999999999432e+01 2.142857142857142794e+00
7.240000000000000568e+01 2.142857142857142794e+00
7.245000000000000284e+01 2.142857142857142794e+00
7.250000000000000000e+01 2.142857142857142794e+00
7.254999999999999716e+01 2.142857142857142794e+00
7.259999999999999432e+01 2.142857142857142794e+00
7.265000000000000568e+01 2.142857142857142794e+00
7.270000000000000284e+01 4.285714285714285587e+00
7.275000000000000000e+01 5.000000000000000000e+00
7.279999999999999716e+01 2.142857142857142794e+00
7.284999999999999432e+01 2.857142857142857206e+00
7.290000000000000568e+01 0.000000000000000000e+00
7.295000000000000284e+01 2.142857142857142794e+00
7.300000000000000000e+01 2.142857142857142794e+00
7.304999999999999716e+01 2.142857142857142794e+00
7.309999999999999432e+01 2.142857142857142794e+00
7.315000000000000568e+01 2.142857142857142794e+00
7.320000000000000284e+01 0.000000000000000000e+00
7.325000000000000000e+01 2.142857142857142794e+00
7.329999999999999716e+01 2.142857142857142794e+00
7.334999999999999432e+01 2.142857142857142794e+00
7.340000000000000568e+01 2.142857142857142794e+00
7.345000000000000284e+01 2.142857142857142794e+00
7.350000000000000000e+01 2.142857142857142794e+00
7.354999999999999716e+01 2.142857142857142794e+00
7.359999999999999432e+01 2.142857142857142794e+00
7.365000000000000568e+01 2.142857142857142794e+00
7.370000000000000284e+01 2.142857142857142794e+00
7.375000000000000000e+01 2.142857142857142794e+00
7.379999999999999716e+01 2.142857142857142794e+00
7.384999999999999432e+01 2.142857142857142794e+00
7.390000000000000568e+01 2.142857142857142794e+00
7.395000000000000284e+01 2.142857142857142794e+00
7.400000000000000000e+01 2.142857142857142794e+00
7.404999999999999716e+01 2.142857142857142794e+00
7.409999999999999432e+01 4.285714285714285587e+00
7.415000000000000568e+01 2.142857142857142794e+00
7.420000000000000284e+01 2.142857142857142794e+00
7.425000000000000000e+01 2.142857142857142794e+00
7.429999999999999716e+01 2.142857142857142794e+00
7.434999999999999432e+01 2.142857142857142794e+00
7.440000000000000568e+01 2.142857142857142794e+00
7.445000000000000284e+01 4.285714285714285587e+00
7.450000000000000000e+01 2.142857142857142794e+00
7.454999999999999716e+01 2.142857142857142794e+00
7.459999999999999432e+01 2.142857142857142794e+00
7.465000000000000568e+01 2.142857142857142794e+00
7.470000000000000284e+01 2.142857142857142794e+00
7.475000000000000000e+01 2.142857142857142794e+00
7.479999999999999716e+01 2.142857142857142794e+00
7.484999999999999432e+01 2.142857142857142794e+00
7.490000000000000568e+01 4.285714285714285587e+00
7.495000000000000284e+01 2.142857142857142794e+00
7.500000000000000000e+01 2.142857142857142794e+00
7.504999999999999716e+01 2.142857142857142794e+00
7.509999999999999432e+01 0.000000000000000000e+00
7.515000000000000568e+01 2.142857142857142794e+00
7.520000000000000284e+01 2.142857142857142794e+00
7.525000000000000000e+01 2.142857142857142794e+00
7.529999999999999716e+01 2.142857142857142794e+00
7.534999999999999432e+01 2.142857142857142794e+00
7.540000000000000568e+01 2.142857142857142794e+00
7.545000000000000284e+01 2.142857142857142794e+00
7.550000000000000000e+01 2.142857142857142794e+00
7.554999999999999716e+01 2.142857142857142794e+00
7.559999999999999432e+01 2.142857142857142794e+00
7.565000000000000568e+01 2.142857142857142794e+00
7.570000000000000284e+01 2.142857142857142794e+00
7.575000000000000000e+01 2.142857142857142794e+00
7.579999999999999716e+01 2.142857142857142794e+00
7.584999999999999432e+01 2.142857142857142794e+00
7.590000000000000568e+01 2.142857142857142794e+00
7.595000000000000284e+01 2.142857142857142794e+00
7.600000000000000000e+01 2.142857142857142794e+00
7.604999999999999716e+01 2.142857142857142794e+00
7.609999999999999432e+01 2.142857142857142794e+00
7.615000000000000568e+01 2.142857142857142794e+00
7.620000000000000284e+01 2.142857142857142794e+00
7.625000000000000000e+01 2.142857142857142794e+00
7.629999999999999716e+01 0.000000000000000000e+00
7.634999999999999432e+01 2.142857142857142794e+00
7.640000000000000568e+01 2.142857142857142794e+00
7.645000000000000284e+01 2.142857142857142794e+00
7.650000000000000000e+01 2.142857142857142794e+00
7.654999999999999716e+01 2.142857142857142794e+00
7.659999999999999432e+01 2.142857142857142794e+00
7.665000000000000568e+01 2.142857142857142794e+00
7.670000000000000284e+01 0.000000000000000000e+00
7.675000000000000000e+01 4.285714285714285587e+00
7.679999999999999716e+01 2.142857142857142794e+00
7.684999999999999432e+01 2.142857142857142794e+00
7.690000000000000568e+01 2.142857142857142794e+00
7.695000000000000284e+01 2.142857142857142794e+00
7.700000000000000000e+01 2.142857142857142794e+00
7.704999999999999716e+01 2.142857142857142794e+00
7.709999999999999432e+01 2.142857142857142794e+00
7.715000000000000568e+01 2.142857142857142794e+00
7.720000000000000284e+01 2.142857142857142794e+00
7.725000000000000000e+01 2.142857142857142794e+00
7.729999999999999716e+01 2.142857142857142794e+00
7.734999999999999432e+01 2.142857142857142794e+00
7.740000000000000568e+01 2.142857142857142794e+00
7.745000000000000284e+01 2.142857142857142794e+00
7.750000000000000000e+01 2.142857142857142794e+00
7.754999999999999716e+01 2.142857142857142794e+00
7.759999999999999432e+01 0.000000000000000000e+00
7.765000000000000568e+01 2.142857142857142794e+00
7.770000000000000284e+01 2.142857142857142794e+00
7.775000000000000000e+01 2.142857142857142794e+00
7.779999999999999716e+01 2.142857142857142794e+00
7.784999999999999432e+01 2.142857142857142794e+00
7.790000000000000568e+01 2.142857142857142794e+00
7.795000000000000284e+01 2.142857142857142794e+00
7.800000000000000000e+01 2.142857142857142794e+00
7.804999999999999716e+01 2.142857142857142794e+00
7.809999999999999432e+01 2.142857142857142794e+00
7.815000000000000568e+01 2.142857142857142794e+00
7.820000000000000284e+01 2.142857142857142794e+00
7.825000000000000000e+01 2.142857142857142794e+00
7.829999999999999716e+01 2.142857142857142794e+00
7.834999999999999432e+01 2.142857142857142794e+00
7.840000000000000568e+01 2.142857142857142794e+00
7.845000000000000284e+01 2.142857142857142794e+00
7.850000000000000000e+01 2.142857142857142794e+00
7.854999999999999716e+01 2.142857142857142794e+00
7.859999999999999432e+01 2.142857142857142794e+00
7.865000000000000568e+01 2.142857142857142794e+00
7.870000000000000284e+01 2.142857142857142794e+00
7.875000000000000000e+01 2.142857142857142794e+00
7.879999999999999716e+01 2.142857142857142794e+00
7.884999999999999432e+01 2.142857142857142794e+00
7.890000000000000568e+01 2.142857142857142794e+00
7.895000000000000284e+01 2.142857142857142794e+00
7.900000000000000000e+01 2.142857142857142794e+00
7.904999999999999716e+01 2.142857142857142794e+00
7.909999999999999432e+01 2.142857142857142794e+00
7.915000000000000568e+01 2.142857142857142794e+00
7.920000000000000284e+01 2.142857142857142794e+00
7.925000000000000000e+01 2.142857142857142794e+00
7.929999999999999716e+01 2.142857142857142794e+00
7.934999999999999432e+01 2.142857142857142794e+00
7.940000000000000568e+01 2.142857142857142794e+00
7.945000000000000284e+01 2.142857142857142794e+00
7.950000000000000000e+01 2.142857142857142794e+00
7.954999999999999716e+01 0.000000000000000000e+00
7.959999999999999432e+01 2.142857142857142794e+00
7.965000000000000568e+01 0.000000000000000000e+00
7.970000000000000284e+01 2.142857142857142794e+00
7.975000000000000000e+01 2.142857142857142794e+00
7.979999999999999716e+01 2.142857142857142794e+00
7.984999999999999432e+01 2.142857142857142794e+00
7.990000000000000568e+01 4.285714285714285587e+00
7.995000000000000284e+01 4.285714285714285587e+00
8.000000000000000000e+01 2.142857142857142794e+00
8.004999999999999716e+01 2.142857142857142794e+00
8.009999999999999432e+01 2.142857142857142794e+00
8.015000000000000568e+01 4.285714285714285587e+00
8.020000000000000284e+01 2.142857142857142794e+00
8.025000000000000000e+01 4.285714285714285587e+00
8.029999999999999716e+01 4.285714285714285587e+00
8.034999999999999432e+01 4.285714285714285587e+00
8.040000000000000568e+01 2.142857142857142794e+00
8.045000000000000284e+01 2.142857142857142794e+00
8.050000000000000000e+01 2.142857142857142794e+00
8.054999999999999716e+01 2.142857142857142794e+00
8.059999999999999432e+01 2.142857142857142794e+00
8.065000000000000568e+01 4.285714285714285587e+00
8.070000000000000284e+01 2.142857142857142794e+00
8.075000000000000000e+01 2.142857142857142794e+00
8.079999999999999716e+01 2.142857142857142794e+00
8.084999999999999432e+01 2.142857142857142794e+00
8.090000000000000568e+01 2.142857142857142794e+00
8.095000000000000284e+01 2.142857142857142794e+00
8.100000000000000000e+01 4.285714285714285587e+00
8.104999999999999716e+01 2.142857142857142794e+00
8.109999999999999432e+01 2.142857142857142794e+00
8.115000000000000568e+01 2.142857142857142794e+00
8.120000000000000284e+01 2.142857142857142794e+00
8.125000000000000000e+01 2.142857142857142794e+00
8.129999999999999716e+01 2.142857142857142794e+00
8.134999999999999432e+01 2.142857142857142794e+00
8.140000000000000568e+01 2.142857142857142794e+00
8.145000000000000284e+01 2.142857142857142794e+00
8.150000000000000000e+01 2.142857142857142794e+00
8.154999999999999716e+01 2.142857142857142794e+00
8.159999999999999432e+01 2.142857142857142794e+00
8.165000000000000568e+01 2.142857142857142794e+00
8.170000000000000284e+01 2.142857142857142794e+00
8.175000000000000000e+01 2.142857142857142794e+00
8.179999999999999716e+01 2.142857142857142794e+00
8.184999999999999432e+01 2.142857142857142794e+00
8.190000000000000568e+01 0.000000000000000000e+00
8.195000000000000284e+01 2.142857142857142794e+00
8.200000000000000000e+01 0.000000000000000000e+00
8.204999999999999716e+01 0.000000000000000000e+00
8.209999999999999432e+01 0.000000000000000000e+00
8.215000000000000568e+01 2.142857142857142794e+00
8.220000000000000284e+01 2.142857142857142794e+00
8.225000000000000000e+01 2.142857142857142794e+00
8.229999999999999716e+01 2.142857142857142794e+00
8.234999999999999432e+01 2.142857142857142794e+00
8.240000000000000568e+01 2.142857142857142794e+00
8.245000000000000284e+01 2.142857142857142794e+00
8.250000000000000000e+01 2.142857142857142794e+00
8.254999999999999716e+01 2.142857142857142794e+00
8.259999999999999432e+01 2.142857142857142794e+00
8.265000000000000568e+01 2.142857142857142794e+00
8.270000000000000284e+01 2.142857142857142794e+00
8.275000000000000000e+01 2.142857142857142794e+00
8.279999999999999716e+01 2.142857142857142794e+00
8.284999999999999432e+01 2.142857142857142794e+00
8.290000000000000568e+01 0.000000000000000000e+00
8.295000000000000284e+01 2.142857142857142794e+00
8.300000000000000000e+01 0.000000000000000000e+00
8.304999999999999716e+01 2.142857142857142794e+00
8.309999999999999432e+01 2.142857142857142794e+00
8.315000000000000568e+01 2.142857142857142794e+00
8.320000000000000284e+01 2.142857142857142794e+00
8.325000000000000000e+01 2.142857142857142794e+00
8.329999999999999716e+01 2.142857142857142794e+00
8.334999999999999432e+01 2.142857142857142794e+00
8.340000000000000568e+01 0.000000000000000000e+00
8.345000000000000284e+01 2.142857142857142794e+00
8.350000000000000000e+01 2.142857142857142794e+00
8.354999999999999716e+01 2.142857142857142794e+00
8.359999999999999432e+01 2.142857142857142794e+00
8.365000000000000568e+01 2.142857142857142794e+00
8.370000000000000284e+01 2.142857142857142794e+00
8.375000000000000000e+01 2.142857142857142794e+00
8.379999999999999716e+01 2.142857142857142794e+00
8.384999999999999432e+01 2.142857142857142794e+00
8.390000000000000568e+01 2.142857142857142794e+00
8.395000000000000284e+01 2.142857142857142794e+00
8.400000000000000000e+01 2.857142857142857206e+00
8.404999999999999716e+01 2.142857142857142794e+00
8.409999999999999432e+01 0.000000000000000000e+00
8.415000000000000568e+01 2.142857142857142794e+00
8.420000000000000284e+01 2.142857142857142794e+00
8.425000000000000000e+01 2.142857142857142794e+00
8.429999999999999716e+01 2.142857142857142794e+00
8.434999999999999432e+01 2.142857142857142794e+00
8.440000000000000568e+01 2.142857142857142794e+00
8.445000000000000284e+01 2.142857142857142794e+00
8.450000000000000000e+01 2.142857142857142794e+00
8.454999999999999716e+01 2.142857142857142794e+00
8.459999999999999432e+01 2.142857142857142794e+00
8.465000000000000568e+01 2.142857142857142794e+00
8.470000000000000284e+01 2.142857142857142794e+00
8.475000000000000000e+01 2.142857142857142794e+00
8.479999999999999716e+01 5.000000000000000000e+00
8.484999999999999432e+01 2.142857142857142794e+00
8.490000000000000568e+01 2.142857142857142794e+00
8.495000000000000284e+01 2.142857142857142794e+00
8.500000000000000000e+01 2.142857142857142794e+00
8.504999999999999716e+01 2.142857142857142794e+00
8.509999999999999432e+01 2.142857142857142794e+00
8.515000000000000568e+01 2.142857142857142794e+00
8.520000000000000284e+01 2.142857142857142794e+00
8.525000000000000000e+01 2.142857142857142794e+00
8.529999999999999716e+01 2.142857142857142794e+00
8.534999999999999432e+01 2.142857142857142794e+00
8.540000000000000568e+01 2.142857142857142794e+00
8.545000000000000284e+01 2.142857142857142794e+00
8.550000000000000000e+01 2.142857142857142794e+00
8.554999999999999716e+01 2.142857142857142794e+00
8.559999999999999432e+01 2.142857142857142794e+00
8.565000000000000568e+01 2.142857142857142794e+00
8.570000000000000284e+01 5.000000000000000000e+00
8.575000000000000000e+01 2.142857142857142794e+00
8.579999999999999716e+01 0.000000000000000000e+00
8.584999999999999432e+01 2.142857142857142794e+00
8.590000000000000568e+01 2.142857142857142794e+00
8.595000000000000284e+01 2.142857142857142794e+00
8.600000000000000000e+01 0.000000000000000000e+00
8.604999999999999716e+01 2.142857142857142794e+00
8.609999999999999432e+01 2.142857142857142794e+00
8.615000000000000568e+01 2.142857142857142794e+00
8.620000000000000284e+01 2.142857142857142794e+00
8.625000000000000000e+01 2.142857142857142794e+00
8.629999999999999716e+01 2.142857142857142794e+00
8.634999999999999432e+01 2.142857142857142794e+00
8.640000000000000568e+01 2.142857142857142794e+00
8.645000000000000284e+01 2.142857142857142794e+00
8.650000000000000000e+01 2.142857142857142794e+00
8.654999999999999716e+01 4.285714285714285587e+00
8.659999999999999432e+01 4.285714285714285587e+00
8.665000000000000568e+01 5.000000000000000000e+00
8.670000000000000284e+01 5.000000000000000000e+00
8.675000000000000000e+01 5.000000000000000000e+00
8.679999999999999716e+01 5.000000000000000000e+00
8.684999999999999432e+01 2.142857142857142794e+00
8.690000000000000568e+01 5.000000000000000000e+00
8.695000000000000284e+01 4.285714285714285587e+00
8.700000000000000000e+01 4.285714285714285587e+00
8.704999999999999716e+01 2.142857142857142794e+00
8.709999999999999432e+01 2.857142857142857206e+00
8.715000000000000568e+01 4.285714285714285587e+00
8.720000000000000284e+01 5.000000000000000000e+00
8.725000000000000000e+01 2.142857142857142794e+00
8.729999999999999716e+01 2.142857142857142794e+00
8.734999999999999432e+01 2.857142857142857206e+00
8.740000000000000568e+01 4.285714285714285587e+00
8.745000000000000284e+01 4.285714285714285587e+00
8.750000000000000000e+01 2.142857142857142794e+00
8.754999999999999716e+01 5.000000000000000000e+00
8.759999999999999432e+01 5.000000000000000000e+00
8.765000000000000568e+01 5.000000000000000000e+00
8.770000000000000284e+01 5.000000000000000000e+00
8.775000000000000000e+01 5.000000000000000000e+00
8.779999999999999716e+01 2.142857142857142794e+00
8.784999999999999432e+01 5.000000000000000000e+00
8.790000000000000568e+01 2.142857142857142794e+00
8.795000000000000284e+01 2.142857142857142794e+00
8.800000000000000000e+01 2.142857142857142794e+00
8.804999999999999716e+01 5.000000000000000000e+00
8.809999999999999432e+01 5.000000000000000000e+00
8.815000000000000568e+01 2.857142857142857206e+00
8.820000000000000284e+01 0.000000000000000000e+00
8.825000000000000000e+01 2.857142857142857206e+00
8.829999999999999716e+01 5.000000000000000000e+00
8.834999999999999432e+01 2.142857142857142794e+00
8.840000000000000568e+01 2.857142857142857206e+00
8.845000000000000284e+01 0.000000000000000000e+00
8.850000000000000000e+01 2.857142857142857206e+00
8.854999999999999716e+01 0.000000000000000000e+00
8.859999999999999432e+01 0.000000000000000000e+00
8.865000000000000568e+01 2.857142857142857206e+00
8.870000000000000284e+01 0.000000000000000000e+00
8.875000000000000000e+01 2.857142857142857206e+00
8.879999999999999716e+01 0.000000000000000000e+00
8.884999999999999432e+01 0.000000000000000000e+00
8.890000000000000568e+01 2.857142857142857206e+00
8.895000000000000284e+01 0.000000000000000000e+00
8.900000000000000000e+01 5.000000000000000000e+00
8.904999999999999716e+01 0.000000000000000000e+00
8.909999999999999432e+01 2.857142857142857206e+00
8.915000000000000568e+01 0.000000000000000000e+00
8.920000000000000284e+01 2.857142857142857206e+00
8.925000000000000000e+01 2.857142857142857206e+00
8.929999999999999716e+01 2.857142857142857206e+00
8.934999999999999432e+01 5.000000000000000000e+00
8.940000000000000568e+01 0.000000000000000000e+00
8.945000000000000284e+01 0.000000000000000000e+00
8.950000000000000000e+01 0.000000000000000000e+00
8.954999999999999716e+01 2.857142857142857206e+00
8.959999999999999432e+01 2.857142857142857206e+00
8.965000000000000568e+01 4.285714285714285587e+00
8.970000000000000284e+01 2.857142857142857206e+00
8.975000000000000000e+01 0.000000000000000000e+00
8.979999999999999716e+01 0.000000000000000000e+00
8.984999999999999432e+01 0.000000000000000000e+00
8.990000000000000568e+01 0.000000000000000000e+00
8.995000000000000284e+01 0.000000000000000000e+00
9.000000000000000000e+01 0.000000000000000000e+00
9.004999999999999716e+01 0.000000000000000000e+00
9.009999999999999432e+01 0.000000000000000000e+00
9.015000000000000568e+01 0.000000000000000000e+00
9.020000000000000284e+01 0.000000000000000000e+00
9.025000000000000000e+01 0.000000000000000000e+00
9.029999999999999716e+01 2.142857142857142794e+00
9.034999999999999432e+01 0.000000000000000000e+00
9.040000000000000568e+01 2.142857142857142794e+00
9.045000000000000284e+01 0.000000000000000000e+00
9.050000000000000000e+01 0.000000000000000000e+00
9.054999999999999716e+01 2.142857142857142794e+00
9.059999999999999432e+01 2.142857142857142794e+00
9.065000000000000568e+01 0.000000000000000000e+00
9.070000000000000284e+01 0.000000000000000000e+00
9.075000000000000000e+01 0.000000000000000000e+00
9.079999999999999716e+01 0.000000000000000000e+00
9.084999999999999432e+01 0.000000000000000000e+00
9.090000000000000568e+01 0.000000000000000000e+00
9.095000000000000284e+01 0.000000000000000000e+00
9.100000000000000000e+01 0.000000000000000000e+00
9.104999999999999716e+01 0.000000000000000000e+00
9.109999999999999432e+01 2.142857142857142794e+00
9.115000000000000568e+01 2.142857142857142794e+00
9.120000000000000284e+01 2.142857142857142794e+00
9.125000000000000000e+01 4.285714285714285587e+00
9.129999999999999716e+01 0.000000000000000000e+00
9.134999999999999432e+01 2.142857142857142794e+00
9.140000000000000568e+01 2.142857142857142794e+00
9.145000000000000284e+01 2.142857142857142794e+00
9.150000000000000000e+01 2.142857142857142794e+00
9.154999999999999716e+01 4.285714285714285587e+00
9.159999999999999432e+01 2.142857142857142794e+00
9.165000000000000568e+01 4.285714285714285587e+00
9.170000000000000284e+01 2.142857142857142794e+00
9.175000000000000000e+01 2.142857142857142794e+00
9.179999999999999716e+01 2.142857142857142794e+00
9.184999999999999432e+01 2.142857142857142794e+00
9.190000000000000568e+01 2.142857142857142794e+00
9.195000000000000284e+01 2.142857142857142794e+00
9.200000000000000000e+01 2.142857142857142794e+00
9.204999999999999716e+01 2.142857142857142794e+00
9.209999999999999432e+01 2.142857142857142794e+00
9.215000000000000568e+01 2.142857142857142794e+00
9.220000000000000284e+01 2.142857142857142794e+00
9.225000000000000000e+01 2.142857142857142794e+00
9.229999999999999716e+01 2.142857142857142794e+00
9.234999999999999432e+01 2.142857142857142794e+00
9.240000000000000568e+01 2.142857142857142794e+00
9.245000000000000284e+01 2.142857142857142794e+00
9.250000000000000000e+01 2.142857142857142794e+00
9.254999999999999716e+01 2.142857142857142794e+00
9.259999999999999432e+01 0.000000000000000000e+00
9.265000000000000568e+01 2.142857142857142794e+00
9.270000000000000284e+01 2.142857142857142794e+00
9.275000000000000000e+01 2.142857142857142794e+00
9.279999999999999716e+01 2.142857142857142794e+00
9.284999999999999432e+01 2.142857142857142794e+00
9.290000000000000568e+01 2.142857142857142794e+00
9.295000000000000284e+01 2.142857142857142794e+00
9.300000000000000000e+01 0.000000000000000000e+00
9.304999999999999716e+01 2.142857142857142794e+00
9.309999999999999432e+01 2.142857142857142794e+00
9.315000000000000568e+01 0.000000000000000000e+00
9.320000000000000284e+01 2.142857142857142794e+00
9.325000000000000000e+01 2.142857142857142794e+00
9.329999999999999716e+01 0.000000000000000000e+00
9.334999999999999432e+01 0.000000000000000000e+00
9.340000000000000568e+01 2.142857142857142794e+00
9.345000000000000284e+01 2.142857142857142794e+00
9.350000000000000000e+01 2.142857142857142794e+00
9.354999999999999716e+01 2.142857142857142794e+00
9.359999999999999432e+01 2.142857142857142794e+00
9.365000000000000568e+01 2.142857142857142794e+00
9.370000000000000284e+01 2.142857142857142794e+00
9.375000000000000000e+01 4.285714285714285587e+00
9.379999999999999716e+01 2.142857142857142794e+00
9.384999999999999432e+01 2.142857142857142794e+00
9.390000000000000568e+01 2.142857142857142794e+00
9.395000000000000284e+01 2.142857142857142794e+00
9.400000000000000000e+01 2.142857142857142794e+00
9.404999999999999716e+01 2.142857142857142794e+00
9.409999999999999432e+01 2.142857142857142794e+00
9.415000000000000568e+01 2.142857142857142794e+00
9.420000000000000284e+01 2.142857142857142794e+00
9.425000000000000000e+01 2.142857142857142794e+00
9.429999999999999716e+01 2.142857142857142794e+00
9.434999999999999432e+01 2.142857142857142794e+00
9.440000000000000568e+01 2.142857142857142794e+00
9.445000000000000284e+01 2.142857142857142794e+00
9.450000000000000000e+01 2.142857142857142794e+00
9.454999999999999716e+01 2.142857142857142794e+00
9.459999999999999432e+01 0.000000000000000000e+00
9.465000000000000568e+01 2.142857142857142794e+00
9.470000000000000284e+01 2.142857142857142794e+00
9.475000000000000000e+01 2.142857142857142794e+00
9.479999999999999716e+01 2.142857142857142794e+00
9.484999999999999432e+01 2.142857142857142794e+00
9.490000000000000568e+01 2.142857142857142794e+00
9.495000000000000284e+01 0.000000000000000000e+00
9.500000000000000000e+01 2.142857142857142794e+00
9.504999999999999716e+01 2.142857142857142794e+00
9.509999999999999432e+01 2.142857142857142794e+00
9.515000000000000568e+01 2.142857142857142794e+00
9.520000000000000284e+01 2.142857142857142794e+00
9.525000000000000000e+01 0.000000000000000000e+00
9.529999999999999716e+01 0.000000000000000000e+00
9.534999999999999432e+01 0.000000000000000000e+00
9.540000000000000568e+01 0.000000000000000000e+00
9.545000000000000284e+01 0.000000000000000000e+00
9.550000000000000000e+01 0.000000000000000000e+00
9.554999999999999716e+01 0.000000000000000000e+00
9.559999999999999432e+01 0.000000000000000000e+00
9.565000000000000568e+01 2.142857142857142794e+00
9.570000000000000284e+01 2.142857142857142794e+00
9.575000000000000000e+01 2.142857142857142794e+00
9.579999999999999716e+01 2.142857142857142794e+00
9.584999999999999432e+01 2.142857142857142794e+00
9.590000000000000568e+01 2.142857142857142794e+00
9.595000000000000284e+01 2.142857142857142794e+00
9.600000000000000000e+01 2.142857142857142794e+00
9.604999999999999716e+01 0.000000000000000000e+00
9.609999999999999432e+01 0.000000000000000000e+00
9.615000000000000568e+01 2.142857142857142794e+00
9.620000000000000284e+01 2.142857142857142794e+00
9.625000000000000000e+01 0.000000000000000000e+00
9.629999999999999716e+01 2.142857142857142794e+00
9.634999999999999432e+01 2.142857142857142794e+00
9.640000000000000568e+01 0.000000000000000000e+00
9.645000000000000284e+01 0.000000000000000000e+00
9.650000000000000000e+01 0.000000000000000000e+00
9.654999999999999716e+01 2.142857142857142794e+00
9.659999999999999432e+01 2.142857142857142794e+00
9.665000000000000568e+01 2.142857142857142794e+00
9.670000000000000284e+01 0.000000000000000000e+00
9.675000000000000000e+01 0.000000000000000000e+00
9.679999999999999716e+01 0.000000000000000000e+00
9.684999999999999432e+01 2.142857142857142794e+00
9.690000000000000568e+01 2.142857142857142794e+00
9.695000000000000284e+01 0.000000000000000000e+00
9.700000000000000000e+01 0.000000000000000000e+00
9.704999999999999716e+01 0.000000000000000000e+00
9.709999999999999432e+01 0.000000000000000000e+00
9.715000000000000568e+01 0.000000000000000000e+00
9.720000000000000284e+01 0.000000000000000000e+00
9.725000000000000000e+01 2.142857142857142794e+00
9.729999999999999716e+01 0.000000000000000000e+00
9.734999999999999432e+01 2.142857142857142794e+00
9.740000000000000568e+01 0.000000000000000000e+00
9.745000000000000284e+01 0.000000000000000000e+00
9.750000000000000000e+01 0.000000000000000000e+00
9.754999999999999716e+01 0.000000000000000000e+00
9.759999999999999432e+01 0.000000000000000000e+00
9.765000000000000568e+01 2.142857142857142794e+00
9.770000000000000284e+01 0.000000000000000000e+00
9.775000000000000000e+01 0.000000000000000000e+00
9.779999999999999716e+01 2.142857142857142794e+00
9.784999999999999432e+01 0.000000000000000000e+00
9.790000000000000568e+01 0.000000000000000000e+00
9.795000000000000284e+01 0.000000000000000000e+00
9.800000000000000000e+01 0.000000000000000000e+00
9.804999999999999716e+01 0.000000000000000000e+00
9.809999999999999432e+01 0.000000000000000000e+00
9.815000000000000568e+01 2.142857142857142794e+00
9.820000000000000284e+01 2.142857142857142794e+00
9.825000000000000000e+01 2.142857142857142794e+00
9.829999999999999716e+01 2.142857142857142794e+00
9.834999999999999432e+01 0.000000000000000000e+00
9.840000000000000568e+01 0.000000000000000000e+00
9.845000000000000284e+01 2.142857142857142794e+00
9.850000000000000000e+01 0.000000000000000000e+00
9.854999999999999716e+01 2.142857142857142794e+00
9.859999999999999432e+01 0.000000000000000000e+00
9.865000000000000568e+01 0.000000000000000000e+00
9.870000000000000284e+01 0.000000000000000000e+00
9.875000000000000000e+01 0.000000000000000000e+00
9.879999999999999716e+01 2.142857142857142794e+00
9.884999999999999432e+01 2.142857142857142794e+00
9.890000000000000568e+01 2.142857142857142794e+00
9.895000000000000284e+01 2.142857142857142794e+00
9.900000000000000000e+01 2.142857142857142794e+00
9.904999999999999716e+01 4.285714285714285587e+00
9.909999999999999432e+01 2.142857142857142794e+00
9.915000000000000568e+01 0.000000000000000000e+00
9.920000000000000284e+01 0.000000000000000000e+00
9.925000000000000000e+01 0.000000000000000000e+00
9.929999999999999716e+01 0.000000000000000000e+00
9.934999999999999432e+01 0.000000000000000000e+00
9.940000000000000568e+01 0.000000000000000000e+00
9.945000000000000284e+01 0.000000000000000000e+00
9.950000000000000000e+01 2.142857142857142794e+00
9.954999999999999716e+01 0.000000000000000000e+00
9.959999999999999432e+01 0.000000000000000000e+00
9.965000000000000568e+01 0.000000000000000000e+00
9.970000000000000284e+01 2.142857142857142794e+00
9.975000000000000000e+01 0.000000000000000000e+00
9.979999999999999716e+01 0.000000000000000000e+00
9.984999999999999432e+01 0.000000000000000000e+00
9.990000000000000568e+01 0.000000000000000000e+00
9.995000000000000284e+01 2.142857142857142794e+00
1.000000000000000000e+02 0.000000000000000000e+00
1.000499999999999972e+02 0.000000000000000000e+00
1.000999999999999943e+02 2.142857142857142794e+00
1.001500000000000057e+02 2.142857142857142794e+00
1.002000000000000028e+02 0.000000000000000000e+00
1.002500000000000000e+02 2.142857142857142794e+00
1.002999999999999972e+02 2.142857142857142794e+00
1.003499999999999943e+02 2.142857142857142794e+00
1.004000000000000057e+02 2.142857142857142794e+00
1.004500000000000028e+02 2.142857142857142794e+00
1.005000000000000000e+02 2.142857142857142794e+00
1.005499999999999972e+02 4.285714285714285587e+00
1.005999999999999943e+02 0.000000000000000000e+00
1.006500000000000057e+02 2.142857142857142794e+00
1.007000000000000028e+02 2.142857142857142794e+00
1.007500000000000000e+02 0.000000000000000000e+00
1.007999999999999972e+02 0.000000000000000000e+00
1.008499999999999943e+02 2.142857142857142794e+00
1.009000000000000057e+02 4.285714285714285587e+00
1.009500000000000028e+02 2.142857142857142794e+00
1.010000000000000000e+02 0.000000000000000000e+00
1.010499999999999972e+02 2.142857142857142794e+00
1.010999999999999943e+02 0.000000000000000000e+00
1.011500000000000057e+02 0.000000000000000000e+00
1.012000000000000028e+02 2.142857142857142794e+00
1.012500000000000000e+02 0.000000000000000000e+00
1.012999999999999972e+02 0.000000000000000000e+00
1.013499999999999943e+02 2.142857142857142794e+00
1.014000000000000057e+02 0.000000000000000000e+00
1.014500000000000028e+02 0.000000000000000000e+00
1.015000000000000000e+02 4.285714285714285587e+00
1.015499999999999972e+02 0.000000000000000000e+00
1.015999999999999943e+02 0.000000000000000000e+00
1.016500000000000057e+02 0.000000000000000000e+00
1.017000000000000028e+02 0.000000000000000000e+00
1.017500000000000000e+02 0.000000000000000000e+00
1.017999999999999972e+02 0.000000000000000000e+00
1.018499999999999943e+02 0.000000000000000000e+00
1.019000000000000057e+02 0.000000000000000000e+00
1.019500000000000028e+02 0.000000000000000000e+00
1.020000000000000000e+02 0.000000000000000000e+00
1.020499999999999972e+02 0.000000000000000000e+00
1.020999999999999943e+02 2.142857142857142794e+00
1.021500000000000057e+02 0.000000000000000000e+00
1.022000000000000028e+02 0.000000000000000000e+00
1.022500000000000000e+02 0.000000000000000000e+00
1.022999999999999972e+02 0.000000000000000000e+00
1.023499999999999943e+02 0.000000000000000000e+00
1.024000000000000057e+02 0.000000000000000000e+00
1.024500000000000028e+02 0.000000000000000000e+00
1.025000000000000000e+02 0.000000000000000000e+00
1.025499999999999972e+02 0.000000000000000000e+00
1.025999999999999943e+02 0.000000000000000000e+00
1.026500000000000057e+02 0.000000000000000000e+00
1.027000000000000028e+02 2.142857142857142794e+00
1.027500000000000000e+02 0.000000000000000000e+00
1.027999999999999972e+02 0.000000000000000000e+00
1.028499999999999943e+02 0.000000000000000000e+00
1.029000000000000057e+02 0.000000000000000000e+00
1.029500000000000028e+02 2.142857142857142794e+00
1.030000000000000000e+02 0.000000000000000000e+00
1.030499999999999972e+02 2.142857142857142794e+00
1.030999999999999943e+02 0.000000000000000000e+00
1.031500000000000057e+02 0.000000000000000000e+00
1.032000000000000028e+02 4.285714285714285587e+00
1.032500000000000000e+02 0.000000000000000000e+00
1.032999999999999972e+02 2.142857142857142794e+00
1.033499999999999943e+02 0.000000000000000000e+00
1.034000000000000057e+02 0.000000000000000000e+00
1.034500000000000028e+02 0.000000000000000000e+00
1.035000000000000000e+02 0.000000000000000000e+00
1.035499999999999972e+02 0.000000000000000000e+00
1.035999999999999943e+02 0.000000000000000000e+00
1.036500000000000057e+02 0.000000000000000000e+00
1.037000000000000028e+02 0.000000000000000000e+00
1.037500000000000000e+02 0.000000000000000000e+00
1.037999999999999972e+02 2.142857142857142794e+00
1.038499999999999943e+02 0.000000000000000000e+00
1.039000000000000057e+02 0.000000000000000000e+00
1.039500000000000028e+02 2.142857142857142794e+00
1.040000000000000000e+02 0.000000000000000000e+00
1.040499999999999972e+02 2.142857142857142794e+00
1.040999999999999943e+02 0.000000000000000000e+00
1.041500000000000057e+02 0.000000000000000000e+00
1.042000000000000028e+02 0.000000000000000000e+00
1.042500000000000000e+02 0.000000000000000000e+00
1.042999999999999972e+02 0.000000000000000000e+00
1.043499999999999943e+02 0.000000000000000000e+00
1.044000000000000057e+02 0.000000000000000000e+00
1.044500000000000028e+02 0.000000000000000000e+00
1.045000000000000000e+02 0.000000000000000000e+00
1.045499999999999972e+02 0.000000000000000000e+00
1.045999999999999943e+02 0.000000000000000000e+00
1.046500000000000057e+02 0.000000000000000000e+00
1.047000000000000028e+02 0.000000000000000000e+00
1.047500000000000000e+02 0.000000000000000000e+00
1.047999999999999972e+02 0.000000000000000000e+00
1.048499999999999943e+02 0.000000000000000000e+00
1.049000000000000057e+02 2.142857142857142794e+00
1.049500000000000028e+02 2.142857142857142794e+00
1.050000000000000000e+02 0.000000000000000000e+00
1.050499999999999972e+02 0.000000000000000000e+00
1.050999999999999943e+02 2.142857142857142794e+00
1.051500000000000057e+02 2.142857142857142794e+00
1.052000000000000028e+02 0.000000000000000000e+00
1.052500000000000000e+02 0.000000000000000000e+00
1.052999999999999972e+02 0.000000000000000000e+00
1.053499999999999943e+02 0.000000000000000000e+00
1.054000000000000057e+02 0.000000000000000000e+00
1.054500000000000028e+02 0.000000000000000000e+00
1.055000000000000000e+02 0.000000000000000000e+00
1.055499999999999972e+02 2.142857142857142794e+00
1.055999999999999943e+02 0.000000000000000000e+00
1.056500000000000057e+02 0.000000000000000000e+00
1.057000000000000028e+02 2.142857142857142794e+00
1.057500000000000000e+02 0.000000000000000000e+00
1.057999999999999972e+02 0.000000000000000000e+00
1.058499999999999943e+02 2.857142857142857206e+00
1.059000000000000057e+02 0.000000000000000000e+00
1.059500000000000028e+02 2.857142857142857206e+00
1.060000000000000000e+02 2.857142857142857206e+00
1.060499999999999972e+02 2.857142857142857206e+00
1.060999999999999943e+02 0.000000000000000000e+00
1.061500000000000057e+02 0.000000000000000000e+00
1.062000000000000028e+02 0.000000000000000000e+00
1.062500000000000000e+02 0.000000000000000000e+00
1.062999999999999972e+02 0.000000000000000000e+00
1.063499999999999943e+02 2.857142857142857206e+00
1.064000000000000057e+02 0.000000000000000000e+00
1.064500000000000028e+02 0.000000000000000000e+00
1.065000000000000000e+02 0.000000000000000000e+00
1.065499999999999972e+02 0.000000000000000000e+00
1.065999999999999943e+02 2.142857142857142794e+00
1.066500000000000057e+02 0.000000000000000000e+00
1.067000000000000028e+02 0.000000000000000000e+00
1.067500000000000000e+02 0.000000000000000000e+00
1.067999999999999972e+02 0.000000000000000000e+00
1.068499999999999943e+02 0.000000000000000000e+00
1.069000000000000057e+02 2.857142857142857206e+00
1.069500000000000028e+02 0.000000000000000000e+00
1.070000000000000000e+02 5.000000000000000000e+00
1.070499999999999972e+02 0.000000000000000000e+00
1.070999999999999943e+02 2.857142857142857206e+00
1.071500000000000057e+02 2.857142857142857206e+00
1.072000000000000028e+02 2.857142857142857206e+00
1.072500000000000000e+02 2.857142857142857206e+00
1.072999999999999972e+02 2.857142857142857206e+00
1.073499999999999943e+02 2.857142857142857206e+00
1.074000000000000057e+02 2.857142857142857206e+00
1.074500000000000028e+02 2.857142857142857206e+00
1.075000000000000000e+02 2.857142857142857206e+00
1.075499999999999972e+02 2.857142857142857206e+00
1.075999999999999943e+02 2.857142857142857206e+00
1.076500000000000057e+02 2.857142857142857206e+00
1.077000000000000028e+02 2.857142857142857206e+00
1.077500000000000000e+02 2.857142857142857206e+00
1.077999999999999972e+02 2.857142857142857206e+00
1.078499999999999943e+02 2.142857142857142794e+00
1.079000000000000057e+02 2.857142857142857206e+00
1.079500000000000028e+02 2.857142857142857206e+00
1.080000000000000000e+02 2.142857142857142794e+00
1.080499999999999972e+02 2.857142857142857206e+00
1.080999999999999943e+02 4.285714285714285587e+00
1.081500000000000057e+02 2.142857142857142794e+00
1.082000000000000028e+02 4.285714285714285587e+00
1.082500000000000000e+02 5.000000000000000000e+00
1.082999999999999972e+02 4.285714285714285587e+00
1.083499999999999943e+02 4.285714285714285587e+00
1.084000000000000057e+02 5.000000000000000000e+00
1.084500000000000028e+02 5.000000000000000000e+00
1.085000000000000000e+02 4.285714285714285587e+00
1.085499999999999972e+02 5.000000000000000000e+00
1.085999999999999943e+02 4.285714285714285587e+00
1.086500000000000057e+02 5.000000000000000000e+00
1.087000000000000028e+02 4.285714285714285587e+00
1.087500000000000000e+02 5.000000000000000000e+00
1.087999999999999972e+02 5.000000000000000000e+00
1.088499999999999943e+02 5.000000000000000000e+00
1.089000000000000057e+02 4.285714285714285587e+00
1.089500000000000028e+02 2.857142857142857206e+00
1.090000000000000000e+02 2.857142857142857206e+00
1.090499999999999972e+02 2.142857142857142794e+00
1.090999999999999943e+02 2.142857142857142794e+00
1.091500000000000057e+02 4.285714285714285587e+00
1.092000000000000028e+02 7.142857142857142350e+00
1.092500000000000000e+02 5.000000000000000000e+00
1.092999999999999972e+02 2.857142857142857206e+00
1.093499999999999943e+02 7.142857142857142350e+00
1.094000000000000057e+02 5.000000000000000000e+00
1.094500000000000028e+02 2.142857142857142794e+00
1.095000000000000000e+02 2.142857142857142794e+00
1.095499999999999972e+02 4.285714285714285587e+00
1.095999999999999943e+02 2.857142857142857206e+00
1.096500000000000057e+02 2.857142857142857206e+00
1.097000000000000028e+02 2.857142857142857206e+00
1.097500000000000000e+02 2.857142857142857206e+00
1.097999999999999972e+02 5.000000000000000000e+00
1.098499999999999943e+02 2.142857142857142794e+00
1.099000000000000057e+02 5.000000000000000000e+00
1.099500000000000028e+02 4.285714285714285587e+00
1.100000000000000000e+02 2.142857142857142794e+00
1.100499999999999972e+02 4.285714285714285587e+00
1.100999999999999943e+02 5.000000000000000000e+00
1.101500000000000057e+02 2.142857142857142794e+00
1.102000000000000028e+02 4.285714285714285587e+00
1.102500000000000000e+02 7.142857142857142350e+00
1.102999999999999972e+02 2.142857142857142794e+00
1.103499999999999943e+02 7.142857142857142350e+00
1.104000000000000057e+02 8.571428571428571175e+00
1.104500000000000028e+02 2.142857142857142794e+00
1.105000000000000000e+02 2.857142857142857206e+00
1.105499999999999972e+02 7.142857142857142350e+00
1.105999999999999943e+02 5.000000000000000000e+00
1.106500000000000057e+02 7.142857142857142350e+00
1.107000000000000028e+02 7.142857142857142350e+00
1.107500000000000000e+02 7.142857142857142350e+00
1.107999999999999972e+02 7.142857142857142350e+00
1.108499999999999943e+02 5.000000000000000000e+00
1.109000000000000057e+02 5.000000000000000000e+00
1.109500000000000028e+02 7.142857142857142350e+00
1.110000000000000000e+02 2.142857142857142794e+00
1.110499999999999972e+02 2.857142857142857206e+00
1.110999999999999943e+02 5.000000000000000000e+00
1.111500000000000057e+02 2.142857142857142794e+00
1.112000000000000028e+02 4.285714285714285587e+00
1.112500000000000000e+02 5.000000000000000000e+00
1.112999999999999972e+02 6.428571428571427937e+00
1.113499999999999943e+02 4.285714285714285587e+00
1.114000000000000057e+02 4.285714285714285587e+00
1.114500000000000028e+02 6.428571428571427937e+00
1.115000000000000000e+02 6.428571428571427937e+00
1.115499999999999972e+02 7.142857142857142350e+00
1.115999999999999943e+02 5.000000000000000000e+00
1.116500000000000057e+02 7.142857142857142350e+00
1.117000000000000028e+02 5.000000000000000000e+00
1.117500000000000000e+02 7.142857142857142350e+00
1.117999999999999972e+02 2.857142857142857206e+00
1.118499999999999943e+02 4.285714285714285587e+00
1.119000000000000057e+02 5.000000000000000000e+00
1.119500000000000028e+02 4.285714285714285587e+00
1.120000000000000000e+02 5.000000000000000000e+00
1.120499999999999972e+02 2.142857142857142794e+00
1.120999999999999943e+02 4.285714285714285587e+00
1.121500000000000057e+02 5.000000000000000000e+00
1.122000000000000028e+02 2.142857142857142794e+00
1.122500000000000000e+02 2.142857142857142794e+00
1.122999999999999972e+02 4.285714285714285587e+00
1.123499999999999943e+02 2.142857142857142794e+00
1.124000000000000057e+02 4.285714285714285587e+00
1.124500000000000028e+02 5.000000000000000000e+00
1.125000000000000000e+02 8.571428571428571175e+00
1.125499999999999972e+02 5.000000000000000000e+00
1.125999999999999943e+02 6.428571428571427937e+00
1.126500000000000057e+02 7.142857142857142350e+00
1.127000000000000028e+02 2.857142857142857206e+00
1.127500000000000000e+02 6.428571428571427937e+00
1.127999999999999972e+02 4.285714285714285587e+00
1.128499999999999943e+02 5.000000000000000000e+00
1.129000000000000057e+02 9.285714285714286476e+00
1.129500000000000028e+02 2.142857142857142794e+00
1.130000000000000000e+02 5.000000000000000000e+00
1.130499999999999972e+02 8.571428571428571175e+00
1.130999999999999943e+02 6.428571428571427937e+00
1.131500000000000057e+02 4.285714285714285587e+00
1.132000000000000028e+02 4.285714285714285587e+00
1.132500000000000000e+02 2.857142857142857206e+00
1.132999999999999972e+02 2.857142857142857206e+00
1.133499999999999943e+02 2.857142857142857206e+00
1.134000000000000057e+02 4.285714285714285587e+00
1.134500000000000028e+02 2.142857142857142794e+00
1.135000000000000000e+02 5.000000000000000000e+00
1.135499999999999972e+02 2.857142857142857206e+00
1.135999999999999943e+02 2.142857142857142794e+00
1.136500000000000057e+02 6.428571428571427937e+00
1.137000000000000028e+02 4.285714285714285587e+00
1.137500000000000000e+02 6.428571428571427937e+00
1.137999999999999972e+02 6.428571428571427937e+00
1.138499999999999943e+02 2.857142857142857206e+00
1.139000000000000057e+02 5.000000000000000000e+00
1.139500000000000028e+02 6.428571428571427937e+00
1.140000000000000000e+02 6.428571428571427937e+00
1.140499999999999972e+02 6.428571428571427937e+00
1.140999999999999943e+02 4.285714285714285587e+00
1.141500000000000057e+02 5.000000000000000000e+00
1.142000000000000028e+02 7.142857142857142350e+00
1.142500000000000000e+02 5.000000000000000000e+00
1.142999999999999972e+02 4.285714285714285587e+00
1.143499999999999943e+02 6.428571428571427937e+00
1.144000000000000057e+02 4.285714285714285587e+00
1.144500000000000028e+02 5.000000000000000000e+00
1.145000000000000000e+02 7.142857142857142350e+00
1.145499999999999972e+02 4.285714285714285587e+00
1.145999999999999943e+02 2.142857142857142794e+00
1.146500000000000057e+02 2.142857142857142794e+00
1.147000000000000028e+02 5.000000000000000000e+00
1.147500000000000000e+02 6.428571428571427937e+00
1.147999999999999972e+02 4.285714285714285587e+00
1.148499999999999943e+02 2.142857142857142794e+00
1.149000000000000057e+02 2.142857142857142794e+00
1.149500000000000028e+02 2.142857142857142794e+00
1.150000000000000000e+02 4.285714285714285587e+00
1.150499999999999972e+02 5.000000000000000000e+00
1.150999999999999943e+02 5.000000000000000000e+00
1.151500000000000057e+02 5.000000000000000000e+00
1.152000000000000028e+02 5.000000000000000000e+00
1.152500000000000000e+02 7.142857142857142350e+00
1.152999999999999972e+02 7.142857142857142350e+00
1.153499999999999943e+02 7.142857142857142350e+00
1.154000000000000057e+02 4.285714285714285587e+00
1.154500000000000028e+02 7.142857142857142350e+00
1.155000000000000000e+02 2.142857142857142794e+00
1.155499999999999972e+02 6.428571428571427937e+00
1.155999999999999943e+02 5.000000000000000000e+00
1.156500000000000057e+02 4.285714285714285587e+00
1.157000000000000028e+02 2.857142857142857206e+00
1.157500000000000000e+02 5.000000000000000000e+00
1.157999999999999972e+02 6.428571428571427937e+00
1.158499999999999943e+02 2.142857142857142794e+00
1.159000000000000057e+02 2.142857142857142794e+00
1.159500000000000028e+02 4.285714285714285587e+00
1.160000000000000000e+02 5.000000000000000000e+00
1.160499999999999972e+02 2.857142857142857206e+00
1.160999999999999943e+02 5.000000000000000000e+00
1.161500000000000057e+02 6.428571428571427937e+00
1.162000000000000028e+02 4.285714285714285587e+00
1.162500000000000000e+02 4.285714285714285587e+00
1.162999999999999972e+02 4.285714285714285587e+00
1.163499999999999943e+02 2.142857142857142794e+00
1.164000000000000057e+02 2.857142857142857206e+00
1.164500000000000028e+02 2.857142857142857206e+00
1.165000000000000000e+02 5.000000000000000000e+00
1.165499999999999972e+02 2.857142857142857206e+00
1.165999999999999943e+02 2.857142857142857206e+00
1.166500000000000057e+02 2.857142857142857206e+00
1.167000000000000028e+02 2.857142857142857206e+00
1.167500000000000000e+02 2.857142857142857206e+00
1.167999999999999972e+02 2.142857142857142794e+00
1.168499999999999943e+02 4.285714285714285587e+00
1.169000000000000057e+02 5.000000000000000000e+00
1.169500000000000028e+02 5.000000000000000000e+00
1.170000000000000000e+02 2.857142857142857206e+00
1.170499999999999972e+02 5.000000000000000000e+00
1.170999999999999943e+02 2.857142857142857206e+00
1.171500000000000057e+02 2.142857142857142794e+00
1.172000000000000028e+02 2.142857142857142794e+00
1.172500000000000000e+02 0.000000000000000000e+00
1.172999999999999972e+02 5.000000000000000000e+00
1.173499999999999943e+02 5.000000000000000000e+00
1.174000000000000057e+02 4.285714285714285587e+00
1.174500000000000028e+02 4.285714285714285587e+00
1.175000000000000000e+02 2.142857142857142794e+00
1.175499999999999972e+02 4.285714285714285587e+00
1.175999999999999943e+02 4.285714285714285587e+00
1.176500000000000057e+02 2.142857142857142794e+00
1.177000000000000028e+02 4.285714285714285587e+00
1.177500000000000000e+02 2.142857142857142794e+00
1.177999999999999972e+02 5.000000000000000000e+00
1.178499999999999943e+02 4.285714285714285587e+00
1.179000000000000057e+02 2.142857142857142794e+00
1.179500000000000028e+02 4.285714285714285587e+00
1.180000000000000000e+02 4.285714285714285587e+00
1.180499999999999972e+02 4.285714285714285587e+00
1.180999999999999943e+02 4.285714285714285587e+00
1.181500000000000057e+02 2.142857142857142794e+00
1.182000000000000028e+02 6.428571428571427937e+00
1.182500000000000000e+02 5.000000000000000000e+00
1.182999999999999972e+02 5.000000000000000000e+00
1.183499999999999943e+02 4.285714285714285587e+00
1.184000000000000057e+02 2.857142857142857206e+00
1.184500000000000028e+02 4.285714285714285587e+00
1.185000000000000000e+02 2.142857142857142794e+00
1.185499999999999972e+02 4.285714285714285587e+00
1.185999999999999943e+02 4.285714285714285587e+00
1.186500000000000057e+02 2.857142857142857206e+00
1.187000000000000028e+02 4.285714285714285587e+00
1.187500000000000000e+02 2.142857142857142794e+00
1.187999999999999972e+02 2.142857142857142794e+00
1.188499999999999943e+02 4.285714285714285587e+00
1.189000000000000057e+02 4.285714285714285587e+00
1.189500000000000028e+02 2.142857142857142794e+00
1.190000000000000000e+02 2.857142857142857206e+00
1.190499999999999972e+02 5.000000000000000000e+00
1.190999999999999943e+02 2.142857142857142794e+00
1.191500000000000057e+02 2.857142857142857206e+00
1.192000000000000028e+02 4.285714285714285587e+00
1.192500000000000000e+02 2.142857142857142794e+00
1.192999999999999972e+02 2.857142857142857206e+00
1.193499999999999943e+02 2.142857142857142794e+00
1.194000000000000057e+02 2.857142857142857206e+00
1.194500000000000028e+02 2.857142857142857206e+00
1.195000000000000000e+02 2.142857142857142794e+00
1.195499999999999972e+02 2.142857142857142794e+00
1.195999999999999943e+02 2.142857142857142794e+00
1.196500000000000057e+02 2.142857142857142794e+00
1.197000000000000028e+02 2.857142857142857206e+00
1.197500000000000000e+02 2.857142857142857206e+00
1.197999999999999972e+02 2.857142857142857206e+00
1.198499999999999943e+02 2.857142857142857206e+00
1.199000000000000057e+02 2.857142857142857206e+00
1.199500000000000028e+02 2.857142857142857206e+00
1.200000000000000000e+02 2.857142857142857206e+00
1.200499999999999972e+02 2.142857142857142794e+00
1.200999999999999943e+02 2.857142857142857206e+00
1.201500000000000057e+02 2.142857142857142794e+00
1.202000000000000028e+02 2.142857142857142794e+00
1.202500000000000000e+02 2.857142857142857206e+00
1.202999999999999972e+02 2.857142857142857206e+00
1.203499999999999943e+02 2.857142857142857206e+00
1.204000000000000057e+02 2.857142857142857206e+00
1.204500000000000028e+02 2.857142857142857206e+00
1.205000000000000000e+02 2.857142857142857206e+00
1.205499999999999972e+02 2.857142857142857206e+00
1.205999999999999943e+02 2.142857142857142794e+00
1.206500000000000057e+02 2.857142857142857206e+00
1.207000000000000028e+02 2.142857142857142794e+00
1.207500000000000000e+02 2.142857142857142794e+00
1.207999999999999972e+02 2.857142857142857206e+00
1.208499999999999943e+02 2.857142857142857206e+00
1.209000000000000057e+02 5.000000000000000000e+00
1.209500000000000028e+02 2.857142857142857206e+00
1.210000000000000000e+02 2.142857142857142794e+00
1.210499999999999972e+02 2.142857142857142794e+00
1.210999999999999943e+02 2.857142857142857206e+00
1.211500000000000057e+02 2.142857142857142794e+00
1.212000000000000028e+02 2.142857142857142794e+00
1.212500000000000000e+02 2.857142857142857206e+00
1.212999999999999972e+02 2.857142857142857206e+00
1.213499999999999943e+02 2.142857142857142794e+00
1.214000000000000057e+02 2.857142857142857206e+00
1.214500000000000028e+02 2.857142857142857206e+00
1.215000000000000000e+02 2.857142857142857206e+00
1.215499999999999972e+02 5.000000000000000000e+00
1.215999999999999943e+02 2.857142857142857206e+00
1.216500000000000057e+02 2.857142857142857206e+00
1.217000000000000028e+02 2.142857142857142794e+00
1.217500000000000000e+02 2.857142857142857206e+00
1.217999999999999972e+02 2.857142857142857206e+00
1.218499999999999943e+02 2.857142857142857206e+00
1.219000000000000057e+02 2.857142857142857206e+00
1.219500000000000028e+02 2.142857142857142794e+00
1.220000000000000000e+02 2.857142857142857206e+00
1.220499999999999972e+02 5.000000000000000000e+00
1.220999999999999943e+02 5.000000000000000000e+00
1.221500000000000057e+02 5.000000000000000000e+00
1.222000000000000028e+02 2.857142857142857206e+00
1.222500000000000000e+02 2.142857142857142794e+00
1.222999999999999972e+02 2.142857142857142794e+00
1.223499999999999943e+02 2.857142857142857206e+00
1.224000000000000057e+02 2.857142857142857206e+00
1.224500000000000028e+02 2.857142857142857206e+00
1.225000000000000000e+02 5.000000000000000000e+00
1.225499999999999972e+02 5.000000000000000000e+00
1.225999999999999943e+02 2.857142857142857206e+00
1.226500000000000057e+02 2.857142857142857206e+00
1.227000000000000028e+02 2.857142857142857206e+00
1.227500000000000000e+02 0.000000000000000000e+00
1.227999999999999972e+02 2.857142857142857206e+00
1.228499999999999943e+02 2.857142857142857206e+00
1.229000000000000057e+02 2.857142857142857206e+00
1.229500000000000028e+02 2.857142857142857206e+00
1.230000000000000000e+02 2.857142857142857206e+00
1.230499999999999972e+02 2.857142857142857206e+00
1.230999999999999943e+02 5.000000000000000000e+00
1.231500000000000057e+02 2.857142857142857206e+00
1.232000000000000028e+02 2.857142857142857206e+00
1.232500000000000000e+02 2.857142857142857206e+00
1.232999999999999972e+02 2.857142857142857206e+00
1.233499999999999943e+02 2.857142857142857206e+00
1.234000000000000057e+02 2.857142857142857206e+00
1.234500000000000028e+02 5.000000000000000000e+00
1.235000000000000000e+02 0.000000000000000000e+00
1.235499999999999972e+02 2.857142857142857206e+00
1.235999999999999943e+02 2.857142857142857206e+00
1.236500000000000057e+02 2.857142857142857206e+00
1.237000000000000028e+02 2.142857142857142794e+00
1.237500000000000000e+02 2.857142857142857206e+00
1.237999999999999972e+02 2.857142857142857206e+00
1.238499999999999943e+02 2.857142857142857206e+00
1.239000000000000057e+02 2.857142857142857206e+00
1.239500000000000028e+02 2.142857142857142794e+00
1.240000000000000000e+02 2.857142857142857206e+00
1.240499999999999972e+02 2.857142857142857206e+00
1.240999999999999943e+02 2.857142857142857206e+00
1.241500000000000057e+02 2.857142857142857206e+00
1.242000000000000028e+02 2.142857142857142794e+00
1.242500000000000000e+02 2.857142857142857206e+00
1.242999999999999972e+02 2.857142857142857206e+00
1.243499999999999943e+02 2.857142857142857206e+00
1.244000000000000057e+02 2.857142857142857206e+00
1.244500000000000028e+02 2.857142857142857206e+00
1.245000000000000000e+02 2.857142857142857206e+00
1.245499999999999972e+02 2.857142857142857206e+00
1.245999999999999943e+02 5.000000000000000000e+00
1.246500000000000057e+02 2.857142857142857206e+00
1.247000000000000028e+02 2.857142857142857206e+00
1.247500000000000000e+02 5.000000000000000000e+00
1.247999999999999972e+02 2.142857142857142794e+00
1.248499999999999943e+02 2.142857142857142794e+00
1.249000000000000057e+02 2.857142857142857206e+00
1.249500000000000028e+02 2.857142857142857206e+00
1.250000000000000000e+02 2.142857142857142794e+00
1.250499999999999972e+02 2.142857142857142794e+00
1.250999999999999943e+02 2.142857142857142794e+00
1.251500000000000057e+02 2.142857142857142794e+00
1.252000000000000028e+02 2.142857142857142794e+00
1.252500000000000000e+02 2.142857142857142794e+00
1.252999999999999972e+02 2.142857142857142794e+00
1.253499999999999943e+02 2.857142857142857206e+00
1.254000000000000057e+02 2.857142857142857206e+00
1.254500000000000028e+02 2.142857142857142794e+00
1.255000000000000000e+02 2.142857142857142794e+00
1.255499999999999972e+02 2.142857142857142794e+00
1.255999999999999943e+02 2.142857142857142794e+00
1.256500000000000057e+02 2.857142857142857206e+00
1.257000000000000028e+02 2.857142857142857206e+00
1.257500000000000000e+02 2.142857142857142794e+00
1.257999999999999972e+02 2.857142857142857206e+00
1.258499999999999943e+02 2.857142857142857206e+00
1.259000000000000057e+02 2.142857142857142794e+00
1.259500000000000028e+02 2.857142857142857206e+00
1.260000000000000000e+02 2.857142857142857206e+00
1.260499999999999972e+02 2.857142857142857206e+00
1.260999999999999943e+02 2.857142857142857206e+00
1.261500000000000057e+02 2.142857142857142794e+00
1.262000000000000028e+02 2.857142857142857206e+00
1.262500000000000000e+02 4.285714285714285587e+00
1.262999999999999972e+02 2.142857142857142794e+00
1.263499999999999943e+02 2.142857142857142794e+00
1.264000000000000057e+02 2.857142857142857206e+00
1.264500000000000028e+02 2.142857142857142794e+00
1.265000000000000000e+02 2.142857142857142794e+00
1.265499999999999972e+02 2.857142857142857206e+00
1.265999999999999943e+02 2.857142857142857206e+00
1.266500000000000057e+02 2.142857142857142794e+00
1.267000000000000028e+02 2.857142857142857206e+00
1.267500000000000000e+02 2.857142857142857206e+00
1.267999999999999972e+02 2.857142857142857206e+00
1.268499999999999943e+02 2.142857142857142794e+00
1.269000000000000057e+02 5.000000000000000000e+00
1.269500000000000028e+02 4.285714285714285587e+00
1.270000000000000000e+02 5.000000000000000000e+00
1.270499999999999972e+02 5.000000000000000000e+00
1.270999999999999943e+02 4.285714285714285587e+00
1.271500000000000057e+02 4.285714285714285587e+00
1.272000000000000028e+02 4.285714285714285587e+00
1.272500000000000000e+02 2.142857142857142794e+00
1.272999999999999972e+02 2.142857142857142794e+00
1.273499999999999943e+02 0.000000000000000000e+00
1.274000000000000057e+02 2.142857142857142794e+00
1.274500000000000028e+02 2.142857142857142794e+00
1.275000000000000000e+02 2.142857142857142794e+00
1.275499999999999972e+02 2.142857142857142794e+00
1.275999999999999943e+02 2.857142857142857206e+00
1.276500000000000057e+02 2.857142857142857206e+00
1.277000000000000028e+02 2.142857142857142794e+00
1.277500000000000000e+02 2.142857142857142794e+00
1.277999999999999972e+02 2.142857142857142794e+00
1.278499999999999943e+02 2.857142857142857206e+00
1.279000000000000057e+02 2.142857142857142794e+00
1.279500000000000028e+02 2.142857142857142794e+00
1.280000000000000000e+02 2.857142857142857206e+00
1.280500000000000114e+02 4.285714285714285587e+00
1.280999999999999943e+02 4.285714285714285587e+00
1.281500000000000057e+02 2.857142857142857206e+00
1.281999999999999886e+02 2.857142857142857206e+00
1.282500000000000000e+02 4.285714285714285587e+00
1.283000000000000114e+02 5.000000000000000000e+00
1.283499999999999943e+02 4.285714285714285587e+00
1.284000000000000057e+02 4.285714285714285587e+00
1.284499999999999886e+02 4.285714285714285587e+00
1.285000000000000000e+02 2.857142857142857206e+00
1.285500000000000114e+02 5.000000000000000000e+00
1.285999999999999943e+02 2.142857142857142794e+00
1.286500000000000057e+02 4.285714285714285587e+00
1.286999999999999886e+02 2.142857142857142794e+00
1.287500000000000000e+02 4.285714285714285587e+00
1.288000000000000114e+02 4.285714285714285587e+00
1.288499999999999943e+02 2.142857142857142794e+00
1.289000000000000057e+02 2.857142857142857206e+00
1.289499999999999886e+02 4.285714285714285587e+00
1.290000000000000000e+02 2.142857142857142794e+00
1.290500000000000114e+02 5.000000000000000000e+00
1.290999999999999943e+02 2.857142857142857206e+00
1.291500000000000057e+02 2.857142857142857206e+00
1.291999999999999886e+02 2.857142857142857206e+00
1.292500000000000000e+02 2.142857142857142794e+00
1.293000000000000114e+02 2.142857142857142794e+00
1.293499999999999943e+02 2.142857142857142794e+00
1.294000000000000057e+02 2.142857142857142794e+00
1.294499999999999886e+02 2.142857142857142794e+00
1.295000000000000000e+02 2.142857142857142794e+00
1.295500000000000114e+02 5.000000000000000000e+00
1.295999999999999943e+02 2.142857142857142794e+00
1.296500000000000057e+02 2.142857142857142794e+00
1.296999999999999886e+02 2.142857142857142794e+00
1.297500000000000000e+02 4.285714285714285587e+00
1.298000000000000114e+02 2.142857142857142794e+00
1.298499999999999943e+02 2.142857142857142794e+00
1.299000000000000057e+02 2.142857142857142794e+00
1.299499999999999886e+02 5.000000000000000000e+00
1.300000000000000000e+02 2.142857142857142794e+00
1.300500000000000114e+02 2.142857142857142794e+00
1.300999999999999943e+02 2.142857142857142794e+00
1.301500000000000057e+02 2.142857142857142794e+00
1.301999999999999886e+02 2.142857142857142794e+00
1.302500000000000000e+02 4.285714285714285587e+00
1.303000000000000114e+02 2.142857142857142794e+00
1.303499999999999943e+02 2.142857142857142794e+00
1.304000000000000057e+02 4.285714285714285587e+00
1.304499999999999886e+02 4.285714285714285587e+00
1.305000000000000000e+02 4.285714285714285587e+00
1.305500000000000114e+02 2.857142857142857206e+00
1.305999999999999943e+02 2.857142857142857206e+00
1.306500000000000057e+02 2.142857142857142794e+00
1.306999999999999886e+02 5.000000000000000000e+00
1.307500000000000000e+02 2.142857142857142794e+00
1.308000000000000114e+02 4.285714285714285587e+00
1.308499999999999943e+02 5.000000000000000000e+00
1.309000000000000057e+02 4.285714285714285587e+00
1.309499999999999886e+02 2.857142857142857206e+00
1.310000000000000000e+02 2.142857142857142794e+00
1.310500000000000114e+02 2.857142857142857206e+00
1.310999999999999943e+02 2.142857142857142794e+00
1.311500000000000057e+02 2.857142857142857206e+00
1.311999999999999886e+02 2.142857142857142794e+00
1.312500000000000000e+02 2.142857142857142794e+00
1.313000000000000114e+02 4.285714285714285587e+00
1.313499999999999943e+02 2.857142857142857206e+00
1.314000000000000057e+02 0.000000000000000000e+00
1.314499999999999886e+02 2.857142857142857206e+00
1.315000000000000000e+02 2.142857142857142794e+00
1.315500000000000114e+02 2.857142857142857206e+00
1.315999999999999943e+02 2.142857142857142794e+00
1.316500000000000057e+02 2.857142857142857206e+00
1.316999999999999886e+02 2.857142857142857206e+00
1.317500000000000000e+02 2.857142857142857206e+00
1.318000000000000114e+02 2.142857142857142794e+00
1.318499999999999943e+02 0.000000000000000000e+00
1.319000000000000057e+02 2.142857142857142794e+00
1.319499999999999886e+02 2.857142857142857206e+00
1.320000000000000000e+02 0.000000000000000000e+00
1.320500000000000114e+02 0.000000000000000000e+00
1.320999999999999943e+02 2.857142857142857206e+00
1.321500000000000057e+02 2.142857142857142794e+00
1.321999999999999886e+02 2.142857142857142794e+00
1.322500000000000000e+02 2.142857142857142794e+00
1.323000000000000114e+02 2.857142857142857206e+00
1.323499999999999943e+02 2.142857142857142794e+00
1.324000000000000057e+02 2.142857142857142794e+00
1.324499999999999886e+02 2.142857142857142794e+00
1.325000000000000000e+02 2.142857142857142794e+00
1.325500000000000114e+02 2.142857142857142794e+00
1.325999999999999943e+02 2.142857142857142794e+00
1.326500000000000057e+02 2.857142857142857206e+00
1.326999999999999886e+02 2.142857142857142794e+00
1.327500000000000000e+02 2.142857142857142794e+00
1.328000000000000114e+02 2.142857142857142794e+00
1.328499999999999943e+02 2.142857142857142794e+00
1.329000000000000057e+02 2.857142857142857206e+00
1.329499999999999886e+02 2.142857142857142794e+00
1.330000000000000000e+02 2.142857142857142794e+00
1.330500000000000114e+02 2.142857142857142794e+00
1.330999999999999943e+02 2.142857142857142794e+00
1.331500000000000057e+02 2.857142857142857206e+00
1.331999999999999886e+02 2.142857142857142794e+00
1.332500000000000000e+02 2.142857142857142794e+00
1.333000000000000114e+02 2.142857142857142794e+00
1.333499999999999943e+02 2.142857142857142794e+00
1.334000000000000057e+02 2.857142857142857206e+00
1.334499999999999886e+02 2.857142857142857206e+00
1.335000000000000000e+02 2.857142857142857206e+00
1.335500000000000114e+02 2.857142857142857206e+00
1.335999999999999943e+02 2.857142857142857206e+00
1.336500000000000057e+02 2.142857142857142794e+00
1.336999999999999886e+02 2.857142857142857206e+00
1.337500000000000000e+02 2.142857142857142794e+00
1.338000000000000114e+02 5.000000000000000000e+00
1.338499999999999943e+02 2.142857142857142794e+00
1.339000000000000057e+02 2.142857142857142794e+00
1.339499999999999886e+02 5.000000000000000000e+00
1.340000000000000000e+02 4.285714285714285587e+00
1.340500000000000114e+02 4.285714285714285587e+00
1.340999999999999943e+02 4.285714285714285587e+00
1.341500000000000057e+02 4.285714285714285587e+00
1.341999999999999886e+02 2.142857142857142794e+00
1.342500000000000000e+02 2.857142857142857206e+00
1.343000000000000114e+02 2.142857142857142794e+00
1.343499999999999943e+02 5.000000000000000000e+00
1.344000000000000057e+02 4.285714285714285587e+00
1.344499999999999886e+02 2.142857142857142794e+00
1.345000000000000000e+02 2.857142857142857206e+00
1.345500000000000114e+02 2.142857142857142794e+00
1.345999999999999943e+02 4.285714285714285587e+00
1.346500000000000057e+02 5.000000000000000000e+00
1.346999999999999886e+02 2.857142857142857206e+00
1.347500000000000000e+02 2.857142857142857206e+00
1.348000000000000114e+02 4.285714285714285587e+00
1.348499999999999943e+02 2.142857142857142794e+00
1.349000000000000057e+02 2.857142857142857206e+00
1.349499999999999886e+02 5.000000000000000000e+00
1.350000000000000000e+02 5.000000000000000000e+00
1.350500000000000114e+02 2.857142857142857206e+00
1.350999999999999943e+02 5.000000000000000000e+00
1.351500000000000057e+02 5.000000000000000000e+00
1.351999999999999886e+02 5.000000000000000000e+00
1.352500000000000000e+02 5.000000000000000000e+00
1.353000000000000114e+02 5.000000000000000000e+00
1.353499999999999943e+02 5.000000000000000000e+00
1.354000000000000057e+02 2.857142857142857206e+00
1.354499999999999886e+02 2.857142857142857206e+00
1.355000000000000000e+02 2.857142857142857206e+00
1.355500000000000114e+02 2.857142857142857206e+00
1.355999999999999943e+02 2.857142857142857206e+00
1.356500000000000057e+02 2.857142857142857206e+00
1.356999999999999886e+02 2.857142857142857206e+00
1.357500000000000000e+02 2.857142857142857206e+00
1.358000000000000114e+02 2.857142857142857206e+00
1.358499999999999943e+02 2.142857142857142794e+00
1.359000000000000057e+02 2.857142857142857206e+00
1.359499999999999886e+02 2.857142857142857206e+00
1.360000000000000000e+02 5.000000000000000000e+00
1.360500000000000114e+02 5.000000000000000000e+00
1.360999999999999943e+02 4.285714285714285587e+00
1.361500000000000057e+02 4.285714285714285587e+00
1.361999999999999886e+02 5.000000000000000000e+00
1.362500000000000000e+02 4.285714285714285587e+00
1.363000000000000114e+02 2.857142857142857206e+00
1.363499999999999943e+02 2.142857142857142794e+00
1.364000000000000057e+02 4.285714285714285587e+00
1.364499999999999886e+02 4.285714285714285587e+00
1.365000000000000000e+02 2.142857142857142794e+00
1.365500000000000114e+02 4.285714285714285587e+00
1.365999999999999943e+02 5.000000000000000000e+00
1.366500000000000057e+02 4.285714285714285587e+00
1.366999999999999886e+02 5.000000000000000000e+00
1.367500000000000000e+02 5.000000000000000000e+00
1.368000000000000114e+02 5.000000000000000000e+00
1.368499999999999943e+02 2.857142857142857206e+00
1.369000000000000057e+02 5.000000000000000000e+00
1.369499999999999886e+02 4.285714285714285587e+00
1.370000000000000000e+02 2.142857142857142794e+00
1.370500000000000114e+02 5.000000000000000000e+00
1.370999999999999943e+02 4.285714285714285587e+00
1.371500000000000057e+02 5.000000000000000000e+00
1.371999999999999886e+02 5.000000000000000000e+00
1.372500000000000000e+02 6.428571428571427937e+00
1.373000000000000114e+02 6.428571428571427937e+00
1.373499999999999943e+02 4.285714285714285587e+00
1.374000000000000057e+02 4.285714285714285587e+00
1.374499999999999886e+02 5.000000000000000000e+00
1.375000000000000000e+02 4.285714285714285587e+00
1.375500000000000114e+02 4.285714285714285587e+00
1.375999999999999943e+02 5.000000000000000000e+00
1.376500000000000057e+02 5.000000000000000000e+00
1.376999999999999886e+02 5.000000000000000000e+00
1.377500000000000000e+02 4.285714285714285587e+00
1.378000000000000114e+02 4.285714285714285587e+00
1.378499999999999943e+02 5.000000000000000000e+00
1.379000000000000057e+02 4.285714285714285587e+00
1.379499999999999886e+02 5.000000000000000000e+00
1.380000000000000000e+02 4.285714285714285587e+00
1.380500000000000114e+02 2.142857142857142794e+00
1.380999999999999943e+02 4.285714285714285587e+00
1.381500000000000057e+02 2.142857142857142794e+00
1.381999999999999886e+02 4.285714285714285587e+00
1.382500000000000000e+02 4.285714285714285587e+00
1.383000000000000114e+02 4.285714285714285587e+00
1.383499999999999943e+02 2.857142857142857206e+00
1.384000000000000057e+02 4.285714285714285587e+00
1.384499999999999886e+02 2.142857142857142794e+00
1.385000000000000000e+02 2.857142857142857206e+00
1.385500000000000114e+02 5.000000000000000000e+00
1.385999999999999943e+02 2.857142857142857206e+00
1.386500000000000057e+02 2.857142857142857206e+00
1.386999999999999886e+02 2.142857142857142794e+00
1.387500000000000000e+02 2.142857142857142794e+00
1.388000000000000114e+02 5.000000000000000000e+00
1.388499999999999943e+02 4.285714285714285587e+00
1.389000000000000057e+02 2.857142857142857206e+00
1.389499999999999886e+02 5.000000000000000000e+00
1.390000000000000000e+02 2.142857142857142794e+00
1.390500000000000114e+02 2.142857142857142794e+00
1.390999999999999943e+02 2.857142857142857206e+00
1.391500000000000057e+02 2.142857142857142794e+00
1.391999999999999886e+02 2.857142857142857206e+00
1.392500000000000000e+02 2.142857142857142794e+00
1.393000000000000114e+02 2.142857142857142794e+00
1.393499999999999943e+02 2.142857142857142794e+00
1.394000000000000057e+02 2.857142857142857206e+00
1.394499999999999886e+02 2.142857142857142794e+00
1.395000000000000000e+02 2.142857142857142794e+00
1.395500000000000114e+02 2.857142857142857206e+00
1.395999999999999943e+02 2.142857142857142794e+00
1.396500000000000057e+02 2.142857142857142794e+00
1.396999999999999886e+02 2.142857142857142794e+00
1.397500000000000000e+02 2.142857142857142794e+00
1.398000000000000114e+02 2.142857142857142794e+00
1.398499999999999943e+02 2.142857142857142794e+00
1.399000000000000057e+02 2.142857142857142794e+00
1.399499999999999886e+02 2.857142857142857206e+00
1.400000000000000000e+02 2.142857142857142794e+00
1.400500000000000114e+02 2.857142857142857206e+00
1.400999999999999943e+02 2.857142857142857206e+00
1.401500000000000057e+02 2.857142857142857206e+00
1.401999999999999886e+02 2.142857142857142794e+00
1.402500000000000000e+02 2.857142857142857206e+00
1.403000000000000114e+02 2.142857142857142794e+00
1.403499999999999943e+02 4.285714285714285587e+00
1.404000000000000057e+02 2.142857142857142794e+00
1.404499999999999886e+02 2.142857142857142794e+00
1.405000000000000000e+02 2.142857142857142794e+00
1.405500000000000114e+02 2.857142857142857206e+00
1.405999999999999943e+02 2.142857142857142794e+00
1.406500000000000057e+02 2.142857142857142794e+00
1.406999999999999886e+02 2.142857142857142794e+00
1.407500000000000000e+02 4.285714285714285587e+00
1.408000000000000114e+02 2.142857142857142794e+00
1.408499999999999943e+02 2.142857142857142794e+00
1.409000000000000057e+02 4.285714285714285587e+00
1.409499999999999886e+02 2.142857142857142794e+00
1.410000000000000000e+02 5.000000000000000000e+00
1.410500000000000114e+02 2.142857142857142794e+00
1.410999999999999943e+02 2.142857142857142794e+00
1.411500000000000057e+02 4.285714285714285587e+00
1.411999999999999886e+02 2.142857142857142794e+00
1.412500000000000000e+02 2.142857142857142794e+00
1.413000000000000114e+02 2.857142857142857206e+00
1.413499999999999943e+02 4.285714285714285587e+00
1.414000000000000057e+02 4.285714285714285587e+00
1.414499999999999886e+02 4.285714285714285587e+00
1.415000000000000000e+02 2.857142857142857206e+00
1.415500000000000114e+02 2.142857142857142794e+00
1.415999999999999943e+02 4.285714285714285587e+00
1.416500000000000057e+02 2.142857142857142794e+00
1.416999999999999886e+02 2.857142857142857206e+00
1.417500000000000000e+02 4.285714285714285587e+00
1.418000000000000114e+02 4.285714285714285587e+00
1.418499999999999943e+02 2.142857142857142794e+00
1.419000000000000057e+02 2.857142857142857206e+00
1.419499999999999886e+02 5.000000000000000000e+00
1.420000000000000000e+02 2.857142857142857206e+00
1.420500000000000114e+02 5.000000000000000000e+00
1.420999999999999943e+02 5.000000000000000000e+00
1.421500000000000057e+02 2.142857142857142794e+00
1.421999999999999886e+02 5.000000000000000000e+00
1.422500000000000000e+02 2.142857142857142794e+00
1.423000000000000114e+02 2.857142857142857206e+00
1.423499999999999943e+02 2.142857142857142794e+00
1.424000000000000057e+02 5.000000000000000000e+00
1.424499999999999886e+02 5.000000000000000000e+00
1.425000000000000000e+02 2.142857142857142794e+00
1.425500000000000114e+02 4.285714285714285587e+00
1.425999999999999943e+02 5.000000000000000000e+00
1.426500000000000057e+02 4.285714285714285587e+00
1.426999999999999886e+02 2.857142857142857206e+00
1.427500000000000000e+02 4.285714285714285587e+00
1.428000000000000114e+02 5.000000000000000000e+00
1.428499999999999943e+02 2.857142857142857206e+00
1.429000000000000057e+02 2.857142857142857206e+00
1.429499999999999886e+02 5.000000000000000000e+00
1.430000000000000000e+02 5.000000000000000000e+00
1.430500000000000114e+02 2.142857142857142794e+00
1.430999999999999943e+02 4.285714285714285587e+00
1.431500000000000057e+02 2.142857142857142794e+00
1.431999999999999886e+02 5.000000000000000000e+00
1.432500000000000000e+02 2.857142857142857206e+00
1.433000000000000114e+02 5.000000000000000000e+00
1.433499999999999943e+02 2.142857142857142794e+00
1.434000000000000057e+02 5.000000000000000000e+00
1.434499999999999886e+02 2.857142857142857206e+00
1.435000000000000000e+02 5.000000000000000000e+00
1.435500000000000114e+02 2.142857142857142794e+00
1.435999999999999943e+02 2.142857142857142794e+00
1.436500000000000057e+02 5.000000000000000000e+00
1.436999999999999886e+02 2.857142857142857206e+00
1.437500000000000000e+02 2.142857142857142794e+00
1.438000000000000114e+02 4.285714285714285587e+00
1.438499999999999943e+02 5.000000000000000000e+00
1.439000000000000057e+02 2.142857142857142794e+00
1.439499999999999886e+02 2.857142857142857206e+00
1.440000000000000000e+02 2.857142857142857206e+00
1.440500000000000114e+02 2.142857142857142794e+00
1.440999999999999943e+02 2.857142857142857206e+00
1.441500000000000057e+02 2.857142857142857206e+00
1.441999999999999886e+02 2.857142857142857206e+00
1.442500000000000000e+02 2.857142857142857206e+00
1.443000000000000114e+02 2.142857142857142794e+00
1.443499999999999943e+02 5.000000000000000000e+00
1.444000000000000057e+02 2.142857142857142794e+00
1.444499999999999886e+02 2.142857142857142794e+00
1.445000000000000000e+02 2.857142857142857206e+00
1.445500000000000114e+02 2.142857142857142794e+00
1.445999999999999943e+02 2.142857142857142794e+00
1.446500000000000057e+02 2.142857142857142794e+00
1.446999999999999886e+02 2.857142857142857206e+00
1.447500000000000000e+02 2.857142857142857206e+00
1.448000000000000114e+02 2.142857142857142794e+00
1.448499999999999943e+02 2.142857142857142794e+00
1.449000000000000057e+02 2.142857142857142794e+00
1.449499999999999886e+02 2.142857142857142794e+00
1.450000000000000000e+02 2.857142857142857206e+00
1.450500000000000114e+02 2.857142857142857206e+00
1.450999999999999943e+02 2.857142857142857206e+00
1.451500000000000057e+02 2.857142857142857206e+00
1.451999999999999886e+02 5.000000000000000000e+00
1.452500000000000000e+02 2.857142857142857206e+00
1.453000000000000114e+02 2.857142857142857206e+00
1.453499999999999943e+02 5.000000000000000000e+00
1.454000000000000057e+02 2.142857142857142794e+00
1.454499999999999886e+02 2.857142857142857206e+00
1.455000000000000000e+02 2.857142857142857206e+00
1.455500000000000114e+02 2.857142857142857206e+00
1.455999999999999943e+02 2.857142857142857206e+00
1.456500000000000057e+02 2.857142857142857206e+00
1.456999999999999886e+02 2.142857142857142794e+00
1.457500000000000000e+02 4.285714285714285587e+00
1.458000000000000114e+02 2.857142857142857206e+00
1.458499999999999943e+02 2.857142857142857206e+00
1.459000000000000057e+02 2.857142857142857206e+00
1.459499999999999886e+02 2.857142857142857206e+00
1.460000000000000000e+02 2.857142857142857206e+00
1.460500000000000114e+02 2.142857142857142794e+00
1.460999999999999943e+02 2.857142857142857206e+00
1.461500000000000057e+02 2.857142857142857206e+00
1.461999999999999886e+02 2.857142857142857206e+00
1.462500000000000000e+02 2.857142857142857206e+00
1.463000000000000114e+02 2.857142857142857206e+00
1.463499999999999943e+02 2.857142857142857206e+00
1.464000000000000057e+02 2.857142857142857206e+00
1.464499999999999886e+02 2.142857142857142794e+00
1.465000000000000000e+02 2.857142857142857206e+00
1.465500000000000114e+02 2.142857142857142794e+00
1.465999999999999943e+02 2.857142857142857206e+00
1.466500000000000057e+02 2.857142857142857206e+00
1.466999999999999886e+02 2.857142857142857206e+00
1.467500000000000000e+02 2.142857142857142794e+00
1.468000000000000114e+02 0.000000000000000000e+00
1.468499999999999943e+02 2.142857142857142794e+00
1.469000000000000057e+02 2.857142857142857206e+00
1.469499999999999886e+02 2.857142857142857206e+00
1.470000000000000000e+02 5.000000000000000000e+00
1.470500000000000114e+02 2.142857142857142794e+00
1.470999999999999943e+02 2.142857142857142794e+00
1.471500000000000057e+02 2.142857142857142794e+00
1.471999999999999886e+02 2.142857142857142794e+00
1.472500000000000000e+02 2.142857142857142794e+00
1.473000000000000114e+02 2.142857142857142794e+00
1.473499999999999943e+02 2.142857142857142794e+00
1.474000000000000057e+02 2.142857142857142794e+00
1.474499999999999886e+02 2.857142857142857206e+00
1.475000000000000000e+02 2.857142857142857206e+00
1.475500000000000114e+02 2.142857142857142794e+00
1.475999999999999943e+02 2.142857142857142794e+00
1.476500000000000057e+02 2.857142857142857206e+00
1.476999999999999886e+02 2.857142857142857206e+00
1.477500000000000000e+02 2.857142857142857206e+00
1.478000000000000114e+02 2.857142857142857206e+00
1.478499999999999943e+02 2.142857142857142794e+00
1.479000000000000057e+02 2.857142857142857206e+00
1.479499999999999886e+02 2.857142857142857206e+00
1.480000000000000000e+02 2.142857142857142794e+00
1.480500000000000114e+02 2.857142857142857206e+00
1.480999999999999943e+02 2.142857142857142794e+00
1.481500000000000057e+02 2.142857142857142794e+00
1.481999999999999886e+02 2.857142857142857206e+00
1.482500000000000000e+02 2.142857142857142794e+00
1.483000000000000114e+02 2.857142857142857206e+00
1.483499999999999943e+02 2.857142857142857206e+00
1.484000000000000057e+02 2.142857142857142794e+00
1.484499999999999886e+02 2.857142857142857206e+00
1.485000000000000000e+02 2.857142857142857206e+00
1.485500000000000114e+02 2.857142857142857206e+00
1.485999999999999943e+02 2.857142857142857206e+00
1.486500000000000057e+02 2.857142857142857206e+00
1.486999999999999886e+02 4.285714285714285587e+00
1.487500000000000000e+02 2.857142857142857206e+00
1.488000000000000114e+02 2.857142857142857206e+00
1.488499999999999943e+02 2.857142857142857206e+00
1.489000000000000057e+02 2.857142857142857206e+00
1.489499999999999886e+02 2.857142857142857206e+00
1.490000000000000000e+02 2.142857142857142794e+00
1.490500000000000114e+02 2.142857142857142794e+00
1.490999999999999943e+02 2.857142857142857206e+00
1.491500000000000057e+02 2.857142857142857206e+00
1.491999999999999886e+02 2.142857142857142794e+00
1.492500000000000000e+02 2.857142857142857206e+00
1.493000000000000114e+02 2.857142857142857206e+00
1.493499999999999943e+02 2.142857142857142794e+00
1.494000000000000057e+02 2.857142857142857206e+00
1.494499999999999886e+02 2.857142857142857206e+00
1.495000000000000000e+02 2.857142857142857206e+00
1.495500000000000114e+02 2.142857142857142794e+00
1.495999999999999943e+02 2.857142857142857206e+00
1.496500000000000057e+02 2.857142857142857206e+00
1.496999999999999886e+02 2.857142857142857206e+00
1.497500000000000000e+02 2.142857142857142794e+00
1.498000000000000114e+02 2.857142857142857206e+00
1.498499999999999943e+02 2.857142857142857206e+00
1.499000000000000057e+02 2.857142857142857206e+00
1.499499999999999886e+02 2.857142857142857206e+00
1.500000000000000000e+02 2.857142857142857206e+00
