# Supplementary material for: Elevated concentrations cause upright alpha-synuclein conformation at lipid interfaces
Source: Nat Commun. 2023 Sep 18;14:5731. doi: 10.1038/s41467-023-39843-1 (PMC10507035; doi:10.1038/s41467-023-39843-1)
Supplement: Supplementary file 3 — Source Data [file 41467_2023_39843_MOESM3_ESM.zip › Source Data file/FigureS12/figS12_lowLPR_corr_s4_r2.txt]

0.000000000000000000e+00 nan
5.000000000000000278e-02 nan
1.000000000000000056e-01 nan
1.499999999999999944e-01 nan
2.000000000000000111e-01 nan
2.500000000000000000e-01 nan
2.999999999999999889e-01 nan
3.499999999999999778e-01 nan
4.000000000000000222e-01 nan
4.500000000000000111e-01 nan
5.000000000000000000e-01 nan
5.500000000000000444e-01 nan
5.999999999999999778e-01 nan
6.500000000000000222e-01 nan
6.999999999999999556e-01 nan
7.500000000000000000e-01 nan
8.000000000000000444e-01 nan
8.499999999999999778e-01 nan
9.000000000000000222e-01 nan
9.499999999999999556e-01 nan
1.000000000000000000e+00 nan
1.050000000000000044e+00 nan
1.100000000000000089e+00 nan
1.149999999999999911e+00 nan
1.199999999999999956e+00 nan
1.250000000000000000e+00 nan
1.300000000000000044e+00 nan
1.350000000000000089e+00 nan
1.399999999999999911e+00 nan
1.449999999999999956e+00 nan
1.500000000000000000e+00 nan
1.550000000000000044e+00 nan
1.600000000000000089e+00 nan
1.649999999999999911e+00 nan
1.699999999999999956e+00 nan
1.750000000000000000e+00 nan
1.800000000000000044e+00 nan
1.850000000000000089e+00 nan
1.899999999999999911e+00 nan
1.949999999999999956e+00 nan
2.000000000000000000e+00 nan
2.049999999999999822e+00 nan
2.100000000000000089e+00 nan
2.149999999999999911e+00 nan
2.200000000000000178e+00 nan
2.250000000000000000e+00 nan
2.299999999999999822e+00 nan
2.350000000000000089e+00 nan
2.399999999999999911e+00 nan
2.450000000000000178e+00 nan
2.500000000000000000e+00 nan
2.549999999999999822e+00 nan
2.600000000000000089e+00 nan
2.649999999999999911e+00 nan
2.700000000000000178e+00 nan
2.750000000000000000e+00 nan
2.799999999999999822e+00 nan
2.850000000000000089e+00 nan
2.899999999999999911e+00 nan
2.950000000000000178e+00 nan
3.000000000000000000e+00 nan
3.049999999999999822e+00 nan
3.100000000000000089e+00 nan
3.149999999999999911e+00 nan
3.200000000000000178e+00 nan
3.250000000000000000e+00 nan
3.299999999999999822e+00 nan
3.350000000000000089e+00 nan
3.399999999999999911e+00 nan
3.450000000000000178e+00 nan
3.500000000000000000e+00 nan
3.549999999999999822e+00 nan
3.600000000000000089e+00 nan
3.649999999999999911e+00 nan
3.700000000000000178e+00 nan
3.750000000000000000e+00 nan
3.799999999999999822e+00 nan
3.850000000000000089e+00 nan
3.899999999999999911e+00 nan
3.950000000000000178e+00 nan
4.000000000000000000e+00 nan
4.049999999999999822e+00 nan
4.099999999999999645e+00 nan
4.150000000000000355e+00 nan
4.200000000000000178e+00 nan
4.250000000000000000e+00 nan
4.299999999999999822e+00 nan
4.349999999999999645e+00 nan
4.400000000000000355e+00 nan
4.450000000000000178e+00 nan
4.500000000000000000e+00 nan
4.549999999999999822e+00 nan
4.599999999999999645e+00 nan
4.650000000000000355e+00 nan
4.700000000000000178e+00 nan
4.750000000000000000e+00 nan
4.799999999999999822e+00 nan
4.849999999999999645e+00 nan
4.900000000000000355e+00 nan
4.950000000000000178e+00 nan
5.000000000000000000e+00 nan
5.049999999999999822e+00 nan
5.099999999999999645e+00 nan
5.150000000000000355e+00 nan
5.200000000000000178e+00 nan
5.250000000000000000e+00 nan
5.299999999999999822e+00 nan
5.349999999999999645e+00 nan
5.400000000000000355e+00 nan
5.450000000000000178e+00 nan
5.500000000000000000e+00 nan
5.549999999999999822e+00 nan
5.599999999999999645e+00 nan
5.650000000000000355e+00 nan
5.700000000000000178e+00 nan
5.750000000000000000e+00 nan
5.799999999999999822e+00 nan
5.849999999999999645e+00 nan
5.900000000000000355e+00 nan
5.950000000000000178e+00 nan
6.000000000000000000e+00 nan
6.049999999999999822e+00 nan
6.099999999999999645e+00 nan
6.150000000000000355e+00 nan
6.200000000000000178e+00 nan
6.250000000000000000e+00 nan
6.299999999999999822e+00 nan
6.349999999999999645e+00 nan
6.400000000000000355e+00 nan
6.450000000000000178e+00 nan
6.500000000000000000e+00 nan
6.549999999999999822e+00 nan
6.599999999999999645e+00 nan
6.650000000000000355e+00 nan
6.700000000000000178e+00 nan
6.750000000000000000e+00 nan
6.799999999999999822e+00 nan
6.849999999999999645e+00 nan
6.900000000000000355e+00 nan
6.950000000000000178e+00 nan
7.000000000000000000e+00 nan
7.049999999999999822e+00 nan
7.099999999999999645e+00 nan
7.150000000000000355e+00 nan
7.200000000000000178e+00 nan
7.250000000000000000e+00 nan
7.299999999999999822e+00 nan
7.349999999999999645e+00 nan
7.400000000000000355e+00 nan
7.450000000000000178e+00 nan
7.500000000000000000e+00 nan
7.549999999999999822e+00 nan
7.599999999999999645e+00 nan
7.650000000000000355e+00 nan
7.700000000000000178e+00 nan
7.750000000000000000e+00 nan
7.799999999999999822e+00 nan
7.849999999999999645e+00 nan
7.900000000000000355e+00 nan
7.950000000000000178e+00 nan
8.000000000000000000e+00 nan
8.050000000000000711e+00 nan
8.099999999999999645e+00 nan
8.150000000000000355e+00 nan
8.199999999999999289e+00 nan
8.250000000000000000e+00 nan
8.300000000000000711e+00 nan
8.349999999999999645e+00 nan
8.400000000000000355e+00 nan
8.449999999999999289e+00 nan
8.500000000000000000e+00 nan
8.550000000000000711e+00 nan
8.599999999999999645e+00 nan
8.650000000000000355e+00 nan
8.699999999999999289e+00 nan
8.750000000000000000e+00 nan
8.800000000000000711e+00 nan
8.849999999999999645e+00 nan
8.900000000000000355e+00 nan
8.949999999999999289e+00 nan
9.000000000000000000e+00 nan
9.050000000000000711e+00 nan
9.099999999999999645e+00 nan
9.150000000000000355e+00 nan
9.199999999999999289e+00 nan
9.250000000000000000e+00 nan
9.300000000000000711e+00 nan
9.349999999999999645e+00 nan
9.400000000000000355e+00 nan
9.449999999999999289e+00 nan
9.500000000000000000e+00 nan
9.550000000000000711e+00 nan
9.599999999999999645e+00 nan
9.650000000000000355e+00 nan
9.699999999999999289e+00 nan
9.750000000000000000e+00 nan
9.800000000000000711e+00 nan
9.849999999999999645e+00 nan
9.900000000000000355e+00 nan
9.949999999999999289e+00 nan
1.000000000000000000e+01 nan
1.005000000000000071e+01 nan
1.009999999999999964e+01 nan
1.015000000000000036e+01 nan
1.019999999999999929e+01 nan
1.025000000000000000e+01 nan
1.030000000000000071e+01 nan
1.034999999999999964e+01 nan
1.040000000000000036e+01 nan
1.044999999999999929e+01 nan
1.050000000000000000e+01 nan
1.055000000000000071e+01 nan
1.059999999999999964e+01 nan
1.065000000000000036e+01 nan
1.069999999999999929e+01 nan
1.075000000000000000e+01 nan
1.080000000000000071e+01 nan
1.084999999999999964e+01 nan
1.090000000000000036e+01 nan
1.094999999999999929e+01 nan
1.100000000000000000e+01 nan
1.105000000000000071e+01 nan
1.109999999999999964e+01 nan
1.115000000000000036e+01 nan
1.119999999999999929e+01 nan
1.125000000000000000e+01 nan
1.130000000000000071e+01 nan
1.134999999999999964e+01 nan
1.140000000000000036e+01 nan
1.144999999999999929e+01 nan
1.150000000000000000e+01 nan
1.155000000000000071e+01 nan
1.159999999999999964e+01 nan
1.165000000000000036e+01 nan
1.169999999999999929e+01 nan
1.175000000000000000e+01 nan
1.180000000000000071e+01 nan
1.184999999999999964e+01 nan
1.190000000000000036e+01 nan
1.194999999999999929e+01 nan
1.200000000000000000e+01 nan
1.205000000000000071e+01 nan
1.209999999999999964e+01 nan
1.215000000000000036e+01 nan
1.219999999999999929e+01 nan
1.225000000000000000e+01 nan
1.230000000000000071e+01 nan
1.234999999999999964e+01 nan
1.240000000000000036e+01 nan
1.244999999999999929e+01 nan
1.250000000000000000e+01 nan
1.255000000000000071e+01 nan
1.259999999999999964e+01 nan
1.265000000000000036e+01 nan
1.269999999999999929e+01 nan
1.275000000000000000e+01 nan
1.280000000000000071e+01 nan
1.284999999999999964e+01 nan
1.290000000000000036e+01 nan
1.294999999999999929e+01 nan
1.300000000000000000e+01 nan
1.305000000000000071e+01 nan
1.309999999999999964e+01 nan
1.315000000000000036e+01 nan
1.319999999999999929e+01 nan
1.325000000000000000e+01 nan
1.330000000000000071e+01 nan
1.334999999999999964e+01 nan
1.340000000000000036e+01 nan
1.344999999999999929e+01 nan
1.350000000000000000e+01 nan
1.355000000000000071e+01 nan
1.359999999999999964e+01 nan
1.365000000000000036e+01 nan
1.369999999999999929e+01 nan
1.375000000000000000e+01 nan
1.380000000000000071e+01 nan
1.384999999999999964e+01 nan
1.390000000000000036e+01 nan
1.394999999999999929e+01 nan
1.400000000000000000e+01 nan
1.405000000000000071e+01 nan
1.409999999999999964e+01 nan
1.415000000000000036e+01 nan
1.419999999999999929e+01 nan
1.425000000000000000e+01 nan
1.430000000000000071e+01 nan
1.434999999999999964e+01 nan
1.440000000000000036e+01 nan
1.444999999999999929e+01 nan
1.450000000000000000e+01 nan
1.455000000000000071e+01 nan
1.459999999999999964e+01 nan
1.465000000000000036e+01 nan
1.469999999999999929e+01 nan
1.475000000000000000e+01 nan
1.480000000000000071e+01 nan
1.484999999999999964e+01 nan
1.490000000000000036e+01 nan
1.494999999999999929e+01 nan
1.500000000000000000e+01 nan
1.505000000000000071e+01 nan
1.509999999999999964e+01 nan
1.515000000000000036e+01 nan
1.519999999999999929e+01 nan
1.525000000000000000e+01 nan
1.530000000000000071e+01 nan
1.534999999999999964e+01 nan
1.540000000000000036e+01 nan
1.544999999999999929e+01 nan
1.550000000000000000e+01 nan
1.555000000000000071e+01 nan
1.559999999999999964e+01 nan
1.565000000000000036e+01 nan
1.569999999999999929e+01 nan
1.575000000000000000e+01 nan
1.580000000000000071e+01 nan
1.584999999999999964e+01 nan
1.590000000000000036e+01 nan
1.594999999999999929e+01 nan
1.600000000000000000e+01 nan
1.605000000000000071e+01 nan
1.610000000000000142e+01 nan
1.614999999999999858e+01 nan
1.619999999999999929e+01 nan
1.625000000000000000e+01 nan
1.630000000000000071e+01 nan
1.635000000000000142e+01 nan
1.639999999999999858e+01 nan
1.644999999999999929e+01 nan
1.650000000000000000e+01 nan
1.655000000000000071e+01 nan
1.660000000000000142e+01 nan
1.664999999999999858e+01 nan
1.669999999999999929e+01 nan
1.675000000000000000e+01 nan
1.680000000000000071e+01 nan
1.685000000000000142e+01 nan
1.689999999999999858e+01 nan
1.694999999999999929e+01 nan
1.700000000000000000e+01 nan
1.705000000000000071e+01 nan
1.710000000000000142e+01 nan
1.714999999999999858e+01 nan
1.719999999999999929e+01 nan
1.725000000000000000e+01 nan
1.730000000000000071e+01 nan
1.735000000000000142e+01 nan
1.739999999999999858e+01 nan
1.744999999999999929e+01 nan
1.750000000000000000e+01 nan
1.755000000000000071e+01 nan
1.760000000000000142e+01 nan
1.764999999999999858e+01 nan
1.769999999999999929e+01 nan
1.775000000000000000e+01 nan
1.780000000000000071e+01 nan
1.785000000000000142e+01 nan
1.789999999999999858e+01 nan
1.794999999999999929e+01 nan
1.800000000000000000e+01 nan
1.805000000000000071e+01 nan
1.810000000000000142e+01 nan
1.814999999999999858e+01 nan
1.819999999999999929e+01 nan
1.825000000000000000e+01 nan
1.830000000000000071e+01 nan
1.835000000000000142e+01 nan
1.839999999999999858e+01 nan
1.844999999999999929e+01 nan
1.850000000000000000e+01 nan
1.855000000000000071e+01 nan
1.860000000000000142e+01 nan
1.864999999999999858e+01 nan
1.869999999999999929e+01 nan
1.875000000000000000e+01 nan
1.880000000000000071e+01 nan
1.885000000000000142e+01 nan
1.889999999999999858e+01 nan
1.894999999999999929e+01 nan
1.900000000000000000e+01 nan
1.905000000000000071e+01 nan
1.910000000000000142e+01 nan
1.914999999999999858e+01 nan
1.919999999999999929e+01 nan
1.925000000000000000e+01 nan
1.930000000000000071e+01 nan
1.935000000000000142e+01 nan
1.939999999999999858e+01 nan
1.944999999999999929e+01 nan
1.950000000000000000e+01 nan
1.955000000000000071e+01 nan
1.960000000000000142e+01 nan
1.964999999999999858e+01 nan
1.969999999999999929e+01 nan
1.975000000000000000e+01 nan
1.980000000000000071e+01 nan
1.985000000000000142e+01 nan
1.989999999999999858e+01 nan
1.994999999999999929e+01 nan
2.000000000000000000e+01 nan
2.005000000000000071e+01 nan
2.010000000000000142e+01 nan
2.014999999999999858e+01 nan
2.019999999999999929e+01 nan
2.025000000000000000e+01 nan
2.030000000000000071e+01 nan
2.035000000000000142e+01 nan
2.039999999999999858e+01 nan
2.044999999999999929e+01 nan
2.050000000000000000e+01 nan
2.055000000000000071e+01 nan
2.060000000000000142e+01 nan
2.064999999999999858e+01 nan
2.069999999999999929e+01 nan
2.075000000000000000e+01 nan
2.080000000000000071e+01 nan
2.085000000000000142e+01 nan
2.089999999999999858e+01 nan
2.094999999999999929e+01 nan
2.100000000000000000e+01 nan
2.105000000000000071e+01 nan
2.110000000000000142e+01 nan
2.114999999999999858e+01 nan
2.119999999999999929e+01 nan
2.125000000000000000e+01 nan
2.130000000000000071e+01 nan
2.135000000000000142e+01 nan
2.139999999999999858e+01 nan
2.144999999999999929e+01 nan
2.150000000000000000e+01 nan
2.155000000000000071e+01 nan
2.160000000000000142e+01 nan
2.164999999999999858e+01 nan
2.169999999999999929e+01 nan
2.175000000000000000e+01 nan
2.180000000000000071e+01 nan
2.185000000000000142e+01 nan
2.189999999999999858e+01 nan
2.194999999999999929e+01 nan
2.200000000000000000e+01 nan
2.205000000000000071e+01 nan
2.210000000000000142e+01 nan
2.214999999999999858e+01 nan
2.219999999999999929e+01 nan
2.225000000000000000e+01 nan
2.230000000000000071e+01 nan
2.235000000000000142e+01 nan
2.239999999999999858e+01 nan
2.244999999999999929e+01 nan
2.250000000000000000e+01 nan
2.255000000000000071e+01 nan
2.260000000000000142e+01 nan
2.264999999999999858e+01 nan
2.269999999999999929e+01 nan
2.275000000000000000e+01 nan
2.280000000000000071e+01 nan
2.285000000000000142e+01 nan
2.289999999999999858e+01 nan
2.294999999999999929e+01 nan
2.300000000000000000e+01 nan
2.305000000000000071e+01 nan
2.310000000000000142e+01 nan
2.314999999999999858e+01 nan
2.319999999999999929e+01 nan
2.325000000000000000e+01 nan
2.330000000000000071e+01 nan
2.335000000000000142e+01 nan
2.339999999999999858e+01 nan
2.344999999999999929e+01 nan
2.350000000000000000e+01 nan
2.355000000000000071e+01 nan
2.360000000000000142e+01 nan
2.364999999999999858e+01 nan
2.369999999999999929e+01 nan
2.375000000000000000e+01 nan
2.380000000000000071e+01 nan
2.385000000000000142e+01 nan
2.389999999999999858e+01 nan
2.394999999999999929e+01 nan
2.400000000000000000e+01 nan
2.405000000000000071e+01 nan
2.410000000000000142e+01 nan
2.414999999999999858e+01 nan
2.419999999999999929e+01 nan
2.425000000000000000e+01 nan
2.430000000000000071e+01 nan
2.435000000000000142e+01 nan
2.439999999999999858e+01 nan
2.444999999999999929e+01 nan
2.450000000000000000e+01 nan
2.455000000000000071e+01 nan
2.460000000000000142e+01 nan
2.464999999999999858e+01 nan
2.469999999999999929e+01 nan
2.475000000000000000e+01 nan
2.480000000000000071e+01 nan
2.485000000000000142e+01 nan
2.489999999999999858e+01 nan
2.494999999999999929e+01 7.900193385309713101e-02
2.500000000000000000e+01 8.185738337190340275e-02
2.505000000000000071e+01 8.103537102733429642e-02
2.510000000000000142e+01 8.309788174618233658e-02
2.514999999999999858e+01 8.444263941390892092e-02
2.519999999999999929e+01 8.434731027751275756e-02
2.525000000000000000e+01 8.333777277138360029e-02
2.530000000000000071e+01 8.446625464926793558e-02
2.535000000000000142e+01 8.660646678697972445e-02
2.539999999999999858e+01 8.300048885523315934e-02
2.544999999999999929e+01 8.810970081952099187e-02
2.550000000000000000e+01 8.597014516532543171e-02
2.555000000000000071e+01 8.203142439036678613e-02
2.560000000000000142e+01 7.917980636190950772e-02
2.564999999999999858e+01 7.437888856932675652e-02
2.569999999999999929e+01 7.428814564412924981e-02
2.575000000000000000e+01 6.836410472328169341e-02
2.580000000000000071e+01 7.003230264332102606e-02
2.585000000000000142e+01 7.069453824715625501e-02
2.589999999999999858e+01 6.769717151399896882e-02
2.594999999999999929e+01 6.568162166826729820e-02
2.600000000000000000e+01 6.599256513230969401e-02
2.605000000000000071e+01 6.938413789209053883e-02
2.610000000000000142e+01 6.931847386298944924e-02
2.614999999999999858e+01 6.793285379650722267e-02
2.619999999999999929e+01 6.985166419843967522e-02
2.625000000000000000e+01 7.046452666852213997e-02
2.630000000000000071e+01 7.052528616308308129e-02
2.635000000000000142e+01 6.299600440427674530e-02
2.639999999999999858e+01 6.387706220890831954e-02
2.644999999999999929e+01 6.603725882588544482e-02
2.650000000000000000e+01 6.869807512589384824e-02
2.655000000000000071e+01 6.850950920771331498e-02
2.660000000000000142e+01 7.308120174372846611e-02
2.664999999999999858e+01 7.389195383200071465e-02
2.669999999999999929e+01 7.467533896081486600e-02
2.675000000000000000e+01 7.463297553486757108e-02
2.680000000000000071e+01 7.477718902046465166e-02
2.685000000000000142e+01 7.331233752131265102e-02
2.689999999999999858e+01 7.522188862991907587e-02
2.694999999999999929e+01 7.450873207351850491e-02
2.700000000000000000e+01 6.085005626341997292e-02
2.705000000000000071e+01 6.052021321427283190e-02
2.710000000000000142e+01 5.942787555087561402e-02
2.714999999999999858e+01 6.138305825166648355e-02
2.719999999999999929e+01 6.593285658634782942e-02
2.725000000000000000e+01 6.703626955742791882e-02
2.730000000000000071e+01 6.832169322382238008e-02
2.735000000000000142e+01 6.800914852297744451e-02
2.739999999999999858e+01 6.358811950024531590e-02
2.744999999999999929e+01 6.475749197163956083e-02
2.750000000000000000e+01 6.503436215584117164e-02
2.755000000000000071e+01 6.550689168546483532e-02
2.760000000000000142e+01 6.581998382392123537e-02
2.764999999999999858e+01 6.783031203163780720e-02
2.769999999999999929e+01 6.754057380362327168e-02
2.775000000000000000e+01 6.865558584876026160e-02
2.780000000000000071e+01 6.927872403423526726e-02
2.785000000000000142e+01 7.063979579836882072e-02
2.789999999999999858e+01 7.232271012947534550e-02
2.794999999999999929e+01 7.411625461245960333e-02
2.800000000000000000e+01 7.517005288115759243e-02
2.805000000000000071e+01 7.303296992665464504e-02
2.810000000000000142e+01 7.401309314595824751e-02
2.814999999999999858e+01 7.456704847604958553e-02
2.819999999999999929e+01 7.303867774806235835e-02
2.825000000000000000e+01 7.455977175489944542e-02
2.830000000000000071e+01 7.605055991203593657e-02
2.835000000000000142e+01 7.958887274639819820e-02
2.839999999999999858e+01 8.232839667322272570e-02
2.844999999999999929e+01 8.215180455206418098e-02
2.850000000000000000e+01 8.309197007862215156e-02
2.855000000000000071e+01 8.599307354959337402e-02
2.860000000000000142e+01 8.690188814557849029e-02
2.864999999999999858e+01 8.636899431051703324e-02
2.869999999999999929e+01 8.101683271168011458e-02
2.875000000000000000e+01 7.916116030127677561e-02
2.880000000000000071e+01 7.738787259085516679e-02
2.885000000000000142e+01 7.795594719130900796e-02
2.889999999999999858e+01 7.932864868550638937e-02
2.894999999999999929e+01 7.979591312331553443e-02
2.900000000000000000e+01 7.916240235391540370e-02
2.905000000000000071e+01 8.158348801689303820e-02
2.910000000000000142e+01 8.672405591954680804e-02
2.914999999999999858e+01 8.722457824163226681e-02
2.919999999999999929e+01 8.700437688440336437e-02
2.925000000000000000e+01 8.944783467420082401e-02
2.930000000000000071e+01 8.862865421453720860e-02
2.935000000000000142e+01 8.763099143436590965e-02
2.939999999999999858e+01 8.888684747691009969e-02
2.944999999999999929e+01 8.629981593123725592e-02
2.950000000000000000e+01 8.575186967770272173e-02
2.955000000000000071e+01 8.540907719757161176e-02
2.960000000000000142e+01 7.431447044217520670e-02
2.964999999999999858e+01 7.469511243840702697e-02
2.969999999999999929e+01 7.451251469143650719e-02
2.975000000000000000e+01 7.581910766528343615e-02
2.980000000000000071e+01 7.236707435454380055e-02
2.985000000000000142e+01 7.391233164144543621e-02
2.989999999999999858e+01 7.419652157914319313e-02
2.994999999999999929e+01 7.596229686644399848e-02
3.000000000000000000e+01 7.647954992282082753e-02
3.005000000000000071e+01 6.432212103145788784e-02
3.010000000000000142e+01 6.446821755451315195e-02
3.014999999999999858e+01 6.347328252569200968e-02
3.019999999999999929e+01 6.357326751475141091e-02
3.025000000000000000e+01 6.606780782077296965e-02
3.030000000000000071e+01 6.744982890637288286e-02
3.035000000000000142e+01 6.707775649035899179e-02
3.039999999999999858e+01 5.805923641024410276e-02
3.044999999999999929e+01 6.005863733558430145e-02
3.050000000000000000e+01 6.059797993617248302e-02
3.055000000000000071e+01 5.907270341322199553e-02
3.060000000000000142e+01 6.030164810172878448e-02
3.064999999999999858e+01 6.069847544197581185e-02
3.069999999999999929e+01 6.104427570081852328e-02
3.075000000000000000e+01 6.219547646615541242e-02
3.080000000000000071e+01 6.092152098187829379e-02
3.085000000000000142e+01 6.127384479332228379e-02
3.089999999999999858e+01 6.302965429967069544e-02
3.094999999999999929e+01 5.600012017013413640e-02
3.100000000000000000e+01 5.646178719284921516e-02
3.105000000000000071e+01 5.671210668553413464e-02
3.110000000000000142e+01 5.864969575807275209e-02
3.114999999999999858e+01 5.784647448261393682e-02
3.119999999999999929e+01 6.122451445300722273e-02
3.125000000000000000e+01 6.203464177722451539e-02
3.130000000000000071e+01 6.308501866618056175e-02
3.135000000000000142e+01 6.325086928273677966e-02
3.139999999999999858e+01 6.552452543541743835e-02
3.144999999999999929e+01 6.714979404060965329e-02
3.150000000000000000e+01 6.618305731326672159e-02
3.155000000000000071e+01 6.808004751826608747e-02
3.160000000000000142e+01 7.517028269397700579e-02
3.164999999999999858e+01 7.495481971458783921e-02
3.169999999999999929e+01 7.490381044730953786e-02
3.175000000000000000e+01 7.252670600778456100e-02
3.180000000000000071e+01 7.322739343478798513e-02
3.185000000000000142e+01 7.228323119710812483e-02
3.189999999999999858e+01 7.270669688602648950e-02
3.194999999999999929e+01 7.422233418607034061e-02
3.200000000000000000e+01 7.726672439298883088e-02
3.204999999999999716e+01 8.181661793154947071e-02
3.210000000000000142e+01 8.167340665684028056e-02
3.214999999999999858e+01 8.366626358855286383e-02
3.220000000000000284e+01 8.271425018844981436e-02
3.225000000000000000e+01 8.117743616584685573e-02
3.229999999999999716e+01 8.122334400214950567e-02
3.235000000000000142e+01 8.106164431996830400e-02
3.239999999999999858e+01 7.865656929685554966e-02
3.245000000000000284e+01 7.670779781401147746e-02
3.250000000000000000e+01 7.969393664627438811e-02
3.254999999999999716e+01 8.175691137725618618e-02
3.260000000000000142e+01 8.135316526393138181e-02
3.264999999999999858e+01 7.952898839729169445e-02
3.270000000000000284e+01 7.899199148803191795e-02
3.275000000000000000e+01 8.333923822940716986e-02
3.279999999999999716e+01 8.474383048147397790e-02
3.285000000000000142e+01 8.252069197127868960e-02
3.289999999999999858e+01 8.337181243067660896e-02
3.295000000000000284e+01 8.174658542225329838e-02
3.300000000000000000e+01 8.398026199997872532e-02
3.304999999999999716e+01 9.433025608890414915e-02
3.310000000000000142e+01 9.553136615582830116e-02
3.314999999999999858e+01 9.463815149709149666e-02
3.320000000000000284e+01 9.311808773439948783e-02
3.325000000000000000e+01 9.591331439475712928e-02
3.329999999999999716e+01 8.848748867561474774e-02
3.335000000000000142e+01 8.889863896128367970e-02
3.339999999999999858e+01 9.109668115007682476e-02
3.345000000000000284e+01 9.190291489021182314e-02
3.350000000000000000e+01 9.147761359836746597e-02
3.354999999999999716e+01 9.062910503783822014e-02
3.360000000000000142e+01 8.909463383560976835e-02
3.364999999999999858e+01 8.930927920349676641e-02
3.370000000000000284e+01 8.378652542025971650e-02
3.375000000000000000e+01 8.863154672878206797e-02
3.379999999999999716e+01 8.873214461906288320e-02
3.385000000000000142e+01 9.031655165398677632e-02
3.389999999999999858e+01 8.890673484215053102e-02
3.395000000000000284e+01 8.793496270199237241e-02
3.400000000000000000e+01 8.798680492390803520e-02
3.404999999999999716e+01 8.889654648452112451e-02
3.410000000000000142e+01 9.202385822892940326e-02
3.414999999999999858e+01 9.046217440244411212e-02
3.420000000000000284e+01 8.951114902960308206e-02
3.425000000000000000e+01 9.202111924381800590e-02
3.429999999999999716e+01 8.619962008052847735e-02
3.435000000000000142e+01 8.461552043625826525e-02
3.439999999999999858e+01 8.643849299798483932e-02
3.445000000000000284e+01 8.632910593724130166e-02
3.450000000000000000e+01 8.720388744031859485e-02
3.454999999999999716e+01 9.601614592889524957e-02
3.460000000000000142e+01 9.570515180294944524e-02
3.464999999999999858e+01 9.264696411580243540e-02
3.470000000000000284e+01 9.318642944584713816e-02
3.475000000000000000e+01 9.296298765685656607e-02
3.479999999999999716e+01 9.387871359561922313e-02
3.485000000000000142e+01 9.341330533552728854e-02
3.489999999999999858e+01 9.464275165700598846e-02
3.495000000000000284e+01 9.651861385234249135e-02
3.500000000000000000e+01 9.918798561898840849e-02
3.504999999999999716e+01 1.005999089247275186e-01
3.510000000000000142e+01 1.012538671856577921e-01
3.514999999999999858e+01 1.011206852065673206e-01
3.520000000000000284e+01 1.009244808643241231e-01
3.525000000000000000e+01 9.928946970847267461e-02
3.529999999999999716e+01 9.492264205093985108e-02
3.535000000000000142e+01 9.485327188527960252e-02
3.539999999999999858e+01 9.413386000223296357e-02
3.545000000000000284e+01 9.451394715192912299e-02
3.550000000000000000e+01 9.405716699405741732e-02
3.554999999999999716e+01 9.384555393063270801e-02
3.560000000000000142e+01 9.424756280971245681e-02
3.564999999999999858e+01 9.605303774313789233e-02
3.570000000000000284e+01 9.873252141718744102e-02
3.575000000000000000e+01 1.011984219016989345e-01
3.579999999999999716e+01 1.021748339757264923e-01
3.585000000000000142e+01 1.023625219508389750e-01
3.589999999999999858e+01 1.008571320368304020e-01
3.595000000000000284e+01 9.829746024411961658e-02
3.600000000000000000e+01 1.013735202995402207e-01
3.604999999999999716e+01 9.968498114242783925e-02
3.610000000000000142e+01 9.865604982004250179e-02
3.614999999999999858e+01 9.937532896987465170e-02
3.620000000000000284e+01 9.756008233003891916e-02
3.625000000000000000e+01 9.888826119770290080e-02
3.629999999999999716e+01 9.889085203406415558e-02
3.635000000000000142e+01 9.814848729546056527e-02
3.639999999999999858e+01 9.852002630604099476e-02
3.645000000000000284e+01 8.954958236073656819e-02
3.650000000000000000e+01 9.003749304691913147e-02
3.654999999999999716e+01 9.110664614650369753e-02
3.660000000000000142e+01 9.053519811763459380e-02
3.664999999999999858e+01 9.273343004886980268e-02
3.670000000000000284e+01 8.957674448461855343e-02
3.675000000000000000e+01 9.027024780577190544e-02
3.679999999999999716e+01 9.149493052774572421e-02
3.685000000000000142e+01 8.884613552706994988e-02
3.689999999999999858e+01 8.676496768764101197e-02
3.695000000000000284e+01 8.252404685580516652e-02
3.700000000000000000e+01 8.025594581655476345e-02
3.704999999999999716e+01 8.103163722524076018e-02
3.710000000000000142e+01 8.049651490988554703e-02
3.714999999999999858e+01 8.038668508671413526e-02
3.720000000000000284e+01 7.772969898840018099e-02
3.725000000000000000e+01 7.250139841330002777e-02
3.729999999999999716e+01 7.173435847863202097e-02
3.735000000000000142e+01 7.060630680415638794e-02
3.739999999999999858e+01 7.044782615719391572e-02
3.745000000000000284e+01 6.828559362208991290e-02
3.750000000000000000e+01 6.728917190356542566e-02
3.754999999999999716e+01 6.828085416145868169e-02
3.760000000000000142e+01 6.609862165449532923e-02
3.764999999999999858e+01 6.525469132442925091e-02
3.770000000000000284e+01 6.371293533838011391e-02
3.775000000000000000e+01 6.402190235140506336e-02
3.779999999999999716e+01 6.244828109306446023e-02
3.785000000000000142e+01 6.190547989959032521e-02
3.789999999999999858e+01 6.275051775080019156e-02
3.795000000000000284e+01 5.902899996526282667e-02
3.800000000000000000e+01 5.818286603293924136e-02
3.804999999999999716e+01 5.822405988813402627e-02
3.810000000000000142e+01 5.864539992691956971e-02
3.814999999999999858e+01 5.909135077242511080e-02
3.820000000000000284e+01 6.234079315007152317e-02
3.825000000000000000e+01 6.299957471397961417e-02
3.829999999999999716e+01 6.188302264822898718e-02
3.835000000000000142e+01 6.235587999032717044e-02
3.839999999999999858e+01 6.222817378073360745e-02
3.845000000000000284e+01 6.392179664735753164e-02
3.850000000000000000e+01 6.833903176771277677e-02
3.854999999999999716e+01 6.748661999953781132e-02
3.860000000000000142e+01 6.776344693096589267e-02
3.864999999999999858e+01 6.277540393666844465e-02
3.870000000000000284e+01 5.961079971512314030e-02
3.875000000000000000e+01 6.045585542516920818e-02
3.879999999999999716e+01 5.624666490836089522e-02
3.885000000000000142e+01 5.199996579202237346e-02
3.889999999999999858e+01 5.074773254287626850e-02
3.895000000000000284e+01 5.158611873355601479e-02
3.900000000000000000e+01 5.124975121212134443e-02
3.904999999999999716e+01 4.721249819616279986e-02
3.910000000000000142e+01 4.653008666126590837e-02
3.914999999999999858e+01 4.587633374055742619e-02
3.920000000000000284e+01 4.437911650769631872e-02
3.925000000000000000e+01 4.580935549435243004e-02
3.929999999999999716e+01 4.560998014333958461e-02
3.935000000000000142e+01 4.239747050333626810e-02
3.939999999999999858e+01 4.202802612337074722e-02
3.945000000000000284e+01 4.193601346756554993e-02
3.950000000000000000e+01 4.202533208457694125e-02
3.954999999999999716e+01 4.281847241717747637e-02
3.960000000000000142e+01 4.275653151735613056e-02
3.964999999999999858e+01 4.316681295277028513e-02
3.970000000000000284e+01 4.517860717457395509e-02
3.975000000000000000e+01 4.707124456433735282e-02
3.979999999999999716e+01 4.650982427432257676e-02
3.985000000000000142e+01 4.871035305279966532e-02
3.989999999999999858e+01 5.074517340192793990e-02
3.995000000000000284e+01 5.070844853505789007e-02
4.000000000000000000e+01 4.985091019667788059e-02
4.004999999999999716e+01 4.893775043826182475e-02
4.010000000000000142e+01 4.984256687272003994e-02
4.014999999999999858e+01 5.001440399138763065e-02
4.020000000000000284e+01 5.131844410888792424e-02
4.025000000000000000e+01 4.836532082655019965e-02
4.029999999999999716e+01 4.859511975111891618e-02
4.035000000000000142e+01 5.023503513181108715e-02
4.039999999999999858e+01 5.570555350934087990e-02
4.045000000000000284e+01 5.414987414654351405e-02
4.050000000000000000e+01 5.443771857529598746e-02
4.054999999999999716e+01 5.369407977343500921e-02
4.060000000000000142e+01 5.568067383160905243e-02
4.064999999999999858e+01 5.534248217788473312e-02
4.070000000000000284e+01 5.382742582187908381e-02
4.075000000000000000e+01 5.205638394418675430e-02
4.079999999999999716e+01 5.132980006897313457e-02
4.085000000000000142e+01 5.140523438862994177e-02
4.089999999999999858e+01 4.972857302540579366e-02
4.095000000000000284e+01 5.135850546253092896e-02
4.100000000000000000e+01 5.160019166541197216e-02
4.104999999999999716e+01 5.242635983754515006e-02
4.110000000000000142e+01 4.780828040199927575e-02
4.114999999999999858e+01 4.910706830143346524e-02
4.120000000000000284e+01 4.833538932988117737e-02
4.125000000000000000e+01 4.674738673124086835e-02
4.129999999999999716e+01 4.656171679242471911e-02
4.135000000000000142e+01 4.776562343220470963e-02
4.139999999999999858e+01 4.624834964645430785e-02
4.145000000000000284e+01 4.188380749433393002e-02
4.150000000000000000e+01 4.366881081188602604e-02
4.154999999999999716e+01 4.429878756306594723e-02
4.160000000000000142e+01 4.203623762121103113e-02
4.164999999999999858e+01 4.191602464354767660e-02
4.170000000000000284e+01 4.274501284125201139e-02
4.175000000000000000e+01 4.359792088870713400e-02
4.179999999999999716e+01 4.372937843217055559e-02
4.185000000000000142e+01 4.227392925995415024e-02
4.189999999999999858e+01 4.248032613000120999e-02
4.195000000000000284e+01 4.055869069451167180e-02
4.200000000000000000e+01 3.550280002977002775e-02
4.204999999999999716e+01 3.678744178100428613e-02
4.210000000000000142e+01 3.235235279801414177e-02
4.214999999999999858e+01 3.225781618800697970e-02
4.220000000000000284e+01 3.101936113570968531e-02
4.225000000000000000e+01 2.501632230378376259e-02
4.229999999999999716e+01 2.524360418095097577e-02
4.235000000000000142e+01 2.647193521863229482e-02
4.239999999999999858e+01 2.940301952037470412e-02
4.245000000000000284e+01 2.990387199128511503e-02
4.250000000000000000e+01 2.730177492246529947e-02
4.254999999999999716e+01 2.631421573200822331e-02
4.260000000000000142e+01 2.802525496375096042e-02
4.264999999999999858e+01 2.853609806887185893e-02
4.270000000000000284e+01 3.054880373458216877e-02
4.275000000000000000e+01 3.251633062919780798e-02
4.279999999999999716e+01 3.329459791362300580e-02
4.285000000000000142e+01 3.674520888266630259e-02
4.289999999999999858e+01 3.413783702130331055e-02
4.295000000000000284e+01 3.727587420092121767e-02
4.300000000000000000e+01 3.715692384877457288e-02
4.304999999999999716e+01 3.717175788362804545e-02
4.310000000000000142e+01 3.743995661273630954e-02
4.314999999999999858e+01 3.752726628382777735e-02
4.320000000000000284e+01 3.767987586326890237e-02
4.325000000000000000e+01 3.557459941304098872e-02
4.329999999999999716e+01 3.610922636452205264e-02
4.335000000000000142e+01 3.583001081143768335e-02
4.339999999999999858e+01 3.634889122569898851e-02
4.345000000000000284e+01 3.552819457213377691e-02
4.350000000000000000e+01 3.638833912534355369e-02
4.354999999999999716e+01 3.628788865443818845e-02
4.360000000000000142e+01 3.190847931674693772e-02
4.364999999999999858e+01 3.220077565710283141e-02
4.370000000000000284e+01 2.768408222530839569e-02
4.375000000000000000e+01 2.969139447671834825e-02
4.379999999999999716e+01 3.026438787351425075e-02
4.385000000000000142e+01 3.325894668677512045e-02
4.389999999999999858e+01 3.480112680182973622e-02
4.395000000000000284e+01 3.583711488901023673e-02
4.400000000000000000e+01 3.536173583584089480e-02
4.404999999999999716e+01 3.824131763411666579e-02
4.410000000000000142e+01 3.799531827416019469e-02
4.414999999999999858e+01 3.688842321378998923e-02
4.420000000000000284e+01 3.570121827838504402e-02
4.425000000000000000e+01 3.306087201290210803e-02
4.429999999999999716e+01 3.222065604181102022e-02
4.435000000000000142e+01 2.537436008594837200e-02
4.439999999999999858e+01 3.180331631762678413e-02
4.445000000000000284e+01 3.317289541123156354e-02
4.450000000000000000e+01 4.212409798805649697e-02
4.454999999999999716e+01 4.059620407772911860e-02
4.460000000000000142e+01 4.069687642176297859e-02
4.464999999999999858e+01 4.309748953846227748e-02
4.470000000000000284e+01 4.350494684342727514e-02
4.475000000000000000e+01 4.503565757005815323e-02
4.479999999999999716e+01 4.460899359849298390e-02
4.485000000000000142e+01 4.512585629558166223e-02
4.489999999999999858e+01 4.196175161797966596e-02
4.495000000000000284e+01 2.763180646225791084e-02
4.500000000000000000e+01 2.639972734591103376e-02
4.504999999999999716e+01 2.867633942797453983e-02
4.510000000000000142e+01 2.770487620740469739e-02
4.514999999999999858e+01 2.579283785288742636e-02
4.520000000000000284e+01 2.557681205247967424e-02
4.525000000000000000e+01 2.168135429110118126e-02
4.529999999999999716e+01 2.152382246009126518e-02
4.535000000000000142e+01 2.205328355144817176e-02
4.539999999999999858e+01 2.069360912964019958e-02
4.545000000000000284e+01 2.066238737550666477e-02
4.550000000000000000e+01 1.725628548578806917e-02
4.554999999999999716e+01 1.829055744841589365e-02
4.560000000000000142e+01 1.843644663278544080e-02
4.564999999999999858e+01 1.825916522844312981e-02
4.570000000000000284e+01 1.766879526157823579e-02
4.575000000000000000e+01 1.609518971048591596e-02
4.579999999999999716e+01 1.489638357721067598e-02
4.585000000000000142e+01 1.502452647131571895e-02
4.589999999999999858e+01 1.412606967726001521e-02
4.595000000000000284e+01 1.073292975862637222e-03
4.600000000000000000e+01 -4.415968270671533948e-03
4.604999999999999716e+01 -3.170650920651231584e-03
4.610000000000000142e+01 -1.955038521667092424e-03
4.614999999999999858e+01 -3.545372883660128337e-03
4.620000000000000284e+01 -3.628556718012019861e-03
4.625000000000000000e+01 -7.765950000888665640e-03
4.629999999999999716e+01 -5.657927490857580372e-03
4.635000000000000142e+01 -5.515226712186534382e-03
4.639999999999999858e+01 -4.769589260100107544e-03
4.645000000000000284e+01 -9.175432500460298929e-03
4.650000000000000000e+01 -9.036904404372516492e-03
4.654999999999999716e+01 -1.007505724234039092e-02
4.660000000000000142e+01 -1.095179578614142654e-02
4.664999999999999858e+01 -1.073559179709091850e-02
4.670000000000000284e+01 -1.096417780149396178e-02
4.675000000000000000e+01 -9.876319613531941988e-03
4.679999999999999716e+01 -1.067348592465739397e-02
4.685000000000000142e+01 -6.622128644280193994e-03
4.689999999999999858e+01 -5.589845466754067224e-03
4.695000000000000284e+01 -5.467661571348599904e-03
4.700000000000000000e+01 -3.783734263551722515e-03
4.704999999999999716e+01 -5.286137558870739397e-03
4.710000000000000142e+01 -4.724358114601769597e-03
4.714999999999999858e+01 -4.482081814760292826e-03
4.720000000000000284e+01 -5.146904660403393318e-03
4.725000000000000000e+01 -6.101343866288235981e-03
4.729999999999999716e+01 7.633298910887539824e-04
4.735000000000000142e+01 -9.233433538636551469e-04
4.739999999999999858e+01 4.744987663361285434e-05
4.745000000000000284e+01 -3.136323265828579198e-04
4.750000000000000000e+01 4.108396715609763448e-04
4.754999999999999716e+01 -9.472911636630302820e-03
4.760000000000000142e+01 -8.194024452386624094e-03
4.764999999999999858e+01 -5.847533443764160212e-03
4.770000000000000284e+01 -7.192134912583880192e-03
4.775000000000000000e+01 -4.138731602386887427e-03
4.779999999999999716e+01 -6.458339209559197693e-03
4.785000000000000142e+01 -6.593484155058803621e-03
4.789999999999999858e+01 -9.653417627810077437e-03
4.795000000000000284e+01 -7.024988911896492584e-03
4.800000000000000000e+01 -4.798699949332758258e-03
4.804999999999999716e+01 -9.435710198789047654e-03
4.810000000000000142e+01 -1.280514518020424430e-02
4.814999999999999858e+01 -1.713835975939803982e-02
4.820000000000000284e+01 -1.811825955499322266e-02
4.825000000000000000e+01 -2.175965530764892644e-02
4.829999999999999716e+01 -2.842967618821277270e-02
4.835000000000000142e+01 -2.879269199586149269e-02
4.839999999999999858e+01 -2.916056257957707828e-02
4.845000000000000284e+01 -3.187859328549289689e-02
4.850000000000000000e+01 -3.340912300239707450e-02
4.854999999999999716e+01 -3.667952839975573837e-02
4.860000000000000142e+01 -4.126284780067820263e-02
4.864999999999999858e+01 -4.244287906737256866e-02
4.870000000000000284e+01 -4.541956319998919495e-02
4.875000000000000000e+01 -5.027327829226814482e-02
4.879999999999999716e+01 -5.374165991585220375e-02
4.885000000000000142e+01 -5.393276821223085687e-02
4.889999999999999858e+01 -5.593269612041559119e-02
4.895000000000000284e+01 -5.820062638926200987e-02
4.900000000000000000e+01 -6.028713098317332875e-02
4.904999999999999716e+01 -6.700626704421271118e-02
4.910000000000000142e+01 -7.739797445773863305e-02
4.914999999999999858e+01 -7.991182667215467050e-02
4.920000000000000284e+01 -8.700611697009580370e-02
4.925000000000000000e+01 -9.094079181672903855e-02
4.929999999999999716e+01 -9.334722371260677221e-02
4.935000000000000142e+01 -9.466137799802634700e-02
4.939999999999999858e+01 -9.410394996875479090e-02
4.945000000000000284e+01 -9.073309383399671968e-02
4.950000000000000000e+01 -8.839414266852541058e-02
4.954999999999999716e+01 -8.931516316768915720e-02
4.960000000000000142e+01 -8.488569925554637075e-02
4.964999999999999858e+01 -8.687609204604322677e-02
4.970000000000000284e+01 -8.701082488508889157e-02
4.975000000000000000e+01 -8.254276807959279316e-02
4.979999999999999716e+01 -8.761487276832706506e-02
4.985000000000000142e+01 -8.530333970272868660e-02
4.989999999999999858e+01 -8.002797127444712111e-02
4.995000000000000284e+01 -8.539618970140472332e-02
5.000000000000000000e+01 -8.606431531229011278e-02
5.004999999999999716e+01 -8.542079829479291841e-02
5.010000000000000142e+01 -8.945493473677888774e-02
5.014999999999999858e+01 -9.009841135703193504e-02
5.020000000000000284e+01 -8.883137011791787663e-02
5.025000000000000000e+01 -8.781342107852467549e-02
5.029999999999999716e+01 -1.067268523357111781e-01
5.035000000000000142e+01 -1.103895965756693659e-01
5.039999999999999858e+01 -1.091256456909291683e-01
5.045000000000000284e+01 -1.056119856243215027e-01
5.050000000000000000e+01 -1.054196890384039575e-01
5.054999999999999716e+01 -1.018694812684701051e-01
5.060000000000000142e+01 -1.030542247109868109e-01
5.064999999999999858e+01 -1.023836798355719502e-01
5.070000000000000284e+01 -1.019715517529509730e-01
5.075000000000000000e+01 -1.022413045933758119e-01
5.079999999999999716e+01 -1.029095936036082126e-01
5.085000000000000142e+01 -1.021212641655685482e-01
5.089999999999999858e+01 -1.000927629078877390e-01
5.095000000000000284e+01 -9.964269108223866578e-02
5.100000000000000000e+01 -9.623209789665863878e-02
5.104999999999999716e+01 -9.509661527219409605e-02
5.110000000000000142e+01 -9.587082136549376910e-02
5.114999999999999858e+01 -9.350341808294174162e-02
5.120000000000000284e+01 -9.317854633527240804e-02
5.125000000000000000e+01 -9.318955828088490434e-02
5.129999999999999716e+01 -9.436559495472056358e-02
5.135000000000000142e+01 -9.071970192248809961e-02
5.139999999999999858e+01 -9.031469816070153422e-02
5.145000000000000284e+01 -9.274363322034166746e-02
5.150000000000000000e+01 -9.681356624645363895e-02
5.154999999999999716e+01 -9.774700761450477726e-02
5.160000000000000142e+01 -9.880551343675543496e-02
5.164999999999999858e+01 -9.813673659590310683e-02
5.170000000000000284e+01 -1.001454470378950190e-01
5.175000000000000000e+01 -1.066077416491331420e-01
5.179999999999999716e+01 -1.044936475268863907e-01
5.185000000000000142e+01 -1.021099905995157681e-01
5.189999999999999858e+01 -1.022980926628865306e-01
5.195000000000000284e+01 -1.028266746610208698e-01
5.200000000000000000e+01 -9.791740492042688704e-02
5.204999999999999716e+01 -9.844165318099992734e-02
5.210000000000000142e+01 -9.740285499797667057e-02
5.214999999999999858e+01 -9.556495467019415768e-02
5.220000000000000284e+01 -9.484337710617539441e-02
5.225000000000000000e+01 -8.472339872750227208e-02
5.229999999999999716e+01 -8.484938864520034929e-02
5.235000000000000142e+01 -8.328942773187202053e-02
5.239999999999999858e+01 -8.168170195394368338e-02
5.245000000000000284e+01 -8.197327636376026960e-02
5.250000000000000000e+01 -8.127173991122103869e-02
5.254999999999999716e+01 -8.574398954612645618e-02
5.260000000000000142e+01 -8.631163420859472302e-02
5.264999999999999858e+01 -8.718355049170220528e-02
5.270000000000000284e+01 -8.634859830207157472e-02
5.275000000000000000e+01 -8.735067167136609245e-02
5.279999999999999716e+01 -8.427516941222336355e-02
5.285000000000000142e+01 -8.462355225987461260e-02
5.289999999999999858e+01 -8.557926289908102113e-02
5.295000000000000284e+01 -8.495375578603148181e-02
5.300000000000000000e+01 -8.099804100558147257e-02
5.304999999999999716e+01 -7.897909092521655794e-02
5.310000000000000142e+01 -8.642027590437231788e-02
5.314999999999999858e+01 -8.516666508414691417e-02
5.320000000000000284e+01 -9.244333878415042505e-02
5.325000000000000000e+01 -9.457070847771963107e-02
5.329999999999999716e+01 -9.533723571160485077e-02
5.335000000000000142e+01 -9.563172231677741220e-02
5.339999999999999858e+01 -9.383052801533491027e-02
5.345000000000000284e+01 -9.348646153843970241e-02
5.350000000000000000e+01 -9.270586823682122612e-02
5.354999999999999716e+01 -9.207479492452365355e-02
5.360000000000000142e+01 -9.352946902280756536e-02
5.364999999999999858e+01 -9.563638414922563669e-02
5.370000000000000284e+01 -9.255113270675704995e-02
5.375000000000000000e+01 -9.363455494901817833e-02
5.379999999999999716e+01 -9.446365988308493000e-02
5.385000000000000142e+01 -9.545368511051004201e-02
5.389999999999999858e+01 -9.849313096088442576e-02
5.395000000000000284e+01 -9.782861597339995163e-02
5.400000000000000000e+01 -9.818360911670168112e-02
5.404999999999999716e+01 -9.908885383631786670e-02
5.410000000000000142e+01 -1.011514610739476239e-01
5.414999999999999858e+01 -1.035320919113074389e-01
5.420000000000000284e+01 -1.035338185075659750e-01
5.425000000000000000e+01 -1.071683655814138769e-01
5.429999999999999716e+01 -1.073808343193906334e-01
5.435000000000000142e+01 -1.064912072692583700e-01
5.439999999999999858e+01 -1.096788745974564688e-01
5.445000000000000284e+01 -1.085220116896504772e-01
5.450000000000000000e+01 -1.122351771315540786e-01
5.454999999999999716e+01 -1.129155653497168621e-01
5.460000000000000142e+01 -1.146508177757319807e-01
5.464999999999999858e+01 -1.141330483250600630e-01
5.470000000000000284e+01 -1.124315377635960039e-01
5.475000000000000000e+01 -1.128642751830445240e-01
5.479999999999999716e+01 -1.107206843541417435e-01
5.485000000000000142e+01 -1.111256592257222620e-01
5.489999999999999858e+01 -1.086808115678871284e-01
5.495000000000000284e+01 -1.082881199545352169e-01
5.500000000000000000e+01 -1.086768064703391434e-01
5.504999999999999716e+01 -1.076897812846202007e-01
5.510000000000000142e+01 -1.071909122677645321e-01
5.514999999999999858e+01 -1.059729331773593131e-01
5.520000000000000284e+01 -1.033687408416272824e-01
5.525000000000000000e+01 -1.046866133439208618e-01
5.529999999999999716e+01 -1.052435333172243720e-01
5.535000000000000142e+01 -1.049249317919484364e-01
5.539999999999999858e+01 -1.032854141752730381e-01
5.545000000000000284e+01 -1.032797313878979634e-01
5.550000000000000000e+01 -1.016853085142202795e-01
5.554999999999999716e+01 -9.921650464014547532e-02
5.560000000000000142e+01 -1.015886912965837524e-01
5.564999999999999858e+01 -1.048041414744292077e-01
5.570000000000000284e+01 -1.120141552736527435e-01
5.575000000000000000e+01 -1.098660833973808121e-01
5.579999999999999716e+01 -1.047770168328795021e-01
5.585000000000000142e+01 -1.018235228059248543e-01
5.589999999999999858e+01 -9.931244272460984512e-02
5.595000000000000284e+01 -9.867906849469867958e-02
5.600000000000000000e+01 -9.499207976623734451e-02
5.604999999999999716e+01 -9.355962885935027729e-02
5.610000000000000142e+01 -9.792329405454294755e-02
5.614999999999999858e+01 -1.246865754659048225e-01
5.620000000000000284e+01 -1.251010416209321630e-01
5.625000000000000000e+01 -1.247703535240374945e-01
5.629999999999999716e+01 -1.218937635924219748e-01
5.635000000000000142e+01 -1.243521038209864232e-01
5.639999999999999858e+01 -1.354142777909738138e-01
5.645000000000000284e+01 -1.396030681457109124e-01
5.650000000000000000e+01 -1.428889617332944340e-01
5.654999999999999716e+01 -1.452277887786110055e-01
5.660000000000000142e+01 -1.526993758048643679e-01
5.664999999999999858e+01 -1.460290740935813181e-01
5.670000000000000284e+01 -1.403610463878523229e-01
5.675000000000000000e+01 -1.417577282752607304e-01
5.679999999999999716e+01 -1.422586585894679845e-01
5.685000000000000142e+01 -1.404112673729389360e-01
5.689999999999999858e+01 -1.407623411614686570e-01
5.695000000000000284e+01 -1.407483265050574472e-01
5.700000000000000000e+01 -1.392362888050598380e-01
5.704999999999999716e+01 -1.431559217604577994e-01
5.710000000000000142e+01 -1.547357050435713699e-01
5.714999999999999858e+01 -1.596448923689384181e-01
5.720000000000000284e+01 -1.586609354081428558e-01
5.725000000000000000e+01 -1.595450856418855201e-01
5.729999999999999716e+01 -1.544746437833404429e-01
5.735000000000000142e+01 -1.590808669131058006e-01
5.739999999999999858e+01 -1.556664599407808769e-01
5.745000000000000284e+01 -1.544335965828529944e-01
5.750000000000000000e+01 -1.530481426792991984e-01
5.754999999999999716e+01 -1.529583167888374506e-01
5.760000000000000142e+01 -1.494465419636825387e-01
5.764999999999999858e+01 -1.467887039177149522e-01
5.770000000000000284e+01 -1.481678293635094457e-01
5.775000000000000000e+01 -1.533877036328488430e-01
5.779999999999999716e+01 -1.537205781637463742e-01
5.785000000000000142e+01 -1.541909301738557114e-01
5.789999999999999858e+01 -1.511286767939251097e-01
5.795000000000000284e+01 -1.604475244124110578e-01
5.800000000000000000e+01 -1.592065037436326269e-01
5.804999999999999716e+01 -1.659228918540400499e-01
5.810000000000000142e+01 -1.658854896945770041e-01
5.814999999999999858e+01 -1.659601237250357131e-01
5.820000000000000284e+01 -1.648458758868506235e-01
5.825000000000000000e+01 -1.650950633943831236e-01
5.829999999999999716e+01 -1.625460514302509152e-01
5.835000000000000142e+01 -1.602777776292504397e-01
5.839999999999999858e+01 -1.602219161377574919e-01
5.845000000000000284e+01 -1.608179092264083732e-01
5.850000000000000000e+01 -1.590102786674812141e-01
5.854999999999999716e+01 -1.606992520575925010e-01
5.860000000000000142e+01 -1.644299640754425806e-01
5.864999999999999858e+01 -1.638902737695754619e-01
5.870000000000000284e+01 -1.618224360536337780e-01
5.875000000000000000e+01 -1.674482795306483363e-01
5.879999999999999716e+01 -1.663829481515042841e-01
5.885000000000000142e+01 -1.644390194087334556e-01
5.889999999999999858e+01 -1.610728017362966225e-01
5.895000000000000284e+01 -1.620310603510556058e-01
5.900000000000000000e+01 -1.628759829866607001e-01
5.904999999999999716e+01 -1.660211248989515997e-01
5.910000000000000142e+01 -1.662395292396807722e-01
5.914999999999999858e+01 -1.593340314455965467e-01
5.920000000000000284e+01 -1.570863052897861767e-01
5.925000000000000000e+01 -1.616030206156769400e-01
5.929999999999999716e+01 -1.541513889777178237e-01
5.935000000000000142e+01 -1.582595824404458285e-01
5.939999999999999858e+01 -1.605970047518284760e-01
5.945000000000000284e+01 -1.600090367008060177e-01
5.950000000000000000e+01 -1.566685636504156487e-01
5.954999999999999716e+01 -1.543385912288747774e-01
5.960000000000000142e+01 -1.548079184762036487e-01
5.964999999999999858e+01 -1.575638931983748825e-01
5.970000000000000284e+01 -1.579409111236757812e-01
5.975000000000000000e+01 -1.599342366041805186e-01
5.979999999999999716e+01 -1.694280067321132233e-01
5.985000000000000142e+01 -1.656927575326958835e-01
5.989999999999999858e+01 -1.673368855077679851e-01
5.995000000000000284e+01 -1.650772179366251646e-01
6.000000000000000000e+01 -1.685177132346905027e-01
6.004999999999999716e+01 -1.863090131919931669e-01
6.010000000000000142e+01 -1.995319750631371625e-01
6.014999999999999858e+01 -2.051161277389716153e-01
6.020000000000000284e+01 -2.257748911503017208e-01
6.025000000000000000e+01 -2.221333732464662314e-01
6.029999999999999716e+01 -2.304427539704051453e-01
6.035000000000000142e+01 -2.232304833042633163e-01
6.039999999999999858e+01 -2.196978534444502806e-01
6.045000000000000284e+01 -2.336745992947429351e-01
6.050000000000000000e+01 -2.280844238237629829e-01
6.054999999999999716e+01 -2.338653357033486369e-01
6.060000000000000142e+01 -2.380559194087811803e-01
6.064999999999999858e+01 -2.364230049722002291e-01
6.070000000000000284e+01 -2.412607195410872707e-01
6.075000000000000000e+01 -2.355084692013324765e-01
6.079999999999999716e+01 -2.423839180219726219e-01
6.085000000000000142e+01 -2.535584248553737763e-01
6.089999999999999858e+01 -2.545836442119230880e-01
6.095000000000000284e+01 -2.530471681502828307e-01
6.100000000000000000e+01 -2.680941951650321897e-01
6.104999999999999716e+01 -2.687307952058423655e-01
6.110000000000000142e+01 -2.704291219048015060e-01
6.114999999999999858e+01 -2.845663696811526755e-01
6.120000000000000284e+01 -2.868031923510026004e-01
6.125000000000000000e+01 -2.893286652600975395e-01
6.129999999999999716e+01 -2.877421909663507305e-01
6.135000000000000142e+01 -2.839279956813095529e-01
6.139999999999999858e+01 -2.844241369304247868e-01
6.145000000000000284e+01 -2.873259845566761284e-01
6.150000000000000000e+01 -2.880064211605524727e-01
6.154999999999999716e+01 -3.042066695285238764e-01
6.160000000000000142e+01 -3.106720153013352026e-01
6.164999999999999858e+01 -3.179199547374927937e-01
6.170000000000000284e+01 -3.159024364376813443e-01
6.175000000000000000e+01 -3.135753650991695007e-01
6.179999999999999716e+01 -3.208694510573980585e-01
6.185000000000000142e+01 -3.301485066022566972e-01
6.189999999999999858e+01 -3.294911006335421444e-01
6.195000000000000284e+01 -3.239415463530551098e-01
6.200000000000000000e+01 -3.238935865783172940e-01
6.204999999999999716e+01 -3.221166355425403860e-01
6.210000000000000142e+01 -3.239232796024040795e-01
6.214999999999999858e+01 -3.243544147775801467e-01
6.220000000000000284e+01 -3.246837165049653029e-01
6.225000000000000000e+01 -3.272832605630455749e-01
6.229999999999999716e+01 -3.283109683722926220e-01
6.235000000000000142e+01 -3.276659973825885031e-01
6.239999999999999858e+01 -3.321266012205744689e-01
6.245000000000000284e+01 -3.327088775280185318e-01
6.250000000000000000e+01 -3.322539276645242734e-01
6.254999999999999716e+01 -3.366536561622479606e-01
6.260000000000000142e+01 -3.391016835624673376e-01
6.264999999999999858e+01 -3.405952590018574422e-01
6.270000000000000284e+01 -3.402807496698477263e-01
6.275000000000000000e+01 -3.386463037723994596e-01
6.279999999999999716e+01 -3.406627039893931341e-01
6.285000000000000142e+01 -3.380310749267302906e-01
6.289999999999999858e+01 -3.389873739303244649e-01
6.295000000000000284e+01 -3.373834015051158652e-01
6.300000000000000000e+01 -3.351329662955317978e-01
6.304999999999999716e+01 -3.340313435981523416e-01
6.310000000000000142e+01 -3.358686623628647228e-01
6.314999999999999858e+01 -3.330068177654528228e-01
6.320000000000000284e+01 -3.391318468850088585e-01
6.325000000000000000e+01 -3.468419157792592689e-01
6.329999999999999716e+01 -3.488909370991684633e-01
6.335000000000000142e+01 -3.487588584414603177e-01
6.339999999999999858e+01 -3.486890381561246199e-01
6.345000000000000284e+01 -3.577076317199459621e-01
6.350000000000000000e+01 -3.582367990184715523e-01
6.354999999999999716e+01 -3.589661041999778202e-01
6.360000000000000142e+01 -3.617652323469156550e-01
6.364999999999999858e+01 -3.673469631468811447e-01
6.370000000000000284e+01 -3.734913424832045359e-01
6.375000000000000000e+01 -3.747537649236578061e-01
6.379999999999999716e+01 -3.761772577825484021e-01
6.385000000000000142e+01 -3.765486098809693316e-01
6.389999999999999858e+01 -3.800164335974489105e-01
6.395000000000000284e+01 -3.605180210078866576e-01
6.400000000000000000e+01 -3.671899277153575780e-01
6.404999999999999716e+01 -3.678883929323249480e-01
6.409999999999999432e+01 -3.709087850112528506e-01
6.415000000000000568e+01 -3.724279631773100285e-01
6.420000000000000284e+01 -3.770889420420117100e-01
6.425000000000000000e+01 -3.777882958729879559e-01
6.429999999999999716e+01 -3.853887891855996561e-01
6.434999999999999432e+01 -3.854575757805584479e-01
6.440000000000000568e+01 -3.882945473059409847e-01
6.445000000000000284e+01 -3.889906050326282783e-01
6.450000000000000000e+01 -3.870041088287247688e-01
6.454999999999999716e+01 -3.875436509138688312e-01
6.459999999999999432e+01 -3.894225199275403448e-01
6.465000000000000568e+01 -3.876154250638954579e-01
6.470000000000000284e+01 -3.885056325684607681e-01
6.475000000000000000e+01 -3.917713151662031157e-01
6.479999999999999716e+01 -3.927923544549833945e-01
6.484999999999999432e+01 -3.967444980117701414e-01
6.490000000000000568e+01 -3.963027990293904734e-01
6.495000000000000284e+01 -3.969822027671862097e-01
6.500000000000000000e+01 -3.965993486862743889e-01
6.504999999999999716e+01 -3.972194291178792747e-01
6.509999999999999432e+01 -3.949336270679990046e-01
6.515000000000000568e+01 -3.937257987819055005e-01
6.520000000000000284e+01 -3.942574028675450148e-01
6.525000000000000000e+01 -3.961135653641409959e-01
6.529999999999999716e+01 -3.910850587025433422e-01
6.534999999999999432e+01 -3.910975673556190690e-01
6.540000000000000568e+01 -3.917496290655884672e-01
6.545000000000000284e+01 -3.903414490408950166e-01
6.550000000000000000e+01 -3.902069779463064880e-01
6.554999999999999716e+01 -3.880394003130156477e-01
6.559999999999999432e+01 -3.875335757615083199e-01
6.565000000000000568e+01 -3.867583707361966217e-01
6.570000000000000284e+01 -3.863974288833160742e-01
6.575000000000000000e+01 -3.860343883882474958e-01
6.579999999999999716e+01 -3.828329809512356352e-01
6.584999999999999432e+01 -3.816927303850174980e-01
6.590000000000000568e+01 -3.793568463277843805e-01
6.595000000000000284e+01 -3.772296947991396476e-01
6.600000000000000000e+01 -3.769710687357792911e-01
6.604999999999999716e+01 -3.769221967751663627e-01
6.609999999999999432e+01 -3.760573480181778061e-01
6.615000000000000568e+01 -3.731780327789391283e-01
6.620000000000000284e+01 -3.714391486301290013e-01
6.625000000000000000e+01 -3.705753296658067519e-01
6.629999999999999716e+01 -3.720338147110331950e-01
6.634999999999999432e+01 -3.729402219968023235e-01
6.640000000000000568e+01 -3.726744011580681026e-01
6.645000000000000284e+01 -3.713104081719725280e-01
6.650000000000000000e+01 -3.746933683217108513e-01
6.654999999999999716e+01 -3.748104215333966649e-01
6.659999999999999432e+01 -3.763233447869435144e-01
6.665000000000000568e+01 -3.757750166197371677e-01
6.670000000000000284e+01 -3.784287509266202054e-01
6.675000000000000000e+01 -3.807876725000938212e-01
6.679999999999999716e+01 -3.803013177405397682e-01
6.684999999999999432e+01 -3.838817045493134739e-01
6.690000000000000568e+01 -3.842700134071123652e-01
6.695000000000000284e+01 -3.837721316896606227e-01
6.700000000000000000e+01 -3.851585819740269701e-01
6.704999999999999716e+01 -3.854292911441797309e-01
6.709999999999999432e+01 -3.863353899485422183e-01
6.715000000000000568e+01 -3.863550016363700434e-01
6.720000000000000284e+01 -3.867478176926537059e-01
6.725000000000000000e+01 -3.873343786886435103e-01
6.729999999999999716e+01 -3.843695377412524317e-01
6.734999999999999432e+01 -3.835035322640166222e-01
6.740000000000000568e+01 -3.847209189450197520e-01
6.745000000000000284e+01 -3.828017027593850763e-01
6.750000000000000000e+01 -3.873158544667163472e-01
6.754999999999999716e+01 -3.863287810744013839e-01
6.759999999999999432e+01 -3.853655657174023252e-01
6.765000000000000568e+01 -3.844219289569587028e-01
6.770000000000000284e+01 -3.839256325210592125e-01
6.775000000000000000e+01 -3.837867060169082301e-01
6.779999999999999716e+01 -3.829478582628941252e-01
6.784999999999999432e+01 -3.828366482377892344e-01
6.790000000000000568e+01 -3.826402382929307011e-01
6.795000000000000284e+01 -3.818751126398866602e-01
6.800000000000000000e+01 -3.803441571638547236e-01
6.804999999999999716e+01 -3.801439977865342379e-01
6.809999999999999432e+01 -3.764150709946110229e-01
6.815000000000000568e+01 -3.734635630672434869e-01
6.820000000000000284e+01 -3.750864075146511656e-01
6.825000000000000000e+01 -3.709741423761649948e-01
6.829999999999999716e+01 -3.691373040325895971e-01
6.834999999999999432e+01 -3.676851440874495669e-01
6.840000000000000568e+01 -3.666611748205310106e-01
6.845000000000000284e+01 -3.665755644794774226e-01
6.850000000000000000e+01 -3.642336976976783269e-01
6.854999999999999716e+01 -3.626878067549026419e-01
6.859999999999999432e+01 -3.627229634986228746e-01
6.865000000000000568e+01 -3.588371373935463349e-01
6.870000000000000284e+01 -3.588505483277927288e-01
6.875000000000000000e+01 -3.592057409841194482e-01
6.879999999999999716e+01 -3.549517124437304161e-01
6.884999999999999432e+01 -3.558409814964050843e-01
6.890000000000000568e+01 -3.569520995485061521e-01
6.895000000000000284e+01 -3.569664007301262543e-01
6.900000000000000000e+01 -3.551405960131733819e-01
6.904999999999999716e+01 -3.538258641573268637e-01
6.909999999999999432e+01 -3.534476214581168119e-01
6.915000000000000568e+01 -3.532282020614920803e-01
6.920000000000000284e+01 -3.526832135910068500e-01
6.925000000000000000e+01 -3.500774837068076906e-01
6.929999999999999716e+01 -3.445848088115973096e-01
6.934999999999999432e+01 -3.438495111167281792e-01
6.940000000000000568e+01 -3.453511305589912483e-01
6.945000000000000284e+01 -3.443674274456052231e-01
6.950000000000000000e+01 -3.432181257937742536e-01
6.954999999999999716e+01 -3.426496850300301822e-01
6.959999999999999432e+01 -3.421825565518682999e-01
6.965000000000000568e+01 -3.421044312182825453e-01
6.970000000000000284e+01 -3.414234688999212008e-01
6.975000000000000000e+01 -3.399299253072080584e-01
6.979999999999999716e+01 -3.394667176424407407e-01
6.984999999999999432e+01 -3.388118626730635130e-01
6.990000000000000568e+01 -3.391680321109434848e-01
6.995000000000000284e+01 -3.385977754422173081e-01
7.000000000000000000e+01 -3.386394342814220693e-01
7.004999999999999716e+01 -3.378414293948550640e-01
7.009999999999999432e+01 -3.378415795421709222e-01
7.015000000000000568e+01 -3.369709903115138960e-01
7.020000000000000284e+01 -3.363699815366804069e-01
7.025000000000000000e+01 -3.362566313686831121e-01
7.029999999999999716e+01 -3.364651847371099569e-01
7.034999999999999432e+01 -3.357845591398253560e-01
7.040000000000000568e+01 -3.355651223147498308e-01
7.045000000000000284e+01 -3.349979787817410903e-01
7.050000000000000000e+01 -3.335458108896899865e-01
7.054999999999999716e+01 -3.335617856539037640e-01
7.059999999999999432e+01 -3.328460834657831491e-01
7.065000000000000568e+01 -3.297226770060749379e-01
7.070000000000000284e+01 -3.289413955044384053e-01
7.075000000000000000e+01 -3.285339482129401856e-01
7.079999999999999716e+01 -3.276920591012444928e-01
7.084999999999999432e+01 -3.215964329308245162e-01
7.090000000000000568e+01 -3.196777937105176881e-01
7.095000000000000284e+01 -3.091556470103549170e-01
7.100000000000000000e+01 -3.028207603620416410e-01
7.104999999999999716e+01 -3.005343530023452669e-01
7.109999999999999432e+01 -3.004493675330701663e-01
7.115000000000000568e+01 -3.000835199815756749e-01
7.120000000000000284e+01 -2.928169078143830206e-01
7.125000000000000000e+01 -2.961877321597011781e-01
7.129999999999999716e+01 -2.968879512367376128e-01
7.134999999999999432e+01 -2.974930968141632492e-01
7.140000000000000568e+01 -2.973378606095657961e-01
7.145000000000000284e+01 -2.947126911372986990e-01
7.150000000000000000e+01 -2.916709082437068390e-01
7.154999999999999716e+01 -2.807397094788011693e-01
7.159999999999999432e+01 -2.699405128982801938e-01
7.165000000000000568e+01 -2.611940194881359756e-01
7.170000000000000284e+01 -2.415344209831179756e-01
7.175000000000000000e+01 -2.375250008334685303e-01
7.179999999999999716e+01 -2.312101561646804360e-01
7.184999999999999432e+01 -2.325687802600449605e-01
7.190000000000000568e+01 -2.287909527595781978e-01
7.195000000000000284e+01 -2.242260583107484606e-01
7.200000000000000000e+01 -2.216501010508695191e-01
7.204999999999999716e+01 -2.197147234629354684e-01
7.209999999999999432e+01 -2.166498368908497951e-01
7.215000000000000568e+01 -2.130635712740887866e-01
7.220000000000000284e+01 -2.098245955502723581e-01
7.225000000000000000e+01 -2.050758828457286131e-01
7.229999999999999716e+01 -2.015794425457637928e-01
7.234999999999999432e+01 -1.992860022620544513e-01
7.240000000000000568e+01 -1.960947805345538419e-01
7.245000000000000284e+01 -1.950485492241231245e-01
7.250000000000000000e+01 -1.943050055266436205e-01
7.254999999999999716e+01 -1.943012623408454376e-01
7.259999999999999432e+01 -1.933901846528823798e-01
7.265000000000000568e+01 -1.938155413596555632e-01
7.270000000000000284e+01 -1.930504885133186577e-01
7.275000000000000000e+01 -1.916988801503204110e-01
7.279999999999999716e+01 -1.825691876005364478e-01
7.284999999999999432e+01 -1.782663984391632817e-01
7.290000000000000568e+01 -4.639093719505860136e-02
7.295000000000000284e+01 -4.528140353809574636e-02
7.300000000000000000e+01 -4.484661069796539584e-02
7.304999999999999716e+01 -4.472874963517191327e-02
7.309999999999999432e+01 -4.384554766528817038e-02
7.315000000000000568e+01 -4.189103996249046030e-02
7.320000000000000284e+01 -4.118441312380124314e-02
7.325000000000000000e+01 -4.159025988552731562e-02
7.329999999999999716e+01 -4.181145769880266483e-02
7.334999999999999432e+01 -4.092596358867852530e-02
7.340000000000000568e+01 -4.044076893893555624e-02
7.345000000000000284e+01 -3.988894502175800716e-02
7.350000000000000000e+01 -4.040039867835227422e-02
7.354999999999999716e+01 -4.069376814146077187e-02
7.359999999999999432e+01 -3.968361914320110012e-02
7.365000000000000568e+01 -4.193713446259938332e-02
7.370000000000000284e+01 -4.079077894199798632e-02
7.375000000000000000e+01 -4.016174845621589551e-02
7.379999999999999716e+01 -3.934294367550817545e-02
7.384999999999999432e+01 -4.041273127829224376e-02
7.390000000000000568e+01 -3.942065940436588478e-02
7.395000000000000284e+01 -3.785323845730539927e-02
7.400000000000000000e+01 -3.714720802455482446e-02
7.404999999999999716e+01 -3.745066408556948362e-02
7.409999999999999432e+01 -3.728208171894850653e-02
7.415000000000000568e+01 -3.601626918205049627e-02
7.420000000000000284e+01 -3.470664386052017825e-02
7.425000000000000000e+01 -3.352509423523028498e-02
7.429999999999999716e+01 -3.312113217023075068e-02
7.434999999999999432e+01 -3.335912341554140431e-02
7.440000000000000568e+01 -3.250399504152472197e-02
7.445000000000000284e+01 -3.252114416826367566e-02
7.450000000000000000e+01 -3.179725217569441542e-02
7.454999999999999716e+01 -3.138089388721440609e-02
7.459999999999999432e+01 -3.138682793830559897e-02
7.465000000000000568e+01 -3.045663572313386455e-02
7.470000000000000284e+01 -2.989264686040422891e-02
7.475000000000000000e+01 -3.007390679143190360e-02
7.479999999999999716e+01 -2.932509827239331013e-02
7.484999999999999432e+01 -2.872180043765482776e-02
7.490000000000000568e+01 -2.767930738469972715e-02
7.495000000000000284e+01 -2.785009812727136033e-02
7.500000000000000000e+01 -2.701193777459008280e-02
7.504999999999999716e+01 -2.651230544262563743e-02
7.509999999999999432e+01 -2.675635180613744959e-02
7.515000000000000568e+01 -2.615504920439433445e-02
7.520000000000000284e+01 -2.579953394931024796e-02
7.525000000000000000e+01 -2.446809580345188362e-02
7.529999999999999716e+01 -2.477820946570072000e-02
7.534999999999999432e+01 -2.435749025344255414e-02
7.540000000000000568e+01 -2.426106636482514012e-02
7.545000000000000284e+01 -2.461812949335264594e-02
7.550000000000000000e+01 -2.395046262705697454e-02
7.554999999999999716e+01 -2.380362361728508708e-02
7.559999999999999432e+01 -2.371898750075532650e-02
7.565000000000000568e+01 -2.306299627078689518e-02
7.570000000000000284e+01 -2.248010893699138243e-02
7.575000000000000000e+01 -2.077752027286188657e-02
7.579999999999999716e+01 -1.988027191135594007e-02
7.584999999999999432e+01 -1.959274967322176264e-02
7.590000000000000568e+01 -1.937539816582996635e-02
7.595000000000000284e+01 -1.873188863741866161e-02
7.600000000000000000e+01 -1.856457489706317063e-02
7.604999999999999716e+01 -1.902545178991585373e-02
7.609999999999999432e+01 -1.881802659302844738e-02
7.615000000000000568e+01 -1.841670437127391688e-02
7.620000000000000284e+01 -1.897065375967658257e-02
7.625000000000000000e+01 -1.829309134478500007e-02
7.629999999999999716e+01 -1.755816948149912723e-02
7.634999999999999432e+01 -1.683845325037573379e-02
7.640000000000000568e+01 -1.563304226935574234e-02
7.645000000000000284e+01 -1.533968309962391134e-02
7.650000000000000000e+01 -1.525768310623925803e-02
7.654999999999999716e+01 -1.420195318576585042e-02
7.659999999999999432e+01 -1.360639153568336465e-02
7.665000000000000568e+01 -1.280720684921765433e-02
7.670000000000000284e+01 -1.140174902465466295e-02
7.675000000000000000e+01 -1.138077340964682889e-02
7.679999999999999716e+01 -1.087362285253549478e-02
7.684999999999999432e+01 -1.031863405221579259e-02
7.690000000000000568e+01 -9.883186966708683990e-03
7.695000000000000284e+01 -8.605684544108586909e-03
7.700000000000000000e+01 -8.483659523078879855e-03
7.704999999999999716e+01 -8.767698338170535829e-03
7.709999999999999432e+01 -8.394442571798535827e-03
7.715000000000000568e+01 -7.963805106245121224e-03
7.720000000000000284e+01 -6.728985393724348958e-03
7.725000000000000000e+01 -7.680854847283145534e-03
7.729999999999999716e+01 -7.690632842260237446e-03
7.734999999999999432e+01 -7.290119595393150000e-03
7.740000000000000568e+01 -6.584779616881883922e-03
7.745000000000000284e+01 -4.979753807826671833e-03
7.750000000000000000e+01 -4.359859077776763112e-03
7.754999999999999716e+01 -3.533746858561697367e-03
7.759999999999999432e+01 -2.867702279103270628e-03
7.765000000000000568e+01 -2.569486456453217837e-03
7.770000000000000284e+01 -5.592859298305820738e-04
7.775000000000000000e+01 4.855302696951715449e-04
7.779999999999999716e+01 9.116269001082532479e-04
7.784999999999999432e+01 2.995036774696217298e-03
7.790000000000000568e+01 3.759021251827553579e-03
7.795000000000000284e+01 6.003323306398043735e-03
7.800000000000000000e+01 7.271077240038249616e-03
7.804999999999999716e+01 8.143594435426134912e-03
7.809999999999999432e+01 8.149240828938503212e-03
7.815000000000000568e+01 9.911091990312688102e-03
7.820000000000000284e+01 1.090309599808575274e-02
7.825000000000000000e+01 1.315498557876021955e-02
7.829999999999999716e+01 1.430510524563121180e-02
7.834999999999999432e+01 1.561488007603477682e-02
7.840000000000000568e+01 1.612156546278584873e-02
7.845000000000000284e+01 1.733822437178913697e-02
7.850000000000000000e+01 1.852840429649039999e-02
7.854999999999999716e+01 1.964979758089760442e-02
7.859999999999999432e+01 2.148675141732862490e-02
7.865000000000000568e+01 2.278256382793119802e-02
7.870000000000000284e+01 2.432831650372155666e-02
7.875000000000000000e+01 2.674204326893582159e-02
7.879999999999999716e+01 2.927555450218895239e-02
7.884999999999999432e+01 3.178345929200318554e-02
7.890000000000000568e+01 3.312379050914429635e-02
7.895000000000000284e+01 3.546128698851829658e-02
7.900000000000000000e+01 3.728003107942797628e-02
7.904999999999999716e+01 3.677510365852332958e-02
7.909999999999999432e+01 3.855302863686779768e-02
7.915000000000000568e+01 4.186452259679301208e-02
7.920000000000000284e+01 4.450876888500013978e-02
7.925000000000000000e+01 4.826078885094752663e-02
7.929999999999999716e+01 5.030632688261553465e-02
7.934999999999999432e+01 5.410411849579460641e-02
7.940000000000000568e+01 5.454947246423456908e-02
7.945000000000000284e+01 5.605385361173137460e-02
7.950000000000000000e+01 5.606678260699866911e-02
7.954999999999999716e+01 5.726941840818394053e-02
7.959999999999999432e+01 5.929274551827212053e-02
7.965000000000000568e+01 6.035529220738555106e-02
7.970000000000000284e+01 6.269451698118584659e-02
7.975000000000000000e+01 6.400334495305581850e-02
7.979999999999999716e+01 6.537976342314098799e-02
7.984999999999999432e+01 6.692036315166960403e-02
7.990000000000000568e+01 6.773185053148961243e-02
7.995000000000000284e+01 7.030029208242125072e-02
8.000000000000000000e+01 7.289540760208457204e-02
8.004999999999999716e+01 7.659226572931415733e-02
8.009999999999999432e+01 7.697673243607737470e-02
8.015000000000000568e+01 7.871193239109437745e-02
8.020000000000000284e+01 7.914173454487342940e-02
8.025000000000000000e+01 8.026424544371985048e-02
8.029999999999999716e+01 8.275651116024694554e-02
8.034999999999999432e+01 8.345171948797412698e-02
8.040000000000000568e+01 8.497607980533232463e-02
8.045000000000000284e+01 8.563139108819066425e-02
8.050000000000000000e+01 8.646281313202867913e-02
8.054999999999999716e+01 8.757354639773595739e-02
8.059999999999999432e+01 8.775870007052374855e-02
8.065000000000000568e+01 9.022383356568963730e-02
8.070000000000000284e+01 9.058142206387399809e-02
8.075000000000000000e+01 9.096911880667746253e-02
8.079999999999999716e+01 9.146393786581602514e-02
8.084999999999999432e+01 9.146779456388051677e-02
8.090000000000000568e+01 9.110330233231013486e-02
8.095000000000000284e+01 9.381741892324405030e-02
8.100000000000000000e+01 9.582292666435948680e-02
8.104999999999999716e+01 9.636968560825809327e-02
8.109999999999999432e+01 9.605273463220521946e-02
8.115000000000000568e+01 9.657790278918464144e-02
8.120000000000000284e+01 9.721363300493650328e-02
8.125000000000000000e+01 9.757332540885543803e-02
8.129999999999999716e+01 9.739491107742327680e-02
8.134999999999999432e+01 9.883782772741178668e-02
8.140000000000000568e+01 9.827829604089233229e-02
8.145000000000000284e+01 9.824284512453038132e-02
8.150000000000000000e+01 1.005305570066265808e-01
8.154999999999999716e+01 1.025002338872101071e-01
8.159999999999999432e+01 1.027434427648162424e-01
8.165000000000000568e+01 1.029334505873910760e-01
8.170000000000000284e+01 1.043317013199047266e-01
8.175000000000000000e+01 1.045397032492247219e-01
8.179999999999999716e+01 1.065806452854150821e-01
8.184999999999999432e+01 1.072800737703798607e-01
8.190000000000000568e+01 1.085586761010285811e-01
8.195000000000000284e+01 1.098079885054305399e-01
8.200000000000000000e+01 1.104489421348762712e-01
8.204999999999999716e+01 1.116852241405421331e-01
8.209999999999999432e+01 1.109069870327212132e-01
8.215000000000000568e+01 1.121438236036320646e-01
8.220000000000000284e+01 1.132389664221984948e-01
8.225000000000000000e+01 1.137870416764066722e-01
8.229999999999999716e+01 1.140676657412788286e-01
8.234999999999999432e+01 1.142386924227875994e-01
8.240000000000000568e+01 1.162542054595751273e-01
8.245000000000000284e+01 1.175051242912897864e-01
8.250000000000000000e+01 1.188952173948399915e-01
8.254999999999999716e+01 1.195600008313996848e-01
8.259999999999999432e+01 1.199347933804330996e-01
8.265000000000000568e+01 1.203963489379410029e-01
8.270000000000000284e+01 1.211954876442280504e-01
8.275000000000000000e+01 1.228005321851377424e-01
8.279999999999999716e+01 1.267169568067206542e-01
8.284999999999999432e+01 1.279760613190840668e-01
8.290000000000000568e+01 1.255805684825883894e-01
8.295000000000000284e+01 1.256943540268931347e-01
8.300000000000000000e+01 1.264190257538039819e-01
8.304999999999999716e+01 1.258705860007704735e-01
8.309999999999999432e+01 1.280400186791469386e-01
8.315000000000000568e+01 1.280729808621880461e-01
8.320000000000000284e+01 1.280320800857654429e-01
8.325000000000000000e+01 1.272660652038429263e-01
8.329999999999999716e+01 1.274168518016651763e-01
8.334999999999999432e+01 1.282339206067645565e-01
8.340000000000000568e+01 1.288768485178439782e-01
8.345000000000000284e+01 1.286292958261424368e-01
8.350000000000000000e+01 1.298535027735115699e-01
8.354999999999999716e+01 1.298523954395589264e-01
8.359999999999999432e+01 1.280705018960975328e-01
8.365000000000000568e+01 1.281014245860250811e-01
8.370000000000000284e+01 1.281559525913596453e-01
8.375000000000000000e+01 1.278251972212144649e-01
8.379999999999999716e+01 1.271326048489066496e-01
8.384999999999999432e+01 1.271571721937727606e-01
8.390000000000000568e+01 1.258986668300448031e-01
8.395000000000000284e+01 1.251195083509757666e-01
8.400000000000000000e+01 1.222921747739942194e-01
8.404999999999999716e+01 1.199210877982872792e-01
8.409999999999999432e+01 1.222002984408407655e-01
8.415000000000000568e+01 1.189801765419845198e-01
8.420000000000000284e+01 1.176379289400284467e-01
8.425000000000000000e+01 1.155423912545909815e-01
8.429999999999999716e+01 1.128769513985618395e-01
8.434999999999999432e+01 1.115684787539938799e-01
8.440000000000000568e+01 1.116167071639904973e-01
8.445000000000000284e+01 1.093565749736002263e-01
8.450000000000000000e+01 1.067522131541797231e-01
8.454999999999999716e+01 1.070518183735563594e-01
8.459999999999999432e+01 1.072059617594506020e-01
8.465000000000000568e+01 1.062921207498667281e-01
8.470000000000000284e+01 1.062647492097361368e-01
8.475000000000000000e+01 1.046732248683865246e-01
8.479999999999999716e+01 1.047150449032901304e-01
8.484999999999999432e+01 1.040349746927173580e-01
8.490000000000000568e+01 1.033986458328639002e-01
8.495000000000000284e+01 1.018812161428040985e-01
8.500000000000000000e+01 1.007330429179757042e-01
8.504999999999999716e+01 9.964828904991310243e-02
8.509999999999999432e+01 9.947924735065238888e-02
8.515000000000000568e+01 9.869023954979799784e-02
8.520000000000000284e+01 9.918187160650741852e-02
8.525000000000000000e+01 9.814896675096555778e-02
8.529999999999999716e+01 9.731110868392778279e-02
8.534999999999999432e+01 9.484579436451562318e-02
8.540000000000000568e+01 9.310685607143442954e-02
8.545000000000000284e+01 9.314032028831220611e-02
8.550000000000000000e+01 9.089199521241074498e-02
8.554999999999999716e+01 9.032145596457318015e-02
8.559999999999999432e+01 8.788159914572779563e-02
8.565000000000000568e+01 8.624900159667661659e-02
8.570000000000000284e+01 8.462796388841423156e-02
8.575000000000000000e+01 8.206157219312050499e-02
8.579999999999999716e+01 8.148115446553183538e-02
8.584999999999999432e+01 8.071542745674718800e-02
8.590000000000000568e+01 7.896424631938878114e-02
8.595000000000000284e+01 7.770956363432728053e-02
8.600000000000000000e+01 7.695205008446680262e-02
8.604999999999999716e+01 7.580877528476800964e-02
8.609999999999999432e+01 7.509511040932360937e-02
8.615000000000000568e+01 7.501920468663596242e-02
8.620000000000000284e+01 7.318355465619540146e-02
8.625000000000000000e+01 7.223952135895217452e-02
8.629999999999999716e+01 7.006313895341058362e-02
8.634999999999999432e+01 6.724436534382960406e-02
8.640000000000000568e+01 6.645797217050718186e-02
8.645000000000000284e+01 6.531795873545091780e-02
8.650000000000000000e+01 6.374627203836492895e-02
8.654999999999999716e+01 6.395814864367860286e-02
8.659999999999999432e+01 6.332447159911669399e-02
8.665000000000000568e+01 6.295925472754232421e-02
8.670000000000000284e+01 6.123482856779308842e-02
8.675000000000000000e+01 6.083034962285712582e-02
8.679999999999999716e+01 6.055175745992435327e-02
8.684999999999999432e+01 6.123863202299592579e-02
8.690000000000000568e+01 6.031416319355992900e-02
8.695000000000000284e+01 5.761564027322135795e-02
8.700000000000000000e+01 5.693272805894750849e-02
8.704999999999999716e+01 5.489989636123707856e-02
8.709999999999999432e+01 5.446103529095982360e-02
8.715000000000000568e+01 5.301087017189795580e-02
8.720000000000000284e+01 5.312975680626748354e-02
8.725000000000000000e+01 5.313288750776511138e-02
8.729999999999999716e+01 5.201444564618962207e-02
8.734999999999999432e+01 5.087889231195170947e-02
8.740000000000000568e+01 5.145321192305316732e-02
8.745000000000000284e+01 5.118509340417346648e-02
8.750000000000000000e+01 5.110364291997479547e-02
8.754999999999999716e+01 5.092125170533077366e-02
8.759999999999999432e+01 5.038842887377589785e-02
8.765000000000000568e+01 5.031545375218413746e-02
8.770000000000000284e+01 4.897099178797653662e-02
8.775000000000000000e+01 4.713256078478195860e-02
8.779999999999999716e+01 4.682029918632609616e-02
8.784999999999999432e+01 4.535937605364845360e-02
8.790000000000000568e+01 4.095570542726940932e-02
8.795000000000000284e+01 4.040078094857489643e-02
8.800000000000000000e+01 3.956718682770658801e-02
8.804999999999999716e+01 3.909069267802952469e-02
8.809999999999999432e+01 3.927031845956161643e-02
8.815000000000000568e+01 3.810239574232470589e-02
8.820000000000000284e+01 3.655066414610271680e-02
8.825000000000000000e+01 3.684198763803400029e-02
8.829999999999999716e+01 3.564212770638057470e-02
8.834999999999999432e+01 3.337653524807425442e-02
8.840000000000000568e+01 3.320082330797902159e-02
8.845000000000000284e+01 3.386242837172379061e-02
8.850000000000000000e+01 3.283965390329949413e-02
8.854999999999999716e+01 3.293460953959736343e-02
8.859999999999999432e+01 3.403664685260565648e-02
8.865000000000000568e+01 3.626976104116939187e-02
8.870000000000000284e+01 3.563514058515229038e-02
8.875000000000000000e+01 3.720565818044579282e-02
8.879999999999999716e+01 3.818129666378228260e-02
8.884999999999999432e+01 3.934043713382587293e-02
8.890000000000000568e+01 3.920171952704926133e-02
8.895000000000000284e+01 4.298766632047557046e-02
8.900000000000000000e+01 4.455916974835866934e-02
8.904999999999999716e+01 4.536822941086507410e-02
8.909999999999999432e+01 4.379188720056183259e-02
8.915000000000000568e+01 4.350722508377482395e-02
8.920000000000000284e+01 4.449212883931385337e-02
8.925000000000000000e+01 4.347501610111134673e-02
8.929999999999999716e+01 4.593118315983849009e-02
8.934999999999999432e+01 4.654556295631121637e-02
8.940000000000000568e+01 4.786400757757385688e-02
8.945000000000000284e+01 4.602767476670280300e-02
8.950000000000000000e+01 4.435574390890251184e-02
8.954999999999999716e+01 4.327519709490491168e-02
8.959999999999999432e+01 4.281268858808477684e-02
8.965000000000000568e+01 4.398929846852493025e-02
8.970000000000000284e+01 4.326080128057598756e-02
8.975000000000000000e+01 4.479593665458253549e-02
8.979999999999999716e+01 4.434145104272275290e-02
8.984999999999999432e+01 4.507350192152124319e-02
8.990000000000000568e+01 4.470747186947376245e-02
8.995000000000000284e+01 4.497714722588293246e-02
9.000000000000000000e+01 4.556888794130609099e-02
9.004999999999999716e+01 4.504466463080050026e-02
9.009999999999999432e+01 4.391732135724427111e-02
9.015000000000000568e+01 4.394538816856807112e-02
9.020000000000000284e+01 4.211157991687631413e-02
9.025000000000000000e+01 4.301550725950709086e-02
9.029999999999999716e+01 3.911792337169331391e-02
9.034999999999999432e+01 3.869977050781325811e-02
9.040000000000000568e+01 3.728051107022861688e-02
9.045000000000000284e+01 3.742607987082813975e-02
9.050000000000000000e+01 3.887925575865724265e-02
9.054999999999999716e+01 3.933790929189281971e-02
9.059999999999999432e+01 3.845448755165083859e-02
9.065000000000000568e+01 3.936185105134460543e-02
9.070000000000000284e+01 3.968946197965114026e-02
9.075000000000000000e+01 3.909928396309456794e-02
9.079999999999999716e+01 3.726897243932752318e-02
9.084999999999999432e+01 3.729328919550749938e-02
9.090000000000000568e+01 3.548924610249933748e-02
9.095000000000000284e+01 3.605744881959300346e-02
9.100000000000000000e+01 3.578161619243869912e-02
9.104999999999999716e+01 3.544929716605780406e-02
9.109999999999999432e+01 3.503302975957650611e-02
9.115000000000000568e+01 3.397139455953031295e-02
9.120000000000000284e+01 3.284319584382749263e-02
9.125000000000000000e+01 3.123264348084202682e-02
9.129999999999999716e+01 3.102055137451901687e-02
9.134999999999999432e+01 3.080986587977753086e-02
9.140000000000000568e+01 3.061354785639160483e-02
9.145000000000000284e+01 2.884117051902113787e-02
9.150000000000000000e+01 2.855514557851659974e-02
9.154999999999999716e+01 2.832011062037332466e-02
9.159999999999999432e+01 2.836226055246537231e-02
9.165000000000000568e+01 2.724542156284389532e-02
9.170000000000000284e+01 2.757840929886091336e-02
9.175000000000000000e+01 2.873381926083099641e-02
9.179999999999999716e+01 2.958826737382878186e-02
9.184999999999999432e+01 3.105136141428806520e-02
9.190000000000000568e+01 3.169212058911140273e-02
9.195000000000000284e+01 3.203009219642494187e-02
9.200000000000000000e+01 3.226666679314846298e-02
9.204999999999999716e+01 3.292082075190797680e-02
9.209999999999999432e+01 3.158683101302436208e-02
9.215000000000000568e+01 3.295455006837576944e-02
9.220000000000000284e+01 3.348708829587524610e-02
9.225000000000000000e+01 3.239156324254931218e-02
9.229999999999999716e+01 3.114293652225104403e-02
9.234999999999999432e+01 2.968426032706410894e-02
9.240000000000000568e+01 2.810683971079707202e-02
9.245000000000000284e+01 2.654179603322761455e-02
9.250000000000000000e+01 2.660720695405424663e-02
9.254999999999999716e+01 2.662510082126015240e-02
9.259999999999999432e+01 2.580092374485930609e-02
9.265000000000000568e+01 2.480386299173565831e-02
9.270000000000000284e+01 2.510360979504358547e-02
9.275000000000000000e+01 2.515583123297023688e-02
9.279999999999999716e+01 2.468020575242319339e-02
9.284999999999999432e+01 2.309520374946641072e-02
9.290000000000000568e+01 2.301102784496947620e-02
9.295000000000000284e+01 2.267062964540111220e-02
9.300000000000000000e+01 2.165042373822317207e-02
9.304999999999999716e+01 2.165635499672826161e-02
9.309999999999999432e+01 2.328694379264950251e-02
9.315000000000000568e+01 2.335722681448972049e-02
9.320000000000000284e+01 2.253188097016611477e-02
9.325000000000000000e+01 2.263111404313685251e-02
9.329999999999999716e+01 2.174417811315859303e-02
9.334999999999999432e+01 2.183900053856733040e-02
9.340000000000000568e+01 2.227566180200291762e-02
9.345000000000000284e+01 2.163924063097725017e-02
9.350000000000000000e+01 1.975733331710357796e-02
9.354999999999999716e+01 1.868093716350067643e-02
9.359999999999999432e+01 1.796249216955205646e-02
9.365000000000000568e+01 1.770937919381669612e-02
9.370000000000000284e+01 1.730254311686915680e-02
9.375000000000000000e+01 1.737367227098669462e-02
9.379999999999999716e+01 1.748612788417271136e-02
9.384999999999999432e+01 1.764572195348495035e-02
9.390000000000000568e+01 1.868251920233539309e-02
9.395000000000000284e+01 1.887456046231782494e-02
9.400000000000000000e+01 1.783688245892586094e-02
9.404999999999999716e+01 1.718335382215110951e-02
9.409999999999999432e+01 1.704132227506124225e-02
9.415000000000000568e+01 1.763249794054716491e-02
9.420000000000000284e+01 1.824134085490856927e-02
9.425000000000000000e+01 1.821467997309813777e-02
9.429999999999999716e+01 1.785265589053175103e-02
9.434999999999999432e+01 1.704798777635517515e-02
9.440000000000000568e+01 1.621127147838464719e-02
9.445000000000000284e+01 1.693232653713622193e-02
9.450000000000000000e+01 1.778330531059126030e-02
9.454999999999999716e+01 1.866112717270900639e-02
9.459999999999999432e+01 1.914628754007246039e-02
9.465000000000000568e+01 1.897273503194135680e-02
9.470000000000000284e+01 1.907296967453011097e-02
9.475000000000000000e+01 1.895739472560199063e-02
9.479999999999999716e+01 1.829206131577056429e-02
9.484999999999999432e+01 1.932379643312522738e-02
9.490000000000000568e+01 1.801075936304710745e-02
9.495000000000000284e+01 1.803613841197804907e-02
9.500000000000000000e+01 1.837623384374303948e-02
9.504999999999999716e+01 1.810214615546403699e-02
9.509999999999999432e+01 1.800079594225251559e-02
9.515000000000000568e+01 1.839846395314593402e-02
9.520000000000000284e+01 1.898970573167493500e-02
9.525000000000000000e+01 1.818903343275232037e-02
9.529999999999999716e+01 1.871397189856697021e-02
9.534999999999999432e+01 1.922481905217340512e-02
9.540000000000000568e+01 2.154241132393010932e-02
9.545000000000000284e+01 2.215932161686805235e-02
9.550000000000000000e+01 2.378808095476820511e-02
9.554999999999999716e+01 2.468909374975478480e-02
9.559999999999999432e+01 2.431054386331136727e-02
9.565000000000000568e+01 2.424679157979798064e-02
9.570000000000000284e+01 2.619188988857133402e-02
9.575000000000000000e+01 2.780530689338289035e-02
9.579999999999999716e+01 2.789641050254146673e-02
9.584999999999999432e+01 2.738575576057561065e-02
9.590000000000000568e+01 2.728440283326887331e-02
9.595000000000000284e+01 2.590386240318766700e-02
9.600000000000000000e+01 2.660880732269292961e-02
9.604999999999999716e+01 2.674784032383701465e-02
9.609999999999999432e+01 2.613756200391953097e-02
9.615000000000000568e+01 2.554057962853769834e-02
9.620000000000000284e+01 2.518740884344592909e-02
9.625000000000000000e+01 2.592155906018889927e-02
9.629999999999999716e+01 2.564489946938566800e-02
9.634999999999999432e+01 2.560449672894992562e-02
9.640000000000000568e+01 2.564644772576352150e-02
9.645000000000000284e+01 2.614666564538337470e-02
9.650000000000000000e+01 2.752911081241898872e-02
9.654999999999999716e+01 2.575380244968432722e-02
9.659999999999999432e+01 2.392645225169130058e-02
9.665000000000000568e+01 2.343095254161342914e-02
9.670000000000000284e+01 2.067364041203732100e-02
9.675000000000000000e+01 2.100549096797099322e-02
9.679999999999999716e+01 2.139635584495712048e-02
9.684999999999999432e+01 2.159653054996659924e-02
9.690000000000000568e+01 2.116776462213141793e-02
9.695000000000000284e+01 2.108021478207477983e-02
9.700000000000000000e+01 2.095864260731963163e-02
9.704999999999999716e+01 1.997894457558093556e-02
9.709999999999999432e+01 1.977771716709370367e-02
9.715000000000000568e+01 1.817358982366037642e-02
9.720000000000000284e+01 1.809258358543895315e-02
9.725000000000000000e+01 1.824129173678738086e-02
9.729999999999999716e+01 1.822742275286581143e-02
9.734999999999999432e+01 1.835820323997235798e-02
9.740000000000000568e+01 1.837773080024116684e-02
9.745000000000000284e+01 1.971802065157686468e-02
9.750000000000000000e+01 1.742528514157489633e-02
9.754999999999999716e+01 1.722689787835365166e-02
9.759999999999999432e+01 1.586510728042668170e-02
9.765000000000000568e+01 1.596765894002947703e-02
9.770000000000000284e+01 1.612782159655418851e-02
9.775000000000000000e+01 1.564596362648717695e-02
9.779999999999999716e+01 1.764848995624390682e-02
9.784999999999999432e+01 1.821845177461282883e-02
9.790000000000000568e+01 2.235741138986523449e-02
9.795000000000000284e+01 2.221185461275777470e-02
9.800000000000000000e+01 1.791225262057584769e-02
9.804999999999999716e+01 4.172646885521971195e-03
9.809999999999999432e+01 4.364918847725023608e-03
9.815000000000000568e+01 2.575554116870947680e-03
9.820000000000000284e+01 3.276393599105781752e-03
9.825000000000000000e+01 4.819965855036583910e-03
9.829999999999999716e+01 5.712600830962315419e-03
9.834999999999999432e+01 6.117428963921916520e-03
9.840000000000000568e+01 6.067015843103310511e-03
9.845000000000000284e+01 5.956699718237879089e-03
9.850000000000000000e+01 7.821256441691824129e-03
9.854999999999999716e+01 1.140933419156598717e-02
9.859999999999999432e+01 6.402438086880327464e-03
9.865000000000000568e+01 1.347299018979893591e-02
9.870000000000000284e+01 1.468478419154863740e-02
9.875000000000000000e+01 1.586742977078580211e-02
9.879999999999999716e+01 1.717819429198623460e-02
9.884999999999999432e+01 2.046443243999000045e-02
9.890000000000000568e+01 2.053021725994828503e-02
9.895000000000000284e+01 1.440214242308571028e-02
9.900000000000000000e+01 1.383270912299777028e-02
9.904999999999999716e+01 1.300015620557393170e-02
9.909999999999999432e+01 1.052931367246149816e-02
9.915000000000000568e+01 7.384550673480839815e-03
9.920000000000000284e+01 -1.349390877585913018e-03
9.925000000000000000e+01 -6.966761100511903622e-03
9.929999999999999716e+01 -8.252118021552332094e-03
9.934999999999999432e+01 -7.514415095583326827e-03
9.940000000000000568e+01 -1.089920270105043491e-02
9.945000000000000284e+01 -1.189468264710571641e-02
9.950000000000000000e+01 -1.637867995977931521e-02
9.954999999999999716e+01 -2.167163983512476397e-02
9.959999999999999432e+01 -2.518029716933921705e-02
9.965000000000000568e+01 -3.048224305769357823e-02
9.970000000000000284e+01 -3.424235581256365735e-02
9.975000000000000000e+01 -3.542072188375765263e-02
9.979999999999999716e+01 -3.897809901896249346e-02
9.984999999999999432e+01 -4.253867516944535160e-02
9.990000000000000568e+01 -4.934774437930086743e-02
9.995000000000000284e+01 -4.923700768624121593e-02
1.000000000000000000e+02 -5.538652097152570869e-02
1.000499999999999972e+02 -5.829055606700358355e-02
1.000999999999999943e+02 -6.105212145338551749e-02
1.001500000000000057e+02 -7.067803017810750377e-02
1.002000000000000028e+02 -7.261632303568343882e-02
1.002500000000000000e+02 -7.813394205070818554e-02
1.002999999999999972e+02 -7.966878054994175340e-02
1.003499999999999943e+02 -8.450754025993194307e-02
1.004000000000000057e+02 -8.685046591516587533e-02
1.004500000000000028e+02 -8.770373020670212127e-02
1.005000000000000000e+02 -9.285849289967439135e-02
1.005499999999999972e+02 -9.568263359702718074e-02
1.005999999999999943e+02 -9.755836240861419373e-02
1.006500000000000057e+02 -9.867938587736692357e-02
1.007000000000000028e+02 -1.033829561487765170e-01
1.007500000000000000e+02 -1.034562104752302369e-01
1.007999999999999972e+02 -1.047772306458059771e-01
1.008499999999999943e+02 -1.064443487173941244e-01
1.009000000000000057e+02 -1.098456777754448360e-01
1.009500000000000028e+02 -1.101221175332805086e-01
1.010000000000000000e+02 -1.165715074249794037e-01
1.010499999999999972e+02 -1.156172045414227550e-01
1.010999999999999943e+02 -1.141165637532043919e-01
1.011500000000000057e+02 -1.126507495861037433e-01
1.012000000000000028e+02 -1.117088055147596876e-01
1.012500000000000000e+02 -1.103871795683096235e-01
1.012999999999999972e+02 -1.154506468119843449e-01
1.013499999999999943e+02 -1.217220029969710848e-01
1.014000000000000057e+02 -1.243597893334552201e-01
1.014500000000000028e+02 -1.257618540312074595e-01
1.015000000000000000e+02 -1.263194560614827877e-01
1.015499999999999972e+02 -1.305300552448456775e-01
1.015999999999999943e+02 -1.320312219739539772e-01
1.016500000000000057e+02 -1.316127826671779077e-01
1.017000000000000028e+02 -1.325963598419197254e-01
1.017500000000000000e+02 -1.333063614317034351e-01
1.017999999999999972e+02 -1.333297788778842474e-01
1.018499999999999943e+02 -1.332111368145713626e-01
1.019000000000000057e+02 -1.343383262731294436e-01
1.019500000000000028e+02 -1.343635137861822204e-01
1.020000000000000000e+02 -1.359902781603705701e-01
1.020499999999999972e+02 -1.324086125233266686e-01
1.020999999999999943e+02 -1.356500554501314237e-01
1.021500000000000057e+02 -1.353894246121748191e-01
1.022000000000000028e+02 -1.341007329150326610e-01
1.022500000000000000e+02 -1.388200571070054290e-01
1.022999999999999972e+02 -1.381770315831282181e-01
1.023499999999999943e+02 -1.399683742527237373e-01
1.024000000000000057e+02 -1.407363504257804210e-01
1.024500000000000028e+02 -1.436720630220269523e-01
1.025000000000000000e+02 -1.443496522336512877e-01
1.025499999999999972e+02 -1.430163639070420045e-01
1.025999999999999943e+02 -1.428713534311361888e-01
1.026500000000000057e+02 -1.422910215467975137e-01
1.027000000000000028e+02 -1.396643178941046892e-01
1.027500000000000000e+02 -1.395688596352142319e-01
1.027999999999999972e+02 -1.401631155577709453e-01
1.028499999999999943e+02 -1.401951015547434065e-01
1.029000000000000057e+02 -1.397097294957788394e-01
1.029500000000000028e+02 -1.400107934519116970e-01
1.030000000000000000e+02 -1.393204947311881270e-01
1.030499999999999972e+02 -1.391912981357030510e-01
1.030999999999999943e+02 -1.392591300270670240e-01
1.031500000000000057e+02 -1.392007291807406955e-01
1.032000000000000028e+02 -1.409587766327796698e-01
1.032500000000000000e+02 -1.418189443585209375e-01
1.032999999999999972e+02 -1.428420887100637360e-01
1.033499999999999943e+02 -1.423386859001200822e-01
1.034000000000000057e+02 -1.415398213234374258e-01
1.034500000000000028e+02 -1.432438360489239060e-01
1.035000000000000000e+02 -1.410814021558981779e-01
1.035499999999999972e+02 -1.424462653437078841e-01
1.035999999999999943e+02 -1.441992823398672852e-01
1.036500000000000057e+02 -1.453144916958298283e-01
1.037000000000000028e+02 -1.494796218530328458e-01
1.037500000000000000e+02 -1.475101895893079218e-01
1.037999999999999972e+02 -1.478214428059990426e-01
1.038499999999999943e+02 -1.479799079053349953e-01
1.039000000000000057e+02 -1.483725952744797960e-01
1.039500000000000028e+02 -1.485652842181275080e-01
1.040000000000000000e+02 -1.474188085021654326e-01
1.040499999999999972e+02 -1.467160072173440688e-01
1.040999999999999943e+02 -1.480226309755559300e-01
1.041500000000000057e+02 -1.534084772471820124e-01
1.042000000000000028e+02 -1.533553755025767740e-01
1.042500000000000000e+02 -1.515476557447159311e-01
1.042999999999999972e+02 -1.514145250753313465e-01
1.043499999999999943e+02 -1.541571205340434014e-01
1.044000000000000057e+02 -1.545827599257901808e-01
1.044500000000000028e+02 -1.538586478373851762e-01
1.045000000000000000e+02 -1.537892391581832385e-01
1.045499999999999972e+02 -1.545600163692354978e-01
1.045999999999999943e+02 -1.544928142509544577e-01
1.046500000000000057e+02 -1.513128299640146279e-01
1.047000000000000028e+02 -1.515234742570351623e-01
1.047500000000000000e+02 -1.514121729900693991e-01
1.047999999999999972e+02 -1.511984335769879229e-01
1.048499999999999943e+02 -1.491410915482032640e-01
1.049000000000000057e+02 -1.432916020975065485e-01
1.049500000000000028e+02 -1.448160842134320059e-01
1.050000000000000000e+02 -1.438098975184881612e-01
1.050499999999999972e+02 -1.478115283200840402e-01
1.050999999999999943e+02 -1.479468873043002786e-01
1.051500000000000057e+02 -1.469520686225473660e-01
1.052000000000000028e+02 -1.471669594404244052e-01
1.052500000000000000e+02 -1.405242678902270392e-01
1.052999999999999972e+02 -1.398026367146395499e-01
1.053499999999999943e+02 -1.389486374432860050e-01
1.054000000000000057e+02 -1.390329381801427844e-01
1.054500000000000028e+02 -1.363703763372283717e-01
1.055000000000000000e+02 -1.380226480141302503e-01
1.055499999999999972e+02 -1.379121027617683792e-01
1.055999999999999943e+02 -1.384326907135665086e-01
1.056500000000000057e+02 -1.400240206999613379e-01
1.057000000000000028e+02 -1.399931380663150260e-01
1.057500000000000000e+02 -1.411877703048098343e-01
1.057999999999999972e+02 -1.402315446685353240e-01
1.058499999999999943e+02 -1.380812381684880241e-01
1.059000000000000057e+02 -1.377754401549414198e-01
1.059500000000000028e+02 -1.280772329067051685e-01
1.060000000000000000e+02 -1.250931202110221185e-01
1.060499999999999972e+02 -1.246074762776670924e-01
1.060999999999999943e+02 -1.253738703951375044e-01
1.061500000000000057e+02 -1.273982803683720577e-01
1.062000000000000028e+02 -1.222976414032914128e-01
1.062500000000000000e+02 -1.220981248007550479e-01
1.062999999999999972e+02 -1.224829030940173258e-01
1.063499999999999943e+02 -1.245577187910488076e-01
1.064000000000000057e+02 -1.245825022197127596e-01
1.064500000000000028e+02 -1.123344997299615122e-01
1.065000000000000000e+02 -1.143054074788859703e-01
1.065499999999999972e+02 -1.180857128280928120e-01
1.065999999999999943e+02 -1.165847837009616472e-01
1.066500000000000057e+02 -1.183237454967759200e-01
1.067000000000000028e+02 -1.212116002552862531e-01
1.067500000000000000e+02 -1.178079312508392290e-01
1.067999999999999972e+02 -1.197755237244040039e-01
1.068499999999999943e+02 -1.207632387608132268e-01
1.069000000000000057e+02 -1.205506948969227304e-01
1.069500000000000028e+02 -1.209255119283280666e-01
1.070000000000000000e+02 -1.199758077135789636e-01
1.070499999999999972e+02 -1.236651784747169192e-01
1.070999999999999943e+02 -1.235458973302125396e-01
1.071500000000000057e+02 -1.290691432574134212e-01
1.072000000000000028e+02 -1.291603502626136324e-01
1.072500000000000000e+02 -1.212701039746336695e-01
1.072999999999999972e+02 -1.208976419669845481e-01
1.073499999999999943e+02 -1.197180431761848546e-01
1.074000000000000057e+02 -1.209457266671258302e-01
1.074500000000000028e+02 -1.194548367603039257e-01
1.075000000000000000e+02 -1.206761981992921784e-01
1.075499999999999972e+02 -1.225988248285865556e-01
1.075999999999999943e+02 -1.250943074672419830e-01
1.076500000000000057e+02 -1.294483087938972099e-01
1.077000000000000028e+02 -1.346043900592478471e-01
1.077500000000000000e+02 -1.409368595035432603e-01
1.077999999999999972e+02 -1.455835054692825592e-01
1.078499999999999943e+02 -1.517830357776033257e-01
1.079000000000000057e+02 -1.494427019885210262e-01
1.079500000000000028e+02 -1.522804485508044148e-01
1.080000000000000000e+02 -1.573950279724264378e-01
1.080499999999999972e+02 -1.591598381797748318e-01
1.080999999999999943e+02 -1.613916443323110961e-01
1.081500000000000057e+02 -1.648064801353163189e-01
1.082000000000000028e+02 -1.648900274969484492e-01
1.082500000000000000e+02 -1.631254427151558883e-01
1.082999999999999972e+02 -1.654024317669867961e-01
1.083499999999999943e+02 -1.683088551168642477e-01
1.084000000000000057e+02 -1.697512787256075795e-01
1.084500000000000028e+02 -1.701172138705211723e-01
1.085000000000000000e+02 -1.751093795535331732e-01
1.085499999999999972e+02 -1.765516728470931107e-01
1.085999999999999943e+02 -1.751481646846219931e-01
1.086500000000000057e+02 -1.740347425786608060e-01
1.087000000000000028e+02 -1.724423669538119874e-01
1.087500000000000000e+02 -1.710950875795203274e-01
1.087999999999999972e+02 -1.693382122147343294e-01
1.088499999999999943e+02 -1.698536956346727855e-01
1.089000000000000057e+02 -1.672518882387154238e-01
1.089500000000000028e+02 -1.649767694367359483e-01
1.090000000000000000e+02 -1.608153127836275120e-01
1.090499999999999972e+02 -1.574324358455927719e-01
1.090999999999999943e+02 -1.656246670375129404e-01
1.091500000000000057e+02 -1.640358304481211726e-01
1.092000000000000028e+02 -1.658940008202057226e-01
1.092500000000000000e+02 -1.647672407754497415e-01
1.092999999999999972e+02 -1.628393924629120970e-01
1.093499999999999943e+02 -1.599564222700474159e-01
1.094000000000000057e+02 -1.616678150728874663e-01
1.094500000000000028e+02 -1.582562686230506444e-01
1.095000000000000000e+02 -1.570134045321218697e-01
1.095499999999999972e+02 -1.574036483157363331e-01
1.095999999999999943e+02 -1.586306405386134766e-01
1.096500000000000057e+02 -1.601560815793481030e-01
1.097000000000000028e+02 -1.606655537474721840e-01
1.097500000000000000e+02 -1.570692379149401796e-01
1.097999999999999972e+02 -1.566704249403714500e-01
1.098499999999999943e+02 -1.571716837575226899e-01
1.099000000000000057e+02 -1.583743921064175997e-01
1.099500000000000028e+02 -1.612332783396589198e-01
1.100000000000000000e+02 -1.605044501150616199e-01
1.100499999999999972e+02 -1.601515258150253973e-01
1.100999999999999943e+02 -1.589700123374717666e-01
1.101500000000000057e+02 -1.596678787458301052e-01
1.102000000000000028e+02 -1.579287132296229856e-01
1.102500000000000000e+02 -1.584353669128540643e-01
1.102999999999999972e+02 -1.570671739168188474e-01
1.103499999999999943e+02 -1.593649704110326193e-01
1.104000000000000057e+02 -1.608343185300174505e-01
1.104500000000000028e+02 -1.615506974343081381e-01
1.105000000000000000e+02 -1.629677737320674447e-01
1.105499999999999972e+02 -1.654813246835491192e-01
1.105999999999999943e+02 -1.640690488693652971e-01
1.106500000000000057e+02 -1.648097132449000968e-01
1.107000000000000028e+02 -1.647479114149624502e-01
1.107500000000000000e+02 -1.602596304719767217e-01
1.107999999999999972e+02 -1.629677534312124476e-01
1.108499999999999943e+02 -1.651608430592290677e-01
1.109000000000000057e+02 -1.682408982274710418e-01
1.109500000000000028e+02 -1.676593682113299011e-01
1.110000000000000000e+02 -1.651766216127050491e-01
1.110499999999999972e+02 -1.645029671104562274e-01
1.110999999999999943e+02 -1.663869362974752519e-01
1.111500000000000057e+02 -1.665849410687227361e-01
1.112000000000000028e+02 -1.661447116023331283e-01
1.112500000000000000e+02 -1.617721822639218987e-01
1.112999999999999972e+02 -1.656812261476652004e-01
1.113499999999999943e+02 -1.650451611288798470e-01
1.114000000000000057e+02 -1.663767236351793855e-01
1.114500000000000028e+02 -1.661584861655338030e-01
1.115000000000000000e+02 -1.597644162665285694e-01
1.115499999999999972e+02 -1.631543750631852530e-01
1.115999999999999943e+02 -1.640488277195315259e-01
1.116500000000000057e+02 -1.662177954556653403e-01
1.117000000000000028e+02 -1.648385344711447431e-01
1.117500000000000000e+02 -1.595012798643045682e-01
1.117999999999999972e+02 -1.555128090220448955e-01
1.118499999999999943e+02 -1.502351708717817869e-01
1.119000000000000057e+02 -1.523458408619268178e-01
1.119500000000000028e+02 -1.481689680618855365e-01
1.120000000000000000e+02 -1.521942086860298138e-01
1.120499999999999972e+02 -1.475736551550086983e-01
1.120999999999999943e+02 -1.506646955159162971e-01
1.121500000000000057e+02 -1.526499183847992158e-01
1.122000000000000028e+02 -1.505546736374994421e-01
1.122500000000000000e+02 -1.519547935453268717e-01
1.122999999999999972e+02 -1.529462733692539267e-01
1.123499999999999943e+02 -1.545534985912850601e-01
1.124000000000000057e+02 -1.525287100494898407e-01
1.124500000000000028e+02 -1.533369847353484861e-01
1.125000000000000000e+02 -1.519173668791506948e-01
1.125499999999999972e+02 -1.488448248178129985e-01
1.125999999999999943e+02 -1.475730562395608791e-01
1.126500000000000057e+02 -1.425755675340303341e-01
1.127000000000000028e+02 -1.423215972646701966e-01
1.127500000000000000e+02 -1.388093288109458201e-01
1.127999999999999972e+02 -1.398426539840436078e-01
1.128499999999999943e+02 -1.360770753538490807e-01
1.129000000000000057e+02 -1.269196794122475214e-01
1.129500000000000028e+02 -1.212944469045042495e-01
1.130000000000000000e+02 -1.242920727806589437e-01
1.130499999999999972e+02 -1.209787236244706521e-01
1.130999999999999943e+02 -1.197747465578268278e-01
1.131500000000000057e+02 -1.179924135060553131e-01
1.132000000000000028e+02 -1.156242938053301528e-01
1.132500000000000000e+02 -1.151668170996004298e-01
1.132999999999999972e+02 -1.188091390706413619e-01
1.133499999999999943e+02 -1.167177034110607886e-01
1.134000000000000057e+02 -1.186152810421882142e-01
1.134500000000000028e+02 -1.196757472911362669e-01
1.135000000000000000e+02 -1.157772164054917813e-01
1.135499999999999972e+02 -1.144642616743496571e-01
1.135999999999999943e+02 -1.183580230472798256e-01
1.136500000000000057e+02 -1.197800416653718447e-01
1.137000000000000028e+02 -1.192996006034247325e-01
1.137500000000000000e+02 -1.250598878356897203e-01
1.137999999999999972e+02 -1.231264559656578411e-01
1.138499999999999943e+02 -1.242896725014289161e-01
1.139000000000000057e+02 -1.240572749921305395e-01
1.139500000000000028e+02 -1.222725812187403366e-01
1.140000000000000000e+02 -1.300661131121899627e-01
1.140499999999999972e+02 -1.302107852047079128e-01
1.140999999999999943e+02 -1.316291049330339524e-01
1.141500000000000057e+02 -1.288545039267415537e-01
1.142000000000000028e+02 -1.304134079491562348e-01
1.142500000000000000e+02 -1.298538084932082393e-01
1.142999999999999972e+02 -1.291151693554583035e-01
1.143499999999999943e+02 -1.280327601655339154e-01
1.144000000000000057e+02 -1.299057525871365470e-01
1.144500000000000028e+02 -1.274162614500684576e-01
1.145000000000000000e+02 -1.283705607335465793e-01
1.145499999999999972e+02 -1.360099803934329832e-01
1.145999999999999943e+02 -1.362362606578203517e-01
1.146500000000000057e+02 -1.391202732826709865e-01
1.147000000000000028e+02 -1.392719614999769484e-01
1.147500000000000000e+02 -1.367724977439180312e-01
1.147999999999999972e+02 -1.440248355076965137e-01
1.148499999999999943e+02 -1.581122808516044476e-01
1.149000000000000057e+02 -1.602130764118671058e-01
1.149500000000000028e+02 -1.608462479240554410e-01
1.150000000000000000e+02 -1.631809026029380216e-01
1.150499999999999972e+02 -1.613449602352495238e-01
1.150999999999999943e+02 -1.613499920647100683e-01
1.151500000000000057e+02 -1.604309431534462482e-01
1.152000000000000028e+02 -1.589325013989886237e-01
1.152500000000000000e+02 -1.579315121249394160e-01
1.152999999999999972e+02 -1.560070461099833661e-01
1.153499999999999943e+02 -1.561228490939159386e-01
1.154000000000000057e+02 -1.593756932991399755e-01
1.154500000000000028e+02 -1.551297595389004302e-01
1.155000000000000000e+02 -1.552441073638386182e-01
1.155499999999999972e+02 -1.550446491340193300e-01
1.155999999999999943e+02 -1.559440467242720618e-01
1.156500000000000057e+02 -1.586591109068927474e-01
1.157000000000000028e+02 -1.601788166860933504e-01
1.157500000000000000e+02 -1.609315055959457397e-01
1.157999999999999972e+02 -1.554308787912088430e-01
1.158499999999999943e+02 -1.542718553038067431e-01
1.159000000000000057e+02 -1.511381756170789847e-01
1.159500000000000028e+02 -1.499619442782249568e-01
1.160000000000000000e+02 -1.479331913738008430e-01
1.160499999999999972e+02 -1.477467513177573299e-01
1.160999999999999943e+02 -1.459046694740424588e-01
1.161500000000000057e+02 -1.452039807099566593e-01
1.162000000000000028e+02 -1.470081752104682171e-01
1.162500000000000000e+02 -1.477831384727922026e-01
1.162999999999999972e+02 -1.448793617945232370e-01
1.163499999999999943e+02 -1.457555435030219171e-01
1.164000000000000057e+02 -1.457646200539629844e-01
1.164500000000000028e+02 -1.456343491131211476e-01
1.165000000000000000e+02 -1.454767300448761291e-01
1.165499999999999972e+02 -1.440190963390325374e-01
1.165999999999999943e+02 -1.437932092641653059e-01
1.166500000000000057e+02 -1.427445118351892972e-01
1.167000000000000028e+02 -1.427757341278435566e-01
1.167500000000000000e+02 -1.425667776813259457e-01
1.167999999999999972e+02 -1.424727242815311545e-01
1.168499999999999943e+02 -1.431122303736112877e-01
1.169000000000000057e+02 -1.443309730312231087e-01
1.169500000000000028e+02 -1.447626484246775369e-01
1.170000000000000000e+02 -1.456233952982257940e-01
1.170499999999999972e+02 -1.444708796275938900e-01
1.170999999999999943e+02 -1.441640915152536673e-01
1.171500000000000057e+02 -1.505330187161615374e-01
1.172000000000000028e+02 -1.512159978169509145e-01
1.172500000000000000e+02 -1.535346438238979483e-01
1.172999999999999972e+02 -1.525657079942677463e-01
1.173499999999999943e+02 -1.538830955326035144e-01
1.174000000000000057e+02 -1.544880357301254559e-01
1.174500000000000028e+02 -1.543487679980089511e-01
1.175000000000000000e+02 -1.555020494498712547e-01
1.175499999999999972e+02 -1.556662821798993068e-01
1.175999999999999943e+02 -1.557562384931866495e-01
1.176500000000000057e+02 -1.565224514872807782e-01
1.177000000000000028e+02 -1.573028978600448102e-01
1.177500000000000000e+02 -1.573065612357037457e-01
1.177999999999999972e+02 -1.579044082480340061e-01
1.178499999999999943e+02 -1.553679660436153298e-01
1.179000000000000057e+02 -1.546971526738222524e-01
1.179500000000000028e+02 -1.546990647825418064e-01
1.180000000000000000e+02 -1.542703837950328838e-01
1.180499999999999972e+02 -1.549129437949873511e-01
1.180999999999999943e+02 -1.552279453152611843e-01
1.181500000000000057e+02 -1.553350485189459451e-01
1.182000000000000028e+02 -1.551349271801710228e-01
1.182500000000000000e+02 -1.550483679400838366e-01
1.182999999999999972e+02 -1.549794511850972889e-01
1.183499999999999943e+02 -1.558975107598955245e-01
1.184000000000000057e+02 -1.557123875472337104e-01
1.184500000000000028e+02 -1.546131775752159487e-01
1.185000000000000000e+02 -1.531143613843862772e-01
1.185499999999999972e+02 -1.522463167108215609e-01
1.185999999999999943e+02 -1.505933491305437855e-01
1.186500000000000057e+02 -1.505507811138557528e-01
1.187000000000000028e+02 -1.505289358623068952e-01
1.187500000000000000e+02 -1.516967627993695555e-01
1.187999999999999972e+02 -1.507469476967347455e-01
1.188499999999999943e+02 -1.500548451673643369e-01
1.189000000000000057e+02 -1.519550589551466879e-01
1.189500000000000028e+02 -1.516269894963085119e-01
1.190000000000000000e+02 -1.504071581834019455e-01
1.190499999999999972e+02 -1.498374980186792105e-01
1.190999999999999943e+02 -1.488957915947046184e-01
1.191500000000000057e+02 -1.471409219902605203e-01
1.192000000000000028e+02 -1.483542845298884694e-01
1.192500000000000000e+02 -1.475530186592599879e-01
1.192999999999999972e+02 -1.449779276459260136e-01
1.193499999999999943e+02 -1.451932780334270201e-01
1.194000000000000057e+02 -1.432429630622393535e-01
1.194500000000000028e+02 -1.442731908981937372e-01
1.195000000000000000e+02 -1.426223301764782125e-01
1.195499999999999972e+02 -1.416040590359168294e-01
1.195999999999999943e+02 -1.419350189389637917e-01
1.196500000000000057e+02 -1.403168484104019842e-01
1.197000000000000028e+02 -1.396188251678611159e-01
1.197500000000000000e+02 -1.408983126427586774e-01
1.197999999999999972e+02 -1.390865730256363175e-01
1.198499999999999943e+02 -1.401408572980627210e-01
1.199000000000000057e+02 -1.399596544196469172e-01
1.199500000000000028e+02 -1.381716101704584532e-01
1.200000000000000000e+02 -1.391650899249596562e-01
1.200499999999999972e+02 -1.391520242158510445e-01
1.200999999999999943e+02 -1.389273867427895937e-01
1.201500000000000057e+02 -1.391478983098266842e-01
1.202000000000000028e+02 -1.402394315744762698e-01
1.202500000000000000e+02 -1.396171535457469692e-01
1.202999999999999972e+02 -1.392125762117189247e-01
1.203499999999999943e+02 -1.412884015501963131e-01
1.204000000000000057e+02 -1.441818287602189830e-01
1.204500000000000028e+02 -1.439891625416064580e-01
1.205000000000000000e+02 -1.464632978084360881e-01
1.205499999999999972e+02 -1.457572011494543129e-01
1.205999999999999943e+02 -1.463406567527925639e-01
1.206500000000000057e+02 -1.456924590870984915e-01
1.207000000000000028e+02 -1.461746176738299707e-01
1.207500000000000000e+02 -1.546377219702630701e-01
1.207999999999999972e+02 -1.536431303964326811e-01
1.208499999999999943e+02 -1.516862091928446732e-01
1.209000000000000057e+02 -1.539716378628918358e-01
1.209500000000000028e+02 -1.543689104070622986e-01
1.210000000000000000e+02 -1.576685542251559657e-01
1.210499999999999972e+02 -1.577650629947685290e-01
1.210999999999999943e+02 -1.562260028491239405e-01
1.211500000000000057e+02 -1.536037769939606612e-01
1.212000000000000028e+02 -1.542617638927524792e-01
1.212500000000000000e+02 -1.534507669754892334e-01
1.212999999999999972e+02 -1.540830242462392086e-01
1.213499999999999943e+02 -1.547911783819988230e-01
1.214000000000000057e+02 -1.564552597783195054e-01
1.214500000000000028e+02 -1.561550667527978886e-01
1.215000000000000000e+02 -1.562321722298590232e-01
1.215499999999999972e+02 -1.547585599311558369e-01
1.215999999999999943e+02 -1.558923434810760011e-01
1.216500000000000057e+02 -1.578739342935021051e-01
1.217000000000000028e+02 -1.587231755656944854e-01
1.217500000000000000e+02 -1.600949600253443461e-01
1.217999999999999972e+02 -1.573788034731337937e-01
1.218499999999999943e+02 -1.578363805735857051e-01
1.219000000000000057e+02 -1.589318123905782143e-01
1.219500000000000028e+02 -1.582349691166480277e-01
1.220000000000000000e+02 -1.579138861046420483e-01
1.220499999999999972e+02 -1.570689610071978326e-01
1.220999999999999943e+02 -1.555454191468071956e-01
1.221500000000000057e+02 -1.543674823998339718e-01
1.222000000000000028e+02 -1.542848639458528071e-01
1.222500000000000000e+02 -1.553369161126126607e-01
1.222999999999999972e+02 -1.566859363000164540e-01
1.223499999999999943e+02 -1.571951724583145193e-01
1.224000000000000057e+02 -1.577807217080077484e-01
1.224500000000000028e+02 -1.608710270522537844e-01
1.225000000000000000e+02 -1.590853751631328417e-01
1.225499999999999972e+02 -1.603932676001268154e-01
1.225999999999999943e+02 -1.597550509860617418e-01
1.226500000000000057e+02 -1.604234013877014753e-01
1.227000000000000028e+02 -1.610700958699419760e-01
1.227500000000000000e+02 -1.614715746135038099e-01
1.227999999999999972e+02 -1.616276781036724564e-01
1.228499999999999943e+02 -1.627484620020357708e-01
1.229000000000000057e+02 -1.627041570050478114e-01
1.229500000000000028e+02 -1.630601683877170860e-01
1.230000000000000000e+02 -1.583965672256955337e-01
1.230499999999999972e+02 -1.533279704622009521e-01
1.230999999999999943e+02 -1.535354496494872045e-01
1.231500000000000057e+02 -1.533787425850640096e-01
1.232000000000000028e+02 -1.541585347716722398e-01
1.232500000000000000e+02 -1.532957706863120884e-01
1.232999999999999972e+02 -1.532848872733676426e-01
1.233499999999999943e+02 -1.530467640699249010e-01
1.234000000000000057e+02 -1.516658619975139455e-01
1.234500000000000028e+02 -1.497418201463578957e-01
1.235000000000000000e+02 -1.496000317105414257e-01
1.235499999999999972e+02 -1.486852030567955840e-01
1.235999999999999943e+02 -1.506593170236781853e-01
1.236500000000000057e+02 -1.512444196276323816e-01
1.237000000000000028e+02 -1.537057307808701589e-01
1.237500000000000000e+02 -1.549847174000661132e-01
1.237999999999999972e+02 -1.527768393325192042e-01
1.238499999999999943e+02 -1.496800526625607919e-01
1.239000000000000057e+02 -1.519341555359259022e-01
1.239500000000000028e+02 -1.524820681069316564e-01
1.240000000000000000e+02 -1.515068949211721416e-01
1.240499999999999972e+02 -1.491636071640798922e-01
1.240999999999999943e+02 -1.482093168886178258e-01
1.241500000000000057e+02 -1.481909910664332142e-01
1.242000000000000028e+02 -1.475101164695606093e-01
1.242500000000000000e+02 -1.435614187648976692e-01
1.242999999999999972e+02 -1.436108062521088413e-01
1.243499999999999943e+02 -1.412927711041176149e-01
1.244000000000000057e+02 -1.383549371408910045e-01
1.244500000000000028e+02 -1.372662907438997049e-01
1.245000000000000000e+02 -1.355304886830973887e-01
1.245499999999999972e+02 -1.318046641298253330e-01
1.245999999999999943e+02 -1.312073732167921836e-01
1.246500000000000057e+02 -1.298100468677577390e-01
1.247000000000000028e+02 -1.306464767069581423e-01
1.247500000000000000e+02 -1.291765441899306033e-01
1.247999999999999972e+02 -1.282347207209091067e-01
1.248499999999999943e+02 -1.285805107531881875e-01
1.249000000000000057e+02 -1.278882201189297796e-01
1.249500000000000028e+02 -1.264290363813250773e-01
1.250000000000000000e+02 -1.249321497286030175e-01
1.250499999999999972e+02 -1.269434783360072483e-01
1.250999999999999943e+02 -1.271068459767038805e-01
1.251500000000000057e+02 -1.258005859461006348e-01
1.252000000000000028e+02 -1.272286777317944428e-01
1.252500000000000000e+02 -1.327392564764640071e-01
1.252999999999999972e+02 -1.318031652385488472e-01
1.253499999999999943e+02 -1.320883086065261225e-01
1.254000000000000057e+02 -1.306667924364735278e-01
1.254500000000000028e+02 -1.261725216357868218e-01
1.255000000000000000e+02 -1.242048150798203965e-01
1.255499999999999972e+02 -1.241959645476199969e-01
1.255999999999999943e+02 -1.238431486730880576e-01
1.256500000000000057e+02 -1.259119707255595966e-01
1.257000000000000028e+02 -1.226976904146194342e-01
1.257500000000000000e+02 -1.222114525933937351e-01
1.257999999999999972e+02 -1.214861828814561007e-01
1.258499999999999943e+02 -1.216126151281361201e-01
1.259000000000000057e+02 -1.211856487300252000e-01
1.259500000000000028e+02 -1.231189586105879141e-01
1.260000000000000000e+02 -1.245833319449803772e-01
1.260499999999999972e+02 -1.247407156657559524e-01
1.260999999999999943e+02 -1.258344306649520350e-01
1.261500000000000057e+02 -1.267181098183500498e-01
1.262000000000000028e+02 -1.282030196342551498e-01
1.262500000000000000e+02 -1.278058219512850646e-01
1.262999999999999972e+02 -1.273720328264038582e-01
1.263499999999999943e+02 -1.262521556389086252e-01
1.264000000000000057e+02 -1.249120288893211805e-01
1.264500000000000028e+02 -1.238478146652232104e-01
1.265000000000000000e+02 -1.234949103083195082e-01
1.265499999999999972e+02 -1.224759624272402925e-01
1.265999999999999943e+02 -1.228604508803287643e-01
1.266500000000000057e+02 -1.232409745259592376e-01
1.267000000000000028e+02 -1.218974340877251455e-01
1.267500000000000000e+02 -1.194390251271126163e-01
1.267999999999999972e+02 -1.168134830252720580e-01
1.268499999999999943e+02 -1.170393290342163495e-01
1.269000000000000057e+02 -1.151155843254269978e-01
1.269500000000000028e+02 -1.126678373623962170e-01
1.270000000000000000e+02 -1.118487460589994709e-01
1.270499999999999972e+02 -1.122368307304108387e-01
1.270999999999999943e+02 -1.089555068864329762e-01
1.271500000000000057e+02 -1.087056802674965239e-01
1.272000000000000028e+02 -1.059711465534616259e-01
1.272500000000000000e+02 -1.045030118113747658e-01
1.272999999999999972e+02 -1.019965401676964922e-01
1.273499999999999943e+02 -1.003435639281438641e-01
1.274000000000000057e+02 -9.784082386015059696e-02
1.274500000000000028e+02 -9.522765472317290536e-02
1.275000000000000000e+02 -9.488107671465208226e-02
1.275499999999999972e+02 -9.402406369557103627e-02
1.275999999999999943e+02 -9.346259362037913354e-02
1.276500000000000057e+02 -9.258010520622461659e-02
1.277000000000000028e+02 -8.815334985497044751e-02
1.277500000000000000e+02 -8.684218428691198310e-02
1.277999999999999972e+02 -8.576858582659578623e-02
1.278499999999999943e+02 -8.379088187920713526e-02
1.279000000000000057e+02 -8.354892440338244908e-02
1.279500000000000028e+02 -8.298382296570067096e-02
1.280000000000000000e+02 -8.276637039495252091e-02
1.280500000000000114e+02 -8.056832759873167049e-02
1.280999999999999943e+02 -8.086829316165226877e-02
1.281500000000000057e+02 -8.058237417322591800e-02
1.281999999999999886e+02 -7.914528387167975298e-02
1.282500000000000000e+02 -7.843582615854102769e-02
1.283000000000000114e+02 -7.645987308217934431e-02
1.283499999999999943e+02 -7.568136877321034184e-02
1.284000000000000057e+02 -7.524426587058002935e-02
1.284499999999999886e+02 -7.364793695203911139e-02
1.285000000000000000e+02 -7.219780762321273415e-02
1.285500000000000114e+02 -7.113463578827457223e-02
1.285999999999999943e+02 -7.100788950184999671e-02
1.286500000000000057e+02 -6.882371700937885139e-02
1.286999999999999886e+02 -6.886484421404161227e-02
1.287500000000000000e+02 -6.974723996735344989e-02
1.288000000000000114e+02 -6.782967896198134616e-02
1.288499999999999943e+02 -6.477526943588501895e-02
1.289000000000000057e+02 -6.319988432316943350e-02
1.289499999999999886e+02 -5.530498103430862150e-02
1.290000000000000000e+02 -5.187664991307242707e-02
1.290500000000000114e+02 -5.032242376628836417e-02
1.290999999999999943e+02 -4.599276163816470864e-02
1.291500000000000057e+02 -4.658696968706640962e-02
1.291999999999999886e+02 -4.596652871334328677e-02
1.292500000000000000e+02 -5.113419151991851347e-02
1.293000000000000114e+02 -4.826482740232131835e-02
1.293499999999999943e+02 -4.492395657875578041e-02
1.294000000000000057e+02 -4.196468579150731265e-02
1.294499999999999886e+02 -4.021086939456490483e-02
1.295000000000000000e+02 -4.111218830701643401e-02
1.295500000000000114e+02 -4.285023799235300468e-02
1.295999999999999943e+02 -4.301546071246455105e-02
1.296500000000000057e+02 -4.314127291289927835e-02
1.296999999999999886e+02 -4.283111401028961290e-02
1.297500000000000000e+02 -4.195717577886673433e-02
1.298000000000000114e+02 -3.941053771920763338e-02
1.298499999999999943e+02 -4.439514993330281184e-02
1.299000000000000057e+02 -4.972972492953259271e-02
1.299499999999999886e+02 -4.892894476738698234e-02
1.300000000000000000e+02 -4.769303937058701898e-02
1.300500000000000114e+02 -5.097196638644113653e-02
1.300999999999999943e+02 -5.142493911652498695e-02
1.301500000000000057e+02 -5.032258335246549835e-02
1.301999999999999886e+02 -5.007024935447872832e-02
1.302500000000000000e+02 -5.909311622253618501e-02
1.303000000000000114e+02 -5.672617907714631869e-02
1.303499999999999943e+02 -5.436941279752462858e-02
1.304000000000000057e+02 -5.326965403306576502e-02
1.304499999999999886e+02 -5.305859494758958378e-02
1.305000000000000000e+02 -5.064293102390552553e-02
1.305500000000000114e+02 -5.126007534160114537e-02
1.305999999999999943e+02 -4.981486555347475198e-02
1.306500000000000057e+02 -4.923359200342816711e-02
1.306999999999999886e+02 -4.788882172452514630e-02
1.307500000000000000e+02 -4.650145100341875060e-02
1.308000000000000114e+02 -4.594689436918367176e-02
1.308499999999999943e+02 -4.778781327620468949e-02
1.309000000000000057e+02 -4.581790189366164584e-02
1.309499999999999886e+02 -5.494877358061980160e-02
1.310000000000000000e+02 -5.978806380531206943e-02
1.310500000000000114e+02 -5.840915277887917534e-02
1.310999999999999943e+02 -5.605078996494426008e-02
1.311500000000000057e+02 -5.242386737433590155e-02
1.311999999999999886e+02 -5.792221002520573508e-02
1.312500000000000000e+02 -5.480078963281197896e-02
1.313000000000000114e+02 -5.322164043681461287e-02
1.313499999999999943e+02 -5.019119788836051005e-02
1.314000000000000057e+02 -4.987175206129967203e-02
1.314499999999999886e+02 -6.236257125893585052e-02
1.315000000000000000e+02 -6.238645106945781005e-02
1.315500000000000114e+02 -5.826972671991401120e-02
1.315999999999999943e+02 -6.013410421870667155e-02
1.316500000000000057e+02 -5.650347126576316797e-02
1.316999999999999886e+02 -5.736057462559727288e-02
1.317500000000000000e+02 -6.039399821710001587e-02
1.318000000000000114e+02 -5.862275633676922865e-02
1.318499999999999943e+02 -5.566107784470829961e-02
1.319000000000000057e+02 -5.881365310100541283e-02
1.319499999999999886e+02 -5.618633321734767955e-02
1.320000000000000000e+02 -5.570024502953391243e-02
1.320500000000000114e+02 -4.967575803006731017e-02
1.320999999999999943e+02 -4.765923912456354605e-02
1.321500000000000057e+02 -4.112134647623365974e-02
1.321999999999999886e+02 -4.176711604539029565e-02
1.322500000000000000e+02 -5.122036148853488513e-02
1.323000000000000114e+02 -5.223729340946754729e-02
1.323499999999999943e+02 -5.180858341159882974e-02
1.324000000000000057e+02 -5.071074863958044410e-02
1.324499999999999886e+02 -5.385527307632412969e-02
1.325000000000000000e+02 -5.354250474285827260e-02
1.325500000000000114e+02 -5.066313148970170294e-02
1.325999999999999943e+02 -4.626429839988259463e-02
1.326500000000000057e+02 -3.893547510500615372e-02
1.326999999999999886e+02 -3.270493969734931256e-02
1.327500000000000000e+02 -2.392076702216420700e-02
1.328000000000000114e+02 -1.980903968402933368e-02
1.328499999999999943e+02 -1.316604770708326363e-02
1.329000000000000057e+02 -1.260215572456315110e-02
1.329499999999999886e+02 -1.068034355918097075e-02
1.330000000000000000e+02 -5.412571944214643674e-03
1.330500000000000114e+02 1.285735129424576398e-03
1.330999999999999943e+02 7.154524952927231694e-03
1.331500000000000057e+02 1.259164538281387809e-02
1.331999999999999886e+02 1.634718162528559296e-02
1.332500000000000000e+02 1.811018152719462079e-02
1.333000000000000114e+02 2.251783523573101103e-02
1.333499999999999943e+02 2.881883525736144216e-02
1.334000000000000057e+02 3.339523870395591509e-02
1.334499999999999886e+02 3.791916040387668246e-02
1.335000000000000000e+02 4.146354893764203631e-02
1.335500000000000114e+02 4.534366502132115145e-02
1.335999999999999943e+02 4.813664782096711836e-02
1.336500000000000057e+02 5.219148520143857689e-02
1.336999999999999886e+02 5.180734083167032322e-02
1.337500000000000000e+02 5.334767624579871831e-02
1.338000000000000114e+02 5.436833092962593122e-02
1.338499999999999943e+02 5.720938533591744118e-02
1.339000000000000057e+02 5.579654256271324164e-02
1.339499999999999886e+02 5.604309776681253019e-02
1.340000000000000000e+02 6.075692490322599087e-02
1.340500000000000114e+02 6.395093523261421997e-02
1.340999999999999943e+02 6.717437871970537155e-02
1.341500000000000057e+02 7.262821346690730151e-02
1.341999999999999886e+02 7.689396553401148249e-02
1.342500000000000000e+02 8.320267994838746739e-02
1.343000000000000114e+02 8.137108323881073191e-02
1.343499999999999943e+02 7.889757582382757317e-02
1.344000000000000057e+02 8.085405128063573310e-02
1.344499999999999886e+02 7.970815351182038155e-02
1.345000000000000000e+02 7.936639120679118975e-02
1.345500000000000114e+02 7.890930480842803241e-02
1.345999999999999943e+02 8.018904536087542723e-02
1.346500000000000057e+02 8.070816382441470260e-02
1.346999999999999886e+02 7.936508328753713593e-02
1.347500000000000000e+02 7.680724319537414468e-02
1.348000000000000114e+02 7.545750258920429221e-02
1.348499999999999943e+02 7.688771733392905927e-02
1.349000000000000057e+02 7.917873262676174140e-02
1.349499999999999886e+02 7.949761247244375995e-02
1.350000000000000000e+02 7.763938986644258744e-02
1.350500000000000114e+02 7.906104861783325166e-02
1.350999999999999943e+02 6.585679973556032851e-02
1.351500000000000057e+02 6.714182096106353914e-02
1.351999999999999886e+02 6.031737131690278336e-02
1.352500000000000000e+02 6.102596170436483392e-02
1.353000000000000114e+02 6.247264435478730449e-02
1.353499999999999943e+02 5.983905550404967216e-02
1.354000000000000057e+02 5.567549864915866120e-02
1.354499999999999886e+02 5.572196092454521910e-02
1.355000000000000000e+02 5.266685850658992668e-02
1.355500000000000114e+02 5.219119571239381333e-02
1.355999999999999943e+02 5.040947258906013778e-02
1.356500000000000057e+02 4.698884252102457360e-02
1.356999999999999886e+02 4.754326646044779864e-02
1.357500000000000000e+02 4.644097449517946286e-02
1.358000000000000114e+02 4.769569081910745439e-02
1.358499999999999943e+02 5.045132563247732571e-02
1.359000000000000057e+02 5.565733580737086683e-02
1.359499999999999886e+02 5.682952123558321356e-02
1.360000000000000000e+02 5.753773877911520784e-02
1.360500000000000114e+02 5.768524088013631673e-02
1.360999999999999943e+02 6.197038569289357868e-02
1.361500000000000057e+02 6.118993515798091393e-02
1.361999999999999886e+02 6.095520890224452593e-02
1.362500000000000000e+02 6.108902454704982082e-02
1.363000000000000114e+02 6.525962648886769746e-02
1.363499999999999943e+02 6.465021225517458836e-02
1.364000000000000057e+02 6.601176843331310606e-02
1.364499999999999886e+02 6.782250351499258256e-02
1.365000000000000000e+02 6.870172583071119943e-02
1.365500000000000114e+02 7.139966313302817391e-02
1.365999999999999943e+02 6.676973678011681457e-02
1.366500000000000057e+02 6.819008252303970785e-02
1.366999999999999886e+02 6.840960070229899770e-02
1.367500000000000000e+02 6.929104456961461544e-02
1.368000000000000114e+02 6.866969712446446827e-02
1.368499999999999943e+02 7.034739820040447622e-02
1.369000000000000057e+02 6.837230038332667292e-02
1.369499999999999886e+02 6.790866933496732261e-02
1.370000000000000000e+02 7.481778185407610138e-02
1.370500000000000114e+02 7.801731133667777485e-02
1.370999999999999943e+02 8.635815098562776848e-02
1.371500000000000057e+02 8.592273644939911470e-02
1.371999999999999886e+02 8.681240886452419592e-02
1.372500000000000000e+02 9.018713264187311340e-02
1.373000000000000114e+02 9.413847806468252088e-02
1.373499999999999943e+02 9.699327341770316857e-02
1.374000000000000057e+02 1.005653945199622007e-01
1.374499999999999886e+02 1.036656410179479099e-01
1.375000000000000000e+02 1.040694427057127780e-01
1.375500000000000114e+02 1.051416612322374766e-01
1.375999999999999943e+02 1.103128839076022161e-01
1.376500000000000057e+02 1.087529717102004717e-01
1.376999999999999886e+02 1.083178281763720330e-01
1.377500000000000000e+02 1.072688626793471406e-01
1.378000000000000114e+02 1.064077404420604861e-01
1.378499999999999943e+02 1.075128909037651737e-01
1.379000000000000057e+02 1.073322377852304610e-01
1.379499999999999886e+02 1.047485791773737906e-01
1.380000000000000000e+02 1.089706057504372799e-01
1.380500000000000114e+02 1.099809021288083444e-01
1.380999999999999943e+02 1.100158722071448020e-01
1.381500000000000057e+02 1.115825079406126269e-01
1.381999999999999886e+02 1.114000400681587621e-01
1.382500000000000000e+02 1.121252357923892135e-01
1.383000000000000114e+02 1.160114361370639530e-01
1.383499999999999943e+02 1.173090740061336068e-01
1.384000000000000057e+02 1.207179206944565680e-01
1.384499999999999886e+02 1.276558192737509700e-01
1.385000000000000000e+02 1.264355874877414465e-01
1.385500000000000114e+02 1.285013301680413000e-01
1.385999999999999943e+02 1.302432618237847617e-01
1.386500000000000057e+02 1.300147240295441153e-01
1.386999999999999886e+02 1.298089673105637942e-01
1.387500000000000000e+02 1.293453126102040718e-01
1.388000000000000114e+02 1.284707853735081728e-01
1.388499999999999943e+02 1.280710888918481782e-01
1.389000000000000057e+02 1.280517270919412920e-01
1.389499999999999886e+02 1.270346602171134320e-01
1.390000000000000000e+02 1.358926475687387003e-01
1.390500000000000114e+02 1.345447064510967572e-01
1.390999999999999943e+02 1.379384089851155293e-01
1.391500000000000057e+02 1.378740456822806770e-01
1.391999999999999886e+02 1.413487833692502194e-01
1.392500000000000000e+02 1.431483113800069151e-01
1.393000000000000114e+02 1.438551726354910520e-01
1.393499999999999943e+02 1.458231835261325215e-01
1.394000000000000057e+02 1.511379159478075107e-01
1.394499999999999886e+02 1.518020362305889381e-01
1.395000000000000000e+02 1.519685162925221156e-01
1.395500000000000114e+02 1.651852402253987662e-01
1.395999999999999943e+02 1.658207417446071474e-01
1.396500000000000057e+02 1.672650244154906540e-01
1.396999999999999886e+02 1.711083933496443943e-01
1.397500000000000000e+02 1.721504868217269557e-01
1.398000000000000114e+02 1.799137672763119755e-01
1.398499999999999943e+02 2.058215330606652793e-01
1.399000000000000057e+02 2.073910579906349250e-01
1.399499999999999886e+02 2.073286784399472060e-01
1.400000000000000000e+02 2.094356058667921905e-01
1.400500000000000114e+02 2.093083860651731298e-01
1.400999999999999943e+02 2.088365478009764908e-01
1.401500000000000057e+02 2.085529471038928551e-01
1.401999999999999886e+02 2.073141210216057628e-01
1.402500000000000000e+02 2.041124474057447735e-01
1.403000000000000114e+02 2.037979567229061262e-01
1.403499999999999943e+02 2.023950313750788044e-01
1.404000000000000057e+02 2.095009003222113031e-01
1.404499999999999886e+02 2.094854168233957203e-01
1.405000000000000000e+02 2.086352856404768141e-01
1.405500000000000114e+02 2.086736067854419174e-01
1.405999999999999943e+02 2.102035669016651953e-01
1.406500000000000057e+02 2.165256439244173381e-01
1.406999999999999886e+02 2.190677464773218286e-01
1.407500000000000000e+02 2.193813497738063834e-01
1.408000000000000114e+02 2.187180763162968888e-01
1.408499999999999943e+02 2.223307900743777821e-01
1.409000000000000057e+02 2.225337426201492996e-01
1.409499999999999886e+02 2.217756901869626096e-01
1.410000000000000000e+02 2.214708675661257731e-01
1.410500000000000114e+02 2.203362269920325078e-01
1.410999999999999943e+02 2.201636460092344094e-01
1.411500000000000057e+02 2.215047868400733810e-01
1.411999999999999886e+02 2.196503387490928438e-01
1.412500000000000000e+02 2.214166667535696631e-01
1.413000000000000114e+02 2.216008341179339092e-01
1.413499999999999943e+02 2.257106815207770012e-01
1.414000000000000057e+02 2.255398905492587702e-01
1.414499999999999886e+02 2.272171830929456959e-01
1.415000000000000000e+02 2.279558271232366429e-01
1.415500000000000114e+02 2.292936137231591232e-01
1.415999999999999943e+02 2.282342400760043744e-01
1.416500000000000057e+02 2.278243339566562442e-01
1.416999999999999886e+02 2.275553218343477624e-01
1.417500000000000000e+02 2.264938694240383743e-01
1.418000000000000114e+02 2.268570288910058963e-01
1.418499999999999943e+02 2.281826294359756702e-01
1.419000000000000057e+02 2.268375607429483631e-01
1.419499999999999886e+02 2.257586679553111597e-01
1.420000000000000000e+02 2.249601493326855994e-01
1.420500000000000114e+02 2.249471560196833753e-01
1.420999999999999943e+02 2.217104974914228810e-01
1.421500000000000057e+02 2.285139304546877914e-01
1.421999999999999886e+02 2.276182800520413496e-01
1.422500000000000000e+02 2.220107331025393815e-01
1.423000000000000114e+02 2.206766681545676845e-01
1.423499999999999943e+02 2.205990001296841974e-01
1.424000000000000057e+02 2.190652418267616808e-01
1.424499999999999886e+02 2.137454369659667619e-01
1.425000000000000000e+02 2.107028394332175758e-01
1.425500000000000114e+02 2.080101014186907515e-01
1.425999999999999943e+02 2.066157069741330343e-01
1.426500000000000057e+02 2.064860304926869894e-01
1.426999999999999886e+02 2.057434966625263373e-01
1.427500000000000000e+02 2.057360196801570895e-01
1.428000000000000114e+02 2.042457212456936511e-01
1.428499999999999943e+02 2.045695217208038930e-01
1.429000000000000057e+02 2.025911142968443435e-01
1.429499999999999886e+02 2.000985006681944844e-01
1.430000000000000000e+02 1.995286538126422871e-01
1.430500000000000114e+02 1.976301743406247702e-01
1.430999999999999943e+02 1.967202263501920123e-01
1.431500000000000057e+02 1.941552495651482635e-01
1.431999999999999886e+02 1.912325653547850834e-01
1.432500000000000000e+02 1.906770618315676014e-01
1.433000000000000114e+02 1.872740679402535025e-01
1.433499999999999943e+02 1.833029315977555695e-01
1.434000000000000057e+02 1.769295285284375741e-01
1.434499999999999886e+02 1.694518369744208441e-01
1.435000000000000000e+02 1.651960660758358401e-01
1.435500000000000114e+02 1.600314592168740335e-01
1.435999999999999943e+02 1.546765573258591653e-01
1.436500000000000057e+02 1.562569619288156075e-01
1.436999999999999886e+02 1.527139763185226262e-01
1.437500000000000000e+02 1.557387452808109696e-01
1.438000000000000114e+02 1.508897154245183447e-01
1.438499999999999943e+02 1.460472462345107358e-01
1.439000000000000057e+02 1.481540302622697813e-01
1.439499999999999886e+02 1.443551414821475087e-01
1.440000000000000000e+02 1.397780640197079094e-01
1.440500000000000114e+02 1.357239080142963183e-01
1.440999999999999943e+02 1.300498394258741419e-01
1.441500000000000057e+02 1.300067140127437182e-01
1.441999999999999886e+02 1.258253913110170541e-01
1.442500000000000000e+02 1.269733966575647965e-01
1.443000000000000114e+02 1.144982129447691538e-01
1.443499999999999943e+02 1.147693553430986640e-01
1.444000000000000057e+02 1.126646922421407071e-01
1.444499999999999886e+02 1.091724868299001339e-01
1.445000000000000000e+02 1.023660745654248611e-01
1.445500000000000114e+02 1.001914230839044961e-01
1.445999999999999943e+02 9.503695347549050154e-02
1.446500000000000057e+02 9.480277400272286992e-02
1.446999999999999886e+02 8.594676630537582962e-02
1.447500000000000000e+02 8.934529958050577148e-02
1.448000000000000114e+02 8.933442342796203695e-02
1.448499999999999943e+02 8.659526959802453516e-02
1.449000000000000057e+02 8.796017348207377240e-02
1.449499999999999886e+02 7.895288495572365395e-02
1.450000000000000000e+02 7.812476888108660367e-02
1.450500000000000114e+02 8.064068223504253230e-02
1.450999999999999943e+02 8.376103417335455104e-02
1.451500000000000057e+02 8.303693587599454695e-02
1.451999999999999886e+02 8.578504314365212324e-02
1.452500000000000000e+02 8.596232440086992721e-02
1.453000000000000114e+02 8.221399425749620349e-02
1.453499999999999943e+02 8.216954073362832400e-02
1.454000000000000057e+02 8.008271848275341775e-02
1.454499999999999886e+02 7.872837984190816929e-02
1.455000000000000000e+02 7.925344687959280654e-02
1.455500000000000114e+02 7.262597776401730210e-02
1.455999999999999943e+02 7.113240798858828928e-02
1.456500000000000057e+02 6.673777615637666027e-02
1.456999999999999886e+02 6.774535245778200154e-02
1.457500000000000000e+02 6.974351868284901779e-02
1.458000000000000114e+02 6.362958131249019100e-02
1.458499999999999943e+02 5.161955151032283223e-02
1.459000000000000057e+02 5.753091907616868922e-02
1.459499999999999886e+02 6.181929495246017009e-02
1.460000000000000000e+02 6.487664078319296812e-02
1.460500000000000114e+02 6.007440287024209957e-02
1.460999999999999943e+02 5.709723218309885329e-02
1.461500000000000057e+02 5.885280802792375310e-02
1.461999999999999886e+02 5.928089051689330868e-02
1.462500000000000000e+02 5.021832025501968277e-02
1.463000000000000114e+02 4.779525394594384691e-02
1.463499999999999943e+02 4.412116646330284386e-02
1.464000000000000057e+02 4.908048914113886246e-02
1.464499999999999886e+02 3.980954870696611081e-02
1.465000000000000000e+02 4.283344227124279840e-02
1.465500000000000114e+02 4.531655877772138019e-02
1.465999999999999943e+02 5.150097076343384400e-02
1.466500000000000057e+02 5.803714195150223160e-02
1.466999999999999886e+02 5.881484869501145407e-02
1.467500000000000000e+02 6.430281131925047466e-02
1.468000000000000114e+02 6.458960797601555337e-02
1.468499999999999943e+02 6.677866479738248096e-02
1.469000000000000057e+02 6.780221361343496955e-02
1.469499999999999886e+02 6.788929026809406575e-02
1.470000000000000000e+02 6.401735328648656964e-02
1.470500000000000114e+02 6.091561261473196764e-02
1.470999999999999943e+02 6.195329125743107707e-02
1.471500000000000057e+02 5.079136965519965435e-02
1.471999999999999886e+02 5.102725558218475926e-02
1.472500000000000000e+02 5.572861736269263400e-02
1.473000000000000114e+02 6.141926598048787211e-02
1.473499999999999943e+02 6.438885203723643258e-02
1.474000000000000057e+02 6.909712040482957063e-02
1.474499999999999886e+02 6.554789695841480024e-02
1.475000000000000000e+02 6.040278015155708252e-02
1.475500000000000114e+02 6.011038041544747995e-02
1.475999999999999943e+02 5.617258491711755314e-02
1.476500000000000057e+02 5.621745272764032408e-02
1.476999999999999886e+02 5.898864281327112491e-02
1.477500000000000000e+02 5.135213233723903703e-02
1.478000000000000114e+02 5.041017549012032778e-02
1.478499999999999943e+02 5.325835780231958499e-02
1.479000000000000057e+02 5.320521267273612548e-02
1.479499999999999886e+02 5.584868827864035434e-02
1.480000000000000000e+02 5.748335416214390287e-02
1.480500000000000114e+02 5.161785228850418461e-02
1.480999999999999943e+02 4.892187372999134282e-02
1.481500000000000057e+02 5.117654761383855222e-02
1.481999999999999886e+02 4.841635540530141862e-02
1.482500000000000000e+02 4.740381785940265408e-02
1.483000000000000114e+02 4.560944157640983709e-02
1.483499999999999943e+02 3.941498744483026839e-02
1.484000000000000057e+02 4.073263067100078849e-02
1.484499999999999886e+02 4.154828532549062481e-02
1.485000000000000000e+02 4.404318736252813699e-02
1.485500000000000114e+02 4.225916792835963942e-02
1.485999999999999943e+02 4.938502822507679496e-02
1.486500000000000057e+02 5.137886427313572563e-02
1.486999999999999886e+02 5.388984348089365106e-02
1.487500000000000000e+02 5.347626017831146050e-02
1.488000000000000114e+02 5.422683576849456066e-02
1.488499999999999943e+02 5.519160566083120695e-02
1.489000000000000057e+02 5.750386002772427119e-02
1.489499999999999886e+02 5.826477532768192802e-02
1.490000000000000000e+02 6.117701200601948636e-02
1.490500000000000114e+02 6.246530759559219131e-02
1.490999999999999943e+02 6.325814904770669933e-02
1.491500000000000057e+02 6.640810491836765528e-02
1.491999999999999886e+02 7.130489379191327914e-02
1.492500000000000000e+02 6.975476925081162960e-02
1.493000000000000114e+02 6.822813330146858257e-02
1.493499999999999943e+02 6.752197022370481916e-02
1.494000000000000057e+02 6.613733794610103522e-02
1.494499999999999886e+02 6.432515920634958306e-02
1.495000000000000000e+02 6.604355878178830297e-02
1.495500000000000114e+02 6.507024661093557816e-02
1.495999999999999943e+02 6.852097315559614599e-02
1.496500000000000057e+02 6.804057347312959803e-02
1.496999999999999886e+02 6.698867211850610681e-02
1.497500000000000000e+02 5.992607990074366037e-02
1.498000000000000114e+02 5.859746580165211410e-02
1.498499999999999943e+02 5.461326458488539870e-02
1.499000000000000057e+02 5.133056263180264811e-02
1.499499999999999886e+02 5.256876014747174919e-02
1.500000000000000000e+02 5.275382407084956010e-02
