# Supplementary material for: Elevated concentrations cause upright alpha-synuclein conformation at lipid interfaces
Source: Nat Commun. 2023 Sep 18;14:5731. doi: 10.1038/s41467-023-39843-1 (PMC10507035; doi:10.1038/s41467-023-39843-1)
Supplement: Supplementary file 3 — Source Data [file 41467_2023_39843_MOESM3_ESM.zip › Source Data file/FigureS12/figS12_highLPR_rss_s4_r1.txt]

0.000000000000000000e+00 1.145573000000000086e+01
5.000000000000000278e-02 7.901379999999999626e+00
1.000000000000000056e-01 5.728810000000000180e+00
1.499999999999999944e-01 6.586190000000000211e+00
2.000000000000000111e-01 8.433870000000000644e+00
2.500000000000000000e-01 1.525693000000000055e+01
2.999999999999999889e-01 6.506310000000000038e+00
3.499999999999999778e-01 1.460374999999999979e+01
4.000000000000000222e-01 8.479359999999999786e+00
4.500000000000000111e-01 1.111861999999999995e+01
5.000000000000000000e-01 1.094421999999999962e+01
5.500000000000000444e-01 9.949149999999999494e+00
5.999999999999999778e-01 8.331310000000000215e+00
6.500000000000000222e-01 9.361359999999999459e+00
6.999999999999999556e-01 1.652468999999999966e+01
7.500000000000000000e-01 7.822129999999999583e+00
8.000000000000000444e-01 7.287620000000000431e+00
8.499999999999999778e-01 1.329257999999999917e+01
9.000000000000000222e-01 6.759339999999999904e+00
9.499999999999999556e-01 8.694950000000000401e+00
1.000000000000000000e+00 3.679069999999999840e+00
1.050000000000000044e+00 9.906510000000000815e+00
1.100000000000000089e+00 8.840650000000000119e+00
1.149999999999999911e+00 6.942389999999999617e+00
1.199999999999999956e+00 1.117299000000000042e+01
1.250000000000000000e+00 8.824970000000000425e+00
1.300000000000000044e+00 5.999170000000000336e+00
1.350000000000000089e+00 1.352345000000000041e+01
1.399999999999999911e+00 6.303779999999999717e+00
1.449999999999999956e+00 1.531715999999999944e+01
1.500000000000000000e+00 9.066319999999999268e+00
1.550000000000000044e+00 4.065439999999999721e+00
1.600000000000000089e+00 5.998370000000000424e+00
1.649999999999999911e+00 7.651489999999999903e+00
1.699999999999999956e+00 7.929380000000000095e+00
1.750000000000000000e+00 1.023586000000000062e+01
1.800000000000000044e+00 8.070970000000000866e+00
1.850000000000000089e+00 6.036270000000000024e+00
1.899999999999999911e+00 4.746220000000000105e+00
1.949999999999999956e+00 7.658409999999999940e+00
2.000000000000000000e+00 4.520850000000000257e+00
2.049999999999999822e+00 1.039719000000000015e+01
2.100000000000000089e+00 5.349109999999999587e+00
2.149999999999999911e+00 8.165680000000000049e+00
2.200000000000000178e+00 5.556860000000000355e+00
2.250000000000000000e+00 6.413859999999999673e+00
2.299999999999999822e+00 4.649530000000000385e+00
2.350000000000000089e+00 1.018434000000000061e+01
2.399999999999999911e+00 1.390010000000000012e+01
2.450000000000000178e+00 6.063609999999999722e+00
2.500000000000000000e+00 1.094205999999999968e+01
2.549999999999999822e+00 4.526690000000000325e+00
2.600000000000000089e+00 1.190146999999999977e+01
2.649999999999999911e+00 7.181659999999999933e+00
2.700000000000000178e+00 4.902549999999999741e+00
2.750000000000000000e+00 1.753810000000000002e+01
2.799999999999999822e+00 5.039399999999999658e+00
2.850000000000000089e+00 5.412300000000000111e+00
2.899999999999999911e+00 5.055579999999999963e+00
2.950000000000000178e+00 9.994540000000000646e+00
3.000000000000000000e+00 1.456522999999999968e+01
3.049999999999999822e+00 1.085172000000000025e+01
3.100000000000000089e+00 7.746590000000000309e+00
3.149999999999999911e+00 9.725550000000000139e+00
3.200000000000000178e+00 5.837100000000000399e+00
3.250000000000000000e+00 1.328200999999999965e+01
3.299999999999999822e+00 6.729650000000000354e+00
3.350000000000000089e+00 6.296689999999999898e+00
3.399999999999999911e+00 4.885259999999999714e+00
3.450000000000000178e+00 7.632080000000000197e+00
3.500000000000000000e+00 9.182449999999999335e+00
3.549999999999999822e+00 7.379159999999999719e+00
3.600000000000000089e+00 7.844879999999999853e+00
3.649999999999999911e+00 8.605689999999999173e+00
3.700000000000000178e+00 7.857420000000000293e+00
3.750000000000000000e+00 1.419534999999999947e+01
3.799999999999999822e+00 6.295420000000000016e+00
3.850000000000000089e+00 4.712110000000000021e+00
3.899999999999999911e+00 7.265279999999999738e+00
3.950000000000000178e+00 1.173980000000000068e+01
4.000000000000000000e+00 1.441688000000000081e+01
4.049999999999999822e+00 6.529779999999999696e+00
4.099999999999999645e+00 1.620738000000000056e+01
4.150000000000000355e+00 4.944829999999999615e+00
4.200000000000000178e+00 5.161539999999999573e+00
4.250000000000000000e+00 1.214593999999999951e+01
4.299999999999999822e+00 6.388300000000000090e+00
4.349999999999999645e+00 4.028480000000000061e+00
4.400000000000000355e+00 7.566089999999999982e+00
4.450000000000000178e+00 1.455371000000000059e+01
4.500000000000000000e+00 7.154359999999999609e+00
4.549999999999999822e+00 5.806650000000000311e+00
4.599999999999999645e+00 1.083666999999999980e+01
4.650000000000000355e+00 1.730451000000000050e+01
4.700000000000000178e+00 8.544409999999999172e+00
4.750000000000000000e+00 1.520104000000000077e+01
4.799999999999999822e+00 9.748469999999999303e+00
4.849999999999999645e+00 2.164422000000000068e+01
4.900000000000000355e+00 8.877069999999999794e+00
4.950000000000000178e+00 8.388070000000000803e+00
5.000000000000000000e+00 1.006656000000000084e+01
5.049999999999999822e+00 1.219998000000000005e+01
5.099999999999999645e+00 1.190925999999999974e+01
5.150000000000000355e+00 1.193547000000000047e+01
5.200000000000000178e+00 1.686252999999999957e+01
5.250000000000000000e+00 6.978799999999999670e+00
5.299999999999999822e+00 4.729059999999999597e+00
5.349999999999999645e+00 9.112690000000000623e+00
5.400000000000000355e+00 1.649879999999999924e+01
5.450000000000000178e+00 6.390109999999999957e+00
5.500000000000000000e+00 1.785625999999999891e+01
5.549999999999999822e+00 1.056799999999999962e+01
5.599999999999999645e+00 7.563810000000000144e+00
5.650000000000000355e+00 1.267515999999999998e+01
5.700000000000000178e+00 6.922539999999999694e+00
5.750000000000000000e+00 8.567399999999999238e+00
5.799999999999999822e+00 1.972241000000000000e+01
5.849999999999999645e+00 4.870029999999999859e+00
5.900000000000000355e+00 6.014809999999999768e+00
5.950000000000000178e+00 5.365870000000000140e+00
6.000000000000000000e+00 9.265800000000000480e+00
6.049999999999999822e+00 3.106559999999999988e+00
6.099999999999999645e+00 1.423565999999999931e+01
6.150000000000000355e+00 1.295101999999999975e+01
6.200000000000000178e+00 6.717990000000000350e+00
6.250000000000000000e+00 1.335126999999999953e+01
6.299999999999999822e+00 9.180020000000000735e+00
6.349999999999999645e+00 2.832699999999999996e+00
6.400000000000000355e+00 1.235225999999999935e+01
6.450000000000000178e+00 8.000849999999999795e+00
6.500000000000000000e+00 1.047461000000000020e+01
6.549999999999999822e+00 7.397639999999999993e+00
6.599999999999999645e+00 4.679020000000000401e+00
6.650000000000000355e+00 9.672000000000000597e+00
6.700000000000000178e+00 1.071579999999999977e+01
6.750000000000000000e+00 7.292539999999999800e+00
6.799999999999999822e+00 5.303359999999999630e+00
6.849999999999999645e+00 6.806219999999999715e+00
6.900000000000000355e+00 1.090102000000000082e+01
6.950000000000000178e+00 6.045720000000000205e+00
7.000000000000000000e+00 6.524250000000000327e+00
7.049999999999999822e+00 6.131230000000000402e+00
7.099999999999999645e+00 1.580087999999999937e+01
7.150000000000000355e+00 7.445680000000000298e+00
7.200000000000000178e+00 7.213320000000000398e+00
7.250000000000000000e+00 1.753060999999999936e+01
7.299999999999999822e+00 6.294170000000000265e+00
7.349999999999999645e+00 9.719630000000000436e+00
7.400000000000000355e+00 6.001490000000000435e+00
7.450000000000000178e+00 1.184933000000000014e+01
7.500000000000000000e+00 9.979680000000000106e+00
7.549999999999999822e+00 8.692220000000000724e+00
7.599999999999999645e+00 9.630169999999999675e+00
7.650000000000000355e+00 5.214089999999999669e+00
7.700000000000000178e+00 9.182399999999999451e+00
7.750000000000000000e+00 6.910639999999999894e+00
7.799999999999999822e+00 1.152638999999999925e+01
7.849999999999999645e+00 9.949690000000000367e+00
7.900000000000000355e+00 5.705580000000000318e+00
7.950000000000000178e+00 1.329975999999999914e+01
8.000000000000000000e+00 5.762069999999999581e+00
8.050000000000000711e+00 6.468399999999999928e+00
8.099999999999999645e+00 9.121389999999999887e+00
8.150000000000000355e+00 8.396369999999999223e+00
8.199999999999999289e+00 1.117543000000000042e+01
8.250000000000000000e+00 1.035825999999999958e+01
8.300000000000000711e+00 8.196249999999999147e+00
8.349999999999999645e+00 5.354420000000000179e+00
8.400000000000000355e+00 4.698010000000000019e+00
8.449999999999999289e+00 1.202487999999999957e+01
8.500000000000000000e+00 8.163259999999999295e+00
8.550000000000000711e+00 7.590620000000000367e+00
8.599999999999999645e+00 6.579130000000000145e+00
8.650000000000000355e+00 9.252250000000000085e+00
8.699999999999999289e+00 2.418410000000000171e+00
8.750000000000000000e+00 6.998020000000000351e+00
8.800000000000000711e+00 1.529332999999999920e+01
8.849999999999999645e+00 6.167489999999999917e+00
8.900000000000000355e+00 2.031999000000000066e+01
8.949999999999999289e+00 2.988109999999999822e+00
9.000000000000000000e+00 4.581949999999999967e+00
9.050000000000000711e+00 7.157799999999999940e+00
9.099999999999999645e+00 1.036566999999999972e+01
9.150000000000000355e+00 5.847179999999999822e+00
9.199999999999999289e+00 8.093270000000000408e+00
9.250000000000000000e+00 8.030160000000000409e+00
9.300000000000000711e+00 6.859930000000000305e+00
9.349999999999999645e+00 4.390010000000000190e+00
9.400000000000000355e+00 1.285247999999999990e+01
9.449999999999999289e+00 4.925069999999999837e+00
9.500000000000000000e+00 9.430339999999999279e+00
9.550000000000000711e+00 7.481939999999999813e+00
9.599999999999999645e+00 7.724990000000000023e+00
9.650000000000000355e+00 1.256015000000000015e+01
9.699999999999999289e+00 9.589560000000000528e+00
9.750000000000000000e+00 8.137679999999999580e+00
9.800000000000000711e+00 6.944980000000000153e+00
9.849999999999999645e+00 7.691589999999999705e+00
9.900000000000000355e+00 4.572739999999999583e+00
9.949999999999999289e+00 1.409046999999999983e+01
1.000000000000000000e+01 5.917930000000000135e+00
1.005000000000000071e+01 1.036904999999999966e+01
1.009999999999999964e+01 6.490590000000000082e+00
1.015000000000000036e+01 6.931739999999999569e+00
1.019999999999999929e+01 5.453890000000000349e+00
1.025000000000000000e+01 9.911270000000000024e+00
1.030000000000000071e+01 6.251610000000000333e+00
1.034999999999999964e+01 1.124830000000000041e+01
1.040000000000000036e+01 4.122250000000000192e+00
1.044999999999999929e+01 6.750099999999999767e+00
1.050000000000000000e+01 1.456325999999999965e+01
1.055000000000000071e+01 9.931129999999999569e+00
1.059999999999999964e+01 4.227240000000000109e+00
1.065000000000000036e+01 6.886009999999999742e+00
1.069999999999999929e+01 1.315962000000000032e+01
1.075000000000000000e+01 4.972039999999999793e+00
1.080000000000000071e+01 9.151450000000000529e+00
1.084999999999999964e+01 5.389789999999999637e+00
1.090000000000000036e+01 4.245580000000000354e+00
1.094999999999999929e+01 8.376340000000000785e+00
1.100000000000000000e+01 1.271621999999999986e+01
1.105000000000000071e+01 6.457720000000000127e+00
1.109999999999999964e+01 7.188620000000000232e+00
1.115000000000000036e+01 9.990729999999999222e+00
1.119999999999999929e+01 5.995689999999999742e+00
1.125000000000000000e+01 1.528710000000000058e+01
1.130000000000000071e+01 7.107359999999999900e+00
1.134999999999999964e+01 1.433594000000000079e+01
1.140000000000000036e+01 8.989509999999999224e+00
1.144999999999999929e+01 4.354420000000000179e+00
1.150000000000000000e+01 1.043211999999999939e+01
1.155000000000000071e+01 6.056820000000000093e+00
1.159999999999999964e+01 5.356200000000000294e+00
1.165000000000000036e+01 9.692750000000000199e+00
1.169999999999999929e+01 3.681709999999999816e+00
1.175000000000000000e+01 1.414335999999999949e+01
1.180000000000000071e+01 7.439980000000000260e+00
1.184999999999999964e+01 5.578789999999999694e+00
1.190000000000000036e+01 8.870050000000000878e+00
1.194999999999999929e+01 8.865299999999999514e+00
1.200000000000000000e+01 4.389120000000000132e+00
1.205000000000000071e+01 7.143489999999999895e+00
1.209999999999999964e+01 5.766060000000000407e+00
1.215000000000000036e+01 6.068800000000000416e+00
1.219999999999999929e+01 4.858710000000000306e+00
1.225000000000000000e+01 1.914723000000000042e+01
1.230000000000000071e+01 5.413669999999999760e+00
1.234999999999999964e+01 7.540309999999999846e+00
1.240000000000000036e+01 7.668249999999999567e+00
1.244999999999999929e+01 6.278880000000000017e+00
1.250000000000000000e+01 4.359329999999999927e+00
1.255000000000000071e+01 4.947040000000000326e+00
1.259999999999999964e+01 5.896270000000000344e+00
1.265000000000000036e+01 2.044116999999999962e+01
1.269999999999999929e+01 8.805690000000000239e+00
1.275000000000000000e+01 1.867847000000000079e+01
1.280000000000000071e+01 5.380740000000000300e+00
1.284999999999999964e+01 6.145500000000000185e+00
1.290000000000000036e+01 7.150489999999999569e+00
1.294999999999999929e+01 6.541789999999999772e+00
1.300000000000000000e+01 8.424149999999999139e+00
1.305000000000000071e+01 6.177150000000000141e+00
1.309999999999999964e+01 1.527856000000000058e+01
1.315000000000000036e+01 1.121313999999999922e+01
1.319999999999999929e+01 4.404099999999999682e+00
1.325000000000000000e+01 8.773839999999999861e+00
1.330000000000000071e+01 6.108270000000000088e+00
1.334999999999999964e+01 1.014009000000000071e+01
1.340000000000000036e+01 6.358399999999999608e+00
1.344999999999999929e+01 6.203400000000000247e+00
1.350000000000000000e+01 2.700369999999999937e+00
1.355000000000000071e+01 1.523989000000000082e+01
1.359999999999999964e+01 6.554940000000000211e+00
1.365000000000000036e+01 6.376470000000000304e+00
1.369999999999999929e+01 6.648030000000000328e+00
1.375000000000000000e+01 3.586530000000000218e+00
1.380000000000000071e+01 6.344610000000000305e+00
1.384999999999999964e+01 1.023790999999999940e+01
1.390000000000000036e+01 9.972619999999999152e+00
1.394999999999999929e+01 7.212749999999999773e+00
1.400000000000000000e+01 7.820739999999999803e+00
1.405000000000000071e+01 9.667510000000000048e+00
1.409999999999999964e+01 1.236910999999999916e+01
1.415000000000000036e+01 9.259090000000000487e+00
1.419999999999999929e+01 5.216070000000000206e+00
1.425000000000000000e+01 1.005001000000000033e+01
1.430000000000000071e+01 8.828549999999999898e+00
1.434999999999999964e+01 1.473762999999999934e+01
1.440000000000000036e+01 1.160060000000000002e+01
1.444999999999999929e+01 1.924555000000000149e+01
1.450000000000000000e+01 2.335613000000000028e+01
1.455000000000000071e+01 9.030210000000000292e+00
1.459999999999999964e+01 5.891429999999999723e+00
1.465000000000000036e+01 5.861539999999999750e+00
1.469999999999999929e+01 1.410762000000000072e+01
1.475000000000000000e+01 5.879599999999999937e+00
1.480000000000000071e+01 5.173890000000000100e+00
1.484999999999999964e+01 5.175989999999999647e+00
1.490000000000000036e+01 1.614695000000000036e+01
1.494999999999999929e+01 6.260749999999999815e+00
1.500000000000000000e+01 6.381079999999999863e+00
1.505000000000000071e+01 1.391202999999999967e+01
1.509999999999999964e+01 6.887100000000000222e+00
1.515000000000000036e+01 2.112745999999999924e+01
1.519999999999999929e+01 7.712579999999999991e+00
1.525000000000000000e+01 1.105122000000000071e+01
1.530000000000000071e+01 2.329964999999999975e+01
1.534999999999999964e+01 1.347979999999999912e+01
1.540000000000000036e+01 1.627871999999999986e+01
1.544999999999999929e+01 1.139861999999999931e+01
1.550000000000000000e+01 1.373220000000000063e+01
1.555000000000000071e+01 1.595490999999999993e+01
1.559999999999999964e+01 8.249420000000000641e+00
1.565000000000000036e+01 8.098179999999999268e+00
1.569999999999999929e+01 5.329620000000000246e+00
1.575000000000000000e+01 1.542262999999999984e+01
1.580000000000000071e+01 4.989749999999999908e+00
1.584999999999999964e+01 4.560159999999999769e+00
1.590000000000000036e+01 8.058270000000000266e+00
1.594999999999999929e+01 8.611789999999999168e+00
1.600000000000000000e+01 1.183145999999999987e+01
1.605000000000000071e+01 1.331058999999999948e+01
1.610000000000000142e+01 1.226947999999999972e+01
1.614999999999999858e+01 7.397429999999999950e+00
1.619999999999999929e+01 8.491419999999999746e+00
1.625000000000000000e+01 1.745219000000000165e+01
1.630000000000000071e+01 1.311524000000000001e+01
1.635000000000000142e+01 5.954570000000000363e+00
1.639999999999999858e+01 1.060228000000000037e+01
1.644999999999999929e+01 1.122283999999999970e+01
1.650000000000000000e+01 2.181315999999999988e+01
1.655000000000000071e+01 2.614561000000000135e+01
1.660000000000000142e+01 2.542376000000000147e+01
1.664999999999999858e+01 1.323520000000000074e+01
1.669999999999999929e+01 1.070688999999999957e+01
1.675000000000000000e+01 1.743121000000000009e+01
1.680000000000000071e+01 1.147607999999999961e+01
1.685000000000000142e+01 2.097214999999999918e+01
1.689999999999999858e+01 1.092788999999999966e+01
1.694999999999999929e+01 1.269339000000000084e+01
1.700000000000000000e+01 1.541412000000000049e+01
1.705000000000000071e+01 8.324080000000000368e+00
1.710000000000000142e+01 1.511570999999999998e+01
1.714999999999999858e+01 9.789369999999999905e+00
1.719999999999999929e+01 1.319624999999999915e+01
1.725000000000000000e+01 1.446658000000000044e+01
1.730000000000000071e+01 7.552940000000000431e+00
1.735000000000000142e+01 5.114539999999999864e+00
1.739999999999999858e+01 1.471428000000000047e+01
1.744999999999999929e+01 9.069200000000000372e+00
1.750000000000000000e+01 7.914179999999999993e+00
1.755000000000000071e+01 8.876889999999999503e+00
1.760000000000000142e+01 4.496349999999999625e+00
1.764999999999999858e+01 2.189680000000000071e+00
1.769999999999999929e+01 6.143340000000000245e+00
1.775000000000000000e+01 1.125507999999999953e+01
1.780000000000000071e+01 9.186690000000000467e+00
1.785000000000000142e+01 8.645519999999999428e+00
1.789999999999999858e+01 3.123699999999999921e+00
1.794999999999999929e+01 1.357554999999999978e+01
1.800000000000000000e+01 5.424879999999999924e+00
1.805000000000000071e+01 6.504529999999999923e+00
1.810000000000000142e+01 1.975476000000000099e+01
1.814999999999999858e+01 4.287550000000000416e+00
1.819999999999999929e+01 9.848610000000000753e+00
1.825000000000000000e+01 6.526690000000000325e+00
1.830000000000000071e+01 1.276446999999999932e+01
1.835000000000000142e+01 1.425221999999999944e+01
1.839999999999999858e+01 5.316309999999999647e+00
1.844999999999999929e+01 1.305763999999999925e+01
1.850000000000000000e+01 7.590329999999999799e+00
1.855000000000000071e+01 9.541430000000000078e+00
1.860000000000000142e+01 6.660459999999999603e+00
1.864999999999999858e+01 5.477470000000000283e+00
1.869999999999999929e+01 5.106130000000000280e+00
1.875000000000000000e+01 5.944840000000000124e+00
1.880000000000000071e+01 5.046380000000000088e+00
1.885000000000000142e+01 1.297840000000000060e+01
1.889999999999999858e+01 5.877239999999999576e+00
1.894999999999999929e+01 1.700799999999999912e+01
1.900000000000000000e+01 8.952669999999999462e+00
1.905000000000000071e+01 5.499179999999999957e+00
1.910000000000000142e+01 2.030058000000000007e+01
1.914999999999999858e+01 1.171025000000000027e+01
1.919999999999999929e+01 1.162147000000000041e+01
1.925000000000000000e+01 7.165549999999999642e+00
1.930000000000000071e+01 6.840930000000000177e+00
1.935000000000000142e+01 8.598160000000000025e+00
1.939999999999999858e+01 7.142590000000000217e+00
1.944999999999999929e+01 6.156060000000000088e+00
1.950000000000000000e+01 1.128871000000000002e+01
1.955000000000000071e+01 1.363565000000000005e+01
1.960000000000000142e+01 7.679260000000000197e+00
1.964999999999999858e+01 7.944939999999999891e+00
1.969999999999999929e+01 1.234420000000000073e+01
1.975000000000000000e+01 6.657989999999999853e+00
1.980000000000000071e+01 8.126569999999999183e+00
1.985000000000000142e+01 9.096679999999999211e+00
1.989999999999999858e+01 5.960160000000000124e+00
1.994999999999999929e+01 8.187139999999999418e+00
2.000000000000000000e+01 1.387442000000000064e+01
2.005000000000000071e+01 8.037179999999999325e+00
2.010000000000000142e+01 1.884532000000000096e+01
2.014999999999999858e+01 4.184370000000000367e+00
2.019999999999999929e+01 9.284900000000000375e+00
2.025000000000000000e+01 7.951010000000000133e+00
2.030000000000000071e+01 1.396433999999999997e+01
2.035000000000000142e+01 6.251039999999999708e+00
2.039999999999999858e+01 7.614349999999999952e+00
2.044999999999999929e+01 1.139919000000000082e+01
2.050000000000000000e+01 1.168524999999999991e+01
2.055000000000000071e+01 2.378527000000000058e+01
2.060000000000000142e+01 8.676009999999999778e+00
2.064999999999999858e+01 1.188801999999999914e+01
2.069999999999999929e+01 6.169579999999999842e+00
2.075000000000000000e+01 5.128860000000000419e+00
2.080000000000000071e+01 9.588770000000000238e+00
2.085000000000000142e+01 3.466979999999999951e+00
2.089999999999999858e+01 7.514879999999999782e+00
2.094999999999999929e+01 1.283234000000000030e+01
2.100000000000000000e+01 1.005592000000000041e+01
2.105000000000000071e+01 2.079243999999999915e+01
2.110000000000000142e+01 1.360549999999999926e+01
2.114999999999999858e+01 1.223704999999999998e+01
2.119999999999999929e+01 9.896140000000000825e+00
2.125000000000000000e+01 1.480401999999999951e+01
2.130000000000000071e+01 3.298350000000000115e+00
2.135000000000000142e+01 2.510349999999999859e+00
2.139999999999999858e+01 1.956570999999999927e+01
2.144999999999999929e+01 6.514310000000000045e+00
2.150000000000000000e+01 2.090866000000000113e+01
2.155000000000000071e+01 1.457212999999999958e+01
2.160000000000000142e+01 9.043879999999999697e+00
2.164999999999999858e+01 1.883577999999999975e+01
2.169999999999999929e+01 9.855729999999999436e+00
2.175000000000000000e+01 1.070621000000000045e+01
2.180000000000000071e+01 8.592700000000000671e+00
2.185000000000000142e+01 2.428659000000000034e+01
2.189999999999999858e+01 1.856044999999999945e+01
2.194999999999999929e+01 1.653621000000000052e+01
2.200000000000000000e+01 1.482648999999999972e+01
2.205000000000000071e+01 5.121199999999999974e+00
2.210000000000000142e+01 1.392867999999999995e+01
2.214999999999999858e+01 2.359550000000000036e+00
2.219999999999999929e+01 1.558916999999999931e+01
2.225000000000000000e+01 1.124436000000000035e+01
2.230000000000000071e+01 5.414659999999999584e+00
2.235000000000000142e+01 1.640774000000000044e+01
2.239999999999999858e+01 7.346359999999999779e+00
2.244999999999999929e+01 2.030929000000000073e+01
2.250000000000000000e+01 1.945148999999999972e+01
2.255000000000000071e+01 5.920010000000000439e+00
2.260000000000000142e+01 1.012097999999999942e+01
2.264999999999999858e+01 1.470175000000000054e+01
2.269999999999999929e+01 1.158988000000000085e+01
2.275000000000000000e+01 1.272727000000000075e+01
2.280000000000000071e+01 1.192515999999999998e+01
2.285000000000000142e+01 2.451434000000000069e+01
2.289999999999999858e+01 1.274011999999999922e+01
2.294999999999999929e+01 8.916380000000000194e+00
2.300000000000000000e+01 1.526177000000000028e+01
2.305000000000000071e+01 1.088030000000000008e+01
2.310000000000000142e+01 3.276260000000000172e+00
2.314999999999999858e+01 4.373829999999999885e+00
2.319999999999999929e+01 1.289080000000000048e+01
2.325000000000000000e+01 2.497015000000000029e+01
2.330000000000000071e+01 1.202238000000000007e+01
2.335000000000000142e+01 1.341369000000000078e+01
2.339999999999999858e+01 1.534908000000000072e+01
2.344999999999999929e+01 1.270645000000000024e+01
2.350000000000000000e+01 5.326760000000000161e+00
2.355000000000000071e+01 9.566539999999999822e+00
2.360000000000000142e+01 9.071509999999999962e+00
2.364999999999999858e+01 8.209250000000000824e+00
2.369999999999999929e+01 2.420889999999999986e+01
2.375000000000000000e+01 1.214935999999999972e+01
2.380000000000000071e+01 2.225083000000000055e+01
2.385000000000000142e+01 1.361921000000000070e+01
2.389999999999999858e+01 7.256289999999999907e+00
2.394999999999999929e+01 6.019680000000000142e+00
2.400000000000000000e+01 1.332271000000000072e+01
2.405000000000000071e+01 1.106697999999999915e+01
2.410000000000000142e+01 3.556200000000000028e+00
2.414999999999999858e+01 5.741760000000000197e+00
2.419999999999999929e+01 1.083623000000000047e+01
2.425000000000000000e+01 8.615009999999999835e+00
2.430000000000000071e+01 5.483410000000000117e+00
2.435000000000000142e+01 7.841380000000000017e+00
2.439999999999999858e+01 6.026480000000000281e+00
2.444999999999999929e+01 1.318655000000000044e+01
2.450000000000000000e+01 5.743330000000000268e+00
2.455000000000000071e+01 6.907820000000000071e+00
2.460000000000000142e+01 1.108803999999999945e+01
2.464999999999999858e+01 3.152179999999999982e+00
2.469999999999999929e+01 7.310319999999999929e+00
2.475000000000000000e+01 1.784525999999999968e+01
2.480000000000000071e+01 7.586649999999999672e+00
2.485000000000000142e+01 1.111082000000000036e+01
2.489999999999999858e+01 6.179020000000000401e+00
2.494999999999999929e+01 1.028253999999999913e+01
2.500000000000000000e+01 8.936939999999999884e+00
2.505000000000000071e+01 1.660474999999999923e+01
2.510000000000000142e+01 1.469472000000000023e+01
2.514999999999999858e+01 9.348480000000000345e+00
2.519999999999999929e+01 1.805764999999999887e+01
2.525000000000000000e+01 8.685359999999999303e+00
2.530000000000000071e+01 1.582818999999999932e+01
2.535000000000000142e+01 5.457569999999999588e+00
2.539999999999999858e+01 8.460779999999999745e+00
2.544999999999999929e+01 3.533669999999999867e+00
2.550000000000000000e+01 1.085918000000000028e+01
2.555000000000000071e+01 4.187529999999999752e+00
2.560000000000000142e+01 4.428670000000000329e+00
2.564999999999999858e+01 3.340460000000000207e+00
2.569999999999999929e+01 2.827346999999999966e+01
2.575000000000000000e+01 9.837669999999999249e+00
2.580000000000000071e+01 1.399488000000000021e+01
2.585000000000000142e+01 6.125219999999999665e+00
2.589999999999999858e+01 9.781499999999999417e+00
2.594999999999999929e+01 7.572700000000000209e+00
2.600000000000000000e+01 9.509169999999999234e+00
2.605000000000000071e+01 9.629609999999999559e+00
2.610000000000000142e+01 1.054950999999999972e+01
2.614999999999999858e+01 1.917405000000000115e+01
2.619999999999999929e+01 1.737996000000000052e+01
2.625000000000000000e+01 1.118192999999999948e+01
2.630000000000000071e+01 1.203627000000000002e+01
2.635000000000000142e+01 1.596932999999999936e+01
2.639999999999999858e+01 4.563600000000000101e+00
2.644999999999999929e+01 4.800309999999999633e+00
2.650000000000000000e+01 1.843415999999999855e+01
2.655000000000000071e+01 9.626079999999999970e+00
2.660000000000000142e+01 3.457650000000000112e+00
2.664999999999999858e+01 2.345885000000000176e+01
2.669999999999999929e+01 1.130786999999999942e+01
2.675000000000000000e+01 3.721750000000000114e+00
2.680000000000000071e+01 2.075552000000000064e+01
2.685000000000000142e+01 1.196064999999999934e+01
2.689999999999999858e+01 5.417139999999999844e+00
2.694999999999999929e+01 1.311130999999999958e+01
2.700000000000000000e+01 1.235255000000000081e+01
2.705000000000000071e+01 2.524670000000000059e+01
2.710000000000000142e+01 1.263652000000000086e+01
2.714999999999999858e+01 6.719000000000000306e+00
2.719999999999999929e+01 2.379605000000000103e+01
2.725000000000000000e+01 1.830974000000000146e+01
2.730000000000000071e+01 2.131091999999999942e+01
2.735000000000000142e+01 1.641454999999999842e+01
2.739999999999999858e+01 1.081907999999999959e+01
2.744999999999999929e+01 8.180529999999999191e+00
2.750000000000000000e+01 7.445549999999999891e+00
2.755000000000000071e+01 6.217660000000000409e+00
2.760000000000000142e+01 2.006879999999999953e+01
2.764999999999999858e+01 8.131520000000000081e+00
2.769999999999999929e+01 4.563489999999999824e+00
2.775000000000000000e+01 9.661630000000000607e+00
2.780000000000000071e+01 1.020274000000000036e+01
2.785000000000000142e+01 1.388646999999999920e+01
2.789999999999999858e+01 1.011951999999999963e+01
2.794999999999999929e+01 5.385440000000000005e+00
2.800000000000000000e+01 1.099586000000000041e+01
2.805000000000000071e+01 1.199437999999999960e+01
2.810000000000000142e+01 7.595519999999999605e+00
2.814999999999999858e+01 6.945000000000000284e+00
2.819999999999999929e+01 1.580058000000000007e+01
2.825000000000000000e+01 5.256230000000000402e+00
2.830000000000000071e+01 5.398119999999999585e+00
2.835000000000000142e+01 7.164369999999999905e+00
2.839999999999999858e+01 8.969950000000000756e+00
2.844999999999999929e+01 7.712430000000000341e+00
2.850000000000000000e+01 6.208910000000000373e+00
2.855000000000000071e+01 5.047380000000000422e+00
2.860000000000000142e+01 1.066802999999999990e+01
2.864999999999999858e+01 1.047629000000000055e+01
2.869999999999999929e+01 4.853699999999999903e+00
2.875000000000000000e+01 5.814809999999999590e+00
2.880000000000000071e+01 7.702659999999999840e+00
2.885000000000000142e+01 4.791100000000000136e+00
2.889999999999999858e+01 1.000370000000000026e+01
2.894999999999999929e+01 4.457200000000000273e+00
2.900000000000000000e+01 6.600270000000000081e+00
2.905000000000000071e+01 1.227074999999999960e+01
2.910000000000000142e+01 1.239226999999999990e+01
2.914999999999999858e+01 1.552171000000000056e+01
2.919999999999999929e+01 1.429991000000000057e+01
2.925000000000000000e+01 1.115018000000000065e+01
2.930000000000000071e+01 5.183620000000000339e+00
2.935000000000000142e+01 1.595349000000000039e+01
2.939999999999999858e+01 1.151783000000000001e+01
2.944999999999999929e+01 6.675679999999999836e+00
2.950000000000000000e+01 9.651279999999999859e+00
2.955000000000000071e+01 1.352946999999999989e+01
2.960000000000000142e+01 4.107859999999999623e+00
2.964999999999999858e+01 1.136314999999999920e+01
2.969999999999999929e+01 5.356239999999999668e+00
2.975000000000000000e+01 9.335610000000000852e+00
2.980000000000000071e+01 1.731786999999999921e+01
2.985000000000000142e+01 3.640629999999999811e+00
2.989999999999999858e+01 8.383779999999999788e+00
2.994999999999999929e+01 4.561980000000000146e+00
3.000000000000000000e+01 1.419514000000000031e+01
3.005000000000000071e+01 6.821229999999999905e+00
3.010000000000000142e+01 1.500342999999999982e+01
3.014999999999999858e+01 9.056459999999999511e+00
3.019999999999999929e+01 3.179499999999999993e+00
3.025000000000000000e+01 1.272300000000000075e+01
3.030000000000000071e+01 8.826919999999999433e+00
3.035000000000000142e+01 1.388593999999999973e+01
3.039999999999999858e+01 2.688175999999999988e+01
3.044999999999999929e+01 7.579769999999999897e+00
3.050000000000000000e+01 4.998470000000000191e+00
3.055000000000000071e+01 1.859168999999999983e+01
3.060000000000000142e+01 1.828698999999999941e+01
3.064999999999999858e+01 1.090244000000000035e+01
3.069999999999999929e+01 9.125439999999999330e+00
3.075000000000000000e+01 9.935269999999999158e+00
3.080000000000000071e+01 8.590500000000000469e+00
3.085000000000000142e+01 6.805240000000000400e+00
3.089999999999999858e+01 1.941931999999999903e+01
3.094999999999999929e+01 3.912990000000000190e+00
3.100000000000000000e+01 9.322050000000000836e+00
3.105000000000000071e+01 9.195320000000000604e+00
3.110000000000000142e+01 7.084690000000000154e+00
3.114999999999999858e+01 1.221439999999999948e+01
3.119999999999999929e+01 7.132839999999999847e+00
3.125000000000000000e+01 3.645630000000000148e+00
3.130000000000000071e+01 1.653179000000000087e+01
3.135000000000000142e+01 4.182249999999999801e+00
3.139999999999999858e+01 7.178259999999999863e+00
3.144999999999999929e+01 1.586842000000000041e+01
3.150000000000000000e+01 1.320307000000000031e+01
3.155000000000000071e+01 2.684893999999999892e+01
3.160000000000000142e+01 3.589594000000000307e+01
3.164999999999999858e+01 1.048246999999999929e+01
3.169999999999999929e+01 1.720767000000000024e+01
3.175000000000000000e+01 8.043799999999999173e+00
3.180000000000000071e+01 7.593440000000000190e+00
3.185000000000000142e+01 7.433889999999999887e+00
3.189999999999999858e+01 1.003865000000000052e+01
3.194999999999999929e+01 1.935013000000000005e+01
3.200000000000000000e+01 1.313052000000000064e+01
3.204999999999999716e+01 1.062608999999999959e+01
3.210000000000000142e+01 5.103130000000000166e+00
3.214999999999999858e+01 4.126190000000000246e+00
3.220000000000000284e+01 1.143173999999999957e+01
3.225000000000000000e+01 1.709388999999999825e+01
3.229999999999999716e+01 6.478850000000000442e+00
3.235000000000000142e+01 9.934260000000000090e+00
3.239999999999999858e+01 2.112856000000000023e+01
3.245000000000000284e+01 2.436861000000000033e+01
3.250000000000000000e+01 1.327689999999999948e+01
3.254999999999999716e+01 1.062443999999999988e+01
3.260000000000000142e+01 6.749719999999999942e+00
3.264999999999999858e+01 1.113053999999999988e+01
3.270000000000000284e+01 2.203174999999999883e+01
3.275000000000000000e+01 1.342144000000000048e+01
3.279999999999999716e+01 1.998707999999999885e+01
3.285000000000000142e+01 2.176246000000000080e+01
3.289999999999999858e+01 1.689412000000000091e+01
3.295000000000000284e+01 3.332587999999999795e+01
3.300000000000000000e+01 2.140283000000000158e+01
3.304999999999999716e+01 1.791316000000000130e+01
3.310000000000000142e+01 7.871520000000000294e+00
3.314999999999999858e+01 9.001630000000000464e+00
3.320000000000000284e+01 1.802223000000000042e+01
3.325000000000000000e+01 2.058359000000000094e+01
3.329999999999999716e+01 1.995927000000000007e+01
3.335000000000000142e+01 1.262200999999999951e+01
3.339999999999999858e+01 4.017439999999999678e+00
3.345000000000000284e+01 2.136721999999999966e+01
3.350000000000000000e+01 3.117208000000000112e+01
3.354999999999999716e+01 1.004838999999999949e+01
3.360000000000000142e+01 5.426120000000000054e+00
3.364999999999999858e+01 2.698453999999999908e+01
3.370000000000000284e+01 1.903190999999999988e+01
3.375000000000000000e+01 8.485229999999999606e+00
3.379999999999999716e+01 1.125742999999999938e+01
3.385000000000000142e+01 1.749473000000000056e+01
3.389999999999999858e+01 9.914170000000000371e+00
3.395000000000000284e+01 1.908800000000000097e+01
3.400000000000000000e+01 1.071909999999999918e+01
3.404999999999999716e+01 1.094740999999999964e+01
3.410000000000000142e+01 1.459214000000000055e+01
3.414999999999999858e+01 2.721628000000000114e+01
3.420000000000000284e+01 2.553161000000000058e+01
3.425000000000000000e+01 1.156634999999999991e+01
3.429999999999999716e+01 1.664958999999999989e+01
3.435000000000000142e+01 1.630512999999999835e+01
3.439999999999999858e+01 1.089333000000000062e+01
3.445000000000000284e+01 6.499189999999999579e+00
3.450000000000000000e+01 1.557098000000000049e+01
3.454999999999999716e+01 2.533683999999999870e+01
3.460000000000000142e+01 1.476059000000000054e+01
3.464999999999999858e+01 4.179829999999999934e+00
3.470000000000000284e+01 2.155055000000000121e+01
3.475000000000000000e+01 1.354118000000000066e+01
3.479999999999999716e+01 1.262681000000000076e+01
3.485000000000000142e+01 1.529104000000000063e+01
3.489999999999999858e+01 1.092428999999999917e+01
3.495000000000000284e+01 1.981681999999999988e+01
3.500000000000000000e+01 1.293302000000000085e+01
3.504999999999999716e+01 1.349715999999999916e+01
3.510000000000000142e+01 4.637520000000000309e+00
3.514999999999999858e+01 6.461159999999999570e+00
3.520000000000000284e+01 1.384502999999999950e+01
3.525000000000000000e+01 1.209753000000000078e+01
3.529999999999999716e+01 1.764366000000000057e+01
3.535000000000000142e+01 1.318708999999999953e+01
3.539999999999999858e+01 1.361464999999999925e+01
3.545000000000000284e+01 1.149281000000000041e+01
3.550000000000000000e+01 1.640412999999999855e+01
3.554999999999999716e+01 8.866310000000000358e+00
3.560000000000000142e+01 1.501553999999999967e+01
3.564999999999999858e+01 2.221008000000000138e+01
3.570000000000000284e+01 1.452707999999999977e+01
3.575000000000000000e+01 1.541038999999999959e+01
3.579999999999999716e+01 3.741109999999999935e+00
3.585000000000000142e+01 1.162002000000000024e+01
3.589999999999999858e+01 1.867399999999999949e+01
3.595000000000000284e+01 1.087224999999999930e+01
3.600000000000000000e+01 1.314317999999999920e+01
3.604999999999999716e+01 2.489377999999999957e+01
3.610000000000000142e+01 2.998092000000000112e+01
3.614999999999999858e+01 3.231363999999999947e+01
3.620000000000000284e+01 2.287835000000000107e+01
3.625000000000000000e+01 1.163405000000000022e+01
3.629999999999999716e+01 1.194976999999999911e+01
3.635000000000000142e+01 2.285730999999999824e+01
3.639999999999999858e+01 1.668181999999999832e+01
3.645000000000000284e+01 5.451500000000000234e+00
3.650000000000000000e+01 8.473319999999999297e+00
3.654999999999999716e+01 7.646419999999999995e+00
3.660000000000000142e+01 1.051760999999999946e+01
3.664999999999999858e+01 2.949600999999999829e+01
3.670000000000000284e+01 1.873054000000000130e+01
3.675000000000000000e+01 2.122642000000000095e+01
3.679999999999999716e+01 1.240468000000000082e+01
3.685000000000000142e+01 1.954412999999999911e+01
3.689999999999999858e+01 9.099000000000000199e+00
3.695000000000000284e+01 8.493909999999999627e+00
3.700000000000000000e+01 1.335995999999999917e+01
3.704999999999999716e+01 1.833486999999999867e+01
3.710000000000000142e+01 1.519224999999999959e+01
3.714999999999999858e+01 1.688801000000000130e+01
3.720000000000000284e+01 1.429954999999999998e+01
3.725000000000000000e+01 1.900679999999999836e+01
3.729999999999999716e+01 9.514689999999999870e+00
3.735000000000000142e+01 9.469049999999999301e+00
3.739999999999999858e+01 1.316944999999999943e+01
3.745000000000000284e+01 5.040230000000000210e+00
3.750000000000000000e+01 8.229300000000000281e+00
3.754999999999999716e+01 1.182862000000000080e+01
3.760000000000000142e+01 3.073339999999999961e+00
3.764999999999999858e+01 1.108015999999999934e+01
3.770000000000000284e+01 9.564659999999999940e+00
3.775000000000000000e+01 6.306619999999999671e+00
3.779999999999999716e+01 1.479429999999999978e+01
3.785000000000000142e+01 7.616159999999999819e+00
3.789999999999999858e+01 1.278960000000000008e+01
3.795000000000000284e+01 1.514324000000000048e+01
3.800000000000000000e+01 9.624340000000000117e+00
3.804999999999999716e+01 1.313077999999999967e+01
3.810000000000000142e+01 1.655657000000000068e+01
3.814999999999999858e+01 2.525358999999999909e+01
3.820000000000000284e+01 1.253612000000000037e+01
3.825000000000000000e+01 8.628059999999999619e+00
3.829999999999999716e+01 1.234839999999999982e+01
3.835000000000000142e+01 1.337574000000000041e+01
3.839999999999999858e+01 1.549465000000000003e+01
3.845000000000000284e+01 1.959289000000000058e+01
3.850000000000000000e+01 1.053049000000000035e+01
3.854999999999999716e+01 9.845060000000000144e+00
3.860000000000000142e+01 1.674039000000000144e+01
3.864999999999999858e+01 1.401528000000000063e+01
3.870000000000000284e+01 1.173151000000000010e+01
3.875000000000000000e+01 1.706032000000000082e+01
3.879999999999999716e+01 1.394059999999999988e+01
3.885000000000000142e+01 1.186046999999999940e+01
3.889999999999999858e+01 2.152374999999999972e+01
3.895000000000000284e+01 1.028476999999999997e+01
3.900000000000000000e+01 6.901640000000000441e+00
3.904999999999999716e+01 9.451079999999999259e+00
3.910000000000000142e+01 8.848169999999999646e+00
3.914999999999999858e+01 3.926629999999999843e+00
3.920000000000000284e+01 1.982375000000000043e+01
3.925000000000000000e+01 1.402915999999999919e+01
3.929999999999999716e+01 1.191985999999999990e+01
3.935000000000000142e+01 1.263757000000000019e+01
3.939999999999999858e+01 4.025689999999999991e+00
3.945000000000000284e+01 7.234779999999999767e+00
3.950000000000000000e+01 1.265025999999999939e+01
3.954999999999999716e+01 7.868900000000000006e+00
3.960000000000000142e+01 1.322728000000000037e+01
3.964999999999999858e+01 1.190498999999999974e+01
3.970000000000000284e+01 2.647220000000000084e+01
3.975000000000000000e+01 1.236347999999999914e+01
3.979999999999999716e+01 1.160621000000000080e+01
3.985000000000000142e+01 1.032182000000000066e+01
3.989999999999999858e+01 8.628669999999999618e+00
3.995000000000000284e+01 1.762025999999999826e+01
4.000000000000000000e+01 1.856196999999999875e+01
4.004999999999999716e+01 1.605217000000000027e+01
4.010000000000000142e+01 9.571479999999999322e+00
4.014999999999999858e+01 1.601793999999999940e+01
4.020000000000000284e+01 1.138517000000000046e+01
4.025000000000000000e+01 7.007699999999999818e+00
4.029999999999999716e+01 1.157780999999999949e+01
4.035000000000000142e+01 5.968589999999999840e+00
4.039999999999999858e+01 1.286411999999999978e+01
4.045000000000000284e+01 7.336170000000000080e+00
4.050000000000000000e+01 1.522474000000000061e+01
4.054999999999999716e+01 9.988459999999999894e+00
4.060000000000000142e+01 1.237104000000000070e+01
4.064999999999999858e+01 1.741311999999999927e+01
4.070000000000000284e+01 1.324272999999999989e+01
4.075000000000000000e+01 4.738349999999999618e+00
4.079999999999999716e+01 2.779420000000000002e+00
4.085000000000000142e+01 7.517979999999999663e+00
4.089999999999999858e+01 4.511519999999999975e+00
4.095000000000000284e+01 1.564240000000000030e+01
4.100000000000000000e+01 4.966429999999999900e+00
4.104999999999999716e+01 1.399904000000000082e+01
4.110000000000000142e+01 9.806540000000000035e+00
4.114999999999999858e+01 1.364212000000000025e+01
4.120000000000000284e+01 1.401872999999999969e+01
4.125000000000000000e+01 1.400012000000000079e+01
4.129999999999999716e+01 1.266005000000000003e+01
4.135000000000000142e+01 1.977420000000000044e+01
4.139999999999999858e+01 7.734750000000000014e+00
4.145000000000000284e+01 2.260316999999999865e+01
4.150000000000000000e+01 8.340040000000000120e+00
4.154999999999999716e+01 1.514331999999999923e+01
4.160000000000000142e+01 9.764310000000000045e+00
4.164999999999999858e+01 6.137179999999999858e+00
4.170000000000000284e+01 3.531620000000000203e+00
4.175000000000000000e+01 9.835470000000000823e+00
4.179999999999999716e+01 1.641444999999999865e+01
4.185000000000000142e+01 4.435100000000000264e+00
4.189999999999999858e+01 6.646609999999999907e+00
4.195000000000000284e+01 1.202260000000000062e+01
4.200000000000000000e+01 1.192647000000000013e+01
4.204999999999999716e+01 1.739183999999999841e+01
4.210000000000000142e+01 5.916610000000000369e+00
4.214999999999999858e+01 1.275559999999999938e+01
4.220000000000000284e+01 1.394673000000000052e+01
4.225000000000000000e+01 8.724849999999999994e+00
4.229999999999999716e+01 8.174440000000000595e+00
4.235000000000000142e+01 1.744601000000000113e+01
4.239999999999999858e+01 5.891840000000000188e+00
4.245000000000000284e+01 7.008160000000000167e+00
4.250000000000000000e+01 1.945626999999999995e+01
4.254999999999999716e+01 1.935071999999999903e+01
4.260000000000000142e+01 1.434225999999999956e+01
4.264999999999999858e+01 2.089573000000000036e+01
4.270000000000000284e+01 1.121038000000000068e+01
4.275000000000000000e+01 1.241445000000000043e+01
4.279999999999999716e+01 1.883512999999999948e+01
4.285000000000000142e+01 1.276282999999999923e+01
4.289999999999999858e+01 1.140107000000000070e+01
4.295000000000000284e+01 4.411520000000000330e+00
4.300000000000000000e+01 5.267859999999999765e+00
4.304999999999999716e+01 7.666830000000000034e+00
4.310000000000000142e+01 1.723751999999999995e+01
4.314999999999999858e+01 5.140469999999999651e+00
4.320000000000000284e+01 2.918390000000000040e+00
4.325000000000000000e+01 1.350320999999999927e+01
4.329999999999999716e+01 1.039556999999999931e+01
4.335000000000000142e+01 7.348939999999999806e+00
4.339999999999999858e+01 2.229882999999999882e+01
4.345000000000000284e+01 9.550090000000000856e+00
4.350000000000000000e+01 1.042909000000000042e+01
4.354999999999999716e+01 8.291339999999999932e+00
4.360000000000000142e+01 5.592670000000000030e+00
4.364999999999999858e+01 1.861526999999999887e+01
4.370000000000000284e+01 6.820839999999999570e+00
4.375000000000000000e+01 1.088701999999999970e+01
4.379999999999999716e+01 1.543675999999999959e+01
4.385000000000000142e+01 1.246132000000000062e+01
4.389999999999999858e+01 1.096137000000000050e+01
4.395000000000000284e+01 2.223514000000000124e+01
4.400000000000000000e+01 1.070698999999999934e+01
4.404999999999999716e+01 3.507219999999999782e+00
4.410000000000000142e+01 2.061954000000000065e+01
4.414999999999999858e+01 2.064706999999999937e+01
4.420000000000000284e+01 1.105361000000000082e+01
4.425000000000000000e+01 1.288471999999999973e+01
4.429999999999999716e+01 1.721442000000000050e+01
4.435000000000000142e+01 1.800523000000000096e+01
4.439999999999999858e+01 2.133097000000000065e+01
4.445000000000000284e+01 2.989576999999999884e+01
4.450000000000000000e+01 1.707535000000000025e+01
4.454999999999999716e+01 7.924159999999999648e+00
4.460000000000000142e+01 4.318080000000000140e+00
4.464999999999999858e+01 9.073529999999999873e+00
4.470000000000000284e+01 3.546645000000000181e+01
4.475000000000000000e+01 1.166268999999999956e+01
4.479999999999999716e+01 1.369211999999999918e+01
4.485000000000000142e+01 1.938429999999999964e+01
4.489999999999999858e+01 1.935412000000000177e+01
4.495000000000000284e+01 1.883439999999999870e+01
4.500000000000000000e+01 1.897493000000000052e+01
4.504999999999999716e+01 1.356818999999999953e+01
4.510000000000000142e+01 1.407868000000000031e+01
4.514999999999999858e+01 2.057366999999999990e+01
4.520000000000000284e+01 2.957877999999999830e+01
4.525000000000000000e+01 3.078349999999999920e+00
4.529999999999999716e+01 1.264401999999999937e+01
4.535000000000000142e+01 1.215301999999999971e+01
4.539999999999999858e+01 2.530220999999999876e+01
4.545000000000000284e+01 1.235678000000000054e+01
4.550000000000000000e+01 8.717990000000000350e+00
4.554999999999999716e+01 9.422000000000000597e+00
4.560000000000000142e+01 1.112961999999999918e+01
4.564999999999999858e+01 1.681595000000000084e+01
4.570000000000000284e+01 5.234020000000000117e+00
4.575000000000000000e+01 9.447390000000000398e+00
4.579999999999999716e+01 7.131280000000000285e+00
4.585000000000000142e+01 7.245860000000000412e+00
4.589999999999999858e+01 2.458625999999999934e+01
4.595000000000000284e+01 1.905590000000000117e+01
4.600000000000000000e+01 2.047795999999999950e+01
4.604999999999999716e+01 3.505537999999999954e+01
4.610000000000000142e+01 7.616699999999999804e+00
4.614999999999999858e+01 5.527750000000000163e+00
4.620000000000000284e+01 2.253306999999999860e+01
4.625000000000000000e+01 2.180431000000000097e+01
4.629999999999999716e+01 1.281048000000000009e+01
4.635000000000000142e+01 1.595620000000000083e+01
4.639999999999999858e+01 1.084614999999999974e+01
4.645000000000000284e+01 1.572395000000000032e+01
4.650000000000000000e+01 4.304389999999999716e+00
4.654999999999999716e+01 1.130190999999999946e+01
4.660000000000000142e+01 2.542260999999999882e+01
4.664999999999999858e+01 2.124598999999999904e+01
4.670000000000000284e+01 1.056723000000000035e+01
4.675000000000000000e+01 7.499270000000000103e+00
4.679999999999999716e+01 2.693203000000000102e+01
4.685000000000000142e+01 8.206189999999999429e+00
4.689999999999999858e+01 9.254789999999999850e+00
4.695000000000000284e+01 2.438063000000000002e+01
4.700000000000000000e+01 3.326589999999999936e+00
4.704999999999999716e+01 3.644030000000000058e+01
4.710000000000000142e+01 7.636989999999999945e+00
4.714999999999999858e+01 6.168800000000000061e+00
4.720000000000000284e+01 7.438229999999999897e+00
4.725000000000000000e+01 1.483023000000000025e+01
4.729999999999999716e+01 2.462350999999999956e+01
4.735000000000000142e+01 1.187008999999999936e+01
4.739999999999999858e+01 1.499925999999999959e+01
4.745000000000000284e+01 9.230389999999999873e+00
4.750000000000000000e+01 1.976873000000000147e+01
4.754999999999999716e+01 1.292393999999999998e+01
4.760000000000000142e+01 1.906677000000000177e+01
4.764999999999999858e+01 8.902079999999999771e+00
4.770000000000000284e+01 1.085022000000000020e+01
4.775000000000000000e+01 1.943794000000000111e+01
4.779999999999999716e+01 8.156919999999999504e+00
4.785000000000000142e+01 2.053503999999999863e+01
4.789999999999999858e+01 1.513819999999999943e+01
4.795000000000000284e+01 2.520540000000000092e+01
4.800000000000000000e+01 2.187972999999999857e+01
4.804999999999999716e+01 1.504967000000000077e+01
4.810000000000000142e+01 1.153818000000000055e+01
4.814999999999999858e+01 3.972630000000000106e+00
4.820000000000000284e+01 8.830230000000000246e+00
4.825000000000000000e+01 5.103600000000000136e+00
4.829999999999999716e+01 5.093320000000000292e+00
4.835000000000000142e+01 8.982480000000000686e+00
4.839999999999999858e+01 1.060651000000000010e+01
4.845000000000000284e+01 1.546088999999999913e+01
4.850000000000000000e+01 1.561161000000000065e+01
4.854999999999999716e+01 1.239838999999999913e+01
4.860000000000000142e+01 3.010660000000000114e+00
4.864999999999999858e+01 1.275266000000000055e+01
4.870000000000000284e+01 1.268908000000000058e+01
4.875000000000000000e+01 1.265274999999999928e+01
4.879999999999999716e+01 1.345648000000000089e+01
4.885000000000000142e+01 1.985266999999999982e+01
4.889999999999999858e+01 1.995816999999999908e+01
4.895000000000000284e+01 1.598190999999999917e+01
4.900000000000000000e+01 2.590347999999999828e+01
4.904999999999999716e+01 2.625818999999999903e+01
4.910000000000000142e+01 8.175629999999999953e+00
4.914999999999999858e+01 1.567797000000000018e+01
4.920000000000000284e+01 1.065372999999999948e+01
4.925000000000000000e+01 1.575913000000000075e+01
4.929999999999999716e+01 1.690636999999999901e+01
4.935000000000000142e+01 1.563291000000000075e+01
4.939999999999999858e+01 9.498269999999999769e+00
4.945000000000000284e+01 2.737430000000000163e+01
4.950000000000000000e+01 1.297292000000000023e+01
4.954999999999999716e+01 2.134863999999999962e+01
4.960000000000000142e+01 1.729727000000000103e+01
4.964999999999999858e+01 2.357133999999999929e+01
4.970000000000000284e+01 4.076570000000000249e+00
4.975000000000000000e+01 9.538249999999999673e+00
4.979999999999999716e+01 9.051769999999999428e+00
4.985000000000000142e+01 1.085164999999999935e+01
4.989999999999999858e+01 1.167947000000000024e+01
4.995000000000000284e+01 1.349605999999999995e+01
5.000000000000000000e+01 2.034224999999999994e+01
5.004999999999999716e+01 2.292288999999999888e+01
5.010000000000000142e+01 6.601140000000000008e+00
5.014999999999999858e+01 1.062866999999999962e+01
5.020000000000000284e+01 1.204951999999999934e+01
5.025000000000000000e+01 1.598649999999999949e+01
5.029999999999999716e+01 8.692949999999999733e+00
5.035000000000000142e+01 2.148072000000000159e+01
5.039999999999999858e+01 8.103049999999999642e+00
5.045000000000000284e+01 1.186283000000000065e+01
5.050000000000000000e+01 1.369393999999999956e+01
5.054999999999999716e+01 8.368800000000000239e+00
5.060000000000000142e+01 1.256067000000000000e+01
5.064999999999999858e+01 1.529885999999999946e+01
5.070000000000000284e+01 9.740899999999999892e+00
5.075000000000000000e+01 1.726869999999999905e+01
5.079999999999999716e+01 1.968330999999999875e+01
5.085000000000000142e+01 4.119410000000000238e+00
5.089999999999999858e+01 1.926884000000000086e+01
5.095000000000000284e+01 1.762031999999999954e+01
5.100000000000000000e+01 1.562996000000000052e+01
5.104999999999999716e+01 2.450995999999999952e+01
5.110000000000000142e+01 6.673339999999999606e+00
5.114999999999999858e+01 1.540198999999999963e+01
5.120000000000000284e+01 1.952364999999999995e+01
5.125000000000000000e+01 9.387409999999999144e+00
5.129999999999999716e+01 1.888980000000000103e+01
5.135000000000000142e+01 1.412504000000000026e+01
5.139999999999999858e+01 1.964921000000000006e+01
5.145000000000000284e+01 2.006420999999999921e+01
5.150000000000000000e+01 1.051803999999999917e+01
5.154999999999999716e+01 1.389912999999999954e+01
5.160000000000000142e+01 2.049684999999999846e+01
5.164999999999999858e+01 1.673260000000000147e+01
5.170000000000000284e+01 5.481600000000000250e+00
5.175000000000000000e+01 2.203823999999999828e+01
5.179999999999999716e+01 1.799396000000000129e+01
5.185000000000000142e+01 1.884702000000000055e+01
5.189999999999999858e+01 2.004815999999999931e+01
5.195000000000000284e+01 1.367393000000000036e+01
5.200000000000000000e+01 1.979760999999999882e+01
5.204999999999999716e+01 1.223118999999999978e+01
5.210000000000000142e+01 1.175568999999999953e+01
5.214999999999999858e+01 1.487459999999999916e+01
5.220000000000000284e+01 4.046000000000000263e+00
5.225000000000000000e+01 7.017009999999999970e+00
5.229999999999999716e+01 1.869544000000000139e+01
5.235000000000000142e+01 2.289600000000000080e+01
5.239999999999999858e+01 1.934100000000000108e+01
5.245000000000000284e+01 1.984391000000000105e+01
5.250000000000000000e+01 3.358281000000000205e+01
5.254999999999999716e+01 1.847490000000000165e+01
5.260000000000000142e+01 5.545099999999999696e+00
5.264999999999999858e+01 2.908014999999999972e+01
5.270000000000000284e+01 6.445350000000000357e+00
5.275000000000000000e+01 6.068679999999999630e+00
5.279999999999999716e+01 1.104034000000000049e+01
5.285000000000000142e+01 1.268581000000000003e+01
5.289999999999999858e+01 1.430450000000000088e+01
5.295000000000000284e+01 1.877383999999999986e+01
5.300000000000000000e+01 1.999133000000000138e+01
5.304999999999999716e+01 1.566600999999999999e+01
5.310000000000000142e+01 1.468149000000000015e+01
5.314999999999999858e+01 1.796610000000000085e+01
5.320000000000000284e+01 1.393455999999999939e+01
5.325000000000000000e+01 1.770339999999999847e+01
5.329999999999999716e+01 5.568570000000000242e+00
5.335000000000000142e+01 1.846367000000000047e+01
5.339999999999999858e+01 9.300549999999999429e+00
5.345000000000000284e+01 2.610049000000000063e+01
5.350000000000000000e+01 2.507046000000000063e+01
5.354999999999999716e+01 1.475301999999999936e+01
5.360000000000000142e+01 1.484200000000000053e+01
5.364999999999999858e+01 7.965580000000000105e+00
5.370000000000000284e+01 1.808745000000000047e+01
5.375000000000000000e+01 1.136952999999999925e+01
5.379999999999999716e+01 2.085460000000000136e+01
5.385000000000000142e+01 2.778613999999999962e+01
5.389999999999999858e+01 1.686356999999999928e+01
5.395000000000000284e+01 1.811000999999999905e+01
5.400000000000000000e+01 2.407917000000000129e+01
5.404999999999999716e+01 8.296580000000000510e+00
5.410000000000000142e+01 1.888458999999999932e+01
5.414999999999999858e+01 2.150237999999999872e+01
5.420000000000000284e+01 2.277512000000000114e+01
5.425000000000000000e+01 4.672109999999999985e+00
5.429999999999999716e+01 2.159550000000000125e+01
5.435000000000000142e+01 1.148137000000000008e+01
5.439999999999999858e+01 9.086339999999999861e+00
5.445000000000000284e+01 6.869040000000000035e+00
5.450000000000000000e+01 2.143807999999999936e+01
5.454999999999999716e+01 9.283599999999999852e+00
5.460000000000000142e+01 1.408817999999999948e+01
5.464999999999999858e+01 1.942950000000000088e+01
5.470000000000000284e+01 8.744640000000000413e+00
5.475000000000000000e+01 5.433930000000000149e+00
5.479999999999999716e+01 1.484435000000000038e+01
5.485000000000000142e+01 3.440780000000000172e+00
5.489999999999999858e+01 2.455564999999999998e+01
5.495000000000000284e+01 1.461171000000000042e+01
5.500000000000000000e+01 6.812450000000000117e+00
5.504999999999999716e+01 2.043258000000000152e+01
5.510000000000000142e+01 1.500660000000000061e+01
5.514999999999999858e+01 6.532879999999999576e+00
5.520000000000000284e+01 1.281790999999999947e+01
5.525000000000000000e+01 2.906483000000000061e+01
5.529999999999999716e+01 7.722769999999999690e+00
5.535000000000000142e+01 2.267075000000000173e+01
5.539999999999999858e+01 1.436303999999999981e+01
5.545000000000000284e+01 2.207288000000000139e+01
5.550000000000000000e+01 7.111919999999999575e+00
5.554999999999999716e+01 2.381118000000000023e+01
5.560000000000000142e+01 1.113352000000000075e+01
5.564999999999999858e+01 3.802877000000000152e+01
5.570000000000000284e+01 1.416188000000000002e+01
5.575000000000000000e+01 1.074571000000000076e+01
5.579999999999999716e+01 1.144439000000000028e+01
5.585000000000000142e+01 1.979730999999999952e+01
5.589999999999999858e+01 1.373376999999999981e+01
5.595000000000000284e+01 1.379575999999999958e+01
5.600000000000000000e+01 2.188757999999999981e+01
5.604999999999999716e+01 8.679090000000000416e+00
5.610000000000000142e+01 1.710491000000000028e+01
5.614999999999999858e+01 1.761973000000000056e+01
5.620000000000000284e+01 8.839589999999999392e+00
5.625000000000000000e+01 1.967859999999999943e+00
5.629999999999999716e+01 9.241649999999999920e+00
5.635000000000000142e+01 1.850640999999999892e+01
5.639999999999999858e+01 2.536130999999999958e+01
5.645000000000000284e+01 2.885823999999999856e+01
5.650000000000000000e+01 2.491742999999999952e+01
5.654999999999999716e+01 1.688063000000000002e+01
5.660000000000000142e+01 2.537655000000000172e+01
5.664999999999999858e+01 1.703430000000000177e+01
5.670000000000000284e+01 2.351422000000000168e+01
5.675000000000000000e+01 1.208445000000000036e+01
5.679999999999999716e+01 9.370530000000000470e+00
5.685000000000000142e+01 5.665680000000000049e+00
5.689999999999999858e+01 1.912596999999999881e+01
5.695000000000000284e+01 2.164948000000000050e+01
5.700000000000000000e+01 1.168233999999999995e+01
5.704999999999999716e+01 7.869950000000000223e+00
5.710000000000000142e+01 1.003769999999999918e+01
5.714999999999999858e+01 4.394739999999999647e+00
5.720000000000000284e+01 1.213580999999999932e+01
5.725000000000000000e+01 2.609354000000000084e+01
5.729999999999999716e+01 1.641790999999999912e+01
5.735000000000000142e+01 6.596639999999999837e+00
5.739999999999999858e+01 1.163917999999999964e+01
5.745000000000000284e+01 1.146241999999999983e+01
5.750000000000000000e+01 9.296369999999999578e+00
5.754999999999999716e+01 1.102258999999999922e+01
5.760000000000000142e+01 7.353360000000000340e+00
5.764999999999999858e+01 2.058683999999999870e+01
5.770000000000000284e+01 2.948592000000000013e+01
5.775000000000000000e+01 6.838709999999999845e+00
5.779999999999999716e+01 1.065607999999999933e+01
5.785000000000000142e+01 1.468351000000000006e+01
5.789999999999999858e+01 8.762539999999999552e+00
5.795000000000000284e+01 6.897529999999999717e+00
5.800000000000000000e+01 1.446977000000000046e+01
5.804999999999999716e+01 1.656926999999999950e+01
5.810000000000000142e+01 2.646564000000000050e+01
5.814999999999999858e+01 2.447685999999999851e+01
5.820000000000000284e+01 1.246884999999999977e+01
5.825000000000000000e+01 3.834830000000000183e+00
5.829999999999999716e+01 7.820940000000000225e+00
5.835000000000000142e+01 1.189969999999999928e+01
5.839999999999999858e+01 1.669219000000000008e+01
5.845000000000000284e+01 3.268086999999999875e+01
5.850000000000000000e+01 9.759639999999999205e+00
5.854999999999999716e+01 4.479309999999999903e+00
5.860000000000000142e+01 2.109949999999999903e+01
5.864999999999999858e+01 1.150027000000000044e+01
5.870000000000000284e+01 2.604722999999999900e+01
5.875000000000000000e+01 1.524675000000000047e+01
5.879999999999999716e+01 1.491413000000000011e+01
5.885000000000000142e+01 6.568369999999999820e+00
5.889999999999999858e+01 5.412289999999999601e+00
5.895000000000000284e+01 1.658098999999999990e+01
5.900000000000000000e+01 1.256728999999999985e+01
5.904999999999999716e+01 2.143690000000000140e+01
5.910000000000000142e+01 1.662753000000000014e+01
5.914999999999999858e+01 1.844712000000000174e+01
5.920000000000000284e+01 1.727457000000000065e+01
5.925000000000000000e+01 1.629082999999999970e+01
5.929999999999999716e+01 2.505117999999999867e+01
5.935000000000000142e+01 5.730299999999999727e+00
5.939999999999999858e+01 1.408878999999999948e+01
5.945000000000000284e+01 2.364601000000000042e+01
5.950000000000000000e+01 2.951448999999999856e+01
5.954999999999999716e+01 1.610948000000000135e+01
5.960000000000000142e+01 2.389881000000000100e+01
5.964999999999999858e+01 7.330000000000000071e+00
5.970000000000000284e+01 2.200872999999999990e+01
5.975000000000000000e+01 1.328842999999999996e+01
5.979999999999999716e+01 1.049563000000000024e+01
5.985000000000000142e+01 1.313042000000000087e+01
5.989999999999999858e+01 1.331292999999999971e+01
5.995000000000000284e+01 1.778282000000000096e+01
6.000000000000000000e+01 1.062170000000000059e+01
6.004999999999999716e+01 2.074230000000000018e+00
6.010000000000000142e+01 1.761859000000000108e+01
6.014999999999999858e+01 4.685153999999999996e+01
6.020000000000000284e+01 1.825894999999999868e+01
6.025000000000000000e+01 8.694559999999999178e+00
6.029999999999999716e+01 1.782283999999999935e+01
6.035000000000000142e+01 1.622078000000000131e+01
6.039999999999999858e+01 9.265810000000000102e+00
6.045000000000000284e+01 1.656126000000000076e+01
6.050000000000000000e+01 1.829883999999999844e+01
6.054999999999999716e+01 1.262697999999999965e+01
6.060000000000000142e+01 7.496690000000000076e+00
6.064999999999999858e+01 2.894797000000000153e+01
6.070000000000000284e+01 3.600820000000000132e+00
6.075000000000000000e+01 1.224871000000000087e+01
6.079999999999999716e+01 3.245716000000000179e+01
6.085000000000000142e+01 9.493819999999999482e+00
6.089999999999999858e+01 2.404304000000000130e+01
6.095000000000000284e+01 1.158719999999999928e+01
6.100000000000000000e+01 1.653184999999999860e+01
6.104999999999999716e+01 2.533743000000000123e+01
6.110000000000000142e+01 1.042267999999999972e+01
6.114999999999999858e+01 1.116164000000000023e+01
6.120000000000000284e+01 1.323248000000000069e+01
6.125000000000000000e+01 8.658049999999999358e+00
6.129999999999999716e+01 6.775960000000000427e+00
6.135000000000000142e+01 2.202890000000000015e+01
6.139999999999999858e+01 2.662264000000000053e+01
6.145000000000000284e+01 8.635870000000000601e+00
6.150000000000000000e+01 3.125522000000000133e+01
6.154999999999999716e+01 1.319753000000000043e+01
6.160000000000000142e+01 2.611360000000000170e+01
6.164999999999999858e+01 1.829504000000000019e+01
6.170000000000000284e+01 2.349547000000000097e+01
6.175000000000000000e+01 1.440084000000000053e+01
6.179999999999999716e+01 1.609803000000000139e+01
6.185000000000000142e+01 1.339991000000000021e+01
6.189999999999999858e+01 4.653990000000000293e+00
6.195000000000000284e+01 6.637080000000000091e+00
6.200000000000000000e+01 2.049183000000000021e+01
6.204999999999999716e+01 2.962778000000000134e+01
6.210000000000000142e+01 8.160170000000000812e+00
6.214999999999999858e+01 1.389447000000000010e+01
6.220000000000000284e+01 2.083437999999999946e+01
6.225000000000000000e+01 1.038114999999999988e+01
6.229999999999999716e+01 6.072239999999999860e+00
6.235000000000000142e+01 2.110844000000000165e+01
6.239999999999999858e+01 2.472607999999999961e+01
6.245000000000000284e+01 1.316289000000000087e+01
6.250000000000000000e+01 3.714611000000000018e+01
6.254999999999999716e+01 1.372064999999999912e+01
6.260000000000000142e+01 1.300075999999999965e+01
6.264999999999999858e+01 2.128532999999999831e+01
6.270000000000000284e+01 4.653039999999999843e+00
6.275000000000000000e+01 1.387022999999999939e+01
6.279999999999999716e+01 8.007300000000000750e+00
6.285000000000000142e+01 9.785069999999999268e+00
6.289999999999999858e+01 1.291264999999999930e+01
6.295000000000000284e+01 1.307240999999999964e+01
6.300000000000000000e+01 3.328669999999999796e+00
6.304999999999999716e+01 2.318232000000000070e+01
6.310000000000000142e+01 7.302080000000000126e+00
6.314999999999999858e+01 1.273082999999999920e+01
6.320000000000000284e+01 2.366879000000000133e+01
6.325000000000000000e+01 8.111760000000000304e+00
6.329999999999999716e+01 7.167729999999999713e+00
6.335000000000000142e+01 1.701836000000000126e+01
6.339999999999999858e+01 6.565719999999999779e+00
6.345000000000000284e+01 2.069844000000000150e+01
6.350000000000000000e+01 6.368380000000000152e+00
6.354999999999999716e+01 1.814264999999999972e+01
6.360000000000000142e+01 1.870260999999999996e+01
6.364999999999999858e+01 6.182890000000000441e+00
6.370000000000000284e+01 8.855270000000000863e+00
6.375000000000000000e+01 7.818229999999999791e+00
6.379999999999999716e+01 1.409183999999999948e+01
6.385000000000000142e+01 1.474430000000000085e+01
6.389999999999999858e+01 9.175459999999999283e+00
6.395000000000000284e+01 1.189954999999999963e+01
6.400000000000000000e+01 7.771899999999999586e+00
6.404999999999999716e+01 1.111350999999999978e+01
6.409999999999999432e+01 2.293451999999999913e+01
6.415000000000000568e+01 1.784166000000000096e+01
6.420000000000000284e+01 1.675300000000000011e+01
6.425000000000000000e+01 1.208117000000000019e+01
6.429999999999999716e+01 1.223382999999999932e+01
6.434999999999999432e+01 9.515930000000000888e+00
6.440000000000000568e+01 1.538657000000000075e+01
6.445000000000000284e+01 1.659131000000000000e+01
6.450000000000000000e+01 1.623282999999999987e+01
6.454999999999999716e+01 9.205619999999999692e+00
6.459999999999999432e+01 2.603477000000000174e+01
6.465000000000000568e+01 8.237750000000000128e+00
6.470000000000000284e+01 1.357760999999999996e+01
6.475000000000000000e+01 1.158262000000000036e+01
6.479999999999999716e+01 1.882063000000000130e+01
6.484999999999999432e+01 2.203703000000000145e+01
6.490000000000000568e+01 1.535572999999999944e+01
6.495000000000000284e+01 8.335490000000000066e+00
6.500000000000000000e+01 4.439420000000000144e+00
6.504999999999999716e+01 1.655210999999999899e+01
6.509999999999999432e+01 7.398539999999999672e+00
6.515000000000000568e+01 1.196827000000000041e+01
6.520000000000000284e+01 2.221355000000000146e+01
6.525000000000000000e+01 6.400979999999999670e+00
6.529999999999999716e+01 8.098110000000000142e+00
6.534999999999999432e+01 5.294130000000000003e+00
6.540000000000000568e+01 1.536513000000000062e+01
6.545000000000000284e+01 8.040990000000000748e+00
6.550000000000000000e+01 2.069930000000000092e+01
6.554999999999999716e+01 1.642749999999999844e+01
6.559999999999999432e+01 1.938059000000000154e+01
6.565000000000000568e+01 1.111492999999999931e+01
6.570000000000000284e+01 1.107662999999999975e+01
6.575000000000000000e+01 2.391938999999999993e+01
6.579999999999999716e+01 1.000294000000000061e+01
6.584999999999999432e+01 2.209624000000000166e+01
6.590000000000000568e+01 1.296391999999999989e+01
6.595000000000000284e+01 1.528218000000000032e+01
6.600000000000000000e+01 1.711852999999999980e+01
6.604999999999999716e+01 6.403570000000000206e+00
6.609999999999999432e+01 1.669123000000000090e+01
6.615000000000000568e+01 3.892900000000000027e+00
6.620000000000000284e+01 1.551131999999999955e+01
6.625000000000000000e+01 6.315839999999999677e+00
6.629999999999999716e+01 1.064340999999999937e+01
6.634999999999999432e+01 2.296380999999999872e+01
6.640000000000000568e+01 1.301289000000000051e+01
6.645000000000000284e+01 1.797606000000000037e+01
6.650000000000000000e+01 1.429180000000000028e+01
6.654999999999999716e+01 6.224879999999999747e+00
6.659999999999999432e+01 6.421549999999999869e+00
6.665000000000000568e+01 1.302824000000000026e+01
6.670000000000000284e+01 1.875228999999999857e+01
6.675000000000000000e+01 2.089730000000000132e+01
6.679999999999999716e+01 7.975159999999999805e+00
6.684999999999999432e+01 6.569200000000000372e+00
6.690000000000000568e+01 5.460890000000000022e+00
6.695000000000000284e+01 5.149370000000000225e+00
6.700000000000000000e+01 1.273063999999999929e+01
6.704999999999999716e+01 1.550925999999999938e+01
6.709999999999999432e+01 6.411529999999999951e+00
6.715000000000000568e+01 1.673525000000000063e+01
6.720000000000000284e+01 9.150410000000000821e+00
6.725000000000000000e+01 1.682773999999999859e+01
6.729999999999999716e+01 1.433728999999999942e+01
6.734999999999999432e+01 6.905300000000000438e+00
6.740000000000000568e+01 1.612218000000000018e+01
6.745000000000000284e+01 1.577567999999999948e+01
6.750000000000000000e+01 2.166028000000000020e+01
6.754999999999999716e+01 1.135572999999999944e+01
6.759999999999999432e+01 1.199532999999999916e+01
6.765000000000000568e+01 1.906082999999999927e+01
6.770000000000000284e+01 1.110196000000000005e+01
6.775000000000000000e+01 1.782640999999999920e+01
6.779999999999999716e+01 1.761380000000000123e+01
6.784999999999999432e+01 1.163765000000000072e+01
6.790000000000000568e+01 1.032014999999999993e+01
6.795000000000000284e+01 1.593754999999999988e+01
6.800000000000000000e+01 8.055529999999999191e+00
6.804999999999999716e+01 2.135425000000000040e+01
6.809999999999999432e+01 1.602593999999999852e+01
6.815000000000000568e+01 2.148987999999999943e+01
6.820000000000000284e+01 1.940653999999999968e+01
6.825000000000000000e+01 1.086130999999999958e+01
6.829999999999999716e+01 1.249865999999999921e+01
6.834999999999999432e+01 1.495320000000000071e+01
6.840000000000000568e+01 5.952899999999999636e+00
6.845000000000000284e+01 1.027025000000000077e+01
6.850000000000000000e+01 1.145639000000000074e+01
6.854999999999999716e+01 1.258649999999999913e+01
6.859999999999999432e+01 1.376526999999999923e+01
6.865000000000000568e+01 1.791825000000000045e+01
6.870000000000000284e+01 1.608969000000000094e+01
6.875000000000000000e+01 7.787239999999999718e+00
6.879999999999999716e+01 1.497278000000000020e+01
6.884999999999999432e+01 8.218230000000000146e+00
6.890000000000000568e+01 2.028485999999999834e+01
6.895000000000000284e+01 2.070824999999999960e+01
6.900000000000000000e+01 2.565340000000000131e+01
6.904999999999999716e+01 1.381649999999999956e+01
6.909999999999999432e+01 7.101040000000000241e+00
6.915000000000000568e+01 1.171739999999999959e+01
6.920000000000000284e+01 1.224258000000000024e+01
6.925000000000000000e+01 2.116179999999999950e+01
6.929999999999999716e+01 5.679890000000000327e+00
6.934999999999999432e+01 6.667910000000000004e+00
6.940000000000000568e+01 6.023010000000000197e+00
6.945000000000000284e+01 1.786169999999999902e+01
6.950000000000000000e+01 2.026852999999999838e+01
6.954999999999999716e+01 1.439126000000000083e+01
6.959999999999999432e+01 3.416826999999999970e+01
6.965000000000000568e+01 2.376922000000000068e+01
6.970000000000000284e+01 1.682149000000000072e+01
6.975000000000000000e+01 2.014218999999999937e+01
6.979999999999999716e+01 8.098089999999999122e+00
6.984999999999999432e+01 1.929570000000000007e+01
6.990000000000000568e+01 2.532376000000000005e+01
6.995000000000000284e+01 2.894997000000000043e+01
7.000000000000000000e+01 2.431951000000000107e+01
7.004999999999999716e+01 2.609157000000000082e+01
7.009999999999999432e+01 1.265846999999999944e+01
7.015000000000000568e+01 1.143965000000000032e+01
7.020000000000000284e+01 1.961100000000000065e+01
7.025000000000000000e+01 1.960279999999999845e+01
7.029999999999999716e+01 1.554046999999999912e+01
7.034999999999999432e+01 9.204530000000000101e+00
7.040000000000000568e+01 1.004655999999999949e+01
7.045000000000000284e+01 1.594087999999999994e+01
7.050000000000000000e+01 1.517586000000000013e+01
7.054999999999999716e+01 2.325910000000000011e+01
7.059999999999999432e+01 1.473147999999999946e+01
7.065000000000000568e+01 2.160775999999999897e+01
7.070000000000000284e+01 8.189510000000000289e+00
7.075000000000000000e+01 2.191457000000000122e+01
7.079999999999999716e+01 2.175517999999999930e+01
7.084999999999999432e+01 2.195902999999999849e+01
7.090000000000000568e+01 1.534074000000000026e+01
7.095000000000000284e+01 1.766612999999999900e+01
7.100000000000000000e+01 3.923779999999999824e+00
7.104999999999999716e+01 1.246762000000000015e+01
7.109999999999999432e+01 1.093810000000000038e+01
7.115000000000000568e+01 1.741843000000000075e+01
7.120000000000000284e+01 1.288535000000000075e+01
7.125000000000000000e+01 1.894778000000000162e+01
7.129999999999999716e+01 1.466159000000000034e+01
7.134999999999999432e+01 7.800130000000000230e+00
7.140000000000000568e+01 1.700947999999999993e+01
7.145000000000000284e+01 1.276097000000000037e+01
7.150000000000000000e+01 2.166911999999999949e+01
7.154999999999999716e+01 1.995138999999999996e+01
7.159999999999999432e+01 1.811136000000000124e+01
7.165000000000000568e+01 3.631121999999999872e+01
7.170000000000000284e+01 7.313159999999999883e+00
7.175000000000000000e+01 2.243984999999999985e+01
7.179999999999999716e+01 1.847890999999999906e+01
7.184999999999999432e+01 2.075308000000000064e+01
7.190000000000000568e+01 2.383158999999999850e+01
7.195000000000000284e+01 2.354091000000000022e+01
7.200000000000000000e+01 2.382798999999999978e+01
7.204999999999999716e+01 9.363139999999999574e+00
7.209999999999999432e+01 1.671140000000000114e+01
7.215000000000000568e+01 2.120688000000000173e+01
7.220000000000000284e+01 2.974564000000000163e+01
7.225000000000000000e+01 1.526845999999999925e+01
7.229999999999999716e+01 2.370748000000000033e+01
7.234999999999999432e+01 4.818030000000000257e+00
7.240000000000000568e+01 7.586660000000000181e+00
7.245000000000000284e+01 7.625250000000000306e+00
7.250000000000000000e+01 2.066788000000000025e+01
7.254999999999999716e+01 1.078561999999999976e+01
7.259999999999999432e+01 1.974944999999999951e+01
7.265000000000000568e+01 1.153153000000000006e+01
7.270000000000000284e+01 6.647090000000000387e+00
7.275000000000000000e+01 1.569402000000000008e+01
7.279999999999999716e+01 1.006845999999999997e+01
7.284999999999999432e+01 1.568369999999999997e+01
7.290000000000000568e+01 1.637815000000000154e+01
7.295000000000000284e+01 2.398629999999999995e+01
7.300000000000000000e+01 2.361171999999999827e+01
7.304999999999999716e+01 2.144452000000000069e+01
7.309999999999999432e+01 9.408630000000000493e+00
7.315000000000000568e+01 1.404890999999999934e+01
7.320000000000000284e+01 6.055299999999999905e+00
7.325000000000000000e+01 8.539440000000000808e+00
7.329999999999999716e+01 1.867323000000000022e+01
7.334999999999999432e+01 1.952721000000000018e+01
7.340000000000000568e+01 1.286989999999999945e+01
7.345000000000000284e+01 1.696933999999999898e+01
7.350000000000000000e+01 7.564939999999999998e+00
7.354999999999999716e+01 1.845222000000000051e+01
7.359999999999999432e+01 1.676747999999999905e+01
7.365000000000000568e+01 5.850600000000000023e+00
7.370000000000000284e+01 6.797170000000000378e+00
7.375000000000000000e+01 1.514307999999999943e+01
7.379999999999999716e+01 2.455707999999999913e+01
7.384999999999999432e+01 8.540979999999999350e+00
7.390000000000000568e+01 6.803169999999999717e+00
7.395000000000000284e+01 5.241209999999999702e+00
7.400000000000000000e+01 9.445209999999999440e+00
7.404999999999999716e+01 8.175300000000000011e+00
7.409999999999999432e+01 8.974750000000000227e+00
7.415000000000000568e+01 2.004973999999999990e+01
7.420000000000000284e+01 8.020400000000000418e+00
7.425000000000000000e+01 2.153308000000000177e+01
7.429999999999999716e+01 4.480509999999999771e+00
7.434999999999999432e+01 2.977971000000000146e+01
7.440000000000000568e+01 1.042866000000000071e+01
7.445000000000000284e+01 1.143406000000000056e+01
7.450000000000000000e+01 1.051205000000000034e+01
7.454999999999999716e+01 1.882291000000000025e+01
7.459999999999999432e+01 1.426576000000000022e+01
7.465000000000000568e+01 1.454321999999999981e+01
7.470000000000000284e+01 1.252186999999999983e+01
7.475000000000000000e+01 3.351309999999999789e+00
7.479999999999999716e+01 1.110108999999999924e+01
7.484999999999999432e+01 1.995766000000000062e+01
7.490000000000000568e+01 1.168354000000000070e+01
7.495000000000000284e+01 8.556390000000000384e+00
7.500000000000000000e+01 7.164080000000000226e+00
7.504999999999999716e+01 1.224438999999999922e+01
7.509999999999999432e+01 1.666066000000000003e+01
7.515000000000000568e+01 1.552238000000000007e+01
7.520000000000000284e+01 1.741435999999999851e+01
7.525000000000000000e+01 1.235989000000000004e+01
7.529999999999999716e+01 1.166076999999999941e+01
7.534999999999999432e+01 6.658070000000000377e+00
7.540000000000000568e+01 4.431079999999999686e+00
7.545000000000000284e+01 1.215761999999999965e+01
7.550000000000000000e+01 1.705694000000000088e+01
7.554999999999999716e+01 1.169365999999999950e+01
7.559999999999999432e+01 8.003780000000000783e+00
7.565000000000000568e+01 8.354269999999999641e+00
7.570000000000000284e+01 9.727570000000000050e+00
7.575000000000000000e+01 1.737922000000000011e+01
7.579999999999999716e+01 1.052482999999999969e+01
7.584999999999999432e+01 1.278667000000000087e+01
7.590000000000000568e+01 6.445020000000000415e+00
7.595000000000000284e+01 2.350394000000000005e+01
7.600000000000000000e+01 2.725702000000000069e+01
7.604999999999999716e+01 1.530537999999999954e+01
7.609999999999999432e+01 1.152347999999999928e+01
7.615000000000000568e+01 2.207750000000000057e+01
7.620000000000000284e+01 2.571315999999999846e+01
7.625000000000000000e+01 2.943955000000000055e+01
7.629999999999999716e+01 1.401299999999999990e+01
7.634999999999999432e+01 2.244084000000000145e+01
7.640000000000000568e+01 1.491356999999999999e+01
7.645000000000000284e+01 8.166880000000000805e+00
7.650000000000000000e+01 1.498113000000000028e+01
7.654999999999999716e+01 2.361958999999999875e+01
7.659999999999999432e+01 1.337787999999999933e+01
7.665000000000000568e+01 1.628782999999999959e+01
7.670000000000000284e+01 1.723104999999999976e+01
7.675000000000000000e+01 5.249100000000000321e+00
7.679999999999999716e+01 1.463103000000000087e+01
7.684999999999999432e+01 1.146127000000000073e+01
7.690000000000000568e+01 5.915490000000000137e+00
7.695000000000000284e+01 2.411175000000000068e+01
7.700000000000000000e+01 2.064706999999999937e+01
7.704999999999999716e+01 2.235150000000000148e+01
7.709999999999999432e+01 1.248596000000000039e+01
7.715000000000000568e+01 2.003239999999999910e+01
7.720000000000000284e+01 6.660610000000000142e+00
7.725000000000000000e+01 1.696369999999999933e+01
7.729999999999999716e+01 1.995426000000000144e+01
7.734999999999999432e+01 1.656284000000000134e+01
7.740000000000000568e+01 1.472565999999999953e+01
7.745000000000000284e+01 1.289738000000000007e+01
7.750000000000000000e+01 5.843729999999999869e+00
7.754999999999999716e+01 4.367289999999999672e+00
7.759999999999999432e+01 1.632852000000000103e+01
7.765000000000000568e+01 1.181385000000000041e+01
7.770000000000000284e+01 4.158590000000000231e+00
7.775000000000000000e+01 1.998022999999999882e+01
7.779999999999999716e+01 1.761036000000000001e+01
7.784999999999999432e+01 9.214790000000000703e+00
7.790000000000000568e+01 2.116757000000000133e+01
7.795000000000000284e+01 1.551871000000000045e+01
7.800000000000000000e+01 2.054466999999999999e+01
7.804999999999999716e+01 1.048734999999999928e+01
7.809999999999999432e+01 1.932150000000000034e+01
7.815000000000000568e+01 2.606417000000000073e+01
7.820000000000000284e+01 2.295088000000000150e+01
7.825000000000000000e+01 1.627765000000000128e+01
7.829999999999999716e+01 1.642072999999999894e+01
7.834999999999999432e+01 4.595139999999999780e+00
7.840000000000000568e+01 2.304727000000000103e+01
7.845000000000000284e+01 1.120761000000000074e+01
7.850000000000000000e+01 5.352120000000000211e+00
7.854999999999999716e+01 1.825028999999999968e+01
7.859999999999999432e+01 1.205705000000000027e+01
7.865000000000000568e+01 1.768001999999999896e+01
7.870000000000000284e+01 9.160510000000000375e+00
7.875000000000000000e+01 5.821410000000000196e+00
7.879999999999999716e+01 1.609699000000000169e+01
7.884999999999999432e+01 1.337881999999999927e+01
7.890000000000000568e+01 1.674855000000000160e+01
7.895000000000000284e+01 9.632690000000000197e+00
7.900000000000000000e+01 8.457570000000000476e+00
7.904999999999999716e+01 1.658508000000000138e+01
7.909999999999999432e+01 1.404199000000000019e+01
7.915000000000000568e+01 8.654279999999999973e+00
7.920000000000000284e+01 2.855949999999999989e+00
7.925000000000000000e+01 8.691090000000000870e+00
7.929999999999999716e+01 2.014474999999999838e+01
7.934999999999999432e+01 5.629059999999999953e+00
7.940000000000000568e+01 1.946179000000000059e+01
7.945000000000000284e+01 1.649936999999999898e+01
7.950000000000000000e+01 2.602871999999999986e+01
7.954999999999999716e+01 8.442539999999999267e+00
7.959999999999999432e+01 8.700630000000000308e+00
7.965000000000000568e+01 6.056210000000000093e+00
7.970000000000000284e+01 5.303799999999999848e+00
7.975000000000000000e+01 5.914600000000000080e+00
7.979999999999999716e+01 1.989602000000000004e+01
7.984999999999999432e+01 1.703630000000000067e+01
7.990000000000000568e+01 2.412268999999999863e+01
7.995000000000000284e+01 1.194533999999999985e+01
8.000000000000000000e+01 7.346359999999999779e+00
8.004999999999999716e+01 2.029889000000000010e+01
8.009999999999999432e+01 8.540480000000000516e+00
8.015000000000000568e+01 1.934240000000000137e+01
8.020000000000000284e+01 4.891040999999999883e+01
8.025000000000000000e+01 1.964926000000000172e+01
8.029999999999999716e+01 1.786861000000000033e+01
8.034999999999999432e+01 2.552541000000000082e+01
8.040000000000000568e+01 2.232354000000000127e+01
8.045000000000000284e+01 2.000986999999999938e+01
8.050000000000000000e+01 3.979867999999999739e+01
8.054999999999999716e+01 7.761409999999999698e+00
8.059999999999999432e+01 1.579888000000000048e+01
8.065000000000000568e+01 7.442179999999999573e+00
8.070000000000000284e+01 1.606739999999999924e+01
8.075000000000000000e+01 1.661965999999999966e+01
8.079999999999999716e+01 9.997519999999999740e+00
8.084999999999999432e+01 9.720860000000000056e+00
8.090000000000000568e+01 1.295429000000000030e+01
8.095000000000000284e+01 1.810538000000000025e+01
8.100000000000000000e+01 1.397991999999999990e+01
8.104999999999999716e+01 6.618350000000000399e+00
8.109999999999999432e+01 3.206900000000000084e+00
8.115000000000000568e+01 1.002505000000000024e+01
8.120000000000000284e+01 5.074480000000000324e+00
8.125000000000000000e+01 1.983324999999999960e+01
8.129999999999999716e+01 1.061253999999999920e+01
8.134999999999999432e+01 9.380630000000000024e+00
8.140000000000000568e+01 1.817310000000000159e+01
8.145000000000000284e+01 1.206977999999999973e+01
8.150000000000000000e+01 6.127810000000000201e+00
8.154999999999999716e+01 4.310080000000000133e+00
8.159999999999999432e+01 1.631777999999999906e+01
8.165000000000000568e+01 8.659679999999999822e+00
8.170000000000000284e+01 4.272389999999999688e+00
8.175000000000000000e+01 1.688463000000000136e+01
8.179999999999999716e+01 1.271071000000000062e+01
8.184999999999999432e+01 1.213541000000000025e+01
8.190000000000000568e+01 1.707441999999999993e+01
8.195000000000000284e+01 1.556588999999999956e+01
8.200000000000000000e+01 1.712001000000000062e+01
8.204999999999999716e+01 1.590393000000000079e+01
8.209999999999999432e+01 8.894930000000000447e+00
8.215000000000000568e+01 2.358702999999999861e+01
8.220000000000000284e+01 7.761940000000000062e+00
8.225000000000000000e+01 9.737999999999999545e+00
8.229999999999999716e+01 4.147560000000000358e+00
8.234999999999999432e+01 1.724080000000000013e+01
8.240000000000000568e+01 5.613599999999999923e+00
8.245000000000000284e+01 6.889850000000000030e+00
8.250000000000000000e+01 1.344313999999999965e+01
8.254999999999999716e+01 7.946959999999999802e+00
8.259999999999999432e+01 2.770542999999999978e+01
8.265000000000000568e+01 1.686166000000000054e+01
8.270000000000000284e+01 1.423254999999999981e+01
8.275000000000000000e+01 1.537622999999999962e+01
8.279999999999999716e+01 1.948344000000000165e+01
8.284999999999999432e+01 6.857470000000000176e+00
8.290000000000000568e+01 1.052393000000000001e+01
8.295000000000000284e+01 3.897243999999999886e+01
8.300000000000000000e+01 1.897660000000000124e+01
8.304999999999999716e+01 4.362418999999999869e+01
8.309999999999999432e+01 2.906740999999999886e+01
8.315000000000000568e+01 1.825606000000000151e+01
8.320000000000000284e+01 1.043413999999999930e+01
8.325000000000000000e+01 1.460697000000000045e+01
8.329999999999999716e+01 4.936609999999999943e+00
8.334999999999999432e+01 1.033085999999999949e+01
8.340000000000000568e+01 6.308320000000000149e+00
8.345000000000000284e+01 2.256777999999999906e+01
8.350000000000000000e+01 3.382095000000000340e+01
8.354999999999999716e+01 2.033436999999999983e+01
8.359999999999999432e+01 2.192574000000000112e+01
8.365000000000000568e+01 9.222709999999999297e+00
8.370000000000000284e+01 4.961450000000000138e+00
8.375000000000000000e+01 2.193797999999999959e+01
8.379999999999999716e+01 9.528800000000000381e+00
8.384999999999999432e+01 6.437920000000000087e+00
8.390000000000000568e+01 5.659410000000000274e+00
8.395000000000000284e+01 2.060203999999999880e+01
8.400000000000000000e+01 1.286899000000000015e+01
8.404999999999999716e+01 2.411033000000000115e+01
8.409999999999999432e+01 1.542192000000000007e+01
8.415000000000000568e+01 5.445969999999999978e+00
8.420000000000000284e+01 1.649797999999999831e+01
8.425000000000000000e+01 4.782519999999999882e+00
8.429999999999999716e+01 1.767976000000000170e+01
8.434999999999999432e+01 2.341473999999999833e+01
8.440000000000000568e+01 3.178160000000000096e+00
8.445000000000000284e+01 2.028629000000000104e+01
8.450000000000000000e+01 9.213430000000000675e+00
8.454999999999999716e+01 7.902599999999999625e+00
8.459999999999999432e+01 1.920699000000000112e+01
8.465000000000000568e+01 2.219140000000000157e+01
8.470000000000000284e+01 1.552439999999999998e+01
8.475000000000000000e+01 6.911450000000000315e+00
8.479999999999999716e+01 1.155325999999999986e+01
8.484999999999999432e+01 5.989460000000000228e+00
8.490000000000000568e+01 3.436380000000000212e+00
8.495000000000000284e+01 2.237460000000000093e+01
8.500000000000000000e+01 1.556151000000000018e+01
8.504999999999999716e+01 1.881709999999999994e+00
8.509999999999999432e+01 5.702029999999999710e+00
8.515000000000000568e+01 9.950649999999999551e+00
8.520000000000000284e+01 1.519317999999999991e+01
8.525000000000000000e+01 2.620063000000000031e+01
8.529999999999999716e+01 1.295026999999999973e+01
8.534999999999999432e+01 1.775122999999999962e+01
8.540000000000000568e+01 2.642718999999999951e+01
8.545000000000000284e+01 7.599260000000000126e+00
8.550000000000000000e+01 1.837698999999999927e+01
8.554999999999999716e+01 8.432240000000000180e+00
8.559999999999999432e+01 1.071077000000000012e+01
8.565000000000000568e+01 3.031377000000000166e+01
8.570000000000000284e+01 7.798960000000000115e+00
8.575000000000000000e+01 9.556509999999999394e+00
8.579999999999999716e+01 9.493779999999999220e+00
8.584999999999999432e+01 3.346477000000000146e+01
8.590000000000000568e+01 2.993063000000000073e+01
8.595000000000000284e+01 1.862282000000000082e+01
8.600000000000000000e+01 7.851020000000000110e+00
8.604999999999999716e+01 2.157911000000000001e+01
8.609999999999999432e+01 9.070909999999999584e+00
8.615000000000000568e+01 3.398993000000000109e+01
8.620000000000000284e+01 3.187976000000000099e+01
8.625000000000000000e+01 4.013729999999999798e+00
8.629999999999999716e+01 1.866065000000000040e+01
8.634999999999999432e+01 2.106872999999999863e+01
8.640000000000000568e+01 1.146166999999999980e+01
8.645000000000000284e+01 1.944495999999999825e+01
8.650000000000000000e+01 2.034853000000000023e+01
8.654999999999999716e+01 3.914779000000000053e+01
8.659999999999999432e+01 1.636007999999999996e+01
8.665000000000000568e+01 1.288880999999999943e+01
8.670000000000000284e+01 9.959860000000000824e+00
8.675000000000000000e+01 1.354995000000000083e+01
8.679999999999999716e+01 9.199329999999999785e+00
8.684999999999999432e+01 1.886966999999999928e+01
8.690000000000000568e+01 1.000675999999999988e+01
8.695000000000000284e+01 1.013624000000000080e+01
8.700000000000000000e+01 1.234895000000000032e+01
8.704999999999999716e+01 1.515981000000000023e+01
8.709999999999999432e+01 1.352427999999999919e+01
8.715000000000000568e+01 1.439907000000000004e+01
8.720000000000000284e+01 2.014060999999999879e+01
8.725000000000000000e+01 3.143040999999999840e+01
8.729999999999999716e+01 1.970748999999999995e+01
8.734999999999999432e+01 7.216529999999999667e+00
8.740000000000000568e+01 2.919949000000000083e+01
8.745000000000000284e+01 1.159627000000000052e+01
8.750000000000000000e+01 5.489749999999999908e+00
8.754999999999999716e+01 1.345632999999999946e+01
8.759999999999999432e+01 9.808310000000000528e+00
8.765000000000000568e+01 5.152269999999999683e+00
8.770000000000000284e+01 1.878924999999999912e+01
8.775000000000000000e+01 2.311451999999999884e+01
8.779999999999999716e+01 1.290926999999999936e+01
8.784999999999999432e+01 7.101140000000000008e+00
8.790000000000000568e+01 4.892920000000000158e+00
8.795000000000000284e+01 1.569084999999999930e+01
8.800000000000000000e+01 3.871319999999999872e+00
8.804999999999999716e+01 2.396911000000000058e+01
8.809999999999999432e+01 3.242996000000000123e+01
8.815000000000000568e+01 4.226919000000000182e+01
8.820000000000000284e+01 1.990483000000000047e+01
8.825000000000000000e+01 1.762087000000000003e+01
8.829999999999999716e+01 5.158030000000000115e+00
8.834999999999999432e+01 1.062068000000000012e+01
8.840000000000000568e+01 5.288450000000000095e+00
8.845000000000000284e+01 1.560886999999999958e+01
8.850000000000000000e+01 2.300187000000000026e+01
8.854999999999999716e+01 7.005099999999999660e+00
8.859999999999999432e+01 1.749764000000000053e+01
8.865000000000000568e+01 1.193520999999999965e+01
8.870000000000000284e+01 1.649708000000000041e+01
8.875000000000000000e+01 7.963619999999999699e+00
8.879999999999999716e+01 8.748150000000000759e+00
8.884999999999999432e+01 1.955248999999999882e+01
8.890000000000000568e+01 1.841797000000000040e+01
8.895000000000000284e+01 2.550678999999999874e+01
8.900000000000000000e+01 6.340799999999999770e+00
8.904999999999999716e+01 7.292089999999999961e+00
8.909999999999999432e+01 2.068530000000000157e+01
8.915000000000000568e+01 3.401751999999999754e+01
8.920000000000000284e+01 3.237841000000000236e+01
8.925000000000000000e+01 3.623308000000000106e+01
8.929999999999999716e+01 5.168383000000000038e+01
8.934999999999999432e+01 3.262279000000000195e+01
8.940000000000000568e+01 2.507862000000000080e+01
8.945000000000000284e+01 7.748910000000000409e+00
8.950000000000000000e+01 1.992245000000000132e+01
8.954999999999999716e+01 1.046804999999999986e+01
8.959999999999999432e+01 1.508286999999999978e+01
8.965000000000000568e+01 3.823949999999999960e+01
8.970000000000000284e+01 1.915643999999999991e+01
8.975000000000000000e+01 3.322299999999999898e+01
8.979999999999999716e+01 3.848725000000000307e+01
8.984999999999999432e+01 2.234196000000000026e+01
8.990000000000000568e+01 3.442484999999999928e+01
8.995000000000000284e+01 6.899259999999999948e+00
9.000000000000000000e+01 2.984478000000000009e+01
9.004999999999999716e+01 2.659860000000000113e+01
9.009999999999999432e+01 1.394172000000000011e+01
9.015000000000000568e+01 1.253926000000000052e+01
9.020000000000000284e+01 9.594250000000000611e+00
9.025000000000000000e+01 2.593224000000000018e+01
9.029999999999999716e+01 1.176026000000000060e+01
9.034999999999999432e+01 6.007850000000000357e+00
9.040000000000000568e+01 2.187143999999999977e+01
9.045000000000000284e+01 2.602881999999999962e+01
9.050000000000000000e+01 2.561464000000000141e+01
9.054999999999999716e+01 1.573414000000000001e+01
9.059999999999999432e+01 3.200876999999999839e+01
9.065000000000000568e+01 1.224859999999999971e+01
9.070000000000000284e+01 4.630740000000000300e+00
9.075000000000000000e+01 1.018726000000000020e+01
9.079999999999999716e+01 6.474669999999999703e+00
9.084999999999999432e+01 6.584559999999999746e+00
9.090000000000000568e+01 9.267289999999999139e+00
9.095000000000000284e+01 1.012669999999999959e+01
9.100000000000000000e+01 2.581744000000000128e+01
9.104999999999999716e+01 1.413330999999999982e+01
9.109999999999999432e+01 9.846830000000000638e+00
9.115000000000000568e+01 1.799408999999999992e+01
9.120000000000000284e+01 1.349487000000000059e+01
9.125000000000000000e+01 1.093415000000000070e+01
9.129999999999999716e+01 1.550935999999999915e+01
9.134999999999999432e+01 3.148234000000000066e+01
9.140000000000000568e+01 8.731360000000000454e+00
9.145000000000000284e+01 2.054535999999999873e+01
9.150000000000000000e+01 1.337805999999999962e+01
9.154999999999999716e+01 1.871407999999999916e+01
9.159999999999999432e+01 1.956281999999999854e+01
9.165000000000000568e+01 2.062903999999999982e+01
9.170000000000000284e+01 1.562532000000000032e+01
9.175000000000000000e+01 1.426262000000000008e+01
9.179999999999999716e+01 1.972172000000000125e+01
9.184999999999999432e+01 3.958749000000000251e+01
9.190000000000000568e+01 1.170626000000000033e+01
9.195000000000000284e+01 1.822090999999999994e+01
9.200000000000000000e+01 1.558296999999999954e+01
9.204999999999999716e+01 2.465081999999999951e+01
9.209999999999999432e+01 2.520219000000000165e+01
9.215000000000000568e+01 1.590656000000000070e+01
9.220000000000000284e+01 2.131731999999999871e+01
9.225000000000000000e+01 1.908136999999999972e+01
9.229999999999999716e+01 4.878709999999999880e+00
9.234999999999999432e+01 2.109164000000000172e+01
9.240000000000000568e+01 1.579907000000000039e+01
9.245000000000000284e+01 1.601611000000000118e+01
9.250000000000000000e+01 1.447029999999999994e+01
9.254999999999999716e+01 5.670519999999999783e+00
9.259999999999999432e+01 2.507726999999999862e+01
9.265000000000000568e+01 1.523338999999999999e+01
9.270000000000000284e+01 2.929656999999999911e+01
9.275000000000000000e+01 1.781503000000000014e+01
9.279999999999999716e+01 2.145720999999999989e+01
9.284999999999999432e+01 2.114050999999999902e+01
9.290000000000000568e+01 2.347813000000000017e+01
9.295000000000000284e+01 2.459624000000000166e+01
9.300000000000000000e+01 1.896458000000000155e+01
9.304999999999999716e+01 1.057404999999999973e+01
9.309999999999999432e+01 2.640156999999999954e+01
9.315000000000000568e+01 1.829318999999999917e+01
9.320000000000000284e+01 1.645989000000000146e+01
9.325000000000000000e+01 4.724611000000000161e+01
9.329999999999999716e+01 1.641994000000000042e+01
9.334999999999999432e+01 3.649765000000000015e+01
9.340000000000000568e+01 3.305948000000000064e+01
9.345000000000000284e+01 2.239123999999999981e+01
9.350000000000000000e+01 2.425430000000000064e+01
9.354999999999999716e+01 3.934452999999999889e+01
9.359999999999999432e+01 8.819470000000000809e+00
9.365000000000000568e+01 1.755987000000000009e+01
9.370000000000000284e+01 3.880485000000000184e+01
9.375000000000000000e+01 1.499095999999999940e+01
9.379999999999999716e+01 2.371683000000000163e+01
9.384999999999999432e+01 1.314260999999999946e+01
9.390000000000000568e+01 1.056400999999999968e+01
9.395000000000000284e+01 2.302374999999999972e+01
9.400000000000000000e+01 3.110012000000000043e+01
9.404999999999999716e+01 9.038949999999999818e+00
9.409999999999999432e+01 1.272572000000000081e+01
9.415000000000000568e+01 7.106309999999999683e+00
9.420000000000000284e+01 7.701480000000000103e+00
9.425000000000000000e+01 3.339047999999999661e+01
9.429999999999999716e+01 4.161509999999999820e+01
9.434999999999999432e+01 1.271709000000000067e+01
9.440000000000000568e+01 6.626199999999999868e+00
9.445000000000000284e+01 2.578913000000000011e+01
9.450000000000000000e+01 2.299861999999999895e+01
9.454999999999999716e+01 3.501127999999999929e+01
9.459999999999999432e+01 3.276342000000000354e+01
9.465000000000000568e+01 2.214517999999999986e+01
9.470000000000000284e+01 1.186547999999999981e+01
9.475000000000000000e+01 1.738193000000000055e+01
9.479999999999999716e+01 1.738147000000000020e+01
9.484999999999999432e+01 2.735820000000000007e+01
9.490000000000000568e+01 1.190052999999999983e+01
9.495000000000000284e+01 1.904325000000000045e+01
9.500000000000000000e+01 3.006396000000000157e+01
9.504999999999999716e+01 9.317080000000000695e+00
9.509999999999999432e+01 2.131347999999999843e+01
9.515000000000000568e+01 9.272320000000000562e+00
9.520000000000000284e+01 1.431418000000000035e+01
9.525000000000000000e+01 4.017338999999999771e+01
9.529999999999999716e+01 4.254086999999999819e+01
9.534999999999999432e+01 2.169775999999999883e+01
9.540000000000000568e+01 1.514873000000000047e+01
9.545000000000000284e+01 1.904554999999999865e+01
9.550000000000000000e+01 1.205616999999999983e+01
9.554999999999999716e+01 3.818059000000000225e+01
9.559999999999999432e+01 1.607006000000000157e+01
9.565000000000000568e+01 1.990212000000000003e+01
9.570000000000000284e+01 3.883420000000000272e+01
9.575000000000000000e+01 1.244120999999999988e+01
9.579999999999999716e+01 8.353740000000000165e+00
9.584999999999999432e+01 1.126254999999999917e+01
9.590000000000000568e+01 1.283724999999999916e+01
9.595000000000000284e+01 1.524230000000000018e+01
9.600000000000000000e+01 1.886583999999999861e+01
9.604999999999999716e+01 7.875189999999999912e+00
9.609999999999999432e+01 1.564198000000000022e+01
9.615000000000000568e+01 2.282880000000000109e+01
9.620000000000000284e+01 9.261799999999999145e+00
9.625000000000000000e+01 7.829659999999999620e+00
9.629999999999999716e+01 1.179237999999999964e+01
9.634999999999999432e+01 1.695204999999999984e+01
9.640000000000000568e+01 2.762306999999999846e+01
9.645000000000000284e+01 9.131660000000000110e+00
9.650000000000000000e+01 6.714100000000000179e+00
9.654999999999999716e+01 1.055509999999999948e+01
9.659999999999999432e+01 1.442392000000000074e+01
9.665000000000000568e+01 1.734196999999999989e+01
9.670000000000000284e+01 6.594389999999999752e+00
9.675000000000000000e+01 2.439014999999999844e+01
9.679999999999999716e+01 2.227884999999999849e+01
9.684999999999999432e+01 1.267187999999999981e+01
9.690000000000000568e+01 1.022156000000000020e+01
9.695000000000000284e+01 8.894740000000000535e+00
9.700000000000000000e+01 8.237379999999999924e+00
9.704999999999999716e+01 6.766779999999999795e+00
9.709999999999999432e+01 1.941487000000000052e+01
9.715000000000000568e+01 1.416144000000000069e+01
9.720000000000000284e+01 1.000403999999999982e+01
9.725000000000000000e+01 8.218989999999999796e+00
9.729999999999999716e+01 1.037523999999999980e+01
9.734999999999999432e+01 8.721080000000000609e+00
9.740000000000000568e+01 4.986100000000000421e+00
9.745000000000000284e+01 3.746799000000000035e+01
9.750000000000000000e+01 1.084144000000000041e+01
9.754999999999999716e+01 2.884975999999999985e+01
9.759999999999999432e+01 9.880699999999999150e+00
9.765000000000000568e+01 8.326589999999999492e+00
9.770000000000000284e+01 8.592620000000000147e+00
9.775000000000000000e+01 2.564429000000000158e+01
9.779999999999999716e+01 1.836830000000000140e+01
9.784999999999999432e+01 2.128184999999999860e+01
9.790000000000000568e+01 5.857899999999999885e+00
9.795000000000000284e+01 1.766641999999999868e+01
9.800000000000000000e+01 1.873629999999999995e+01
9.804999999999999716e+01 1.148460000000000036e+01
9.809999999999999432e+01 1.030728000000000044e+01
9.815000000000000568e+01 2.123970999999999876e+01
9.820000000000000284e+01 5.810209999999999653e+00
9.825000000000000000e+01 2.143712000000000018e+01
9.829999999999999716e+01 2.322051000000000087e+01
9.834999999999999432e+01 3.559149999999999814e+00
9.840000000000000568e+01 6.326439999999999841e+00
9.845000000000000284e+01 1.114516000000000062e+01
9.850000000000000000e+01 1.473473000000000077e+01
9.854999999999999716e+01 8.362009999999999721e+00
9.859999999999999432e+01 2.093373000000000062e+01
9.865000000000000568e+01 2.583867000000000047e+01
9.870000000000000284e+01 2.969284999999999997e+01
9.875000000000000000e+01 2.351659000000000077e+01
9.879999999999999716e+01 1.524680000000000035e+01
9.884999999999999432e+01 8.274060000000000414e+00
9.890000000000000568e+01 1.594275999999999982e+01
9.895000000000000284e+01 1.337482999999999933e+01
9.900000000000000000e+01 2.153528000000000020e+01
9.904999999999999716e+01 1.200863000000000014e+01
9.909999999999999432e+01 6.101510000000000211e+00
9.915000000000000568e+01 3.041109000000000151e+01
9.920000000000000284e+01 8.151889999999999858e+00
9.925000000000000000e+01 2.379436000000000107e+01
9.929999999999999716e+01 1.373822000000000010e+01
9.934999999999999432e+01 1.185732999999999926e+01
9.940000000000000568e+01 2.572785000000000011e+01
9.945000000000000284e+01 1.446481999999999957e+01
9.950000000000000000e+01 4.714730000000000310e+00
9.954999999999999716e+01 7.025269999999999904e+00
9.959999999999999432e+01 1.098626999999999931e+01
9.965000000000000568e+01 1.051764000000000010e+01
9.970000000000000284e+01 7.488139999999999574e+00
9.975000000000000000e+01 2.768233000000000033e+01
9.979999999999999716e+01 4.015069999999999695e+00
9.984999999999999432e+01 1.722588999999999970e+01
9.990000000000000568e+01 4.942849999999999966e+00
9.995000000000000284e+01 2.087593999999999994e+01
1.000000000000000000e+02 1.624746999999999986e+01
1.000499999999999972e+02 1.348272000000000048e+01
1.000999999999999943e+02 1.629866000000000170e+01
1.001500000000000057e+02 1.346932999999999936e+01
1.002000000000000028e+02 1.778995000000000104e+01
1.002500000000000000e+02 7.243360000000000021e+00
1.002999999999999972e+02 1.730601000000000056e+01
1.003499999999999943e+02 3.097148999999999930e+01
1.004000000000000057e+02 8.705890000000000128e+00
1.004500000000000028e+02 5.869080000000000297e+00
1.005000000000000000e+02 1.268427999999999933e+01
1.005499999999999972e+02 2.617961999999999989e+01
1.005999999999999943e+02 4.434249999999999581e+00
1.006500000000000057e+02 2.143158999999999992e+01
1.007000000000000028e+02 8.230430000000000135e+00
1.007500000000000000e+02 6.200479999999999769e+00
1.007999999999999972e+02 1.593631000000000064e+01
1.008499999999999943e+02 7.023390000000000022e+00
1.009000000000000057e+02 1.115588999999999942e+01
1.009500000000000028e+02 8.360269999999999868e+00
1.010000000000000000e+02 9.850429999999999353e+00
1.010499999999999972e+02 7.724689999999999834e+00
1.010999999999999943e+02 6.788359999999999950e+00
1.011500000000000057e+02 8.544140000000000512e+00
1.012000000000000028e+02 8.194430000000000547e+00
1.012500000000000000e+02 1.362809000000000026e+01
1.012999999999999972e+02 1.447523999999999944e+01
1.013499999999999943e+02 1.440939000000000014e+01
1.014000000000000057e+02 1.809850000000000136e+01
1.014500000000000028e+02 9.294150000000000134e+00
1.015000000000000000e+02 4.384260000000000268e+00
1.015499999999999972e+02 1.140103000000000044e+01
1.015999999999999943e+02 1.850966999999999985e+01
1.016500000000000057e+02 1.163217000000000034e+01
1.017000000000000028e+02 1.368150999999999939e+01
1.017500000000000000e+02 6.498689999999999856e+00
1.017999999999999972e+02 1.027007000000000048e+01
1.018499999999999943e+02 2.302410000000000068e+00
1.019000000000000057e+02 6.242910000000000181e+00
1.019500000000000028e+02 1.287260000000000026e+01
1.020000000000000000e+02 8.659470000000000667e+00
1.020499999999999972e+02 2.205733999999999995e+01
1.020999999999999943e+02 1.206474000000000046e+01
1.021500000000000057e+02 1.952449999999999974e+01
1.022000000000000028e+02 1.763363999999999976e+01
1.022500000000000000e+02 2.354534999999999911e+01
1.022999999999999972e+02 9.519479999999999720e+00
1.023499999999999943e+02 9.529600000000000293e+00
1.024000000000000057e+02 1.687759000000000142e+01
1.024500000000000028e+02 2.449511000000000038e+01
1.025000000000000000e+02 9.348869999999999791e+00
1.025499999999999972e+02 2.304815999999999931e+01
1.025999999999999943e+02 1.586035000000000039e+01
1.026500000000000057e+02 1.168424000000000085e+01
1.027000000000000028e+02 1.548954999999999949e+01
1.027500000000000000e+02 1.142515999999999998e+01
1.027999999999999972e+02 2.870227999999999824e+01
1.028499999999999943e+02 2.490806999999999860e+01
1.029000000000000057e+02 1.969904000000000011e+01
1.029500000000000028e+02 2.547982999999999976e+01
1.030000000000000000e+02 1.549004000000000048e+01
1.030499999999999972e+02 1.028600999999999921e+01
1.030999999999999943e+02 5.325809999999999711e+00
1.031500000000000057e+02 2.901888999999999896e+01
1.032000000000000028e+02 1.336795000000000044e+01
1.032500000000000000e+02 1.367439000000000071e+01
1.032999999999999972e+02 1.342315999999999931e+01
1.033499999999999943e+02 1.289090000000000025e+01
1.034000000000000057e+02 2.534865999999999886e+01
1.034500000000000028e+02 2.237340000000000018e+01
1.035000000000000000e+02 2.567228000000000065e+01
1.035499999999999972e+02 1.696825000000000117e+01
1.035999999999999943e+02 2.698802999999999841e+01
1.036500000000000057e+02 2.038899999999999935e+01
1.037000000000000028e+02 1.538541999999999987e+01
1.037500000000000000e+02 2.125945000000000107e+01
1.037999999999999972e+02 5.475869999999999571e+00
1.038499999999999943e+02 7.011720000000000397e+00
1.039000000000000057e+02 1.643729000000000084e+01
1.039500000000000028e+02 2.389772999999999925e+01
1.040000000000000000e+02 3.067015999999999920e+01
1.040499999999999972e+02 2.165560999999999936e+01
1.040999999999999943e+02 1.379490999999999978e+01
1.041500000000000057e+02 1.117675000000000018e+01
1.042000000000000028e+02 1.154152000000000022e+01
1.042500000000000000e+02 4.943939999999999557e+00
1.042999999999999972e+02 9.923360000000000625e+00
1.043499999999999943e+02 2.767944999999999922e+01
1.044000000000000057e+02 2.415774000000000044e+01
1.044500000000000028e+02 1.350890000000000057e+01
1.045000000000000000e+02 2.855976000000000070e+01
1.045499999999999972e+02 2.065424000000000149e+01
1.045999999999999943e+02 8.949880000000000280e+00
1.046500000000000057e+02 1.802296000000000120e+01
1.047000000000000028e+02 2.285321000000000069e+01
1.047500000000000000e+02 2.499874000000000152e+01
1.047999999999999972e+02 1.999409999999999954e+01
1.048499999999999943e+02 2.576832999999999885e+01
1.049000000000000057e+02 1.454480000000000040e+01
1.049500000000000028e+02 1.913950000000000173e+01
1.050000000000000000e+02 2.391721000000000075e+01
1.050499999999999972e+02 1.908576000000000050e+01
1.050999999999999943e+02 1.864406999999999925e+01
1.051500000000000057e+02 1.474756000000000000e+01
1.052000000000000028e+02 1.244804000000000066e+01
1.052500000000000000e+02 1.337387999999999977e+01
1.052999999999999972e+02 2.025484000000000151e+01
1.053499999999999943e+02 2.883038000000000167e+01
1.054000000000000057e+02 8.719780000000000086e+00
1.054500000000000028e+02 1.877532000000000068e+01
1.055000000000000000e+02 9.878830000000000666e+00
1.055499999999999972e+02 1.397447999999999979e+01
1.055999999999999943e+02 1.333929000000000009e+01
1.056500000000000057e+02 1.376543999999999990e+01
1.057000000000000028e+02 4.835479999999999556e+00
1.057500000000000000e+02 3.163845999999999847e+01
1.057999999999999972e+02 2.228931000000000040e+01
1.058499999999999943e+02 4.745510000000000339e+00
1.059000000000000057e+02 1.551224000000000025e+01
1.059500000000000028e+02 1.248160000000000025e+01
1.060000000000000000e+02 8.364720000000000155e+00
1.060499999999999972e+02 1.182219000000000086e+01
1.060999999999999943e+02 1.902166000000000068e+01
1.061500000000000057e+02 6.621470000000000411e+00
1.062000000000000028e+02 1.665292000000000172e+01
1.062500000000000000e+02 8.278999999999999915e+00
1.062999999999999972e+02 8.900380000000000180e+00
1.063499999999999943e+02 2.417916999999999916e+01
1.064000000000000057e+02 3.450014000000000181e+01
1.064500000000000028e+02 2.020879000000000048e+01
1.065000000000000000e+02 6.097430000000000128e+00
1.065499999999999972e+02 2.293968999999999880e+01
1.065999999999999943e+02 1.145598000000000027e+01
1.066500000000000057e+02 2.323515000000000086e+01
1.067000000000000028e+02 1.557169000000000025e+01
1.067500000000000000e+02 1.666012999999999877e+01
1.067999999999999972e+02 1.437279000000000018e+01
1.068499999999999943e+02 1.146740999999999921e+01
1.069000000000000057e+02 1.273034999999999961e+01
1.069500000000000028e+02 1.112814000000000014e+01
1.070000000000000000e+02 6.628999999999999559e+00
1.070499999999999972e+02 9.565929999999999822e+00
1.070999999999999943e+02 2.498422000000000054e+01
1.071500000000000057e+02 7.148089999999999833e+00
1.072000000000000028e+02 1.151470999999999911e+01
1.072500000000000000e+02 1.619856000000000051e+01
1.072999999999999972e+02 2.416815000000000069e+01
1.073499999999999943e+02 1.052502999999999922e+01
1.074000000000000057e+02 6.641469999999999985e+00
1.074500000000000028e+02 1.363516000000000084e+01
1.075000000000000000e+02 1.774878000000000000e+01
1.075499999999999972e+02 1.175609999999999999e+01
1.075999999999999943e+02 1.138099000000000061e+01
1.076500000000000057e+02 1.655908000000000158e+01
1.077000000000000028e+02 1.963798999999999850e+01
1.077500000000000000e+02 2.943676999999999921e+01
1.077999999999999972e+02 2.474042000000000030e+01
1.078499999999999943e+02 1.568948999999999927e+01
1.079000000000000057e+02 1.559917000000000087e+01
1.079500000000000028e+02 1.802797999999999945e+01
1.080000000000000000e+02 1.716799999999999926e+01
1.080499999999999972e+02 1.223956000000000088e+01
1.080999999999999943e+02 3.784830000000000183e+01
1.081500000000000057e+02 1.779065999999999903e+01
1.082000000000000028e+02 2.056791000000000125e+01
1.082500000000000000e+02 2.366263999999999967e+01
1.082999999999999972e+02 2.077687999999999846e+01
1.083499999999999943e+02 3.529487999999999914e+01
1.084000000000000057e+02 2.763599999999999923e+01
1.084500000000000028e+02 6.190210000000000434e+00
1.085000000000000000e+02 1.387123000000000062e+01
1.085499999999999972e+02 2.622684999999999889e+01
1.085999999999999943e+02 1.728207000000000093e+01
1.086500000000000057e+02 9.960630000000000095e+00
1.087000000000000028e+02 1.548851999999999940e+01
1.087500000000000000e+02 2.402242000000000033e+01
1.087999999999999972e+02 1.802250000000000085e+01
1.088499999999999943e+02 2.120079000000000136e+01
1.089000000000000057e+02 1.161880999999999986e+01
1.089500000000000028e+02 2.123292999999999964e+01
1.090000000000000000e+02 1.547963999999999984e+01
1.090499999999999972e+02 1.200657999999999959e+01
1.090999999999999943e+02 2.280016000000000176e+01
1.091500000000000057e+02 1.301561000000000057e+01
1.092000000000000028e+02 2.432116999999999862e+01
1.092500000000000000e+02 1.942164999999999964e+01
1.092999999999999972e+02 2.299173000000000044e+01
1.093499999999999943e+02 1.721507000000000076e+01
1.094000000000000057e+02 1.997341000000000122e+01
1.094500000000000028e+02 2.804192000000000107e+01
1.095000000000000000e+02 1.636244999999999905e+01
1.095499999999999972e+02 1.759546999999999883e+01
1.095999999999999943e+02 1.003444000000000003e+01
1.096500000000000057e+02 2.506454000000000093e+01
1.097000000000000028e+02 1.484234000000000009e+01
1.097500000000000000e+02 1.067129000000000083e+01
1.097999999999999972e+02 1.240451999999999977e+01
1.098499999999999943e+02 4.194569999999999688e+00
1.099000000000000057e+02 2.852717000000000169e+01
1.099500000000000028e+02 1.747368000000000166e+01
1.100000000000000000e+02 1.268149999999999977e+01
1.100499999999999972e+02 1.225075000000000003e+01
1.100999999999999943e+02 1.152996000000000087e+01
1.101500000000000057e+02 2.867620000000000147e+01
1.102000000000000028e+02 1.059215000000000018e+01
1.102500000000000000e+02 1.169602000000000075e+01
1.102999999999999972e+02 2.663282999999999845e+01
1.103499999999999943e+02 2.718936000000000064e+01
1.104000000000000057e+02 1.387650999999999968e+01
1.104500000000000028e+02 2.684186000000000050e+01
1.105000000000000000e+02 1.428753000000000029e+01
1.105499999999999972e+02 2.694060999999999950e+01
1.105999999999999943e+02 2.030126999999999882e+01
1.106500000000000057e+02 1.143782000000000032e+01
1.107000000000000028e+02 1.934931999999999874e+01
1.107500000000000000e+02 8.467370000000000729e+00
1.107999999999999972e+02 9.756700000000000372e+00
1.108499999999999943e+02 1.459633999999999965e+01
1.109000000000000057e+02 2.914058999999999955e+01
1.109500000000000028e+02 1.712999999999999901e+01
1.110000000000000000e+02 1.528641999999999967e+01
1.110499999999999972e+02 7.290180000000000327e+00
1.110999999999999943e+02 1.922365999999999886e+01
1.111500000000000057e+02 1.448792000000000080e+01
1.112000000000000028e+02 2.094669000000000025e+01
1.112500000000000000e+02 3.698189999999999866e+00
1.112999999999999972e+02 1.613269000000000020e+01
1.113499999999999943e+02 1.985454000000000008e+01
1.114000000000000057e+02 2.484509999999999863e+01
1.114500000000000028e+02 3.300464000000000198e+01
1.115000000000000000e+02 1.960927999999999827e+01
1.115499999999999972e+02 1.648929000000000045e+01
1.115999999999999943e+02 2.912732000000000099e+01
1.116500000000000057e+02 3.060519999999999996e+01
1.117000000000000028e+02 2.240691999999999950e+01
1.117500000000000000e+02 2.600236999999999910e+01
1.117999999999999972e+02 2.511034000000000077e+01
1.118499999999999943e+02 2.263101999999999947e+01
1.119000000000000057e+02 9.699260000000000659e+00
1.119500000000000028e+02 1.817688000000000059e+01
1.120000000000000000e+02 3.398194000000000159e+01
1.120499999999999972e+02 2.225703000000000031e+01
1.120999999999999943e+02 1.729506999999999906e+01
1.121500000000000057e+02 1.995290999999999926e+01
1.122000000000000028e+02 1.423858000000000068e+01
1.122500000000000000e+02 2.425146000000000157e+01
1.122999999999999972e+02 1.730530999999999864e+01
1.123499999999999943e+02 1.501157000000000075e+01
1.124000000000000057e+02 2.818574999999999875e+01
1.124500000000000028e+02 1.854251999999999967e+01
1.125000000000000000e+02 8.758399999999999963e+00
1.125499999999999972e+02 3.498666999999999661e+01
1.125999999999999943e+02 3.191658999999999935e+01
1.126500000000000057e+02 6.158859999999999779e+00
1.127000000000000028e+02 1.861637999999999948e+01
1.127500000000000000e+02 1.879473000000000127e+01
1.127999999999999972e+02 2.523479000000000028e+01
1.128499999999999943e+02 2.966032999999999831e+01
1.129000000000000057e+02 2.334577000000000169e+01
1.129500000000000028e+02 2.081263999999999825e+01
1.130000000000000000e+02 1.460903000000000063e+01
1.130499999999999972e+02 3.159640999999999877e+01
1.130999999999999943e+02 1.202262999999999948e+01
1.131500000000000057e+02 3.151398999999999972e+01
1.132000000000000028e+02 1.862949000000000055e+01
1.132500000000000000e+02 2.892295000000000016e+01
1.132999999999999972e+02 1.401693999999999996e+01
1.133499999999999943e+02 1.823967999999999989e+01
1.134000000000000057e+02 2.009946000000000055e+01
1.134500000000000028e+02 1.770470999999999862e+01
1.135000000000000000e+02 2.345616000000000057e+01
1.135499999999999972e+02 3.107443999999999917e+01
1.135999999999999943e+02 1.521354999999999968e+01
1.136500000000000057e+02 5.119410000000000238e+00
1.137000000000000028e+02 4.718919999999999781e+00
1.137500000000000000e+02 1.462907000000000046e+01
1.137999999999999972e+02 4.086829000000000178e+01
1.138499999999999943e+02 1.925959999999999894e+01
1.139000000000000057e+02 9.060309999999999420e+00
1.139500000000000028e+02 1.434867999999999988e+01
1.140000000000000000e+02 1.240316999999999936e+01
1.140499999999999972e+02 1.429700000000000060e+01
1.140999999999999943e+02 1.194774999999999920e+01
1.141500000000000057e+02 1.463752999999999993e+01
1.142000000000000028e+02 1.453364999999999974e+01
1.142500000000000000e+02 2.257983000000000118e+01
1.142999999999999972e+02 1.502927999999999997e+01
1.143499999999999943e+02 7.408019999999999605e+00
1.144000000000000057e+02 2.131152000000000157e+01
1.144500000000000028e+02 2.590982999999999947e+01
1.145000000000000000e+02 2.385191000000000017e+01
1.145499999999999972e+02 1.657553000000000054e+01
1.145999999999999943e+02 3.172841999999999985e+01
1.146500000000000057e+02 8.025320000000000675e+00
1.147000000000000028e+02 2.053178000000000125e+01
1.147500000000000000e+02 2.051589999999999847e+01
1.147999999999999972e+02 1.677033000000000129e+01
1.148499999999999943e+02 1.285563999999999929e+01
1.149000000000000057e+02 2.820795000000000030e+01
1.149500000000000028e+02 1.447883999999999993e+01
1.150000000000000000e+02 2.297364999999999924e+01
1.150499999999999972e+02 2.149733000000000160e+01
1.150999999999999943e+02 1.456381999999999977e+01
1.151500000000000057e+02 2.553282000000000096e+01
1.152000000000000028e+02 2.074418999999999969e+01
1.152500000000000000e+02 4.264829999999999899e+00
1.152999999999999972e+02 1.645495999999999981e+01
1.153499999999999943e+02 1.777690000000000126e+01
1.154000000000000057e+02 1.336594999999999978e+01
1.154500000000000028e+02 6.429249999999999687e+00
1.155000000000000000e+02 9.384299999999999642e+00
1.155499999999999972e+02 2.213769999999999882e+01
1.155999999999999943e+02 2.410178000000000154e+01
1.156500000000000057e+02 1.170561999999999969e+01
1.157000000000000028e+02 1.557576000000000072e+01
1.157500000000000000e+02 1.476153000000000048e+01
1.157999999999999972e+02 2.074037999999999826e+01
1.158499999999999943e+02 1.024823999999999913e+01
1.159000000000000057e+02 1.827011999999999858e+01
1.159500000000000028e+02 1.917288999999999888e+01
1.160000000000000000e+02 2.133592000000000155e+01
1.160499999999999972e+02 1.211204000000000036e+01
1.160999999999999943e+02 3.391440000000000055e+01
1.161500000000000057e+02 1.325825999999999993e+01
1.162000000000000028e+02 1.894916999999999874e+01
1.162500000000000000e+02 1.119426999999999950e+01
1.162999999999999972e+02 2.337941999999999965e+01
1.163499999999999943e+02 2.418802000000000163e+01
1.164000000000000057e+02 2.759694000000000003e+01
1.164500000000000028e+02 3.196931000000000012e+01
1.165000000000000000e+02 2.095064999999999955e+01
1.165499999999999972e+02 2.156027999999999878e+01
1.165999999999999943e+02 1.777305000000000135e+01
1.166500000000000057e+02 2.554942000000000135e+01
1.167000000000000028e+02 2.232855999999999952e+01
1.167500000000000000e+02 1.733146999999999949e+01
1.167999999999999972e+02 1.321393999999999913e+01
1.168499999999999943e+02 1.023652000000000051e+01
1.169000000000000057e+02 2.305727999999999867e+01
1.169500000000000028e+02 1.631767999999999930e+01
1.170000000000000000e+02 1.923739000000000132e+01
1.170499999999999972e+02 2.142211999999999961e+01
1.170999999999999943e+02 1.745861999999999981e+01
1.171500000000000057e+02 2.175743999999999900e+01
1.172000000000000028e+02 1.598882000000000048e+01
1.172500000000000000e+02 2.761655999999999977e+01
1.172999999999999972e+02 8.322580000000000311e+00
1.173499999999999943e+02 1.075013000000000041e+01
1.174000000000000057e+02 1.492320999999999920e+01
1.174500000000000028e+02 1.371407999999999916e+01
1.175000000000000000e+02 2.131625999999999976e+01
1.175499999999999972e+02 1.532818999999999932e+01
1.175999999999999943e+02 2.362478000000000122e+01
1.176500000000000057e+02 4.070721999999999952e+01
1.177000000000000028e+02 1.646798000000000073e+01
1.177500000000000000e+02 2.129930999999999841e+01
1.177999999999999972e+02 2.183652000000000015e+01
1.178499999999999943e+02 2.414286999999999850e+01
1.179000000000000057e+02 5.271329999999999849e+00
1.179500000000000028e+02 2.560624999999999929e+01
1.180000000000000000e+02 2.059527999999999892e+01
1.180499999999999972e+02 5.745519999999999960e+00
1.180999999999999943e+02 1.791272000000000020e+01
1.181500000000000057e+02 1.960322999999999993e+01
1.182000000000000028e+02 2.188220000000000098e+01
1.182500000000000000e+02 2.819836000000000098e+01
1.182999999999999972e+02 2.349861999999999895e+01
1.183499999999999943e+02 2.845749999999999957e+01
1.184000000000000057e+02 2.438547000000000153e+01
1.184500000000000028e+02 2.107657999999999987e+01
1.185000000000000000e+02 2.216629000000000005e+01
1.185499999999999972e+02 2.843236999999999881e+01
1.185999999999999943e+02 1.946499000000000024e+01
1.186500000000000057e+02 2.422038999999999831e+01
1.187000000000000028e+02 2.128771000000000058e+01
1.187500000000000000e+02 1.226932000000000045e+01
1.187999999999999972e+02 3.476997999999999678e+01
1.188499999999999943e+02 1.957920999999999978e+01
1.189000000000000057e+02 2.659907000000000110e+01
1.189500000000000028e+02 1.918584999999999852e+01
1.190000000000000000e+02 1.396166000000000018e+01
1.190499999999999972e+02 1.394420999999999999e+01
1.190999999999999943e+02 2.152665999999999968e+01
1.191500000000000057e+02 1.488202000000000069e+01
1.192000000000000028e+02 2.057783999999999835e+01
1.192500000000000000e+02 2.110465999999999909e+01
1.192999999999999972e+02 2.734722000000000008e+01
1.193499999999999943e+02 2.963992999999999967e+01
1.194000000000000057e+02 2.024233999999999867e+01
1.194500000000000028e+02 2.099165999999999954e+01
1.195000000000000000e+02 2.906341000000000108e+01
1.195499999999999972e+02 2.106891999999999854e+01
1.195999999999999943e+02 1.161093999999999937e+01
1.196500000000000057e+02 1.731964999999999932e+01
1.197000000000000028e+02 1.224614000000000047e+01
1.197500000000000000e+02 2.750705999999999918e+01
1.197999999999999972e+02 1.927334000000000103e+01
1.198499999999999943e+02 1.636792000000000158e+01
1.199000000000000057e+02 3.124080000000000013e+01
1.199500000000000028e+02 2.960845000000000127e+01
1.200000000000000000e+02 1.643662000000000134e+01
1.200499999999999972e+02 2.572736000000000089e+01
1.200999999999999943e+02 2.252967999999999904e+01
1.201500000000000057e+02 3.793496999999999986e+01
1.202000000000000028e+02 1.280948000000000064e+01
1.202500000000000000e+02 3.494075999999999738e+01
1.202999999999999972e+02 2.239630000000000010e+01
1.203499999999999943e+02 1.810037000000000162e+01
1.204000000000000057e+02 3.922538999999999731e+01
1.204500000000000028e+02 9.502069999999999794e+00
1.205000000000000000e+02 9.264680000000000248e+00
1.205499999999999972e+02 2.195131999999999906e+01
1.205999999999999943e+02 2.346893000000000029e+01
1.206500000000000057e+02 3.429860999999999649e+01
1.207000000000000028e+02 1.694982999999999862e+01
1.207500000000000000e+02 9.463110000000000355e+00
1.207999999999999972e+02 1.716970999999999847e+01
1.208499999999999943e+02 1.752373000000000047e+01
1.209000000000000057e+02 2.032857999999999876e+01
1.209500000000000028e+02 2.325088999999999828e+01
1.210000000000000000e+02 2.642664999999999864e+01
1.210499999999999972e+02 1.362099000000000082e+01
1.210999999999999943e+02 5.790890000000000093e+00
1.211500000000000057e+02 1.108228000000000080e+01
1.212000000000000028e+02 1.717045999999999850e+01
1.212500000000000000e+02 1.794986000000000104e+01
1.212999999999999972e+02 2.628770000000000095e+01
1.213499999999999943e+02 2.452398000000000167e+01
1.214000000000000057e+02 1.214831000000000039e+01
1.214500000000000028e+02 1.726914999999999978e+01
1.215000000000000000e+02 1.644847999999999999e+01
1.215499999999999972e+02 1.648304999999999865e+01
1.215999999999999943e+02 2.923816000000000059e+01
1.216500000000000057e+02 3.631123000000000189e+01
1.217000000000000028e+02 1.763317999999999941e+01
1.217500000000000000e+02 1.244496000000000002e+01
1.217999999999999972e+02 6.186270000000000380e+00
1.218499999999999943e+02 2.167162000000000077e+01
1.219000000000000057e+02 1.398257000000000083e+01
1.219500000000000028e+02 1.176600999999999964e+01
1.220000000000000000e+02 6.782549999999999635e+00
1.220499999999999972e+02 2.754954000000000036e+01
1.220999999999999943e+02 1.755810999999999922e+01
1.221500000000000057e+02 2.456638999999999839e+01
1.222000000000000028e+02 6.348810000000000286e+00
1.222500000000000000e+02 1.919181000000000026e+01
1.222999999999999972e+02 2.970206999999999908e+01
1.223499999999999943e+02 1.726001000000000118e+01
1.224000000000000057e+02 8.511810000000000542e+00
1.224500000000000028e+02 1.788012000000000157e+01
1.225000000000000000e+02 1.160138000000000069e+01
1.225499999999999972e+02 1.405667000000000044e+01
1.225999999999999943e+02 2.558749999999999858e+01
1.226500000000000057e+02 1.396667000000000058e+01
1.227000000000000028e+02 1.208939999999999948e+01
1.227500000000000000e+02 1.603175999999999846e+01
1.227999999999999972e+02 1.042979000000000056e+01
1.228499999999999943e+02 4.818740000000000023e+00
1.229000000000000057e+02 2.316028999999999982e+01
1.229500000000000028e+02 1.264253000000000071e+01
1.230000000000000000e+02 4.617989999999999817e+00
1.230499999999999972e+02 1.499062999999999946e+01
1.230999999999999943e+02 8.129839999999999733e+00
1.231500000000000057e+02 6.429269999999999818e+00
1.232000000000000028e+02 1.330536000000000030e+01
1.232500000000000000e+02 1.303190000000000026e+01
1.232999999999999972e+02 1.598192000000000057e+01
1.233499999999999943e+02 1.816751999999999967e+01
1.234000000000000057e+02 1.279794000000000054e+01
1.234500000000000028e+02 1.569387000000000043e+01
1.235000000000000000e+02 2.026141000000000147e+01
1.235499999999999972e+02 1.383169000000000004e+01
1.235999999999999943e+02 1.058353999999999928e+01
1.236500000000000057e+02 1.119344000000000072e+01
1.237000000000000028e+02 1.381621999999999950e+01
1.237500000000000000e+02 1.451263999999999932e+01
1.237999999999999972e+02 2.340430000000000010e+00
1.238499999999999943e+02 1.524009999999999998e+01
1.239000000000000057e+02 4.406880000000000130e+00
1.239500000000000028e+02 1.547620000000000040e+01
1.240000000000000000e+02 4.510410000000000252e+00
1.240499999999999972e+02 1.554828000000000010e+01
1.240999999999999943e+02 1.213453999999999944e+01
1.241500000000000057e+02 1.742224999999999824e+01
1.242000000000000028e+02 1.733355999999999852e+01
1.242500000000000000e+02 5.824869999999999770e+00
1.242999999999999972e+02 1.935475999999999885e+01
1.243499999999999943e+02 2.826743000000000094e+01
1.244000000000000057e+02 1.474792000000000058e+01
1.244500000000000028e+02 1.994285999999999959e+01
1.245000000000000000e+02 2.524828000000000117e+01
1.245499999999999972e+02 1.004909999999999926e+01
1.245999999999999943e+02 1.951550999999999902e+01
1.246500000000000057e+02 5.076740000000000030e+00
1.247000000000000028e+02 5.139759999999999884e+00
1.247500000000000000e+02 2.964988999999999919e+01
1.247999999999999972e+02 3.214497000000000071e+01
1.248499999999999943e+02 3.392998999999999654e+01
1.249000000000000057e+02 1.966506000000000043e+01
1.249500000000000028e+02 2.214596999999999838e+01
1.250000000000000000e+02 2.055030000000000001e+01
1.250499999999999972e+02 1.693397999999999826e+01
1.250999999999999943e+02 1.462107999999999919e+01
1.251500000000000057e+02 6.666800000000000281e+00
1.252000000000000028e+02 9.879759999999999209e+00
1.252500000000000000e+02 2.135473999999999961e+01
1.252999999999999972e+02 7.804840000000000444e+00
1.253499999999999943e+02 2.042772000000000077e+01
1.254000000000000057e+02 1.804007000000000005e+01
1.254500000000000028e+02 1.032567000000000057e+01
1.255000000000000000e+02 1.812097999999999942e+01
1.255499999999999972e+02 3.300001000000000317e+01
1.255999999999999943e+02 3.431463999999999714e+01
1.256500000000000057e+02 5.418610000000000149e+00
1.257000000000000028e+02 1.722071000000000041e+01
1.257500000000000000e+02 1.136860000000000070e+01
1.257999999999999972e+02 2.058436999999999983e+01
1.258499999999999943e+02 2.876648000000000138e+01
1.259000000000000057e+02 1.649606999999999957e+01
1.259500000000000028e+02 1.563115999999999950e+01
1.260000000000000000e+02 1.983737999999999957e+01
1.260499999999999972e+02 5.009120000000000239e+00
1.260999999999999943e+02 1.600538999999999845e+01
1.261500000000000057e+02 2.098292999999999964e+01
1.262000000000000028e+02 2.507464999999999833e+01
1.262500000000000000e+02 1.624906999999999968e+01
1.262999999999999972e+02 1.456063999999999936e+01
1.263499999999999943e+02 1.120289999999999964e+01
1.264000000000000057e+02 2.091873999999999967e+01
1.264500000000000028e+02 2.238517999999999830e+01
1.265000000000000000e+02 1.234439000000000064e+01
1.265499999999999972e+02 1.905687999999999960e+01
1.265999999999999943e+02 2.622875000000000156e+01
1.266500000000000057e+02 1.735968000000000089e+01
1.267000000000000028e+02 1.640258000000000038e+01
1.267500000000000000e+02 1.691758000000000095e+01
1.267999999999999972e+02 1.783427999999999969e+01
1.268499999999999943e+02 2.005771999999999977e+01
1.269000000000000057e+02 1.576825000000000010e+01
1.269500000000000028e+02 9.401820000000000732e+00
1.270000000000000000e+02 1.699471000000000132e+01
1.270499999999999972e+02 7.766519999999999868e+00
1.270999999999999943e+02 2.823433999999999955e+01
1.271500000000000057e+02 4.304773000000000138e+01
1.272000000000000028e+02 1.480636999999999937e+01
1.272500000000000000e+02 1.919949000000000083e+01
1.272999999999999972e+02 1.165762999999999927e+01
1.273499999999999943e+02 1.245384999999999920e+01
1.274000000000000057e+02 2.195121999999999929e+01
1.274500000000000028e+02 2.323564999999999969e+01
1.275000000000000000e+02 4.096766000000000219e+01
1.275499999999999972e+02 1.129936000000000007e+01
1.275999999999999943e+02 1.876059000000000054e+01
1.276500000000000057e+02 2.701839999999999975e+01
1.277000000000000028e+02 2.221869999999999834e+01
1.277500000000000000e+02 9.449450000000000571e+00
1.277999999999999972e+02 2.705746999999999858e+01
1.278499999999999943e+02 1.704634000000000071e+01
1.279000000000000057e+02 1.680089999999999861e+01
1.279500000000000028e+02 3.367307000000000272e+01
1.280000000000000000e+02 1.567453000000000074e+01
1.280500000000000114e+02 1.265391999999999939e+01
1.280999999999999943e+02 9.391624000000000194e+01
1.281500000000000057e+02 8.513389999999999347e+00
1.281999999999999886e+02 1.381089000000000055e+01
1.282500000000000000e+02 1.249172000000000082e+01
1.283000000000000114e+02 1.503719000000000072e+01
1.283499999999999943e+02 1.938362000000000052e+01
1.284000000000000057e+02 1.043027000000000015e+01
1.284499999999999886e+02 1.410233000000000025e+01
1.285000000000000000e+02 1.277730999999999995e+01
1.285500000000000114e+02 1.539764000000000088e+01
1.285999999999999943e+02 2.650322999999999851e+01
1.286500000000000057e+02 2.068352000000000146e+01
1.286999999999999886e+02 1.978006999999999849e+01
1.287500000000000000e+02 1.428612000000000037e+01
1.288000000000000114e+02 1.016452999999999918e+01
1.288499999999999943e+02 3.177440999999999960e+01
1.289000000000000057e+02 1.203522000000000070e+01
1.289499999999999886e+02 2.339101000000000141e+01
1.290000000000000000e+02 9.099289999999999878e+00
1.290500000000000114e+02 1.583791000000000082e+01
1.290999999999999943e+02 9.746399999999999508e+00
1.291500000000000057e+02 6.574670000000000236e+00
1.291999999999999886e+02 1.898157000000000139e+01
1.292500000000000000e+02 2.427655000000000030e+01
1.293000000000000114e+02 1.146147000000000027e+01
1.293499999999999943e+02 7.988349999999999618e+00
1.294000000000000057e+02 2.538693999999999917e+01
1.294499999999999886e+02 3.020054999999999978e+01
1.295000000000000000e+02 1.566468000000000060e+01
1.295500000000000114e+02 1.092919999999999980e+01
1.295999999999999943e+02 1.946015999999999835e+01
1.296500000000000057e+02 3.094154999999999944e+01
1.296999999999999886e+02 9.782329999999999970e+00
1.297500000000000000e+02 1.694188000000000116e+01
1.298000000000000114e+02 1.462340999999999980e+01
1.298499999999999943e+02 8.540979999999999350e+00
1.299000000000000057e+02 2.287302000000000035e+01
1.299499999999999886e+02 1.185398999999999958e+01
1.300000000000000000e+02 1.844653999999999883e+01
1.300500000000000114e+02 1.172653000000000034e+01
1.300999999999999943e+02 3.177974999999999994e+01
1.301500000000000057e+02 1.777310999999999908e+01
1.301999999999999886e+02 2.704438000000000031e+01
1.302500000000000000e+02 3.275957999999999970e+01
1.303000000000000114e+02 6.156830000000000247e+00
1.303499999999999943e+02 1.238349000000000011e+01
1.304000000000000057e+02 9.740890000000000271e+00
1.304499999999999886e+02 1.415776999999999930e+01
1.305000000000000000e+02 1.533850999999999942e+01
1.305500000000000114e+02 9.191670000000000229e+00
1.305999999999999943e+02 1.050014999999999965e+01
1.306500000000000057e+02 1.895239000000000118e+01
1.306999999999999886e+02 2.414023999999999859e+01
1.307500000000000000e+02 9.393050000000000566e+00
1.308000000000000114e+02 1.905293999999999954e+01
1.308499999999999943e+02 1.917111999999999838e+01
1.309000000000000057e+02 2.640474999999999994e+01
1.309499999999999886e+02 4.322151999999999816e+01
1.310000000000000000e+02 2.837378000000000000e+01
1.310500000000000114e+02 2.197919999999999874e+01
1.310999999999999943e+02 2.078415999999999997e+01
1.311500000000000057e+02 2.666366999999999976e+01
1.311999999999999886e+02 1.245757000000000048e+01
1.312500000000000000e+02 3.231642999999999688e+01
1.313000000000000114e+02 1.928453999999999979e+01
1.313499999999999943e+02 2.375217999999999918e+01
1.314000000000000057e+02 2.091236999999999924e+01
1.314499999999999886e+02 2.443956000000000017e+01
1.315000000000000000e+02 7.063369999999999926e+00
1.315500000000000114e+02 2.618796999999999997e+01
1.315999999999999943e+02 2.665060000000000073e+01
1.316500000000000057e+02 3.173674000000000106e+01
1.316999999999999886e+02 2.159159999999999968e+01
1.317500000000000000e+02 2.550906000000000162e+01
1.318000000000000114e+02 1.978132000000000090e+01
1.318499999999999943e+02 4.574783999999999651e+01
1.319000000000000057e+02 1.773694000000000059e+01
1.319499999999999886e+02 2.331406000000000134e+01
1.320000000000000000e+02 1.862006999999999834e+01
1.320500000000000114e+02 1.842644999999999911e+01
1.320999999999999943e+02 1.616848999999999847e+01
1.321500000000000057e+02 2.284836999999999918e+01
1.321999999999999886e+02 2.454401000000000010e+01
1.322500000000000000e+02 2.511779999999999902e+01
1.323000000000000114e+02 3.638915999999999684e+01
1.323499999999999943e+02 3.751447000000000287e+01
1.324000000000000057e+02 1.955152000000000001e+01
1.324499999999999886e+02 2.109891999999999967e+01
1.325000000000000000e+02 1.110028999999999932e+01
1.325500000000000114e+02 1.789536000000000016e+01
1.325999999999999943e+02 2.221143000000000001e+01
1.326500000000000057e+02 2.554033000000000087e+01
1.326999999999999886e+02 2.910151000000000110e+01
1.327500000000000000e+02 4.382995999999999981e+01
1.328000000000000114e+02 5.859040000000000248e+00
1.328499999999999943e+02 1.634806999999999988e+01
1.329000000000000057e+02 1.412841000000000058e+01
1.329499999999999886e+02 2.140300999999999831e+01
1.330000000000000000e+02 2.370276000000000138e+01
1.330500000000000114e+02 2.474246000000000123e+01
1.330999999999999943e+02 2.357288000000000139e+01
1.331500000000000057e+02 2.330600000000000094e+01
1.331999999999999886e+02 2.274624999999999986e+01
1.332500000000000000e+02 2.821074000000000126e+01
1.333000000000000114e+02 1.962139000000000166e+01
1.333499999999999943e+02 1.432563999999999993e+01
1.334000000000000057e+02 1.655803999999999832e+01
1.334499999999999886e+02 1.768020999999999887e+01
1.335000000000000000e+02 7.980279999999999596e+00
1.335500000000000114e+02 2.707460999999999984e+01
1.335999999999999943e+02 3.280286999999999864e+01
1.336500000000000057e+02 2.528278999999999854e+01
1.336999999999999886e+02 2.235795999999999850e+01
1.337500000000000000e+02 2.974773000000000067e+01
1.338000000000000114e+02 2.467546000000000106e+01
1.338499999999999943e+02 1.811805000000000021e+01
1.339000000000000057e+02 1.524369000000000085e+01
1.339499999999999886e+02 1.894732000000000127e+01
1.340000000000000000e+02 9.659520000000000550e+00
1.340500000000000114e+02 3.446603000000000350e+01
1.340999999999999943e+02 1.524432000000000009e+01
1.341500000000000057e+02 1.366807999999999979e+01
1.341999999999999886e+02 1.923865999999999943e+01
1.342500000000000000e+02 2.387383000000000166e+01
1.343000000000000114e+02 1.868361000000000161e+01
1.343499999999999943e+02 2.389423000000000030e+01
1.344000000000000057e+02 9.752660000000000551e+00
1.344499999999999886e+02 2.239462999999999937e+01
1.345000000000000000e+02 1.877875999999999834e+01
1.345500000000000114e+02 2.126151000000000124e+01
1.345999999999999943e+02 1.898761000000000010e+01
1.346500000000000057e+02 2.219563000000000130e+01
1.346999999999999886e+02 2.070776000000000039e+01
1.347500000000000000e+02 3.156778999999999868e+01
1.348000000000000114e+02 1.806358000000000175e+01
1.348499999999999943e+02 2.427497999999999934e+01
1.349000000000000057e+02 2.232190999999999903e+01
1.349499999999999886e+02 1.596166999999999980e+01
1.350000000000000000e+02 1.534415000000000084e+01
1.350500000000000114e+02 2.133742000000000161e+01
1.350999999999999943e+02 3.892443000000000097e+01
1.351500000000000057e+02 1.869832999999999856e+01
1.351999999999999886e+02 3.054760999999999882e+01
1.352500000000000000e+02 1.688667999999999836e+01
1.353000000000000114e+02 1.311341999999999963e+01
1.353499999999999943e+02 3.601709999999999923e+01
1.354000000000000057e+02 6.155429999999999957e+00
1.354499999999999886e+02 1.488556999999999952e+01
1.355000000000000000e+02 7.039380000000000415e+00
1.355500000000000114e+02 1.362317999999999962e+01
1.355999999999999943e+02 1.770151999999999859e+01
1.356500000000000057e+02 9.814719999999999445e+00
1.356999999999999886e+02 1.279143000000000008e+01
1.357500000000000000e+02 1.772931000000000168e+01
1.358000000000000114e+02 1.712633999999999901e+01
1.358499999999999943e+02 2.225156000000000134e+01
1.359000000000000057e+02 2.827670000000000172e+01
1.359499999999999886e+02 1.323906999999999989e+01
1.360000000000000000e+02 9.886169999999999902e+00
1.360500000000000114e+02 1.517239999999999966e+01
1.360999999999999943e+02 1.340596000000000032e+01
1.361500000000000057e+02 3.204191000000000145e+01
1.361999999999999886e+02 1.787160000000000082e+01
1.362500000000000000e+02 7.228749999999999787e+00
1.363000000000000114e+02 1.646397999999999939e+01
1.363499999999999943e+02 8.210050000000000736e+00
1.364000000000000057e+02 1.371125999999999934e+01
1.364499999999999886e+02 2.219136999999999915e+01
1.365000000000000000e+02 2.196021000000000001e+01
1.365500000000000114e+02 2.513437000000000054e+01
1.365999999999999943e+02 2.489864999999999995e+01
1.366500000000000057e+02 1.851116000000000028e+01
1.366999999999999886e+02 1.046149999999999913e+01
1.367500000000000000e+02 2.057797000000000054e+01
1.368000000000000114e+02 2.371615999999999858e+01
1.368499999999999943e+02 2.854229000000000127e+01
1.369000000000000057e+02 7.696270000000000167e+00
1.369499999999999886e+02 2.068984000000000023e+01
1.370000000000000000e+02 8.571859999999999147e+00
1.370500000000000114e+02 1.392633000000000010e+01
1.370999999999999943e+02 7.000250000000000306e+00
1.371500000000000057e+02 1.133010999999999946e+01
1.371999999999999886e+02 2.026330000000000187e+00
1.372500000000000000e+02 2.613965999999999923e+01
1.373000000000000114e+02 8.660099999999999909e+00
1.373499999999999943e+02 3.767710000000000115e+00
1.374000000000000057e+02 2.283936999999999884e+01
1.374499999999999886e+02 1.558178000000000019e+01
1.375000000000000000e+02 2.416141999999999967e+01
1.375500000000000114e+02 1.957675000000000054e+01
1.375999999999999943e+02 2.407330999999999932e+01
1.376500000000000057e+02 1.357906000000000013e+01
1.376999999999999886e+02 1.382808999999999955e+01
1.377500000000000000e+02 1.885024999999999906e+01
1.378000000000000114e+02 1.555002999999999957e+01
1.378499999999999943e+02 2.436823000000000050e+01
1.379000000000000057e+02 1.196758999999999951e+01
1.379499999999999886e+02 1.186060999999999943e+01
1.380000000000000000e+02 2.320323000000000135e+01
1.380500000000000114e+02 1.085923000000000016e+01
1.380999999999999943e+02 2.741079999999999828e+01
1.381500000000000057e+02 1.379452000000000034e+01
1.381999999999999886e+02 1.306223999999999918e+01
1.382500000000000000e+02 1.701850999999999914e+01
1.383000000000000114e+02 9.363630000000000564e+00
1.383499999999999943e+02 1.738285000000000124e+01
1.384000000000000057e+02 3.025628999999999991e+01
1.384499999999999886e+02 1.648093000000000075e+01
1.385000000000000000e+02 2.589480000000000004e+01
1.385500000000000114e+02 6.059820000000000206e+00
1.385999999999999943e+02 2.371811999999999898e+01
1.386500000000000057e+02 5.987230000000000274e+00
1.386999999999999886e+02 5.063170000000000393e+00
1.387500000000000000e+02 1.610106000000000037e+01
1.388000000000000114e+02 5.108586999999999989e+01
1.388499999999999943e+02 1.211372000000000071e+01
1.389000000000000057e+02 3.621520000000000294e+01
1.389499999999999886e+02 1.275379999999999967e+02
1.390000000000000000e+02 3.574363000000000312e+01
1.390500000000000114e+02 3.111310999999999893e+01
1.390999999999999943e+02 1.621734000000000009e+01
1.391500000000000057e+02 4.466776999999999731e+01
1.391999999999999886e+02 7.341779999999999973e+00
1.392500000000000000e+02 3.701639999999999819e+00
1.393000000000000114e+02 8.157099999999999795e+00
1.393499999999999943e+02 2.760232999999999848e+01
1.394000000000000057e+02 1.990973999999999933e+01
1.394499999999999886e+02 1.532751999999999981e+01
1.395000000000000000e+02 1.512799000000000049e+01
1.395500000000000114e+02 9.887560000000000571e+00
1.395999999999999943e+02 7.206669999999999909e+00
1.396500000000000057e+02 2.727983000000000047e+01
1.396999999999999886e+02 1.428947999999999929e+01
1.397500000000000000e+02 2.541030999999999906e+01
1.398000000000000114e+02 3.352364000000000033e+01
1.398499999999999943e+02 6.173379999999999868e+00
1.399000000000000057e+02 8.609799999999999898e+00
1.399499999999999886e+02 1.750826999999999956e+01
1.400000000000000000e+02 1.536872999999999934e+01
1.400500000000000114e+02 1.236424000000000056e+01
1.400999999999999943e+02 5.229870000000000019e+00
1.401500000000000057e+02 8.505580000000000140e+00
1.401999999999999886e+02 2.009561000000000064e+01
1.402500000000000000e+02 1.103492999999999924e+01
1.403000000000000114e+02 2.165733000000000175e+01
1.403499999999999943e+02 1.419617000000000040e+01
1.404000000000000057e+02 8.196790000000000020e+00
1.404499999999999886e+02 5.962259999999999671e+00
1.405000000000000000e+02 1.154800999999999966e+01
1.405500000000000114e+02 1.572760000000000069e+01
1.405999999999999943e+02 6.788730000000000153e+00
1.406500000000000057e+02 2.007379999999999853e+01
1.406999999999999886e+02 3.367036999999999836e+01
1.407500000000000000e+02 1.401074999999999982e+01
1.408000000000000114e+02 1.342417000000000016e+01
1.408499999999999943e+02 6.805189999999999628e+00
1.409000000000000057e+02 3.710529999999999884e+00
1.409499999999999886e+02 8.085079999999999600e+00
1.410000000000000000e+02 1.785412000000000177e+01
1.410500000000000114e+02 2.241524000000000072e+01
1.410999999999999943e+02 1.109819000000000067e+01
1.411500000000000057e+02 1.495473999999999926e+01
1.411999999999999886e+02 2.240199000000000140e+01
1.412500000000000000e+02 1.950514000000000081e+01
1.413000000000000114e+02 7.924830000000000041e+00
1.413499999999999943e+02 8.811669999999999447e+00
1.414000000000000057e+02 5.759579999999999700e+00
1.414499999999999886e+02 1.602288000000000068e+01
1.415000000000000000e+02 1.181026999999999916e+01
1.415500000000000114e+02 7.192300000000000360e+00
1.415999999999999943e+02 1.615747999999999962e+01
1.416500000000000057e+02 2.320841000000000065e+01
1.416999999999999886e+02 1.451321000000000083e+01
1.417500000000000000e+02 7.160020000000000273e+00
1.418000000000000114e+02 1.721825000000000117e+01
1.418499999999999943e+02 1.863053000000000026e+01
1.419000000000000057e+02 1.017095999999999911e+01
1.419499999999999886e+02 7.201329999999999565e+00
1.420000000000000000e+02 1.816469000000000023e+01
1.420500000000000114e+02 1.248466999999999949e+01
1.420999999999999943e+02 1.544316000000000066e+01
1.421500000000000057e+02 7.561799999999999855e+00
1.421999999999999886e+02 2.038803000000000054e+01
1.422500000000000000e+02 8.318699999999999761e+00
1.423000000000000114e+02 1.087360999999999933e+01
1.423499999999999943e+02 2.333377000000000123e+01
1.424000000000000057e+02 5.169909999999999783e+00
1.424499999999999886e+02 3.911764000000000152e+01
1.425000000000000000e+02 2.010154999999999959e+01
1.425500000000000114e+02 1.715044999999999931e+01
1.425999999999999943e+02 2.164029000000000025e+01
1.426500000000000057e+02 3.378334000000000259e+01
1.426999999999999886e+02 2.294342999999999932e+01
1.427500000000000000e+02 7.259070000000000356e+00
1.428000000000000114e+02 1.543876000000000026e+01
1.428499999999999943e+02 5.632310000000000372e+00
1.429000000000000057e+02 2.002175000000000082e+01
1.429499999999999886e+02 1.370730999999999966e+01
1.430000000000000000e+02 1.739560000000000173e+01
1.430500000000000114e+02 1.841695999999999955e+01
1.430999999999999943e+02 1.607416999999999874e+01
1.431500000000000057e+02 1.648126999999999853e+01
1.431999999999999886e+02 2.289877999999999858e+01
1.432500000000000000e+02 1.110771000000000086e+01
1.433000000000000114e+02 1.342858999999999980e+01
1.433499999999999943e+02 1.344623999999999953e+01
1.434000000000000057e+02 1.886968999999999852e+01
1.434499999999999886e+02 2.044429999999999836e+01
1.435000000000000000e+02 1.893082000000000065e+01
1.435500000000000114e+02 1.814476000000000155e+01
1.435999999999999943e+02 1.511772000000000027e+01
1.436500000000000057e+02 6.163429999999999964e+00
1.436999999999999886e+02 1.095623999999999931e+01
1.437500000000000000e+02 1.307904000000000089e+01
1.438000000000000114e+02 1.627392000000000039e+01
1.438499999999999943e+02 1.518251000000000062e+01
1.439000000000000057e+02 2.171302999999999983e+01
1.439499999999999886e+02 2.691510999999999854e+01
1.440000000000000000e+02 1.521582000000000079e+01
1.440500000000000114e+02 2.578403000000000134e+01
1.440999999999999943e+02 9.340059999999999363e+00
1.441500000000000057e+02 6.725249999999999950e+00
1.441999999999999886e+02 1.879085999999999856e+01
1.442500000000000000e+02 1.099686999999999948e+01
1.443000000000000114e+02 9.828709999999999170e+00
1.443499999999999943e+02 9.508789999999999409e+00
1.444000000000000057e+02 1.917494999999999905e+01
1.444499999999999886e+02 2.316017000000000081e+01
1.445000000000000000e+02 1.533882000000000012e+01
1.445500000000000114e+02 1.500765999999999956e+01
1.445999999999999943e+02 1.144717999999999947e+01
1.446500000000000057e+02 1.776321000000000083e+01
1.446999999999999886e+02 2.030395000000000039e+01
1.447500000000000000e+02 9.553630000000000067e+00
1.448000000000000114e+02 2.406157999999999930e+01
1.448499999999999943e+02 1.488828999999999958e+01
1.449000000000000057e+02 2.609673000000000087e+01
1.449499999999999886e+02 2.054703999999999908e+01
1.450000000000000000e+02 1.600478999999999985e+01
1.450500000000000114e+02 1.407474000000000025e+01
1.450999999999999943e+02 2.115839000000000070e+01
1.451500000000000057e+02 2.783686000000000149e+01
1.451999999999999886e+02 2.368772999999999840e+01
1.452500000000000000e+02 2.274173000000000044e+01
1.453000000000000114e+02 1.565978999999999921e+01
1.453499999999999943e+02 2.349569999999999936e+01
1.454000000000000057e+02 8.938040000000000873e+00
1.454499999999999886e+02 1.199928000000000061e+01
1.455000000000000000e+02 1.674051000000000045e+01
1.455500000000000114e+02 5.643110000000000070e+00
1.455999999999999943e+02 1.118554999999999922e+01
1.456500000000000057e+02 3.130826000000000064e+01
1.456999999999999886e+02 1.751748999999999867e+01
1.457500000000000000e+02 3.497793999999999670e+01
1.458000000000000114e+02 2.156341000000000108e+01
1.458499999999999943e+02 1.792115000000000080e+01
1.459000000000000057e+02 2.306288999999999945e+01
1.459499999999999886e+02 3.275074000000000041e+01
1.460000000000000000e+02 1.911786000000000030e+01
1.460500000000000114e+02 1.959706999999999866e+01
1.460999999999999943e+02 9.342679999999999652e+00
1.461500000000000057e+02 1.738586000000000098e+01
1.461999999999999886e+02 1.991328000000000031e+01
1.462500000000000000e+02 1.166989000000000054e+01
1.463000000000000114e+02 5.134579999999999700e+00
1.463499999999999943e+02 3.486079000000000150e+01
1.464000000000000057e+02 1.950003999999999849e+01
1.464499999999999886e+02 2.128098999999999918e+01
1.465000000000000000e+02 1.083909000000000056e+01
1.465500000000000114e+02 2.064393000000000100e+01
1.465999999999999943e+02 1.924424000000000134e+01
1.466500000000000057e+02 1.930150000000000077e+01
1.466999999999999886e+02 2.599156999999999940e+01
1.467500000000000000e+02 1.655039000000000016e+01
1.468000000000000114e+02 3.039600000000000080e+01
1.468499999999999943e+02 6.904829999999999579e+00
1.469000000000000057e+02 2.507022999999999868e+01
1.469499999999999886e+02 4.745860000000000412e+00
1.470000000000000000e+02 1.287607000000000035e+01
1.470500000000000114e+02 2.228862000000000165e+01
1.470999999999999943e+02 2.400954000000000121e+01
1.471500000000000057e+02 1.826072999999999880e+01
1.471999999999999886e+02 1.919850999999999885e+01
1.472500000000000000e+02 2.160042999999999935e+01
1.473000000000000114e+02 2.561176000000000030e+01
1.473499999999999943e+02 2.008426000000000045e+01
1.474000000000000057e+02 1.286190000000000033e+01
1.474499999999999886e+02 1.593072000000000088e+01
1.475000000000000000e+02 6.711649999999999672e+00
1.475500000000000114e+02 2.573134999999999906e+01
1.475999999999999943e+02 2.145899000000000001e+01
1.476500000000000057e+02 1.669444000000000017e+01
1.476999999999999886e+02 1.335263999999999918e+01
1.477500000000000000e+02 1.505546000000000006e+01
1.478000000000000114e+02 1.474568999999999974e+01
1.478499999999999943e+02 8.611499999999999488e+00
1.479000000000000057e+02 2.499993999999999872e+01
1.479499999999999886e+02 7.719689999999999941e+00
1.480000000000000000e+02 1.731119999999999948e+01
1.480500000000000114e+02 1.800287000000000148e+01
1.480999999999999943e+02 2.443579000000000079e+01
1.481500000000000057e+02 2.851021000000000072e+01
1.481999999999999886e+02 1.649953000000000003e+01
1.482500000000000000e+02 1.500103999999999971e+01
1.483000000000000114e+02 1.481756999999999991e+01
1.483499999999999943e+02 4.078117999999999910e+01
1.484000000000000057e+02 5.375580000000000247e+00
1.484499999999999886e+02 1.080452999999999975e+01
1.485000000000000000e+02 8.695119999999999294e+00
1.485500000000000114e+02 1.771329000000000065e+01
1.485999999999999943e+02 1.375073000000000079e+01
1.486500000000000057e+02 1.008684000000000047e+01
1.486999999999999886e+02 3.353217000000000070e+01
1.487500000000000000e+02 6.465139999999999887e+00
1.488000000000000114e+02 2.067923000000000044e+01
1.488499999999999943e+02 5.665619999999999656e+00
1.489000000000000057e+02 1.203822000000000081e+01
1.489499999999999886e+02 1.859043000000000134e+01
1.490000000000000000e+02 3.372778000000000276e+01
1.490500000000000114e+02 3.560808999999999713e+01
1.490999999999999943e+02 3.717419000000000295e+01
1.491500000000000057e+02 1.588490999999999964e+01
1.491999999999999886e+02 3.652506999999999948e+01
1.492500000000000000e+02 3.618780999999999892e+01
1.493000000000000114e+02 2.888845999999999847e+01
1.493499999999999943e+02 2.298140000000000072e+01
1.494000000000000057e+02 8.129540000000000433e+00
1.494499999999999886e+02 1.536096000000000039e+01
1.495000000000000000e+02 3.858328000000000202e+01
1.495500000000000114e+02 3.136317999999999984e+01
1.495999999999999943e+02 2.712683000000000177e+01
1.496500000000000057e+02 2.303801999999999950e+01
1.496999999999999886e+02 2.705927000000000149e+01
1.497500000000000000e+02 4.247014999999999674e+01
1.498000000000000114e+02 1.638489999999999824e+01
1.498499999999999943e+02 2.421108999999999867e+01
1.499000000000000057e+02 2.582366999999999990e+01
1.499499999999999886e+02 2.802457000000000065e+01
1.500000000000000000e+02 2.911309999999999931e+01
