# Supplementary material for: Elevated concentrations cause upright alpha-synuclein conformation at lipid interfaces
Source: Nat Commun. 2023 Sep 18;14:5731. doi: 10.1038/s41467-023-39843-1 (PMC10507035; doi:10.1038/s41467-023-39843-1)
Supplement: Supplementary file 3 — Source Data [file 41467_2023_39843_MOESM3_ESM.zip › Source Data file/FigureS12/figS12_highLPR_rss_s8_r1.txt]

0.000000000000000000e+00 2.815241999999999933e+01
5.000000000000000278e-02 5.188962999999999681e+01
1.000000000000000056e-01 1.081359999999999921e+01
1.499999999999999944e-01 2.014502999999999844e+01
2.000000000000000111e-01 1.691142999999999930e+01
2.500000000000000000e-01 2.324429999999999907e+01
2.999999999999999889e-01 7.766102999999999668e+01
3.499999999999999778e-01 1.944066000000000116e+01
4.000000000000000222e-01 2.955990999999999858e+01
4.500000000000000111e-01 2.728684000000000154e+01
5.000000000000000000e-01 2.806361000000000061e+01
5.500000000000000444e-01 3.903237000000000023e+01
5.999999999999999778e-01 1.869864000000000104e+01
6.500000000000000222e-01 3.962109999999999843e+01
6.999999999999999556e-01 9.127610000000000667e+00
7.500000000000000000e-01 2.969913999999999987e+01
8.000000000000000444e-01 1.998592000000000013e+01
8.499999999999999778e-01 2.785774999999999935e+01
9.000000000000000222e-01 2.008719999999999928e+01
9.499999999999999556e-01 4.838208999999999804e+01
1.000000000000000000e+00 2.548595999999999862e+01
1.050000000000000044e+00 2.004620999999999853e+01
1.100000000000000089e+00 3.879359000000000179e+01
1.149999999999999911e+00 2.948081000000000174e+01
1.199999999999999956e+00 3.168927000000000049e+01
1.250000000000000000e+00 4.091754999999999853e+01
1.300000000000000044e+00 5.424792999999999665e+01
1.350000000000000089e+00 1.550882999999999967e+01
1.399999999999999911e+00 2.913463000000000136e+01
1.449999999999999956e+00 2.041300999999999988e+01
1.500000000000000000e+00 1.627841000000000093e+01
1.550000000000000044e+00 9.062969999999999970e+00
1.600000000000000089e+00 2.096234000000000108e+01
1.649999999999999911e+00 2.960022000000000020e+01
1.699999999999999956e+00 2.334759999999999991e+01
1.750000000000000000e+00 3.494637999999999778e+01
1.800000000000000044e+00 1.221383999999999936e+01
1.850000000000000089e+00 1.570327999999999946e+01
1.899999999999999911e+00 2.969434000000000040e+01
1.949999999999999956e+00 1.573250999999999955e+01
2.000000000000000000e+00 3.273221999999999809e+01
2.049999999999999822e+00 4.546309999999999718e+01
2.100000000000000089e+00 1.886196999999999946e+01
2.149999999999999911e+00 2.330060999999999893e+01
2.200000000000000178e+00 2.491750000000000043e+01
2.250000000000000000e+00 9.639789999999999637e+00
2.299999999999999822e+00 1.780856999999999957e+01
2.350000000000000089e+00 2.060088000000000008e+01
2.399999999999999911e+00 3.105360999999999905e+01
2.450000000000000178e+00 2.179185999999999979e+01
2.500000000000000000e+00 2.751443000000000083e+01
2.549999999999999822e+00 2.790071000000000012e+01
2.600000000000000089e+00 1.147278999999999982e+01
2.649999999999999911e+00 1.696218000000000004e+01
2.700000000000000178e+00 1.027332999999999963e+01
2.750000000000000000e+00 1.094274000000000058e+01
2.799999999999999822e+00 2.123313999999999879e+01
2.850000000000000089e+00 2.305759000000000114e+01
2.899999999999999911e+00 1.082708000000000048e+01
2.950000000000000178e+00 3.161016000000000048e+01
3.000000000000000000e+00 1.927241000000000071e+01
3.049999999999999822e+00 2.343769999999999953e+01
3.100000000000000089e+00 1.168407000000000018e+01
3.149999999999999911e+00 3.406490999999999758e+01
3.200000000000000178e+00 1.871070999999999884e+01
3.250000000000000000e+00 3.106082999999999927e+01
3.299999999999999822e+00 2.940472000000000108e+01
3.350000000000000089e+00 2.723668999999999940e+01
3.399999999999999911e+00 2.650316000000000116e+01
3.450000000000000178e+00 1.402600999999999942e+01
3.500000000000000000e+00 1.217515999999999998e+01
3.549999999999999822e+00 1.792445000000000022e+01
3.600000000000000089e+00 2.213038999999999845e+01
3.649999999999999911e+00 2.623572000000000060e+01
3.700000000000000178e+00 2.275479999999999947e+01
3.750000000000000000e+00 5.933106000000000080e+01
3.799999999999999822e+00 1.082230000000000025e+01
3.850000000000000089e+00 3.569216000000000122e+01
3.899999999999999911e+00 3.336034999999999684e+01
3.950000000000000178e+00 3.257735999999999876e+01
4.000000000000000000e+00 1.960748999999999853e+01
4.049999999999999822e+00 3.832939999999999969e+01
4.099999999999999645e+00 2.139545999999999992e+01
4.150000000000000355e+00 3.599107000000000056e+01
4.200000000000000178e+00 1.220303999999999967e+01
4.250000000000000000e+00 2.606208000000000169e+01
4.299999999999999822e+00 3.479932999999999765e+01
4.349999999999999645e+00 2.123594999999999899e+01
4.400000000000000355e+00 3.545604999999999762e+01
4.450000000000000178e+00 2.435548000000000002e+01
4.500000000000000000e+00 3.656631000000000142e+01
4.549999999999999822e+00 1.490611999999999959e+01
4.599999999999999645e+00 3.657923000000000258e+01
4.650000000000000355e+00 2.313382999999999967e+01
4.700000000000000178e+00 3.981468000000000274e+01
4.750000000000000000e+00 2.431251999999999924e+01
4.799999999999999822e+00 4.475670000000000215e+01
4.849999999999999645e+00 4.453540999999999883e+01
4.900000000000000355e+00 3.338419999999999987e+01
4.950000000000000178e+00 1.301505000000000045e+01
5.000000000000000000e+00 2.453013999999999939e+01
5.049999999999999822e+00 3.532323000000000235e+01
5.099999999999999645e+00 1.827098000000000155e+01
5.150000000000000355e+00 1.297648000000000046e+01
5.200000000000000178e+00 2.881136000000000053e+01
5.250000000000000000e+00 3.504214999999999947e+01
5.299999999999999822e+00 3.397364000000000317e+01
5.349999999999999645e+00 3.677734999999999843e+01
5.400000000000000355e+00 3.077108000000000132e+01
5.450000000000000178e+00 2.624543999999999855e+01
5.500000000000000000e+00 3.958122000000000185e+01
5.549999999999999822e+00 2.650112999999999985e+01
5.599999999999999645e+00 1.523780999999999963e+01
5.650000000000000355e+00 2.811201000000000150e+01
5.700000000000000178e+00 4.980288000000000181e+01
5.750000000000000000e+00 1.813869000000000042e+01
5.799999999999999822e+00 1.320382999999999996e+01
5.849999999999999645e+00 4.503379999999999939e+01
5.900000000000000355e+00 2.544080999999999904e+01
5.950000000000000178e+00 1.898572000000000060e+01
6.000000000000000000e+00 5.918963000000000108e+01
6.049999999999999822e+00 4.510484000000000293e+01
6.099999999999999645e+00 4.384349999999999881e+01
6.150000000000000355e+00 4.013739999999999952e+01
6.200000000000000178e+00 4.708182999999999652e+01
6.250000000000000000e+00 3.126569999999999894e+01
6.299999999999999822e+00 4.143554000000000315e+01
6.349999999999999645e+00 4.072634000000000043e+01
6.400000000000000355e+00 3.881826000000000221e+01
6.450000000000000178e+00 7.935599999999999987e+00
6.500000000000000000e+00 4.894147000000000247e+01
6.549999999999999822e+00 1.282784000000000013e+01
6.599999999999999645e+00 9.426640000000000796e+00
6.650000000000000355e+00 1.252051999999999943e+01
6.700000000000000178e+00 2.281377000000000166e+01
6.750000000000000000e+00 4.136861999999999995e+01
6.799999999999999822e+00 9.681810000000000471e+00
6.849999999999999645e+00 2.083921000000000134e+01
6.900000000000000355e+00 4.588745999999999725e+01
6.950000000000000178e+00 2.373930999999999969e+01
7.000000000000000000e+00 1.685131000000000157e+01
7.049999999999999822e+00 4.056264000000000181e+01
7.099999999999999645e+00 1.959469999999999956e+01
7.150000000000000355e+00 1.595637999999999934e+01
7.200000000000000178e+00 4.335717000000000354e+01
7.250000000000000000e+00 3.859553999999999974e+01
7.299999999999999822e+00 4.156983999999999924e+01
7.349999999999999645e+00 3.070546999999999827e+01
7.400000000000000355e+00 5.498013000000000261e+01
7.450000000000000178e+00 1.890597999999999956e+01
7.500000000000000000e+00 3.707104000000000354e+01
7.549999999999999822e+00 1.387500000000000000e+01
7.599999999999999645e+00 3.511652999999999736e+01
7.650000000000000355e+00 2.030942999999999898e+01
7.700000000000000178e+00 4.876747000000000298e+01
7.750000000000000000e+00 3.655539999999999878e+01
7.799999999999999822e+00 2.242680000000000007e+01
7.849999999999999645e+00 4.809991999999999734e+01
7.900000000000000355e+00 2.642466999999999899e+01
7.950000000000000178e+00 2.194671999999999912e+01
8.000000000000000000e+00 2.242083999999999833e+01
8.050000000000000711e+00 2.539722000000000079e+01
8.099999999999999645e+00 1.634594999999999843e+01
8.150000000000000355e+00 1.472680000000000078e+01
8.199999999999999289e+00 3.577456000000000103e+01
8.250000000000000000e+00 3.236110999999999649e+01
8.300000000000000711e+00 2.621630000000000038e+01
8.349999999999999645e+00 3.267640000000000100e+01
8.400000000000000355e+00 3.976684999999999803e+01
8.449999999999999289e+00 3.354560000000000031e+01
8.500000000000000000e+00 6.142070000000000363e+00
8.550000000000000711e+00 4.542229999999999990e+01
8.599999999999999645e+00 2.037703000000000131e+01
8.650000000000000355e+00 2.680305999999999855e+01
8.699999999999999289e+00 1.726213999999999871e+01
8.750000000000000000e+00 3.892159000000000191e+01
8.800000000000000711e+00 3.913519999999999754e+01
8.849999999999999645e+00 4.150766999999999740e+01
8.900000000000000355e+00 1.646794999999999831e+01
8.949999999999999289e+00 3.324389000000000038e+01
9.000000000000000000e+00 1.803784999999999883e+01
9.050000000000000711e+00 5.265203000000000344e+01
9.099999999999999645e+00 2.994070999999999927e+01
9.150000000000000355e+00 2.429648999999999859e+01
9.199999999999999289e+00 3.780772000000000332e+01
9.250000000000000000e+00 1.830323999999999884e+01
9.300000000000000711e+00 2.792080999999999946e+01
9.349999999999999645e+00 3.633868999999999971e+01
9.400000000000000355e+00 4.430001000000000033e+01
9.449999999999999289e+00 2.237178000000000111e+01
9.500000000000000000e+00 3.400370999999999810e+01
9.550000000000000711e+00 2.035441000000000145e+01
9.599999999999999645e+00 3.992602000000000118e+01
9.650000000000000355e+00 4.102002000000000237e+01
9.699999999999999289e+00 3.612248999999999910e+01
9.750000000000000000e+00 1.378060999999999936e+01
9.800000000000000711e+00 4.892857000000000056e+01
9.849999999999999645e+00 4.223232000000000141e+01
9.900000000000000355e+00 1.833717000000000041e+01
9.949999999999999289e+00 3.110098999999999947e+01
1.000000000000000000e+01 1.020966999999999913e+01
1.005000000000000071e+01 2.906593000000000160e+01
1.009999999999999964e+01 5.124018000000000228e+01
1.015000000000000036e+01 2.482572000000000045e+01
1.019999999999999929e+01 2.974867000000000061e+01
1.025000000000000000e+01 2.053897999999999868e+01
1.030000000000000071e+01 3.748469000000000051e+01
1.034999999999999964e+01 1.964089999999999847e+01
1.040000000000000036e+01 4.170647000000000304e+01
1.044999999999999929e+01 2.688836999999999833e+01
1.050000000000000000e+01 3.414782999999999902e+01
1.055000000000000071e+01 6.477952999999999406e+01
1.059999999999999964e+01 2.355082000000000164e+01
1.065000000000000036e+01 2.510268999999999906e+01
1.069999999999999929e+01 2.650386999999999915e+01
1.075000000000000000e+01 2.442935999999999908e+01
1.080000000000000071e+01 5.816120000000000090e+01
1.084999999999999964e+01 4.955872999999999706e+01
1.090000000000000036e+01 3.681797999999999860e+01
1.094999999999999929e+01 1.768534999999999968e+01
1.100000000000000000e+01 2.749951000000000079e+01
1.105000000000000071e+01 2.165146000000000015e+01
1.109999999999999964e+01 4.004064999999999941e+01
1.115000000000000036e+01 3.357925999999999789e+01
1.119999999999999929e+01 3.123562000000000083e+01
1.125000000000000000e+01 2.822137000000000029e+01
1.130000000000000071e+01 9.466499999999999915e+00
1.134999999999999964e+01 2.436340999999999823e+01
1.140000000000000036e+01 2.396009000000000100e+01
1.144999999999999929e+01 8.427619999999999223e+00
1.150000000000000000e+01 3.522417999999999694e+01
1.155000000000000071e+01 5.666924000000000206e+01
1.159999999999999964e+01 1.082704999999999984e+01
1.165000000000000036e+01 1.550666999999999973e+01
1.169999999999999929e+01 1.906024000000000029e+01
1.175000000000000000e+01 4.059257999999999811e+01
1.180000000000000071e+01 3.319917999999999836e+01
1.184999999999999964e+01 2.504835999999999885e+01
1.190000000000000036e+01 2.465822000000000003e+01
1.194999999999999929e+01 1.980294999999999916e+01
1.200000000000000000e+01 2.351611000000000118e+01
1.205000000000000071e+01 3.507003000000000270e+01
1.209999999999999964e+01 3.355796000000000134e+01
1.215000000000000036e+01 1.235671999999999926e+01
1.219999999999999929e+01 3.700891000000000020e+01
1.225000000000000000e+01 2.482616000000000156e+01
1.230000000000000071e+01 4.235291999999999746e+01
1.234999999999999964e+01 3.210148999999999830e+01
1.240000000000000036e+01 3.150503000000000142e+01
1.244999999999999929e+01 3.443522999999999712e+01
1.250000000000000000e+01 3.119024999999999892e+01
1.255000000000000071e+01 3.223754999999999882e+01
1.259999999999999964e+01 4.719807000000000130e+01
1.265000000000000036e+01 3.336518000000000228e+01
1.269999999999999929e+01 5.889983000000000146e+01
1.275000000000000000e+01 1.434398999999999980e+01
1.280000000000000071e+01 3.000578000000000145e+01
1.284999999999999964e+01 3.584029999999999916e+01
1.290000000000000036e+01 3.345940999999999832e+01
1.294999999999999929e+01 2.019006999999999863e+01
1.300000000000000000e+01 4.710992000000000246e+01
1.305000000000000071e+01 2.068763999999999825e+01
1.309999999999999964e+01 5.506063000000000329e+01
1.315000000000000036e+01 3.175875999999999877e+01
1.319999999999999929e+01 1.744049000000000049e+01
1.325000000000000000e+01 2.667886999999999986e+01
1.330000000000000071e+01 2.472619999999999862e+01
1.334999999999999964e+01 4.511473000000000155e+01
1.340000000000000036e+01 9.998529000000000622e+01
1.344999999999999929e+01 3.536428999999999689e+01
1.350000000000000000e+01 2.993744999999999834e+01
1.355000000000000071e+01 2.387473999999999918e+01
1.359999999999999964e+01 5.577870999999999668e+01
1.365000000000000036e+01 4.183480000000000132e+01
1.369999999999999929e+01 5.113089000000000084e+01
1.375000000000000000e+01 1.276793999999999940e+01
1.380000000000000071e+01 3.064461000000000013e+01
1.384999999999999964e+01 2.534035000000000082e+01
1.390000000000000036e+01 1.499708000000000041e+01
1.394999999999999929e+01 3.769516999999999740e+01
1.400000000000000000e+01 2.753965000000000174e+01
1.405000000000000071e+01 1.901238999999999990e+01
1.409999999999999964e+01 3.290359999999999729e+01
1.415000000000000036e+01 3.588454000000000121e+01
1.419999999999999929e+01 2.357209999999999894e+01
1.425000000000000000e+01 2.765698000000000079e+01
1.430000000000000071e+01 4.495833999999999975e+01
1.434999999999999964e+01 3.891113000000000000e+01
1.440000000000000036e+01 2.081270999999999916e+01
1.444999999999999929e+01 2.205930999999999997e+01
1.450000000000000000e+01 4.094462000000000046e+01
1.455000000000000071e+01 2.610583000000000098e+01
1.459999999999999964e+01 1.658970000000000056e+01
1.465000000000000036e+01 4.320304000000000144e+01
1.469999999999999929e+01 4.432903000000000304e+01
1.475000000000000000e+01 2.975630999999999915e+01
1.480000000000000071e+01 2.919172000000000011e+01
1.484999999999999964e+01 3.899192000000000036e+01
1.490000000000000036e+01 2.335827000000000098e+01
1.494999999999999929e+01 2.245227999999999824e+01
1.500000000000000000e+01 1.850329999999999941e+01
1.505000000000000071e+01 1.824866000000000099e+01
1.509999999999999964e+01 3.979093999999999909e+01
1.515000000000000036e+01 3.016666999999999987e+01
1.519999999999999929e+01 3.205671999999999855e+01
1.525000000000000000e+01 1.843563999999999936e+01
1.530000000000000071e+01 2.191590000000000060e+01
1.534999999999999964e+01 2.799298999999999893e+01
1.540000000000000036e+01 1.501155999999999935e+01
1.544999999999999929e+01 3.054658999999999835e+01
1.550000000000000000e+01 2.173298000000000130e+01
1.555000000000000071e+01 3.394064000000000192e+01
1.559999999999999964e+01 4.194006999999999863e+01
1.565000000000000036e+01 2.885601000000000127e+01
1.569999999999999929e+01 3.686999000000000137e+01
1.575000000000000000e+01 2.082884999999999920e+01
1.580000000000000071e+01 4.536307000000000045e+01
1.584999999999999964e+01 2.889038000000000039e+01
1.590000000000000036e+01 2.199924999999999997e+01
1.594999999999999929e+01 8.862529999999999575e+00
1.600000000000000000e+01 2.009981000000000151e+01
1.605000000000000071e+01 1.792819000000000074e+01
1.610000000000000142e+01 3.307157000000000124e+01
1.614999999999999858e+01 3.262982000000000227e+01
1.619999999999999929e+01 3.912292000000000058e+01
1.625000000000000000e+01 3.393144000000000204e+01
1.630000000000000071e+01 1.751985000000000170e+01
1.635000000000000142e+01 2.292182999999999993e+01
1.639999999999999858e+01 2.940012000000000114e+01
1.644999999999999929e+01 3.649730000000000274e+01
1.650000000000000000e+01 3.084169999999999945e+01
1.655000000000000071e+01 3.295994999999999919e+01
1.660000000000000142e+01 2.825495000000000090e+01
1.664999999999999858e+01 2.730142000000000024e+01
1.669999999999999929e+01 3.170105999999999824e+01
1.675000000000000000e+01 4.059882000000000346e+01
1.680000000000000071e+01 3.849719999999999942e+01
1.685000000000000142e+01 2.940703999999999851e+01
1.689999999999999858e+01 1.960772000000000048e+01
1.694999999999999929e+01 3.738033999999999679e+01
1.700000000000000000e+01 7.008628000000000213e+01
1.705000000000000071e+01 3.850350000000000250e+01
1.710000000000000142e+01 2.774351000000000056e+01
1.714999999999999858e+01 1.728359999999999985e+01
1.719999999999999929e+01 7.261583000000000254e+01
1.725000000000000000e+01 1.400065999999999988e+01
1.730000000000000071e+01 2.474314999999999998e+01
1.735000000000000142e+01 4.402485999999999677e+01
1.739999999999999858e+01 3.213318999999999903e+01
1.744999999999999929e+01 4.042181000000000068e+01
1.750000000000000000e+01 4.283887000000000000e+01
1.755000000000000071e+01 3.697606999999999999e+01
1.760000000000000142e+01 4.199743000000000137e+01
1.764999999999999858e+01 5.378486999999999796e+01
1.769999999999999929e+01 2.805389999999999873e+01
1.775000000000000000e+01 1.564345999999999925e+01
1.780000000000000071e+01 3.259414000000000300e+01
1.785000000000000142e+01 1.728273000000000081e+01
1.789999999999999858e+01 3.197115000000000151e+01
1.794999999999999929e+01 2.858389999999999986e+01
1.800000000000000000e+01 4.523516999999999655e+01
1.805000000000000071e+01 9.170780000000000598e+00
1.810000000000000142e+01 3.415220999999999663e+01
1.814999999999999858e+01 3.634378999999999849e+01
1.819999999999999929e+01 4.066244999999999976e+01
1.825000000000000000e+01 3.433950999999999709e+01
1.830000000000000071e+01 3.113366999999999862e+01
1.835000000000000142e+01 3.013460999999999856e+01
1.839999999999999858e+01 1.412973999999999997e+01
1.844999999999999929e+01 1.253894999999999982e+01
1.850000000000000000e+01 2.542081999999999908e+01
1.855000000000000071e+01 2.620459999999999923e+01
1.860000000000000142e+01 4.145682000000000045e+01
1.864999999999999858e+01 2.658776999999999902e+01
1.869999999999999929e+01 2.824021000000000114e+01
1.875000000000000000e+01 3.011053000000000068e+01
1.880000000000000071e+01 1.992438999999999893e+01
1.885000000000000142e+01 3.826632000000000033e+01
1.889999999999999858e+01 1.996555999999999997e+01
1.894999999999999929e+01 9.997226999999999464e+01
1.900000000000000000e+01 5.347782999999999731e+01
1.905000000000000071e+01 3.756107000000000085e+01
1.910000000000000142e+01 5.040724999999999767e+01
1.914999999999999858e+01 4.610300999999999760e+01
1.919999999999999929e+01 3.125603999999999871e+01
1.925000000000000000e+01 2.309086999999999890e+01
1.930000000000000071e+01 2.725872000000000028e+01
1.935000000000000142e+01 2.362407999999999930e+01
1.939999999999999858e+01 1.667918999999999841e+01
1.944999999999999929e+01 4.338486999999999938e+01
1.950000000000000000e+01 2.650976999999999961e+01
1.955000000000000071e+01 2.512808000000000064e+01
1.960000000000000142e+01 1.730301000000000045e+01
1.964999999999999858e+01 3.092114000000000118e+01
1.969999999999999929e+01 2.277982000000000085e+01
1.975000000000000000e+01 2.863029999999999831e+01
1.980000000000000071e+01 2.947663999999999973e+01
1.985000000000000142e+01 1.630007000000000161e+01
1.989999999999999858e+01 4.133382000000000289e+01
1.994999999999999929e+01 3.706380999999999659e+01
2.000000000000000000e+01 4.533964000000000283e+01
2.005000000000000071e+01 3.949269999999999925e+01
2.010000000000000142e+01 2.399034999999999940e+01
2.014999999999999858e+01 2.289235000000000042e+01
2.019999999999999929e+01 2.159143999999999863e+01
2.025000000000000000e+01 5.544832999999999856e+01
2.030000000000000071e+01 3.975131999999999977e+01
2.035000000000000142e+01 5.710972999999999900e+01
2.039999999999999858e+01 2.577304000000000173e+01
2.044999999999999929e+01 2.980014999999999858e+01
2.050000000000000000e+01 2.407630999999999943e+01
2.055000000000000071e+01 3.766373999999999711e+01
2.060000000000000142e+01 4.284597000000000122e+01
2.064999999999999858e+01 2.827406999999999826e+01
2.069999999999999929e+01 2.498554000000000030e+01
2.075000000000000000e+01 1.444351999999999947e+01
2.080000000000000071e+01 5.966033000000000186e+01
2.085000000000000142e+01 1.622895000000000110e+01
2.089999999999999858e+01 2.597231000000000023e+01
2.094999999999999929e+01 1.837333999999999889e+01
2.100000000000000000e+01 1.940808000000000177e+01
2.105000000000000071e+01 2.850532000000000110e+01
2.110000000000000142e+01 2.473357999999999990e+01
2.114999999999999858e+01 2.521981999999999857e+01
2.119999999999999929e+01 1.104265999999999970e+01
2.125000000000000000e+01 3.303392000000000195e+01
2.130000000000000071e+01 2.504044000000000025e+01
2.135000000000000142e+01 6.697256000000000142e+01
2.139999999999999858e+01 2.983793000000000006e+01
2.144999999999999929e+01 2.708156999999999925e+01
2.150000000000000000e+01 5.410444999999999993e+01
2.155000000000000071e+01 4.504104999999999848e+01
2.160000000000000142e+01 3.656633999999999673e+01
2.164999999999999858e+01 4.578052999999999884e+01
2.169999999999999929e+01 2.701383999999999830e+01
2.175000000000000000e+01 3.720035000000000025e+01
2.180000000000000071e+01 1.525324999999999953e+01
2.185000000000000142e+01 6.678531999999999869e+01
2.189999999999999858e+01 4.471880999999999773e+01
2.194999999999999929e+01 4.054816999999999894e+01
2.200000000000000000e+01 3.316671999999999798e+01
2.205000000000000071e+01 4.559976000000000340e+01
2.210000000000000142e+01 4.431983999999999924e+01
2.214999999999999858e+01 2.144545000000000101e+01
2.219999999999999929e+01 1.767167999999999850e+01
2.225000000000000000e+01 3.927877999999999759e+01
2.230000000000000071e+01 1.768788999999999945e+01
2.235000000000000142e+01 1.769306999999999874e+01
2.239999999999999858e+01 1.647887000000000057e+01
2.244999999999999929e+01 1.937798000000000087e+01
2.250000000000000000e+01 2.271815000000000140e+01
2.255000000000000071e+01 6.275482000000000227e+01
2.260000000000000142e+01 3.181563999999999837e+01
2.264999999999999858e+01 3.804946999999999946e+01
2.269999999999999929e+01 2.346117999999999881e+01
2.275000000000000000e+01 2.789116999999999891e+01
2.280000000000000071e+01 2.081388000000000105e+01
2.285000000000000142e+01 3.952803000000000111e+01
2.289999999999999858e+01 4.072549999999999670e+01
2.294999999999999929e+01 3.598720000000000141e+01
2.300000000000000000e+01 4.920980000000000132e+01
2.305000000000000071e+01 5.173933999999999855e+01
2.310000000000000142e+01 1.922627999999999915e+01
2.314999999999999858e+01 2.993462999999999852e+01
2.319999999999999929e+01 2.018811000000000178e+01
2.325000000000000000e+01 3.011630999999999858e+01
2.330000000000000071e+01 2.943577000000000155e+01
2.335000000000000142e+01 3.035682999999999865e+01
2.339999999999999858e+01 2.444361999999999924e+01
2.344999999999999929e+01 3.464320000000000022e+01
2.350000000000000000e+01 3.669581999999999766e+01
2.355000000000000071e+01 2.238915000000000077e+01
2.360000000000000142e+01 2.260735999999999990e+01
2.364999999999999858e+01 1.710613999999999990e+01
2.369999999999999929e+01 3.473067999999999955e+01
2.375000000000000000e+01 3.728659999999999997e+01
2.380000000000000071e+01 3.317945000000000277e+01
2.385000000000000142e+01 2.282338999999999984e+01
2.389999999999999858e+01 2.001229999999999976e+01
2.394999999999999929e+01 3.682482000000000255e+01
2.400000000000000000e+01 2.717607999999999890e+01
2.405000000000000071e+01 3.579229999999999734e+01
2.410000000000000142e+01 1.843391000000000091e+01
2.414999999999999858e+01 3.462185999999999808e+01
2.419999999999999929e+01 1.201779999999999937e+01
2.425000000000000000e+01 9.243864000000000658e+01
2.430000000000000071e+01 4.008050999999999675e+01
2.435000000000000142e+01 1.187079999999999913e+01
2.439999999999999858e+01 2.454363000000000028e+01
2.444999999999999929e+01 2.988204999999999956e+01
2.450000000000000000e+01 3.514936999999999756e+01
2.455000000000000071e+01 1.476925999999999917e+01
2.460000000000000142e+01 2.983803999999999945e+01
2.464999999999999858e+01 3.343238999999999805e+01
2.469999999999999929e+01 1.285820000000000007e+01
2.475000000000000000e+01 3.607713999999999999e+01
2.480000000000000071e+01 2.112152999999999992e+01
2.485000000000000142e+01 1.457901999999999987e+01
2.489999999999999858e+01 1.800664000000000087e+01
2.494999999999999929e+01 2.341036000000000072e+01
2.500000000000000000e+01 3.985461999999999705e+01
2.505000000000000071e+01 3.627812999999999732e+01
2.510000000000000142e+01 4.855536000000000030e+01
2.514999999999999858e+01 1.515116000000000085e+01
2.519999999999999929e+01 3.062828999999999979e+01
2.525000000000000000e+01 3.902788999999999930e+01
2.530000000000000071e+01 2.856840000000000046e+01
2.535000000000000142e+01 2.517984999999999829e+01
2.539999999999999858e+01 2.896096000000000004e+01
2.544999999999999929e+01 2.862435999999999936e+01
2.550000000000000000e+01 3.036178999999999917e+01
2.555000000000000071e+01 3.140341000000000093e+01
2.560000000000000142e+01 4.810058999999999685e+01
2.564999999999999858e+01 2.702355999999999980e+01
2.569999999999999929e+01 3.009152999999999878e+01
2.575000000000000000e+01 2.221641999999999939e+01
2.580000000000000071e+01 3.337167000000000172e+01
2.585000000000000142e+01 3.576679000000000030e+01
2.589999999999999858e+01 4.512796999999999770e+01
2.594999999999999929e+01 2.682314999999999827e+01
2.600000000000000000e+01 3.928157000000000210e+01
2.605000000000000071e+01 3.523559999999999803e+01
2.610000000000000142e+01 2.567858000000000018e+01
2.614999999999999858e+01 3.416978999999999900e+01
2.619999999999999929e+01 1.603775999999999868e+01
2.625000000000000000e+01 2.809711000000000070e+01
2.630000000000000071e+01 4.012510000000000332e+01
2.635000000000000142e+01 3.135462000000000060e+01
2.639999999999999858e+01 3.477857000000000198e+01
2.644999999999999929e+01 2.132846999999999937e+01
2.650000000000000000e+01 9.871190000000000353e+00
2.655000000000000071e+01 3.148434999999999917e+01
2.660000000000000142e+01 3.000732999999999961e+01
2.664999999999999858e+01 2.834419000000000111e+01
2.669999999999999929e+01 1.364207000000000036e+01
2.675000000000000000e+01 4.038602000000000203e+01
2.680000000000000071e+01 2.285771000000000086e+01
2.685000000000000142e+01 3.175784000000000162e+01
2.689999999999999858e+01 4.623268999999999807e+01
2.694999999999999929e+01 3.107207999999999970e+01
2.700000000000000000e+01 8.621209999999999596e+00
2.705000000000000071e+01 4.812890999999999764e+01
2.710000000000000142e+01 4.444706000000000046e+01
2.714999999999999858e+01 6.113980000000000103e+01
2.719999999999999929e+01 3.236780999999999864e+01
2.725000000000000000e+01 2.942013000000000034e+01
2.730000000000000071e+01 3.504816000000000287e+01
2.735000000000000142e+01 3.388065999999999889e+01
2.739999999999999858e+01 3.730857999999999919e+01
2.744999999999999929e+01 3.414896999999999849e+01
2.750000000000000000e+01 2.262443000000000026e+01
2.755000000000000071e+01 2.621350999999999942e+01
2.760000000000000142e+01 3.275466999999999729e+01
2.764999999999999858e+01 1.542592999999999925e+01
2.769999999999999929e+01 3.599309999999999832e+01
2.775000000000000000e+01 2.217015999999999920e+01
2.780000000000000071e+01 2.753472999999999971e+01
2.785000000000000142e+01 3.081040000000000134e+01
2.789999999999999858e+01 3.054739000000000004e+01
2.794999999999999929e+01 5.053970999999999947e+01
2.800000000000000000e+01 2.727571000000000012e+01
2.805000000000000071e+01 1.340837999999999930e+01
2.810000000000000142e+01 2.476572000000000173e+01
2.814999999999999858e+01 4.783709999999999951e+01
2.819999999999999929e+01 3.237704999999999700e+01
2.825000000000000000e+01 2.693841000000000108e+01
2.830000000000000071e+01 3.681389999999999674e+01
2.835000000000000142e+01 3.058880999999999872e+01
2.839999999999999858e+01 2.991873000000000005e+01
2.844999999999999929e+01 3.501789000000000129e+01
2.850000000000000000e+01 4.447276000000000096e+01
2.855000000000000071e+01 3.610202999999999918e+01
2.860000000000000142e+01 2.996768000000000143e+01
2.864999999999999858e+01 1.698017000000000110e+01
2.869999999999999929e+01 3.478826000000000107e+01
2.875000000000000000e+01 4.339101000000000141e+01
2.880000000000000071e+01 1.366607999999999912e+01
2.885000000000000142e+01 3.559308999999999656e+01
2.889999999999999858e+01 1.976683999999999841e+01
2.894999999999999929e+01 2.388866000000000156e+01
2.900000000000000000e+01 4.156217000000000183e+01
2.905000000000000071e+01 2.318939999999999912e+01
2.910000000000000142e+01 2.425385999999999953e+01
2.914999999999999858e+01 3.236675000000000324e+01
2.919999999999999929e+01 2.651861999999999853e+01
2.925000000000000000e+01 2.421274999999999977e+01
2.930000000000000071e+01 2.872212999999999994e+01
2.935000000000000142e+01 3.916163000000000238e+01
2.939999999999999858e+01 3.973317000000000121e+01
2.944999999999999929e+01 3.291373999999999711e+01
2.950000000000000000e+01 3.511997000000000213e+01
2.955000000000000071e+01 3.817389000000000010e+01
2.960000000000000142e+01 4.108227000000000118e+01
2.964999999999999858e+01 1.713910999999999873e+01
2.969999999999999929e+01 2.931503999999999976e+01
2.975000000000000000e+01 2.678209000000000017e+01
2.980000000000000071e+01 2.197003000000000128e+01
2.985000000000000142e+01 2.735516000000000147e+01
2.989999999999999858e+01 2.886085999999999885e+01
2.994999999999999929e+01 2.176229000000000013e+01
3.000000000000000000e+01 3.843350000000000222e+01
3.005000000000000071e+01 1.879038999999999859e+01
3.010000000000000142e+01 1.169797999999999938e+01
3.014999999999999858e+01 3.035424000000000078e+01
3.019999999999999929e+01 2.851993999999999829e+01
3.025000000000000000e+01 2.195846999999999838e+01
3.030000000000000071e+01 1.382356000000000051e+01
3.035000000000000142e+01 3.323785999999999774e+01
3.039999999999999858e+01 1.768067999999999884e+01
3.044999999999999929e+01 2.773087999999999909e+01
3.050000000000000000e+01 3.418515000000000015e+01
3.055000000000000071e+01 3.005843000000000131e+01
3.060000000000000142e+01 4.469368999999999659e+01
3.064999999999999858e+01 6.993149999999999977e+00
3.069999999999999929e+01 1.071895999999999916e+01
3.075000000000000000e+01 3.449117999999999995e+01
3.080000000000000071e+01 4.324240999999999957e+01
3.085000000000000142e+01 3.515691000000000344e+01
3.089999999999999858e+01 2.651245000000000118e+01
3.094999999999999929e+01 2.778284999999999982e+01
3.100000000000000000e+01 1.825563999999999965e+01
3.105000000000000071e+01 2.907964000000000127e+01
3.110000000000000142e+01 3.535549999999999926e+01
3.114999999999999858e+01 2.184134999999999849e+01
3.119999999999999929e+01 2.061167000000000016e+01
3.125000000000000000e+01 3.733136999999999972e+01
3.130000000000000071e+01 2.172340000000000160e+01
3.135000000000000142e+01 6.862362000000000251e+01
3.139999999999999858e+01 3.169245000000000090e+01
3.144999999999999929e+01 3.118739000000000061e+01
3.150000000000000000e+01 3.766485999999999734e+01
3.155000000000000071e+01 2.846742000000000061e+01
3.160000000000000142e+01 2.368877000000000166e+01
3.164999999999999858e+01 3.057239999999999824e+01
3.169999999999999929e+01 1.624699000000000026e+01
3.175000000000000000e+01 9.670310000000000628e+00
3.180000000000000071e+01 4.249886000000000053e+01
3.185000000000000142e+01 6.196703000000000117e+01
3.189999999999999858e+01 2.260454999999999970e+01
3.194999999999999929e+01 4.266537999999999897e+01
3.200000000000000000e+01 3.630948000000000064e+01
3.204999999999999716e+01 2.118703000000000003e+01
3.210000000000000142e+01 4.787671000000000276e+01
3.214999999999999858e+01 1.772087000000000145e+01
3.220000000000000284e+01 1.890111999999999881e+01
3.225000000000000000e+01 4.089041000000000281e+01
3.229999999999999716e+01 2.210568999999999917e+01
3.235000000000000142e+01 2.864442000000000021e+01
3.239999999999999858e+01 3.003473999999999933e+01
3.245000000000000284e+01 2.313089000000000084e+01
3.250000000000000000e+01 2.688316999999999979e+01
3.254999999999999716e+01 1.913381000000000043e+01
3.260000000000000142e+01 3.837113000000000085e+01
3.264999999999999858e+01 2.400575999999999866e+01
3.270000000000000284e+01 3.455742000000000047e+01
3.275000000000000000e+01 4.053564999999999685e+01
3.279999999999999716e+01 5.310782999999999987e+01
3.285000000000000142e+01 2.422287999999999997e+01
3.289999999999999858e+01 1.862415999999999983e+01
3.295000000000000284e+01 3.215733000000000175e+01
3.300000000000000000e+01 4.173910000000000053e+01
3.304999999999999716e+01 3.544303000000000026e+01
3.310000000000000142e+01 3.570461999999999847e+01
3.314999999999999858e+01 2.861709000000000103e+01
3.320000000000000284e+01 3.317660999999999660e+01
3.325000000000000000e+01 2.441150000000000020e+01
3.329999999999999716e+01 2.692454000000000036e+01
3.335000000000000142e+01 2.829689000000000121e+01
3.339999999999999858e+01 2.835106999999999999e+01
3.345000000000000284e+01 3.407300999999999647e+01
3.350000000000000000e+01 2.822430999999999912e+01
3.354999999999999716e+01 3.650175999999999732e+01
3.360000000000000142e+01 1.886670000000000158e+01
3.364999999999999858e+01 3.930207999999999657e+01
3.370000000000000284e+01 3.051116000000000028e+01
3.375000000000000000e+01 1.517234999999999978e+01
3.379999999999999716e+01 1.605953999999999837e+01
3.385000000000000142e+01 3.155283000000000015e+01
3.389999999999999858e+01 2.990722999999999843e+01
3.395000000000000284e+01 3.106816999999999851e+01
3.400000000000000000e+01 5.168623999999999796e+01
3.404999999999999716e+01 3.672243999999999886e+01
3.410000000000000142e+01 3.107628000000000057e+01
3.414999999999999858e+01 2.564562000000000097e+01
3.420000000000000284e+01 1.735517000000000110e+01
3.425000000000000000e+01 5.898508000000000351e+01
3.429999999999999716e+01 2.004830000000000112e+01
3.435000000000000142e+01 2.800730000000000075e+01
3.439999999999999858e+01 2.688014000000000081e+01
3.445000000000000284e+01 3.118629999999999924e+01
3.450000000000000000e+01 2.708292000000000144e+01
3.454999999999999716e+01 4.437241000000000213e+01
3.460000000000000142e+01 3.451733999999999725e+01
3.464999999999999858e+01 1.573633000000000060e+01
3.470000000000000284e+01 2.141657999999999973e+01
3.475000000000000000e+01 2.468431999999999960e+01
3.479999999999999716e+01 2.717878999999999934e+01
3.485000000000000142e+01 1.372953000000000046e+01
3.489999999999999858e+01 2.165452000000000155e+01
3.495000000000000284e+01 2.121500999999999948e+01
3.500000000000000000e+01 3.795374000000000336e+01
3.504999999999999716e+01 3.374654000000000309e+01
3.510000000000000142e+01 3.377409000000000106e+01
3.514999999999999858e+01 3.608708000000000027e+01
3.520000000000000284e+01 2.324778999999999840e+01
3.525000000000000000e+01 3.406904999999999717e+01
3.529999999999999716e+01 2.606515999999999877e+01
3.535000000000000142e+01 2.573310999999999993e+01
3.539999999999999858e+01 1.915938999999999837e+01
3.545000000000000284e+01 3.811787000000000347e+01
3.550000000000000000e+01 4.043813000000000102e+01
3.554999999999999716e+01 3.358017000000000252e+01
3.560000000000000142e+01 1.002277999999999913e+01
3.564999999999999858e+01 3.232453999999999894e+01
3.570000000000000284e+01 3.286482999999999777e+01
3.575000000000000000e+01 3.371544000000000096e+01
3.579999999999999716e+01 3.448391999999999769e+01
3.585000000000000142e+01 2.268204000000000065e+01
3.589999999999999858e+01 4.259212999999999738e+01
3.595000000000000284e+01 3.748769999999999669e+01
3.600000000000000000e+01 3.267795000000000272e+01
3.604999999999999716e+01 2.821854000000000084e+01
3.610000000000000142e+01 2.606399000000000044e+01
3.614999999999999858e+01 3.167736000000000018e+01
3.620000000000000284e+01 2.500451999999999941e+01
3.625000000000000000e+01 2.991406999999999883e+01
3.629999999999999716e+01 4.525113999999999947e+01
3.635000000000000142e+01 3.459243000000000023e+01
3.639999999999999858e+01 2.982720000000000127e+01
3.645000000000000284e+01 3.428719999999999857e+01
3.650000000000000000e+01 2.296434999999999960e+01
3.654999999999999716e+01 2.830165999999999826e+01
3.660000000000000142e+01 2.877916000000000096e+01
3.664999999999999858e+01 3.612955999999999790e+01
3.670000000000000284e+01 9.102320000000000633e+00
3.675000000000000000e+01 1.756287000000000020e+01
3.679999999999999716e+01 3.113945999999999970e+01
3.685000000000000142e+01 1.520067000000000057e+01
3.689999999999999858e+01 2.475009000000000015e+01
3.695000000000000284e+01 1.939504000000000161e+01
3.700000000000000000e+01 1.498651000000000089e+01
3.704999999999999716e+01 3.099046999999999841e+01
3.710000000000000142e+01 1.335801000000000016e+01
3.714999999999999858e+01 2.743428000000000111e+01
3.720000000000000284e+01 1.924980000000000047e+01
3.725000000000000000e+01 3.615655000000000285e+01
3.729999999999999716e+01 3.430127000000000237e+01
3.735000000000000142e+01 1.804871999999999943e+01
3.739999999999999858e+01 2.221377000000000024e+01
3.745000000000000284e+01 2.026502999999999943e+01
3.750000000000000000e+01 3.004577000000000098e+01
3.754999999999999716e+01 3.973344999999999771e+01
3.760000000000000142e+01 4.389665000000000106e+01
3.764999999999999858e+01 3.115536000000000172e+01
3.770000000000000284e+01 4.959861999999999682e+01
3.775000000000000000e+01 2.979788999999999888e+01
3.779999999999999716e+01 1.981663999999999959e+01
3.785000000000000142e+01 3.282686999999999955e+01
3.789999999999999858e+01 1.864386999999999972e+01
3.795000000000000284e+01 4.302073000000000036e+01
3.800000000000000000e+01 3.115417000000000058e+01
3.804999999999999716e+01 4.377403999999999940e+01
3.810000000000000142e+01 2.732030999999999921e+01
3.814999999999999858e+01 3.383852999999999867e+01
3.820000000000000284e+01 3.775150000000000006e+01
3.825000000000000000e+01 2.885594999999999999e+01
3.829999999999999716e+01 1.538813000000000031e+01
3.835000000000000142e+01 1.312358000000000047e+01
3.839999999999999858e+01 3.519693999999999789e+01
3.845000000000000284e+01 3.922339000000000198e+01
3.850000000000000000e+01 2.103660999999999959e+01
3.854999999999999716e+01 2.829187999999999903e+01
3.860000000000000142e+01 4.306642999999999688e+01
3.864999999999999858e+01 3.450654000000000110e+01
3.870000000000000284e+01 3.601926999999999879e+01
3.875000000000000000e+01 2.625487000000000037e+01
3.879999999999999716e+01 1.228106999999999971e+01
3.885000000000000142e+01 3.191406999999999883e+01
3.889999999999999858e+01 1.707206000000000046e+01
3.895000000000000284e+01 4.765988999999999720e+01
3.900000000000000000e+01 3.803041000000000338e+01
3.904999999999999716e+01 1.615275000000000105e+01
3.910000000000000142e+01 1.702710000000000079e+01
3.914999999999999858e+01 2.676530999999999949e+01
3.920000000000000284e+01 2.500397999999999854e+01
3.925000000000000000e+01 2.992817000000000149e+01
3.929999999999999716e+01 4.421997000000000355e+01
3.935000000000000142e+01 2.722469999999999857e+01
3.939999999999999858e+01 1.330040999999999940e+01
3.945000000000000284e+01 5.397245999999999810e+01
3.950000000000000000e+01 2.953571000000000168e+01
3.954999999999999716e+01 3.993379000000000190e+01
3.960000000000000142e+01 3.385631999999999664e+01
3.964999999999999858e+01 4.734913000000000238e+01
3.970000000000000284e+01 5.050177000000000049e+01
3.975000000000000000e+01 3.775272999999999968e+01
3.979999999999999716e+01 5.204746999999999701e+01
3.985000000000000142e+01 2.665932000000000102e+01
3.989999999999999858e+01 3.525034000000000134e+01
3.995000000000000284e+01 1.984652000000000172e+01
4.000000000000000000e+01 2.427394999999999925e+01
4.004999999999999716e+01 2.349407000000000068e+01
4.010000000000000142e+01 3.904348999999999847e+01
4.014999999999999858e+01 3.463573999999999842e+01
4.020000000000000284e+01 1.290334000000000003e+01
4.025000000000000000e+01 3.461693000000000353e+01
4.029999999999999716e+01 2.674369000000000085e+01
4.035000000000000142e+01 4.453542999999999807e+01
4.039999999999999858e+01 3.251856999999999687e+01
4.045000000000000284e+01 1.936196999999999946e+01
4.050000000000000000e+01 2.766566999999999865e+01
4.054999999999999716e+01 4.054549999999999699e+01
4.060000000000000142e+01 2.013382999999999967e+01
4.064999999999999858e+01 4.140507000000000204e+01
4.070000000000000284e+01 2.353003000000000000e+01
4.075000000000000000e+01 1.873960999999999899e+01
4.079999999999999716e+01 3.909714000000000311e+01
4.085000000000000142e+01 1.010322999999999993e+01
4.089999999999999858e+01 3.519997999999999649e+01
4.095000000000000284e+01 2.329851000000000028e+01
4.100000000000000000e+01 3.621914000000000300e+01
4.104999999999999716e+01 2.292414000000000129e+01
4.110000000000000142e+01 2.050620999999999938e+01
4.114999999999999858e+01 4.363669000000000153e+01
4.120000000000000284e+01 2.910594000000000037e+01
4.125000000000000000e+01 2.826816000000000173e+01
4.129999999999999716e+01 2.877338999999999913e+01
4.135000000000000142e+01 4.645127999999999702e+01
4.139999999999999858e+01 1.348572000000000060e+01
4.145000000000000284e+01 4.363810999999999751e+01
4.150000000000000000e+01 1.797756000000000043e+01
4.154999999999999716e+01 2.399852999999999881e+01
4.160000000000000142e+01 3.584058000000000277e+01
4.164999999999999858e+01 3.639567000000000263e+01
4.170000000000000284e+01 3.423313000000000272e+01
4.175000000000000000e+01 2.445996999999999844e+01
4.179999999999999716e+01 1.998423999999999978e+01
4.185000000000000142e+01 2.347397000000000133e+01
4.189999999999999858e+01 3.179091000000000022e+01
4.195000000000000284e+01 3.683406000000000091e+01
4.200000000000000000e+01 2.564058999999999955e+01
4.204999999999999716e+01 2.080999999999999872e+01
4.210000000000000142e+01 4.973449999999999704e+01
4.214999999999999858e+01 3.310036000000000200e+01
4.220000000000000284e+01 3.597332000000000107e+01
4.225000000000000000e+01 2.511384999999999934e+01
4.229999999999999716e+01 2.986423999999999879e+01
4.235000000000000142e+01 3.880948000000000064e+01
4.239999999999999858e+01 2.718830000000000169e+01
4.245000000000000284e+01 2.127301999999999893e+01
4.250000000000000000e+01 3.776505999999999830e+01
4.254999999999999716e+01 3.222608999999999924e+01
4.260000000000000142e+01 4.021014000000000266e+01
4.264999999999999858e+01 1.352153000000000027e+01
4.270000000000000284e+01 3.712727000000000288e+01
4.275000000000000000e+01 4.515991000000000355e+01
4.279999999999999716e+01 2.745486000000000004e+01
4.285000000000000142e+01 2.822167999999999921e+01
4.289999999999999858e+01 3.121161000000000030e+01
4.295000000000000284e+01 3.735435999999999979e+01
4.300000000000000000e+01 4.199043000000000347e+01
4.304999999999999716e+01 5.563056000000000267e+01
4.310000000000000142e+01 3.572343000000000046e+01
4.314999999999999858e+01 3.510822000000000287e+01
4.320000000000000284e+01 3.174499000000000137e+01
4.325000000000000000e+01 4.198405000000000342e+01
4.329999999999999716e+01 1.834415999999999869e+01
4.335000000000000142e+01 2.776218000000000075e+01
4.339999999999999858e+01 4.835103000000000151e+01
4.345000000000000284e+01 2.719759000000000171e+01
4.350000000000000000e+01 2.725401000000000096e+01
4.354999999999999716e+01 2.830323999999999884e+01
4.360000000000000142e+01 2.986944000000000088e+01
4.364999999999999858e+01 5.063942999999999728e+01
4.370000000000000284e+01 2.662433000000000050e+01
4.375000000000000000e+01 2.542313000000000045e+01
4.379999999999999716e+01 4.853403000000000134e+01
4.385000000000000142e+01 5.009468999999999994e+01
4.389999999999999858e+01 3.281978000000000151e+01
4.395000000000000284e+01 3.419991999999999877e+01
4.400000000000000000e+01 1.852046999999999954e+01
4.404999999999999716e+01 3.228828000000000031e+01
4.410000000000000142e+01 3.829167000000000343e+01
4.414999999999999858e+01 3.293601999999999919e+01
4.420000000000000284e+01 2.196067000000000036e+01
4.425000000000000000e+01 3.597299000000000291e+01
4.429999999999999716e+01 3.795864999999999867e+01
4.435000000000000142e+01 2.449494999999999933e+01
4.439999999999999858e+01 1.951231999999999900e+01
4.445000000000000284e+01 2.771159000000000106e+01
4.450000000000000000e+01 3.335815999999999804e+01
4.454999999999999716e+01 3.929267999999999716e+01
4.460000000000000142e+01 2.867749999999999844e+01
4.464999999999999858e+01 2.421687000000000012e+01
4.470000000000000284e+01 3.555004999999999882e+01
4.475000000000000000e+01 7.771919999999999717e+00
4.479999999999999716e+01 1.977393999999999963e+01
4.485000000000000142e+01 3.607625999999999777e+01
4.489999999999999858e+01 4.729236999999999824e+01
4.495000000000000284e+01 2.945544999999999902e+01
4.500000000000000000e+01 3.723017999999999716e+01
4.504999999999999716e+01 2.156304000000000087e+01
4.510000000000000142e+01 3.375316999999999723e+01
4.514999999999999858e+01 3.012769000000000119e+01
4.520000000000000284e+01 1.750589000000000084e+01
4.525000000000000000e+01 2.478469000000000122e+01
4.529999999999999716e+01 3.500757999999999726e+01
4.535000000000000142e+01 2.282814000000000121e+01
4.539999999999999858e+01 3.506069999999999709e+01
4.545000000000000284e+01 2.864186000000000121e+01
4.550000000000000000e+01 2.849496999999999858e+01
4.554999999999999716e+01 4.403298999999999808e+01
4.560000000000000142e+01 2.621011000000000024e+01
4.564999999999999858e+01 2.863946999999999932e+01
4.570000000000000284e+01 4.259154999999999802e+01
4.575000000000000000e+01 3.021336000000000155e+01
4.579999999999999716e+01 3.097290999999999883e+01
4.585000000000000142e+01 3.444747000000000270e+01
4.589999999999999858e+01 2.437796000000000163e+01
4.595000000000000284e+01 2.631401999999999930e+01
4.600000000000000000e+01 2.086366999999999905e+01
4.604999999999999716e+01 2.787920000000000087e+01
4.610000000000000142e+01 4.669586999999999932e+01
4.614999999999999858e+01 3.815601000000000198e+01
4.620000000000000284e+01 3.681716999999999729e+01
4.625000000000000000e+01 4.849309999999999832e+01
4.629999999999999716e+01 3.529934000000000083e+01
4.635000000000000142e+01 3.189795000000000158e+01
4.639999999999999858e+01 3.474110999999999905e+01
4.645000000000000284e+01 3.584138999999999697e+01
4.650000000000000000e+01 2.519679999999999964e+01
4.654999999999999716e+01 3.093240000000000123e+01
4.660000000000000142e+01 2.783437999999999946e+01
4.664999999999999858e+01 4.703752000000000066e+01
4.670000000000000284e+01 3.243587999999999738e+01
4.675000000000000000e+01 1.719113000000000113e+01
4.679999999999999716e+01 2.546483999999999881e+01
4.685000000000000142e+01 9.051600000000000534e+00
4.689999999999999858e+01 1.104912000000000027e+01
4.695000000000000284e+01 1.741831000000000174e+01
4.700000000000000000e+01 2.886137000000000086e+01
4.704999999999999716e+01 2.659206000000000003e+01
4.710000000000000142e+01 2.491034000000000148e+01
4.714999999999999858e+01 1.614853000000000094e+01
4.720000000000000284e+01 2.765604000000000084e+01
4.725000000000000000e+01 2.014538999999999902e+01
4.729999999999999716e+01 3.894227999999999668e+01
4.735000000000000142e+01 1.189981000000000044e+01
4.739999999999999858e+01 2.700516999999999967e+01
4.745000000000000284e+01 2.423702000000000112e+01
4.750000000000000000e+01 3.410665999999999798e+01
4.754999999999999716e+01 2.784718000000000160e+01
4.760000000000000142e+01 2.420382000000000033e+01
4.764999999999999858e+01 3.390621000000000151e+01
4.770000000000000284e+01 3.239887000000000228e+01
4.775000000000000000e+01 2.441832000000000136e+01
4.779999999999999716e+01 2.371325999999999823e+01
4.785000000000000142e+01 1.906963999999999970e+01
4.789999999999999858e+01 2.584495000000000076e+01
4.795000000000000284e+01 2.270728000000000080e+01
4.800000000000000000e+01 4.186798000000000286e+01
4.804999999999999716e+01 3.752962000000000131e+01
4.810000000000000142e+01 1.529304999999999914e+01
4.814999999999999858e+01 3.969492999999999938e+01
4.820000000000000284e+01 2.969070999999999927e+01
4.825000000000000000e+01 3.411491999999999791e+01
4.829999999999999716e+01 1.070579000000000036e+01
4.835000000000000142e+01 3.141557999999999851e+01
4.839999999999999858e+01 1.370466000000000051e+01
4.845000000000000284e+01 4.106503000000000014e+01
4.850000000000000000e+01 3.630496999999999730e+01
4.854999999999999716e+01 3.774414999999999765e+01
4.860000000000000142e+01 2.187747999999999848e+01
4.864999999999999858e+01 1.940983999999999909e+01
4.870000000000000284e+01 1.650119000000000113e+01
4.875000000000000000e+01 2.684873999999999938e+01
4.879999999999999716e+01 2.809583999999999904e+01
4.885000000000000142e+01 2.680827000000000027e+01
4.889999999999999858e+01 3.740787000000000262e+01
4.895000000000000284e+01 1.409684999999999988e+01
4.900000000000000000e+01 3.460936000000000234e+01
4.904999999999999716e+01 1.631588999999999956e+01
4.910000000000000142e+01 3.610005999999999915e+01
4.914999999999999858e+01 2.173424999999999940e+01
4.920000000000000284e+01 7.420608000000000004e+01
4.925000000000000000e+01 3.246775000000000233e+01
4.929999999999999716e+01 3.135322999999999993e+01
4.935000000000000142e+01 3.045516999999999896e+01
4.939999999999999858e+01 6.421680999999999528e+01
4.945000000000000284e+01 3.212642000000000309e+01
4.950000000000000000e+01 2.442464999999999975e+01
4.954999999999999716e+01 1.256194999999999951e+01
4.960000000000000142e+01 3.684223000000000070e+01
4.964999999999999858e+01 3.250641999999999854e+01
4.970000000000000284e+01 3.264963000000000193e+01
4.975000000000000000e+01 2.221688999999999936e+01
4.979999999999999716e+01 3.220179000000000258e+01
4.985000000000000142e+01 1.923178000000000054e+01
4.989999999999999858e+01 3.667087999999999681e+01
4.995000000000000284e+01 2.730895999999999901e+01
5.000000000000000000e+01 1.677548000000000172e+01
5.004999999999999716e+01 2.210150000000000148e+01
5.010000000000000142e+01 1.242387000000000086e+01
5.014999999999999858e+01 3.396958999999999662e+01
5.020000000000000284e+01 2.046214000000000155e+01
5.025000000000000000e+01 2.352133999999999858e+01
5.029999999999999716e+01 1.397397999999999918e+01
5.035000000000000142e+01 2.829559000000000069e+01
5.039999999999999858e+01 2.226526000000000138e+01
5.045000000000000284e+01 4.176510999999999996e+01
5.050000000000000000e+01 2.506212999999999980e+01
5.054999999999999716e+01 3.806723000000000212e+01
5.060000000000000142e+01 3.204574999999999818e+01
5.064999999999999858e+01 2.271735999999999933e+01
5.070000000000000284e+01 3.745532000000000039e+01
5.075000000000000000e+01 5.188504999999999967e+01
5.079999999999999716e+01 2.332187000000000054e+01
5.085000000000000142e+01 5.053914000000000328e+01
5.089999999999999858e+01 3.529757000000000033e+01
5.095000000000000284e+01 1.902399000000000129e+01
5.100000000000000000e+01 3.491521000000000186e+01
5.104999999999999716e+01 1.836648999999999887e+01
5.110000000000000142e+01 1.897888000000000019e+01
5.114999999999999858e+01 2.485323999999999955e+01
5.120000000000000284e+01 7.680049999999999599e+00
5.125000000000000000e+01 3.164331999999999923e+01
5.129999999999999716e+01 2.247100999999999971e+01
5.135000000000000142e+01 1.680618000000000123e+01
5.139999999999999858e+01 1.549615000000000009e+01
5.145000000000000284e+01 2.249560999999999922e+01
5.150000000000000000e+01 2.919813999999999865e+01
5.154999999999999716e+01 2.005622999999999934e+01
5.160000000000000142e+01 2.409290999999999983e+01
5.164999999999999858e+01 2.915975999999999857e+01
5.170000000000000284e+01 2.147302000000000177e+01
5.175000000000000000e+01 1.962944999999999851e+01
5.179999999999999716e+01 2.274223999999999890e+01
5.185000000000000142e+01 5.435307999999999851e+01
5.189999999999999858e+01 1.393497999999999948e+01
5.195000000000000284e+01 1.766467000000000098e+01
5.200000000000000000e+01 3.609617999999999682e+01
5.204999999999999716e+01 2.454024000000000072e+01
5.210000000000000142e+01 2.208236000000000132e+01
5.214999999999999858e+01 2.382066999999999979e+01
5.220000000000000284e+01 1.622428000000000026e+01
5.225000000000000000e+01 1.560800000000000054e+01
5.229999999999999716e+01 3.176721999999999824e+01
5.235000000000000142e+01 2.258238000000000056e+01
5.239999999999999858e+01 6.138653999999999655e+01
5.245000000000000284e+01 1.414872000000000085e+01
5.250000000000000000e+01 3.282070999999999827e+01
5.254999999999999716e+01 1.354936999999999969e+01
5.260000000000000142e+01 3.537575999999999965e+01
5.264999999999999858e+01 1.649558999999999997e+01
5.270000000000000284e+01 4.335596000000000316e+01
5.275000000000000000e+01 1.939752000000000010e+01
5.279999999999999716e+01 3.534176999999999680e+01
5.285000000000000142e+01 2.377302999999999855e+01
5.289999999999999858e+01 7.406259999999999621e+00
5.295000000000000284e+01 3.719514000000000209e+01
5.300000000000000000e+01 2.122856000000000165e+01
5.304999999999999716e+01 2.457632999999999868e+01
5.310000000000000142e+01 3.213371999999999673e+01
5.314999999999999858e+01 9.700300000000000367e+00
5.320000000000000284e+01 5.092654999999999887e+01
5.325000000000000000e+01 3.437022999999999939e+01
5.329999999999999716e+01 1.947832999999999970e+01
5.335000000000000142e+01 1.237529999999999930e+01
5.339999999999999858e+01 1.733160000000000167e+01
5.345000000000000284e+01 2.454060000000000130e+01
5.350000000000000000e+01 3.032964000000000127e+01
5.354999999999999716e+01 3.985428999999999888e+01
5.360000000000000142e+01 3.224831999999999965e+01
5.364999999999999858e+01 1.954899999999999949e+01
5.370000000000000284e+01 3.182410000000000139e+01
5.375000000000000000e+01 3.871484000000000236e+01
5.379999999999999716e+01 2.383665999999999840e+01
5.385000000000000142e+01 3.283041000000000054e+01
5.389999999999999858e+01 2.536595000000000155e+01
5.395000000000000284e+01 3.806123000000000189e+01
5.400000000000000000e+01 1.827477000000000018e+01
5.404999999999999716e+01 2.590747000000000000e+01
5.410000000000000142e+01 2.881697000000000131e+01
5.414999999999999858e+01 2.887180999999999997e+01
5.420000000000000284e+01 3.377573999999999899e+01
5.425000000000000000e+01 2.618244999999999933e+01
5.429999999999999716e+01 4.381927999999999912e+01
5.435000000000000142e+01 3.432321999999999917e+01
5.439999999999999858e+01 2.058436999999999983e+01
5.445000000000000284e+01 3.486021999999999821e+01
5.450000000000000000e+01 3.531004000000000076e+01
5.454999999999999716e+01 4.649833000000000283e+01
5.460000000000000142e+01 2.290484000000000009e+01
5.464999999999999858e+01 1.533919999999999995e+01
5.470000000000000284e+01 3.498371999999999815e+01
5.475000000000000000e+01 2.546743999999999986e+01
5.479999999999999716e+01 2.496953999999999851e+01
5.485000000000000142e+01 1.138307999999999964e+01
5.489999999999999858e+01 8.829969999999999430e+00
5.495000000000000284e+01 2.388260000000000005e+01
5.500000000000000000e+01 3.482777999999999707e+01
5.504999999999999716e+01 4.704489000000000232e+01
5.510000000000000142e+01 2.623473999999999862e+01
5.514999999999999858e+01 3.036792000000000158e+01
5.520000000000000284e+01 1.958141000000000176e+01
5.525000000000000000e+01 3.495483000000000118e+01
5.529999999999999716e+01 3.576673000000000258e+01
5.535000000000000142e+01 2.009362000000000137e+01
5.539999999999999858e+01 3.050424999999999898e+01
5.545000000000000284e+01 2.444598999999999833e+01
5.550000000000000000e+01 1.694634999999999891e+01
5.554999999999999716e+01 1.957402000000000086e+01
5.560000000000000142e+01 1.666103000000000023e+01
5.564999999999999858e+01 8.424279999999999546e+00
5.570000000000000284e+01 2.267884000000000100e+01
5.575000000000000000e+01 1.595101000000000013e+01
5.579999999999999716e+01 2.283859999999999957e+01
5.585000000000000142e+01 2.725538999999999845e+01
5.589999999999999858e+01 8.184699999999999420e+00
5.595000000000000284e+01 3.061895000000000167e+01
5.600000000000000000e+01 4.469131000000000142e+01
5.604999999999999716e+01 2.441642999999999830e+01
5.610000000000000142e+01 3.524777999999999878e+01
5.614999999999999858e+01 1.848383000000000109e+01
5.620000000000000284e+01 2.113805999999999941e+01
5.625000000000000000e+01 1.978752000000000066e+01
5.629999999999999716e+01 3.020328999999999908e+01
5.635000000000000142e+01 3.513130000000000308e+01
5.639999999999999858e+01 2.227440999999999960e+01
5.645000000000000284e+01 2.978599000000000174e+01
5.650000000000000000e+01 1.360685999999999929e+01
5.654999999999999716e+01 3.000718000000000174e+01
5.660000000000000142e+01 1.851484999999999914e+01
5.664999999999999858e+01 2.876347000000000165e+01
5.670000000000000284e+01 8.576999999999999957e+00
5.675000000000000000e+01 2.379764000000000124e+01
5.679999999999999716e+01 2.399201000000000050e+01
5.685000000000000142e+01 5.676650000000000063e+01
5.689999999999999858e+01 1.171640000000000015e+01
5.695000000000000284e+01 2.361511000000000138e+01
5.700000000000000000e+01 8.210670000000000357e+00
5.704999999999999716e+01 3.080735999999999919e+01
5.710000000000000142e+01 5.712451000000000079e+01
5.714999999999999858e+01 1.907367999999999952e+01
5.720000000000000284e+01 1.725675000000000026e+01
5.725000000000000000e+01 1.976591000000000165e+01
5.729999999999999716e+01 1.257224000000000075e+01
5.735000000000000142e+01 2.352577000000000140e+01
5.739999999999999858e+01 2.560802999999999940e+01
5.745000000000000284e+01 1.808570999999999884e+01
5.750000000000000000e+01 2.093747000000000114e+01
5.754999999999999716e+01 4.498785000000000167e+01
5.760000000000000142e+01 3.587783000000000300e+01
5.764999999999999858e+01 3.706615000000000038e+01
5.770000000000000284e+01 4.417098000000000013e+01
5.775000000000000000e+01 3.953347999999999729e+01
5.779999999999999716e+01 2.775394000000000005e+01
5.785000000000000142e+01 4.280913000000000324e+01
5.789999999999999858e+01 2.428072999999999837e+01
5.795000000000000284e+01 1.988063999999999965e+01
5.800000000000000000e+01 1.032357999999999976e+01
5.804999999999999716e+01 3.793390999999999735e+01
5.810000000000000142e+01 1.323625000000000007e+01
5.814999999999999858e+01 6.038362999999999658e+01
5.820000000000000284e+01 2.232994000000000057e+01
5.825000000000000000e+01 2.025702000000000069e+01
5.829999999999999716e+01 1.773154999999999859e+01
5.835000000000000142e+01 2.763163000000000125e+01
5.839999999999999858e+01 5.145671000000000106e+01
5.845000000000000284e+01 3.547276999999999703e+01
5.850000000000000000e+01 3.856499999999999773e+01
5.854999999999999716e+01 3.180225000000000080e+01
5.860000000000000142e+01 2.424683999999999884e+01
5.864999999999999858e+01 2.063791000000000153e+01
5.870000000000000284e+01 2.665512000000000015e+01
5.875000000000000000e+01 3.500581999999999994e+01
5.879999999999999716e+01 4.328587999999999880e+01
5.885000000000000142e+01 1.411618999999999957e+01
5.889999999999999858e+01 9.586499999999999133e+00
5.895000000000000284e+01 2.228759000000000157e+01
5.900000000000000000e+01 1.138519999999999932e+01
5.904999999999999716e+01 3.305364000000000146e+01
5.910000000000000142e+01 4.317137000000000313e+01
5.914999999999999858e+01 5.731150000000000233e+01
5.920000000000000284e+01 1.799754000000000076e+01
5.925000000000000000e+01 4.383619999999999806e+01
5.929999999999999716e+01 2.836135000000000161e+01
5.935000000000000142e+01 1.523287000000000013e+01
5.939999999999999858e+01 2.990682999999999936e+01
5.945000000000000284e+01 2.386614000000000146e+01
5.950000000000000000e+01 1.465879999999999939e+01
5.954999999999999716e+01 2.961164000000000129e+01
5.960000000000000142e+01 3.855798000000000059e+01
5.964999999999999858e+01 2.972651000000000110e+01
5.970000000000000284e+01 5.613940999999999804e+01
5.975000000000000000e+01 8.790448000000000661e+01
5.979999999999999716e+01 1.460017000000000031e+01
5.985000000000000142e+01 1.925364000000000075e+01
5.989999999999999858e+01 2.903696000000000055e+01
5.995000000000000284e+01 2.421790999999999983e+01
6.000000000000000000e+01 3.232802000000000220e+01
6.004999999999999716e+01 1.616992000000000118e+01
6.010000000000000142e+01 1.793227999999999867e+01
6.014999999999999858e+01 1.352594999999999992e+01
6.020000000000000284e+01 2.972501000000000104e+01
6.025000000000000000e+01 1.160708999999999946e+01
6.029999999999999716e+01 1.826351000000000013e+01
6.035000000000000142e+01 4.781067000000000178e+01
6.039999999999999858e+01 1.175675000000000026e+01
6.045000000000000284e+01 3.340073000000000292e+01
6.050000000000000000e+01 4.371461000000000041e+01
6.054999999999999716e+01 2.716995000000000005e+01
6.060000000000000142e+01 1.607743999999999929e+01
6.064999999999999858e+01 9.522949999999999804e+00
6.070000000000000284e+01 4.225278999999999741e+01
6.075000000000000000e+01 2.534965000000000046e+01
6.079999999999999716e+01 1.384613000000000049e+01
6.085000000000000142e+01 1.760971999999999937e+01
6.089999999999999858e+01 1.227698000000000000e+01
6.095000000000000284e+01 1.870916000000000068e+01
6.100000000000000000e+01 7.057459999999999845e+00
6.104999999999999716e+01 1.303589000000000020e+01
6.110000000000000142e+01 2.745704999999999885e+01
6.114999999999999858e+01 2.198398999999999859e+01
6.120000000000000284e+01 3.313642999999999716e+01
6.125000000000000000e+01 1.739511999999999858e+01
6.129999999999999716e+01 2.427693000000000012e+01
6.135000000000000142e+01 2.884322999999999837e+01
6.139999999999999858e+01 6.349564999999999770e+01
6.145000000000000284e+01 1.480014000000000074e+01
6.150000000000000000e+01 2.593647999999999954e+01
6.154999999999999716e+01 4.699763000000000090e+01
6.160000000000000142e+01 6.047760000000000247e+01
6.164999999999999858e+01 3.645906000000000091e+01
6.170000000000000284e+01 3.328490000000000038e+01
6.175000000000000000e+01 1.681614000000000075e+01
6.179999999999999716e+01 1.915361000000000047e+01
6.185000000000000142e+01 9.314479999999999649e+00
6.189999999999999858e+01 1.679879000000000033e+01
6.195000000000000284e+01 1.896412000000000120e+01
6.200000000000000000e+01 3.878457000000000221e+01
6.204999999999999716e+01 3.627230000000000132e+01
6.210000000000000142e+01 1.021171999999999969e+01
6.214999999999999858e+01 1.057962999999999987e+01
6.220000000000000284e+01 6.691410999999999376e+01
6.225000000000000000e+01 2.550962000000000174e+01
6.229999999999999716e+01 1.342149000000000036e+01
6.235000000000000142e+01 2.498975000000000080e+01
6.239999999999999858e+01 1.624256000000000100e+01
6.245000000000000284e+01 2.632298000000000116e+01
6.250000000000000000e+01 2.427093999999999951e+01
6.254999999999999716e+01 3.068383000000000038e+01
6.260000000000000142e+01 1.699463000000000079e+01
6.264999999999999858e+01 6.653231999999999857e+01
6.270000000000000284e+01 3.110334999999999894e+01
6.275000000000000000e+01 8.013560000000000016e+00
6.279999999999999716e+01 2.102445000000000164e+01
6.285000000000000142e+01 2.057097999999999871e+01
6.289999999999999858e+01 4.417743999999999716e+01
6.295000000000000284e+01 3.913546000000000191e+01
6.300000000000000000e+01 1.800424199999999928e+02
6.304999999999999716e+01 1.708483999999999980e+01
6.310000000000000142e+01 2.630374000000000123e+01
6.314999999999999858e+01 2.107028999999999996e+01
6.320000000000000284e+01 1.182802000000000042e+01
6.325000000000000000e+01 1.601453000000000060e+01
6.329999999999999716e+01 4.299128000000000327e+01
6.335000000000000142e+01 5.854876000000000147e+01
6.339999999999999858e+01 2.039303999999999917e+01
6.345000000000000284e+01 1.654007999999999967e+01
6.350000000000000000e+01 3.442351000000000028e+01
6.354999999999999716e+01 6.736533000000000015e+01
6.360000000000000142e+01 2.901118999999999915e+01
6.364999999999999858e+01 3.648906999999999812e+01
6.370000000000000284e+01 1.670164000000000115e+01
6.375000000000000000e+01 9.650342000000000553e+01
6.379999999999999716e+01 2.151339000000000112e+01
6.385000000000000142e+01 3.147785999999999973e+01
6.389999999999999858e+01 1.206423000000000023e+01
6.395000000000000284e+01 1.428037999999999919e+01
6.400000000000000000e+01 3.241723999999999961e+01
6.404999999999999716e+01 3.185024999999999906e+01
6.409999999999999432e+01 3.844279000000000224e+01
6.415000000000000568e+01 2.324964999999999904e+01
6.420000000000000284e+01 4.344355000000000189e+01
6.425000000000000000e+01 3.843041999999999803e+01
6.429999999999999716e+01 4.445665999999999940e+01
6.434999999999999432e+01 1.785882000000000147e+01
6.440000000000000568e+01 1.394725999999999999e+01
6.445000000000000284e+01 1.519957999999999920e+01
6.450000000000000000e+01 8.599759999999999849e+00
6.454999999999999716e+01 3.681016999999999939e+01
6.459999999999999432e+01 8.733441999999999439e+01
6.465000000000000568e+01 6.393231999999999715e+01
6.470000000000000284e+01 2.510557000000000016e+01
6.475000000000000000e+01 1.090385700000000071e+02
6.479999999999999716e+01 4.649989999999999668e+01
6.484999999999999432e+01 5.239410999999999774e+01
6.490000000000000568e+01 2.160263000000000133e+01
6.495000000000000284e+01 4.920604999999999762e+01
6.500000000000000000e+01 3.934474000000000160e+01
6.504999999999999716e+01 2.285114000000000090e+01
6.509999999999999432e+01 3.675386000000000308e+01
6.515000000000000568e+01 3.266456999999999766e+01
6.520000000000000284e+01 9.893420000000000769e+00
6.525000000000000000e+01 3.651004999999999967e+01
6.529999999999999716e+01 3.179892999999999859e+01
6.534999999999999432e+01 1.988913000000000153e+01
6.540000000000000568e+01 4.154890999999999934e+01
6.545000000000000284e+01 1.441348999999999947e+01
6.550000000000000000e+01 3.254540000000000077e+01
6.554999999999999716e+01 5.383471999999999724e+01
6.559999999999999432e+01 1.649623000000000062e+01
6.565000000000000568e+01 2.240698000000000079e+01
6.570000000000000284e+01 1.628416999999999959e+01
6.575000000000000000e+01 2.294215000000000160e+01
6.579999999999999716e+01 1.308914000000000044e+01
6.584999999999999432e+01 4.183433999999999742e+01
6.590000000000000568e+01 3.830537000000000347e+01
6.595000000000000284e+01 5.375251000000000090e+01
6.600000000000000000e+01 2.044272000000000133e+01
6.604999999999999716e+01 3.532936000000000121e+01
6.609999999999999432e+01 6.503940000000000055e+01
6.615000000000000568e+01 3.304252000000000322e+01
6.620000000000000284e+01 3.192157999999999873e+01
6.625000000000000000e+01 1.249058999999999919e+01
6.629999999999999716e+01 2.178905999999999921e+01
6.634999999999999432e+01 2.286628999999999934e+01
6.640000000000000568e+01 6.419692999999999472e+01
6.645000000000000284e+01 3.513895000000000124e+01
6.650000000000000000e+01 1.693673000000000073e+01
6.654999999999999716e+01 3.302853999999999957e+01
6.659999999999999432e+01 3.911301000000000272e+01
6.665000000000000568e+01 2.792304000000000030e+01
6.670000000000000284e+01 2.490670000000000073e+01
6.675000000000000000e+01 1.811152999999999835e+01
6.679999999999999716e+01 2.253969999999999985e+01
6.684999999999999432e+01 5.679189999999999827e+01
6.690000000000000568e+01 1.950044000000000111e+01
6.695000000000000284e+01 1.552431999999999945e+01
6.700000000000000000e+01 1.231057000000000023e+01
6.704999999999999716e+01 4.170618000000000336e+01
6.709999999999999432e+01 2.568758000000000052e+01
6.715000000000000568e+01 2.018046999999999969e+01
6.720000000000000284e+01 1.179809000000000019e+01
6.725000000000000000e+01 1.239962000000000053e+01
6.729999999999999716e+01 1.088899999999999935e+01
6.734999999999999432e+01 2.525496000000000052e+01
6.740000000000000568e+01 1.710797000000000168e+01
6.745000000000000284e+01 4.320933000000000135e+01
6.750000000000000000e+01 2.421929000000000087e+01
6.754999999999999716e+01 2.106153000000000119e+01
6.759999999999999432e+01 2.781174999999999997e+01
6.765000000000000568e+01 1.608486999999999867e+01
6.770000000000000284e+01 1.674803999999999959e+01
6.775000000000000000e+01 3.993075000000000330e+01
6.779999999999999716e+01 1.014325000000000010e+01
6.784999999999999432e+01 5.117793000000000347e+01
6.790000000000000568e+01 1.359137999999999913e+01
6.795000000000000284e+01 2.140803000000000011e+01
6.800000000000000000e+01 1.829737000000000080e+01
6.804999999999999716e+01 2.450978999999999886e+01
6.809999999999999432e+01 3.430066000000000059e+01
6.815000000000000568e+01 1.982317000000000107e+01
6.820000000000000284e+01 3.347818000000000183e+01
6.825000000000000000e+01 3.064829999999999899e+01
6.829999999999999716e+01 3.686487000000000336e+01
6.834999999999999432e+01 1.204809000000000019e+01
6.840000000000000568e+01 3.023171999999999926e+01
6.845000000000000284e+01 3.076903000000000077e+01
6.850000000000000000e+01 1.434450000000000003e+01
6.854999999999999716e+01 5.064876999999999896e+01
6.859999999999999432e+01 4.341002000000000294e+01
6.865000000000000568e+01 2.216425999999999874e+01
6.870000000000000284e+01 2.934024000000000143e+01
6.875000000000000000e+01 4.543455000000000155e+01
6.879999999999999716e+01 1.755248999999999882e+01
6.884999999999999432e+01 3.678620000000000090e+01
6.890000000000000568e+01 2.872046999999999883e+01
6.895000000000000284e+01 2.256493000000000038e+01
6.900000000000000000e+01 2.093551000000000073e+01
6.904999999999999716e+01 2.203119999999999834e+01
6.909999999999999432e+01 9.878679999999999239e+00
6.915000000000000568e+01 2.213719299999999919e+02
6.920000000000000284e+01 2.393987999999999872e+01
6.925000000000000000e+01 2.324577999999999989e+01
6.929999999999999716e+01 6.315760999999999825e+01
6.934999999999999432e+01 2.154715899999999920e+02
6.940000000000000568e+01 2.387324999999999875e+01
6.945000000000000284e+01 3.049852999999999881e+01
6.950000000000000000e+01 4.983071000000000339e+01
6.954999999999999716e+01 3.705377000000000010e+01
6.959999999999999432e+01 2.837715000000000032e+01
6.965000000000000568e+01 2.305593999999999966e+01
6.970000000000000284e+01 1.080574000000000012e+01
6.975000000000000000e+01 4.348857000000000284e+01
6.979999999999999716e+01 1.480222999999999978e+01
6.984999999999999432e+01 4.006593000000000160e+01
6.990000000000000568e+01 1.095749999999999957e+01
6.995000000000000284e+01 2.407882999999999996e+01
7.000000000000000000e+01 2.097748999999999953e+01
7.004999999999999716e+01 1.438040999999999947e+01
7.009999999999999432e+01 8.306960000000000122e+00
7.015000000000000568e+01 2.827964000000000055e+01
7.020000000000000284e+01 1.786898000000000053e+01
7.025000000000000000e+01 2.320561999999999969e+01
7.029999999999999716e+01 2.092852999999999852e+01
7.034999999999999432e+01 3.618222999999999701e+01
7.040000000000000568e+01 2.100882000000000005e+01
7.045000000000000284e+01 2.766841000000000150e+01
7.050000000000000000e+01 2.037455999999999889e+01
7.054999999999999716e+01 8.160669000000000040e+01
7.059999999999999432e+01 3.871985000000000099e+01
7.065000000000000568e+01 3.700451000000000334e+01
7.070000000000000284e+01 1.341563999999999979e+01
7.075000000000000000e+01 2.148564999999999969e+01
7.079999999999999716e+01 2.942179000000000144e+01
7.084999999999999432e+01 1.722287999999999997e+01
7.090000000000000568e+01 3.060144999999999982e+01
7.095000000000000284e+01 4.651169999999999760e+01
7.100000000000000000e+01 1.583315999999999946e+01
7.104999999999999716e+01 4.478753999999999991e+01
7.109999999999999432e+01 8.521138000000000545e+01
7.115000000000000568e+01 3.092286999999999964e+01
7.120000000000000284e+01 2.597848000000000113e+01
7.125000000000000000e+01 3.001688000000000045e+01
7.129999999999999716e+01 5.619588999999999857e+01
7.134999999999999432e+01 2.057179000000000002e+01
7.140000000000000568e+01 3.050591999999999970e+01
7.145000000000000284e+01 2.612497000000000114e+01
7.150000000000000000e+01 1.276575799999999958e+02
7.154999999999999716e+01 1.622533999999999921e+01
7.159999999999999432e+01 2.544306999999999874e+01
7.165000000000000568e+01 2.210024999999999906e+01
7.170000000000000284e+01 5.209398999999999802e+01
7.175000000000000000e+01 1.037955999999999968e+01
7.179999999999999716e+01 1.416883999999999943e+01
7.184999999999999432e+01 2.445983000000000018e+01
7.190000000000000568e+01 2.090302000000000149e+01
7.195000000000000284e+01 4.627548999999999779e+01
7.200000000000000000e+01 2.097720999999999947e+01
7.204999999999999716e+01 2.869487000000000165e+01
7.209999999999999432e+01 3.360717999999999961e+01
7.215000000000000568e+01 6.378316999999999837e+01
7.220000000000000284e+01 1.735949000000000098e+01
7.225000000000000000e+01 3.959920999999999935e+01
7.229999999999999716e+01 3.762946000000000168e+01
7.234999999999999432e+01 5.078425000000000011e+01
7.240000000000000568e+01 3.618337999999999965e+01
7.245000000000000284e+01 9.856376000000000204e+01
7.250000000000000000e+01 2.764436999999999856e+01
7.254999999999999716e+01 2.617025999999999897e+01
7.259999999999999432e+01 5.095479000000000269e+01
7.265000000000000568e+01 1.256728000000000023e+01
7.270000000000000284e+01 4.867163999999999646e+01
7.275000000000000000e+01 7.561458000000000368e+01
7.279999999999999716e+01 2.430296999999999841e+01
7.284999999999999432e+01 1.967876000000000047e+01
7.290000000000000568e+01 7.720909999999999940e+00
7.295000000000000284e+01 3.591407000000000238e+01
7.300000000000000000e+01 3.456748000000000332e+01
7.304999999999999716e+01 1.961639999999999873e+01
7.309999999999999432e+01 2.666094999999999970e+01
7.315000000000000568e+01 4.379225999999999885e+01
7.320000000000000284e+01 2.489264999999999972e+01
7.325000000000000000e+01 3.637201000000000306e+01
7.329999999999999716e+01 2.056431999999999860e+01
7.334999999999999432e+01 3.819216000000000122e+01
7.340000000000000568e+01 4.517499999999999716e+01
7.345000000000000284e+01 2.270091999999999999e+01
7.350000000000000000e+01 3.332827999999999946e+01
7.354999999999999716e+01 3.381701000000000334e+01
7.359999999999999432e+01 1.765822000000000003e+01
7.365000000000000568e+01 2.398594999999999899e+01
7.370000000000000284e+01 3.042390999999999934e+01
7.375000000000000000e+01 1.179707999999999934e+01
7.379999999999999716e+01 1.307210000000000072e+01
7.384999999999999432e+01 3.444247000000000014e+01
7.390000000000000568e+01 2.412143999999999977e+01
7.395000000000000284e+01 3.585831000000000301e+01
7.400000000000000000e+01 2.295821000000000112e+01
7.404999999999999716e+01 4.205664000000000158e+01
7.409999999999999432e+01 2.333436999999999983e+01
7.415000000000000568e+01 1.693936000000000064e+01
7.420000000000000284e+01 2.125789999999999935e+01
7.425000000000000000e+01 2.359976999999999947e+01
7.429999999999999716e+01 3.179160999999999859e+01
7.434999999999999432e+01 3.494503000000000270e+01
7.440000000000000568e+01 9.756370000000000431e+00
7.445000000000000284e+01 4.162689000000000306e+01
7.450000000000000000e+01 1.878416999999999959e+01
7.454999999999999716e+01 4.365737000000000023e+01
7.459999999999999432e+01 2.554523999999999972e+01
7.465000000000000568e+01 1.852720000000000056e+01
7.470000000000000284e+01 4.109409999999999741e+01
7.475000000000000000e+01 5.855719999999999814e+00
7.479999999999999716e+01 1.821365000000000123e+01
7.484999999999999432e+01 2.511506999999999934e+01
7.490000000000000568e+01 2.333990999999999971e+01
7.495000000000000284e+01 2.798558999999999841e+01
7.500000000000000000e+01 2.006565000000000154e+01
7.504999999999999716e+01 4.268424000000000262e+01
7.509999999999999432e+01 8.800769999999999982e+00
7.515000000000000568e+01 5.153696999999999662e+01
7.520000000000000284e+01 4.020897000000000077e+01
7.525000000000000000e+01 8.752520000000000522e+00
7.529999999999999716e+01 2.240757999999999939e+01
7.534999999999999432e+01 1.883445000000000036e+01
7.540000000000000568e+01 1.992585000000000051e+01
7.545000000000000284e+01 6.126483000000000345e+01
7.550000000000000000e+01 3.252382999999999669e+01
7.554999999999999716e+01 1.170687999999999995e+01
7.559999999999999432e+01 4.327553000000000338e+01
7.565000000000000568e+01 3.069621000000000066e+01
7.570000000000000284e+01 4.682717999999999847e+01
7.575000000000000000e+01 3.356338999999999828e+01
7.579999999999999716e+01 1.076970000000000027e+01
7.584999999999999432e+01 1.326148000000000060e+01
7.590000000000000568e+01 3.797775000000000034e+01
7.595000000000000284e+01 2.368580000000000041e+01
7.600000000000000000e+01 2.501467999999999847e+01
7.604999999999999716e+01 8.755760000000000431e+00
7.609999999999999432e+01 8.482128000000000156e+01
7.615000000000000568e+01 3.827790000000000248e+01
7.620000000000000284e+01 1.791491999999999862e+01
7.625000000000000000e+01 4.632851999999999748e+01
7.629999999999999716e+01 3.264041999999999888e+01
7.634999999999999432e+01 3.740512999999999977e+01
7.640000000000000568e+01 2.556689000000000078e+01
7.645000000000000284e+01 1.625347999999999971e+01
7.650000000000000000e+01 3.377673000000000059e+01
7.654999999999999716e+01 2.783099999999999952e+01
7.659999999999999432e+01 2.204920999999999864e+01
7.665000000000000568e+01 4.225688000000000244e+01
7.670000000000000284e+01 2.971416999999999931e+01
7.675000000000000000e+01 2.306966999999999857e+01
7.679999999999999716e+01 4.480787000000000120e+01
7.684999999999999432e+01 3.814690999999999832e+01
7.690000000000000568e+01 2.875911999999999935e+01
7.695000000000000284e+01 1.211834999999999951e+01
7.700000000000000000e+01 3.063411999999999935e+01
7.704999999999999716e+01 2.640144000000000091e+01
7.709999999999999432e+01 3.038886000000000109e+01
7.715000000000000568e+01 1.239730999999999916e+01
7.720000000000000284e+01 2.240409000000000006e+01
7.725000000000000000e+01 1.008575900000000019e+02
7.729999999999999716e+01 2.200243000000000038e+01
7.734999999999999432e+01 3.879285000000000139e+01
7.740000000000000568e+01 2.701681999999999917e+01
7.745000000000000284e+01 2.879643000000000086e+01
7.750000000000000000e+01 1.366055000000000064e+01
7.754999999999999716e+01 3.845192000000000121e+01
7.759999999999999432e+01 2.058622000000000085e+01
7.765000000000000568e+01 1.642239999999999895e+02
7.770000000000000284e+01 3.801102999999999810e+01
7.775000000000000000e+01 9.739850000000000563e+00
7.779999999999999716e+01 2.053939000000000092e+01
7.784999999999999432e+01 1.502637000000000000e+01
7.790000000000000568e+01 4.176727000000000345e+01
7.795000000000000284e+01 3.116991000000000156e+01
7.800000000000000000e+01 2.613944000000000045e+01
7.804999999999999716e+01 2.779728000000000065e+01
7.809999999999999432e+01 1.737932999999999950e+01
7.815000000000000568e+01 1.756134000000000128e+01
7.820000000000000284e+01 2.679167999999999950e+01
7.825000000000000000e+01 1.932948000000000022e+01
7.829999999999999716e+01 4.071976999999999691e+01
7.834999999999999432e+01 2.438679000000000130e+01
7.840000000000000568e+01 2.226123000000000118e+01
7.845000000000000284e+01 5.973393000000000086e+01
7.850000000000000000e+01 6.612309999999999910e+00
7.854999999999999716e+01 2.661536999999999864e+01
7.859999999999999432e+01 3.720262000000000313e+01
7.865000000000000568e+01 1.754897000000000062e+01
7.870000000000000284e+01 1.534373000000000076e+01
7.875000000000000000e+01 2.562058999999999997e+01
7.879999999999999716e+01 1.646266999999999925e+01
7.884999999999999432e+01 2.917924999999999969e+01
7.890000000000000568e+01 4.404874000000000223e+01
7.895000000000000284e+01 3.934118000000000137e+01
7.900000000000000000e+01 3.139060999999999879e+01
7.904999999999999716e+01 3.303817999999999699e+01
7.909999999999999432e+01 4.041816000000000031e+01
7.915000000000000568e+01 6.008149999999999658e+00
7.920000000000000284e+01 1.864082000000000150e+01
7.925000000000000000e+01 1.385051999999999950e+01
7.929999999999999716e+01 2.772888000000000019e+01
7.934999999999999432e+01 2.637821999999999889e+01
7.940000000000000568e+01 1.882451999999999970e+01
7.945000000000000284e+01 3.066336000000000084e+01
7.950000000000000000e+01 7.109248999999999796e+01
7.954999999999999716e+01 8.268399999999999750e+00
7.959999999999999432e+01 3.757558999999999827e+01
7.965000000000000568e+01 1.423432000000000031e+01
7.970000000000000284e+01 2.654361000000000104e+01
7.975000000000000000e+01 1.278964000000000034e+01
7.979999999999999716e+01 2.572345999999999933e+01
7.984999999999999432e+01 2.668601999999999919e+01
7.990000000000000568e+01 2.243318999999999974e+01
7.995000000000000284e+01 1.297686999999999991e+01
8.000000000000000000e+01 1.603787000000000162e+01
8.004999999999999716e+01 3.227414999999999878e+01
8.009999999999999432e+01 4.201189999999999714e+01
8.015000000000000568e+01 1.047818999999999967e+01
8.020000000000000284e+01 3.541188999999999965e+01
8.025000000000000000e+01 2.782547999999999888e+01
8.029999999999999716e+01 2.899828000000000117e+01
8.034999999999999432e+01 3.350005999999999773e+01
8.040000000000000568e+01 6.908177000000000589e+01
8.045000000000000284e+01 3.174070999999999998e+01
8.050000000000000000e+01 2.062380999999999887e+01
8.054999999999999716e+01 2.807768000000000086e+01
8.059999999999999432e+01 2.311522000000000077e+01
8.065000000000000568e+01 4.836119000000000057e+01
8.070000000000000284e+01 2.595292999999999850e+01
8.075000000000000000e+01 4.026066000000000145e+01
8.079999999999999716e+01 3.434476000000000084e+01
8.084999999999999432e+01 4.128643999999999892e+01
8.090000000000000568e+01 1.824007999999999896e+01
8.095000000000000284e+01 1.257009000000000043e+01
8.100000000000000000e+01 2.649604000000000070e+01
8.104999999999999716e+01 1.887272000000000105e+01
8.109999999999999432e+01 1.922838000000000136e+01
8.115000000000000568e+01 3.359358000000000288e+01
8.120000000000000284e+01 2.551470000000000127e+01
8.125000000000000000e+01 2.758258999999999972e+01
8.129999999999999716e+01 2.415272999999999826e+01
8.134999999999999432e+01 3.834942999999999813e+01
8.140000000000000568e+01 1.406422000000000061e+01
8.145000000000000284e+01 8.156844999999999857e+01
8.150000000000000000e+01 3.207164999999999822e+01
8.154999999999999716e+01 2.303599000000000174e+01
8.159999999999999432e+01 1.781581999999999866e+01
8.165000000000000568e+01 3.283366000000000184e+01
8.170000000000000284e+01 3.758803000000000338e+01
8.175000000000000000e+01 1.004881999999999920e+01
8.179999999999999716e+01 1.711027999999999949e+01
8.184999999999999432e+01 3.801498999999999739e+01
8.190000000000000568e+01 3.516252999999999673e+01
8.195000000000000284e+01 2.326388000000000034e+01
8.200000000000000000e+01 2.900673000000000101e+01
8.204999999999999716e+01 1.384046999999999983e+01
8.209999999999999432e+01 2.858136000000000010e+01
8.215000000000000568e+01 1.431823999999999941e+01
8.220000000000000284e+01 2.768901999999999930e+01
8.225000000000000000e+01 3.830834000000000117e+01
8.229999999999999716e+01 2.360897999999999897e+01
8.234999999999999432e+01 1.695578000000000074e+01
8.240000000000000568e+01 1.787839999999999918e+01
8.245000000000000284e+01 1.615918999999999883e+01
8.250000000000000000e+01 3.829411000000000342e+01
8.254999999999999716e+01 4.272198000000000206e+01
8.259999999999999432e+01 3.911863999999999919e+01
8.265000000000000568e+01 2.713325000000000031e+01
8.270000000000000284e+01 3.633104999999999762e+01
8.275000000000000000e+01 3.540305000000000035e+01
8.279999999999999716e+01 1.216585000000000072e+01
8.284999999999999432e+01 3.864003999999999905e+01
8.290000000000000568e+01 4.742282000000000153e+01
8.295000000000000284e+01 1.586354000000000042e+01
8.300000000000000000e+01 3.086856999999999829e+01
8.304999999999999716e+01 1.473048999999999964e+01
8.309999999999999432e+01 6.012395000000000067e+01
8.315000000000000568e+01 2.483990000000000009e+01
8.320000000000000284e+01 3.055009000000000086e+01
8.325000000000000000e+01 4.279176999999999964e+01
8.329999999999999716e+01 3.406721999999999895e+01
8.334999999999999432e+01 3.162988999999999962e+01
8.340000000000000568e+01 1.887511999999999901e+01
8.345000000000000284e+01 2.274515999999999849e+01
8.350000000000000000e+01 2.485460000000000136e+01
8.354999999999999716e+01 2.420232000000000028e+01
8.359999999999999432e+01 4.658901999999999788e+01
8.365000000000000568e+01 6.481620999999999810e+01
8.370000000000000284e+01 3.651017000000000223e+01
8.375000000000000000e+01 1.626828000000000074e+01
8.379999999999999716e+01 1.181315999999999988e+01
8.384999999999999432e+01 1.060411999999999999e+01
8.390000000000000568e+01 2.875953000000000159e+01
8.395000000000000284e+01 1.957198999999999955e+01
8.400000000000000000e+01 2.705064000000000135e+01
8.404999999999999716e+01 6.797593000000000529e+01
8.409999999999999432e+01 2.958952999999999989e+01
8.415000000000000568e+01 5.350269000000000119e+01
8.420000000000000284e+01 3.021632999999999925e+01
8.425000000000000000e+01 3.685345000000000226e+01
8.429999999999999716e+01 1.655685000000000073e+01
8.434999999999999432e+01 9.895799999999999486e+00
8.440000000000000568e+01 5.010137999999999892e+01
8.445000000000000284e+01 4.442032999999999987e+01
8.450000000000000000e+01 2.055636000000000152e+01
8.454999999999999716e+01 3.548816000000000059e+01
8.459999999999999432e+01 2.342905999999999977e+01
8.465000000000000568e+01 4.520351999999999748e+01
8.470000000000000284e+01 4.854082999999999970e+01
8.475000000000000000e+01 2.410848999999999975e+01
8.479999999999999716e+01 4.091402000000000072e+01
8.484999999999999432e+01 3.168598000000000070e+01
8.490000000000000568e+01 3.799421999999999855e+01
8.495000000000000284e+01 1.871722000000000108e+01
8.500000000000000000e+01 2.128350000000000009e+01
8.504999999999999716e+01 1.868885999999999825e+01
8.509999999999999432e+01 1.772349000000000174e+01
8.515000000000000568e+01 3.657901999999999987e+01
8.520000000000000284e+01 1.202474999999999916e+01
8.525000000000000000e+01 1.357803000000000004e+01
8.529999999999999716e+01 4.293043999999999727e+01
8.534999999999999432e+01 4.008870999999999896e+01
8.540000000000000568e+01 6.642498999999999398e+01
8.545000000000000284e+01 2.911886000000000152e+01
8.550000000000000000e+01 3.408037000000000205e+01
8.554999999999999716e+01 2.957736999999999838e+01
8.559999999999999432e+01 2.543691000000000102e+01
8.565000000000000568e+01 3.359463999999999828e+01
8.570000000000000284e+01 2.282894999999999897e+01
8.575000000000000000e+01 9.726300000000000168e+00
8.579999999999999716e+01 3.524922999999999718e+01
8.584999999999999432e+01 2.094293000000000049e+01
8.590000000000000568e+01 4.413315000000000055e+01
8.595000000000000284e+01 2.047684999999999889e+01
8.600000000000000000e+01 3.738794999999999646e+01
8.604999999999999716e+01 2.010801999999999978e+01
8.609999999999999432e+01 3.595201000000000136e+01
8.615000000000000568e+01 4.849898000000000309e+01
8.620000000000000284e+01 4.465655999999999892e+01
8.625000000000000000e+01 2.016190999999999889e+01
8.629999999999999716e+01 1.492544000000000004e+01
8.634999999999999432e+01 3.500457999999999714e+01
8.640000000000000568e+01 2.789750000000000085e+01
8.645000000000000284e+01 5.139038999999999646e+01
8.650000000000000000e+01 3.583809000000000111e+01
8.654999999999999716e+01 3.938880000000000337e+01
8.659999999999999432e+01 2.921913999999999945e+01
8.665000000000000568e+01 1.284708999999999968e+01
8.670000000000000284e+01 3.520244000000000284e+01
8.675000000000000000e+01 2.204588999999999999e+01
8.679999999999999716e+01 3.746696000000000026e+01
8.684999999999999432e+01 1.449090999999999951e+01
8.690000000000000568e+01 1.923282999999999987e+01
8.695000000000000284e+01 2.054674999999999940e+01
8.700000000000000000e+01 2.150416999999999845e+01
8.704999999999999716e+01 4.458274999999999721e+01
8.709999999999999432e+01 3.156337999999999866e+01
8.715000000000000568e+01 9.648149999999999338e+00
8.720000000000000284e+01 3.492960000000000065e+01
8.725000000000000000e+01 2.214642999999999873e+01
8.729999999999999716e+01 1.974477999999999867e+01
8.734999999999999432e+01 2.828912000000000049e+01
8.740000000000000568e+01 2.381756000000000029e+01
8.745000000000000284e+01 3.739981999999999829e+01
8.750000000000000000e+01 1.457356000000000051e+01
8.754999999999999716e+01 4.503712000000000160e+01
8.759999999999999432e+01 1.430621000000000009e+01
8.765000000000000568e+01 3.091272000000000020e+01
8.770000000000000284e+01 3.694518000000000058e+01
8.775000000000000000e+01 5.004908999999999963e+01
8.779999999999999716e+01 1.124089000000000027e+01
8.784999999999999432e+01 4.043525999999999954e+01
8.790000000000000568e+01 3.928970999999999947e+01
8.795000000000000284e+01 3.166138000000000119e+01
8.800000000000000000e+01 3.071961999999999904e+01
8.804999999999999716e+01 1.952173000000000158e+01
8.809999999999999432e+01 1.516783000000000037e+01
8.815000000000000568e+01 1.159371999999999936e+01
8.820000000000000284e+01 2.361065999999999931e+01
8.825000000000000000e+01 1.558891000000000027e+01
8.829999999999999716e+01 4.241116000000000241e+01
8.834999999999999432e+01 4.253045999999999793e+01
8.840000000000000568e+01 3.374956999999999852e+01
8.845000000000000284e+01 3.927127000000000123e+01
8.850000000000000000e+01 2.617088000000000036e+01
8.854999999999999716e+01 3.898575999999999908e+01
8.859999999999999432e+01 3.626673999999999864e+01
8.865000000000000568e+01 4.187115000000000009e+01
8.870000000000000284e+01 2.565138999999999925e+01
8.875000000000000000e+01 1.140579999999999927e+01
8.879999999999999716e+01 3.417007999999999868e+01
8.884999999999999432e+01 2.549475999999999942e+01
8.890000000000000568e+01 2.610794999999999888e+01
8.895000000000000284e+01 4.636898999999999660e+01
8.900000000000000000e+01 1.993770999999999916e+01
8.904999999999999716e+01 5.529950000000000188e+01
8.909999999999999432e+01 1.210280999999999985e+01
8.915000000000000568e+01 1.913062000000000040e+01
8.920000000000000284e+01 3.548434999999999917e+01
8.925000000000000000e+01 1.384323000000000015e+01
8.929999999999999716e+01 3.037496000000000151e+01
8.934999999999999432e+01 3.668988999999999834e+01
8.940000000000000568e+01 3.992620999999999754e+01
8.945000000000000284e+01 7.347360000000000113e+00
8.950000000000000000e+01 2.357125999999999877e+01
8.954999999999999716e+01 1.763324000000000069e+01
8.959999999999999432e+01 3.328452999999999662e+01
8.965000000000000568e+01 1.884012999999999849e+01
8.970000000000000284e+01 3.149265000000000114e+01
8.975000000000000000e+01 1.106727000000000061e+01
8.979999999999999716e+01 1.546655999999999942e+01
8.984999999999999432e+01 2.975415999999999883e+01
8.990000000000000568e+01 3.596135999999999910e+01
8.995000000000000284e+01 1.146317999999999948e+01
9.000000000000000000e+01 2.496538999999999930e+01
9.004999999999999716e+01 4.767934999999999945e+01
9.009999999999999432e+01 3.829500999999999777e+01
9.015000000000000568e+01 1.648001999999999967e+01
9.020000000000000284e+01 2.912954999999999828e+01
9.025000000000000000e+01 2.485692999999999842e+01
9.029999999999999716e+01 3.529234000000000293e+01
9.034999999999999432e+01 1.968080000000000140e+01
9.040000000000000568e+01 3.003988999999999976e+01
9.045000000000000284e+01 9.604721000000000686e+01
9.050000000000000000e+01 4.332139999999999702e+01
9.054999999999999716e+01 1.709598000000000084e+01
9.059999999999999432e+01 4.522749999999999915e+01
9.065000000000000568e+01 4.655369000000000312e+01
9.070000000000000284e+01 3.056203999999999965e+01
9.075000000000000000e+01 3.925782000000000238e+01
9.079999999999999716e+01 3.186486000000000018e+01
9.084999999999999432e+01 2.004082999999999970e+01
9.090000000000000568e+01 2.982800999999999902e+01
9.095000000000000284e+01 4.184362999999999744e+01
9.100000000000000000e+01 4.242137000000000313e+01
9.104999999999999716e+01 3.742757999999999896e+01
9.109999999999999432e+01 2.826052999999999926e+01
9.115000000000000568e+01 9.289990000000000236e+01
9.120000000000000284e+01 3.216884999999999906e+01
9.125000000000000000e+01 1.385642999999999958e+01
9.129999999999999716e+01 1.594003000000000014e+01
9.134999999999999432e+01 2.156737000000000037e+01
9.140000000000000568e+01 1.004737000000000080e+01
9.145000000000000284e+01 2.617361999999999966e+01
9.150000000000000000e+01 4.278443999999999647e+01
9.154999999999999716e+01 3.774208999999999747e+01
9.159999999999999432e+01 3.642725000000000080e+01
9.165000000000000568e+01 1.635245000000000104e+01
9.170000000000000284e+01 2.208043999999999940e+01
9.175000000000000000e+01 3.837406000000000006e+01
9.179999999999999716e+01 8.665139999999999176e+00
9.184999999999999432e+01 3.333550000000000324e+01
9.190000000000000568e+01 2.264179999999999993e+01
9.195000000000000284e+01 3.776998999999999995e+01
9.200000000000000000e+01 9.378880000000000550e+00
9.204999999999999716e+01 8.049179999999999779e+00
9.209999999999999432e+01 8.014860000000000539e+00
9.215000000000000568e+01 2.818975000000000009e+01
9.220000000000000284e+01 3.122637999999999892e+01
9.225000000000000000e+01 7.153597999999999502e+01
9.229999999999999716e+01 3.309541999999999717e+01
9.234999999999999432e+01 3.875330999999999904e+01
9.240000000000000568e+01 1.493851000000000084e+01
9.245000000000000284e+01 2.272573999999999828e+01
9.250000000000000000e+01 1.076886999999999972e+01
9.254999999999999716e+01 4.377011000000000251e+01
9.259999999999999432e+01 2.093419000000000096e+01
9.265000000000000568e+01 4.524452000000000140e+01
9.270000000000000284e+01 1.907421000000000078e+01
9.275000000000000000e+01 1.271137000000000050e+01
9.279999999999999716e+01 3.005060999999999893e+01
9.284999999999999432e+01 9.419579999999999842e+00
9.290000000000000568e+01 6.002420999999999651e+01
9.295000000000000284e+01 2.632935000000000159e+01
9.300000000000000000e+01 1.502114000000000082e+01
9.304999999999999716e+01 2.413432999999999851e+01
9.309999999999999432e+01 3.180444999999999922e+01
9.315000000000000568e+01 1.836775000000000091e+01
9.320000000000000284e+01 2.140323000000000064e+01
9.325000000000000000e+01 7.417629999999999946e+00
9.329999999999999716e+01 3.283071999999999946e+01
9.334999999999999432e+01 6.292629000000000161e+01
9.340000000000000568e+01 1.667560999999999893e+01
9.345000000000000284e+01 1.149302699999999930e+02
9.350000000000000000e+01 4.170824999999999960e+01
9.354999999999999716e+01 9.955768999999999380e+01
9.359999999999999432e+01 5.443468000000000018e+01
9.365000000000000568e+01 5.914139000000000124e+01
9.370000000000000284e+01 4.021179000000000059e+01
9.375000000000000000e+01 2.519553000000000154e+01
9.379999999999999716e+01 2.932685000000000031e+01
9.384999999999999432e+01 2.325878000000000156e+01
9.390000000000000568e+01 4.091129999999999711e+01
9.395000000000000284e+01 2.066255999999999915e+01
9.400000000000000000e+01 9.307650000000000645e+00
9.404999999999999716e+01 1.410479999999999912e+01
9.409999999999999432e+01 1.573897000000000013e+01
9.415000000000000568e+01 1.830339000000000027e+01
9.420000000000000284e+01 8.595769999999999911e+00
9.425000000000000000e+01 2.009936000000000078e+01
9.429999999999999716e+01 1.590035999999999916e+01
9.434999999999999432e+01 1.839431000000000083e+01
9.440000000000000568e+01 1.702480999999999867e+01
9.445000000000000284e+01 1.479399000000000086e+01
9.450000000000000000e+01 2.027113999999999905e+01
9.454999999999999716e+01 8.820667000000000257e+01
9.459999999999999432e+01 2.186076999999999870e+01
9.465000000000000568e+01 8.070958000000000254e+01
9.470000000000000284e+01 2.830092000000000141e+01
9.475000000000000000e+01 1.921958000000000055e+01
9.479999999999999716e+01 1.327212600000000009e+02
9.484999999999999432e+01 2.697959000000000174e+01
9.490000000000000568e+01 2.276923999999999992e+01
9.495000000000000284e+01 6.347986999999999824e+01
9.500000000000000000e+01 2.174831999999999965e+01
9.504999999999999716e+01 2.723066000000000031e+01
9.509999999999999432e+01 1.862021000000000015e+01
9.515000000000000568e+01 2.333467999999999876e+01
9.520000000000000284e+01 3.499772999999999712e+01
9.525000000000000000e+01 2.266678999999999888e+01
9.529999999999999716e+01 3.551333000000000339e+01
9.534999999999999432e+01 1.062432000000000087e+01
9.540000000000000568e+01 1.699511000000000038e+01
9.545000000000000284e+01 1.506104999999999983e+01
9.550000000000000000e+01 3.051110999999999862e+01
9.554999999999999716e+01 2.831771000000000171e+01
9.559999999999999432e+01 2.683148999999999873e+01
9.565000000000000568e+01 2.497505999999999915e+01
9.570000000000000284e+01 2.464812999999999832e+01
9.575000000000000000e+01 1.610038000000000125e+01
9.579999999999999716e+01 4.431871999999999900e+01
9.584999999999999432e+01 6.070613999999999777e+01
9.590000000000000568e+01 3.637534999999999741e+01
9.595000000000000284e+01 2.013400000000000034e+01
9.600000000000000000e+01 2.502618999999999971e+01
9.604999999999999716e+01 2.877167999999999992e+01
9.609999999999999432e+01 1.999179000000000173e+01
9.615000000000000568e+01 5.011957000000000306e+01
9.620000000000000284e+01 2.750405999999999906e+01
9.625000000000000000e+01 2.131771000000000171e+01
9.629999999999999716e+01 1.456982999999999961e+01
9.634999999999999432e+01 3.318661000000000172e+01
9.640000000000000568e+01 1.204823999999999984e+01
9.645000000000000284e+01 2.544342999999999932e+01
9.650000000000000000e+01 2.407055699999999945e+02
9.654999999999999716e+01 6.690287999999999613e+01
9.659999999999999432e+01 1.847115000000000151e+01
9.665000000000000568e+01 5.516633000000000209e+01
9.670000000000000284e+01 2.661057999999999879e+01
9.675000000000000000e+01 1.270040999999999976e+01
9.679999999999999716e+01 2.623844000000000065e+01
9.684999999999999432e+01 3.833127000000000351e+01
9.690000000000000568e+01 1.277201999999999948e+01
9.695000000000000284e+01 3.155799999999999983e+01
9.700000000000000000e+01 2.765024000000000015e+01
9.704999999999999716e+01 2.481578000000000017e+01
9.709999999999999432e+01 2.654992000000000019e+01
9.715000000000000568e+01 6.038309000000000282e+01
9.720000000000000284e+01 3.010564000000000107e+01
9.725000000000000000e+01 1.242672999999999917e+01
9.729999999999999716e+01 2.588101999999999947e+01
9.734999999999999432e+01 2.672758999999999929e+01
9.740000000000000568e+01 3.633200000000000074e+01
9.745000000000000284e+01 7.522409999999999819e+00
9.750000000000000000e+01 1.980801999999999907e+01
9.754999999999999716e+01 1.128503000000000078e+01
9.759999999999999432e+01 1.856388000000000105e+01
9.765000000000000568e+01 4.136477000000000004e+01
9.770000000000000284e+01 2.127655000000000030e+01
9.775000000000000000e+01 1.554808000000000057e+01
9.779999999999999716e+01 2.768579000000000079e+01
9.784999999999999432e+01 5.032394000000000034e+01
9.790000000000000568e+01 4.418260999999999683e+01
9.795000000000000284e+01 1.512569000000000052e+01
9.800000000000000000e+01 1.127748000000000062e+01
9.804999999999999716e+01 1.459854999999999947e+01
9.809999999999999432e+01 1.083672999999999931e+01
9.815000000000000568e+01 4.200045999999999680e+01
9.820000000000000284e+01 2.568284999999999840e+01
9.825000000000000000e+01 3.440489999999999782e+01
9.829999999999999716e+01 1.891131000000000029e+01
9.834999999999999432e+01 4.056822999999999979e+01
9.840000000000000568e+01 2.956816999999999851e+01
9.845000000000000284e+01 2.239369999999999905e+01
9.850000000000000000e+01 3.759548999999999808e+01
9.854999999999999716e+01 2.067274000000000100e+01
9.859999999999999432e+01 3.055717999999999890e+01
9.865000000000000568e+01 2.774005000000000010e+01
9.870000000000000284e+01 6.560814000000000590e+01
9.875000000000000000e+01 4.518518000000000256e+01
9.879999999999999716e+01 4.571191999999999922e+01
9.884999999999999432e+01 5.948996000000000350e+01
9.890000000000000568e+01 3.168925000000000125e+01
9.895000000000000284e+01 1.589207999999999998e+01
9.900000000000000000e+01 6.156469999999999665e+00
9.904999999999999716e+01 1.491804999999999914e+01
9.909999999999999432e+01 4.548879000000000161e+01
9.915000000000000568e+01 1.266952999999999996e+01
9.920000000000000284e+01 1.871833000000000169e+01
9.925000000000000000e+01 3.143630999999999887e+01
9.929999999999999716e+01 2.002073999999999998e+01
9.934999999999999432e+01 3.319830999999999932e+01
9.940000000000000568e+01 4.060784000000000304e+01
9.945000000000000284e+01 1.449670000000000059e+01
9.950000000000000000e+01 2.743950999999999851e+01
9.954999999999999716e+01 5.407840999999999809e+01
9.959999999999999432e+01 4.413336999999999932e+01
9.965000000000000568e+01 1.707554000000000016e+01
9.970000000000000284e+01 2.427718000000000131e+01
9.975000000000000000e+01 3.623389000000000237e+01
9.979999999999999716e+01 2.829166000000000025e+01
9.984999999999999432e+01 1.145709000000000088e+01
9.990000000000000568e+01 4.064354000000000156e+01
9.995000000000000284e+01 2.394512999999999892e+01
1.000000000000000000e+02 2.529114999999999824e+01
1.000499999999999972e+02 1.927644000000000091e+01
1.000999999999999943e+02 3.007245999999999952e+01
1.001500000000000057e+02 1.639341999999999899e+01
1.002000000000000028e+02 1.019297000000000075e+01
1.002500000000000000e+02 4.337456999999999852e+01
1.002999999999999972e+02 5.152844000000000335e+01
1.003499999999999943e+02 1.010693000000000019e+01
1.004000000000000057e+02 4.665661999999999665e+01
1.004500000000000028e+02 1.103728000000000087e+01
1.005000000000000000e+02 1.207605000000000040e+01
1.005499999999999972e+02 2.668783000000000172e+01
1.005999999999999943e+02 3.701003000000000043e+01
1.006500000000000057e+02 2.466757000000000133e+01
1.007000000000000028e+02 3.615852999999999895e+01
1.007500000000000000e+02 6.289835000000000065e+01
1.007999999999999972e+02 1.863176999999999950e+01
1.008499999999999943e+02 1.764068999999999932e+01
1.009000000000000057e+02 3.446132999999999669e+01
1.009500000000000028e+02 1.637978999999999985e+01
1.010000000000000000e+02 4.157829999999999870e+01
1.010499999999999972e+02 5.919436999999999927e+01
1.010999999999999943e+02 2.135342999999999947e+01
1.011500000000000057e+02 1.217234999999999978e+01
1.012000000000000028e+02 3.803007999999999811e+01
1.012500000000000000e+02 5.016387000000000285e+01
1.012999999999999972e+02 2.658656999999999826e+01
1.013499999999999943e+02 2.077729000000000070e+01
1.014000000000000057e+02 4.894283000000000072e+01
1.014500000000000028e+02 5.704954000000000036e+01
1.015000000000000000e+02 3.415955999999999904e+01
1.015499999999999972e+02 3.239694000000000074e+01
1.015999999999999943e+02 2.249600999999999829e+01
1.016500000000000057e+02 4.081148999999999916e+01
1.017000000000000028e+02 3.294069999999999965e+01
1.017500000000000000e+02 2.512837000000000032e+01
1.017999999999999972e+02 1.655011000000000010e+01
1.018499999999999943e+02 2.491506000000000043e+01
1.019000000000000057e+02 8.582760000000000389e+00
1.019500000000000028e+02 2.510220999999999947e+01
1.020000000000000000e+02 4.176471999999999696e+01
1.020499999999999972e+02 2.260218000000000060e+01
1.020999999999999943e+02 4.697605999999999682e+01
1.021500000000000057e+02 2.015439999999999898e+01
1.022000000000000028e+02 3.451991999999999905e+01
1.022500000000000000e+02 2.388545999999999836e+01
1.022999999999999972e+02 3.183062999999999931e+01
1.023499999999999943e+02 3.726905000000000001e+01
1.024000000000000057e+02 7.763259999999999827e+00
1.024500000000000028e+02 4.791333000000000197e+01
1.025000000000000000e+02 2.300888000000000133e+01
1.025499999999999972e+02 4.343878999999999735e+01
1.025999999999999943e+02 3.257513000000000147e+01
1.026500000000000057e+02 2.683039000000000129e+01
1.027000000000000028e+02 4.003273000000000081e+01
1.027500000000000000e+02 3.358966999999999814e+01
1.027999999999999972e+02 2.774774000000000029e+01
1.028499999999999943e+02 4.075800999999999874e+01
1.029000000000000057e+02 1.098123999999999967e+01
1.029500000000000028e+02 4.014235000000000042e+01
1.030000000000000000e+02 3.620575999999999794e+01
1.030499999999999972e+02 2.131844999999999857e+01
1.030999999999999943e+02 7.165246999999999389e+01
1.031500000000000057e+02 3.737548000000000314e+01
1.032000000000000028e+02 9.384420000000000428e+00
1.032500000000000000e+02 2.227328999999999937e+01
1.032999999999999972e+02 8.889770000000000394e+00
1.033499999999999943e+02 1.777607000000000070e+01
1.034000000000000057e+02 1.887330000000000041e+01
1.034500000000000028e+02 3.036973000000000056e+01
1.035000000000000000e+02 1.496179000000000059e+01
1.035499999999999972e+02 2.882842000000000127e+01
1.035999999999999943e+02 1.738213000000000008e+01
1.036500000000000057e+02 3.170296000000000092e+01
1.037000000000000028e+02 4.173750000000000071e+00
1.037500000000000000e+02 5.284855999999999909e+01
1.037999999999999972e+02 3.765003000000000100e+01
1.038499999999999943e+02 8.487399999999999167e+00
1.039000000000000057e+02 1.847030000000000172e+01
1.039500000000000028e+02 2.730770000000000053e+01
1.040000000000000000e+02 3.530715000000000003e+01
1.040499999999999972e+02 3.115638999999999825e+01
1.040999999999999943e+02 1.901555000000000106e+01
1.041500000000000057e+02 4.487550999999999846e+01
1.042000000000000028e+02 4.666906999999999783e+01
1.042500000000000000e+02 2.065074999999999861e+01
1.042999999999999972e+02 1.011370999999999931e+01
1.043499999999999943e+02 1.304022999999999932e+01
1.044000000000000057e+02 1.447751000000000055e+01
1.044500000000000028e+02 1.419603999999999999e+01
1.045000000000000000e+02 1.184009999999999962e+01
1.045499999999999972e+02 7.028001000000000431e+01
1.045999999999999943e+02 3.025186000000000064e+01
1.046500000000000057e+02 2.420401999999999987e+01
1.047000000000000028e+02 2.631588999999999956e+01
1.047500000000000000e+02 1.924864000000000175e+01
1.047999999999999972e+02 1.692231999999999914e+01
1.048499999999999943e+02 2.229601999999999862e+01
1.049000000000000057e+02 2.484891999999999967e+01
1.049500000000000028e+02 2.389857999999999905e+01
1.050000000000000000e+02 1.528819000000000017e+01
1.050499999999999972e+02 2.028941999999999979e+01
1.050999999999999943e+02 3.249170999999999765e+01
1.051500000000000057e+02 3.641127000000000180e+01
1.052000000000000028e+02 1.233283999999999914e+01
1.052500000000000000e+02 5.129059999999999953e+00
1.052999999999999972e+02 4.511892000000000280e+01
1.053499999999999943e+02 1.492887999999999948e+01
1.054000000000000057e+02 3.651603999999999672e+01
1.054500000000000028e+02 2.566544999999999987e+01
1.055000000000000000e+02 2.281603000000000137e+01
1.055499999999999972e+02 2.192397000000000062e+01
1.055999999999999943e+02 2.655713000000000079e+01
1.056500000000000057e+02 2.260294999999999987e+01
1.057000000000000028e+02 1.672709000000000046e+01
1.057500000000000000e+02 2.486158999999999963e+01
1.057999999999999972e+02 1.238216000000000072e+01
1.058499999999999943e+02 1.538696999999999981e+01
1.059000000000000057e+02 2.020220700000000136e+02
1.059500000000000028e+02 2.052973000000000070e+01
1.060000000000000000e+02 1.098220000000000063e+01
1.060499999999999972e+02 3.381304999999999694e+01
1.060999999999999943e+02 1.584267999999999965e+01
1.061500000000000057e+02 2.316438000000000130e+01
1.062000000000000028e+02 2.428914999999999935e+01
1.062500000000000000e+02 5.408868999999999971e+01
1.062999999999999972e+02 3.482253999999999650e+01
1.063499999999999943e+02 3.227042999999999751e+01
1.064000000000000057e+02 2.456758999999999915e+01
1.064500000000000028e+02 2.496329000000000065e+01
1.065000000000000000e+02 4.206974000000000302e+01
1.065499999999999972e+02 2.786060000000000159e+01
1.065999999999999943e+02 2.802346999999999966e+01
1.066500000000000057e+02 3.560658999999999708e+01
1.067000000000000028e+02 2.182411000000000101e+01
1.067500000000000000e+02 2.470216999999999885e+01
1.067999999999999972e+02 3.509783000000000186e+01
1.068499999999999943e+02 4.126814000000000249e+01
1.069000000000000057e+02 7.404020000000000046e+00
1.069500000000000028e+02 6.017022000000000048e+01
1.070000000000000000e+02 1.576301999999999914e+01
1.070499999999999972e+02 7.251330000000000275e+00
1.070999999999999943e+02 1.715026999999999902e+01
1.071500000000000057e+02 4.836247000000000185e+01
1.072000000000000028e+02 3.268196999999999974e+01
1.072500000000000000e+02 1.390033000000000030e+01
1.072999999999999972e+02 4.355810000000000315e+01
1.073499999999999943e+02 3.394015999999999877e+01
1.074000000000000057e+02 5.917587000000000330e+01
1.074500000000000028e+02 2.814317000000000135e+01
1.075000000000000000e+02 6.817968000000000472e+01
1.075499999999999972e+02 1.820538000000000167e+01
1.075999999999999943e+02 5.818672000000000111e+01
1.076500000000000057e+02 1.129962000000000089e+01
1.077000000000000028e+02 3.010790000000000077e+00
1.077500000000000000e+02 1.011025000000000063e+01
1.077999999999999972e+02 2.811719000000000079e+01
1.078499999999999943e+02 2.529202000000000083e+01
1.079000000000000057e+02 1.748364000000000118e+01
1.079500000000000028e+02 4.013141999999999854e+01
1.080000000000000000e+02 6.914749999999999730e+00
1.080499999999999972e+02 1.385417999999999950e+01
1.080999999999999943e+02 3.956264000000000181e+01
1.081500000000000057e+02 2.491456000000000159e+01
1.082000000000000028e+02 3.177929999999999922e+01
1.082500000000000000e+02 2.597310999999999837e+01
1.082999999999999972e+02 4.038253999999999877e+01
1.083499999999999943e+02 2.021246999999999971e+01
1.084000000000000057e+02 3.382059999999999889e+01
1.084500000000000028e+02 5.369912000000000063e+01
1.085000000000000000e+02 1.542929999999999957e+01
1.085499999999999972e+02 4.011097000000000179e+01
1.085999999999999943e+02 2.824904000000000082e+01
1.086500000000000057e+02 2.250795000000000101e+01
1.087000000000000028e+02 1.073620000000000019e+01
1.087500000000000000e+02 5.680469999999999686e+00
1.087999999999999972e+02 1.125275000000000070e+01
1.088499999999999943e+02 1.203667000000000087e+01
1.089000000000000057e+02 3.013097000000000136e+01
1.089500000000000028e+02 1.577372000000000085e+01
1.090000000000000000e+02 1.718930999999999898e+01
1.090499999999999972e+02 2.484064000000000050e+01
1.090999999999999943e+02 1.229156000000000049e+01
1.091500000000000057e+02 2.423113000000000028e+01
1.092000000000000028e+02 5.026785000000000281e+01
1.092500000000000000e+02 3.168071000000000126e+01
1.092999999999999972e+02 1.967605000000000004e+01
1.093499999999999943e+02 1.097514500000000055e+02
1.094000000000000057e+02 3.242074000000000211e+01
1.094500000000000028e+02 3.931353000000000009e+01
1.095000000000000000e+02 3.034612999999999872e+01
1.095499999999999972e+02 4.536023000000000138e+01
1.095999999999999943e+02 8.680820000000000647e+00
1.096500000000000057e+02 2.801823999999999870e+01
1.097000000000000028e+02 1.124088000000000065e+01
1.097500000000000000e+02 4.414979000000000298e+01
1.097999999999999972e+02 2.066021999999999892e+01
1.098499999999999943e+02 7.083459999999999646e+00
1.099000000000000057e+02 2.449861999999999895e+01
1.099500000000000028e+02 2.404767000000000010e+01
1.100000000000000000e+02 1.776940000000000097e+01
1.100499999999999972e+02 3.537252999999999759e+01
1.100999999999999943e+02 4.675704000000000349e+01
1.101500000000000057e+02 1.331963100000000111e+02
1.102000000000000028e+02 1.892911000000000143e+01
1.102500000000000000e+02 2.973254000000000019e+01
1.102999999999999972e+02 2.247342000000000084e+01
1.103499999999999943e+02 3.362843999999999767e+01
1.104000000000000057e+02 2.058817000000000164e+01
1.104500000000000028e+02 3.400258999999999787e+01
1.105000000000000000e+02 1.772531000000000034e+01
1.105499999999999972e+02 2.024946999999999875e+01
1.105999999999999943e+02 1.946490000000000009e+01
1.106500000000000057e+02 3.761227999999999838e+01
1.107000000000000028e+02 1.512167999999999957e+01
1.107500000000000000e+02 1.224830000000000041e+01
1.107999999999999972e+02 2.461617000000000033e+01
1.108499999999999943e+02 1.673429000000000144e+01
1.109000000000000057e+02 2.278774999999999906e+01
1.109500000000000028e+02 1.493445000000000000e+01
1.110000000000000000e+02 3.516340000000000288e+01
1.110499999999999972e+02 2.122100999999999971e+01
1.110999999999999943e+02 1.646085000000000065e+01
1.111500000000000057e+02 3.004140999999999906e+01
1.112000000000000028e+02 1.132066000000000017e+01
1.112500000000000000e+02 2.494397000000000020e+01
1.112999999999999972e+02 1.165385999999999989e+01
1.113499999999999943e+02 3.818457000000000079e+01
1.114000000000000057e+02 2.408950000000000102e+01
1.114500000000000028e+02 2.172695999999999827e+01
1.115000000000000000e+02 6.926200000000000045e+01
1.115499999999999972e+02 1.526368000000000080e+01
1.115999999999999943e+02 3.005805000000000149e+01
1.116500000000000057e+02 3.306779000000000224e+01
1.117000000000000028e+02 2.340557000000000087e+01
1.117500000000000000e+02 2.743695999999999913e+01
1.117999999999999972e+02 3.444897000000000276e+01
1.118499999999999943e+02 3.060438999999999865e+01
1.119000000000000057e+02 3.270877000000000123e+01
1.119500000000000028e+02 3.697308999999999912e+01
1.120000000000000000e+02 2.219245000000000090e+01
1.120499999999999972e+02 9.977750000000000341e+00
1.120999999999999943e+02 1.860287999999999897e+01
1.121500000000000057e+02 1.884264999999999901e+01
1.122000000000000028e+02 3.360343999999999909e+01
1.122500000000000000e+02 1.633323999999999998e+01
1.122999999999999972e+02 5.412639999999999674e+00
1.123499999999999943e+02 6.648431999999999675e+01
1.124000000000000057e+02 1.827909000000000006e+01
1.124500000000000028e+02 2.888063000000000002e+01
1.125000000000000000e+02 1.691968999999999923e+01
1.125499999999999972e+02 4.465552000000000277e+01
1.125999999999999943e+02 2.323403000000000063e+01
1.126500000000000057e+02 1.185280000000000022e+01
1.127000000000000028e+02 1.904497999999999891e+01
1.127500000000000000e+02 8.649910000000000210e+00
1.127999999999999972e+02 3.447475000000000023e+01
1.128499999999999943e+02 1.439945999999999948e+01
1.129000000000000057e+02 2.056577000000000055e+01
1.129500000000000028e+02 1.927209999999999823e+01
1.130000000000000000e+02 3.495488999999999891e+01
1.130499999999999972e+02 1.347783000000000087e+01
1.130999999999999943e+02 7.208701999999999543e+01
1.131500000000000057e+02 2.846550999999999831e+01
1.132000000000000028e+02 1.239154000000000089e+01
1.132500000000000000e+02 2.228939000000000092e+01
1.132999999999999972e+02 2.721904999999999930e+01
1.133499999999999943e+02 1.827761999999999887e+01
1.134000000000000057e+02 1.667201000000000022e+01
1.134500000000000028e+02 1.897985999999999862e+01
1.135000000000000000e+02 3.673087000000000302e+01
1.135499999999999972e+02 4.815274999999999750e+01
1.135999999999999943e+02 2.154576000000000136e+01
1.136500000000000057e+02 2.676907999999999888e+01
1.137000000000000028e+02 2.499977900000000091e+02
1.137500000000000000e+02 4.466669999999999696e+00
1.137999999999999972e+02 4.401590999999999809e+01
1.138499999999999943e+02 4.943874000000000279e+01
1.139000000000000057e+02 1.645035000000000025e+01
1.139500000000000028e+02 3.047016999999999953e+01
1.140000000000000000e+02 3.828900999999999755e+01
1.140499999999999972e+02 3.906199000000000154e+01
1.140999999999999943e+02 1.118523000000000067e+01
1.141500000000000057e+02 2.351807000000000158e+01
1.142000000000000028e+02 2.646845000000000070e+01
1.142500000000000000e+02 5.810566000000000031e+01
1.142999999999999972e+02 2.086442999999999870e+01
1.143499999999999943e+02 1.056159000000000070e+01
1.144000000000000057e+02 1.978272000000000119e+01
1.144500000000000028e+02 1.900887000000000171e+01
1.145000000000000000e+02 9.127530000000000143e+00
1.145499999999999972e+02 1.438688999999999929e+01
1.145999999999999943e+02 7.919730000000000381e+00
1.146500000000000057e+02 9.584649999999999892e+00
1.147000000000000028e+02 3.392222000000000293e+01
1.147500000000000000e+02 7.062391999999999825e+01
1.147999999999999972e+02 1.065386999999999951e+01
1.148499999999999943e+02 1.897106000000000137e+01
1.149000000000000057e+02 3.020536999999999850e+01
1.149500000000000028e+02 4.046350000000000335e+01
1.150000000000000000e+02 3.364976000000000056e+01
1.150499999999999972e+02 3.600941000000000258e+01
1.150999999999999943e+02 1.160201999999999956e+01
1.151500000000000057e+02 4.593554000000000315e+01
1.152000000000000028e+02 8.155319999999999681e+00
1.152500000000000000e+02 2.427878000000000114e+01
1.152999999999999972e+02 3.276406999999999670e+01
1.153499999999999943e+02 1.612829999999999941e+01
1.154000000000000057e+02 5.489527999999999963e+01
1.154500000000000028e+02 3.077193000000000112e+01
1.155000000000000000e+02 2.434070000000000178e+00
1.155499999999999972e+02 1.265706999999999915e+01
1.155999999999999943e+02 9.896359999999999602e+00
1.156500000000000057e+02 2.566622999999999877e+01
1.157000000000000028e+02 5.904690000000000438e+00
1.157500000000000000e+02 9.602479999999999905e+00
1.157999999999999972e+02 9.573570000000000135e+00
1.158499999999999943e+02 4.192090999999999923e+01
1.159000000000000057e+02 3.890991000000000355e+01
1.159500000000000028e+02 1.630064000000000135e+01
1.160000000000000000e+02 2.311492000000000147e+01
1.160499999999999972e+02 1.342826999999999948e+01
1.160999999999999943e+02 1.370349000000000039e+01
1.161500000000000057e+02 3.902756999999999721e+01
1.162000000000000028e+02 1.850207999999999942e+01
1.162500000000000000e+02 2.047297000000000011e+01
1.162999999999999972e+02 1.909271000000000029e+01
1.163499999999999943e+02 1.274524000000000079e+01
1.164000000000000057e+02 1.122136000000000067e+01
1.164500000000000028e+02 1.946233000000000146e+01
1.165000000000000000e+02 2.286120000000000019e+01
1.165499999999999972e+02 4.363078000000000145e+01
1.165999999999999943e+02 3.734718000000000160e+01
1.166500000000000057e+02 2.200328999999999979e+01
1.167000000000000028e+02 1.932970999999999862e+01
1.167500000000000000e+02 1.687214000000000169e+01
1.167999999999999972e+02 2.061809999999999832e+01
1.168499999999999943e+02 4.252669000000000210e+01
1.169000000000000057e+02 1.831813999999999965e+01
1.169500000000000028e+02 1.465634000000000015e+01
1.170000000000000000e+02 2.926905000000000001e+01
1.170499999999999972e+02 1.122968999999999973e+01
1.170999999999999943e+02 1.483905000000000030e+01
1.171500000000000057e+02 2.516878000000000171e+01
1.172000000000000028e+02 1.606821000000000055e+01
1.172500000000000000e+02 1.630948000000000064e+01
1.172999999999999972e+02 2.651773999999999987e+01
1.173499999999999943e+02 2.834121999999999986e+01
1.174000000000000057e+02 1.404091000000000022e+01
1.174500000000000028e+02 2.588123999999999825e+01
1.175000000000000000e+02 1.093865000000000087e+01
1.175499999999999972e+02 2.696749000000000152e+01
1.175999999999999943e+02 2.863382000000000005e+01
1.176500000000000057e+02 1.984965000000000046e+01
1.177000000000000028e+02 3.248714999999999975e+01
1.177500000000000000e+02 1.612025999999999826e+01
1.177999999999999972e+02 2.309081000000000117e+01
1.178499999999999943e+02 3.936072000000000060e+01
1.179000000000000057e+02 1.257187000000000054e+01
1.179500000000000028e+02 2.421099999999999852e+01
1.180000000000000000e+02 1.566081999999999930e+01
1.180499999999999972e+02 4.416329999999999956e+01
1.180999999999999943e+02 8.716904999999999859e+01
1.181500000000000057e+02 6.838960000000000150e+00
1.182000000000000028e+02 2.415861999999999910e+01
1.182500000000000000e+02 4.478506000000000142e+01
1.182999999999999972e+02 2.098623999999999867e+01
1.183499999999999943e+02 4.119794999999999874e+01
1.184000000000000057e+02 1.927401000000000053e+01
1.184500000000000028e+02 3.551897999999999911e+01
1.185000000000000000e+02 4.848024999999999807e+01
1.185499999999999972e+02 4.193632000000000204e+01
1.185999999999999943e+02 4.026574000000000098e+01
1.186500000000000057e+02 3.796625000000000227e+01
1.187000000000000028e+02 2.263191000000000130e+01
1.187500000000000000e+02 2.043476000000000070e+01
1.187999999999999972e+02 4.150164000000000186e+01
1.188499999999999943e+02 4.845557999999999765e+01
1.189000000000000057e+02 3.287915000000000276e+01
1.189500000000000028e+02 1.997127000000000052e+01
1.190000000000000000e+02 4.331192999999999671e+01
1.190499999999999972e+02 2.679773000000000138e+01
1.190999999999999943e+02 2.727878000000000114e+01
1.191500000000000057e+02 4.420499000000000223e+01
1.192000000000000028e+02 2.050246999999999886e+01
1.192500000000000000e+02 1.929641000000000162e+01
1.192999999999999972e+02 2.806065999999999860e+01
1.193499999999999943e+02 1.412414000000000058e+01
1.194000000000000057e+02 3.996285999999999916e+01
1.194500000000000028e+02 9.503954000000000235e+01
1.195000000000000000e+02 2.681438999999999950e+01
1.195499999999999972e+02 3.945591999999999899e+01
1.195999999999999943e+02 2.287305999999999884e+01
1.196500000000000057e+02 3.033953999999999951e+01
1.197000000000000028e+02 4.608397000000000077e+01
1.197500000000000000e+02 9.602119999999999322e+00
1.197999999999999972e+02 3.036536999999999864e+01
1.198499999999999943e+02 2.067006999999999906e+01
1.199000000000000057e+02 5.228019999999999889e+00
1.199500000000000028e+02 2.209872999999999976e+01
1.200000000000000000e+02 2.025368999999999886e+01
1.200499999999999972e+02 2.672985999999999862e+01
1.200999999999999943e+02 2.415750999999999848e+01
1.201500000000000057e+02 6.007310000000000372e+00
1.202000000000000028e+02 1.985816000000000159e+01
1.202500000000000000e+02 2.039103000000000065e+01
1.202999999999999972e+02 2.207861000000000118e+01
1.203499999999999943e+02 2.048438000000000159e+01
1.204000000000000057e+02 2.274332000000000065e+01
1.204500000000000028e+02 1.756299999999999883e+01
1.205000000000000000e+02 3.173025000000000162e+01
1.205499999999999972e+02 3.696309999999999718e+01
1.205999999999999943e+02 5.413461000000000212e+01
1.206500000000000057e+02 2.428010000000000090e+01
1.207000000000000028e+02 2.252770999999999901e+01
1.207500000000000000e+02 2.984347999999999956e+01
1.207999999999999972e+02 2.351210000000000022e+01
1.208499999999999943e+02 1.783527000000000129e+01
1.209000000000000057e+02 1.568204000000000065e+01
1.209500000000000028e+02 4.634541999999999717e+01
1.210000000000000000e+02 2.593411000000000044e+01
1.210499999999999972e+02 6.838531999999999300e+01
1.210999999999999943e+02 3.838051000000000101e+01
1.211500000000000057e+02 4.051176999999999850e+01
1.212000000000000028e+02 2.850635000000000119e+01
1.212500000000000000e+02 3.617399999999999949e+01
1.212999999999999972e+02 3.460072000000000259e+01
1.213499999999999943e+02 1.028994500000000016e+02
1.214000000000000057e+02 3.919478000000000151e+01
1.214500000000000028e+02 3.244572000000000145e+01
1.215000000000000000e+02 4.330895999999999901e+01
1.215499999999999972e+02 2.552328999999999937e+01
1.215999999999999943e+02 3.595192999999999728e+01
1.216500000000000057e+02 2.111599999999999966e+01
1.217000000000000028e+02 1.661487999999999943e+01
1.217500000000000000e+02 3.927537000000000234e+01
1.217999999999999972e+02 2.812850999999999857e+01
1.218499999999999943e+02 5.512548999999999921e+01
1.219000000000000057e+02 2.083927999999999869e+01
1.219500000000000028e+02 2.701348000000000127e+01
1.220000000000000000e+02 2.976758999999999844e+01
1.220499999999999972e+02 2.680777000000000143e+01
1.220999999999999943e+02 6.957198999999999955e+01
1.221500000000000057e+02 4.554831999999999681e+01
1.222000000000000028e+02 3.088625000000000043e+01
1.222500000000000000e+02 9.377169999999999561e+00
1.222999999999999972e+02 8.228270000000000195e+00
1.223499999999999943e+02 3.504937999999999931e+01
1.224000000000000057e+02 2.893852000000000046e+01
1.224500000000000028e+02 4.532509000000000299e+01
1.225000000000000000e+02 4.136836999999999875e+01
1.225499999999999972e+02 6.921778000000000475e+01
1.225999999999999943e+02 2.234498999999999924e+01
1.226500000000000057e+02 2.704951000000000150e+01
1.227000000000000028e+02 3.052758000000000038e+01
1.227500000000000000e+02 2.498977000000000004e+01
1.227999999999999972e+02 3.336223999999999990e+01
1.228499999999999943e+02 2.619637000000000171e+01
1.229000000000000057e+02 3.983064999999999856e+01
1.229500000000000028e+02 3.945864999999999867e+01
1.230000000000000000e+02 3.105745999999999896e+01
1.230499999999999972e+02 5.992743000000000109e+01
1.230999999999999943e+02 5.359608000000000061e+01
1.231500000000000057e+02 4.823190000000000310e+01
1.232000000000000028e+02 3.925220999999999805e+01
1.232500000000000000e+02 3.708547999999999689e+01
1.232999999999999972e+02 1.933212999999999937e+01
1.233499999999999943e+02 1.353607000000000049e+01
1.234000000000000057e+02 2.018296000000000134e+01
1.234500000000000028e+02 3.036398000000000152e+01
1.235000000000000000e+02 2.448349999999999937e+01
1.235499999999999972e+02 2.800324000000000169e+01
1.235999999999999943e+02 2.599624999999999986e+01
1.236500000000000057e+02 2.888957999999999871e+01
1.237000000000000028e+02 4.653844999999999743e+01
1.237500000000000000e+02 3.340263999999999811e+01
1.237999999999999972e+02 2.775628999999999991e+01
1.238499999999999943e+02 2.782354000000000127e+01
1.239000000000000057e+02 9.480320000000000746e+00
1.239500000000000028e+02 5.955375000000000085e+01
1.240000000000000000e+02 1.172014000000000067e+01
1.240499999999999972e+02 2.723710000000000164e+01
1.240999999999999943e+02 2.744679999999999964e+01
1.241500000000000057e+02 3.515140000000000242e+01
1.242000000000000028e+02 1.740474000000000032e+01
1.242500000000000000e+02 1.350990000000000002e+01
1.242999999999999972e+02 1.367393000000000036e+01
1.243499999999999943e+02 2.630718999999999852e+01
1.244000000000000057e+02 2.245010999999999868e+01
1.244500000000000028e+02 3.904767999999999972e+01
1.245000000000000000e+02 2.732787000000000077e+01
1.245499999999999972e+02 1.270121999999999929e+01
1.245999999999999943e+02 3.084795000000000087e+01
1.246500000000000057e+02 3.510538999999999987e+01
1.247000000000000028e+02 3.249951999999999686e+01
1.247500000000000000e+02 3.228656000000000148e+01
1.247999999999999972e+02 2.475223000000000084e+01
1.248499999999999943e+02 5.824844999999999828e+01
1.249000000000000057e+02 1.151957999999999949e+01
1.249500000000000028e+02 2.955517000000000039e+01
1.250000000000000000e+02 4.764614000000000260e+01
1.250499999999999972e+02 2.847992999999999952e+01
1.250999999999999943e+02 2.348582000000000036e+01
1.251500000000000057e+02 4.850480999999999909e+01
1.252000000000000028e+02 2.692325999999999908e+01
1.252500000000000000e+02 1.593357999999999919e+01
1.252999999999999972e+02 3.321045999999999765e+01
1.253499999999999943e+02 2.402961000000000169e+01
1.254000000000000057e+02 1.846724999999999994e+01
1.254500000000000028e+02 2.143599999999999994e+01
1.255000000000000000e+02 3.013082999999999956e+01
1.255499999999999972e+02 1.942207000000000150e+01
1.255999999999999943e+02 4.190802999999999656e+01
1.256500000000000057e+02 1.519083000000000006e+01
1.257000000000000028e+02 3.024249999999999972e+01
1.257500000000000000e+02 1.818453999999999837e+01
1.257999999999999972e+02 3.847827000000000197e+01
1.258499999999999943e+02 1.625733999999999924e+01
1.259000000000000057e+02 2.493813000000000102e+01
1.259500000000000028e+02 1.576435999999999993e+01
1.260000000000000000e+02 3.722663000000000011e+01
1.260499999999999972e+02 1.337513000000000041e+01
1.260999999999999943e+02 3.167814999999999870e+01
1.261500000000000057e+02 1.831525999999999854e+01
1.262000000000000028e+02 1.991554999999999964e+01
1.262500000000000000e+02 3.268314000000000163e+01
1.262999999999999972e+02 1.983248000000000033e+01
1.263499999999999943e+02 1.709016000000000091e+01
1.264000000000000057e+02 4.817972999999999928e+01
1.264500000000000028e+02 2.427640999999999849e+01
1.265000000000000000e+02 4.346189999999999998e+01
1.265499999999999972e+02 3.226062999999999903e+01
1.265999999999999943e+02 3.654106000000000165e+01
1.266500000000000057e+02 3.851279000000000252e+01
1.267000000000000028e+02 2.450565999999999889e+01
1.267500000000000000e+02 3.734973000000000098e+01
1.267999999999999972e+02 2.968930999999999898e+01
1.268499999999999943e+02 7.186700000000000088e+00
1.269000000000000057e+02 3.674512000000000000e+01
1.269500000000000028e+02 2.178217000000000070e+01
1.270000000000000000e+02 3.947409999999999997e+01
1.270499999999999972e+02 2.897862999999999900e+01
1.270999999999999943e+02 5.720971999999999724e+01
1.271500000000000057e+02 3.984073999999999671e+01
1.272000000000000028e+02 1.946634999999999849e+01
1.272500000000000000e+02 2.819000000000000128e+01
1.272999999999999972e+02 2.264836999999999989e+01
1.273499999999999943e+02 4.455131000000000085e+01
1.274000000000000057e+02 1.711902999999999864e+01
1.274500000000000028e+02 4.207363000000000142e+01
1.275000000000000000e+02 9.760740000000000194e+00
1.275499999999999972e+02 1.880649999999999977e+01
1.275999999999999943e+02 1.770711000000000013e+01
1.276500000000000057e+02 2.587651999999999930e+01
1.277000000000000028e+02 2.342952000000000012e+01
1.277500000000000000e+02 1.766141999999999967e+01
1.277999999999999972e+02 1.477495000000000047e+01
1.278499999999999943e+02 3.873702000000000112e+01
1.279000000000000057e+02 4.083881999999999834e+01
1.279500000000000028e+02 2.045557000000000158e+01
1.280000000000000000e+02 8.104659999999999798e+01
1.280500000000000114e+02 4.890493000000000023e+01
1.280999999999999943e+02 3.109645000000000081e+01
1.281500000000000057e+02 3.370298999999999978e+01
1.281999999999999886e+02 1.886664000000000030e+01
1.282500000000000000e+02 2.551651000000000025e+01
1.283000000000000114e+02 3.264692999999999756e+01
1.283499999999999943e+02 1.227275000000000027e+01
1.284000000000000057e+02 5.763004999999999711e+01
1.284499999999999886e+02 1.767352999999999952e+01
1.285000000000000000e+02 1.467515899999999931e+02
1.285500000000000114e+02 3.057103000000000037e+01
1.285999999999999943e+02 3.765276999999999674e+01
1.286500000000000057e+02 3.132922999999999902e+01
1.286999999999999886e+02 2.516265999999999892e+01
1.287500000000000000e+02 2.993204000000000065e+01
1.288000000000000114e+02 1.691666000000000025e+01
1.288499999999999943e+02 3.340393999999999863e+01
1.289000000000000057e+02 2.220307000000000031e+01
1.289499999999999886e+02 1.926029000000000124e+01
1.290000000000000000e+02 2.445795999999999992e+01
1.290500000000000114e+02 1.981018999999999863e+01
1.290999999999999943e+02 2.100237999999999872e+01
1.291500000000000057e+02 2.378766999999999854e+01
1.291999999999999886e+02 2.277956999999999965e+01
1.292500000000000000e+02 2.649446999999999974e+01
1.293000000000000114e+02 3.178737999999999886e+01
1.293499999999999943e+02 2.974313000000000073e+01
1.294000000000000057e+02 1.651162000000000063e+01
1.294499999999999886e+02 1.685757999999999868e+01
1.295000000000000000e+02 3.432506000000000057e+01
1.295500000000000114e+02 1.546782999999999930e+01
1.295999999999999943e+02 3.460614000000000345e+01
1.296500000000000057e+02 9.135609999999999786e+00
1.296999999999999886e+02 2.139686999999999983e+01
1.297500000000000000e+02 2.838832999999999984e+01
1.298000000000000114e+02 3.106027999999999878e+01
1.298499999999999943e+02 4.269290000000000163e+01
1.299000000000000057e+02 6.508311999999999387e+01
1.299499999999999886e+02 3.377846000000000259e+01
1.300000000000000000e+02 1.722560000000000002e+01
1.300500000000000114e+02 4.591998000000000246e+01
1.300999999999999943e+02 6.413721999999999923e+01
1.301500000000000057e+02 1.638768999999999920e+01
1.301999999999999886e+02 7.511193000000000097e+01
1.302500000000000000e+02 2.314258999999999844e+01
1.303000000000000114e+02 3.121554000000000073e+01
1.303499999999999943e+02 3.913486999999999938e+01
1.304000000000000057e+02 1.326690999999999931e+01
1.304499999999999886e+02 2.862949000000000055e+01
1.305000000000000000e+02 2.398511999999999844e+01
1.305500000000000114e+02 1.732396999999999920e+01
1.305999999999999943e+02 2.207456000000000174e+01
1.306500000000000057e+02 3.363752999999999815e+01
1.306999999999999886e+02 3.862109000000000236e+01
1.307500000000000000e+02 3.518321000000000254e+01
1.308000000000000114e+02 2.470859000000000094e+01
1.308499999999999943e+02 2.381400999999999968e+01
1.309000000000000057e+02 3.796081999999999823e+01
1.309499999999999886e+02 1.712484999999999857e+01
1.310000000000000000e+02 4.272836999999999819e+01
1.310500000000000114e+02 2.519206000000000145e+01
1.310999999999999943e+02 3.519008000000000180e+01
1.311500000000000057e+02 2.840236000000000161e+01
1.311999999999999886e+02 1.751407000000000025e+01
1.312500000000000000e+02 2.354806999999999917e+01
1.313000000000000114e+02 3.809212000000000131e+01
1.313499999999999943e+02 3.402017000000000024e+01
1.314000000000000057e+02 2.297160999999999831e+01
1.314499999999999886e+02 3.080649999999999977e+01
1.315000000000000000e+02 2.622243999999999886e+01
1.315500000000000114e+02 5.500712000000000046e+01
1.315999999999999943e+02 8.868541000000000452e+01
1.316500000000000057e+02 3.090709000000000017e+01
1.316999999999999886e+02 2.609533000000000058e+01
1.317500000000000000e+02 2.604850000000000065e+01
1.318000000000000114e+02 2.315701999999999927e+01
1.318499999999999943e+02 3.322128000000000014e+01
1.319000000000000057e+02 6.808808999999999401e+01
1.319499999999999886e+02 3.584017000000000053e+01
1.320000000000000000e+02 1.354631000000000007e+01
1.320500000000000114e+02 2.820994999999999919e+01
1.320999999999999943e+02 3.386225999999999914e+01
1.321500000000000057e+02 5.003739999999999810e+01
1.321999999999999886e+02 3.490420000000000300e+01
1.322500000000000000e+02 1.831522999999999968e+01
1.323000000000000114e+02 1.544337999999999944e+01
1.323499999999999943e+02 2.104730999999999952e+01
1.324000000000000057e+02 2.764761000000000024e+01
1.324499999999999886e+02 2.134702000000000055e+01
1.325000000000000000e+02 3.369789000000000101e+01
1.325500000000000114e+02 1.548779000000000039e+01
1.325999999999999943e+02 1.999672999999999945e+01
1.326500000000000057e+02 4.155248999999999882e+01
1.326999999999999886e+02 4.511310999999999893e+01
1.327500000000000000e+02 3.878278000000000247e+01
1.328000000000000114e+02 2.575074000000000041e+01
1.328499999999999943e+02 1.761140999999999934e+01
1.329000000000000057e+02 3.495506999999999920e+01
1.329499999999999886e+02 1.097338500000000039e+02
1.330000000000000000e+02 5.899420000000000108e+00
1.330500000000000114e+02 3.286610000000000298e+01
1.330999999999999943e+02 1.293307000000000073e+01
1.331500000000000057e+02 2.550170999999999921e+01
1.331999999999999886e+02 1.349843000000000082e+01
1.332500000000000000e+02 3.677631999999999834e+01
1.333000000000000114e+02 4.391346000000000060e+01
1.333499999999999943e+02 2.868326000000000064e+01
1.334000000000000057e+02 1.032537999999999911e+01
1.334499999999999886e+02 9.999879999999999214e+00
1.335000000000000000e+02 2.004803000000000068e+01
1.335500000000000114e+02 1.199788000000000032e+01
1.335999999999999943e+02 2.177593999999999852e+01
1.336500000000000057e+02 2.194679999999999964e+01
1.336999999999999886e+02 3.529164000000000101e+01
1.337500000000000000e+02 6.885670000000000179e+00
1.338000000000000114e+02 1.324100999999999928e+01
1.338499999999999943e+02 3.966380000000000194e+01
1.339000000000000057e+02 2.822835999999999856e+01
1.339499999999999886e+02 3.277528999999999826e+01
1.340000000000000000e+02 4.850979999999999848e+01
1.340500000000000114e+02 5.770224999999999937e+01
1.340999999999999943e+02 4.137671999999999883e+01
1.341500000000000057e+02 3.299351000000000056e+01
1.341999999999999886e+02 2.459502000000000166e+01
1.342500000000000000e+02 3.034035000000000082e+01
1.343000000000000114e+02 2.665656999999999854e+01
1.343499999999999943e+02 1.176792000000000016e+01
1.344000000000000057e+02 1.589020000000000010e+01
1.344499999999999886e+02 3.330443999999999960e+01
1.345000000000000000e+02 4.005219000000000307e+01
1.345500000000000114e+02 2.165424000000000149e+01
1.345999999999999943e+02 2.566384000000000043e+01
1.346500000000000057e+02 3.345956999999999937e+01
1.346999999999999886e+02 1.526786000000000065e+01
1.347500000000000000e+02 1.747531999999999996e+01
1.348000000000000114e+02 2.860069000000000017e+01
1.348499999999999943e+02 1.583236999999999917e+01
1.349000000000000057e+02 2.947665999999999897e+01
1.349499999999999886e+02 2.207969999999999899e+01
1.350000000000000000e+02 2.774527000000000143e+01
1.350500000000000114e+02 8.090609999999999857e+00
1.350999999999999943e+02 2.441522000000000148e+01
1.351500000000000057e+02 2.843788999999999945e+01
1.351999999999999886e+02 2.288742999999999839e+01
1.352500000000000000e+02 2.499057000000000173e+01
1.353000000000000114e+02 2.483952000000000027e+01
1.353499999999999943e+02 1.189835000000000065e+01
1.354000000000000057e+02 4.474880999999999887e+01
1.354499999999999886e+02 3.201245000000000118e+01
1.355000000000000000e+02 2.942473000000000027e+01
1.355500000000000114e+02 2.342297999999999902e+01
1.355999999999999943e+02 3.882207999999999970e+01
1.356500000000000057e+02 4.602895000000000181e+01
1.356999999999999886e+02 3.053262000000000143e+01
1.357500000000000000e+02 3.202579000000000065e+01
1.358000000000000114e+02 1.885151000000000110e+01
1.358499999999999943e+02 2.545069000000000159e+01
1.359000000000000057e+02 2.031063999999999936e+01
1.359499999999999886e+02 3.831139000000000294e+01
1.360000000000000000e+02 3.169512999999999892e+01
1.360500000000000114e+02 2.813823999999999970e+01
1.360999999999999943e+02 3.073478000000000065e+01
1.361500000000000057e+02 4.312910999999999717e+01
1.361999999999999886e+02 3.490194000000000329e+01
1.362500000000000000e+02 2.270364000000000004e+01
1.363000000000000114e+02 2.116163999999999845e+01
1.363499999999999943e+02 4.159584000000000259e+01
1.364000000000000057e+02 1.131846999999999959e+01
1.364499999999999886e+02 1.558267000000000024e+01
1.365000000000000000e+02 1.493989000000000011e+01
1.365500000000000114e+02 2.289461000000000013e+01
1.365999999999999943e+02 2.230568999999999846e+01
1.366500000000000057e+02 1.799390999999999963e+01
1.366999999999999886e+02 3.560546000000000078e+01
1.367500000000000000e+02 2.002065999999999946e+01
1.368000000000000114e+02 7.288579999999999615e+00
1.368499999999999943e+02 2.779667999999999850e+01
1.369000000000000057e+02 1.574173000000000044e+01
1.369499999999999886e+02 3.748984999999999701e+01
1.370000000000000000e+02 2.421789000000000058e+01
1.370500000000000114e+02 1.757612999999999914e+01
1.370999999999999943e+02 2.426520000000000010e+01
1.371500000000000057e+02 1.788300999999999874e+01
1.371999999999999886e+02 3.775806999999999647e+01
1.372500000000000000e+02 2.450365000000000038e+01
1.373000000000000114e+02 2.505546000000000006e+01
1.373499999999999943e+02 1.119182999999999950e+01
1.374000000000000057e+02 1.744949000000000083e+01
1.374499999999999886e+02 2.767693999999999832e+01
1.375000000000000000e+02 2.809326000000000079e+01
1.375500000000000114e+02 2.615897000000000006e+01
1.375999999999999943e+02 2.055317000000000149e+01
1.376500000000000057e+02 4.518238000000000198e+01
1.376999999999999886e+02 6.319460000000000299e+00
1.377500000000000000e+02 2.811484000000000094e+01
1.378000000000000114e+02 3.820342999999999734e+01
1.378499999999999943e+02 2.602449000000000012e+01
1.379000000000000057e+02 2.131606999999999985e+01
1.379499999999999886e+02 1.493947000000000003e+01
1.380000000000000000e+02 9.940129999999999910e+00
1.380500000000000114e+02 4.853029999999999688e+01
1.380999999999999943e+02 7.042212999999999568e+01
1.381500000000000057e+02 4.106394999999999840e+01
1.381999999999999886e+02 4.080823000000000178e+01
1.382500000000000000e+02 2.975834000000000046e+01
1.383000000000000114e+02 2.444704000000000121e+01
1.383499999999999943e+02 2.418051000000000172e+01
1.384000000000000057e+02 2.283051000000000030e+01
1.384499999999999886e+02 3.642251000000000261e+01
1.385000000000000000e+02 1.935144000000000020e+01
1.385500000000000114e+02 5.550690000000000346e+00
1.385999999999999943e+02 1.659239000000000175e+01
1.386500000000000057e+02 2.295309999999999917e+01
1.386999999999999886e+02 1.513718000000000075e+01
1.387500000000000000e+02 6.312129000000000190e+01
1.388000000000000114e+02 2.663727000000000089e+01
1.388499999999999943e+02 1.903947000000000145e+01
1.389000000000000057e+02 9.982779999999999987e+00
1.389499999999999886e+02 1.917780000000000129e+01
1.390000000000000000e+02 2.159235999999999933e+01
1.390500000000000114e+02 9.771770000000000067e+00
1.390999999999999943e+02 6.437457000000000562e+01
1.391500000000000057e+02 2.838256000000000157e+01
1.391999999999999886e+02 2.103784999999999883e+01
1.392500000000000000e+02 3.421889000000000181e+01
1.393000000000000114e+02 2.508007999999999882e+01
1.393499999999999943e+02 2.496944999999999837e+01
1.394000000000000057e+02 1.325164999999999971e+01
1.394499999999999886e+02 2.506018999999999863e+01
1.395000000000000000e+02 4.222207000000000221e+01
1.395500000000000114e+02 3.456269000000000347e+01
1.395999999999999943e+02 3.544964999999999833e+01
1.396500000000000057e+02 4.624656999999999840e+01
1.396999999999999886e+02 4.075202000000000169e+01
1.397500000000000000e+02 2.453134999999999977e+01
1.398000000000000114e+02 2.847889999999999944e+01
1.398499999999999943e+02 3.867229999999999990e+01
1.399000000000000057e+02 3.992517999999999745e+01
1.399499999999999886e+02 2.461674000000000007e+01
1.400000000000000000e+02 2.064746999999999844e+01
1.400500000000000114e+02 2.725363000000000113e+01
1.400999999999999943e+02 1.938279999999999959e+01
1.401500000000000057e+02 1.993224999999999980e+01
1.401999999999999886e+02 3.087160000000000082e+01
1.402500000000000000e+02 6.788567000000000462e+01
1.403000000000000114e+02 2.583813999999999922e+01
1.403499999999999943e+02 9.307309999999999306e+00
1.404000000000000057e+02 1.128688999999999965e+01
1.404499999999999886e+02 4.986928000000000338e+01
1.405000000000000000e+02 1.771315999999999846e+01
1.405500000000000114e+02 1.075906499999999966e+02
1.405999999999999943e+02 2.123664000000000129e+01
1.406500000000000057e+02 4.138730999999999938e+01
1.406999999999999886e+02 1.803309000000000140e+01
1.407500000000000000e+02 3.528179999999999694e+01
1.408000000000000114e+02 2.176720999999999862e+01
1.408499999999999943e+02 1.074437400000000054e+02
1.409000000000000057e+02 2.659352000000000160e+01
1.409499999999999886e+02 2.862781999999999982e+01
1.410000000000000000e+02 1.845554999999999879e+01
1.410500000000000114e+02 2.670016000000000034e+01
1.410999999999999943e+02 1.567164000000000001e+01
1.411500000000000057e+02 3.117986000000000146e+01
1.411999999999999886e+02 2.375451999999999941e+01
1.412500000000000000e+02 3.254046000000000305e+01
1.413000000000000114e+02 3.061673000000000044e+01
1.413499999999999943e+02 3.049423000000000172e+01
1.414000000000000057e+02 1.002467000000000041e+01
1.414499999999999886e+02 1.457904000000000089e+01
1.415000000000000000e+02 5.909008999999999645e+01
1.415500000000000114e+02 7.402029999999999887e+00
1.415999999999999943e+02 3.084915000000000163e+01
1.416500000000000057e+02 4.006011999999999773e+01
1.416999999999999886e+02 4.514164000000000243e+01
1.417500000000000000e+02 2.769052999999999898e+01
1.418000000000000114e+02 2.891445999999999827e+01
1.418499999999999943e+02 1.442209000000000074e+01
1.419000000000000057e+02 4.173637000000000086e+01
1.419499999999999886e+02 2.285700999999999894e+01
1.420000000000000000e+02 1.845270999999999972e+01
1.420500000000000114e+02 2.308707000000000065e+01
1.420999999999999943e+02 1.043599999999999994e+01
1.421500000000000057e+02 3.226183000000000334e+01
1.421999999999999886e+02 2.737154999999999916e+01
1.422500000000000000e+02 2.834089000000000169e+01
1.423000000000000114e+02 1.127363000000000071e+01
1.423499999999999943e+02 2.397109999999999985e+01
1.424000000000000057e+02 2.921601000000000070e+01
1.424499999999999886e+02 3.260569000000000273e+01
1.425000000000000000e+02 4.741805999999999699e+01
1.425500000000000114e+02 2.472759999999999891e+01
1.425999999999999943e+02 1.301676999999999929e+01
1.426500000000000057e+02 1.341521999999999970e+01
1.426999999999999886e+02 9.701729999999999521e+00
1.427500000000000000e+02 1.959847999999999857e+01
1.428000000000000114e+02 2.427457000000000065e+01
1.428499999999999943e+02 2.021547999999999945e+01
1.429000000000000057e+02 1.388790000000000013e+01
1.429499999999999886e+02 2.890646999999999878e+01
1.430000000000000000e+02 4.322424999999999784e+01
1.430500000000000114e+02 2.879457999999999984e+01
1.430999999999999943e+02 1.634094999999999942e+01
1.431500000000000057e+02 2.938663999999999987e+01
1.431999999999999886e+02 2.998242000000000118e+01
1.432500000000000000e+02 2.185163999999999973e+01
1.433000000000000114e+02 2.765630000000000166e+01
1.433499999999999943e+02 2.404933000000000121e+01
1.434000000000000057e+02 1.869944999999999879e+01
1.434499999999999886e+02 2.354193000000000069e+01
1.435000000000000000e+02 1.633592000000000155e+01
1.435500000000000114e+02 2.750909000000000049e+01
1.435999999999999943e+02 1.947008999999999901e+01
1.436500000000000057e+02 3.282274999999999920e+01
1.436999999999999886e+02 3.386270999999999987e+01
1.437500000000000000e+02 1.729646999999999935e+01
1.438000000000000114e+02 3.138022000000000133e+01
1.438499999999999943e+02 1.150643999999999956e+01
1.439000000000000057e+02 4.217159999999999798e+00
1.439499999999999886e+02 1.933147999999999911e+01
1.440000000000000000e+02 1.438202000000000069e+01
1.440500000000000114e+02 3.538609999999999900e+01
1.440999999999999943e+02 2.710081999999999880e+01
1.441500000000000057e+02 4.551055000000000206e+01
1.441999999999999886e+02 1.892698999999999998e+01
1.442500000000000000e+02 5.317000000000000171e+01
1.443000000000000114e+02 6.815212999999999965e+01
1.443499999999999943e+02 7.362160000000000259e+00
1.444000000000000057e+02 1.567863999999999969e+01
1.444499999999999886e+02 2.357769000000000048e+01
1.445000000000000000e+02 5.898434000000000310e+01
1.445500000000000114e+02 4.105801000000000300e+01
1.445999999999999943e+02 1.972019999999999840e+01
1.446500000000000057e+02 7.236760000000000304e+00
1.446999999999999886e+02 3.365653999999999968e+01
1.447500000000000000e+02 2.628866999999999976e+01
1.448000000000000114e+02 2.563259000000000043e+01
1.448499999999999943e+02 2.041078999999999866e+01
1.449000000000000057e+02 9.420920000000000627e+00
1.449499999999999886e+02 1.235603000000000051e+01
1.450000000000000000e+02 3.527210999999999785e+01
1.450500000000000114e+02 4.591320000000000334e+01
1.450999999999999943e+02 1.690471000000000146e+01
1.451500000000000057e+02 3.686607000000000056e+01
1.451999999999999886e+02 1.202375999999999934e+01
1.452500000000000000e+02 2.853131000000000128e+01
1.453000000000000114e+02 3.179814999999999969e+01
1.453499999999999943e+02 2.523006000000000171e+01
1.454000000000000057e+02 8.250199999999999534e+00
1.454499999999999886e+02 4.672889999999999766e+00
1.455000000000000000e+02 4.183410000000000295e+00
1.455500000000000114e+02 1.064065000000000083e+01
1.455999999999999943e+02 2.348395999999999972e+01
1.456500000000000057e+02 1.932979999999999876e+01
1.456999999999999886e+02 1.255921999999999983e+01
1.457500000000000000e+02 5.033360000000000056e+00
1.458000000000000114e+02 2.155017000000000138e+01
1.458499999999999943e+02 2.654194000000000031e+01
1.459000000000000057e+02 3.546665999999999741e+01
1.459499999999999886e+02 2.682700000000000173e+01
1.460000000000000000e+02 1.368510999999999989e+01
1.460500000000000114e+02 2.983669000000000082e+01
1.460999999999999943e+02 3.416170999999999935e+01
1.461500000000000057e+02 2.623865999999999943e+01
1.461999999999999886e+02 2.827580999999999989e+01
1.462500000000000000e+02 5.703887000000000285e+01
1.463000000000000114e+02 1.739234000000000080e+01
1.463499999999999943e+02 6.860160999999999376e+01
1.464000000000000057e+02 1.826683999999999841e+01
1.464499999999999886e+02 6.623529999999999696e+00
1.465000000000000000e+02 2.584760999999999953e+01
1.465500000000000114e+02 1.001576999999999984e+01
1.465999999999999943e+02 1.699029000000000167e+01
1.466500000000000057e+02 1.350337999999999994e+01
1.466999999999999886e+02 1.611573999999999884e+01
1.467500000000000000e+02 2.053358000000000061e+01
1.468000000000000114e+02 1.650346000000000046e+01
1.468499999999999943e+02 2.705949000000000026e+01
1.469000000000000057e+02 5.940630999999999773e+01
1.469499999999999886e+02 2.211071000000000097e+01
1.470000000000000000e+02 3.977747000000000099e+01
1.470500000000000114e+02 2.675818999999999903e+01
1.470999999999999943e+02 1.815400999999999954e+01
1.471500000000000057e+02 1.697879000000000005e+01
1.471999999999999886e+02 2.720494000000000057e+01
1.472500000000000000e+02 1.855692000000000164e+01
1.473000000000000114e+02 2.476335999999999871e+01
1.473499999999999943e+02 1.954914000000000129e+01
1.474000000000000057e+02 5.070667000000000257e+01
1.474499999999999886e+02 1.714227999999999952e+01
1.475000000000000000e+02 6.847401000000000693e+01
1.475500000000000114e+02 4.062310000000000088e+01
1.475999999999999943e+02 1.087486999999999959e+01
1.476500000000000057e+02 2.187988000000000000e+01
1.476999999999999886e+02 1.240157999999999916e+01
1.477500000000000000e+02 1.851230999999999938e+01
1.478000000000000114e+02 3.100534000000000034e+01
1.478499999999999943e+02 5.063024999999999665e+01
1.479000000000000057e+02 1.251928000000000019e+01
1.479499999999999886e+02 4.598342000000000240e+01
1.480000000000000000e+02 3.388185000000000002e+01
1.480500000000000114e+02 3.939538000000000295e+01
1.480999999999999943e+02 3.538835000000000264e+01
1.481500000000000057e+02 3.131334999999999980e+01
1.481999999999999886e+02 1.706050000000000111e+01
1.482500000000000000e+02 1.133442999999999934e+01
1.483000000000000114e+02 5.682061999999999813e+01
1.483499999999999943e+02 9.385114000000000090e+01
1.484000000000000057e+02 8.722640000000000171e+00
1.484499999999999886e+02 7.414220000000000255e+00
1.485000000000000000e+02 1.988186999999999927e+01
1.485500000000000114e+02 5.636222000000000065e+01
1.485999999999999943e+02 2.764497000000000071e+01
1.486500000000000057e+02 2.255055000000000121e+01
1.486999999999999886e+02 2.366571000000000069e+01
1.487500000000000000e+02 2.572075999999999851e+01
1.488000000000000114e+02 6.295944000000000074e+01
1.488499999999999943e+02 1.455532000000000004e+01
1.489000000000000057e+02 1.101331000000000060e+01
1.489499999999999886e+02 8.946460000000000079e+00
1.490000000000000000e+02 1.818446000000000140e+01
1.490500000000000114e+02 2.336167999999999978e+01
1.490999999999999943e+02 1.206738000000000000e+01
1.491500000000000057e+02 1.216774000000000022e+01
1.491999999999999886e+02 8.754456000000000415e+01
1.492500000000000000e+02 3.828596999999999895e+01
1.493000000000000114e+02 1.874202999999999975e+01
1.493499999999999943e+02 2.079881999999999920e+01
1.494000000000000057e+02 3.936050000000000182e+01
1.494499999999999886e+02 2.615735000000000099e+01
1.495000000000000000e+02 1.330863000000000085e+01
1.495500000000000114e+02 2.243917000000000073e+01
1.495999999999999943e+02 4.011426999999999765e+01
1.496500000000000057e+02 5.417746000000000350e+01
1.496999999999999886e+02 1.754303000000000168e+01
1.497500000000000000e+02 5.134911000000000314e+01
1.498000000000000114e+02 1.441436999999999991e+01
1.498499999999999943e+02 2.679170999999999836e+01
1.499000000000000057e+02 4.290903999999999741e+01
1.499499999999999886e+02 7.779682999999999993e+01
1.500000000000000000e+02 3.034695999999999927e+01
