# Supplementary material for: Elevated concentrations cause upright alpha-synuclein conformation at lipid interfaces
Source: Nat Commun. 2023 Sep 18;14:5731. doi: 10.1038/s41467-023-39843-1 (PMC10507035; doi:10.1038/s41467-023-39843-1)
Supplement: Supplementary file 3 — Source Data [file 41467_2023_39843_MOESM3_ESM.zip › Source Data file/FigureS12/figS12_highLPR_corr_s7_r1.txt]

0.000000000000000000e+00 nan
5.000000000000000278e-02 nan
1.000000000000000056e-01 nan
1.499999999999999944e-01 nan
2.000000000000000111e-01 nan
2.500000000000000000e-01 nan
2.999999999999999889e-01 nan
3.499999999999999778e-01 nan
4.000000000000000222e-01 nan
4.500000000000000111e-01 nan
5.000000000000000000e-01 nan
5.500000000000000444e-01 nan
5.999999999999999778e-01 nan
6.500000000000000222e-01 nan
6.999999999999999556e-01 nan
7.500000000000000000e-01 nan
8.000000000000000444e-01 nan
8.499999999999999778e-01 nan
9.000000000000000222e-01 nan
9.499999999999999556e-01 nan
1.000000000000000000e+00 nan
1.050000000000000044e+00 nan
1.100000000000000089e+00 nan
1.149999999999999911e+00 nan
1.199999999999999956e+00 nan
1.250000000000000000e+00 nan
1.300000000000000044e+00 nan
1.350000000000000089e+00 nan
1.399999999999999911e+00 nan
1.449999999999999956e+00 nan
1.500000000000000000e+00 nan
1.550000000000000044e+00 nan
1.600000000000000089e+00 nan
1.649999999999999911e+00 nan
1.699999999999999956e+00 nan
1.750000000000000000e+00 nan
1.800000000000000044e+00 nan
1.850000000000000089e+00 nan
1.899999999999999911e+00 nan
1.949999999999999956e+00 nan
2.000000000000000000e+00 nan
2.049999999999999822e+00 nan
2.100000000000000089e+00 nan
2.149999999999999911e+00 nan
2.200000000000000178e+00 nan
2.250000000000000000e+00 nan
2.299999999999999822e+00 nan
2.350000000000000089e+00 nan
2.399999999999999911e+00 nan
2.450000000000000178e+00 nan
2.500000000000000000e+00 nan
2.549999999999999822e+00 nan
2.600000000000000089e+00 nan
2.649999999999999911e+00 nan
2.700000000000000178e+00 nan
2.750000000000000000e+00 nan
2.799999999999999822e+00 nan
2.850000000000000089e+00 nan
2.899999999999999911e+00 nan
2.950000000000000178e+00 nan
3.000000000000000000e+00 nan
3.049999999999999822e+00 nan
3.100000000000000089e+00 nan
3.149999999999999911e+00 nan
3.200000000000000178e+00 nan
3.250000000000000000e+00 nan
3.299999999999999822e+00 nan
3.350000000000000089e+00 nan
3.399999999999999911e+00 nan
3.450000000000000178e+00 nan
3.500000000000000000e+00 nan
3.549999999999999822e+00 nan
3.600000000000000089e+00 nan
3.649999999999999911e+00 nan
3.700000000000000178e+00 nan
3.750000000000000000e+00 nan
3.799999999999999822e+00 nan
3.850000000000000089e+00 nan
3.899999999999999911e+00 nan
3.950000000000000178e+00 nan
4.000000000000000000e+00 nan
4.049999999999999822e+00 nan
4.099999999999999645e+00 nan
4.150000000000000355e+00 nan
4.200000000000000178e+00 nan
4.250000000000000000e+00 nan
4.299999999999999822e+00 nan
4.349999999999999645e+00 nan
4.400000000000000355e+00 nan
4.450000000000000178e+00 nan
4.500000000000000000e+00 nan
4.549999999999999822e+00 nan
4.599999999999999645e+00 nan
4.650000000000000355e+00 nan
4.700000000000000178e+00 nan
4.750000000000000000e+00 nan
4.799999999999999822e+00 nan
4.849999999999999645e+00 nan
4.900000000000000355e+00 nan
4.950000000000000178e+00 nan
5.000000000000000000e+00 nan
5.049999999999999822e+00 nan
5.099999999999999645e+00 nan
5.150000000000000355e+00 nan
5.200000000000000178e+00 nan
5.250000000000000000e+00 nan
5.299999999999999822e+00 nan
5.349999999999999645e+00 nan
5.400000000000000355e+00 nan
5.450000000000000178e+00 nan
5.500000000000000000e+00 nan
5.549999999999999822e+00 nan
5.599999999999999645e+00 nan
5.650000000000000355e+00 nan
5.700000000000000178e+00 nan
5.750000000000000000e+00 nan
5.799999999999999822e+00 nan
5.849999999999999645e+00 nan
5.900000000000000355e+00 nan
5.950000000000000178e+00 nan
6.000000000000000000e+00 nan
6.049999999999999822e+00 nan
6.099999999999999645e+00 nan
6.150000000000000355e+00 nan
6.200000000000000178e+00 nan
6.250000000000000000e+00 nan
6.299999999999999822e+00 nan
6.349999999999999645e+00 nan
6.400000000000000355e+00 nan
6.450000000000000178e+00 nan
6.500000000000000000e+00 nan
6.549999999999999822e+00 nan
6.599999999999999645e+00 nan
6.650000000000000355e+00 nan
6.700000000000000178e+00 nan
6.750000000000000000e+00 nan
6.799999999999999822e+00 nan
6.849999999999999645e+00 nan
6.900000000000000355e+00 nan
6.950000000000000178e+00 nan
7.000000000000000000e+00 nan
7.049999999999999822e+00 nan
7.099999999999999645e+00 nan
7.150000000000000355e+00 nan
7.200000000000000178e+00 nan
7.250000000000000000e+00 nan
7.299999999999999822e+00 nan
7.349999999999999645e+00 nan
7.400000000000000355e+00 nan
7.450000000000000178e+00 nan
7.500000000000000000e+00 nan
7.549999999999999822e+00 nan
7.599999999999999645e+00 nan
7.650000000000000355e+00 nan
7.700000000000000178e+00 nan
7.750000000000000000e+00 nan
7.799999999999999822e+00 nan
7.849999999999999645e+00 nan
7.900000000000000355e+00 nan
7.950000000000000178e+00 nan
8.000000000000000000e+00 nan
8.050000000000000711e+00 nan
8.099999999999999645e+00 nan
8.150000000000000355e+00 nan
8.199999999999999289e+00 nan
8.250000000000000000e+00 nan
8.300000000000000711e+00 nan
8.349999999999999645e+00 nan
8.400000000000000355e+00 nan
8.449999999999999289e+00 nan
8.500000000000000000e+00 nan
8.550000000000000711e+00 nan
8.599999999999999645e+00 nan
8.650000000000000355e+00 nan
8.699999999999999289e+00 nan
8.750000000000000000e+00 nan
8.800000000000000711e+00 nan
8.849999999999999645e+00 nan
8.900000000000000355e+00 nan
8.949999999999999289e+00 nan
9.000000000000000000e+00 nan
9.050000000000000711e+00 nan
9.099999999999999645e+00 nan
9.150000000000000355e+00 nan
9.199999999999999289e+00 nan
9.250000000000000000e+00 nan
9.300000000000000711e+00 nan
9.349999999999999645e+00 nan
9.400000000000000355e+00 nan
9.449999999999999289e+00 nan
9.500000000000000000e+00 nan
9.550000000000000711e+00 nan
9.599999999999999645e+00 nan
9.650000000000000355e+00 nan
9.699999999999999289e+00 nan
9.750000000000000000e+00 nan
9.800000000000000711e+00 nan
9.849999999999999645e+00 nan
9.900000000000000355e+00 nan
9.949999999999999289e+00 nan
1.000000000000000000e+01 nan
1.005000000000000071e+01 nan
1.009999999999999964e+01 nan
1.015000000000000036e+01 nan
1.019999999999999929e+01 nan
1.025000000000000000e+01 nan
1.030000000000000071e+01 nan
1.034999999999999964e+01 nan
1.040000000000000036e+01 nan
1.044999999999999929e+01 nan
1.050000000000000000e+01 nan
1.055000000000000071e+01 nan
1.059999999999999964e+01 nan
1.065000000000000036e+01 nan
1.069999999999999929e+01 nan
1.075000000000000000e+01 nan
1.080000000000000071e+01 nan
1.084999999999999964e+01 nan
1.090000000000000036e+01 nan
1.094999999999999929e+01 nan
1.100000000000000000e+01 nan
1.105000000000000071e+01 nan
1.109999999999999964e+01 nan
1.115000000000000036e+01 nan
1.119999999999999929e+01 nan
1.125000000000000000e+01 nan
1.130000000000000071e+01 nan
1.134999999999999964e+01 nan
1.140000000000000036e+01 nan
1.144999999999999929e+01 nan
1.150000000000000000e+01 nan
1.155000000000000071e+01 nan
1.159999999999999964e+01 nan
1.165000000000000036e+01 nan
1.169999999999999929e+01 nan
1.175000000000000000e+01 nan
1.180000000000000071e+01 nan
1.184999999999999964e+01 nan
1.190000000000000036e+01 nan
1.194999999999999929e+01 nan
1.200000000000000000e+01 nan
1.205000000000000071e+01 nan
1.209999999999999964e+01 nan
1.215000000000000036e+01 nan
1.219999999999999929e+01 nan
1.225000000000000000e+01 nan
1.230000000000000071e+01 nan
1.234999999999999964e+01 nan
1.240000000000000036e+01 nan
1.244999999999999929e+01 nan
1.250000000000000000e+01 nan
1.255000000000000071e+01 nan
1.259999999999999964e+01 nan
1.265000000000000036e+01 nan
1.269999999999999929e+01 nan
1.275000000000000000e+01 nan
1.280000000000000071e+01 nan
1.284999999999999964e+01 nan
1.290000000000000036e+01 nan
1.294999999999999929e+01 nan
1.300000000000000000e+01 nan
1.305000000000000071e+01 nan
1.309999999999999964e+01 nan
1.315000000000000036e+01 nan
1.319999999999999929e+01 nan
1.325000000000000000e+01 nan
1.330000000000000071e+01 nan
1.334999999999999964e+01 nan
1.340000000000000036e+01 nan
1.344999999999999929e+01 nan
1.350000000000000000e+01 nan
1.355000000000000071e+01 nan
1.359999999999999964e+01 nan
1.365000000000000036e+01 nan
1.369999999999999929e+01 nan
1.375000000000000000e+01 nan
1.380000000000000071e+01 nan
1.384999999999999964e+01 nan
1.390000000000000036e+01 nan
1.394999999999999929e+01 nan
1.400000000000000000e+01 nan
1.405000000000000071e+01 nan
1.409999999999999964e+01 nan
1.415000000000000036e+01 nan
1.419999999999999929e+01 nan
1.425000000000000000e+01 nan
1.430000000000000071e+01 nan
1.434999999999999964e+01 nan
1.440000000000000036e+01 nan
1.444999999999999929e+01 nan
1.450000000000000000e+01 nan
1.455000000000000071e+01 nan
1.459999999999999964e+01 nan
1.465000000000000036e+01 nan
1.469999999999999929e+01 nan
1.475000000000000000e+01 nan
1.480000000000000071e+01 nan
1.484999999999999964e+01 nan
1.490000000000000036e+01 nan
1.494999999999999929e+01 nan
1.500000000000000000e+01 nan
1.505000000000000071e+01 nan
1.509999999999999964e+01 nan
1.515000000000000036e+01 nan
1.519999999999999929e+01 nan
1.525000000000000000e+01 nan
1.530000000000000071e+01 nan
1.534999999999999964e+01 nan
1.540000000000000036e+01 nan
1.544999999999999929e+01 nan
1.550000000000000000e+01 nan
1.555000000000000071e+01 nan
1.559999999999999964e+01 nan
1.565000000000000036e+01 nan
1.569999999999999929e+01 nan
1.575000000000000000e+01 nan
1.580000000000000071e+01 nan
1.584999999999999964e+01 nan
1.590000000000000036e+01 nan
1.594999999999999929e+01 nan
1.600000000000000000e+01 nan
1.605000000000000071e+01 nan
1.610000000000000142e+01 nan
1.614999999999999858e+01 nan
1.619999999999999929e+01 nan
1.625000000000000000e+01 nan
1.630000000000000071e+01 nan
1.635000000000000142e+01 nan
1.639999999999999858e+01 nan
1.644999999999999929e+01 nan
1.650000000000000000e+01 nan
1.655000000000000071e+01 nan
1.660000000000000142e+01 nan
1.664999999999999858e+01 nan
1.669999999999999929e+01 nan
1.675000000000000000e+01 nan
1.680000000000000071e+01 nan
1.685000000000000142e+01 nan
1.689999999999999858e+01 nan
1.694999999999999929e+01 nan
1.700000000000000000e+01 nan
1.705000000000000071e+01 nan
1.710000000000000142e+01 nan
1.714999999999999858e+01 nan
1.719999999999999929e+01 nan
1.725000000000000000e+01 nan
1.730000000000000071e+01 nan
1.735000000000000142e+01 nan
1.739999999999999858e+01 nan
1.744999999999999929e+01 nan
1.750000000000000000e+01 nan
1.755000000000000071e+01 nan
1.760000000000000142e+01 nan
1.764999999999999858e+01 nan
1.769999999999999929e+01 nan
1.775000000000000000e+01 nan
1.780000000000000071e+01 nan
1.785000000000000142e+01 nan
1.789999999999999858e+01 nan
1.794999999999999929e+01 nan
1.800000000000000000e+01 nan
1.805000000000000071e+01 nan
1.810000000000000142e+01 nan
1.814999999999999858e+01 nan
1.819999999999999929e+01 nan
1.825000000000000000e+01 nan
1.830000000000000071e+01 nan
1.835000000000000142e+01 nan
1.839999999999999858e+01 nan
1.844999999999999929e+01 nan
1.850000000000000000e+01 nan
1.855000000000000071e+01 nan
1.860000000000000142e+01 nan
1.864999999999999858e+01 nan
1.869999999999999929e+01 nan
1.875000000000000000e+01 nan
1.880000000000000071e+01 nan
1.885000000000000142e+01 nan
1.889999999999999858e+01 nan
1.894999999999999929e+01 nan
1.900000000000000000e+01 nan
1.905000000000000071e+01 nan
1.910000000000000142e+01 nan
1.914999999999999858e+01 nan
1.919999999999999929e+01 nan
1.925000000000000000e+01 nan
1.930000000000000071e+01 nan
1.935000000000000142e+01 nan
1.939999999999999858e+01 nan
1.944999999999999929e+01 nan
1.950000000000000000e+01 nan
1.955000000000000071e+01 nan
1.960000000000000142e+01 nan
1.964999999999999858e+01 nan
1.969999999999999929e+01 nan
1.975000000000000000e+01 nan
1.980000000000000071e+01 nan
1.985000000000000142e+01 nan
1.989999999999999858e+01 nan
1.994999999999999929e+01 nan
2.000000000000000000e+01 nan
2.005000000000000071e+01 nan
2.010000000000000142e+01 nan
2.014999999999999858e+01 nan
2.019999999999999929e+01 nan
2.025000000000000000e+01 nan
2.030000000000000071e+01 nan
2.035000000000000142e+01 nan
2.039999999999999858e+01 nan
2.044999999999999929e+01 nan
2.050000000000000000e+01 nan
2.055000000000000071e+01 nan
2.060000000000000142e+01 nan
2.064999999999999858e+01 nan
2.069999999999999929e+01 nan
2.075000000000000000e+01 nan
2.080000000000000071e+01 nan
2.085000000000000142e+01 nan
2.089999999999999858e+01 nan
2.094999999999999929e+01 nan
2.100000000000000000e+01 nan
2.105000000000000071e+01 nan
2.110000000000000142e+01 nan
2.114999999999999858e+01 nan
2.119999999999999929e+01 nan
2.125000000000000000e+01 nan
2.130000000000000071e+01 nan
2.135000000000000142e+01 nan
2.139999999999999858e+01 nan
2.144999999999999929e+01 nan
2.150000000000000000e+01 nan
2.155000000000000071e+01 nan
2.160000000000000142e+01 nan
2.164999999999999858e+01 nan
2.169999999999999929e+01 nan
2.175000000000000000e+01 nan
2.180000000000000071e+01 nan
2.185000000000000142e+01 nan
2.189999999999999858e+01 nan
2.194999999999999929e+01 nan
2.200000000000000000e+01 nan
2.205000000000000071e+01 nan
2.210000000000000142e+01 nan
2.214999999999999858e+01 nan
2.219999999999999929e+01 nan
2.225000000000000000e+01 nan
2.230000000000000071e+01 nan
2.235000000000000142e+01 nan
2.239999999999999858e+01 nan
2.244999999999999929e+01 nan
2.250000000000000000e+01 nan
2.255000000000000071e+01 nan
2.260000000000000142e+01 nan
2.264999999999999858e+01 nan
2.269999999999999929e+01 nan
2.275000000000000000e+01 nan
2.280000000000000071e+01 nan
2.285000000000000142e+01 nan
2.289999999999999858e+01 nan
2.294999999999999929e+01 nan
2.300000000000000000e+01 nan
2.305000000000000071e+01 nan
2.310000000000000142e+01 nan
2.314999999999999858e+01 nan
2.319999999999999929e+01 nan
2.325000000000000000e+01 nan
2.330000000000000071e+01 nan
2.335000000000000142e+01 nan
2.339999999999999858e+01 nan
2.344999999999999929e+01 nan
2.350000000000000000e+01 nan
2.355000000000000071e+01 nan
2.360000000000000142e+01 nan
2.364999999999999858e+01 nan
2.369999999999999929e+01 nan
2.375000000000000000e+01 nan
2.380000000000000071e+01 nan
2.385000000000000142e+01 nan
2.389999999999999858e+01 nan
2.394999999999999929e+01 nan
2.400000000000000000e+01 nan
2.405000000000000071e+01 nan
2.410000000000000142e+01 nan
2.414999999999999858e+01 nan
2.419999999999999929e+01 nan
2.425000000000000000e+01 nan
2.430000000000000071e+01 nan
2.435000000000000142e+01 nan
2.439999999999999858e+01 nan
2.444999999999999929e+01 nan
2.450000000000000000e+01 nan
2.455000000000000071e+01 nan
2.460000000000000142e+01 nan
2.464999999999999858e+01 nan
2.469999999999999929e+01 nan
2.475000000000000000e+01 nan
2.480000000000000071e+01 nan
2.485000000000000142e+01 nan
2.489999999999999858e+01 nan
2.494999999999999929e+01 9.842024106925713334e-02
2.500000000000000000e+01 9.760541552050684688e-02
2.505000000000000071e+01 1.009883396415844348e-01
2.510000000000000142e+01 1.007336872875843059e-01
2.514999999999999858e+01 1.009915920255392702e-01
2.519999999999999929e+01 1.009894886218240112e-01
2.525000000000000000e+01 1.033062162431668957e-01
2.530000000000000071e+01 1.048364663283893466e-01
2.535000000000000142e+01 1.052412405672013967e-01
2.539999999999999858e+01 1.073455030503483038e-01
2.544999999999999929e+01 1.144504084697061802e-01
2.550000000000000000e+01 1.135386233814249524e-01
2.555000000000000071e+01 1.167335312895912552e-01
2.560000000000000142e+01 1.189154982556335505e-01
2.564999999999999858e+01 1.206622881800495511e-01
2.569999999999999929e+01 1.221049691542172161e-01
2.575000000000000000e+01 1.267401377595781253e-01
2.580000000000000071e+01 1.265299220953283177e-01
2.585000000000000142e+01 1.272345927367100060e-01
2.589999999999999858e+01 1.270523970725013219e-01
2.594999999999999929e+01 1.272522699495217402e-01
2.600000000000000000e+01 1.276336510077187292e-01
2.605000000000000071e+01 1.294789941133219491e-01
2.610000000000000142e+01 1.291707748638907249e-01
2.614999999999999858e+01 1.285482905865329706e-01
2.619999999999999929e+01 1.279608460453884045e-01
2.625000000000000000e+01 1.268078655994173409e-01
2.630000000000000071e+01 1.267082823400582370e-01
2.635000000000000142e+01 1.277140461235861391e-01
2.639999999999999858e+01 1.273093152888866708e-01
2.644999999999999929e+01 1.258289123828244538e-01
2.650000000000000000e+01 1.283952190259985693e-01
2.655000000000000071e+01 1.304411924545142154e-01
2.660000000000000142e+01 1.320004458627161703e-01
2.664999999999999858e+01 1.340224903439819204e-01
2.669999999999999929e+01 1.351434133215667632e-01
2.675000000000000000e+01 1.370809777937276597e-01
2.680000000000000071e+01 1.382615373735907038e-01
2.685000000000000142e+01 1.396769871566242716e-01
2.689999999999999858e+01 1.433349784302164198e-01
2.694999999999999929e+01 1.486462337974081838e-01
2.700000000000000000e+01 1.517958028755327093e-01
2.705000000000000071e+01 1.535951096519971582e-01
2.710000000000000142e+01 1.533230161134853942e-01
2.714999999999999858e+01 1.537334221012153779e-01
2.719999999999999929e+01 1.566210764760824214e-01
2.725000000000000000e+01 1.603130574303108791e-01
2.730000000000000071e+01 1.662301265943260664e-01
2.735000000000000142e+01 1.665187459846871609e-01
2.739999999999999858e+01 1.621236234240340801e-01
2.744999999999999929e+01 1.647341183656380603e-01
2.750000000000000000e+01 1.668172591486288270e-01
2.755000000000000071e+01 1.667626487155537407e-01
2.760000000000000142e+01 1.692082983752163372e-01
2.764999999999999858e+01 1.705490209566596638e-01
2.769999999999999929e+01 1.724513558558140036e-01
2.775000000000000000e+01 1.707085009916233242e-01
2.780000000000000071e+01 1.744061706026647229e-01
2.785000000000000142e+01 1.757049924830729470e-01
2.789999999999999858e+01 1.772678765520655508e-01
2.794999999999999929e+01 1.776786975654534306e-01
2.800000000000000000e+01 1.809452675280475431e-01
2.805000000000000071e+01 1.807786314466656996e-01
2.810000000000000142e+01 1.844585143147505768e-01
2.814999999999999858e+01 1.848276956184290443e-01
2.819999999999999929e+01 1.855504598690383700e-01
2.825000000000000000e+01 1.873748364759142970e-01
2.830000000000000071e+01 1.902490571363752159e-01
2.835000000000000142e+01 1.911035055278102190e-01
2.839999999999999858e+01 1.924065361295358711e-01
2.844999999999999929e+01 1.894953777522682958e-01
2.850000000000000000e+01 1.902484856089218801e-01
2.855000000000000071e+01 1.910558446573563940e-01
2.860000000000000142e+01 1.931071272701054831e-01
2.864999999999999858e+01 1.933976339436349057e-01
2.869999999999999929e+01 1.916025077934402354e-01
2.875000000000000000e+01 1.898789543258989909e-01
2.880000000000000071e+01 1.920099101199012337e-01
2.885000000000000142e+01 1.908275990736554573e-01
2.889999999999999858e+01 1.909822867803075697e-01
2.894999999999999929e+01 1.893435502496962075e-01
2.900000000000000000e+01 1.922797230706968508e-01
2.905000000000000071e+01 1.950024472113895402e-01
2.910000000000000142e+01 1.964154578312601040e-01
2.914999999999999858e+01 1.977059553447207962e-01
2.919999999999999929e+01 1.967424722338624032e-01
2.925000000000000000e+01 1.975331589379515085e-01
2.930000000000000071e+01 1.960204397430716228e-01
2.935000000000000142e+01 1.937409621020325656e-01
2.939999999999999858e+01 1.939311237450161429e-01
2.944999999999999929e+01 1.930643860073566476e-01
2.950000000000000000e+01 1.767290165902118404e-01
2.955000000000000071e+01 1.790903615082612144e-01
2.960000000000000142e+01 1.778613376486763431e-01
2.964999999999999858e+01 1.786338084222881539e-01
2.969999999999999929e+01 1.741252743320846619e-01
2.975000000000000000e+01 1.744787710965934047e-01
2.980000000000000071e+01 1.746284895266318749e-01
2.985000000000000142e+01 1.767148850921456127e-01
2.989999999999999858e+01 1.764527013495887364e-01
2.994999999999999929e+01 1.800216215721511803e-01
3.000000000000000000e+01 1.796527074905620025e-01
3.005000000000000071e+01 1.801440932494731140e-01
3.010000000000000142e+01 1.814416229305607364e-01
3.014999999999999858e+01 1.815004388572328820e-01
3.019999999999999929e+01 1.828513781202961708e-01
3.025000000000000000e+01 1.769082581018397715e-01
3.030000000000000071e+01 1.773579851419719577e-01
3.035000000000000142e+01 1.808823377591960158e-01
3.039999999999999858e+01 1.810607387938245327e-01
3.044999999999999929e+01 1.811377104638642599e-01
3.050000000000000000e+01 1.794400157147932051e-01
3.055000000000000071e+01 1.776708492033507725e-01
3.060000000000000142e+01 1.788889242457658291e-01
3.064999999999999858e+01 1.777770326675899848e-01
3.069999999999999929e+01 1.784132404598899324e-01
3.075000000000000000e+01 1.802590346214741901e-01
3.080000000000000071e+01 1.783081358220774959e-01
3.085000000000000142e+01 1.822874833251009463e-01
3.089999999999999858e+01 1.819208087445347843e-01
3.094999999999999929e+01 1.843820449375269954e-01
3.100000000000000000e+01 1.863568273178302370e-01
3.105000000000000071e+01 1.858528123389359410e-01
3.110000000000000142e+01 1.873142519822782459e-01
3.114999999999999858e+01 1.887137445620983844e-01
3.119999999999999929e+01 1.912387355031717195e-01
3.125000000000000000e+01 1.927207267458380391e-01
3.130000000000000071e+01 1.943438196585812183e-01
3.135000000000000142e+01 1.963455633728043437e-01
3.139999999999999858e+01 1.951865147572260650e-01
3.144999999999999929e+01 1.988887136296201286e-01
3.150000000000000000e+01 2.025031432941931664e-01
3.155000000000000071e+01 2.058931407915685352e-01
3.160000000000000142e+01 2.073889987745585195e-01
3.164999999999999858e+01 2.082837698973670770e-01
3.169999999999999929e+01 2.100894026121394309e-01
3.175000000000000000e+01 2.089530434819614202e-01
3.180000000000000071e+01 2.119796416395801908e-01
3.185000000000000142e+01 2.153600267118078171e-01
3.189999999999999858e+01 2.144654071135040085e-01
3.194999999999999929e+01 2.165280639618606118e-01
3.200000000000000000e+01 2.129136417505296808e-01
3.204999999999999716e+01 2.131706726333945645e-01
3.210000000000000142e+01 2.132477092558944798e-01
3.214999999999999858e+01 2.125607727899054555e-01
3.220000000000000284e+01 2.150673991065232549e-01
3.225000000000000000e+01 2.099775806898510899e-01
3.229999999999999716e+01 2.096169048856037498e-01
3.235000000000000142e+01 2.094555551746908051e-01
3.239999999999999858e+01 2.108855491615902189e-01
3.245000000000000284e+01 2.147824768199846635e-01
3.250000000000000000e+01 2.150277411439613373e-01
3.254999999999999716e+01 2.185208494813044855e-01
3.260000000000000142e+01 2.189572242299481220e-01
3.264999999999999858e+01 2.195393835476857070e-01
3.270000000000000284e+01 2.193005145570363634e-01
3.275000000000000000e+01 2.189252072296856699e-01
3.279999999999999716e+01 2.191701219565093672e-01
3.285000000000000142e+01 2.190267573621652308e-01
3.289999999999999858e+01 2.208759658137069426e-01
3.295000000000000284e+01 2.229092361750915630e-01
3.300000000000000000e+01 2.240176885305586452e-01
3.304999999999999716e+01 2.243525678050916905e-01
3.310000000000000142e+01 2.257779043710588240e-01
3.314999999999999858e+01 2.259142453566141961e-01
3.320000000000000284e+01 2.260688307357711369e-01
3.325000000000000000e+01 2.266790798649114813e-01
3.329999999999999716e+01 2.277657551627168819e-01
3.335000000000000142e+01 2.277544329982416349e-01
3.339999999999999858e+01 2.293344790296542868e-01
3.345000000000000284e+01 2.298855341240239880e-01
3.350000000000000000e+01 2.295843402266610211e-01
3.354999999999999716e+01 2.311206322642102573e-01
3.360000000000000142e+01 2.320146297431271154e-01
3.364999999999999858e+01 2.335111704870590776e-01
3.370000000000000284e+01 2.363893398015003422e-01
3.375000000000000000e+01 2.389310781272920570e-01
3.379999999999999716e+01 2.394890904024995493e-01
3.385000000000000142e+01 2.413179671819023209e-01
3.389999999999999858e+01 2.418778591308085590e-01
3.395000000000000284e+01 2.440476504004266411e-01
3.400000000000000000e+01 2.450775264408520948e-01
3.404999999999999716e+01 2.454374048427635790e-01
3.410000000000000142e+01 2.467926899034248445e-01
3.414999999999999858e+01 2.477022467130168271e-01
3.420000000000000284e+01 2.481847516783827479e-01
3.425000000000000000e+01 2.484126670507250112e-01
3.429999999999999716e+01 2.498181036990063109e-01
3.435000000000000142e+01 2.511572687706534190e-01
3.439999999999999858e+01 2.517439264965679047e-01
3.445000000000000284e+01 2.494695021254617617e-01
3.450000000000000000e+01 2.519549307889846768e-01
3.454999999999999716e+01 2.530358066227203495e-01
3.460000000000000142e+01 2.505303824260534662e-01
3.464999999999999858e+01 2.501252454443513296e-01
3.470000000000000284e+01 2.506714115909973728e-01
3.475000000000000000e+01 2.515798497746859486e-01
3.479999999999999716e+01 2.529663028414719239e-01
3.485000000000000142e+01 2.563096096041286853e-01
3.489999999999999858e+01 2.595116846314461934e-01
3.495000000000000284e+01 2.609523891573429233e-01
3.500000000000000000e+01 2.612801014044650039e-01
3.504999999999999716e+01 2.624915966246547661e-01
3.510000000000000142e+01 2.637923717710131122e-01
3.514999999999999858e+01 2.656368578018923343e-01
3.520000000000000284e+01 2.665263891206909874e-01
3.525000000000000000e+01 2.659194314426370220e-01
3.529999999999999716e+01 2.647443103817791465e-01
3.535000000000000142e+01 2.619539859330591303e-01
3.539999999999999858e+01 2.623870301991940712e-01
3.545000000000000284e+01 2.626511732036132529e-01
3.550000000000000000e+01 2.626550716319194789e-01
3.554999999999999716e+01 2.622513164971664867e-01
3.560000000000000142e+01 2.622899989407406207e-01
3.564999999999999858e+01 2.634884988390522875e-01
3.570000000000000284e+01 2.631620170928826163e-01
3.575000000000000000e+01 2.641837868000311285e-01
3.579999999999999716e+01 2.656466285772317582e-01
3.585000000000000142e+01 2.650579227607823829e-01
3.589999999999999858e+01 2.620180521775914428e-01
3.595000000000000284e+01 2.622824569054100219e-01
3.600000000000000000e+01 2.622489939100568490e-01
3.604999999999999716e+01 2.621374579852437381e-01
3.610000000000000142e+01 2.632917863002648962e-01
3.614999999999999858e+01 2.662201613050821369e-01
3.620000000000000284e+01 2.695134822957027110e-01
3.625000000000000000e+01 2.705663053950749242e-01
3.629999999999999716e+01 2.725634000608233576e-01
3.635000000000000142e+01 2.731342203864849383e-01
3.639999999999999858e+01 2.779178395104312527e-01
3.645000000000000284e+01 2.774373763355150735e-01
3.650000000000000000e+01 2.765363836716304702e-01
3.654999999999999716e+01 2.783956425580621508e-01
3.660000000000000142e+01 2.792155561302641087e-01
3.664999999999999858e+01 2.788254996523449880e-01
3.670000000000000284e+01 2.808199507800033246e-01
3.675000000000000000e+01 2.786862875327381639e-01
3.679999999999999716e+01 2.781580763169406723e-01
3.685000000000000142e+01 2.770667624241439086e-01
3.689999999999999858e+01 2.774262878583785841e-01
3.695000000000000284e+01 2.789603249106001881e-01
3.700000000000000000e+01 2.813996895163268230e-01
3.704999999999999716e+01 2.837255081920758704e-01
3.710000000000000142e+01 2.798886276450854305e-01
3.714999999999999858e+01 2.762148516816391730e-01
3.720000000000000284e+01 2.716903247200035398e-01
3.725000000000000000e+01 2.711511634341061128e-01
3.729999999999999716e+01 2.699108755770691648e-01
3.735000000000000142e+01 2.669989104501447330e-01
3.739999999999999858e+01 2.668249161311611051e-01
3.745000000000000284e+01 2.673627384857225064e-01
3.750000000000000000e+01 2.655319841406866277e-01
3.754999999999999716e+01 2.653122467767533577e-01
3.760000000000000142e+01 2.644058828199937761e-01
3.764999999999999858e+01 2.615580602430764290e-01
3.770000000000000284e+01 2.602020094359685509e-01
3.775000000000000000e+01 2.575011178137900369e-01
3.779999999999999716e+01 2.587280988993428954e-01
3.785000000000000142e+01 2.605044360152277139e-01
3.789999999999999858e+01 2.592655222352521771e-01
3.795000000000000284e+01 2.618447319171395837e-01
3.800000000000000000e+01 2.629768741190434134e-01
3.804999999999999716e+01 2.646437138828026114e-01
3.810000000000000142e+01 2.661963916646275519e-01
3.814999999999999858e+01 2.669191475931790847e-01
3.820000000000000284e+01 2.659983121469313150e-01
3.825000000000000000e+01 2.645518720164091730e-01
3.829999999999999716e+01 2.649095239909117216e-01
3.835000000000000142e+01 2.647096078799512919e-01
3.839999999999999858e+01 2.659130484342080991e-01
3.845000000000000284e+01 2.678084985161287568e-01
3.850000000000000000e+01 2.677970836107818609e-01
3.854999999999999716e+01 2.689354856350125722e-01
3.860000000000000142e+01 2.687458399091223749e-01
3.864999999999999858e+01 2.685388781820723381e-01
3.870000000000000284e+01 2.674100847687314042e-01
3.875000000000000000e+01 2.668447402353181230e-01
3.879999999999999716e+01 2.671856468007339225e-01
3.885000000000000142e+01 2.672105317073182329e-01
3.889999999999999858e+01 2.666999197365890750e-01
3.895000000000000284e+01 2.692543033054842216e-01
3.900000000000000000e+01 2.712777282616711805e-01
3.904999999999999716e+01 2.729936305131669960e-01
3.910000000000000142e+01 2.726988013403719435e-01
3.914999999999999858e+01 2.739503827647479794e-01
3.920000000000000284e+01 2.743123023001382554e-01
3.925000000000000000e+01 2.752215833802981737e-01
3.929999999999999716e+01 2.773940503283369718e-01
3.935000000000000142e+01 2.766821510653663108e-01
3.939999999999999858e+01 2.765378573365274151e-01
3.945000000000000284e+01 2.764265076027960788e-01
3.950000000000000000e+01 2.771274146749600487e-01
3.954999999999999716e+01 2.720860285739988282e-01
3.960000000000000142e+01 2.719252613834221011e-01
3.964999999999999858e+01 2.714982543632333267e-01
3.970000000000000284e+01 2.724598734217051343e-01
3.975000000000000000e+01 2.726442647605625269e-01
3.979999999999999716e+01 2.734176380625858438e-01
3.985000000000000142e+01 2.666664044032139302e-01
3.989999999999999858e+01 2.648906990583722032e-01
3.995000000000000284e+01 2.676890290186665911e-01
4.000000000000000000e+01 2.688829194024506819e-01
4.004999999999999716e+01 2.720637922015781140e-01
4.010000000000000142e+01 2.676011617710603030e-01
4.014999999999999858e+01 2.687327164489112241e-01
4.020000000000000284e+01 2.628169266807598992e-01
4.025000000000000000e+01 2.648709034650519323e-01
4.029999999999999716e+01 2.652651107731230917e-01
4.035000000000000142e+01 2.650426802700757700e-01
4.039999999999999858e+01 2.664910533034707818e-01
4.045000000000000284e+01 2.644481620651766840e-01
4.050000000000000000e+01 2.615125641404125179e-01
4.054999999999999716e+01 2.614491822481543326e-01
4.060000000000000142e+01 2.604641997253954733e-01
4.064999999999999858e+01 2.608051538216147880e-01
4.070000000000000284e+01 2.606525876430797473e-01
4.075000000000000000e+01 2.576200054324515598e-01
4.079999999999999716e+01 2.555019837343552869e-01
4.085000000000000142e+01 2.533898975213177973e-01
4.089999999999999858e+01 2.527383386387381248e-01
4.095000000000000284e+01 2.479699594640086269e-01
4.100000000000000000e+01 2.458066187094966604e-01
4.104999999999999716e+01 2.458665438999070862e-01
4.110000000000000142e+01 2.484253956139572672e-01
4.114999999999999858e+01 2.487708243556918386e-01
4.120000000000000284e+01 2.497581033623112734e-01
4.125000000000000000e+01 2.502002657905558758e-01
4.129999999999999716e+01 2.500948709658111224e-01
4.135000000000000142e+01 2.585275148702535497e-01
4.139999999999999858e+01 2.589288857526636511e-01
4.145000000000000284e+01 2.606099945134193741e-01
4.150000000000000000e+01 2.576928402518409711e-01
4.154999999999999716e+01 2.726469213430771088e-01
4.160000000000000142e+01 2.724907728268990970e-01
4.164999999999999858e+01 2.719961605741011978e-01
4.170000000000000284e+01 2.750933898538208133e-01
4.175000000000000000e+01 2.759262219670808869e-01
4.179999999999999716e+01 2.891433751916606676e-01
4.185000000000000142e+01 2.893265485414018290e-01
4.189999999999999858e+01 2.897138661242290025e-01
4.195000000000000284e+01 2.849846935444593221e-01
4.200000000000000000e+01 2.771389774800023797e-01
4.204999999999999716e+01 2.785552048022861271e-01
4.210000000000000142e+01 2.791528962466023334e-01
4.214999999999999858e+01 2.801310594370312601e-01
4.220000000000000284e+01 2.773215725262428988e-01
4.225000000000000000e+01 2.683356456300592940e-01
4.229999999999999716e+01 2.610327250317522885e-01
4.235000000000000142e+01 2.596174776019146702e-01
4.239999999999999858e+01 2.596910979533267327e-01
4.245000000000000284e+01 2.584329253072753518e-01
4.250000000000000000e+01 2.581909863329551191e-01
4.254999999999999716e+01 2.564739396596055210e-01
4.260000000000000142e+01 2.399704615277377939e-01
4.264999999999999858e+01 2.299858120165014230e-01
4.270000000000000284e+01 2.098351992942822375e-01
4.275000000000000000e+01 2.063339338632824149e-01
4.279999999999999716e+01 2.011576311359541125e-01
4.285000000000000142e+01 2.006082473726755466e-01
4.289999999999999858e+01 1.844798693530742273e-01
4.295000000000000284e+01 1.795611538084462833e-01
4.300000000000000000e+01 1.740159091327004026e-01
4.304999999999999716e+01 1.669668806417969331e-01
4.310000000000000142e+01 1.690351466932392133e-01
4.314999999999999858e+01 1.690898213530843686e-01
4.320000000000000284e+01 1.702535042341761229e-01
4.325000000000000000e+01 1.701715895359007524e-01
4.329999999999999716e+01 1.649462593159324864e-01
4.335000000000000142e+01 1.549659616764521020e-01
4.339999999999999858e+01 1.556984969725978274e-01
4.345000000000000284e+01 1.503260090987637021e-01
4.350000000000000000e+01 1.456684541194210036e-01
4.354999999999999716e+01 1.409349344398885540e-01
4.360000000000000142e+01 1.404799252126121556e-01
4.364999999999999858e+01 1.297551217734493612e-01
4.370000000000000284e+01 1.220160855302749037e-01
4.375000000000000000e+01 9.084449046770727565e-02
4.379999999999999716e+01 6.647527328294072779e-02
4.385000000000000142e+01 5.388582578072691198e-02
4.389999999999999858e+01 4.795736139618589355e-02
4.395000000000000284e+01 4.547682659324222415e-02
4.400000000000000000e+01 4.395592076217191835e-02
4.404999999999999716e+01 4.250938296233051916e-02
4.410000000000000142e+01 3.885264090245633267e-02
4.414999999999999858e+01 2.899273271153961912e-02
4.420000000000000284e+01 2.829273692851881281e-02
4.425000000000000000e+01 2.648110032348955853e-02
4.429999999999999716e+01 2.643013045399101799e-02
4.435000000000000142e+01 2.587364287825172013e-02
4.439999999999999858e+01 2.720487892026930699e-02
4.445000000000000284e+01 2.495708165215494018e-02
4.450000000000000000e+01 2.645675724902321613e-02
4.454999999999999716e+01 2.391481025157941517e-02
4.460000000000000142e+01 2.273777059465686978e-02
4.464999999999999858e+01 2.194982561820726930e-02
4.470000000000000284e+01 1.841069169334104763e-02
4.475000000000000000e+01 1.751533186182615415e-02
4.479999999999999716e+01 1.654713235831783633e-02
4.485000000000000142e+01 1.728867592936084857e-02
4.489999999999999858e+01 1.356277997906704495e-02
4.495000000000000284e+01 1.049519706118547287e-02
4.500000000000000000e+01 1.177455410268421661e-02
4.504999999999999716e+01 1.143045888762029942e-02
4.510000000000000142e+01 1.267703184289869535e-02
4.514999999999999858e+01 8.451541135967256466e-03
4.520000000000000284e+01 8.820056187401840303e-03
4.525000000000000000e+01 6.160601829330768914e-03
4.529999999999999716e+01 6.350566754709469595e-03
4.535000000000000142e+01 5.936974865889798475e-03
4.539999999999999858e+01 3.200435934685498009e-03
4.545000000000000284e+01 5.670782722339951822e-03
4.550000000000000000e+01 5.297040093072619311e-03
4.554999999999999716e+01 4.759533355423321670e-03
4.560000000000000142e+01 4.775317579587923938e-03
4.564999999999999858e+01 6.802074949100722460e-03
4.570000000000000284e+01 6.891975927825186310e-03
4.575000000000000000e+01 6.358955949922523790e-03
4.579999999999999716e+01 2.398342103367173683e-03
4.585000000000000142e+01 -3.347807907166814277e-03
4.589999999999999858e+01 -1.751218869881247461e-02
4.595000000000000284e+01 -1.474595225776848852e-02
4.600000000000000000e+01 -1.415994363882828490e-02
4.604999999999999716e+01 -1.624625482471731691e-02
4.610000000000000142e+01 -2.998783362976205694e-02
4.614999999999999858e+01 -3.088101307331418688e-02
4.620000000000000284e+01 -4.298538202145531228e-02
4.625000000000000000e+01 -4.230755312309716909e-02
4.629999999999999716e+01 -5.962243699982405082e-02
4.635000000000000142e+01 -5.989233817999313481e-02
4.639999999999999858e+01 -5.728460534403913978e-02
4.645000000000000284e+01 -5.731369421361094674e-02
4.650000000000000000e+01 -5.360965684710140844e-02
4.654999999999999716e+01 -5.174973625686655337e-02
4.660000000000000142e+01 -4.841521813412479058e-02
4.664999999999999858e+01 -5.193153315901541389e-02
4.670000000000000284e+01 -6.820029635909305443e-02
4.675000000000000000e+01 -6.712287023786682461e-02
4.679999999999999716e+01 -6.487163181199638584e-02
4.685000000000000142e+01 -6.677410241279940761e-02
4.689999999999999858e+01 -7.386138846544969272e-02
4.695000000000000284e+01 -8.061156759062938770e-02
4.700000000000000000e+01 -8.149541303541697757e-02
4.704999999999999716e+01 -8.528333708831307980e-02
4.710000000000000142e+01 -8.650131275090278127e-02
4.714999999999999858e+01 -8.975440577066309822e-02
4.720000000000000284e+01 -9.259222788603442555e-02
4.725000000000000000e+01 -9.925923037008518857e-02
4.729999999999999716e+01 -1.022303024319586862e-01
4.735000000000000142e+01 -1.013183121489587418e-01
4.739999999999999858e+01 -1.002170957659517248e-01
4.745000000000000284e+01 -1.003039586227352509e-01
4.750000000000000000e+01 -9.950485755668204979e-02
4.754999999999999716e+01 -9.944192296524939634e-02
4.760000000000000142e+01 -1.054524641431127951e-01
4.764999999999999858e+01 -1.049994262924506955e-01
4.770000000000000284e+01 -1.038071448645631611e-01
4.775000000000000000e+01 -1.062994117286770179e-01
4.779999999999999716e+01 -1.101260358263912997e-01
4.785000000000000142e+01 -1.070611416031463786e-01
4.789999999999999858e+01 -1.091957939262478972e-01
4.795000000000000284e+01 -1.125338250392758643e-01
4.800000000000000000e+01 -1.129834990908479692e-01
4.804999999999999716e+01 -1.145900155800932407e-01
4.810000000000000142e+01 -1.115457718570398993e-01
4.814999999999999858e+01 -1.095331859838513944e-01
4.820000000000000284e+01 -1.090080155246200277e-01
4.825000000000000000e+01 -1.086258528093394377e-01
4.829999999999999716e+01 -1.055485381925179433e-01
4.835000000000000142e+01 -1.057086595392724426e-01
4.839999999999999858e+01 -1.047392050895910587e-01
4.845000000000000284e+01 -1.014452958611003069e-01
4.850000000000000000e+01 -1.012701344194055358e-01
4.854999999999999716e+01 -1.023556155148662161e-01
4.860000000000000142e+01 -1.025303319348338932e-01
4.864999999999999858e+01 -1.032501893649758473e-01
4.870000000000000284e+01 -1.053068949598499060e-01
4.875000000000000000e+01 -1.056646920783545635e-01
4.879999999999999716e+01 -1.048136605207247857e-01
4.885000000000000142e+01 -1.056483064922568021e-01
4.889999999999999858e+01 -1.060803843910371053e-01
4.895000000000000284e+01 -1.082320679369363492e-01
4.900000000000000000e+01 -1.067352332382999064e-01
4.904999999999999716e+01 -1.038320019150389961e-01
4.910000000000000142e+01 -1.036491869611090300e-01
4.914999999999999858e+01 -1.047883269286362107e-01
4.920000000000000284e+01 -1.021407129978685741e-01
4.925000000000000000e+01 -1.066717977951947838e-01
4.929999999999999716e+01 -1.073071275441634803e-01
4.935000000000000142e+01 -1.074091360787551297e-01
4.939999999999999858e+01 -1.081787412518217667e-01
4.945000000000000284e+01 -1.077738514373515200e-01
4.950000000000000000e+01 -1.075422720994372999e-01
4.954999999999999716e+01 -1.060190622000163896e-01
4.960000000000000142e+01 -1.021975372411326466e-01
4.964999999999999858e+01 -1.017418295418156399e-01
4.970000000000000284e+01 -1.061009821593097840e-01
4.975000000000000000e+01 -1.054761821949709577e-01
4.979999999999999716e+01 -1.064005324574403832e-01
4.985000000000000142e+01 -1.049126230411310118e-01
4.989999999999999858e+01 -1.052255195127646398e-01
4.995000000000000284e+01 -9.779370215348015538e-02
5.000000000000000000e+01 -9.697749855654809459e-02
5.004999999999999716e+01 -9.849994120216208626e-02
5.010000000000000142e+01 -9.684390276156887301e-02
5.014999999999999858e+01 -9.679961093067769584e-02
5.020000000000000284e+01 -9.411568199515484012e-02
5.025000000000000000e+01 -9.348784236622693922e-02
5.029999999999999716e+01 -9.362402185129348187e-02
5.035000000000000142e+01 -9.331753876732559738e-02
5.039999999999999858e+01 -9.998962814500725327e-02
5.045000000000000284e+01 -1.077797618873229668e-01
5.050000000000000000e+01 -1.028912611763259238e-01
5.054999999999999716e+01 -1.044865574740660302e-01
5.060000000000000142e+01 -1.037050297348738326e-01
5.064999999999999858e+01 -1.044916822306699161e-01
5.070000000000000284e+01 -1.016343464990230733e-01
5.075000000000000000e+01 -9.631495633348852170e-02
5.079999999999999716e+01 -9.636706905832716219e-02
5.085000000000000142e+01 -9.200670864829678386e-02
5.089999999999999858e+01 -9.104327037646173237e-02
5.095000000000000284e+01 -7.638375117426339511e-02
5.100000000000000000e+01 -7.670948678282224487e-02
5.104999999999999716e+01 -7.532599216942544029e-02
5.110000000000000142e+01 -7.485649829858803672e-02
5.114999999999999858e+01 -7.215723740789800611e-02
5.120000000000000284e+01 -6.898799253132895104e-02
5.125000000000000000e+01 -6.942962589182856414e-02
5.129999999999999716e+01 -6.962380516578028922e-02
5.135000000000000142e+01 -6.744433922758988342e-02
5.139999999999999858e+01 -6.670745013529269518e-02
5.145000000000000284e+01 -6.291764729944988865e-02
5.150000000000000000e+01 -6.619970657879781228e-02
5.154999999999999716e+01 -6.645365789119768440e-02
5.160000000000000142e+01 -6.570728873133309389e-02
5.164999999999999858e+01 -6.910251328378477775e-02
5.170000000000000284e+01 -6.273505673475564259e-02
5.175000000000000000e+01 -6.167975420422691646e-02
5.179999999999999716e+01 -5.984966392855511214e-02
5.185000000000000142e+01 -5.875774672633880813e-02
5.189999999999999858e+01 -5.718527646946432175e-02
5.195000000000000284e+01 -5.693626010403302073e-02
5.200000000000000000e+01 -5.799473513386634027e-02
5.204999999999999716e+01 -5.860617794576528788e-02
5.210000000000000142e+01 -5.796212840408023620e-02
5.214999999999999858e+01 -5.728923239010687979e-02
5.220000000000000284e+01 -5.689160456178243147e-02
5.225000000000000000e+01 -5.800958842821489492e-02
5.229999999999999716e+01 -5.769081805105953642e-02
5.235000000000000142e+01 -5.902679423494151811e-02
5.239999999999999858e+01 -5.956229655607039181e-02
5.245000000000000284e+01 -5.639979026478750962e-02
5.250000000000000000e+01 -5.466823921383332646e-02
5.254999999999999716e+01 -5.525496460784302261e-02
5.260000000000000142e+01 -5.498847245879410345e-02
5.264999999999999858e+01 -5.731599371720343117e-02
5.270000000000000284e+01 -5.915405198559801903e-02
5.275000000000000000e+01 -6.048619328506154441e-02
5.279999999999999716e+01 -5.916156924233787612e-02
5.285000000000000142e+01 -6.260279997163295529e-02
5.289999999999999858e+01 -6.062992046443037297e-02
5.295000000000000284e+01 -6.679468540944859256e-02
5.300000000000000000e+01 -6.556651689321038590e-02
5.304999999999999716e+01 -6.828952489071292431e-02
5.310000000000000142e+01 -6.833689474298106081e-02
5.314999999999999858e+01 -6.822042208697774723e-02
5.320000000000000284e+01 -6.572120635497827323e-02
5.325000000000000000e+01 -7.077588131180065356e-02
5.329999999999999716e+01 -7.008337465736955152e-02
5.335000000000000142e+01 -6.833193931468237170e-02
5.339999999999999858e+01 -6.720241677908966871e-02
5.345000000000000284e+01 -6.937336693197330983e-02
5.350000000000000000e+01 -6.895815865617993534e-02
5.354999999999999716e+01 -6.831419173130265365e-02
5.360000000000000142e+01 -7.384996376662074369e-02
5.364999999999999858e+01 -7.851831928166214114e-02
5.370000000000000284e+01 -8.298277408839706271e-02
5.375000000000000000e+01 -6.736268050408487917e-02
5.379999999999999716e+01 -6.804410860640972003e-02
5.385000000000000142e+01 -7.035763536997535761e-02
5.389999999999999858e+01 -7.170514092866422939e-02
5.395000000000000284e+01 -7.243795490594386044e-02
5.400000000000000000e+01 -7.532277115693360170e-02
5.404999999999999716e+01 -8.094590913473544147e-02
5.410000000000000142e+01 -7.880834869565969680e-02
5.414999999999999858e+01 -7.747268295498187241e-02
5.420000000000000284e+01 -7.873006028174146798e-02
5.425000000000000000e+01 -7.854717177613877721e-02
5.429999999999999716e+01 -7.983388069124755515e-02
5.435000000000000142e+01 -7.995699734919442525e-02
5.439999999999999858e+01 -7.675639419420647591e-02
5.445000000000000284e+01 -7.062993761428487671e-02
5.450000000000000000e+01 -6.315793164478432364e-02
5.454999999999999716e+01 -6.078877804041543653e-02
5.460000000000000142e+01 -5.958541261419900148e-02
5.464999999999999858e+01 -4.982447056057826007e-02
5.470000000000000284e+01 -5.174134078327240205e-02
5.475000000000000000e+01 -5.089871266262294136e-02
5.479999999999999716e+01 -5.038584527387998668e-02
5.485000000000000142e+01 -5.138130753421162045e-02
5.489999999999999858e+01 -4.957821929386743015e-02
5.495000000000000284e+01 -5.165663607412954855e-02
5.500000000000000000e+01 -5.025139646609887850e-02
5.504999999999999716e+01 -4.912862865937291795e-02
5.510000000000000142e+01 -4.117772587330836842e-02
5.514999999999999858e+01 -4.251101677385567962e-02
5.520000000000000284e+01 -3.807304135775577136e-02
5.525000000000000000e+01 -3.309761945877423561e-02
5.529999999999999716e+01 -3.172540739872507093e-02
5.535000000000000142e+01 -3.157584051710301404e-02
5.539999999999999858e+01 -2.085857908581861819e-02
5.545000000000000284e+01 -1.829944366505623782e-02
5.550000000000000000e+01 -1.887315062471757801e-02
5.554999999999999716e+01 -2.024875243166178104e-02
5.560000000000000142e+01 -1.640832487719016616e-02
5.564999999999999858e+01 -1.366133931138412659e-02
5.570000000000000284e+01 -1.374264668021354420e-02
5.575000000000000000e+01 -8.081752561474992574e-03
5.579999999999999716e+01 -7.567508639539209485e-03
5.585000000000000142e+01 -6.083885699545120429e-04
5.589999999999999858e+01 -1.271663237645465506e-03
5.595000000000000284e+01 -2.491691152725271103e-03
5.600000000000000000e+01 8.623258393632411353e-03
5.604999999999999716e+01 1.000158624030247564e-02
5.610000000000000142e+01 9.153692551266729913e-03
5.614999999999999858e+01 7.041439343878232344e-03
5.620000000000000284e+01 -8.040410790187779363e-03
5.625000000000000000e+01 -6.054664145410556392e-03
5.629999999999999716e+01 -6.566262388745045496e-03
5.635000000000000142e+01 -7.323540244828198424e-03
5.639999999999999858e+01 -7.389499626024591435e-03
5.645000000000000284e+01 -1.118789474984999664e-02
5.650000000000000000e+01 -1.670820642594386674e-02
5.654999999999999716e+01 -1.725043290130831575e-02
5.660000000000000142e+01 -1.923493256007575286e-02
5.664999999999999858e+01 -1.778579739297976928e-02
5.670000000000000284e+01 -1.426927396757745291e-02
5.675000000000000000e+01 -1.393170440953852250e-02
5.679999999999999716e+01 -1.706029970388411865e-02
5.685000000000000142e+01 -1.871555847319086516e-02
5.689999999999999858e+01 -1.545549942816219942e-02
5.695000000000000284e+01 -1.362792801709172656e-02
5.700000000000000000e+01 -1.115499677467975820e-02
5.704999999999999716e+01 -9.895267088677654754e-03
5.710000000000000142e+01 -3.052163560570332612e-02
5.714999999999999858e+01 -2.740701683898658092e-02
5.720000000000000284e+01 -2.597163134029424614e-02
5.725000000000000000e+01 -2.626364272076009074e-02
5.729999999999999716e+01 -2.026076445662878742e-02
5.735000000000000142e+01 -1.781150390255612295e-02
5.739999999999999858e+01 -1.758407914980059800e-02
5.745000000000000284e+01 -1.528076594600972192e-02
5.750000000000000000e+01 -1.418953577214658070e-02
5.754999999999999716e+01 -1.407389904067058231e-02
5.760000000000000142e+01 -1.276018874009809956e-02
5.764999999999999858e+01 -9.945587815657255804e-03
5.770000000000000284e+01 1.010928216901024225e-02
5.775000000000000000e+01 1.638189066973687325e-02
5.779999999999999716e+01 1.666924229028082100e-02
5.785000000000000142e+01 2.362128017753712880e-02
5.789999999999999858e+01 2.486191807743763291e-02
5.795000000000000284e+01 2.501487445318461428e-02
5.800000000000000000e+01 2.225017238731396771e-02
5.804999999999999716e+01 1.915058756350898270e-02
5.810000000000000142e+01 1.980158564691310644e-02
5.814999999999999858e+01 1.718094700071052389e-02
5.820000000000000284e+01 2.941433976894053740e-02
5.825000000000000000e+01 2.985613715225119563e-02
5.829999999999999716e+01 3.025544533627613428e-02
5.835000000000000142e+01 3.298114264395427681e-02
5.839999999999999858e+01 4.009730971467122956e-02
5.845000000000000284e+01 4.241890935286180692e-02
5.850000000000000000e+01 4.305873724878758052e-02
5.854999999999999716e+01 4.122533397196441463e-02
5.860000000000000142e+01 4.053975388451520889e-02
5.864999999999999858e+01 4.368920309947449399e-02
5.870000000000000284e+01 4.326013495789922392e-02
5.875000000000000000e+01 4.095298201929461340e-02
5.879999999999999716e+01 4.171001928727112451e-02
5.885000000000000142e+01 4.750164942660877604e-02
5.889999999999999858e+01 4.819739950345157398e-02
5.895000000000000284e+01 5.279616265191041519e-02
5.900000000000000000e+01 5.037293684841067515e-02
5.904999999999999716e+01 5.251601120870714318e-02
5.910000000000000142e+01 5.608322633416897712e-02
5.914999999999999858e+01 5.656410112793453654e-02
5.920000000000000284e+01 5.301913443635843104e-02
5.925000000000000000e+01 5.657699156193515128e-02
5.929999999999999716e+01 5.654236834874108025e-02
5.935000000000000142e+01 5.652545617356993790e-02
5.939999999999999858e+01 5.759905434051298262e-02
5.945000000000000284e+01 5.865650106866729385e-02
5.950000000000000000e+01 5.666226969444217859e-02
5.954999999999999716e+01 5.631449227508964622e-02
5.960000000000000142e+01 5.694378557359006110e-02
5.964999999999999858e+01 5.676104171692988171e-02
5.970000000000000284e+01 5.638203233012089449e-02
5.975000000000000000e+01 5.466698792651260991e-02
5.979999999999999716e+01 5.743008817491001422e-02
5.985000000000000142e+01 5.422535303379274335e-02
5.989999999999999858e+01 5.080833857220085070e-02
5.995000000000000284e+01 4.993934436363932361e-02
6.000000000000000000e+01 5.089797610782351156e-02
6.004999999999999716e+01 4.880982736916769649e-02
6.010000000000000142e+01 4.802155917153496517e-02
6.014999999999999858e+01 4.817821163759361536e-02
6.020000000000000284e+01 4.755449461811731698e-02
6.025000000000000000e+01 5.117820477124989526e-02
6.029999999999999716e+01 5.072071208708568701e-02
6.035000000000000142e+01 5.046782608897441152e-02
6.039999999999999858e+01 4.994201504950882692e-02
6.045000000000000284e+01 4.787145404822867184e-02
6.050000000000000000e+01 4.876421974559150968e-02
6.054999999999999716e+01 4.977543457141613698e-02
6.060000000000000142e+01 5.181150137515568715e-02
6.064999999999999858e+01 5.102303694931293460e-02
6.070000000000000284e+01 5.242856393742463539e-02
6.075000000000000000e+01 5.080090985971892625e-02
6.079999999999999716e+01 5.167262175488969433e-02
6.085000000000000142e+01 5.147001067841031757e-02
6.089999999999999858e+01 4.788831220097421182e-02
6.095000000000000284e+01 4.757574006980479220e-02
6.100000000000000000e+01 4.881645143402423004e-02
6.104999999999999716e+01 4.926265920819630773e-02
6.110000000000000142e+01 4.610153102361540245e-02
6.114999999999999858e+01 4.450044782755648021e-02
6.120000000000000284e+01 4.338521375528581886e-02
6.125000000000000000e+01 4.200784293913644579e-02
6.129999999999999716e+01 4.084363285721636511e-02
6.135000000000000142e+01 3.804051969903191055e-02
6.139999999999999858e+01 3.584374011114762476e-02
6.145000000000000284e+01 3.564842719859845355e-02
6.150000000000000000e+01 3.506083429269904461e-02
6.154999999999999716e+01 3.381658500908637371e-02
6.160000000000000142e+01 3.429296804294374584e-02
6.164999999999999858e+01 3.023990702514552098e-02
6.170000000000000284e+01 2.880139046116208384e-02
6.175000000000000000e+01 2.762946763184386673e-02
6.179999999999999716e+01 2.795106228232696610e-02
6.185000000000000142e+01 2.807026348038765481e-02
6.189999999999999858e+01 2.525217498234324717e-02
6.195000000000000284e+01 2.192849765414876459e-02
6.200000000000000000e+01 2.102755763966048658e-02
6.204999999999999716e+01 1.821709292688360182e-02
6.210000000000000142e+01 1.483120502050537873e-02
6.214999999999999858e+01 1.462029536086533951e-02
6.220000000000000284e+01 1.528164362897207161e-02
6.225000000000000000e+01 1.162118422857203077e-02
6.229999999999999716e+01 1.183430946725427292e-02
6.235000000000000142e+01 8.888968047687935761e-03
6.239999999999999858e+01 7.749567436369574763e-03
6.245000000000000284e+01 6.757560046033224237e-03
6.250000000000000000e+01 8.851992911251342980e-03
6.254999999999999716e+01 7.589815989469885990e-03
6.260000000000000142e+01 8.507718422398382815e-03
6.264999999999999858e+01 7.612803715988304687e-03
6.270000000000000284e+01 5.912023512810883792e-03
6.275000000000000000e+01 4.141040510308472040e-03
6.279999999999999716e+01 3.741621332333931738e-03
6.285000000000000142e+01 -1.873497384294231700e-04
6.289999999999999858e+01 -2.851821047323015342e-04
6.295000000000000284e+01 -9.783477335781533713e-04
6.300000000000000000e+01 -3.553839126821081457e-03
6.304999999999999716e+01 -7.760216665998778164e-03
6.310000000000000142e+01 -1.069144719551480029e-02
6.314999999999999858e+01 -1.018182247175272379e-02
6.320000000000000284e+01 -1.155315988009441609e-02
6.325000000000000000e+01 -1.026206051016232898e-02
6.329999999999999716e+01 -1.191529788387586317e-02
6.335000000000000142e+01 -1.148882573702211286e-02
6.339999999999999858e+01 -1.283042172934503559e-02
6.345000000000000284e+01 -1.143838422694678537e-02
6.350000000000000000e+01 -8.480399971252399263e-03
6.354999999999999716e+01 -8.226531551080383184e-03
6.360000000000000142e+01 -8.301731709171557977e-03
6.364999999999999858e+01 -1.000810376447004019e-02
6.370000000000000284e+01 -8.536141229820198156e-03
6.375000000000000000e+01 -1.118409923523926847e-02
6.379999999999999716e+01 -1.222068024665130467e-02
6.385000000000000142e+01 -1.268527638528699035e-02
6.389999999999999858e+01 -1.330013798439436991e-02
6.395000000000000284e+01 -1.710205436932642556e-02
6.400000000000000000e+01 -1.917472862609445952e-02
6.404999999999999716e+01 -2.114068432833085195e-02
6.409999999999999432e+01 -2.127984825492652485e-02
6.415000000000000568e+01 -2.301367541116299334e-02
6.420000000000000284e+01 -2.158881052162889627e-02
6.425000000000000000e+01 -2.204579260584907038e-02
6.429999999999999716e+01 -2.297925297748505680e-02
6.434999999999999432e+01 -2.330317266379365246e-02
6.440000000000000568e+01 -2.682798222071944988e-02
6.445000000000000284e+01 -2.522764543837667517e-02
6.450000000000000000e+01 -2.700374224695382616e-02
6.454999999999999716e+01 -2.752570920229877732e-02
6.459999999999999432e+01 -2.726776091901178881e-02
6.465000000000000568e+01 -2.732371024972606380e-02
6.470000000000000284e+01 -2.745686218673459855e-02
6.475000000000000000e+01 -2.615460455759595348e-02
6.479999999999999716e+01 -2.835267936960486276e-02
6.484999999999999432e+01 -3.003238040927685634e-02
6.490000000000000568e+01 -2.945943228118888188e-02
6.495000000000000284e+01 -3.184680330392554437e-02
6.500000000000000000e+01 -3.054622480241884694e-02
6.504999999999999716e+01 -3.212545812497155651e-02
6.509999999999999432e+01 -3.159962977413047214e-02
6.515000000000000568e+01 -2.844127269672140287e-02
6.520000000000000284e+01 -2.876873088280128624e-02
6.525000000000000000e+01 1.501122453002648113e-03
6.529999999999999716e+01 1.202966446163245863e-02
6.534999999999999432e+01 1.358325353033512824e-02
6.540000000000000568e+01 8.523673927074039772e-03
6.545000000000000284e+01 1.079077929339442021e-02
6.550000000000000000e+01 1.307801188528589717e-02
6.554999999999999716e+01 1.363920481810047304e-02
6.559999999999999432e+01 1.345250669884680110e-02
6.565000000000000568e+01 1.213733939580098793e-02
6.570000000000000284e+01 1.119056609331425638e-02
6.575000000000000000e+01 1.390387057051665869e-02
6.579999999999999716e+01 1.416604973727950828e-02
6.584999999999999432e+01 1.393905806834476978e-02
6.590000000000000568e+01 1.342559326122096455e-02
6.595000000000000284e+01 1.402435889732252423e-02
6.600000000000000000e+01 1.539751440317229346e-02
6.604999999999999716e+01 1.479237653548251888e-02
6.609999999999999432e+01 1.668553414376182376e-02
6.615000000000000568e+01 1.413793947955868310e-02
6.620000000000000284e+01 1.268147661870462455e-02
6.625000000000000000e+01 1.080273051593424842e-02
6.629999999999999716e+01 9.718627623300824664e-03
6.634999999999999432e+01 1.043648441815508629e-02
6.640000000000000568e+01 1.019533501141665910e-02
6.645000000000000284e+01 9.882265242030294564e-03
6.650000000000000000e+01 1.018808380228075974e-02
6.654999999999999716e+01 1.049002821975908960e-02
6.659999999999999432e+01 1.071495900716105780e-02
6.665000000000000568e+01 1.056624297997667446e-02
6.670000000000000284e+01 9.389939805849033261e-03
6.675000000000000000e+01 8.837739972112207409e-03
6.679999999999999716e+01 7.603084969696563902e-03
6.684999999999999432e+01 4.902482928777871993e-03
6.690000000000000568e+01 3.766288815936476818e-03
6.695000000000000284e+01 2.859534190046909147e-03
6.700000000000000000e+01 1.555001914581549249e-03
6.704999999999999716e+01 1.598992152900072846e-03
6.709999999999999432e+01 2.539013809242797568e-04
6.715000000000000568e+01 4.141708860351724780e-04
6.720000000000000284e+01 -1.313184724303918935e-03
6.725000000000000000e+01 -3.607219571106259556e-03
6.729999999999999716e+01 -5.554218803900104993e-03
6.734999999999999432e+01 -6.835030218766384967e-03
6.740000000000000568e+01 -9.173976708121341431e-03
6.745000000000000284e+01 -1.052917873469844980e-02
6.750000000000000000e+01 -1.097974181946958366e-02
6.754999999999999716e+01 -1.089142252188067019e-02
6.759999999999999432e+01 -1.081767769234298800e-02
6.765000000000000568e+01 -8.540183267279030307e-03
6.770000000000000284e+01 -2.391393138339782242e-03
6.775000000000000000e+01 -3.576231913440224095e-03
6.779999999999999716e+01 -3.454676352891172288e-03
6.784999999999999432e+01 -4.553089702971875770e-03
6.790000000000000568e+01 4.620403236185219417e-04
6.795000000000000284e+01 1.066336988394032395e-03
6.800000000000000000e+01 8.978924337764253305e-04
6.804999999999999716e+01 5.791732933620867855e-04
6.809999999999999432e+01 -9.890030768787546819e-04
6.815000000000000568e+01 -3.969667255429001375e-03
6.820000000000000284e+01 -4.704428865235410311e-03
6.825000000000000000e+01 -5.085443117237584479e-03
6.829999999999999716e+01 -5.382817298407133015e-03
6.834999999999999432e+01 -6.234412609691955716e-03
6.840000000000000568e+01 -8.772590539887043307e-03
6.845000000000000284e+01 -7.787026048395468900e-03
6.850000000000000000e+01 -7.610302073813849343e-03
6.854999999999999716e+01 -1.241775071906388826e-02
6.859999999999999432e+01 -1.373535712417684775e-02
6.865000000000000568e+01 -1.057062169577644567e-02
6.870000000000000284e+01 -8.733344713930089181e-03
6.875000000000000000e+01 -1.034245006926743510e-02
6.879999999999999716e+01 -8.566356430970907196e-03
6.884999999999999432e+01 -6.272553021820376391e-03
6.890000000000000568e+01 -5.348009499275153261e-03
6.895000000000000284e+01 -4.577154159411240229e-03
6.900000000000000000e+01 -5.179115418737925171e-03
6.904999999999999716e+01 -5.952086872275702718e-03
6.909999999999999432e+01 -6.211255807424687601e-03
6.915000000000000568e+01 -1.219958217367462291e-03
6.920000000000000284e+01 -9.368287616612267204e-04
6.925000000000000000e+01 -6.951163374588922817e-04
6.929999999999999716e+01 -1.891556243669167492e-03
6.934999999999999432e+01 -2.733152111336038022e-03
6.940000000000000568e+01 2.310119356091460806e-03
6.945000000000000284e+01 1.979598511529395612e-03
6.950000000000000000e+01 9.831571354185946517e-04
6.954999999999999716e+01 8.884121100380717442e-04
6.959999999999999432e+01 2.374976021486701250e-04
6.965000000000000568e+01 -6.230365349477349698e-04
6.970000000000000284e+01 -1.953046901571246427e-03
6.975000000000000000e+01 -3.069794827700090146e-03
6.979999999999999716e+01 -9.434763497403908950e-04
6.984999999999999432e+01 -7.817340676180942497e-04
6.990000000000000568e+01 2.534341228269656066e-03
6.995000000000000284e+01 3.851573124954099647e-03
7.000000000000000000e+01 2.219806435919891713e-03
7.004999999999999716e+01 1.534807771936597988e-03
7.009999999999999432e+01 -1.503825775365170753e-04
7.015000000000000568e+01 2.763222542607358424e-03
7.020000000000000284e+01 2.083362550643671346e-03
7.025000000000000000e+01 5.457007169714763774e-03
7.029999999999999716e+01 4.921339905620793903e-03
7.034999999999999432e+01 5.642986077048078863e-03
7.040000000000000568e+01 5.799639644629627118e-03
7.045000000000000284e+01 4.106475841635234651e-03
7.050000000000000000e+01 2.299376884886297160e-03
7.054999999999999716e+01 2.246977322328329654e-03
7.059999999999999432e+01 8.482046919319321870e-04
7.065000000000000568e+01 1.360879636801875939e-03
7.070000000000000284e+01 1.127916764652380551e-03
7.075000000000000000e+01 1.587310800171339758e-03
7.079999999999999716e+01 1.642413567144637579e-03
7.084999999999999432e+01 5.249945421167528372e-04
7.090000000000000568e+01 4.162617620002380999e-04
7.095000000000000284e+01 4.054222503115130624e-04
7.100000000000000000e+01 -5.238047094022293439e-04
7.104999999999999716e+01 -1.206074754651045226e-04
7.109999999999999432e+01 -1.244686422788280787e-03
7.115000000000000568e+01 -5.732547216682757404e-04
7.120000000000000284e+01 -1.396173369027578796e-03
7.125000000000000000e+01 -2.570880205768360681e-04
7.129999999999999716e+01 -6.078585386308324749e-05
7.134999999999999432e+01 -9.822847729872687464e-04
7.140000000000000568e+01 -1.455705735366500612e-03
7.145000000000000284e+01 -1.456532642253746245e-03
7.150000000000000000e+01 -5.398517437497945453e-04
7.154999999999999716e+01 -4.150384703597554369e-04
7.159999999999999432e+01 -5.310130043787380334e-04
7.165000000000000568e+01 -2.399801066112255878e-03
7.170000000000000284e+01 7.361284238130513733e-07
7.175000000000000000e+01 -1.448789432504745366e-03
7.179999999999999716e+01 -2.675304492715452516e-03
7.184999999999999432e+01 -3.274568044143952219e-03
7.190000000000000568e+01 -2.515656181944389905e-03
7.195000000000000284e+01 -1.180816773638260908e-04
7.200000000000000000e+01 4.031268441357937788e-04
7.204999999999999716e+01 3.852470422706723123e-03
7.209999999999999432e+01 3.519492771855492214e-03
7.215000000000000568e+01 3.850043125978342383e-03
7.220000000000000284e+01 -1.064970564674807413e-02
7.225000000000000000e+01 -1.051865418974949271e-02
7.229999999999999716e+01 -1.021560276604390437e-02
7.234999999999999432e+01 -1.018725610686342826e-02
7.240000000000000568e+01 -1.143571134184774400e-02
7.245000000000000284e+01 -1.308524085067848224e-02
7.250000000000000000e+01 -1.543472556169973517e-02
7.254999999999999716e+01 -1.924413790865123555e-02
7.259999999999999432e+01 -2.120931140905211662e-02
7.265000000000000568e+01 -3.403149684694242727e-02
7.270000000000000284e+01 -3.428496816030069533e-02
7.275000000000000000e+01 -3.461463736055860052e-02
7.279999999999999716e+01 -3.163874957430334173e-02
7.284999999999999432e+01 -3.173369666676548878e-02
7.290000000000000568e+01 -3.210153954699550283e-02
7.295000000000000284e+01 -3.095554135681050090e-02
7.300000000000000000e+01 -3.102393834438138542e-02
7.304999999999999716e+01 -3.174154895902791401e-02
7.309999999999999432e+01 -3.266271990288750066e-02
7.315000000000000568e+01 -3.275226771511314389e-02
7.320000000000000284e+01 -3.484111646470179624e-02
7.325000000000000000e+01 -3.639676691726818902e-02
7.329999999999999716e+01 -3.919672552320060954e-02
7.334999999999999432e+01 -4.021137466963905366e-02
7.340000000000000568e+01 -4.077625314437693244e-02
7.345000000000000284e+01 -4.086005936844128161e-02
7.350000000000000000e+01 -4.243377500229632282e-02
7.354999999999999716e+01 -4.312357144664575453e-02
7.359999999999999432e+01 -4.294374223132745721e-02
7.365000000000000568e+01 -4.299214770247180434e-02
7.370000000000000284e+01 -4.341323887813530041e-02
7.375000000000000000e+01 -4.309923030021035190e-02
7.379999999999999716e+01 -4.317057026031708572e-02
7.384999999999999432e+01 -4.429488220098654061e-02
7.390000000000000568e+01 -4.339212402819472847e-02
7.395000000000000284e+01 -4.424269273007001152e-02
7.400000000000000000e+01 -4.617859355912101726e-02
7.404999999999999716e+01 -4.826663663441410623e-02
7.409999999999999432e+01 -4.707797761902405426e-02
7.415000000000000568e+01 -4.773576964287680469e-02
7.420000000000000284e+01 -4.610949268075853480e-02
7.425000000000000000e+01 -4.587324088126837340e-02
7.429999999999999716e+01 -4.567193548109817203e-02
7.434999999999999432e+01 -4.499544451452929666e-02
7.440000000000000568e+01 -4.612385940446121768e-02
7.445000000000000284e+01 -4.702903212700671604e-02
7.450000000000000000e+01 -4.719344175309289624e-02
7.454999999999999716e+01 -4.954445913315674160e-02
7.459999999999999432e+01 -4.979207880980209000e-02
7.465000000000000568e+01 -5.045116783045534153e-02
7.470000000000000284e+01 -4.952075596355855203e-02
7.475000000000000000e+01 -5.069438525744510149e-02
7.479999999999999716e+01 -5.060190618714334454e-02
7.484999999999999432e+01 -5.257400693686106047e-02
7.490000000000000568e+01 -5.286679452849899624e-02
7.495000000000000284e+01 -5.283884714418494999e-02
7.500000000000000000e+01 -5.336376866547642983e-02
7.504999999999999716e+01 -5.293329802169154108e-02
7.509999999999999432e+01 -5.368223661760775783e-02
7.515000000000000568e+01 -5.469796333986904485e-02
7.520000000000000284e+01 -5.440869213028967644e-02
7.525000000000000000e+01 -5.605679959004229718e-02
7.529999999999999716e+01 -5.635093895967091537e-02
7.534999999999999432e+01 -5.786264361720012267e-02
7.540000000000000568e+01 -5.508317354857637099e-02
7.545000000000000284e+01 -5.404949576975572045e-02
7.550000000000000000e+01 -5.260624201194451927e-02
7.554999999999999716e+01 -5.301414332883441771e-02
7.559999999999999432e+01 -5.080956811841891296e-02
7.565000000000000568e+01 -4.857544950988353094e-02
7.570000000000000284e+01 -4.671265131930656817e-02
7.575000000000000000e+01 -4.596227702194095877e-02
7.579999999999999716e+01 -4.482745141048682935e-02
7.584999999999999432e+01 -4.277775194284008653e-02
7.590000000000000568e+01 -4.171924917478918304e-02
7.595000000000000284e+01 -4.265740420818614487e-02
7.600000000000000000e+01 -4.277512997197594619e-02
7.604999999999999716e+01 -4.266687313765191863e-02
7.609999999999999432e+01 -4.399828239659313300e-02
7.615000000000000568e+01 -4.186497468792908100e-02
7.620000000000000284e+01 -4.022009439900005312e-02
7.625000000000000000e+01 -4.050419422204333542e-02
7.629999999999999716e+01 -3.916951859634969224e-02
7.634999999999999432e+01 -4.085111588709629954e-02
7.640000000000000568e+01 -4.190135581978367968e-02
7.645000000000000284e+01 -4.400036349669508157e-02
7.650000000000000000e+01 -5.114125895107154290e-02
7.654999999999999716e+01 -4.811255331677426195e-02
7.659999999999999432e+01 -4.664166605290995249e-02
7.665000000000000568e+01 -4.543888209908485826e-02
7.670000000000000284e+01 -4.945297557891849966e-02
7.675000000000000000e+01 -4.804465028276360544e-02
7.679999999999999716e+01 -4.800931219090356222e-02
7.684999999999999432e+01 -5.138717452001220765e-02
7.690000000000000568e+01 -5.443941223211425789e-02
7.695000000000000284e+01 -5.607877776311541440e-02
7.700000000000000000e+01 -5.570412025888628327e-02
7.704999999999999716e+01 -5.650339751413272632e-02
7.709999999999999432e+01 -5.761864161343991514e-02
7.715000000000000568e+01 -5.814037008286686986e-02
7.720000000000000284e+01 -5.778807871359747245e-02
7.725000000000000000e+01 -5.868870277800890267e-02
7.729999999999999716e+01 -5.738856302353170097e-02
7.734999999999999432e+01 -5.430041650938082637e-02
7.740000000000000568e+01 -5.389185199569357376e-02
7.745000000000000284e+01 -5.524930984801190020e-02
7.750000000000000000e+01 -5.382839971087656494e-02
7.754999999999999716e+01 -5.309225034302120227e-02
7.759999999999999432e+01 -5.316327981408155989e-02
7.765000000000000568e+01 -5.250673793141543561e-02
7.770000000000000284e+01 -5.130902315968548927e-02
7.775000000000000000e+01 -5.139542864444875819e-02
7.779999999999999716e+01 -5.112918718119662670e-02
7.784999999999999432e+01 -5.131835749321315976e-02
7.790000000000000568e+01 -5.209554861826914268e-02
7.795000000000000284e+01 -5.231564812050205210e-02
7.800000000000000000e+01 -5.249329461024068721e-02
7.804999999999999716e+01 -5.216411379035595236e-02
7.809999999999999432e+01 -5.194592997846578242e-02
7.815000000000000568e+01 -5.273800865732515553e-02
7.820000000000000284e+01 -5.209892857285094991e-02
7.825000000000000000e+01 -5.055610571413739207e-02
7.829999999999999716e+01 -4.916804666568889981e-02
7.834999999999999432e+01 -4.989972832467446523e-02
7.840000000000000568e+01 -5.020348667530320080e-02
7.845000000000000284e+01 -4.766238462128945946e-02
7.850000000000000000e+01 -4.956794703778118899e-02
7.854999999999999716e+01 -4.767214946294796862e-02
7.859999999999999432e+01 -4.607896962427593390e-02
7.865000000000000568e+01 -4.248004355036831547e-02
7.870000000000000284e+01 -4.132954452841652859e-02
7.875000000000000000e+01 -4.239544029570390532e-02
7.879999999999999716e+01 -4.217360639848457410e-02
7.884999999999999432e+01 -4.148091802947607293e-02
7.890000000000000568e+01 -4.073994577088580621e-02
7.895000000000000284e+01 -4.026539224139583095e-02
7.900000000000000000e+01 -3.632565092606291485e-02
7.904999999999999716e+01 -3.493327986398768459e-02
7.909999999999999432e+01 -3.477783315087344673e-02
7.915000000000000568e+01 -3.498872704863472544e-02
7.920000000000000284e+01 -3.437765844146017935e-02
7.925000000000000000e+01 -3.380309487276063340e-02
7.929999999999999716e+01 -3.452336998518769351e-02
7.934999999999999432e+01 -3.320066863505437282e-02
7.940000000000000568e+01 -3.338949757644020522e-02
7.945000000000000284e+01 -3.372125131740807275e-02
7.950000000000000000e+01 -3.199940402138774787e-02
7.954999999999999716e+01 -3.217697831130114650e-02
7.959999999999999432e+01 -3.214526737005189011e-02
7.965000000000000568e+01 -3.234309320175784985e-02
7.970000000000000284e+01 -3.206191534158949613e-02
7.975000000000000000e+01 -3.033628581500781227e-02
7.979999999999999716e+01 -2.997177134712132249e-02
7.984999999999999432e+01 -2.937637697324748179e-02
7.990000000000000568e+01 -2.764750741058067535e-02
7.995000000000000284e+01 -2.627822341637990264e-02
8.000000000000000000e+01 -2.573490350181292796e-02
8.004999999999999716e+01 -2.424633261547503790e-02
8.009999999999999432e+01 -2.274270514760846906e-02
8.015000000000000568e+01 -2.125357818467392412e-02
8.020000000000000284e+01 -2.090983788190900819e-02
8.025000000000000000e+01 -2.064757879665013798e-02
8.029999999999999716e+01 -1.845739664105557412e-02
8.034999999999999432e+01 -1.796940047426074522e-02
8.040000000000000568e+01 -1.850568524523055550e-02
8.045000000000000284e+01 -1.955416155447500803e-02
8.050000000000000000e+01 -1.898992013714090668e-02
8.054999999999999716e+01 -1.950747572651751957e-02
8.059999999999999432e+01 -2.005039524154971983e-02
8.065000000000000568e+01 -1.816637577726552127e-02
8.070000000000000284e+01 -1.492776539620762136e-02
8.075000000000000000e+01 -1.543948671352071006e-02
8.079999999999999716e+01 -1.539629034619481064e-02
8.084999999999999432e+01 -1.725916145116135683e-02
8.090000000000000568e+01 -1.764061143155905981e-02
8.095000000000000284e+01 -1.918226894038906408e-02
8.100000000000000000e+01 -2.097025065220145187e-02
8.104999999999999716e+01 -2.160419690612666588e-02
8.109999999999999432e+01 -2.106788549791620974e-02
8.115000000000000568e+01 -2.042737569221671559e-02
8.120000000000000284e+01 -1.277198591193311888e-02
8.125000000000000000e+01 -1.258252775744392836e-02
8.129999999999999716e+01 -8.186353513389518777e-03
8.134999999999999432e+01 -7.269147073017973720e-03
8.140000000000000568e+01 -7.267400001814919124e-03
8.145000000000000284e+01 -6.008631849110448141e-03
8.150000000000000000e+01 -4.156386258606634132e-03
8.154999999999999716e+01 -2.048331884003754769e-03
8.159999999999999432e+01 -3.323056299609728967e-03
8.165000000000000568e+01 -2.036231990191719309e-03
8.170000000000000284e+01 -3.577174462543656827e-03
8.175000000000000000e+01 -2.765022538322514396e-03
8.179999999999999716e+01 -3.115623049691571261e-03
8.184999999999999432e+01 -1.977178996494299412e-03
8.190000000000000568e+01 -2.813274746855687694e-03
8.195000000000000284e+01 -2.929304858022120997e-03
8.200000000000000000e+01 -2.183428450159191018e-03
8.204999999999999716e+01 -2.192179961698177519e-03
8.209999999999999432e+01 1.375430225582826779e-02
8.215000000000000568e+01 1.349661203611129089e-02
8.220000000000000284e+01 1.194191917770272109e-02
8.225000000000000000e+01 1.172097879075172447e-02
8.229999999999999716e+01 1.091132842151490596e-02
8.234999999999999432e+01 1.090861041582053860e-02
8.240000000000000568e+01 1.123090118886749950e-02
8.245000000000000284e+01 1.267847608051070676e-02
8.250000000000000000e+01 1.347740847438227280e-02
8.254999999999999716e+01 1.355464687096279153e-02
8.259999999999999432e+01 1.167840563354146169e-02
8.265000000000000568e+01 1.141644801655979959e-02
8.270000000000000284e+01 1.260777189317791556e-02
8.275000000000000000e+01 1.268095927226773993e-02
8.279999999999999716e+01 1.595786778528167360e-02
8.284999999999999432e+01 1.348575722340576016e-02
8.290000000000000568e+01 1.410009285866681283e-02
8.295000000000000284e+01 9.986524454165899428e-03
8.300000000000000000e+01 1.195478907603144715e-02
8.304999999999999716e+01 1.369513792684270807e-02
8.309999999999999432e+01 1.563874944801903200e-02
8.315000000000000568e+01 1.693937542135294863e-02
8.320000000000000284e+01 1.595945671028563967e-02
8.325000000000000000e+01 1.788097421200358222e-02
8.329999999999999716e+01 1.953350283490822362e-02
8.334999999999999432e+01 2.024083914720552213e-02
8.340000000000000568e+01 1.879159161125325272e-02
8.345000000000000284e+01 2.040623337471861309e-02
8.350000000000000000e+01 2.279721401224314367e-02
8.354999999999999716e+01 2.467144634343236206e-02
8.359999999999999432e+01 2.630119455499128553e-02
8.365000000000000568e+01 2.528099560766492587e-02
8.370000000000000284e+01 2.642147471307209131e-02
8.375000000000000000e+01 2.848709243091540610e-02
8.379999999999999716e+01 2.896666110614082301e-02
8.384999999999999432e+01 2.706363540407464782e-02
8.390000000000000568e+01 2.673272331549828018e-02
8.395000000000000284e+01 2.560658120505017801e-02
8.400000000000000000e+01 2.670306314244951656e-02
8.404999999999999716e+01 2.665868676217203817e-02
8.409999999999999432e+01 2.529850037736449536e-02
8.415000000000000568e+01 2.564429054448216436e-02
8.420000000000000284e+01 2.779872418457237856e-02
8.425000000000000000e+01 2.661947987213145184e-02
8.429999999999999716e+01 2.687384724805066960e-02
8.434999999999999432e+01 2.721362371231255545e-02
8.440000000000000568e+01 2.669404544251696015e-02
8.445000000000000284e+01 2.684714880330634629e-02
8.450000000000000000e+01 2.986821424932562669e-02
8.454999999999999716e+01 2.945347721658292395e-02
8.459999999999999432e+01 2.980759583672530286e-02
8.465000000000000568e+01 2.949236117658658729e-02
8.470000000000000284e+01 3.003017009966983328e-02
8.475000000000000000e+01 3.075413329562275491e-02
8.479999999999999716e+01 3.008442470722566542e-02
8.484999999999999432e+01 3.348749080234184744e-02
8.490000000000000568e+01 3.024992315443075439e-02
8.495000000000000284e+01 3.116714939905671292e-02
8.500000000000000000e+01 3.524567252837096376e-02
8.504999999999999716e+01 3.856655460630401683e-02
8.509999999999999432e+01 4.085693210985062718e-02
8.515000000000000568e+01 4.239453951164805223e-02
8.520000000000000284e+01 4.145510187124644419e-02
8.525000000000000000e+01 4.216033208889065353e-02
8.529999999999999716e+01 4.554233795281328184e-02
8.534999999999999432e+01 4.395953732494409238e-02
8.540000000000000568e+01 4.653290854465072512e-02
8.545000000000000284e+01 4.817753706436558175e-02
8.550000000000000000e+01 4.785060301591161080e-02
8.554999999999999716e+01 4.995039042352251990e-02
8.559999999999999432e+01 5.176558457166283156e-02
8.565000000000000568e+01 5.329156196137874169e-02
8.570000000000000284e+01 4.860960391982431517e-02
8.575000000000000000e+01 5.099877064658087100e-02
8.579999999999999716e+01 5.200474735752783767e-02
8.584999999999999432e+01 5.211922326926821114e-02
8.590000000000000568e+01 5.451889706092639953e-02
8.595000000000000284e+01 5.619838483514851685e-02
8.600000000000000000e+01 5.581246491426071488e-02
8.604999999999999716e+01 5.447927476822051612e-02
8.609999999999999432e+01 5.871629841564513647e-02
8.615000000000000568e+01 6.160554787236104113e-02
8.620000000000000284e+01 5.975734048867905462e-02
8.625000000000000000e+01 6.285831599816649184e-02
8.629999999999999716e+01 6.315783326192564440e-02
8.634999999999999432e+01 6.543119831965618638e-02
8.640000000000000568e+01 6.627148260104946675e-02
8.645000000000000284e+01 6.884407902070595331e-02
8.650000000000000000e+01 6.849637314230501428e-02
8.654999999999999716e+01 7.074872302708251626e-02
8.659999999999999432e+01 7.170995571123611745e-02
8.665000000000000568e+01 7.154531290390526987e-02
8.670000000000000284e+01 7.387639337257262406e-02
8.675000000000000000e+01 7.507878789385731555e-02
8.679999999999999716e+01 7.490157062399646626e-02
8.684999999999999432e+01 7.606113015808295408e-02
8.690000000000000568e+01 7.506163214946157125e-02
8.695000000000000284e+01 7.616596546082426977e-02
8.700000000000000000e+01 7.791668737633489217e-02
8.704999999999999716e+01 7.699161902655558831e-02
8.709999999999999432e+01 8.071250586236156099e-02
8.715000000000000568e+01 7.712174824850284716e-02
8.720000000000000284e+01 7.426233896405136370e-02
8.725000000000000000e+01 7.384434039058097865e-02
8.729999999999999716e+01 7.427131807137188346e-02
8.734999999999999432e+01 7.687095128898990826e-02
8.740000000000000568e+01 6.134469185282048070e-02
8.745000000000000284e+01 6.159045759950918658e-02
8.750000000000000000e+01 6.319205855777100533e-02
8.754999999999999716e+01 6.270321411570004000e-02
8.759999999999999432e+01 6.163631815218061777e-02
8.765000000000000568e+01 6.202819200142423856e-02
8.770000000000000284e+01 6.363581387387047539e-02
8.775000000000000000e+01 6.442668970359931302e-02
8.779999999999999716e+01 6.389761120443673836e-02
8.784999999999999432e+01 6.341325572880733563e-02
8.790000000000000568e+01 6.476488948525405132e-02
8.795000000000000284e+01 6.615917877340772579e-02
8.800000000000000000e+01 5.759737778184724488e-02
8.804999999999999716e+01 5.548468556971297011e-02
8.809999999999999432e+01 5.815078549101702909e-02
8.815000000000000568e+01 5.251965940477681949e-02
8.820000000000000284e+01 5.197136556249103839e-02
8.825000000000000000e+01 5.442372966273420487e-02
8.829999999999999716e+01 5.425675537691575234e-02
8.834999999999999432e+01 5.499782537863992515e-02
8.840000000000000568e+01 4.861115634820016573e-02
8.845000000000000284e+01 4.747256745527615035e-02
8.850000000000000000e+01 4.587569454865682295e-02
8.854999999999999716e+01 4.658933798944816379e-02
8.859999999999999432e+01 4.739743970018314018e-02
8.865000000000000568e+01 4.788639977390486691e-02
8.870000000000000284e+01 4.829904407954134504e-02
8.875000000000000000e+01 4.933156175055140175e-02
8.879999999999999716e+01 4.828649145792822395e-02
8.884999999999999432e+01 4.846533799696203099e-02
8.890000000000000568e+01 4.902111948436430749e-02
8.895000000000000284e+01 4.909616636523451982e-02
8.900000000000000000e+01 5.142619282597469393e-02
8.904999999999999716e+01 5.251087638609678448e-02
8.909999999999999432e+01 5.387434468225706791e-02
8.915000000000000568e+01 5.586067798600921619e-02
8.920000000000000284e+01 5.499763126840871014e-02
8.925000000000000000e+01 5.630131295040795292e-02
8.929999999999999716e+01 5.747666140856659556e-02
8.934999999999999432e+01 5.849604831797360072e-02
8.940000000000000568e+01 5.914096315572126700e-02
8.945000000000000284e+01 5.847697300916692570e-02
8.950000000000000000e+01 5.900615492359678749e-02
8.954999999999999716e+01 5.836204279451343013e-02
8.959999999999999432e+01 5.881324930584583277e-02
8.965000000000000568e+01 5.971027225052046028e-02
8.970000000000000284e+01 5.790918805583854939e-02
8.975000000000000000e+01 5.807890268334489625e-02
8.979999999999999716e+01 5.952546023568217048e-02
8.984999999999999432e+01 6.161332561205761643e-02
8.990000000000000568e+01 6.239520736076902691e-02
8.995000000000000284e+01 6.437929982301709986e-02
9.000000000000000000e+01 6.244742423956005373e-02
9.004999999999999716e+01 6.453867282693445673e-02
9.009999999999999432e+01 6.554279270970601867e-02
9.015000000000000568e+01 6.244386526897077738e-02
9.020000000000000284e+01 6.333991398169515341e-02
9.025000000000000000e+01 4.214643544677221243e-02
9.029999999999999716e+01 3.238892141790115919e-02
9.034999999999999432e+01 2.932871413615984954e-02
9.040000000000000568e+01 2.952015553209401746e-02
9.045000000000000284e+01 2.928682851239641435e-02
9.050000000000000000e+01 2.657273484165825761e-02
9.054999999999999716e+01 2.714046574382594779e-02
9.059999999999999432e+01 2.702352755569767048e-02
9.065000000000000568e+01 3.019243417571241400e-02
9.070000000000000284e+01 3.067344450145264786e-02
9.075000000000000000e+01 3.090398122228205091e-02
9.079999999999999716e+01 2.495176984054978467e-02
9.084999999999999432e+01 2.565737888714662504e-02
9.090000000000000568e+01 2.640196186198283737e-02
9.095000000000000284e+01 2.746469203984738469e-02
9.100000000000000000e+01 2.772172531435525278e-02
9.104999999999999716e+01 2.892913486907465123e-02
9.109999999999999432e+01 2.652182197235782718e-02
9.115000000000000568e+01 3.044790785031502300e-02
9.120000000000000284e+01 3.092388093580524661e-02
9.125000000000000000e+01 3.242258293818841425e-02
9.129999999999999716e+01 3.271995097604856600e-02
9.134999999999999432e+01 3.239005188425424925e-02
9.140000000000000568e+01 2.593468180628264938e-02
9.145000000000000284e+01 1.298021287819328858e-02
9.150000000000000000e+01 1.359467425610260370e-02
9.154999999999999716e+01 1.350380957036134699e-02
9.159999999999999432e+01 1.563562763763220315e-02
9.165000000000000568e+01 1.177361039447574580e-02
9.170000000000000284e+01 1.102498069874819492e-02
9.175000000000000000e+01 1.002345731553211210e-02
9.179999999999999716e+01 1.281450987812171767e-02
9.184999999999999432e+01 1.090319150839890242e-02
9.190000000000000568e+01 4.513736329739279247e-03
9.195000000000000284e+01 2.560049487127723147e-03
9.200000000000000000e+01 -1.380853049257122281e-03
9.204999999999999716e+01 -9.188446431071464618e-04
9.209999999999999432e+01 -1.340001933332500908e-02
9.215000000000000568e+01 -1.333696097883811660e-02
9.220000000000000284e+01 -1.780033649692373474e-02
9.225000000000000000e+01 -1.734876850597284401e-02
9.229999999999999716e+01 -1.954099737507319565e-02
9.234999999999999432e+01 -2.683506219099570170e-02
9.240000000000000568e+01 -2.569492034043847212e-02
9.245000000000000284e+01 -4.187423796491680783e-02
9.250000000000000000e+01 -4.206708770497308292e-02
9.254999999999999716e+01 -4.190902217962294563e-02
9.259999999999999432e+01 -4.085867136138821715e-02
9.265000000000000568e+01 -4.075896836994118144e-02
9.270000000000000284e+01 -4.047771406278157652e-02
9.275000000000000000e+01 -4.048234613507229601e-02
9.279999999999999716e+01 -4.008889497350327097e-02
9.284999999999999432e+01 -3.844534739422109798e-02
9.290000000000000568e+01 -3.932449651671348495e-02
9.295000000000000284e+01 -3.769002505207613707e-02
9.300000000000000000e+01 -3.486098042741127973e-02
9.304999999999999716e+01 -3.355418727021877712e-02
9.309999999999999432e+01 -3.276800286360845305e-02
9.315000000000000568e+01 -3.076531014110313322e-02
9.320000000000000284e+01 -2.920042962220666116e-02
9.325000000000000000e+01 -2.932432097774566315e-02
9.329999999999999716e+01 -2.881892471715767623e-02
9.334999999999999432e+01 -2.780078509027600342e-02
9.340000000000000568e+01 -2.482701456368239731e-02
9.345000000000000284e+01 -2.480010263608471016e-02
9.350000000000000000e+01 -2.414547404079393431e-02
9.354999999999999716e+01 -2.086208978714340287e-02
9.359999999999999432e+01 -2.097831466765972749e-02
9.365000000000000568e+01 -2.135028975820483024e-02
9.370000000000000284e+01 -2.058792707753565043e-02
9.375000000000000000e+01 -1.822859670725918840e-02
9.379999999999999716e+01 -1.668192768578459495e-02
9.384999999999999432e+01 -1.491077850239988338e-02
9.390000000000000568e+01 -1.499661667551641098e-02
9.395000000000000284e+01 -1.436881905863705670e-02
9.400000000000000000e+01 -1.341586580701549861e-02
9.404999999999999716e+01 -1.200957591698685253e-02
9.409999999999999432e+01 -1.138351914538744680e-02
9.415000000000000568e+01 -1.035955219574384752e-02
9.420000000000000284e+01 -9.407741559180247959e-03
9.425000000000000000e+01 -9.019932392137787122e-03
9.429999999999999716e+01 -8.284182968380814083e-03
9.434999999999999432e+01 -6.601573489962506668e-03
9.440000000000000568e+01 -1.066058047450092576e-02
9.445000000000000284e+01 -9.693138955252643060e-03
9.450000000000000000e+01 -8.115044454733598076e-03
9.454999999999999716e+01 -7.144925966481064337e-03
9.459999999999999432e+01 -6.040800735359459772e-03
9.465000000000000568e+01 -5.733925028041549944e-03
9.470000000000000284e+01 -4.062346773004655610e-03
9.475000000000000000e+01 -2.625565623486433766e-03
9.479999999999999716e+01 -1.750729345786772176e-03
9.484999999999999432e+01 -1.386785989115652852e-03
9.490000000000000568e+01 -2.509366628420746717e-03
9.495000000000000284e+01 -4.424630071365833958e-03
9.500000000000000000e+01 -3.901906024762037597e-03
9.504999999999999716e+01 -3.456273036143072200e-03
9.509999999999999432e+01 -5.190747056265297005e-03
9.515000000000000568e+01 -5.682868924343661282e-03
9.520000000000000284e+01 -6.084337864529483150e-03
9.525000000000000000e+01 -6.989211452193932854e-03
9.529999999999999716e+01 -6.717964882174408056e-03
9.534999999999999432e+01 -8.411774861705266504e-03
9.540000000000000568e+01 -1.013040720964775848e-02
9.545000000000000284e+01 -1.114958082308432387e-02
9.550000000000000000e+01 -1.529997935662187614e-02
9.554999999999999716e+01 -1.517404238743575232e-02
9.559999999999999432e+01 -1.526656619057895591e-02
9.565000000000000568e+01 -1.521402085298611921e-02
9.570000000000000284e+01 -1.612329447083769157e-02
9.575000000000000000e+01 -1.516801221367331844e-02
9.579999999999999716e+01 -1.413216816785991051e-02
9.584999999999999432e+01 -1.247040410110975862e-02
9.590000000000000568e+01 -1.151606831311814856e-02
9.595000000000000284e+01 -1.052389824433532309e-02
9.600000000000000000e+01 -1.008739594527989156e-02
9.604999999999999716e+01 -8.809231143432511360e-03
9.609999999999999432e+01 -8.140322059417896133e-03
9.615000000000000568e+01 -8.615375031157142607e-03
9.620000000000000284e+01 -7.611474228320201305e-03
9.625000000000000000e+01 -8.182778306980206806e-03
9.629999999999999716e+01 -7.503910452477826828e-03
9.634999999999999432e+01 -5.486490542907918391e-03
9.640000000000000568e+01 -4.933625341751791439e-03
9.645000000000000284e+01 -4.700753248202477891e-03
9.650000000000000000e+01 -5.385390160439101556e-03
9.654999999999999716e+01 -6.217498707642650328e-03
9.659999999999999432e+01 -6.308505190840247960e-03
9.665000000000000568e+01 -6.270872116245895973e-03
9.670000000000000284e+01 -6.233813175896979648e-03
9.675000000000000000e+01 -1.672161132618140908e-02
9.679999999999999716e+01 -1.889869652863555502e-02
9.684999999999999432e+01 -2.014413445145618944e-02
9.690000000000000568e+01 -1.854619279642984869e-02
9.695000000000000284e+01 -1.917260521052192856e-02
9.700000000000000000e+01 -1.859043357265250870e-02
9.704999999999999716e+01 -1.887818635919075866e-02
9.709999999999999432e+01 -2.116811307137195577e-02
9.715000000000000568e+01 -2.201393907009446468e-02
9.720000000000000284e+01 -2.209350333046580794e-02
9.725000000000000000e+01 -2.228409368002125940e-02
9.729999999999999716e+01 -2.773830292630527841e-02
9.734999999999999432e+01 -2.701560853657420172e-02
9.740000000000000568e+01 -2.645654179726878927e-02
9.745000000000000284e+01 -2.582712264802926316e-02
9.750000000000000000e+01 -2.611835843254953909e-02
9.754999999999999716e+01 -2.915564401977175507e-02
9.759999999999999432e+01 -3.229373853751347362e-02
9.765000000000000568e+01 -3.411353498476012852e-02
9.770000000000000284e+01 -3.530130353199074228e-02
9.775000000000000000e+01 -3.491216686385480855e-02
9.779999999999999716e+01 -3.735886556372879780e-02
9.784999999999999432e+01 -3.687553593257511531e-02
9.790000000000000568e+01 -3.673556998921050781e-02
9.795000000000000284e+01 -3.607684249391258230e-02
9.800000000000000000e+01 -3.612171815927367469e-02
9.804999999999999716e+01 -3.657614431169608354e-02
9.809999999999999432e+01 -3.646683340047120192e-02
9.815000000000000568e+01 -3.502205462644279038e-02
9.820000000000000284e+01 -3.381740308285532265e-02
9.825000000000000000e+01 -3.451760548510450499e-02
9.829999999999999716e+01 -3.460491534553356008e-02
9.834999999999999432e+01 -3.444573888250712645e-02
9.840000000000000568e+01 -3.460219523538361763e-02
9.845000000000000284e+01 -3.459025961254039855e-02
9.850000000000000000e+01 -3.462394860388089829e-02
9.854999999999999716e+01 -3.380159447440907183e-02
9.859999999999999432e+01 -3.422951203751990051e-02
9.865000000000000568e+01 -3.332592940904517687e-02
9.870000000000000284e+01 -3.236779608891110493e-02
9.875000000000000000e+01 -3.285481901412709571e-02
9.879999999999999716e+01 -3.455115156333302823e-02
9.884999999999999432e+01 -3.509951149210299021e-02
9.890000000000000568e+01 -3.555293964194725792e-02
9.895000000000000284e+01 -3.440329765625951830e-02
9.900000000000000000e+01 -3.446051672854956449e-02
9.904999999999999716e+01 -3.365717509054902412e-02
9.909999999999999432e+01 -3.360953166034281320e-02
9.915000000000000568e+01 -3.215348808240976741e-02
9.920000000000000284e+01 -3.089871129157549523e-02
9.925000000000000000e+01 -3.067889299507499390e-02
9.929999999999999716e+01 -2.963550398367009037e-02
9.934999999999999432e+01 -3.002732800451144574e-02
9.940000000000000568e+01 -2.999666383384925680e-02
9.945000000000000284e+01 -3.003519376092600793e-02
9.950000000000000000e+01 -2.998264180304052381e-02
9.954999999999999716e+01 -3.128385149949097777e-02
9.959999999999999432e+01 -3.167188495639185891e-02
9.965000000000000568e+01 -3.190994710879650753e-02
9.970000000000000284e+01 -3.155100457847292289e-02
9.975000000000000000e+01 -2.959423148357351666e-02
9.979999999999999716e+01 -2.907917385290198498e-02
9.984999999999999432e+01 -2.939970591243625322e-02
9.990000000000000568e+01 -2.936595044965116530e-02
9.995000000000000284e+01 -2.874405967652014782e-02
1.000000000000000000e+02 -2.920220546170419415e-02
1.000499999999999972e+02 -2.917777178563648807e-02
1.000999999999999943e+02 -2.839512048246814815e-02
1.001500000000000057e+02 -2.824475378760719912e-02
1.002000000000000028e+02 -2.720451653052441757e-02
1.002500000000000000e+02 -2.534087753965684128e-02
1.002999999999999972e+02 -2.408615033472060601e-02
1.003499999999999943e+02 -2.267360106436687450e-02
1.004000000000000057e+02 -2.442671704990185405e-02
1.004500000000000028e+02 -2.514992809482037919e-02
1.005000000000000000e+02 -2.408851140884871872e-02
1.005499999999999972e+02 -2.313009961633181316e-02
1.005999999999999943e+02 -2.281346549946535601e-02
1.006500000000000057e+02 -2.284211794538915791e-02
1.007000000000000028e+02 -2.270956373308664553e-02
1.007500000000000000e+02 -2.216030080770035882e-02
1.007999999999999972e+02 -2.289683155091367869e-02
1.008499999999999943e+02 -2.271605347519701362e-02
1.009000000000000057e+02 -2.244892073117772321e-02
1.009500000000000028e+02 -2.077859385822464905e-02
1.010000000000000000e+02 -2.055449819827308636e-02
1.010499999999999972e+02 -1.969538740665419119e-02
1.010999999999999943e+02 -2.053036151066963549e-02
1.011500000000000057e+02 -2.010817026712376915e-02
1.012000000000000028e+02 -1.901366140305497943e-02
1.012500000000000000e+02 -1.969623752278137213e-02
1.012999999999999972e+02 -2.073644156284645823e-02
1.013499999999999943e+02 -1.423751310783870870e-02
1.014000000000000057e+02 -1.455781535225067133e-02
1.014500000000000028e+02 -1.528784674264900036e-02
1.015000000000000000e+02 -1.456966470110878341e-02
1.015499999999999972e+02 -1.435232264762252227e-02
1.015999999999999943e+02 -1.430680793354482429e-02
1.016500000000000057e+02 -1.547312091485948844e-02
1.017000000000000028e+02 -1.737912877132358550e-02
1.017500000000000000e+02 -1.708997917660565191e-02
1.017999999999999972e+02 -1.625003736774020824e-02
1.018499999999999943e+02 -1.611745570048779899e-02
1.019000000000000057e+02 -1.642196301031609643e-02
1.019500000000000028e+02 -1.511910116941053185e-02
1.020000000000000000e+02 -1.434750057429237322e-02
1.020499999999999972e+02 -1.383373035838133223e-02
1.020999999999999943e+02 -1.283425764906087965e-02
1.021500000000000057e+02 -1.242839472753403535e-02
1.022000000000000028e+02 -1.189539614367958291e-02
1.022500000000000000e+02 -1.073221879880395004e-02
1.022999999999999972e+02 -1.102361807729332517e-02
1.023499999999999943e+02 -1.187940882912190410e-02
1.024000000000000057e+02 -1.107400819345748071e-02
1.024500000000000028e+02 -1.083613671728350485e-02
1.025000000000000000e+02 -8.094186959964732447e-03
1.025499999999999972e+02 -7.715426822669915752e-03
1.025999999999999943e+02 -7.461057057446644769e-03
1.026500000000000057e+02 -9.041771267853866353e-03
1.027000000000000028e+02 -9.758525071634388190e-03
1.027500000000000000e+02 -1.006365095516278084e-02
1.027999999999999972e+02 -8.702084071546446406e-03
1.028499999999999943e+02 -7.728654472540563702e-03
1.029000000000000057e+02 -7.104973233748407453e-03
1.029500000000000028e+02 -6.891631308006899125e-03
1.030000000000000000e+02 -6.047608367814766815e-03
1.030499999999999972e+02 -4.744439977617482228e-03
1.030999999999999943e+02 -3.679593050103228524e-03
1.031500000000000057e+02 -2.255284528065308689e-03
1.032000000000000028e+02 -8.933860646630188912e-04
1.032500000000000000e+02 -9.953571230020415942e-04
1.032999999999999972e+02 -1.204389953625506406e-03
1.033499999999999943e+02 -1.860003389925345531e-03
1.034000000000000057e+02 -1.316463723579491818e-03
1.034500000000000028e+02 -5.767870919454881617e-04
1.035000000000000000e+02 -1.263622228495824094e-03
1.035499999999999972e+02 -1.691457201595802928e-03
1.035999999999999943e+02 -1.324262163705216796e-03
1.036500000000000057e+02 -3.935562030868354185e-04
1.037000000000000028e+02 2.280910920311289829e-04
1.037500000000000000e+02 9.990282861738479687e-04
1.037999999999999972e+02 1.197982991640871627e-03
1.038499999999999943e+02 1.447453112425064504e-03
1.039000000000000057e+02 1.514991571710990435e-03
1.039500000000000028e+02 2.135335317769211042e-03
1.040000000000000000e+02 1.708898072706423058e-03
1.040499999999999972e+02 2.996288897063064185e-03
1.040999999999999943e+02 3.956871747358322623e-03
1.041500000000000057e+02 2.990327124921701978e-03
1.042000000000000028e+02 3.621944456868941321e-03
1.042500000000000000e+02 4.030686271549887081e-03
1.042999999999999972e+02 5.314079976325430422e-03
1.043499999999999943e+02 6.117796567638095380e-03
1.044000000000000057e+02 6.874320551662032631e-03
1.044500000000000028e+02 8.086791049400196899e-03
1.045000000000000000e+02 8.161485134566708044e-03
1.045499999999999972e+02 8.303539105354211872e-03
1.045999999999999943e+02 8.525408619385331163e-03
1.046500000000000057e+02 8.676678532405278019e-03
1.047000000000000028e+02 7.518214527524274757e-03
1.047500000000000000e+02 7.915301027629724484e-03
1.047999999999999972e+02 9.755000524502881881e-03
1.048499999999999943e+02 8.717233867135711772e-03
1.049000000000000057e+02 8.838422509534642202e-03
1.049500000000000028e+02 8.221387333276050993e-03
1.050000000000000000e+02 1.001232261453949453e-02
1.050499999999999972e+02 9.882221050231874276e-03
1.050999999999999943e+02 9.595042867193870340e-03
1.051500000000000057e+02 1.073885065981869565e-02
1.052000000000000028e+02 1.097500857074552860e-02
1.052500000000000000e+02 1.190567073986400180e-02
1.052999999999999972e+02 1.093352800402147031e-02
1.053499999999999943e+02 1.233881920012031702e-02
1.054000000000000057e+02 1.376804373320211251e-02
1.054500000000000028e+02 1.333905205613318892e-02
1.055000000000000000e+02 1.271284215979185533e-02
1.055499999999999972e+02 1.314770757348536490e-02
1.055999999999999943e+02 1.285511761919536956e-02
1.056500000000000057e+02 1.316917742255970837e-02
1.057000000000000028e+02 1.277683439439283863e-02
1.057500000000000000e+02 1.282730565358428283e-02
1.057999999999999972e+02 1.300496211721517865e-02
1.058499999999999943e+02 1.259074362892874041e-02
1.059000000000000057e+02 1.249411358722445770e-02
1.059500000000000028e+02 1.338549877940993331e-02
1.060000000000000000e+02 1.403318238036016172e-02
1.060499999999999972e+02 1.385661587980339081e-02
1.060999999999999943e+02 1.375687612755236572e-02
1.061500000000000057e+02 1.426707969522857458e-02
1.062000000000000028e+02 1.535135388103376144e-02
1.062500000000000000e+02 1.557236280666396758e-02
1.062999999999999972e+02 1.373997086649872239e-02
1.063499999999999943e+02 1.430378259527914989e-02
1.064000000000000057e+02 1.422529000835619055e-02
1.064500000000000028e+02 2.094736185009866622e-02
1.065000000000000000e+02 2.039204457539202028e-02
1.065499999999999972e+02 1.997588981046837311e-02
1.065999999999999943e+02 2.027660957283040563e-02
1.066500000000000057e+02 2.069199333030857790e-02
1.067000000000000028e+02 2.085564807875300505e-02
1.067500000000000000e+02 2.199164338895955376e-02
1.067999999999999972e+02 2.100221669608931530e-02
1.068499999999999943e+02 2.157147180192163852e-02
1.069000000000000057e+02 2.164275763155010940e-02
1.069500000000000028e+02 2.110314254098508494e-02
1.070000000000000000e+02 2.189279832778585552e-02
1.070499999999999972e+02 2.039647134355961414e-02
1.070999999999999943e+02 2.078151501059196174e-02
1.071500000000000057e+02 2.205113810597820329e-02
1.072000000000000028e+02 2.357003657864790297e-02
1.072500000000000000e+02 2.423985253405859866e-02
1.072999999999999972e+02 2.605260383606648744e-02
1.073499999999999943e+02 2.475986874056750747e-02
1.074000000000000057e+02 2.552713255453270894e-02
1.074500000000000028e+02 2.628207981173958166e-02
1.075000000000000000e+02 2.686651735594714277e-02
1.075499999999999972e+02 2.675587813677816548e-02
1.075999999999999943e+02 2.705851632901466047e-02
1.076500000000000057e+02 2.711496518013132087e-02
1.077000000000000028e+02 2.667286760028178549e-02
1.077500000000000000e+02 2.729789469494067408e-02
1.077999999999999972e+02 2.701654889809648741e-02
1.078499999999999943e+02 2.805423260743362956e-02
1.079000000000000057e+02 2.882804130477857954e-02
1.079500000000000028e+02 2.945828737258354355e-02
1.080000000000000000e+02 2.935890521659350466e-02
1.080499999999999972e+02 2.817789983466345224e-02
1.080999999999999943e+02 2.715895246653148715e-02
1.081500000000000057e+02 2.679921134711827843e-02
1.082000000000000028e+02 2.626742270744491028e-02
1.082500000000000000e+02 2.642810562875180444e-02
1.082999999999999972e+02 3.030860821186788859e-02
1.083499999999999943e+02 3.192357706042293908e-02
1.084000000000000057e+02 3.070448696894812618e-02
1.084500000000000028e+02 2.951247153402249829e-02
1.085000000000000000e+02 2.951417288263284353e-02
1.085499999999999972e+02 3.143872786247704776e-02
1.085999999999999943e+02 3.204655088459895662e-02
1.086500000000000057e+02 3.306805473921973354e-02
1.087000000000000028e+02 3.319655800063658208e-02
1.087500000000000000e+02 3.272733779758319611e-02
1.087999999999999972e+02 3.289830081332875689e-02
1.088499999999999943e+02 3.291380356894502146e-02
1.089000000000000057e+02 3.267737678136142798e-02
1.089500000000000028e+02 3.182775476882704346e-02
1.090000000000000000e+02 3.165907196162154325e-02
1.090499999999999972e+02 3.188602614442989647e-02
1.090999999999999943e+02 3.201937637430813527e-02
1.091500000000000057e+02 3.191705578730903714e-02
1.092000000000000028e+02 3.341202351236435830e-02
1.092500000000000000e+02 3.302288763914988656e-02
1.092999999999999972e+02 3.354245949717452741e-02
1.093499999999999943e+02 3.331213107179298305e-02
1.094000000000000057e+02 3.345599854783574967e-02
1.094500000000000028e+02 3.310756768435128838e-02
1.095000000000000000e+02 3.135732341570986181e-02
1.095499999999999972e+02 3.016292053912944179e-02
1.095999999999999943e+02 3.036052210822557870e-02
1.096500000000000057e+02 3.090292686689932386e-02
1.097000000000000028e+02 3.155541792339917884e-02
1.097500000000000000e+02 3.085003764811888871e-02
1.097999999999999972e+02 3.050354553673530894e-02
1.098499999999999943e+02 2.849518263806262788e-02
1.099000000000000057e+02 2.839899842012538408e-02
1.099500000000000028e+02 2.893845901348194791e-02
1.100000000000000000e+02 2.750580314060431519e-02
1.100499999999999972e+02 2.596161306759044510e-02
1.100999999999999943e+02 2.516273287374625259e-02
1.101500000000000057e+02 2.439182724419980408e-02
1.102000000000000028e+02 2.442546071336295505e-02
1.102500000000000000e+02 2.406188483655615981e-02
1.102999999999999972e+02 2.164324753358827513e-02
1.103499999999999943e+02 2.195851459178839102e-02
1.104000000000000057e+02 2.050882217338794236e-02
1.104500000000000028e+02 2.001876722288351354e-02
1.105000000000000000e+02 1.985208664357588845e-02
1.105499999999999972e+02 1.724264016876228892e-02
1.105999999999999943e+02 1.490828878011323487e-02
1.106500000000000057e+02 1.342132270965152620e-02
1.107000000000000028e+02 1.612741618176997960e-02
1.107500000000000000e+02 1.488857473487653627e-02
1.107999999999999972e+02 1.454346541091901257e-02
1.108499999999999943e+02 1.379442394067578043e-02
1.109000000000000057e+02 1.197512193976609136e-02
1.109500000000000028e+02 1.179218028001781556e-02
1.110000000000000000e+02 1.205608533846367660e-02
1.110499999999999972e+02 1.129353749553369847e-02
1.110999999999999943e+02 8.701257057347257587e-03
1.111500000000000057e+02 6.576709554175362744e-03
1.112000000000000028e+02 6.314259640124478615e-03
1.112500000000000000e+02 4.827986485902528539e-03
1.112999999999999972e+02 5.195323245520248184e-03
1.113499999999999943e+02 4.803545174366197906e-03
1.114000000000000057e+02 3.533573085236203868e-03
1.114500000000000028e+02 1.748595005449995196e-03
1.115000000000000000e+02 1.634211115571731002e-03
1.115499999999999972e+02 5.224352730517879510e-03
1.115999999999999943e+02 4.225707604129630424e-03
1.116500000000000057e+02 3.682816367487045783e-03
1.117000000000000028e+02 3.046728221967513230e-03
1.117500000000000000e+02 1.386287836554403160e-03
1.117999999999999972e+02 2.677001225065402546e-03
1.118499999999999943e+02 2.430152026026294928e-03
1.119000000000000057e+02 2.521753181060589540e-03
1.119500000000000028e+02 1.594927908211060934e-03
1.120000000000000000e+02 1.359491283152429453e-03
1.120499999999999972e+02 1.343942301310185232e-03
1.120999999999999943e+02 -9.362733904101613923e-04
1.121500000000000057e+02 -1.590844744884035750e-04
1.122000000000000028e+02 -3.934802588631040551e-04
1.122500000000000000e+02 -6.110297142847985117e-05
1.122999999999999972e+02 -5.593278177355174088e-04
1.123499999999999943e+02 -1.855690467368113295e-03
1.124000000000000057e+02 -2.132892321065073347e-03
1.124500000000000028e+02 -3.321287797920802806e-03
1.125000000000000000e+02 -3.032943152391465516e-03
1.125499999999999972e+02 -2.839459884097852126e-03
1.125999999999999943e+02 -2.930005145521202142e-03
1.126500000000000057e+02 -2.974875140540836436e-03
1.127000000000000028e+02 -2.481694053595770617e-03
1.127500000000000000e+02 -3.593819161868995905e-03
1.127999999999999972e+02 -3.718471179820121136e-03
1.128499999999999943e+02 -3.645469674250764736e-03
1.129000000000000057e+02 -3.896231265801475448e-03
1.129500000000000028e+02 -5.971529165511408124e-03
1.130000000000000000e+02 -4.627793009552515734e-03
1.130499999999999972e+02 -2.935718369078374988e-03
1.130999999999999943e+02 -6.123199387518026525e-03
1.131500000000000057e+02 -4.342663560860004351e-03
1.132000000000000028e+02 -4.237519837911696112e-03
1.132500000000000000e+02 -6.038800100477208568e-03
1.132999999999999972e+02 -5.288569051479462095e-03
1.133499999999999943e+02 -6.237878807859619130e-03
1.134000000000000057e+02 -4.566621246352485161e-03
1.134500000000000028e+02 -4.672679115587892451e-03
1.135000000000000000e+02 -3.529683660697259095e-03
1.135499999999999972e+02 -3.386001450304228395e-03
1.135999999999999943e+02 -5.000070173871306797e-03
1.136500000000000057e+02 -6.063882869661675612e-03
1.137000000000000028e+02 -5.827721020529257230e-03
1.137500000000000000e+02 -6.041877216688965567e-03
1.137999999999999972e+02 -6.565970672332867297e-03
1.138499999999999943e+02 -7.000450094606739185e-03
1.139000000000000057e+02 -7.757919685637889619e-03
1.139500000000000028e+02 -7.736892128514627313e-03
1.140000000000000000e+02 -8.751690032046354623e-03
1.140499999999999972e+02 -8.450355375254039320e-03
1.140999999999999943e+02 -9.765028437215642412e-03
1.141500000000000057e+02 -1.097957791315645922e-02
1.142000000000000028e+02 -7.384961612681098346e-03
1.142500000000000000e+02 -7.869770909957874566e-03
1.142999999999999972e+02 -9.963525528792826352e-03
1.143499999999999943e+02 -9.591701348200070559e-03
1.144000000000000057e+02 -9.811665558016329988e-03
1.144500000000000028e+02 -9.796695778658650808e-03
1.145000000000000000e+02 -1.015843048524365036e-02
1.145499999999999972e+02 -1.143591040143903705e-02
1.145999999999999943e+02 -1.272695631546369791e-02
1.146500000000000057e+02 -1.348539068618831091e-02
1.147000000000000028e+02 -1.422285440535967296e-02
1.147500000000000000e+02 -1.536057281519042500e-02
1.147999999999999972e+02 -1.521425714316398600e-02
1.148499999999999943e+02 -1.553852049875651190e-02
1.149000000000000057e+02 -1.443885577647321082e-02
1.149500000000000028e+02 -1.532152222083161576e-02
1.150000000000000000e+02 -1.534524272525043809e-02
1.150499999999999972e+02 -1.623914755647809169e-02
1.150999999999999943e+02 -1.752905219651992169e-02
1.151500000000000057e+02 -1.743702039844662391e-02
1.152000000000000028e+02 -1.795544857768761535e-02
1.152500000000000000e+02 -1.996108031504656433e-02
1.152999999999999972e+02 -2.087159120238266802e-02
1.153499999999999943e+02 -2.160255629515162382e-02
1.154000000000000057e+02 -2.205681242459659949e-02
1.154500000000000028e+02 -2.298433117844929374e-02
1.155000000000000000e+02 -2.265206306228510769e-02
1.155499999999999972e+02 -2.393645721458097231e-02
1.155999999999999943e+02 -2.492280742557446971e-02
1.156500000000000057e+02 -2.811284472877444846e-02
1.157000000000000028e+02 -2.830546174480852786e-02
1.157500000000000000e+02 -2.950433203904526472e-02
1.157999999999999972e+02 -2.744363435159186126e-02
1.158499999999999943e+02 -2.723197743691643802e-02
1.159000000000000057e+02 -2.642353837385529036e-02
1.159500000000000028e+02 -2.653457541750030638e-02
1.160000000000000000e+02 -2.603110696906315094e-02
1.160499999999999972e+02 -2.512231283021550132e-02
1.160999999999999943e+02 -2.553891972694979570e-02
1.161500000000000057e+02 -2.697314704342793426e-02
1.162000000000000028e+02 -2.663170139096856376e-02
1.162500000000000000e+02 -2.662868383562616917e-02
1.162999999999999972e+02 -2.640382075398181594e-02
1.163499999999999943e+02 -2.644818447159588692e-02
1.164000000000000057e+02 -2.374117746155034875e-02
1.164500000000000028e+02 -1.692370438954667045e-02
1.165000000000000000e+02 -1.852448184783450288e-02
1.165499999999999972e+02 -1.938305119183504621e-02
1.165999999999999943e+02 -2.106538324434864204e-02
1.166500000000000057e+02 -2.009703530996675286e-02
1.167000000000000028e+02 -2.129473556769459139e-02
1.167500000000000000e+02 -2.204242435031175326e-02
1.167999999999999972e+02 -2.029185975407318127e-02
1.168499999999999943e+02 -1.866172051949986990e-02
1.169000000000000057e+02 -1.802424139852167387e-02
1.169500000000000028e+02 -1.832516148771152001e-02
1.170000000000000000e+02 -1.741754503914970734e-02
1.170499999999999972e+02 -1.737310616427094334e-02
1.170999999999999943e+02 -1.420018663208434673e-02
1.171500000000000057e+02 -1.554159683161509750e-02
1.172000000000000028e+02 -1.283506070369607940e-02
1.172500000000000000e+02 -1.229123442729288494e-02
1.172999999999999972e+02 -9.752079798689873222e-03
1.173499999999999943e+02 -1.586433347431757783e-03
1.174000000000000057e+02 -8.037925973519705189e-04
1.174500000000000028e+02 6.189038776083776588e-02
1.175000000000000000e+02 6.163536446082673592e-02
1.175499999999999972e+02 6.033147345398597039e-02
1.175999999999999943e+02 5.802810393620825430e-02
1.176500000000000057e+02 5.820426564641460743e-02
1.177000000000000028e+02 5.631068256916351572e-02
1.177500000000000000e+02 5.576971842140824448e-02
1.177999999999999972e+02 5.467492407173741437e-02
1.178499999999999943e+02 5.237158137276727576e-02
1.179000000000000057e+02 4.898177271264965438e-02
1.179500000000000028e+02 4.438892095545430433e-02
1.180000000000000000e+02 3.956799972658799763e-02
1.180499999999999972e+02 3.932855695174145710e-02
1.180999999999999943e+02 3.628482883389425040e-02
1.181500000000000057e+02 3.581244923017010834e-02
1.182000000000000028e+02 3.948224154285109866e-02
1.182500000000000000e+02 4.304309291476332566e-02
1.182999999999999972e+02 4.245875655340886762e-02
1.183499999999999943e+02 4.134850513933717442e-02
1.184000000000000057e+02 3.765746516154611784e-02
1.184500000000000028e+02 4.034641176939477575e-02
1.185000000000000000e+02 4.073383902285960395e-02
1.185499999999999972e+02 3.503200409221605971e-02
1.185999999999999943e+02 3.478851274807532451e-02
1.186500000000000057e+02 3.490398486180171234e-02
1.187000000000000028e+02 3.532168823981816919e-02
1.187500000000000000e+02 3.319326265545707866e-02
1.187999999999999972e+02 3.175735544438264973e-02
1.188499999999999943e+02 2.824089234076232816e-02
1.189000000000000057e+02 2.713398023233909787e-02
1.189500000000000028e+02 2.403262091629498193e-02
1.190000000000000000e+02 2.200699228303241994e-02
1.190499999999999972e+02 2.076850243221460557e-02
1.190999999999999943e+02 2.126092045051315021e-02
1.191500000000000057e+02 1.916307764995056617e-02
1.192000000000000028e+02 1.657506948474601893e-02
1.192500000000000000e+02 1.555607818853861624e-02
1.192999999999999972e+02 1.563323998433383683e-02
1.193499999999999943e+02 1.250169516750750803e-02
1.194000000000000057e+02 1.219653366816896879e-02
1.194500000000000028e+02 7.115218260429268839e-03
1.195000000000000000e+02 9.297423605131928045e-03
1.195499999999999972e+02 9.316416277680096905e-03
1.195999999999999943e+02 4.792381681152993456e-03
1.196500000000000057e+02 2.749526371031118556e-03
1.197000000000000028e+02 2.546505643282396115e-04
1.197500000000000000e+02 -5.253878677307406578e-04
1.197999999999999972e+02 -7.686395580748094092e-03
1.198499999999999943e+02 -6.437276264518521258e-03
1.199000000000000057e+02 -6.533603152551155542e-03
1.199500000000000028e+02 4.170055659486538932e-03
1.200000000000000000e+02 1.589654241934849782e-03
1.200499999999999972e+02 -6.815914825225868282e-04
1.200999999999999943e+02 3.662295907842324626e-03
1.201500000000000057e+02 3.730582539382031309e-03
1.202000000000000028e+02 6.626779277108447996e-02
1.202500000000000000e+02 6.450654359629097445e-02
1.202999999999999972e+02 6.225599794837315820e-02
1.203499999999999943e+02 6.165443926887695381e-02
1.204000000000000057e+02 6.264547364369202342e-02
1.204500000000000028e+02 6.212130175556991596e-02
1.205000000000000000e+02 6.042630553452480596e-02
1.205499999999999972e+02 6.187523052165059406e-02
1.205999999999999943e+02 6.177113689604499941e-02
1.206500000000000057e+02 5.934759464878348184e-02
1.207000000000000028e+02 6.386019719290839114e-02
1.207500000000000000e+02 6.340672287507088944e-02
1.207999999999999972e+02 6.220834248181204840e-02
1.208499999999999943e+02 6.044790526883712933e-02
1.209000000000000057e+02 6.093008975869806249e-02
1.209500000000000028e+02 5.968295183890488798e-02
1.210000000000000000e+02 5.806766526663286604e-02
1.210499999999999972e+02 5.741200636300350379e-02
1.210999999999999943e+02 5.497829057703203237e-02
1.211500000000000057e+02 5.511647962424354869e-02
1.212000000000000028e+02 5.533911755044643166e-02
1.212500000000000000e+02 5.281182567955417656e-02
1.212999999999999972e+02 5.233622373474572376e-02
1.213499999999999943e+02 5.042790583361416584e-02
1.214000000000000057e+02 5.002279287281579528e-02
1.214500000000000028e+02 5.157222820722642126e-02
1.215000000000000000e+02 5.163542664472052512e-02
1.215499999999999972e+02 5.742616106500512962e-02
1.215999999999999943e+02 5.695286832180226216e-02
1.216500000000000057e+02 5.577740916364255785e-02
1.217000000000000028e+02 5.388126008068416795e-02
1.217500000000000000e+02 5.734539069561688657e-02
1.217999999999999972e+02 5.681637404424413201e-02
1.218499999999999943e+02 5.750903024936839664e-02
1.219000000000000057e+02 5.558729740453874357e-02
1.219500000000000028e+02 5.186955088923480423e-02
1.220000000000000000e+02 4.655289315604759642e-02
1.220499999999999972e+02 4.518866994526800351e-02
1.220999999999999943e+02 4.456515326053316767e-02
1.221500000000000057e+02 4.493806095444340815e-02
1.222000000000000028e+02 4.491087994211626078e-02
1.222500000000000000e+02 4.384378689435779880e-02
1.222999999999999972e+02 4.399578175848183059e-02
1.223499999999999943e+02 4.063611094940940832e-02
1.224000000000000057e+02 4.037012019982024608e-02
1.224500000000000028e+02 3.815146253695762130e-02
1.225000000000000000e+02 3.404238365935717547e-02
1.225499999999999972e+02 2.548605515682922373e-02
1.225999999999999943e+02 2.551291777059805713e-02
1.226500000000000057e+02 2.692587829518792650e-02
1.227000000000000028e+02 2.936650541202995290e-02
1.227500000000000000e+02 2.651833434019052610e-02
1.227999999999999972e+02 2.789003802382248806e-02
1.228499999999999943e+02 2.264322055584847004e-02
1.229000000000000057e+02 2.040605194735443939e-02
1.229500000000000028e+02 2.128430360262946464e-02
1.230000000000000000e+02 2.370963787606764767e-02
1.230499999999999972e+02 2.225182063556094270e-02
1.230999999999999943e+02 2.004337825029194400e-02
1.231500000000000057e+02 1.627077185746600776e-02
1.232000000000000028e+02 1.470431969389089481e-02
1.232500000000000000e+02 2.127198896552186247e-02
1.232999999999999972e+02 2.316198105242724473e-02
1.233499999999999943e+02 2.373245778241767079e-02
1.234000000000000057e+02 2.305875575453326248e-02
1.234500000000000028e+02 2.167087480320762857e-02
1.235000000000000000e+02 2.207498576432538259e-02
1.235499999999999972e+02 2.203624987249892808e-02
1.235999999999999943e+02 2.080738189014798636e-02
1.236500000000000057e+02 2.278689111219860466e-02
1.237000000000000028e+02 2.101205066481439884e-02
1.237500000000000000e+02 2.006785576200566246e-02
1.237999999999999972e+02 2.437367710421096262e-02
1.238499999999999943e+02 2.356792074230105311e-02
1.239000000000000057e+02 3.159686463333207657e-02
1.239500000000000028e+02 3.093761222379118325e-02
1.240000000000000000e+02 3.186283656490854210e-02
1.240499999999999972e+02 3.100861990220711920e-02
1.240999999999999943e+02 2.830136514146892532e-02
1.241500000000000057e+02 2.597360587030371828e-02
1.242000000000000028e+02 2.264431362720164403e-02
1.242500000000000000e+02 2.240340974224567377e-02
1.242999999999999972e+02 2.090946383637459077e-02
1.243499999999999943e+02 1.733626299574284393e-02
1.244000000000000057e+02 2.368286798914402691e-02
1.244500000000000028e+02 2.368958207311282552e-02
1.245000000000000000e+02 2.605344494227481572e-02
1.245499999999999972e+02 2.665272466540984098e-02
1.245999999999999943e+02 2.736346509318439771e-02
1.246500000000000057e+02 2.967817446778134652e-02
1.247000000000000028e+02 2.913423275991659442e-02
1.247500000000000000e+02 2.878346721760857013e-02
1.247999999999999972e+02 2.799107391187080976e-02
1.248499999999999943e+02 2.713762627232706864e-02
1.249000000000000057e+02 2.815898320755275824e-02
1.249500000000000028e+02 2.924854684905953475e-02
1.250000000000000000e+02 3.080271123410107184e-02
1.250499999999999972e+02 3.699521631026880114e-02
1.250999999999999943e+02 3.806197355357079232e-02
1.251500000000000057e+02 3.851200066687973655e-02
1.252000000000000028e+02 3.668292807165050851e-02
1.252500000000000000e+02 3.669580055334550200e-02
1.252999999999999972e+02 3.695527681164840345e-02
1.253499999999999943e+02 3.662773540367624675e-02
1.254000000000000057e+02 3.706617304872236729e-02
1.254500000000000028e+02 3.630973760398131106e-02
1.255000000000000000e+02 3.886031166864552244e-02
1.255499999999999972e+02 4.000696503002328791e-02
1.255999999999999943e+02 4.138434714017175109e-02
1.256500000000000057e+02 4.150858650774429115e-02
1.257000000000000028e+02 4.198495472935873801e-02
1.257500000000000000e+02 4.337265627024703557e-02
1.257999999999999972e+02 4.426874024287530407e-02
1.258499999999999943e+02 4.267074976409338666e-02
1.259000000000000057e+02 4.153707418872732565e-02
1.259500000000000028e+02 4.187595224291303792e-02
1.260000000000000000e+02 4.420379844927654206e-02
1.260499999999999972e+02 4.388945257787264104e-02
1.260999999999999943e+02 4.572842386914647422e-02
1.261500000000000057e+02 4.600115520691836629e-02
1.262000000000000028e+02 4.704420465250198913e-02
1.262500000000000000e+02 5.927734163095885883e-02
1.262999999999999972e+02 6.767881583759847997e-02
1.263499999999999943e+02 6.757548932653761886e-02
1.264000000000000057e+02 6.621988799868323838e-02
1.264500000000000028e+02 6.762122962057584563e-02
1.265000000000000000e+02 6.713402367266659010e-02
1.265499999999999972e+02 6.618751918770300613e-02
1.265999999999999943e+02 6.644914141235261362e-02
1.266500000000000057e+02 6.591933397229729485e-02
1.267000000000000028e+02 6.499574526352179527e-02
1.267500000000000000e+02 6.190626847186090492e-02
1.267999999999999972e+02 6.183039968425909499e-02
1.268499999999999943e+02 6.186259619804205384e-02
1.269000000000000057e+02 6.154044830422829987e-02
1.269500000000000028e+02 6.186440239133494945e-02
1.270000000000000000e+02 6.234856757563709412e-02
1.270499999999999972e+02 6.286651792287044349e-02
1.270999999999999943e+02 6.127839796533493533e-02
1.271500000000000057e+02 5.940173992847968404e-02
1.272000000000000028e+02 5.955736458549889395e-02
1.272500000000000000e+02 5.839196873859424375e-02
1.272999999999999972e+02 5.746293669933459636e-02
1.273499999999999943e+02 5.795167810100487760e-02
1.274000000000000057e+02 5.944874106276221842e-02
1.274500000000000028e+02 5.865839738420020044e-02
1.275000000000000000e+02 5.681684074475860935e-02
1.275499999999999972e+02 5.651779255090635945e-02
1.275999999999999943e+02 5.672672337978858920e-02
1.276500000000000057e+02 5.575885669981710951e-02
1.277000000000000028e+02 5.531743280073501273e-02
1.277500000000000000e+02 5.149811452148988361e-02
1.277999999999999972e+02 5.371418828926337319e-02
1.278499999999999943e+02 5.009183958441332241e-02
1.279000000000000057e+02 5.201769118603336711e-02
1.279500000000000028e+02 5.325612009988214823e-02
1.280000000000000000e+02 5.242626271368443919e-02
1.280500000000000114e+02 5.251302736887814709e-02
1.280999999999999943e+02 5.246777915126483310e-02
1.281500000000000057e+02 5.194321735749071745e-02
1.281999999999999886e+02 5.145248393462065889e-02
1.282500000000000000e+02 5.207401861765018763e-02
1.283000000000000114e+02 5.383312923215486517e-02
1.283499999999999943e+02 5.075560321063359026e-02
1.284000000000000057e+02 5.044902907621862109e-02
1.284499999999999886e+02 4.798497441783836776e-02
1.285000000000000000e+02 4.811583999099077608e-02
1.285500000000000114e+02 4.328473891665455403e-02
1.285999999999999943e+02 4.270444943998083498e-02
1.286500000000000057e+02 4.263080417886813689e-02
1.286999999999999886e+02 4.118524017044635638e-02
1.287500000000000000e+02 4.078904192643058313e-02
1.288000000000000114e+02 4.019772532610947635e-02
1.288499999999999943e+02 3.995394653331067747e-02
1.289000000000000057e+02 4.084215971626314889e-02
1.289499999999999886e+02 4.170531942518126284e-02
1.290000000000000000e+02 4.366548611002771252e-02
1.290500000000000114e+02 4.211154702694570873e-02
1.290999999999999943e+02 4.382357218026754209e-02
1.291500000000000057e+02 4.431592499602055729e-02
1.291999999999999886e+02 4.024803141460425032e-02
1.292500000000000000e+02 4.067115188768612860e-02
1.293000000000000114e+02 4.127340139060343277e-02
1.293499999999999943e+02 4.167401467282360467e-02
1.294000000000000057e+02 4.518832848096469845e-02
1.294499999999999886e+02 4.521732482564234240e-02
1.295000000000000000e+02 4.660138963258839834e-02
1.295500000000000114e+02 4.518799999128739892e-02
1.295999999999999943e+02 4.697967993399634890e-02
1.296500000000000057e+02 4.856686874973867307e-02
1.296999999999999886e+02 5.119415777436432669e-02
1.297500000000000000e+02 5.335176998658313491e-02
1.298000000000000114e+02 5.483659238199733998e-02
1.298499999999999943e+02 5.361340222618432572e-02
1.299000000000000057e+02 5.544622446826969614e-02
1.299499999999999886e+02 5.621650831995003011e-02
1.300000000000000000e+02 5.698922413880352228e-02
1.300500000000000114e+02 5.887686721242860188e-02
1.300999999999999943e+02 5.514364064257912951e-02
1.301500000000000057e+02 5.557615355726323869e-02
1.301999999999999886e+02 5.673552167539969854e-02
1.302500000000000000e+02 5.671238442455294598e-02
1.303000000000000114e+02 5.899035059681308202e-02
1.303499999999999943e+02 5.834221767882717680e-02
1.304000000000000057e+02 6.285847205794291293e-02
1.304499999999999886e+02 6.400268137840894878e-02
1.305000000000000000e+02 6.622902835275214228e-02
1.305500000000000114e+02 6.520454240553832936e-02
1.305999999999999943e+02 6.732261091806350517e-02
1.306500000000000057e+02 7.063094901487236565e-02
1.306999999999999886e+02 7.236820268796304023e-02
1.307500000000000000e+02 7.217443845810482539e-02
1.308000000000000114e+02 7.193285259542664400e-02
1.308499999999999943e+02 7.165375195558679189e-02
1.309000000000000057e+02 7.164737133857974893e-02
1.309499999999999886e+02 7.487492695671231491e-02
1.310000000000000000e+02 7.418259475577904105e-02
1.310500000000000114e+02 7.762940893535751063e-02
1.310999999999999943e+02 7.698342011373456029e-02
1.311500000000000057e+02 7.453866761180449885e-02
1.311999999999999886e+02 7.486467058198401081e-02
1.312500000000000000e+02 7.506680649531863314e-02
1.313000000000000114e+02 7.485811306345245553e-02
1.313499999999999943e+02 7.480514763519301169e-02
1.314000000000000057e+02 7.600979972787749728e-02
1.314499999999999886e+02 6.599304491819811547e-02
1.315000000000000000e+02 6.602383392678402851e-02
1.315500000000000114e+02 7.006821872823328079e-02
1.315999999999999943e+02 6.746833745559907558e-02
1.316500000000000057e+02 6.681288202221059846e-02
1.316999999999999886e+02 6.807879688093534942e-02
1.317500000000000000e+02 6.732414109367314270e-02
1.318000000000000114e+02 6.950707414515501503e-02
1.318499999999999943e+02 6.817126380884677705e-02
1.319000000000000057e+02 6.855956651137554148e-02
1.319499999999999886e+02 6.890428198151503369e-02
1.320000000000000000e+02 6.889223121544681139e-02
1.320500000000000114e+02 7.185969486773170767e-02
1.320999999999999943e+02 7.031618650022621042e-02
1.321500000000000057e+02 7.040577802863356993e-02
1.321999999999999886e+02 7.054837291495642815e-02
1.322500000000000000e+02 6.940858714156339371e-02
1.323000000000000114e+02 6.952399417821743255e-02
1.323499999999999943e+02 7.078505446619272334e-02
1.324000000000000057e+02 7.202670535032706933e-02
1.324499999999999886e+02 7.344412788565736483e-02
1.325000000000000000e+02 7.263596906266421571e-02
1.325500000000000114e+02 7.284038392708937215e-02
1.325999999999999943e+02 7.340700061504161489e-02
1.326500000000000057e+02 7.333987411436083959e-02
1.326999999999999886e+02 7.454231802079892832e-02
1.327500000000000000e+02 7.671456979547491839e-02
1.328000000000000114e+02 7.785760780700111405e-02
1.328499999999999943e+02 7.891204758747434600e-02
1.329000000000000057e+02 7.653032876457720179e-02
1.329499999999999886e+02 7.725160835772923451e-02
1.330000000000000000e+02 7.890420929876706957e-02
1.330500000000000114e+02 8.163581266077506171e-02
1.330999999999999943e+02 8.265413083992663446e-02
1.331500000000000057e+02 8.315696550192373804e-02
1.331999999999999886e+02 8.411247583681265294e-02
1.332500000000000000e+02 8.469112596887048983e-02
1.333000000000000114e+02 8.055672651788563232e-02
1.333499999999999943e+02 7.907692481460883160e-02
1.334000000000000057e+02 7.986017635477654641e-02
1.334499999999999886e+02 8.051731833783981607e-02
1.335000000000000000e+02 7.898047504030918098e-02
1.335500000000000114e+02 7.895530598317521132e-02
1.335999999999999943e+02 7.956282198416178564e-02
1.336500000000000057e+02 7.922997879870577465e-02
1.336999999999999886e+02 7.896358388611968149e-02
1.337500000000000000e+02 8.037631696104653722e-02
1.338000000000000114e+02 8.049927240257681582e-02
1.338499999999999943e+02 7.891492087616201745e-02
1.339000000000000057e+02 7.878876491610950494e-02
1.339499999999999886e+02 8.024057370497622577e-02
1.340000000000000000e+02 7.998071563940183093e-02
1.340500000000000114e+02 7.952646869984705824e-02
1.340999999999999943e+02 8.105167603907571794e-02
1.341500000000000057e+02 8.283394595531362592e-02
1.341999999999999886e+02 8.170825786554065939e-02
1.342500000000000000e+02 7.671458461775293447e-02
1.343000000000000114e+02 7.587260500340559100e-02
1.343499999999999943e+02 7.891072752881823915e-02
1.344000000000000057e+02 7.799504275959211197e-02
1.344499999999999886e+02 7.756741977732457827e-02
1.345000000000000000e+02 7.965931407826684629e-02
1.345500000000000114e+02 8.064315419724428502e-02
1.345999999999999943e+02 8.047659566258730246e-02
1.346500000000000057e+02 8.054835647021821310e-02
1.346999999999999886e+02 7.775876265927456066e-02
1.347500000000000000e+02 8.033689527088694327e-02
1.348000000000000114e+02 8.026431904434622178e-02
1.348499999999999943e+02 8.182391008854772441e-02
1.349000000000000057e+02 8.491982384565488484e-02
1.349499999999999886e+02 8.465996130144039233e-02
1.350000000000000000e+02 8.325982702817844028e-02
1.350500000000000114e+02 8.449975255076606906e-02
1.350999999999999943e+02 8.508794876625185022e-02
1.351500000000000057e+02 8.547129283512990006e-02
1.351999999999999886e+02 8.605267747677794454e-02
1.352500000000000000e+02 8.610819068505039253e-02
1.353000000000000114e+02 8.617918486573884762e-02
1.353499999999999943e+02 8.510605665127253527e-02
1.354000000000000057e+02 8.517338824090248117e-02
1.354499999999999886e+02 8.619727166426222054e-02
1.355000000000000000e+02 8.648440060650486316e-02
1.355500000000000114e+02 8.713365169702808055e-02
1.355999999999999943e+02 8.776257659749832352e-02
1.356500000000000057e+02 8.890151761443888800e-02
1.356999999999999886e+02 8.590831118628797225e-02
1.357500000000000000e+02 8.577986384608392301e-02
1.358000000000000114e+02 8.511965247486096009e-02
1.358499999999999943e+02 8.531780571935915214e-02
1.359000000000000057e+02 8.673239685008922450e-02
1.359499999999999886e+02 8.749469791443391375e-02
1.360000000000000000e+02 8.902315840001481795e-02
1.360500000000000114e+02 9.008193727609740964e-02
1.360999999999999943e+02 9.004167069647064925e-02
1.361500000000000057e+02 9.042556454450081938e-02
1.361999999999999886e+02 9.004139720228865329e-02
1.362500000000000000e+02 9.078360398238928541e-02
1.363000000000000114e+02 9.074961530026728895e-02
1.363499999999999943e+02 9.069881456961940980e-02
1.364000000000000057e+02 9.677564785719922069e-02
1.364499999999999886e+02 9.765270318741053890e-02
1.365000000000000000e+02 9.825250294796523953e-02
1.365500000000000114e+02 9.233658655310400531e-02
1.365999999999999943e+02 9.343513850128555565e-02
1.366500000000000057e+02 9.430552099891877094e-02
1.366999999999999886e+02 9.330344378992075360e-02
1.367500000000000000e+02 9.355582521062648371e-02
1.368000000000000114e+02 9.284103973651455788e-02
1.368499999999999943e+02 9.164117395062441884e-02
1.369000000000000057e+02 9.393364986159334629e-02
1.369499999999999886e+02 9.467930195853808961e-02
1.370000000000000000e+02 9.626399616475786458e-02
1.370500000000000114e+02 9.685990808464352286e-02
1.370999999999999943e+02 9.812262157035624155e-02
1.371500000000000057e+02 9.966832134052462655e-02
1.371999999999999886e+02 1.035849224162554566e-01
1.372500000000000000e+02 1.033390510840463961e-01
1.373000000000000114e+02 1.042134967501982812e-01
1.373499999999999943e+02 1.061414600520749901e-01
1.374000000000000057e+02 1.062443227885814384e-01
1.374499999999999886e+02 1.076195607993032516e-01
1.375000000000000000e+02 1.081836150132977070e-01
1.375500000000000114e+02 1.084769901289209526e-01
1.375999999999999943e+02 1.091305828441952591e-01
1.376500000000000057e+02 1.108681536632768472e-01
1.376999999999999886e+02 1.106225669939407269e-01
1.377500000000000000e+02 1.119901194162833125e-01
1.378000000000000114e+02 1.128496432656714565e-01
1.378499999999999943e+02 1.128494611122540375e-01
1.379000000000000057e+02 1.116159927157554937e-01
1.379499999999999886e+02 1.126311685603494789e-01
1.380000000000000000e+02 1.133503460304923632e-01
1.380500000000000114e+02 1.135541385126859620e-01
1.380999999999999943e+02 1.150403950101456380e-01
1.381500000000000057e+02 1.154319045253999892e-01
1.381999999999999886e+02 1.165991946313340993e-01
1.382500000000000000e+02 1.178513272073224011e-01
1.383000000000000114e+02 1.167971168537625531e-01
1.383499999999999943e+02 1.153260843918573059e-01
1.384000000000000057e+02 1.149120365097587304e-01
1.384499999999999886e+02 1.147881116452926231e-01
1.385000000000000000e+02 1.135362260547032320e-01
1.385500000000000114e+02 1.141961418762665048e-01
1.385999999999999943e+02 1.149358583969045389e-01
1.386500000000000057e+02 1.159075917957452934e-01
1.386999999999999886e+02 1.150183055581319308e-01
1.387500000000000000e+02 1.150714489962574166e-01
1.388000000000000114e+02 1.160032920802976375e-01
1.388499999999999943e+02 1.175156856291758173e-01
1.389000000000000057e+02 1.178891981770923275e-01
1.389499999999999886e+02 1.192220085206571467e-01
1.390000000000000000e+02 1.204763470520335833e-01
1.390500000000000114e+02 1.211427593455160212e-01
1.390999999999999943e+02 1.225342636507076449e-01
1.391500000000000057e+02 1.250090913680983185e-01
1.391999999999999886e+02 1.220118217938541139e-01
1.392500000000000000e+02 1.232427391790806570e-01
1.393000000000000114e+02 1.251127360594271876e-01
1.393499999999999943e+02 1.240379686125057113e-01
1.394000000000000057e+02 1.253576226772550317e-01
1.394499999999999886e+02 1.266586977330216301e-01
1.395000000000000000e+02 1.265298816662814851e-01
1.395500000000000114e+02 1.302342595400502734e-01
1.395999999999999943e+02 1.305567779821583119e-01
1.396500000000000057e+02 1.301277337798894818e-01
1.396999999999999886e+02 1.316290813044734276e-01
1.397500000000000000e+02 1.325457220802775116e-01
1.398000000000000114e+02 1.325036553463372624e-01
1.398499999999999943e+02 1.318874437676081646e-01
1.399000000000000057e+02 1.303927327844623951e-01
1.399499999999999886e+02 1.312351524962131200e-01
1.400000000000000000e+02 1.330404841501288127e-01
1.400500000000000114e+02 1.340225734328330531e-01
1.400999999999999943e+02 1.353984125131799665e-01
1.401500000000000057e+02 1.337755714785200112e-01
1.401999999999999886e+02 1.324660760020851813e-01
1.402500000000000000e+02 1.340009798199924551e-01
1.403000000000000114e+02 1.343545351012077893e-01
1.403499999999999943e+02 1.357756167979088935e-01
1.404000000000000057e+02 1.362211605124832858e-01
1.404499999999999886e+02 1.370122253604281748e-01
1.405000000000000000e+02 1.367731082044672530e-01
1.405500000000000114e+02 1.372920686760151499e-01
1.405999999999999943e+02 1.384072844249537304e-01
1.406500000000000057e+02 1.388018776552503442e-01
1.406999999999999886e+02 1.391581877135201761e-01
1.407500000000000000e+02 1.396398285589588451e-01
1.408000000000000114e+02 1.397274234967114115e-01
1.408499999999999943e+02 1.392898374559511654e-01
1.409000000000000057e+02 1.373992048452957748e-01
1.409499999999999886e+02 1.370952911955186093e-01
1.410000000000000000e+02 1.375923470323367481e-01
1.410500000000000114e+02 1.355381860452358478e-01
1.410999999999999943e+02 1.356988070002490832e-01
1.411500000000000057e+02 1.362356053431230674e-01
1.411999999999999886e+02 1.378559077917155540e-01
1.412500000000000000e+02 1.377478066489651598e-01
1.413000000000000114e+02 1.371475288619153909e-01
1.413499999999999943e+02 1.380787168240623086e-01
1.414000000000000057e+02 1.376480984729187007e-01
1.414499999999999886e+02 1.390047139626585659e-01
1.415000000000000000e+02 1.419742046032461125e-01
1.415500000000000114e+02 1.420146117421448584e-01
1.415999999999999943e+02 1.422366864354486782e-01
1.416500000000000057e+02 1.431134435307358233e-01
1.416999999999999886e+02 1.437711992210296830e-01
1.417500000000000000e+02 1.446485006272481277e-01
1.418000000000000114e+02 1.393229099620168498e-01
1.418499999999999943e+02 1.406168482314623380e-01
1.419000000000000057e+02 1.451530133154629032e-01
1.419499999999999886e+02 1.469807490184746324e-01
1.420000000000000000e+02 1.477500709838533710e-01
1.420500000000000114e+02 1.487680348618607706e-01
1.420999999999999943e+02 1.500787227509529920e-01
1.421500000000000057e+02 1.507140865563452170e-01
1.421999999999999886e+02 1.507397525021479112e-01
1.422500000000000000e+02 1.514901689096900539e-01
1.423000000000000114e+02 1.523492899733206729e-01
1.423499999999999943e+02 1.533298888244024882e-01
1.424000000000000057e+02 1.532041141684533092e-01
1.424499999999999886e+02 1.550023326156870218e-01
1.425000000000000000e+02 1.561878153826861126e-01
1.425500000000000114e+02 1.570888570905078774e-01
1.425999999999999943e+02 1.577406100819318258e-01
1.426500000000000057e+02 1.579162491557067893e-01
1.426999999999999886e+02 1.594412391841829590e-01
1.427500000000000000e+02 1.620846175297282199e-01
1.428000000000000114e+02 1.624410445045463003e-01
1.428499999999999943e+02 1.625325865868622599e-01
1.429000000000000057e+02 1.650386672809055488e-01
1.429499999999999886e+02 1.677233552315805787e-01
1.430000000000000000e+02 1.668264629898778828e-01
1.430500000000000114e+02 1.668955184308008599e-01
1.430999999999999943e+02 1.673716658420642545e-01
1.431500000000000057e+02 1.666468789098322911e-01
1.431999999999999886e+02 1.630492201611542791e-01
1.432500000000000000e+02 1.616483016350655499e-01
1.433000000000000114e+02 1.614772311903949764e-01
1.433499999999999943e+02 1.625956923765878026e-01
1.434000000000000057e+02 1.625272195301897260e-01
1.434499999999999886e+02 1.606100085033392300e-01
1.435000000000000000e+02 1.603036863499149034e-01
1.435500000000000114e+02 1.597985268693800920e-01
1.435999999999999943e+02 1.602856694620648226e-01
1.436500000000000057e+02 1.620769984737353286e-01
1.436999999999999886e+02 1.595144205400670090e-01
1.437500000000000000e+02 1.596392189835399156e-01
1.438000000000000114e+02 1.579285082683906383e-01
1.438499999999999943e+02 1.563544098727231990e-01
1.439000000000000057e+02 1.559138771112369704e-01
1.439499999999999886e+02 1.546110793616470303e-01
1.440000000000000000e+02 1.545176275667777821e-01
1.440500000000000114e+02 1.546953849101586342e-01
1.440999999999999943e+02 1.551958030698518953e-01
1.441500000000000057e+02 1.560415059700827611e-01
1.441999999999999886e+02 1.565199050291534166e-01
1.442500000000000000e+02 1.556834805113861686e-01
1.443000000000000114e+02 1.546348718448458948e-01
1.443499999999999943e+02 1.549369235996433947e-01
1.444000000000000057e+02 1.530262043269078609e-01
1.444499999999999886e+02 1.505470483172183793e-01
1.445000000000000000e+02 1.453100074941907072e-01
1.445500000000000114e+02 1.452076471358421106e-01
1.445999999999999943e+02 1.456517032351181962e-01
1.446500000000000057e+02 1.464163600628913542e-01
1.446999999999999886e+02 1.459865800222263921e-01
1.447500000000000000e+02 1.450121546773620040e-01
1.448000000000000114e+02 1.429139169785331176e-01
1.448499999999999943e+02 1.398436148171471882e-01
1.449000000000000057e+02 1.363971594161639267e-01
1.449499999999999886e+02 1.349557049851359825e-01
1.450000000000000000e+02 1.315137973900170343e-01
1.450500000000000114e+02 1.323384432689925505e-01
1.450999999999999943e+02 1.295570567701586906e-01
1.451500000000000057e+02 1.291130983692056478e-01
1.451999999999999886e+02 7.691003617020375493e-02
1.452500000000000000e+02 7.949426436782568162e-02
1.453000000000000114e+02 7.963368887242497363e-02
1.453499999999999943e+02 7.958188250170229738e-02
1.454000000000000057e+02 7.936414890596577010e-02
1.454499999999999886e+02 8.091024106063796073e-02
1.455000000000000000e+02 8.077082686602606032e-02
1.455500000000000114e+02 7.909452112995503381e-02
1.455999999999999943e+02 7.730506677324006093e-02
1.456500000000000057e+02 7.663388669223558658e-02
1.456999999999999886e+02 7.397778722033138132e-02
1.457500000000000000e+02 6.972155592635209675e-02
1.458000000000000114e+02 7.216271405955956841e-02
1.458499999999999943e+02 7.128157510442283129e-02
1.459000000000000057e+02 6.186360498456865142e-02
1.459499999999999886e+02 6.226535269321208793e-02
1.460000000000000000e+02 6.238296393953370739e-02
1.460500000000000114e+02 5.889842908409016059e-02
1.460999999999999943e+02 5.623992633585300077e-02
1.461500000000000057e+02 5.441617753384779543e-02
1.461999999999999886e+02 5.412425039632231399e-02
1.462500000000000000e+02 5.381076653666026083e-02
1.463000000000000114e+02 5.369622822459758221e-02
1.463499999999999943e+02 5.089492617725040191e-02
1.464000000000000057e+02 5.077048103763633080e-02
1.464499999999999886e+02 5.062216970334072752e-02
1.465000000000000000e+02 5.246560538032042642e-02
1.465500000000000114e+02 5.231141792615860014e-02
1.465999999999999943e+02 5.321635159907828899e-02
1.466500000000000057e+02 5.362274424594091343e-02
1.466999999999999886e+02 5.309630943848202278e-02
1.467500000000000000e+02 4.220735460461451372e-02
1.468000000000000114e+02 4.021308629032707693e-02
1.468499999999999943e+02 4.144250587261178592e-02
1.469000000000000057e+02 4.034094604063363787e-02
1.469499999999999886e+02 4.022716630549794808e-02
1.470000000000000000e+02 4.034548465198477263e-02
1.470500000000000114e+02 4.036351358146762075e-02
1.470999999999999943e+02 4.166535236864867681e-02
1.471500000000000057e+02 3.747505290139708373e-02
1.471999999999999886e+02 3.960753718171834692e-02
1.472500000000000000e+02 3.834518613274971732e-02
1.473000000000000114e+02 3.837990045500064978e-02
1.473499999999999943e+02 3.909245813045852946e-02
1.474000000000000057e+02 4.152850441715015550e-02
1.474499999999999886e+02 4.530986144857232500e-02
1.475000000000000000e+02 4.808473387592641229e-02
1.475500000000000114e+02 5.749060902352585295e-02
1.475999999999999943e+02 5.001579454064769559e-02
1.476500000000000057e+02 5.439018236021957164e-02
1.476999999999999886e+02 4.811313352909575569e-02
1.477500000000000000e+02 4.859415925663360114e-02
1.478000000000000114e+02 5.114347043490505285e-02
1.478499999999999943e+02 5.712984381560377162e-02
1.479000000000000057e+02 6.262280353378829600e-02
1.479499999999999886e+02 6.258532671380043211e-02
1.480000000000000000e+02 5.373152681065704317e-02
1.480500000000000114e+02 5.224981497749951048e-02
1.480999999999999943e+02 5.382338621198978768e-02
1.481500000000000057e+02 4.614698551130366755e-02
1.481999999999999886e+02 4.729280320237418817e-02
1.482500000000000000e+02 4.627178088671133477e-02
1.483000000000000114e+02 4.480673047646623747e-02
1.483499999999999943e+02 4.559593575587367331e-02
1.484000000000000057e+02 4.467310630314932224e-02
1.484499999999999886e+02 4.719132294210765660e-02
1.485000000000000000e+02 4.245511860461249898e-02
1.485500000000000114e+02 4.050626838577565947e-02
1.485999999999999943e+02 4.022344255840497318e-02
1.486500000000000057e+02 2.847690280420528061e-02
1.486999999999999886e+02 2.714742447430785674e-02
1.487500000000000000e+02 2.826679066155087655e-02
1.488000000000000114e+02 1.994328640992899804e-02
1.488499999999999943e+02 2.002725079850314893e-02
1.489000000000000057e+02 1.643410258691799242e-02
1.489499999999999886e+02 1.816686599838206531e-02
1.490000000000000000e+02 1.751142962241673470e-02
1.490500000000000114e+02 2.322645020563166712e-02
1.490999999999999943e+02 2.594025821242061658e-02
1.491500000000000057e+02 2.712393878892982446e-02
1.491999999999999886e+02 2.761074753185652556e-02
1.492500000000000000e+02 3.176946447066215234e-02
1.493000000000000114e+02 3.389841298990159402e-02
1.493499999999999943e+02 3.277826273150898778e-02
1.494000000000000057e+02 3.120276971395911578e-02
1.494499999999999886e+02 2.887937899798780766e-02
1.495000000000000000e+02 2.976660974571488857e-02
1.495500000000000114e+02 2.857593313117512412e-02
1.495999999999999943e+02 2.576092360410131912e-02
1.496500000000000057e+02 2.002821594219296106e-02
1.496999999999999886e+02 2.188502068918528679e-02
1.497500000000000000e+02 2.072837211898520202e-02
1.498000000000000114e+02 2.154661330749203796e-02
1.498499999999999943e+02 1.784611685332554432e-02
1.499000000000000057e+02 1.491464253222460692e-02
1.499499999999999886e+02 1.390406145388486600e-02
1.500000000000000000e+02 1.084089901295013335e-02
