# Supplementary material for: Elevated concentrations cause upright alpha-synuclein conformation at lipid interfaces
Source: Nat Commun. 2023 Sep 18;14:5731. doi: 10.1038/s41467-023-39843-1 (PMC10507035; doi:10.1038/s41467-023-39843-1)
Supplement: Supplementary file 3 — Source Data [file 41467_2023_39843_MOESM3_ESM.zip › Source Data file/FigureS12/figS12_lowLPR_rss_s7_r1.txt]

0.000000000000000000e+00 3.217712999999999823e+01
5.000000000000000278e-02 1.088510999999999918e+01
1.000000000000000056e-01 2.211176000000000030e+01
1.499999999999999944e-01 1.502481000000000044e+01
2.000000000000000111e-01 2.262265000000000015e+01
2.500000000000000000e-01 3.235023000000000337e+01
2.999999999999999889e-01 2.535566000000000031e+01
3.499999999999999778e-01 2.974702999999999875e+01
4.000000000000000222e-01 3.405904000000000309e+01
4.500000000000000111e-01 2.226913000000000054e+01
5.000000000000000000e-01 1.872513000000000005e+01
5.500000000000000444e-01 2.630921000000000021e+01
5.999999999999999778e-01 1.609786000000000072e+01
6.500000000000000222e-01 2.235754999999999981e+01
6.999999999999999556e-01 1.335816999999999943e+01
7.500000000000000000e-01 6.514780000000000015e+00
8.000000000000000444e-01 1.926348000000000127e+01
8.499999999999999778e-01 1.011594999999999978e+01
9.000000000000000222e-01 9.076890000000000569e+00
9.499999999999999556e-01 5.667060000000000208e+00
1.000000000000000000e+00 1.313926000000000016e+01
1.050000000000000044e+00 1.069708999999999932e+01
1.100000000000000089e+00 4.261540000000000106e+00
1.149999999999999911e+00 1.795686999999999856e+01
1.199999999999999956e+00 1.715609999999999857e+01
1.250000000000000000e+00 1.257873000000000019e+01
1.300000000000000044e+00 1.047094000000000058e+01
1.350000000000000089e+00 7.272289999999999921e+00
1.399999999999999911e+00 1.153546000000000049e+01
1.449999999999999956e+00 2.132530000000000037e+00
1.500000000000000000e+00 2.721537000000000006e+01
1.550000000000000044e+00 1.008386999999999922e+01
1.600000000000000089e+00 9.759940000000000282e+00
1.649999999999999911e+00 1.210768000000000022e+01
1.699999999999999956e+00 8.286179999999999879e+00
1.750000000000000000e+00 4.300560000000000116e+01
1.800000000000000044e+00 2.038177999999999912e+01
1.850000000000000089e+00 1.593234999999999957e+01
1.899999999999999911e+00 1.745930999999999855e+01
1.949999999999999956e+00 5.720760000000000289e+00
2.000000000000000000e+00 5.127419999999999867e+00
2.049999999999999822e+00 2.574345999999999890e+01
2.100000000000000089e+00 7.690489999999999604e+00
2.149999999999999911e+00 3.015443000000000140e+01
2.200000000000000178e+00 2.958819000000000088e+01
2.250000000000000000e+00 4.896110000000000184e+00
2.299999999999999822e+00 1.378926000000000052e+01
2.350000000000000089e+00 2.254923000000000144e+01
2.399999999999999911e+00 3.250641999999999854e+01
2.450000000000000178e+00 1.027002000000000059e+01
2.500000000000000000e+00 1.367811999999999983e+01
2.549999999999999822e+00 4.260761999999999716e+01
2.600000000000000089e+00 1.358173000000000030e+01
2.649999999999999911e+00 2.371712000000000131e+01
2.700000000000000178e+00 1.631308999999999898e+01
2.750000000000000000e+00 3.321435000000000315e+01
2.799999999999999822e+00 7.671669999999999767e+00
2.850000000000000089e+00 2.239586999999999861e+01
2.899999999999999911e+00 7.813869999999999649e+00
2.950000000000000178e+00 1.948745999999999867e+01
3.000000000000000000e+00 2.219898999999999845e+01
3.049999999999999822e+00 2.693384000000000000e+01
3.100000000000000089e+00 1.272676000000000052e+01
3.149999999999999911e+00 1.994669000000000025e+01
3.200000000000000178e+00 1.884869000000000128e+01
3.250000000000000000e+00 8.177009999999999224e+00
3.299999999999999822e+00 1.644352999999999909e+01
3.350000000000000089e+00 1.774239000000000033e+01
3.399999999999999911e+00 2.510182999999999964e+01
3.450000000000000178e+00 1.656704999999999828e+01
3.500000000000000000e+00 1.712192999999999898e+01
3.549999999999999822e+00 2.292648000000000152e+01
3.600000000000000089e+00 3.863259999999999916e+00
3.649999999999999911e+00 1.315080000000000027e+01
3.700000000000000178e+00 2.803875000000000028e+01
3.750000000000000000e+00 3.474775999999999954e+01
3.799999999999999822e+00 1.937959000000000032e+01
3.850000000000000089e+00 1.808255000000000123e+01
3.899999999999999911e+00 4.763480000000000381e+00
3.950000000000000178e+00 2.797860999999999976e+01
4.000000000000000000e+00 1.155861999999999945e+01
4.049999999999999822e+00 1.825799999999999912e+01
4.099999999999999645e+00 8.019080000000000652e+00
4.150000000000000355e+00 1.254406999999999961e+01
4.200000000000000178e+00 3.219004999999999939e+01
4.250000000000000000e+00 2.959515999999999991e+01
4.299999999999999822e+00 2.858596000000000004e+01
4.349999999999999645e+00 4.178882000000000119e+01
4.400000000000000355e+00 1.929035999999999973e+01
4.450000000000000178e+00 1.381254999999999988e+01
4.500000000000000000e+00 1.082820000000000071e+01
4.549999999999999822e+00 9.702360000000000539e+00
4.599999999999999645e+00 3.361560999999999666e+01
4.650000000000000355e+00 2.073751000000000033e+01
4.700000000000000178e+00 1.243130000000000024e+01
4.750000000000000000e+00 1.519666999999999923e+01
4.799999999999999822e+00 1.103978000000000037e+01
4.849999999999999645e+00 7.590239999999999654e+00
4.900000000000000355e+00 1.753935999999999851e+01
4.950000000000000178e+00 3.195544999999999902e+01
5.000000000000000000e+00 4.760242000000000218e+01
5.049999999999999822e+00 8.085950000000000415e+00
5.099999999999999645e+00 1.563710000000000022e+01
5.150000000000000355e+00 2.632082000000000122e+01
5.200000000000000178e+00 2.473780000000000001e+01
5.250000000000000000e+00 3.561854000000000298e+01
5.299999999999999822e+00 4.960079999999999600e+00
5.349999999999999645e+00 5.192400000000000126e+00
5.400000000000000355e+00 2.382415999999999912e+01
5.450000000000000178e+00 2.145476999999999990e+01
5.500000000000000000e+00 2.003222999999999843e+01
5.549999999999999822e+00 2.458708000000000027e+01
5.599999999999999645e+00 1.217300999999999966e+01
5.650000000000000355e+00 1.615099999999999980e+01
5.700000000000000178e+00 8.815189999999999415e+00
5.750000000000000000e+00 1.518097000000000030e+01
5.799999999999999822e+00 3.396117000000000274e+01
5.849999999999999645e+00 2.663347999999999871e+01
5.900000000000000355e+00 6.938299999999999912e+00
5.950000000000000178e+00 1.160171000000000063e+01
6.000000000000000000e+00 1.498218999999999923e+01
6.049999999999999822e+00 5.224579999999999558e+00
6.099999999999999645e+00 1.594919999999999938e+01
6.150000000000000355e+00 2.033108000000000004e+01
6.200000000000000178e+00 1.206367999999999974e+01
6.250000000000000000e+00 1.928049000000000035e+01
6.299999999999999822e+00 1.526234999999999964e+01
6.349999999999999645e+00 1.376956000000000024e+01
6.400000000000000355e+00 9.562310000000000088e+00
6.450000000000000178e+00 2.883039999999999825e+00
6.500000000000000000e+00 3.584560000000000191e+00
6.549999999999999822e+00 1.640599999999999881e+01
6.599999999999999645e+00 2.865217000000000169e+01
6.650000000000000355e+00 1.306052999999999997e+01
6.700000000000000178e+00 8.039789999999999992e+00
6.750000000000000000e+00 4.838119999999999976e+00
6.799999999999999822e+00 3.454097999999999757e+01
6.849999999999999645e+00 2.188774000000000086e+01
6.900000000000000355e+00 2.156449999999999889e+01
6.950000000000000178e+00 1.288242999999999938e+01
7.000000000000000000e+00 2.000795000000000101e+01
7.049999999999999822e+00 2.005343999999999838e+01
7.099999999999999645e+00 2.804645000000000010e+01
7.150000000000000355e+00 3.891843000000000075e+01
7.200000000000000178e+00 1.233297999999999917e+01
7.250000000000000000e+00 3.896860000000000213e+01
7.299999999999999822e+00 9.198940000000000339e+00
7.349999999999999645e+00 4.952600000000000335e+00
7.400000000000000355e+00 1.635181000000000040e+01
7.450000000000000178e+00 6.340469999999999828e+00
7.500000000000000000e+00 1.163713000000000086e+01
7.549999999999999822e+00 1.153344000000000058e+01
7.599999999999999645e+00 8.386229999999999407e+00
7.650000000000000355e+00 1.985060000000000002e+01
7.700000000000000178e+00 1.881277000000000044e+01
7.750000000000000000e+00 1.338757999999999981e+01
7.799999999999999822e+00 4.740809999999999746e+00
7.849999999999999645e+00 7.105129999999999946e+00
7.900000000000000355e+00 3.709492999999999796e+01
7.950000000000000178e+00 4.011289999999999800e+00
8.000000000000000000e+00 2.376103000000000165e+01
8.050000000000000711e+00 2.417457999999999885e+01
8.099999999999999645e+00 1.047312999999999938e+01
8.150000000000000355e+00 5.655780000000000030e+00
8.199999999999999289e+00 3.905450000000000088e+00
8.250000000000000000e+00 8.212559999999999860e+00
8.300000000000000711e+00 3.539303000000000310e+01
8.349999999999999645e+00 3.280816999999999695e+01
8.400000000000000355e+00 7.757830000000000226e+00
8.449999999999999289e+00 1.017403999999999975e+01
8.500000000000000000e+00 1.687018000000000129e+01
8.550000000000000711e+00 8.525750000000000384e+00
8.599999999999999645e+00 2.079692999999999969e+01
8.650000000000000355e+00 1.220720000000000027e+01
8.699999999999999289e+00 1.303570000000000029e+01
8.750000000000000000e+00 4.917270000000000252e+00
8.800000000000000711e+00 2.290647999999999840e+01
8.849999999999999645e+00 1.460286999999999935e+01
8.900000000000000355e+00 2.822392999999999930e+01
8.949999999999999289e+00 1.036083999999999961e+01
9.000000000000000000e+00 1.348365000000000080e+01
9.050000000000000711e+00 1.582088000000000072e+01
9.099999999999999645e+00 1.426064000000000043e+01
9.150000000000000355e+00 1.316582999999999970e+01
9.199999999999999289e+00 1.424911999999999956e+01
9.250000000000000000e+00 2.655856999999999957e+01
9.300000000000000711e+00 1.114307999999999943e+01
9.349999999999999645e+00 4.578490000000000393e+00
9.400000000000000355e+00 1.700403999999999982e+01
9.449999999999999289e+00 1.710654999999999859e+01
9.500000000000000000e+00 1.851510000000000034e+01
9.550000000000000711e+00 6.611259999999999692e+00
9.599999999999999645e+00 2.813857000000000141e+01
9.650000000000000355e+00 1.469148999999999994e+01
9.699999999999999289e+00 1.293882999999999939e+01
9.750000000000000000e+00 1.397603999999999935e+01
9.800000000000000711e+00 1.911978999999999829e+01
9.849999999999999645e+00 1.920399000000000100e+01
9.900000000000000355e+00 2.518414999999999893e+01
9.949999999999999289e+00 2.592343999999999937e+01
1.000000000000000000e+01 1.217259999999999920e+01
1.005000000000000071e+01 7.463960000000000150e+00
1.009999999999999964e+01 8.464610000000000412e+00
1.015000000000000036e+01 4.094190000000000218e+00
1.019999999999999929e+01 2.071008000000000138e+01
1.025000000000000000e+01 8.882450000000000401e+00
1.030000000000000071e+01 3.036925000000000097e+01
1.034999999999999964e+01 1.301778999999999975e+01
1.040000000000000036e+01 2.770164000000000115e+01
1.044999999999999929e+01 2.302880000000000038e+01
1.050000000000000000e+01 6.711839999999999584e+00
1.055000000000000071e+01 1.629018999999999906e+01
1.059999999999999964e+01 8.182349999999999568e+00
1.065000000000000036e+01 2.928531999999999869e+01
1.069999999999999929e+01 1.757092000000000098e+01
1.075000000000000000e+01 1.576908000000000065e+01
1.080000000000000071e+01 5.676619999999999777e+00
1.084999999999999964e+01 4.713591000000000264e+01
1.090000000000000036e+01 5.828526999999999703e+01
1.094999999999999929e+01 4.425329999999999764e+00
1.100000000000000000e+01 2.648076999999999970e+01
1.105000000000000071e+01 4.067580000000000240e+01
1.109999999999999964e+01 2.350634000000000157e+01
1.115000000000000036e+01 9.715749999999999886e+00
1.119999999999999929e+01 1.926885000000000048e+01
1.125000000000000000e+01 2.102790999999999855e+01
1.130000000000000071e+01 1.559666999999999959e+01
1.134999999999999964e+01 1.552266999999999975e+01
1.140000000000000036e+01 2.770710000000000051e+01
1.144999999999999929e+01 3.092479000000000156e+01
1.150000000000000000e+01 6.515229999999999855e+00
1.155000000000000071e+01 1.399088000000000065e+01
1.159999999999999964e+01 6.791999999999999815e+00
1.165000000000000036e+01 8.863300000000000622e+00
1.169999999999999929e+01 9.634140000000000370e+00
1.175000000000000000e+01 1.189559999999999995e+01
1.180000000000000071e+01 3.234090000000000131e+00
1.184999999999999964e+01 3.800059000000000253e+01
1.190000000000000036e+01 3.120985999999999905e+01
1.194999999999999929e+01 1.486495000000000033e+01
1.200000000000000000e+01 2.353218999999999994e+01
1.205000000000000071e+01 1.200056999999999974e+01
1.209999999999999964e+01 1.654897000000000062e+01
1.215000000000000036e+01 1.217314999999999969e+01
1.219999999999999929e+01 2.957373000000000118e+01
1.225000000000000000e+01 3.364399999999999835e+00
1.230000000000000071e+01 2.456905000000000072e+01
1.234999999999999964e+01 3.192760000000000176e+01
1.240000000000000036e+01 2.077060000000000173e+01
1.244999999999999929e+01 1.620457000000000036e+01
1.250000000000000000e+01 5.469509999999999650e+00
1.255000000000000071e+01 3.608200999999999681e+01
1.259999999999999964e+01 1.247287999999999997e+01
1.265000000000000036e+01 2.651088000000000022e+01
1.269999999999999929e+01 2.514298000000000144e+01
1.275000000000000000e+01 2.256505999999999901e+01
1.280000000000000071e+01 9.728870000000000573e+00
1.284999999999999964e+01 1.969235000000000113e+01
1.290000000000000036e+01 2.346818999999999988e+01
1.294999999999999929e+01 1.710217000000000098e+01
1.300000000000000000e+01 1.426671999999999940e+01
1.305000000000000071e+01 1.596119000000000021e+01
1.309999999999999964e+01 1.241803999999999952e+01
1.315000000000000036e+01 1.277120999999999995e+01
1.319999999999999929e+01 3.228732000000000113e+01
1.325000000000000000e+01 7.445129999999999804e+00
1.330000000000000071e+01 6.756070000000000242e+00
1.334999999999999964e+01 6.021020000000000039e+00
1.340000000000000036e+01 1.615908999999999907e+01
1.344999999999999929e+01 1.032687999999999917e+01
1.350000000000000000e+01 7.402400000000000091e+00
1.355000000000000071e+01 8.423569999999999780e+00
1.359999999999999964e+01 1.413926999999999978e+01
1.365000000000000036e+01 3.737439999999999873e+00
1.369999999999999929e+01 7.190520000000000245e+00
1.375000000000000000e+01 7.479599999999999582e+00
1.380000000000000071e+01 8.923500000000000654e+00
1.384999999999999964e+01 5.826069999999999638e+00
1.390000000000000036e+01 1.657285999999999859e+01
1.394999999999999929e+01 7.506689999999999863e+00
1.400000000000000000e+01 1.429312000000000005e+01
1.405000000000000071e+01 6.772689999999999877e+00
1.409999999999999964e+01 1.661334000000000088e+01
1.415000000000000036e+01 1.028946999999999967e+01
1.419999999999999929e+01 8.708470000000000155e+00
1.425000000000000000e+01 1.193070999999999948e+01
1.430000000000000071e+01 1.212120999999999960e+01
1.434999999999999964e+01 8.589679999999999538e+00
1.440000000000000036e+01 2.976335999999999871e+01
1.444999999999999929e+01 2.069060999999999950e+01
1.450000000000000000e+01 1.923197000000000045e+01
1.455000000000000071e+01 4.497075999999999851e+01
1.459999999999999964e+01 2.494022999999999968e+01
1.465000000000000036e+01 2.003295999999999921e+01
1.469999999999999929e+01 2.927320999999999884e+01
1.475000000000000000e+01 2.045221000000000089e+01
1.480000000000000071e+01 2.223858999999999853e+01
1.484999999999999964e+01 2.681826999999999828e+01
1.490000000000000036e+01 2.460466999999999871e+01
1.494999999999999929e+01 1.227097999999999978e+01
1.500000000000000000e+01 4.460350000000000037e+00
1.505000000000000071e+01 7.200770000000000337e+00
1.509999999999999964e+01 3.187151000000000067e+01
1.515000000000000036e+01 2.350946000000000069e+01
1.519999999999999929e+01 9.604739999999999611e+00
1.525000000000000000e+01 5.391869999999999941e+00
1.530000000000000071e+01 1.073091999999999935e+01
1.534999999999999964e+01 1.172062999999999988e+01
1.540000000000000036e+01 4.216837000000000302e+01
1.544999999999999929e+01 1.924953999999999965e+01
1.550000000000000000e+01 3.251218999999999681e+01
1.555000000000000071e+01 2.695088000000000150e+01
1.559999999999999964e+01 7.185999999999999943e+00
1.565000000000000036e+01 2.280830999999999875e+01
1.569999999999999929e+01 5.203249999999999709e+00
1.575000000000000000e+01 2.409859000000000151e+01
1.580000000000000071e+01 1.795335999999999999e+01
1.584999999999999964e+01 3.175451999999999941e+01
1.590000000000000036e+01 2.805846000000000018e+01
1.594999999999999929e+01 2.575653000000000148e+01
1.600000000000000000e+01 2.792543999999999826e+01
1.605000000000000071e+01 7.177430000000000199e+00
1.610000000000000142e+01 5.952770000000000117e+00
1.614999999999999858e+01 2.513372000000000028e+01
1.619999999999999929e+01 3.557909999999999684e+01
1.625000000000000000e+01 1.375747999999999927e+01
1.630000000000000071e+01 6.069569999999999688e+00
1.635000000000000142e+01 7.418400000000000105e+00
1.639999999999999858e+01 1.502220999999999940e+01
1.644999999999999929e+01 5.800830000000000375e+00
1.650000000000000000e+01 3.607184999999999775e+01
1.655000000000000071e+01 7.934757999999999356e+01
1.660000000000000142e+01 1.520503000000000071e+01
1.664999999999999858e+01 1.062672000000000061e+01
1.669999999999999929e+01 2.649400999999999939e+01
1.675000000000000000e+01 2.013045999999999935e+01
1.680000000000000071e+01 4.535262000000000171e+01
1.685000000000000142e+01 8.759109999999999729e+00
1.689999999999999858e+01 2.657847999999999900e+01
1.694999999999999929e+01 1.891672000000000153e+01
1.700000000000000000e+01 5.733834000000000231e+01
1.705000000000000071e+01 2.343284999999999840e+01
1.710000000000000142e+01 1.641501999999999839e+01
1.714999999999999858e+01 7.375650000000000261e+00
1.719999999999999929e+01 1.231291000000000047e+01
1.725000000000000000e+01 2.631519000000000119e+01
1.730000000000000071e+01 2.353866999999999976e+01
1.735000000000000142e+01 1.482707000000000086e+01
1.739999999999999858e+01 3.008453000000000088e+01
1.744999999999999929e+01 1.949680000000000035e+01
1.750000000000000000e+01 2.000456000000000145e+01
1.755000000000000071e+01 1.582515000000000072e+01
1.760000000000000142e+01 5.666859000000000179e+01
1.764999999999999858e+01 1.839001000000000019e+01
1.769999999999999929e+01 1.951051000000000002e+01
1.775000000000000000e+01 2.438435000000000130e+01
1.780000000000000071e+01 2.885033999999999921e+01
1.785000000000000142e+01 2.408523999999999887e+01
1.789999999999999858e+01 1.450722000000000023e+01
1.794999999999999929e+01 1.550479999999999947e+01
1.800000000000000000e+01 1.244360999999999962e+01
1.805000000000000071e+01 2.511432999999999893e+01
1.810000000000000142e+01 1.984031999999999840e+01
1.814999999999999858e+01 7.412759999999999572e+00
1.819999999999999929e+01 7.485179999999999723e+00
1.825000000000000000e+01 1.653620000000000090e+01
1.830000000000000071e+01 2.544315999999999889e+01
1.835000000000000142e+01 1.396439999999999948e+01
1.839999999999999858e+01 8.507469999999999644e+00
1.844999999999999929e+01 6.417379999999999640e+00
1.850000000000000000e+01 4.331696000000000168e+01
1.855000000000000071e+01 3.224112999999999829e+01
1.860000000000000142e+01 2.903742000000000090e+01
1.864999999999999858e+01 2.436447000000000074e+01
1.869999999999999929e+01 6.000549999999999606e+00
1.875000000000000000e+01 7.247970999999999719e+01
1.880000000000000071e+01 4.089714000000000027e+01
1.885000000000000142e+01 2.799776999999999916e+01
1.889999999999999858e+01 3.139330999999999960e+01
1.894999999999999929e+01 2.847280000000000033e+00
1.900000000000000000e+01 6.077549999999999564e+00
1.905000000000000071e+01 6.925480000000000302e+00
1.910000000000000142e+01 3.752411000000000030e+01
1.914999999999999858e+01 2.762030000000000207e+00
1.919999999999999929e+01 2.446650999999999954e+01
1.925000000000000000e+01 2.040578000000000003e+01
1.930000000000000071e+01 2.416584999999999894e+01
1.935000000000000142e+01 1.849645999999999901e+01
1.939999999999999858e+01 1.430222000000000016e+01
1.944999999999999929e+01 2.428278999999999854e+01
1.950000000000000000e+01 9.449840000000000018e+00
1.955000000000000071e+01 3.266179999999999861e+00
1.960000000000000142e+01 3.421003000000000327e+01
1.964999999999999858e+01 5.305060000000000109e+00
1.969999999999999929e+01 3.197754000000000119e+01
1.975000000000000000e+01 1.563080000000000069e+01
1.980000000000000071e+01 1.977637999999999963e+01
1.985000000000000142e+01 6.043790000000000440e+00
1.989999999999999858e+01 3.713550000000000129e+00
1.994999999999999929e+01 1.791945000000000121e+01
2.000000000000000000e+01 1.587043000000000070e+01
2.005000000000000071e+01 4.772499999999999964e+00
2.010000000000000142e+01 1.745239000000000118e+01
2.014999999999999858e+01 6.287639999999999674e+00
2.019999999999999929e+01 7.881400000000000183e+00
2.025000000000000000e+01 2.873729000000000156e+01
2.030000000000000071e+01 3.890847000000000122e+01
2.035000000000000142e+01 2.446014999999999873e+01
2.039999999999999858e+01 3.259476999999999691e+01
2.044999999999999929e+01 1.630167000000000144e+01
2.050000000000000000e+01 2.011587000000000103e+01
2.055000000000000071e+01 2.811758000000000024e+01
2.060000000000000142e+01 1.850797000000000025e+01
2.064999999999999858e+01 5.272009999999999863e+00
2.069999999999999929e+01 1.085496000000000016e+01
2.075000000000000000e+01 1.013315000000000055e+01
2.080000000000000071e+01 3.120205999999999946e+01
2.085000000000000142e+01 3.442578000000000316e+01
2.089999999999999858e+01 4.532712999999999681e+01
2.094999999999999929e+01 1.046706000000000003e+01
2.100000000000000000e+01 6.543140000000000178e+00
2.105000000000000071e+01 2.602417000000000158e+01
2.110000000000000142e+01 4.440982999999999947e+01
2.114999999999999858e+01 2.470599999999999952e+01
2.119999999999999929e+01 5.080402999999999736e+01
2.125000000000000000e+01 1.594951000000000008e+01
2.130000000000000071e+01 5.003748999999999825e+01
2.135000000000000142e+01 1.530588999999999977e+01
2.139999999999999858e+01 7.512349999999999639e+00
2.144999999999999929e+01 5.136300000000000310e+00
2.150000000000000000e+01 1.317536999999999914e+01
2.155000000000000071e+01 1.223216000000000037e+01
2.160000000000000142e+01 6.206360000000000099e+00
2.164999999999999858e+01 3.233417000000000030e+01
2.169999999999999929e+01 3.193396999999999863e+01
2.175000000000000000e+01 1.691910000000000025e+01
2.180000000000000071e+01 2.037891000000000119e+01
2.185000000000000142e+01 1.088645999999999958e+01
2.189999999999999858e+01 2.713071000000000055e+01
2.194999999999999929e+01 2.626255000000000095e+01
2.200000000000000000e+01 6.630189999999999806e+00
2.205000000000000071e+01 2.333362999999999943e+01
2.210000000000000142e+01 1.291700999999999944e+01
2.214999999999999858e+01 1.195870999999999995e+01
2.219999999999999929e+01 7.505279999999999951e+00
2.225000000000000000e+01 1.536664999999999992e+01
2.230000000000000071e+01 7.828890000000000349e+00
2.235000000000000142e+01 1.713529999999999998e+00
2.239999999999999858e+01 6.297180000000000000e+00
2.244999999999999929e+01 1.166663999999999923e+01
2.250000000000000000e+01 5.956529999999999880e+00
2.255000000000000071e+01 8.972659999999999414e+00
2.260000000000000142e+01 2.622737000000000052e+01
2.264999999999999858e+01 9.181110000000000326e+00
2.269999999999999929e+01 6.164729999999999599e+00
2.275000000000000000e+01 1.292845999999999940e+01
2.280000000000000071e+01 2.459976999999999947e+01
2.285000000000000142e+01 3.980809999999999960e+00
2.289999999999999858e+01 3.034850000000000048e+00
2.294999999999999929e+01 1.254942999999999920e+01
2.300000000000000000e+01 3.160250000000000004e+00
2.305000000000000071e+01 5.964319999999999844e+00
2.310000000000000142e+01 3.989199999999999857e+00
2.314999999999999858e+01 9.739969999999999573e+00
2.319999999999999929e+01 2.514120000000000132e+00
2.325000000000000000e+01 1.156462999999999930e+01
2.330000000000000071e+01 2.589753999999999934e+01
2.335000000000000142e+01 1.099399000000000015e+01
2.339999999999999858e+01 9.530739999999999768e+00
2.344999999999999929e+01 9.860659999999999314e+00
2.350000000000000000e+01 6.812009999999999899e+00
2.355000000000000071e+01 2.838174000000000063e+01
2.360000000000000142e+01 1.497730999999999923e+01
2.364999999999999858e+01 9.456310000000000215e+00
2.369999999999999929e+01 1.895257000000000147e+01
2.375000000000000000e+01 2.626650000000000151e+00
2.380000000000000071e+01 6.650509999999999700e+00
2.385000000000000142e+01 8.573639999999999262e+00
2.389999999999999858e+01 1.265055000000000085e+01
2.394999999999999929e+01 2.028570000000000206e+00
2.400000000000000000e+01 4.090799999999999770e+00
2.405000000000000071e+01 5.894980000000000331e+00
2.410000000000000142e+01 1.004318999999999917e+01
2.414999999999999858e+01 3.841946000000000083e+01
2.419999999999999929e+01 1.765774000000000044e+01
2.425000000000000000e+01 1.481459000000000081e+01
2.430000000000000071e+01 7.704959999999999809e+00
2.435000000000000142e+01 2.029970000000000052e+00
2.439999999999999858e+01 1.636289999999999978e+01
2.444999999999999929e+01 1.658334999999999937e+01
2.450000000000000000e+01 2.040333000000000041e+01
2.455000000000000071e+01 9.431779999999999831e+00
2.460000000000000142e+01 4.439580000000000304e+00
2.464999999999999858e+01 7.624929999999999986e+00
2.469999999999999929e+01 1.102304999999999957e+01
2.475000000000000000e+01 1.293462000000000067e+01
2.480000000000000071e+01 6.352249999999999730e+00
2.485000000000000142e+01 5.674649999999999750e+00
2.489999999999999858e+01 1.702571999999999974e+01
2.494999999999999929e+01 1.103299999999999947e+01
2.500000000000000000e+01 2.292660000000000142e+00
2.505000000000000071e+01 1.314499999999999957e+01
2.510000000000000142e+01 8.242639999999999745e+00
2.514999999999999858e+01 1.066192999999999991e+01
2.519999999999999929e+01 1.645278000000000063e+01
2.525000000000000000e+01 1.312872999999999912e+01
2.530000000000000071e+01 3.407999999999999918e+00
2.535000000000000142e+01 2.693859999999999921e+00
2.539999999999999858e+01 6.416610000000000369e+00
2.544999999999999929e+01 3.936739999999999906e+00
2.550000000000000000e+01 2.667311000000000121e+01
2.555000000000000071e+01 4.339100000000000179e+00
2.560000000000000142e+01 4.579690000000000261e+00
2.564999999999999858e+01 1.104579999999999984e+01
2.569999999999999929e+01 4.501369999999999649e+00
2.575000000000000000e+01 1.072452000000000005e+01
2.580000000000000071e+01 1.857069999999999865e+01
2.585000000000000142e+01 2.285026999999999830e+01
2.589999999999999858e+01 9.067920000000000869e+00
2.594999999999999929e+01 1.207466999999999935e+01
2.600000000000000000e+01 1.077552000000000021e+01
2.605000000000000071e+01 1.395608999999999966e+01
2.610000000000000142e+01 1.631923000000000101e+01
2.614999999999999858e+01 9.205550000000000566e+00
2.619999999999999929e+01 3.878460000000000019e+00
2.625000000000000000e+01 1.241624999999999979e+01
2.630000000000000071e+01 7.388090000000000046e+00
2.635000000000000142e+01 1.369598000000000049e+01
2.639999999999999858e+01 1.828663999999999845e+01
2.644999999999999929e+01 7.979219999999999757e+00
2.650000000000000000e+01 5.494500000000000384e+00
2.655000000000000071e+01 1.593336000000000041e+01
2.660000000000000142e+01 3.155600000000000183e+00
2.664999999999999858e+01 2.298955000000000126e+01
2.669999999999999929e+01 2.214252000000000109e+01
2.675000000000000000e+01 3.929399999999999782e+00
2.680000000000000071e+01 4.100179999999999936e+00
2.685000000000000142e+01 4.790490000000000137e+00
2.689999999999999858e+01 5.764990000000000059e+00
2.694999999999999929e+01 1.287983999999999973e+01
2.700000000000000000e+01 9.945940000000000225e+00
2.705000000000000071e+01 4.248800000000000132e+00
2.710000000000000142e+01 2.679999000000000109e+01
2.714999999999999858e+01 1.421954000000000029e+01
2.719999999999999929e+01 1.530682000000000009e+01
2.725000000000000000e+01 2.053668000000000049e+01
2.730000000000000071e+01 8.549609999999999488e+00
2.735000000000000142e+01 3.109237999999999857e+01
2.739999999999999858e+01 2.281099000000000032e+01
2.744999999999999929e+01 1.421777999999999942e+01
2.750000000000000000e+01 1.395546000000000042e+01
2.755000000000000071e+01 9.440149999999999153e+00
2.760000000000000142e+01 5.105529999999999902e+00
2.764999999999999858e+01 2.055488000000000071e+01
2.769999999999999929e+01 1.656859999999999999e+01
2.775000000000000000e+01 5.878949999999999676e+00
2.780000000000000071e+01 1.448348999999999975e+01
2.785000000000000142e+01 3.326447999999999894e+01
2.789999999999999858e+01 1.461403999999999925e+01
2.794999999999999929e+01 3.491671999999999798e+01
2.800000000000000000e+01 1.235604000000000013e+01
2.805000000000000071e+01 1.488598999999999961e+01
2.810000000000000142e+01 4.423840000000000217e+00
2.814999999999999858e+01 9.594829999999999970e+00
2.819999999999999929e+01 9.117979999999999308e+00
2.825000000000000000e+01 7.936219999999999608e+00
2.830000000000000071e+01 1.208055000000000057e+01
2.835000000000000142e+01 1.696182999999999907e+01
2.839999999999999858e+01 1.370724000000000053e+01
2.844999999999999929e+01 2.999874000000000152e+01
2.850000000000000000e+01 1.141939999999999955e+01
2.855000000000000071e+01 7.891250000000000320e+00
2.860000000000000142e+01 1.965223999999999904e+01
2.864999999999999858e+01 1.239451000000000036e+01
2.869999999999999929e+01 3.278455000000000297e+01
2.875000000000000000e+01 4.195590000000000153e+00
2.880000000000000071e+01 1.166577999999999982e+01
2.885000000000000142e+01 2.246747999999999834e+01
2.889999999999999858e+01 2.153241999999999834e+01
2.894999999999999929e+01 1.707009000000000043e+01
2.900000000000000000e+01 1.543364000000000047e+01
2.905000000000000071e+01 9.497070000000000789e+00
2.910000000000000142e+01 7.140329999999999622e+00
2.914999999999999858e+01 3.310610000000000053e+00
2.919999999999999929e+01 2.385882000000000147e+01
2.925000000000000000e+01 3.312739999999999796e+00
2.930000000000000071e+01 1.638625000000000043e+01
2.935000000000000142e+01 1.455920000000000059e+01
2.939999999999999858e+01 4.081739999999999924e+00
2.944999999999999929e+01 2.214075000000000060e+01
2.950000000000000000e+01 3.602736000000000161e+01
2.955000000000000071e+01 1.005795999999999957e+01
2.960000000000000142e+01 2.258873000000000175e+01
2.964999999999999858e+01 2.772986999999999824e+01
2.969999999999999929e+01 3.103952999999999918e+01
2.975000000000000000e+01 3.115959999999999841e+00
2.980000000000000071e+01 3.377552000000000021e+01
2.985000000000000142e+01 3.641049999999999898e+00
2.989999999999999858e+01 1.177891999999999939e+01
2.994999999999999929e+01 5.367479999999999585e+00
3.000000000000000000e+01 2.214461000000000013e+01
3.005000000000000071e+01 9.531430000000000291e+00
3.010000000000000142e+01 6.905100000000000016e+00
3.014999999999999858e+01 2.002757000000000076e+01
3.019999999999999929e+01 7.103810000000000180e+00
3.025000000000000000e+01 9.618539999999999424e+00
3.030000000000000071e+01 8.831490000000000506e+00
3.035000000000000142e+01 7.531159999999999854e+00
3.039999999999999858e+01 2.063776000000000010e+01
3.044999999999999929e+01 1.375040000000000084e+01
3.050000000000000000e+01 2.632253000000000043e+01
3.055000000000000071e+01 2.531818000000000168e+01
3.060000000000000142e+01 1.753848999999999947e+01
3.064999999999999858e+01 3.154440000000000133e+00
3.069999999999999929e+01 7.251179999999999737e+00
3.075000000000000000e+01 1.291015999999999941e+01
3.080000000000000071e+01 1.222409000000000034e+01
3.085000000000000142e+01 8.592950000000000088e+00
3.089999999999999858e+01 3.932669999999999888e+00
3.094999999999999929e+01 7.230269999999999975e+00
3.100000000000000000e+01 1.105888000000000027e+01
3.105000000000000071e+01 1.056714000000000020e+01
3.110000000000000142e+01 1.129279000000000011e+01
3.114999999999999858e+01 6.379380000000000273e+00
3.119999999999999929e+01 9.681540000000000035e+00
3.125000000000000000e+01 6.294439999999999813e+00
3.130000000000000071e+01 1.224929000000000023e+01
3.135000000000000142e+01 8.485900000000000887e+00
3.139999999999999858e+01 2.613853999999999900e+01
3.144999999999999929e+01 6.396010000000000417e+00
3.150000000000000000e+01 1.008465999999999951e+01
3.155000000000000071e+01 2.133166999999999902e+01
3.160000000000000142e+01 9.857430000000000803e+00
3.164999999999999858e+01 1.097560999999999964e+01
3.169999999999999929e+01 1.179481999999999964e+01
3.175000000000000000e+01 3.972490000000000077e+00
3.180000000000000071e+01 4.562039999999999651e+00
3.185000000000000142e+01 1.041590000000000060e+01
3.189999999999999858e+01 1.113189999999999991e+01
3.194999999999999929e+01 6.665320000000000356e+00
3.200000000000000000e+01 1.729755000000000109e+01
3.204999999999999716e+01 2.066320000000000157e+00
3.210000000000000142e+01 1.837536000000000058e+01
3.214999999999999858e+01 1.328171999999999997e+01
3.220000000000000284e+01 7.158619999999999983e+00
3.225000000000000000e+01 1.300624000000000002e+01
3.229999999999999716e+01 1.528827000000000069e+01
3.235000000000000142e+01 1.903698999999999941e+01
3.239999999999999858e+01 1.544768999999999970e+01
3.245000000000000284e+01 4.300799999999999734e+00
3.250000000000000000e+01 1.404843999999999937e+01
3.254999999999999716e+01 8.669589999999999463e+00
3.260000000000000142e+01 1.707236999999999938e+01
3.264999999999999858e+01 5.101840000000000153e+00
3.270000000000000284e+01 8.497329999999999828e+00
3.275000000000000000e+01 2.354214999999999947e+01
3.279999999999999716e+01 1.965740000000000043e+00
3.285000000000000142e+01 1.468530999999999942e+01
3.289999999999999858e+01 1.490535000000000032e+01
3.295000000000000284e+01 1.096157000000000004e+01
3.300000000000000000e+01 6.272070000000000256e+00
3.304999999999999716e+01 2.928900000000000059e+00
3.310000000000000142e+01 1.539112000000000080e+01
3.314999999999999858e+01 2.107646000000000086e+01
3.320000000000000284e+01 2.196680999999999884e+01
3.325000000000000000e+01 1.040396999999999927e+01
3.329999999999999716e+01 1.260955000000000048e+01
3.335000000000000142e+01 5.302590000000000359e+00
3.339999999999999858e+01 2.092890999999999835e+01
3.345000000000000284e+01 1.695979000000000170e+01
3.350000000000000000e+01 3.741940000000000044e+00
3.354999999999999716e+01 1.317731000000000030e+01
3.360000000000000142e+01 2.108924000000000021e+01
3.364999999999999858e+01 2.559543000000000035e+01
3.370000000000000284e+01 1.191485999999999912e+01
3.375000000000000000e+01 1.541324999999999967e+01
3.379999999999999716e+01 1.878440000000000110e+00
3.385000000000000142e+01 8.115740000000000620e+00
3.389999999999999858e+01 1.172170000000000023e+01
3.395000000000000284e+01 1.060502999999999929e+01
3.400000000000000000e+01 4.143690000000000317e+00
3.404999999999999716e+01 1.008338999999999963e+01
3.410000000000000142e+01 5.455009999999999692e+00
3.414999999999999858e+01 8.947169999999999845e+00
3.420000000000000284e+01 1.785730999999999824e+01
3.425000000000000000e+01 1.807354000000000127e+01
3.429999999999999716e+01 1.289527000000000001e+01
3.435000000000000142e+01 1.628218999999999994e+01
3.439999999999999858e+01 7.710149999999999615e+00
3.445000000000000284e+01 6.130989999999999718e+00
3.450000000000000000e+01 6.294380000000000308e+00
3.454999999999999716e+01 6.890789999999999971e+00
3.460000000000000142e+01 3.056755000000000067e+01
3.464999999999999858e+01 1.074268000000000001e+01
3.470000000000000284e+01 1.408824000000000076e+01
3.475000000000000000e+01 2.000785000000000124e+01
3.479999999999999716e+01 1.411710000000000065e+01
3.485000000000000142e+01 7.481189999999999785e+00
3.489999999999999858e+01 8.903449999999999420e+00
3.495000000000000284e+01 3.591429999999999900e+00
3.500000000000000000e+01 1.454538999999999938e+01
3.504999999999999716e+01 7.830820000000000114e+00
3.510000000000000142e+01 4.249939999999999607e+00
3.514999999999999858e+01 4.917340000000000266e+00
3.520000000000000284e+01 1.043504000000000076e+01
3.525000000000000000e+01 5.560389999999999944e+00
3.529999999999999716e+01 8.665800000000000836e+00
3.535000000000000142e+01 5.833330000000000126e+00
3.539999999999999858e+01 1.921534000000000120e+01
3.545000000000000284e+01 4.742280000000000051e+00
3.550000000000000000e+01 1.939977999999999980e+01
3.554999999999999716e+01 1.098559999999999981e+01
3.560000000000000142e+01 9.010529999999999262e+00
3.564999999999999858e+01 1.243349000000000082e+01
3.570000000000000284e+01 3.517339999999999911e+00
3.575000000000000000e+01 1.429165000000000063e+01
3.579999999999999716e+01 6.109099999999999753e+00
3.585000000000000142e+01 1.210589000000000048e+01
3.589999999999999858e+01 6.911010000000000097e+00
3.595000000000000284e+01 7.964649999999999785e+00
3.600000000000000000e+01 1.491876000000000069e+01
3.604999999999999716e+01 7.884420000000000428e+00
3.610000000000000142e+01 6.937140000000000306e+00
3.614999999999999858e+01 1.231012999999999913e+01
3.620000000000000284e+01 1.828772999999999982e+01
3.625000000000000000e+01 1.484989999999999988e+01
3.629999999999999716e+01 8.575839999999999463e+00
3.635000000000000142e+01 4.600439999999999863e+00
3.639999999999999858e+01 7.429990000000000094e+00
3.645000000000000284e+01 2.704320000000000057e+00
3.650000000000000000e+01 6.679739999999999789e+00
3.654999999999999716e+01 1.182793000000000028e+01
3.660000000000000142e+01 4.165280000000000094e+00
3.664999999999999858e+01 6.663579999999999615e+00
3.670000000000000284e+01 9.379550000000000054e+00
3.675000000000000000e+01 2.066241000000000128e+01
3.679999999999999716e+01 8.046189999999999287e+00
3.685000000000000142e+01 1.247209999999999930e+01
3.689999999999999858e+01 5.414539999999999687e+00
3.695000000000000284e+01 7.053889999999999993e+00
3.700000000000000000e+01 2.273872000000000071e+01
3.704999999999999716e+01 4.034040000000000070e+00
3.710000000000000142e+01 2.699368000000000123e+01
3.714999999999999858e+01 1.746852000000000160e+01
3.720000000000000284e+01 1.925911999999999935e+01
3.725000000000000000e+01 2.730830000000000091e+00
3.729999999999999716e+01 1.010974000000000039e+01
3.735000000000000142e+01 1.042930999999999919e+01
3.739999999999999858e+01 2.846239999999999881e+00
3.745000000000000284e+01 1.470049999999999990e+01
3.750000000000000000e+01 9.446460000000000079e+00
3.754999999999999716e+01 1.328064000000000000e+01
3.760000000000000142e+01 3.410649999999999693e+01
3.764999999999999858e+01 7.212799999999999656e+00
3.770000000000000284e+01 7.049089999999999634e+00
3.775000000000000000e+01 8.729499999999999815e+00
3.779999999999999716e+01 1.479688999999999943e+01
3.785000000000000142e+01 8.921969999999999956e+00
3.789999999999999858e+01 2.857804000000000144e+01
3.795000000000000284e+01 1.123147999999999946e+01
3.800000000000000000e+01 1.139963999999999977e+01
3.804999999999999716e+01 7.075650000000000439e+00
3.810000000000000142e+01 7.948620000000000019e+00
3.814999999999999858e+01 6.511870000000000047e+00
3.820000000000000284e+01 1.898941999999999908e+01
3.825000000000000000e+01 1.431581000000000081e+01
3.829999999999999716e+01 2.040760999999999825e+01
3.835000000000000142e+01 1.857557999999999865e+01
3.839999999999999858e+01 1.626587999999999923e+01
3.845000000000000284e+01 1.492026000000000074e+01
3.850000000000000000e+01 1.493537000000000070e+01
3.854999999999999716e+01 1.297522999999999982e+01
3.860000000000000142e+01 1.882338000000000022e+01
3.864999999999999858e+01 2.030202999999999847e+01
3.870000000000000284e+01 1.682046000000000063e+01
3.875000000000000000e+01 2.279013000000000133e+01
3.879999999999999716e+01 8.582219999999999516e+00
3.885000000000000142e+01 2.020912999999999826e+01
3.889999999999999858e+01 3.034722000000000008e+01
3.895000000000000284e+01 1.324657999999999980e+01
3.900000000000000000e+01 5.455680000000000085e+00
3.904999999999999716e+01 1.278397000000000006e+01
3.910000000000000142e+01 1.399444000000000088e+01
3.914999999999999858e+01 2.225332999999999828e+01
3.920000000000000284e+01 1.296682000000000023e+01
3.925000000000000000e+01 1.636928999999999945e+01
3.929999999999999716e+01 9.422060000000000102e+00
3.935000000000000142e+01 1.672012000000000143e+01
3.939999999999999858e+01 8.029080000000000439e+00
3.945000000000000284e+01 6.798770000000000202e+00
3.950000000000000000e+01 1.424499999999999922e+01
3.954999999999999716e+01 7.784130000000000216e+00
3.960000000000000142e+01 5.131020000000000358e+00
3.964999999999999858e+01 2.468045000000000044e+01
3.970000000000000284e+01 1.005217000000000027e+01
3.975000000000000000e+01 8.665570000000000661e+00
3.979999999999999716e+01 1.700516000000000005e+01
3.985000000000000142e+01 6.993059999999999832e+00
3.989999999999999858e+01 1.872502000000000066e+01
3.995000000000000284e+01 1.621383000000000152e+01
4.000000000000000000e+01 1.276066999999999929e+01
4.004999999999999716e+01 2.075137000000000143e+01
4.010000000000000142e+01 1.305500999999999934e+01
4.014999999999999858e+01 1.168253999999999948e+01
4.020000000000000284e+01 1.538809999999999967e+01
4.025000000000000000e+01 8.578689999999999927e+00
4.029999999999999716e+01 1.543047999999999931e+01
4.035000000000000142e+01 1.628321000000000041e+01
4.039999999999999858e+01 2.368861000000000061e+01
4.045000000000000284e+01 1.240166999999999931e+01
4.050000000000000000e+01 7.337799999999999656e+00
4.054999999999999716e+01 8.628600000000000492e+00
4.060000000000000142e+01 1.030307999999999957e+01
4.064999999999999858e+01 1.709168000000000021e+01
4.070000000000000284e+01 5.644960000000000200e+00
4.075000000000000000e+01 5.191379999999999661e+00
4.079999999999999716e+01 2.926059000000000054e+01
4.085000000000000142e+01 3.975029999999999841e+00
4.089999999999999858e+01 2.729352000000000089e+01
4.095000000000000284e+01 2.766567999999999827e+01
4.100000000000000000e+01 5.258750000000000036e+00
4.104999999999999716e+01 7.225970000000000226e+00
4.110000000000000142e+01 1.572264999999999979e+01
4.114999999999999858e+01 1.090921999999999947e+01
4.120000000000000284e+01 1.009436999999999962e+01
4.125000000000000000e+01 5.507139999999999702e+00
4.129999999999999716e+01 7.668260000000000076e+00
4.135000000000000142e+01 1.085673000000000066e+01
4.139999999999999858e+01 2.440303000000000111e+01
4.145000000000000284e+01 1.863289999999999935e+01
4.150000000000000000e+01 3.868879999999999875e+00
4.154999999999999716e+01 4.191340000000000288e+00
4.160000000000000142e+01 5.067580000000000418e+00
4.164999999999999858e+01 4.279569999999999652e+00
4.170000000000000284e+01 1.630502999999999858e+01
4.175000000000000000e+01 4.460749999999999993e+00
4.179999999999999716e+01 3.108995000000000175e+01
4.185000000000000142e+01 6.138379999999999725e+00
4.189999999999999858e+01 1.203503000000000078e+01
4.195000000000000284e+01 5.272949999999999804e+00
4.200000000000000000e+01 2.990616999999999948e+01
4.204999999999999716e+01 5.492779999999999774e+00
4.210000000000000142e+01 1.113935000000000031e+01
4.214999999999999858e+01 1.000817999999999941e+01
4.220000000000000284e+01 8.438269999999999271e+00
4.225000000000000000e+01 3.824250000000000149e+00
4.229999999999999716e+01 1.354260999999999981e+01
4.235000000000000142e+01 1.780170000000000030e+01
4.239999999999999858e+01 1.182394000000000034e+01
4.245000000000000284e+01 1.680662999999999840e+01
4.250000000000000000e+01 8.698940000000000339e+00
4.254999999999999716e+01 2.843546999999999869e+01
4.260000000000000142e+01 3.127486000000000033e+01
4.264999999999999858e+01 2.650875999999999877e+01
4.270000000000000284e+01 5.232106000000000279e+01
4.275000000000000000e+01 1.013260999999999967e+01
4.279999999999999716e+01 7.570680000000000298e+00
4.285000000000000142e+01 9.634460000000000690e+00
4.289999999999999858e+01 2.877071000000000112e+01
4.295000000000000284e+01 2.925985999999999976e+01
4.300000000000000000e+01 3.051930000000000032e+00
4.304999999999999716e+01 2.017277999999999949e+01
4.310000000000000142e+01 9.146290000000000475e+00
4.314999999999999858e+01 9.298069999999999169e+00
4.320000000000000284e+01 1.374971999999999994e+01
4.325000000000000000e+01 1.309303000000000061e+01
4.329999999999999716e+01 2.435448999999999842e+01
4.335000000000000142e+01 2.628320000000000078e+01
4.339999999999999858e+01 2.188071000000000055e+01
4.345000000000000284e+01 3.327929999999999922e+01
4.350000000000000000e+01 3.468019000000000318e+01
4.354999999999999716e+01 1.282920999999999978e+01
4.360000000000000142e+01 9.451829999999999288e+00
4.364999999999999858e+01 2.915401999999999916e+01
4.370000000000000284e+01 3.086823000000000050e+01
4.375000000000000000e+01 1.666069999999999851e+01
4.379999999999999716e+01 5.680102000000000118e+01
4.385000000000000142e+01 3.634295999999999793e+01
4.389999999999999858e+01 1.954742999999999853e+01
4.395000000000000284e+01 6.873109999999999609e+00
4.400000000000000000e+01 2.179866000000000170e+01
4.404999999999999716e+01 8.788560000000000372e+00
4.410000000000000142e+01 2.069128999999999863e+01
4.414999999999999858e+01 3.624036999999999864e+01
4.420000000000000284e+01 1.280084000000000088e+01
4.425000000000000000e+01 1.853772000000000020e+01
4.429999999999999716e+01 1.077693000000000012e+01
4.435000000000000142e+01 1.428433000000000064e+01
4.439999999999999858e+01 8.992620000000000502e+00
4.445000000000000284e+01 4.201290000000000191e+00
4.450000000000000000e+01 6.473569999999999602e+00
4.454999999999999716e+01 6.431470000000000020e+00
4.460000000000000142e+01 7.555909999999999904e+00
4.464999999999999858e+01 1.523731000000000080e+01
4.470000000000000284e+01 1.200403000000000020e+01
4.475000000000000000e+01 1.746408999999999878e+01
4.479999999999999716e+01 8.376200000000000756e+00
4.485000000000000142e+01 2.751464999999999961e+01
4.489999999999999858e+01 2.204016999999999982e+01
4.495000000000000284e+01 3.874613000000000085e+01
4.500000000000000000e+01 5.446539999999999715e+00
4.504999999999999716e+01 2.264552000000000120e+01
4.510000000000000142e+01 1.099707000000000079e+01
4.514999999999999858e+01 3.391366000000000014e+01
4.520000000000000284e+01 1.131959999999999944e+01
4.525000000000000000e+01 2.651321000000000083e+01
4.529999999999999716e+01 4.614403999999999684e+01
4.535000000000000142e+01 3.563983000000000345e+01
4.539999999999999858e+01 7.369449999999999612e+00
4.545000000000000284e+01 9.649340000000000472e+00
4.550000000000000000e+01 8.312590000000000146e+00
4.554999999999999716e+01 3.202189999999999870e+00
4.560000000000000142e+01 2.475562000000000040e+01
4.564999999999999858e+01 1.599024000000000001e+01
4.570000000000000284e+01 1.981341000000000108e+01
4.575000000000000000e+01 3.429386000000000223e+01
4.579999999999999716e+01 2.791817999999999955e+01
4.585000000000000142e+01 3.847259999999999902e+00
4.589999999999999858e+01 5.869369999999999976e+00
4.595000000000000284e+01 2.018903999999999854e+01
4.600000000000000000e+01 7.665329999999999977e+00
4.604999999999999716e+01 2.721923999999999921e+01
4.610000000000000142e+01 5.044349999999999667e+00
4.614999999999999858e+01 1.244852999999999987e+01
4.620000000000000284e+01 7.861049999999999649e+00
4.625000000000000000e+01 1.907066999999999979e+01
4.629999999999999716e+01 1.038233999999999924e+01
4.635000000000000142e+01 2.905477000000000132e+01
4.639999999999999858e+01 4.139429999999999943e+00
4.645000000000000284e+01 1.745786999999999978e+01
4.650000000000000000e+01 2.810882000000000147e+01
4.654999999999999716e+01 1.346860999999999997e+01
4.660000000000000142e+01 1.685296999999999912e+01
4.664999999999999858e+01 7.714380000000000237e+00
4.670000000000000284e+01 1.923692000000000135e+01
4.675000000000000000e+01 2.843364000000000047e+01
4.679999999999999716e+01 1.389536000000000016e+01
4.685000000000000142e+01 2.030252000000000123e+01
4.689999999999999858e+01 2.888379000000000119e+01
4.695000000000000284e+01 2.183436000000000021e+01
4.700000000000000000e+01 2.633013000000000048e+01
4.704999999999999716e+01 3.782041999999999859e+01
4.710000000000000142e+01 1.896557999999999922e+01
4.714999999999999858e+01 3.940280000000000005e+00
4.720000000000000284e+01 7.700630000000000308e+00
4.725000000000000000e+01 3.076422000000000168e+01
4.729999999999999716e+01 1.921012999999999948e+01
4.735000000000000142e+01 3.071201999999999899e+01
4.739999999999999858e+01 5.891919999999999824e+00
4.745000000000000284e+01 2.774673999999999907e+01
4.750000000000000000e+01 1.058417999999999992e+01
4.754999999999999716e+01 2.744005999999999901e+01
4.760000000000000142e+01 1.896236999999999995e+01
4.764999999999999858e+01 1.617336999999999847e+01
4.770000000000000284e+01 2.339774999999999849e+01
4.775000000000000000e+01 3.751288000000000267e+01
4.779999999999999716e+01 3.651700999999999908e+01
4.785000000000000142e+01 1.670440999999999931e+01
4.789999999999999858e+01 2.713181000000000154e+01
4.795000000000000284e+01 1.000868999999999964e+01
4.800000000000000000e+01 6.275479999999999947e+00
4.804999999999999716e+01 1.522564000000000028e+01
4.810000000000000142e+01 1.622729999999999961e+01
4.814999999999999858e+01 2.791244000000000014e+01
4.820000000000000284e+01 1.303749999999999964e+01
4.825000000000000000e+01 1.548845000000000027e+01
4.829999999999999716e+01 1.379261999999999944e+01
4.835000000000000142e+01 2.197815999999999903e+01
4.839999999999999858e+01 2.316022999999999854e+01
4.845000000000000284e+01 7.871100000000000207e+00
4.850000000000000000e+01 5.212139999999999773e+00
4.854999999999999716e+01 7.740499999999999936e+00
4.860000000000000142e+01 2.271959000000000017e+01
4.864999999999999858e+01 1.117478999999999978e+01
4.870000000000000284e+01 1.378523000000000032e+01
4.875000000000000000e+01 2.988551000000000002e+01
4.879999999999999716e+01 1.603911000000000087e+01
4.885000000000000142e+01 1.132652000000000037e+01
4.889999999999999858e+01 3.974235999999999791e+01
4.895000000000000284e+01 1.387494000000000050e+01
4.900000000000000000e+01 2.122326999999999941e+01
4.904999999999999716e+01 1.489734999999999943e+01
4.910000000000000142e+01 1.387453000000000003e+01
4.914999999999999858e+01 1.806724000000000174e+01
4.920000000000000284e+01 1.006807000000000052e+01
4.925000000000000000e+01 3.208373999999999882e+01
4.929999999999999716e+01 1.264686000000000021e+01
4.935000000000000142e+01 8.032790000000000319e+00
4.939999999999999858e+01 2.553121000000000151e+01
4.945000000000000284e+01 5.934160000000000323e+00
4.950000000000000000e+01 1.890655999999999892e+01
4.954999999999999716e+01 2.199889999999999901e+01
4.960000000000000142e+01 3.198504000000000147e+01
4.964999999999999858e+01 4.514380000000000059e+00
4.970000000000000284e+01 4.155990000000000073e+00
4.975000000000000000e+01 2.251220999999999961e+01
4.979999999999999716e+01 3.073367999999999967e+01
4.985000000000000142e+01 3.937769999999999992e+00
4.989999999999999858e+01 1.098582999999999998e+01
4.995000000000000284e+01 4.533706000000000103e+01
5.000000000000000000e+01 1.150860999999999912e+01
5.004999999999999716e+01 2.656137000000000015e+01
5.010000000000000142e+01 2.603115999999999985e+01
5.014999999999999858e+01 4.992499999999999716e+00
5.020000000000000284e+01 3.521359999999999957e+01
5.025000000000000000e+01 1.628708999999999918e+01
5.029999999999999716e+01 1.492549999999999955e+01
5.035000000000000142e+01 2.301163000000000025e+01
5.039999999999999858e+01 4.779836999999999847e+01
5.045000000000000284e+01 3.037962999999999880e+01
5.050000000000000000e+01 4.392618999999999829e+01
5.054999999999999716e+01 2.281766000000000005e+01
5.060000000000000142e+01 2.660952999999999946e+01
5.064999999999999858e+01 3.718471000000000259e+01
5.070000000000000284e+01 2.525238999999999834e+01
5.075000000000000000e+01 4.258189000000000135e+01
5.079999999999999716e+01 1.329387000000000008e+01
5.085000000000000142e+01 3.067864000000000146e+01
5.089999999999999858e+01 2.687873000000000090e+01
5.095000000000000284e+01 5.746596000000000259e+01
5.100000000000000000e+01 2.393746000000000151e+01
5.104999999999999716e+01 2.289276999999999873e+01
5.110000000000000142e+01 1.854810000000000159e+01
5.114999999999999858e+01 2.165782000000000096e+01
5.120000000000000284e+01 3.347943000000000069e+01
5.125000000000000000e+01 8.895329999999999515e+00
5.129999999999999716e+01 1.469793999999999912e+01
5.135000000000000142e+01 3.314840999999999838e+01
5.139999999999999858e+01 1.645664000000000016e+01
5.145000000000000284e+01 1.401915999999999940e+01
5.150000000000000000e+01 3.577058999999999855e+01
5.154999999999999716e+01 3.039613999999999905e+01
5.160000000000000142e+01 3.809194000000000102e+01
5.164999999999999858e+01 3.701749000000000223e+01
5.170000000000000284e+01 3.506508000000000180e+01
5.175000000000000000e+01 3.165459999999999852e+01
5.179999999999999716e+01 1.993850000000000122e+01
5.185000000000000142e+01 9.681129999999999569e+00
5.189999999999999858e+01 8.364280000000000825e+00
5.195000000000000284e+01 2.432554000000000016e+01
5.200000000000000000e+01 1.459456999999999915e+01
5.204999999999999716e+01 2.038918999999999926e+01
5.210000000000000142e+01 1.724397000000000091e+01
5.214999999999999858e+01 2.717032999999999987e+01
5.220000000000000284e+01 3.811119999999999663e+01
5.225000000000000000e+01 2.474245000000000161e+01
5.229999999999999716e+01 1.576483999999999952e+01
5.235000000000000142e+01 1.662237000000000009e+01
5.239999999999999858e+01 2.798233000000000104e+01
5.245000000000000284e+01 5.159139999999999837e+00
5.250000000000000000e+01 2.187689999999999912e+01
5.254999999999999716e+01 1.003842000000000034e+01
5.260000000000000142e+01 2.833000000000000185e+00
5.264999999999999858e+01 7.974590000000000067e+00
5.270000000000000284e+01 7.298289999999999722e+00
5.275000000000000000e+01 1.012271999999999927e+01
5.279999999999999716e+01 3.572218000000000160e+01
5.285000000000000142e+01 2.496173999999999893e+01
5.289999999999999858e+01 2.278867999999999938e+01
5.295000000000000284e+01 2.056497999999999848e+01
5.300000000000000000e+01 1.215662000000000020e+01
5.304999999999999716e+01 1.098385999999999996e+01
5.310000000000000142e+01 9.106700000000000017e+00
5.314999999999999858e+01 1.196917999999999971e+01
5.320000000000000284e+01 7.453839999999999577e+00
5.325000000000000000e+01 1.837702000000000169e+01
5.329999999999999716e+01 9.018599999999999284e+00
5.335000000000000142e+01 1.742224999999999824e+01
5.339999999999999858e+01 1.535696000000000083e+01
5.345000000000000284e+01 2.276012000000000057e+01
5.350000000000000000e+01 1.222762999999999955e+01
5.354999999999999716e+01 1.844763999999999982e+01
5.360000000000000142e+01 1.707479000000000013e+01
5.364999999999999858e+01 3.805212999999999823e+01
5.370000000000000284e+01 1.571082000000000001e+01
5.375000000000000000e+01 4.967871000000000237e+01
5.379999999999999716e+01 3.167210999999999999e+01
5.385000000000000142e+01 3.339405000000000001e+01
5.389999999999999858e+01 1.861663000000000068e+01
5.395000000000000284e+01 1.572986000000000040e+01
5.400000000000000000e+01 8.074730000000000629e+00
5.404999999999999716e+01 2.355296999999999841e+01
5.410000000000000142e+01 2.913420999999999950e+01
5.414999999999999858e+01 2.859012999999999849e+01
5.420000000000000284e+01 1.226782000000000039e+01
5.425000000000000000e+01 2.072335999999999956e+01
5.429999999999999716e+01 1.462784000000000084e+01
5.435000000000000142e+01 3.588192999999999699e+01
5.439999999999999858e+01 2.829123999999999839e+01
5.445000000000000284e+01 3.086699000000000126e+01
5.450000000000000000e+01 1.055597999999999992e+01
5.454999999999999716e+01 2.791069999999999851e+01
5.460000000000000142e+01 3.319518000000000058e+01
5.464999999999999858e+01 4.759881000000000029e+01
5.470000000000000284e+01 1.117266000000000048e+01
5.475000000000000000e+01 1.169243999999999950e+01
5.479999999999999716e+01 1.506010999999999989e+01
5.485000000000000142e+01 1.720067999999999842e+01
5.489999999999999858e+01 1.868562999999999974e+01
5.495000000000000284e+01 1.689243000000000094e+01
5.500000000000000000e+01 5.727619999999999933e+00
5.504999999999999716e+01 2.548506000000000071e+01
5.510000000000000142e+01 4.328434000000000026e+01
5.514999999999999858e+01 2.208071999999999946e+01
5.520000000000000284e+01 4.462510999999999939e+01
5.525000000000000000e+01 1.619035999999999831e+01
5.529999999999999716e+01 2.332528999999999897e+01
5.535000000000000142e+01 2.015956999999999866e+01
5.539999999999999858e+01 3.048450000000000060e+01
5.545000000000000284e+01 1.891636000000000095e+01
5.550000000000000000e+01 1.815589999999999904e+01
5.554999999999999716e+01 5.893399999999999750e+00
5.560000000000000142e+01 2.809516999999999953e+01
5.564999999999999858e+01 2.801219999999999999e+01
5.570000000000000284e+01 4.198096999999999923e+01
5.575000000000000000e+01 2.466516999999999982e+01
5.579999999999999716e+01 7.573540000000000383e+00
5.585000000000000142e+01 2.795692000000000021e+01
5.589999999999999858e+01 7.493500000000000050e+00
5.595000000000000284e+01 1.483430000000000071e+01
5.600000000000000000e+01 4.087519000000000347e+01
5.604999999999999716e+01 3.240155000000000030e+01
5.610000000000000142e+01 4.756562000000000268e+01
5.614999999999999858e+01 1.351571999999999996e+01
5.620000000000000284e+01 5.167452000000000112e+01
5.625000000000000000e+01 1.758442000000000149e+01
5.629999999999999716e+01 1.919116999999999962e+01
5.635000000000000142e+01 1.861289000000000016e+01
5.639999999999999858e+01 9.883860000000000312e+00
5.645000000000000284e+01 1.605140000000000100e+01
5.650000000000000000e+01 3.176679000000000030e+01
5.654999999999999716e+01 1.204744999999999955e+01
5.660000000000000142e+01 1.366422999999999988e+01
5.664999999999999858e+01 6.140699999999999825e+00
5.670000000000000284e+01 3.171167000000000158e+01
5.675000000000000000e+01 2.328537000000000035e+01
5.679999999999999716e+01 1.903509999999999991e+01
5.685000000000000142e+01 9.243570000000000064e+00
5.689999999999999858e+01 2.482284999999999897e+01
5.695000000000000284e+01 3.346607999999999805e+01
5.700000000000000000e+01 2.827336000000000027e+01
5.704999999999999716e+01 3.365382999999999925e+01
5.710000000000000142e+01 1.082798899999999946e+02
5.714999999999999858e+01 2.230983000000000160e+01
5.720000000000000284e+01 6.291290000000000049e+00
5.725000000000000000e+01 2.921866999999999948e+01
5.729999999999999716e+01 5.378327000000000169e+01
5.735000000000000142e+01 2.714517999999999986e+01
5.739999999999999858e+01 1.651800000000000068e+01
5.745000000000000284e+01 5.404509000000000185e+01
5.750000000000000000e+01 1.313851999999999975e+01
5.754999999999999716e+01 1.648986999999999981e+01
5.760000000000000142e+01 3.580494999999999806e+01
5.764999999999999858e+01 3.352756999999999721e+01
5.770000000000000284e+01 1.544983499999999879e+02
5.775000000000000000e+01 5.883290999999999826e+01
5.779999999999999716e+01 9.789600000000000080e+00
5.785000000000000142e+01 3.156231000000000009e+01
5.789999999999999858e+01 2.736244999999999905e+01
5.795000000000000284e+01 1.172308999999999912e+01
5.800000000000000000e+01 1.442575000000000074e+01
5.804999999999999716e+01 9.752190000000000580e+00
5.810000000000000142e+01 8.765510000000000801e+00
5.814999999999999858e+01 1.034509000000000079e+01
5.820000000000000284e+01 9.020103000000000293e+01
5.825000000000000000e+01 1.004578000000000060e+01
5.829999999999999716e+01 1.762773999999999930e+01
5.835000000000000142e+01 4.019697000000000031e+01
5.839999999999999858e+01 4.389423000000000030e+01
5.845000000000000284e+01 4.297052999999999656e+01
5.850000000000000000e+01 1.682539999999999836e+01
5.854999999999999716e+01 1.992520999999999987e+01
5.860000000000000142e+01 2.320442999999999856e+01
5.864999999999999858e+01 3.319738000000000255e+01
5.870000000000000284e+01 4.075961999999999819e+01
5.875000000000000000e+01 1.771367000000000047e+01
5.879999999999999716e+01 4.450083000000000055e+01
5.885000000000000142e+01 5.101500999999999664e+01
5.889999999999999858e+01 6.077630000000000088e+00
5.895000000000000284e+01 3.388701999999999970e+01
5.900000000000000000e+01 2.068836999999999904e+01
5.904999999999999716e+01 9.859830000000000538e+00
5.910000000000000142e+01 1.823266999999999882e+01
5.914999999999999858e+01 3.277646000000000015e+01
5.920000000000000284e+01 1.676432000000000144e+01
5.925000000000000000e+01 2.960494999999999877e+01
5.929999999999999716e+01 3.317824999999999847e+01
5.935000000000000142e+01 1.872212000000000032e+01
5.939999999999999858e+01 2.973872000000000071e+01
5.945000000000000284e+01 2.610614999999999952e+01
5.950000000000000000e+01 3.256210999999999700e+01
5.954999999999999716e+01 1.949064999999999870e+01
5.960000000000000142e+01 2.068622999999999834e+01
5.964999999999999858e+01 1.820262999999999920e+01
5.970000000000000284e+01 6.271040000000000170e+00
5.975000000000000000e+01 2.470785000000000053e+01
5.979999999999999716e+01 3.203269000000000233e+01
5.985000000000000142e+01 1.914350999999999914e+01
5.989999999999999858e+01 1.267215000000000025e+01
5.995000000000000284e+01 1.202693999999999974e+01
6.000000000000000000e+01 3.073761000000000010e+01
6.004999999999999716e+01 1.552008999999999972e+01
6.010000000000000142e+01 2.429562999999999917e+01
6.014999999999999858e+01 9.608280000000000598e+00
6.020000000000000284e+01 8.092029999999999390e+00
6.025000000000000000e+01 8.818009999999999238e+00
6.029999999999999716e+01 4.836570000000000036e+00
6.035000000000000142e+01 6.751190000000000246e+00
6.039999999999999858e+01 1.801819000000000059e+01
6.045000000000000284e+01 2.114617000000000147e+01
6.050000000000000000e+01 3.441889999999999894e+00
6.054999999999999716e+01 3.662809999999999899e+00
6.060000000000000142e+01 1.244552000000000014e+01
6.064999999999999858e+01 1.345386000000000060e+01
6.070000000000000284e+01 6.958969999999999878e+00
6.075000000000000000e+01 1.236848999999999954e+01
6.079999999999999716e+01 4.733069999999999666e+00
6.085000000000000142e+01 9.230610000000000426e+00
6.089999999999999858e+01 6.638309999999999711e+00
6.095000000000000284e+01 8.743880000000000763e+00
6.100000000000000000e+01 1.333446999999999960e+01
6.104999999999999716e+01 9.931919999999999860e+00
6.110000000000000142e+01 6.546770000000000422e+00
6.114999999999999858e+01 5.990859999999999630e+00
6.120000000000000284e+01 1.622823999999999955e+01
6.125000000000000000e+01 5.463700000000000223e+00
6.129999999999999716e+01 7.864289999999999559e+00
6.135000000000000142e+01 3.751459999999999795e+00
6.139999999999999858e+01 4.513189999999999813e+00
6.145000000000000284e+01 4.540199999999999569e+00
6.150000000000000000e+01 2.640569999999999862e+00
6.154999999999999716e+01 5.891020000000000145e+00
6.160000000000000142e+01 7.546570000000000000e+00
6.164999999999999858e+01 4.359449999999999825e+00
6.170000000000000284e+01 2.054108000000000089e+01
6.175000000000000000e+01 1.576298000000000066e+01
6.179999999999999716e+01 2.811462999999999823e+01
6.185000000000000142e+01 1.762809999999999988e+01
6.189999999999999858e+01 1.435431999999999952e+01
6.195000000000000284e+01 1.542125000000000057e+01
6.200000000000000000e+01 3.319409999999999972e+00
6.204999999999999716e+01 8.016370000000000218e+00
6.210000000000000142e+01 2.191929999999999978e+01
6.214999999999999858e+01 5.358360000000000234e+00
6.220000000000000284e+01 2.705749000000000137e+01
6.225000000000000000e+01 6.125379999999999825e+00
6.229999999999999716e+01 6.290420000000000122e+00
6.235000000000000142e+01 5.072919999999999874e+00
6.239999999999999858e+01 9.532849999999999824e+00
6.245000000000000284e+01 1.996290000000000120e+01
6.250000000000000000e+01 1.923438000000000159e+01
6.254999999999999716e+01 1.476341000000000037e+01
6.260000000000000142e+01 1.624546000000000134e+01
6.264999999999999858e+01 4.328059999999999796e+00
6.270000000000000284e+01 6.329089999999999883e+00
6.275000000000000000e+01 4.195289999999999964e+00
6.279999999999999716e+01 2.278387999999999991e+01
6.285000000000000142e+01 1.707723000000000013e+01
6.289999999999999858e+01 3.739259999999999806e+00
6.295000000000000284e+01 3.711129999999999818e+00
6.300000000000000000e+01 1.577379999999999960e+01
6.304999999999999716e+01 9.901609999999999800e+00
6.310000000000000142e+01 1.365597999999999956e+01
6.314999999999999858e+01 1.179653000000000063e+01
6.320000000000000284e+01 1.202227000000000068e+01
6.325000000000000000e+01 1.491816000000000031e+01
6.329999999999999716e+01 2.708313000000000059e+01
6.335000000000000142e+01 2.347307999999999950e+01
6.339999999999999858e+01 1.982313999999999865e+01
6.345000000000000284e+01 3.381924000000000063e+01
6.350000000000000000e+01 2.109253999999999962e+01
6.354999999999999716e+01 1.777441999999999922e+01
6.360000000000000142e+01 9.884209999999999496e+00
6.364999999999999858e+01 1.600640999999999892e+01
6.370000000000000284e+01 8.857369999999999521e+00
6.375000000000000000e+01 6.949869999999999770e+00
6.379999999999999716e+01 6.385699999999999932e+00
6.385000000000000142e+01 2.692183999999999955e+01
6.389999999999999858e+01 1.867767999999999873e+01
6.395000000000000284e+01 6.564289999999999736e+00
6.400000000000000000e+01 1.474356000000000044e+01
6.404999999999999716e+01 1.953893000000000058e+01
6.409999999999999432e+01 1.247049999999999947e+01
6.415000000000000568e+01 3.877860000000000085e+00
6.420000000000000284e+01 2.101013000000000019e+01
6.425000000000000000e+01 1.104893000000000036e+01
6.429999999999999716e+01 1.307541999999999938e+01
6.434999999999999432e+01 2.717900000000000205e+00
6.440000000000000568e+01 1.364789999999999992e+01
6.445000000000000284e+01 8.287770000000000081e+00
6.450000000000000000e+01 3.065071999999999974e+01
6.454999999999999716e+01 6.526019999999999932e+00
6.459999999999999432e+01 2.786025000000000063e+01
6.465000000000000568e+01 4.895850000000000257e+00
6.470000000000000284e+01 2.616666999999999987e+01
6.475000000000000000e+01 2.060251999999999839e+01
6.479999999999999716e+01 1.773554999999999993e+01
6.484999999999999432e+01 1.083497000000000021e+01
6.490000000000000568e+01 1.455877000000000088e+01
6.495000000000000284e+01 8.649660000000000792e+00
6.500000000000000000e+01 2.496415000000000006e+01
6.504999999999999716e+01 1.730849999999999866e+01
6.509999999999999432e+01 4.983749999999999680e+00
6.515000000000000568e+01 4.759089999999999776e+01
6.520000000000000284e+01 2.200640999999999892e+01
6.525000000000000000e+01 2.024457099999999912e+02
6.529999999999999716e+01 5.190619000000000227e+01
6.534999999999999432e+01 3.522191000000000116e+01
6.540000000000000568e+01 1.733091999999999899e+01
6.545000000000000284e+01 3.604440999999999917e+01
6.550000000000000000e+01 3.986516000000000304e+01
6.554999999999999716e+01 3.090879999999999939e+01
6.559999999999999432e+01 3.321265999999999963e+01
6.565000000000000568e+01 2.188103999999999871e+01
6.570000000000000284e+01 2.339299000000000106e+01
6.575000000000000000e+01 4.982899999999999885e+00
6.579999999999999716e+01 1.060406000000000049e+01
6.584999999999999432e+01 9.298920000000000741e+00
6.590000000000000568e+01 1.742953999999999937e+01
6.595000000000000284e+01 1.494083000000000006e+01
6.600000000000000000e+01 2.182083000000000084e+01
6.604999999999999716e+01 1.218116999999999983e+01
6.609999999999999432e+01 2.500915000000000177e+01
6.615000000000000568e+01 3.791830000000000034e+00
6.620000000000000284e+01 2.475723999999999947e+01
6.625000000000000000e+01 2.226866000000000057e+01
6.629999999999999716e+01 6.050620000000000331e+00
6.634999999999999432e+01 8.557760000000000034e+00
6.640000000000000568e+01 1.033211000000000013e+01
6.645000000000000284e+01 1.352260000000000062e+01
6.650000000000000000e+01 6.790239999999999831e+00
6.654999999999999716e+01 3.098526000000000025e+01
6.659999999999999432e+01 4.526399999999999757e+00
6.665000000000000568e+01 3.111486999999999981e+01
6.670000000000000284e+01 2.138465000000000060e+01
6.675000000000000000e+01 5.828240000000000087e+00
6.679999999999999716e+01 8.815820000000000434e+00
6.684999999999999432e+01 1.348240999999999978e+01
6.690000000000000568e+01 1.391247000000000078e+01
6.695000000000000284e+01 2.149551999999999907e+01
6.700000000000000000e+01 4.866590000000000416e+00
6.704999999999999716e+01 1.514789999999999992e+01
6.709999999999999432e+01 1.514897999999999989e+01
6.715000000000000568e+01 3.031840000000000046e+01
6.720000000000000284e+01 2.842064999999999841e+01
6.725000000000000000e+01 6.431750000000000078e+00
6.729999999999999716e+01 3.725140000000000118e+00
6.734999999999999432e+01 1.243248999999999960e+01
6.740000000000000568e+01 1.996947000000000116e+01
6.745000000000000284e+01 1.087583000000000055e+01
6.750000000000000000e+01 1.021576999999999913e+01
6.754999999999999716e+01 2.195684999999999931e+01
6.759999999999999432e+01 1.533802000000000021e+01
6.765000000000000568e+01 2.226091999999999871e+01
6.770000000000000284e+01 2.624986000000000175e+01
6.775000000000000000e+01 5.205090000000000217e+00
6.779999999999999716e+01 2.298527999999999949e+01
6.784999999999999432e+01 1.237001000000000062e+01
6.790000000000000568e+01 2.493093000000000004e+01
6.795000000000000284e+01 9.931770000000000209e+00
6.800000000000000000e+01 4.043610000000000149e+00
6.804999999999999716e+01 1.372029999999999994e+01
6.809999999999999432e+01 2.366423999999999950e+01
6.815000000000000568e+01 5.483389999999999986e+00
6.820000000000000284e+01 2.312060999999999922e+01
6.825000000000000000e+01 1.979697000000000173e+01
6.829999999999999716e+01 3.105063000000000173e+01
6.834999999999999432e+01 1.508724999999999916e+01
6.840000000000000568e+01 1.216812000000000005e+01
6.845000000000000284e+01 1.743552000000000035e+01
6.850000000000000000e+01 1.966918000000000077e+01
6.854999999999999716e+01 1.967125000000000057e+01
6.859999999999999432e+01 3.366884999999999906e+01
6.865000000000000568e+01 2.024515999999999849e+01
6.870000000000000284e+01 8.979029999999999845e+00
6.875000000000000000e+01 7.361530000000000129e+00
6.879999999999999716e+01 1.006145000000000067e+01
6.884999999999999432e+01 1.685200999999999993e+01
6.890000000000000568e+01 1.207992999999999917e+01
6.895000000000000284e+01 2.225561000000000078e+01
6.900000000000000000e+01 1.956430999999999898e+01
6.904999999999999716e+01 1.464570999999999934e+01
6.909999999999999432e+01 1.320146000000000086e+01
6.915000000000000568e+01 1.728854000000000113e+01
6.920000000000000284e+01 2.105048000000000030e+01
6.925000000000000000e+01 9.044829999999999259e+00
6.929999999999999716e+01 2.134987999999999886e+01
6.934999999999999432e+01 1.535731000000000002e+01
6.940000000000000568e+01 2.913303000000000154e+01
6.945000000000000284e+01 2.559299000000000035e+01
6.950000000000000000e+01 6.951939999999999564e+00
6.954999999999999716e+01 6.152709999999999901e+00
6.959999999999999432e+01 1.043704999999999927e+01
6.965000000000000568e+01 2.350009999999999977e+01
6.970000000000000284e+01 1.692148999999999859e+01
6.975000000000000000e+01 1.016557000000000066e+01
6.979999999999999716e+01 1.815635999999999939e+01
6.984999999999999432e+01 2.780727999999999867e+01
6.990000000000000568e+01 1.175603000000000087e+01
6.995000000000000284e+01 1.685714000000000112e+01
7.000000000000000000e+01 3.799421000000000248e+01
7.004999999999999716e+01 3.592466999999999899e+01
7.009999999999999432e+01 5.148505999999999716e+01
7.015000000000000568e+01 3.656692000000000320e+01
7.020000000000000284e+01 3.035670000000000002e+01
7.025000000000000000e+01 1.285412999999999961e+01
7.029999999999999716e+01 2.097307999999999950e+01
7.034999999999999432e+01 5.225872999999999990e+01
7.040000000000000568e+01 4.875961999999999819e+01
7.045000000000000284e+01 4.394709999999999894e+01
7.050000000000000000e+01 9.033357999999999777e+01
7.054999999999999716e+01 1.326957999999999949e+01
7.059999999999999432e+01 4.200193000000000154e+01
7.065000000000000568e+01 1.880580000000000140e+01
7.070000000000000284e+01 2.870700000000000074e+01
7.075000000000000000e+01 2.707311999999999941e+01
7.079999999999999716e+01 9.403669999999999973e+00
7.084999999999999432e+01 2.094211999999999918e+01
7.090000000000000568e+01 4.142963000000000306e+01
7.095000000000000284e+01 1.688898000000000010e+01
7.100000000000000000e+01 2.223636000000000124e+01
7.104999999999999716e+01 2.057415999999999912e+01
7.109999999999999432e+01 9.428069999999999951e+00
7.115000000000000568e+01 2.871334999999999837e+01
7.120000000000000284e+01 1.069006000000000078e+01
7.125000000000000000e+01 2.892210999999999999e+01
7.129999999999999716e+01 2.218297000000000097e+01
7.134999999999999432e+01 1.618624000000000152e+01
7.140000000000000568e+01 1.582713999999999999e+01
7.145000000000000284e+01 1.273203999999999958e+01
7.150000000000000000e+01 2.984499999999999886e+01
7.154999999999999716e+01 5.430010000000000225e+00
7.159999999999999432e+01 2.989310000000000045e+01
7.165000000000000568e+01 3.674546000000000134e+01
7.170000000000000284e+01 2.619249999999999901e+01
7.175000000000000000e+01 1.330659599999999898e+02
7.179999999999999716e+01 2.579501000000000133e+01
7.184999999999999432e+01 2.593322999999999823e+01
7.190000000000000568e+01 1.540409999999999968e+01
7.195000000000000284e+01 3.922180000000000177e+01
7.200000000000000000e+01 1.732433999999999941e+01
7.204999999999999716e+01 3.334091999999999700e+01
7.209999999999999432e+01 3.966407000000000238e+01
7.215000000000000568e+01 1.483867000000000047e+01
7.220000000000000284e+01 9.652834000000000003e+01
7.225000000000000000e+01 4.193328000000000344e+01
7.229999999999999716e+01 6.756456000000000017e+01
7.234999999999999432e+01 2.771991999999999834e+01
7.240000000000000568e+01 2.469761000000000095e+01
7.245000000000000284e+01 6.324349999999999916e+00
7.250000000000000000e+01 4.515456999999999965e+01
7.254999999999999716e+01 6.742673999999999523e+01
7.259999999999999432e+01 7.556000000000000227e+01
7.265000000000000568e+01 1.068117400000000004e+02
7.270000000000000284e+01 4.435257000000000005e+01
7.275000000000000000e+01 1.821944999999999837e+01
7.279999999999999716e+01 2.178876999999999953e+01
7.284999999999999432e+01 2.930367000000000033e+01
7.290000000000000568e+01 1.892620000000000147e+01
7.295000000000000284e+01 1.569073999999999991e+01
7.300000000000000000e+01 2.224044999999999916e+01
7.304999999999999716e+01 7.280020000000000380e+00
7.309999999999999432e+01 3.196037000000000106e+01
7.315000000000000568e+01 1.518336000000000041e+01
7.320000000000000284e+01 8.172269999999999257e+00
7.325000000000000000e+01 2.344103000000000137e+01
7.329999999999999716e+01 4.749500000000000277e+00
7.334999999999999432e+01 2.564106999999999914e+01
7.340000000000000568e+01 3.381895000000000095e+01
7.345000000000000284e+01 1.233768000000000065e+01
7.350000000000000000e+01 1.953023999999999916e+01
7.354999999999999716e+01 9.383309999999999818e+00
7.359999999999999432e+01 2.272706000000000159e+01
7.365000000000000568e+01 1.937399999999999878e+01
7.370000000000000284e+01 9.089689999999999159e+00
7.375000000000000000e+01 1.710340000000000060e+01
7.379999999999999716e+01 3.473718999999999824e+01
7.384999999999999432e+01 3.869941000000000031e+01
7.390000000000000568e+01 6.810880000000000045e+00
7.395000000000000284e+01 5.997799999999999798e+00
7.400000000000000000e+01 1.811363000000000056e+01
7.404999999999999716e+01 2.176527000000000100e+01
7.409999999999999432e+01 2.754098000000000113e+01
7.415000000000000568e+01 1.259139000000000053e+01
7.420000000000000284e+01 1.118652999999999942e+01
7.425000000000000000e+01 2.706831000000000031e+01
7.429999999999999716e+01 1.256146999999999991e+01
7.434999999999999432e+01 3.474777000000000271e+01
7.440000000000000568e+01 1.076249999999999929e+01
7.445000000000000284e+01 1.721010000000000062e+01
7.450000000000000000e+01 1.252322999999999986e+01
7.454999999999999716e+01 4.420181000000000182e+01
7.459999999999999432e+01 2.692648000000000152e+01
7.465000000000000568e+01 2.520742999999999867e+01
7.470000000000000284e+01 2.187030000000000030e+00
7.475000000000000000e+01 1.337692999999999977e+01
7.479999999999999716e+01 4.161209999999999631e+00
7.484999999999999432e+01 1.939430000000000121e+01
7.490000000000000568e+01 1.627790999999999855e+01
7.495000000000000284e+01 6.939949999999999619e+00
7.500000000000000000e+01 2.632400000000000073e+00
7.504999999999999716e+01 1.827336000000000027e+01
7.509999999999999432e+01 1.921681999999999846e+01
7.515000000000000568e+01 9.182150000000000034e+00
7.520000000000000284e+01 9.534760000000000346e+00
7.525000000000000000e+01 1.037026999999999965e+01
7.529999999999999716e+01 8.025169999999999249e+00
7.534999999999999432e+01 5.815319999999999823e+00
7.540000000000000568e+01 4.191129999999999711e+01
7.545000000000000284e+01 2.524398000000000053e+01
7.550000000000000000e+01 9.897980000000000445e+00
7.554999999999999716e+01 2.294490000000000141e+00
7.559999999999999432e+01 1.893270000000000053e+01
7.565000000000000568e+01 2.280487000000000108e+01
7.570000000000000284e+01 6.209640000000000271e+00
7.575000000000000000e+01 1.367869999999999919e+01
7.579999999999999716e+01 2.509763999999999839e+01
7.584999999999999432e+01 1.355682999999999971e+01
7.590000000000000568e+01 9.821310000000000429e+00
7.595000000000000284e+01 9.994540000000000646e+00
7.600000000000000000e+01 1.943949999999999889e+01
7.604999999999999716e+01 5.863290000000000113e+00
7.609999999999999432e+01 1.266234999999999999e+01
7.615000000000000568e+01 9.056720000000000326e+00
7.620000000000000284e+01 1.057243000000000066e+01
7.625000000000000000e+01 1.037476000000000020e+01
7.629999999999999716e+01 2.752058999999999855e+01
7.634999999999999432e+01 1.228358000000000061e+01
7.640000000000000568e+01 3.649754999999999683e+01
7.645000000000000284e+01 8.399910000000000210e+00
7.650000000000000000e+01 6.668583999999999889e+01
7.654999999999999716e+01 5.469079999999999941e+00
7.659999999999999432e+01 7.652590000000000003e+00
7.665000000000000568e+01 2.503624999999999901e+01
7.670000000000000284e+01 4.638278999999999996e+01
7.675000000000000000e+01 1.525300999999999974e+01
7.679999999999999716e+01 2.554045999999999950e+01
7.684999999999999432e+01 1.385411000000000037e+01
7.690000000000000568e+01 3.090247000000000099e+01
7.695000000000000284e+01 9.086019999999999541e+00
7.700000000000000000e+01 6.904270000000000351e+00
7.704999999999999716e+01 8.044610000000000483e+00
7.709999999999999432e+01 1.651144000000000034e+01
7.715000000000000568e+01 1.757323999999999842e+01
7.720000000000000284e+01 2.087178000000000111e+01
7.725000000000000000e+01 2.744707999999999970e+01
7.729999999999999716e+01 1.264742000000000033e+01
7.734999999999999432e+01 6.024799999999999933e+00
7.740000000000000568e+01 1.190539000000000058e+01
7.745000000000000284e+01 7.032239999999999824e+00
7.750000000000000000e+01 2.697610000000000063e+00
7.754999999999999716e+01 1.170553999999999917e+01
7.759999999999999432e+01 1.521795999999999971e+01
7.765000000000000568e+01 3.941608000000000089e+01
7.770000000000000284e+01 1.236932000000000009e+01
7.775000000000000000e+01 1.565516000000000041e+01
7.779999999999999716e+01 1.748865999999999943e+01
7.784999999999999432e+01 2.382800000000000029e+00
7.790000000000000568e+01 2.558010000000000161e+01
7.795000000000000284e+01 5.454909999999999926e+00
7.800000000000000000e+01 1.168343999999999916e+01
7.804999999999999716e+01 8.183970000000000411e+00
7.809999999999999432e+01 4.778139999999999610e+00
7.815000000000000568e+01 4.023719999999999963e+00
7.820000000000000284e+01 1.706186999999999898e+01
7.825000000000000000e+01 6.673670000000000435e+00
7.829999999999999716e+01 4.750379999999999825e+00
7.834999999999999432e+01 1.002837000000000067e+01
7.840000000000000568e+01 8.484669999999999490e+00
7.845000000000000284e+01 1.189240000000000030e+01
7.850000000000000000e+01 3.070050000000000168e+01
7.854999999999999716e+01 8.426840000000000330e+00
7.859999999999999432e+01 2.283380000000000010e+01
7.865000000000000568e+01 3.878049999999999997e+00
7.870000000000000284e+01 3.959290000000000198e+00
7.875000000000000000e+01 1.156574999999999953e+01
7.879999999999999716e+01 1.312043000000000070e+01
7.884999999999999432e+01 2.252668999999999855e+01
7.890000000000000568e+01 3.549209999999999976e+00
7.895000000000000284e+01 9.364819999999999922e+00
7.900000000000000000e+01 4.100369999999999848e+00
7.904999999999999716e+01 1.242852000000000068e+01
7.909999999999999432e+01 1.581532999999999944e+01
7.915000000000000568e+01 2.162103000000000108e+01
7.920000000000000284e+01 7.005169999999999675e+00
7.925000000000000000e+01 2.390940000000000065e+00
7.929999999999999716e+01 1.403270000000000017e+01
7.934999999999999432e+01 4.654090000000000060e+00
7.940000000000000568e+01 1.554945000000000022e+01
7.945000000000000284e+01 9.338509999999999422e+00
7.950000000000000000e+01 4.929960000000000342e+00
7.954999999999999716e+01 3.183665999999999840e+01
7.959999999999999432e+01 3.893949999999999800e+00
7.965000000000000568e+01 2.026531999999999911e+01
7.970000000000000284e+01 3.616002999999999901e+01
7.975000000000000000e+01 1.004316000000000031e+01
7.979999999999999716e+01 2.317559999999999842e+00
7.984999999999999432e+01 2.715484000000000009e+01
7.990000000000000568e+01 1.012415000000000020e+01
7.995000000000000284e+01 2.267203999999999908e+01
8.000000000000000000e+01 6.325689999999999813e+00
8.004999999999999716e+01 1.945708000000000126e+01
8.009999999999999432e+01 7.859609999999999985e+00
8.015000000000000568e+01 5.164060000000000095e+00
8.020000000000000284e+01 1.936604000000000170e+01
8.025000000000000000e+01 1.762866000000000000e+01
8.029999999999999716e+01 2.401278999999999897e+01
8.034999999999999432e+01 2.405716999999999928e+01
8.040000000000000568e+01 7.245800000000000018e+00
8.045000000000000284e+01 1.247087999999999930e+01
8.050000000000000000e+01 1.154221000000000075e+01
8.054999999999999716e+01 1.647576000000000107e+01
8.059999999999999432e+01 8.565459999999999852e+00
8.065000000000000568e+01 1.848867999999999867e+01
8.070000000000000284e+01 1.218196000000000012e+01
8.075000000000000000e+01 3.007900000000000063e+01
8.079999999999999716e+01 5.747049999999999770e+00
8.084999999999999432e+01 1.410777999999999999e+01
8.090000000000000568e+01 1.415888999999999953e+01
8.095000000000000284e+01 3.528555000000000064e+01
8.100000000000000000e+01 1.989750000000000085e+01
8.104999999999999716e+01 3.344140999999999764e+01
8.109999999999999432e+01 1.744162999999999997e+01
8.115000000000000568e+01 4.931969999999999743e+00
8.120000000000000284e+01 1.778751000000000104e+01
8.125000000000000000e+01 3.424390999999999963e+01
8.129999999999999716e+01 7.982470000000000176e+00
8.134999999999999432e+01 7.957670000000000243e+00
8.140000000000000568e+01 7.494939999999999714e+00
8.145000000000000284e+01 1.297922999999999938e+01
8.150000000000000000e+01 1.560769999999999946e+01
8.154999999999999716e+01 1.932420000000000115e+01
8.159999999999999432e+01 3.664849999999999852e+01
8.165000000000000568e+01 2.371802999999999884e+01
8.170000000000000284e+01 4.088029000000000224e+01
8.175000000000000000e+01 1.447469000000000072e+01
8.179999999999999716e+01 1.622484000000000037e+01
8.184999999999999432e+01 2.332676999999999978e+01
8.190000000000000568e+01 1.261578000000000088e+01
8.195000000000000284e+01 2.568315000000000126e+01
8.200000000000000000e+01 1.667743000000000109e+01
8.204999999999999716e+01 1.051455999999999946e+01
8.209999999999999432e+01 2.658071999999999946e+01
8.215000000000000568e+01 2.468423999999999907e+01
8.220000000000000284e+01 3.507390000000000008e+00
8.225000000000000000e+01 6.521189999999999820e+00
8.229999999999999716e+01 9.421129999999999782e+00
8.234999999999999432e+01 3.596992999999999796e+01
8.240000000000000568e+01 2.004888000000000048e+01
8.245000000000000284e+01 1.360781000000000063e+01
8.250000000000000000e+01 8.599069999999999325e+00
8.254999999999999716e+01 9.107039999999999580e+00
8.259999999999999432e+01 3.492893999999999721e+01
8.265000000000000568e+01 2.108367000000000147e+01
8.270000000000000284e+01 1.262105000000000032e+01
8.275000000000000000e+01 1.543756999999999913e+01
8.279999999999999716e+01 1.340143999999999913e+01
8.284999999999999432e+01 5.730159999999999698e+00
8.290000000000000568e+01 2.737099999999999866e+00
8.295000000000000284e+01 3.472469999999999857e+01
8.300000000000000000e+01 1.969501999999999953e+01
8.304999999999999716e+01 2.574527000000000143e+01
8.309999999999999432e+01 1.367792000000000030e+01
8.315000000000000568e+01 2.537695000000000078e+01
8.320000000000000284e+01 1.152031999999999989e+01
8.325000000000000000e+01 1.259355000000000047e+01
8.329999999999999716e+01 1.486364000000000019e+01
8.334999999999999432e+01 9.507789999999999964e+00
8.340000000000000568e+01 1.769669999999999987e+01
8.345000000000000284e+01 7.996100000000000207e+00
8.350000000000000000e+01 1.367769999999999975e+01
8.354999999999999716e+01 1.353753000000000029e+01
8.359999999999999432e+01 1.170625000000000071e+01
8.365000000000000568e+01 7.270609999999999573e+00
8.370000000000000284e+01 7.013090000000000046e+00
8.375000000000000000e+01 8.701090000000000657e+00
8.379999999999999716e+01 1.172040999999999933e+01
8.384999999999999432e+01 6.393080000000000318e+00
8.390000000000000568e+01 3.044681999999999888e+01
8.395000000000000284e+01 2.287621000000000038e+01
8.400000000000000000e+01 1.364789999999999992e+01
8.404999999999999716e+01 1.339527000000000001e+01
8.409999999999999432e+01 2.325000000000000000e+01
8.415000000000000568e+01 3.333919999999999995e+00
8.420000000000000284e+01 1.978800999999999988e+01
8.425000000000000000e+01 1.737899000000000171e+01
8.429999999999999716e+01 2.080048000000000030e+01
8.434999999999999432e+01 1.451041999999999987e+01
8.440000000000000568e+01 2.138894000000000162e+01
8.445000000000000284e+01 2.204698000000000135e+01
8.450000000000000000e+01 1.377089999999999925e+01
8.454999999999999716e+01 2.841592999999999947e+01
8.459999999999999432e+01 2.217729999999999890e+01
8.465000000000000568e+01 3.079305000000000092e+01
8.470000000000000284e+01 9.877649999999999153e+00
8.475000000000000000e+01 2.121605999999999881e+01
8.479999999999999716e+01 1.479601000000000077e+01
8.484999999999999432e+01 1.625805000000000078e+01
8.490000000000000568e+01 2.704572999999999894e+01
8.495000000000000284e+01 2.230586999999999875e+01
8.500000000000000000e+01 1.107732999999999990e+01
8.504999999999999716e+01 9.203760000000000829e+00
8.509999999999999432e+01 7.451780000000000292e+00
8.515000000000000568e+01 3.684410000000000185e+00
8.520000000000000284e+01 2.205188000000000059e+01
8.525000000000000000e+01 8.920109999999999317e+00
8.529999999999999716e+01 1.618708000000000169e+01
8.534999999999999432e+01 3.265896999999999650e+01
8.540000000000000568e+01 9.525719999999999743e+00
8.545000000000000284e+01 1.116211000000000020e+01
8.550000000000000000e+01 2.745026000000000010e+01
8.554999999999999716e+01 7.368660000000000210e+00
8.559999999999999432e+01 1.961334000000000088e+01
8.565000000000000568e+01 3.970740000000000158e+00
8.570000000000000284e+01 4.676883000000000123e+01
8.575000000000000000e+01 1.090494999999999948e+01
8.579999999999999716e+01 2.098823000000000150e+01
8.584999999999999432e+01 2.219248999999999938e+01
8.590000000000000568e+01 4.386050000000000004e+00
8.595000000000000284e+01 9.028349999999999653e+00
8.600000000000000000e+01 1.539655999999999914e+01
8.604999999999999716e+01 3.898888000000000176e+01
8.609999999999999432e+01 1.651223999999999847e+01
8.615000000000000568e+01 1.784049999999999869e+01
8.620000000000000284e+01 2.976833999999999847e+01
8.625000000000000000e+01 1.079430999999999941e+01
8.629999999999999716e+01 1.326568999999999932e+01
8.634999999999999432e+01 2.531406000000000134e+01
8.640000000000000568e+01 2.725899000000000072e+01
8.645000000000000284e+01 1.598888999999999960e+01
8.650000000000000000e+01 2.062693000000000154e+01
8.654999999999999716e+01 2.020354000000000028e+01
8.659999999999999432e+01 1.200079000000000029e+01
8.665000000000000568e+01 4.041020999999999930e+01
8.670000000000000284e+01 1.047086000000000006e+01
8.675000000000000000e+01 2.241618000000000066e+01
8.679999999999999716e+01 2.319282000000000110e+01
8.684999999999999432e+01 2.158113000000000170e+01
8.690000000000000568e+01 3.791581999999999653e+01
8.695000000000000284e+01 1.504823999999999984e+01
8.700000000000000000e+01 1.201153000000000048e+01
8.704999999999999716e+01 4.332609999999999673e+01
8.709999999999999432e+01 1.501267999999999958e+01
8.715000000000000568e+01 3.129254999999999853e+01
8.720000000000000284e+01 4.326780999999999722e+01
8.725000000000000000e+01 2.882388999999999868e+01
8.729999999999999716e+01 1.142623000000000033e+01
8.734999999999999432e+01 1.948385999999999996e+01
8.740000000000000568e+01 1.114380900000000025e+02
8.745000000000000284e+01 2.394356000000000151e+01
8.750000000000000000e+01 8.285700000000000287e+00
8.754999999999999716e+01 4.512400999999999840e+01
8.759999999999999432e+01 3.968419999999999703e+01
8.765000000000000568e+01 3.623510999999999882e+01
8.770000000000000284e+01 1.742717999999999989e+01
8.775000000000000000e+01 3.996580000000000155e+01
8.779999999999999716e+01 1.748380999999999830e+01
8.784999999999999432e+01 3.498217000000000354e+01
8.790000000000000568e+01 1.453314999999999912e+01
8.795000000000000284e+01 1.820420000000000016e+01
8.800000000000000000e+01 7.116004999999999825e+01
8.804999999999999716e+01 4.082186000000000092e+01
8.809999999999999432e+01 1.293163999999999980e+01
8.815000000000000568e+01 4.833803000000000338e+01
8.820000000000000284e+01 2.664505000000000123e+01
8.825000000000000000e+01 1.045618999999999943e+01
8.829999999999999716e+01 3.076690999999999931e+01
8.834999999999999432e+01 1.929685999999999879e+01
8.840000000000000568e+01 7.582155000000000200e+01
8.845000000000000284e+01 9.790860000000000340e+00
8.850000000000000000e+01 2.002095999999999876e+01
8.854999999999999716e+01 1.396287000000000056e+01
8.859999999999999432e+01 1.976304999999999978e+01
8.865000000000000568e+01 2.312865000000000038e+01
8.870000000000000284e+01 1.404434000000000005e+01
8.875000000000000000e+01 2.647927999999999926e+01
8.879999999999999716e+01 1.978158000000000172e+01
8.884999999999999432e+01 2.084524000000000044e+01
8.890000000000000568e+01 2.915467999999999904e+01
8.895000000000000284e+01 6.149020000000000152e+00
8.900000000000000000e+01 1.243797999999999959e+01
8.904999999999999716e+01 1.908927999999999869e+01
8.909999999999999432e+01 2.309632999999999825e+01
8.915000000000000568e+01 2.509740000000000038e+01
8.920000000000000284e+01 2.537634999999999863e+01
8.925000000000000000e+01 2.400230000000000175e+01
8.929999999999999716e+01 2.362869999999999848e+01
8.934999999999999432e+01 1.476205999999999996e+01
8.940000000000000568e+01 1.700772999999999868e+01
8.945000000000000284e+01 8.801629999999999399e+00
8.950000000000000000e+01 1.515250999999999948e+01
8.954999999999999716e+01 1.657087999999999894e+01
8.959999999999999432e+01 4.119150000000000311e+00
8.965000000000000568e+01 6.715550000000000352e+00
8.970000000000000284e+01 4.098859999999999815e+01
8.975000000000000000e+01 2.650177000000000049e+01
8.979999999999999716e+01 1.590193000000000012e+01
8.984999999999999432e+01 1.462603999999999971e+01
8.990000000000000568e+01 2.019278999999999868e+01
8.995000000000000284e+01 2.795255999999999830e+01
9.000000000000000000e+01 3.742891999999999797e+01
9.004999999999999716e+01 3.440279999999999916e+01
9.009999999999999432e+01 2.119216000000000122e+01
9.015000000000000568e+01 1.280696999999999974e+01
9.020000000000000284e+01 2.476445000000000007e+01
9.025000000000000000e+01 1.012323999999999913e+01
9.029999999999999716e+01 1.749208000000000141e+01
9.034999999999999432e+01 2.310450000000000159e+01
9.040000000000000568e+01 1.981945999999999941e+01
9.045000000000000284e+01 1.473005999999999993e+01
9.050000000000000000e+01 1.375328999999999979e+01
9.054999999999999716e+01 1.583341000000000065e+01
9.059999999999999432e+01 9.438599999999999213e+00
9.065000000000000568e+01 1.100189999999999912e+01
9.070000000000000284e+01 6.801120000000000054e+00
9.075000000000000000e+01 2.494164999999999921e+01
9.079999999999999716e+01 4.709911999999999921e+01
9.084999999999999432e+01 2.661215999999999937e+01
9.090000000000000568e+01 9.616160000000000707e+00
9.095000000000000284e+01 2.760076000000000107e+01
9.100000000000000000e+01 1.798565999999999931e+01
9.104999999999999716e+01 1.145684999999999931e+01
9.109999999999999432e+01 1.369757000000000069e+01
9.115000000000000568e+01 1.446147000000000027e+01
9.120000000000000284e+01 1.686212000000000089e+01
9.125000000000000000e+01 2.186417000000000144e+01
9.129999999999999716e+01 1.123659999999999926e+01
9.134999999999999432e+01 1.178999999999999915e+01
9.140000000000000568e+01 8.965670000000000073e+01
9.145000000000000284e+01 7.719088000000000704e+01
9.150000000000000000e+01 1.123539000000000065e+01
9.154999999999999716e+01 2.584096999999999866e+01
9.159999999999999432e+01 1.799140999999999835e+01
9.165000000000000568e+01 5.915986000000000189e+01
9.170000000000000284e+01 3.334931000000000267e+01
9.175000000000000000e+01 5.335542000000000229e+01
9.179999999999999716e+01 1.968365999999999971e+01
9.184999999999999432e+01 4.733389999999999986e+01
9.190000000000000568e+01 9.142413000000000523e+01
9.195000000000000284e+01 3.941096000000000288e+01
9.200000000000000000e+01 1.193432300000000055e+02
9.204999999999999716e+01 2.158690999999999960e+01
9.209999999999999432e+01 3.479195900000000279e+02
9.215000000000000568e+01 4.621511999999999887e+01
9.220000000000000284e+01 1.653729600000000062e+02
9.225000000000000000e+01 2.464765999999999835e+01
9.229999999999999716e+01 5.405648999999999660e+01
9.234999999999999432e+01 3.952861300000000142e+02
9.240000000000000568e+01 1.067425000000000068e+01
9.245000000000000284e+01 2.571059599999999818e+02
9.250000000000000000e+01 3.904907000000000039e+01
9.254999999999999716e+01 3.198488000000000042e+01
9.259999999999999432e+01 2.269920000000000115e+01
9.265000000000000568e+01 2.501868999999999943e+01
9.270000000000000284e+01 3.427058000000000249e+01
9.275000000000000000e+01 3.118140999999999963e+01
9.279999999999999716e+01 1.809618000000000038e+01
9.284999999999999432e+01 1.380369999999999919e+01
9.290000000000000568e+01 2.295861000000000018e+01
9.295000000000000284e+01 1.688205999999999918e+01
9.300000000000000000e+01 1.101299999999999990e+01
9.304999999999999716e+01 8.657519999999999882e+00
9.309999999999999432e+01 2.155209999999999937e+01
9.315000000000000568e+01 1.083445000000000036e+01
9.320000000000000284e+01 2.567746999999999957e+01
9.325000000000000000e+01 3.260672000000000281e+01
9.329999999999999716e+01 2.866481999999999886e+01
9.334999999999999432e+01 1.116876000000000069e+01
9.340000000000000568e+01 1.671439000000000163e+01
9.345000000000000284e+01 3.335347999999999757e+01
9.350000000000000000e+01 2.951766999999999896e+01
9.354999999999999716e+01 1.703145999999999916e+01
9.359999999999999432e+01 3.366615999999999786e+01
9.365000000000000568e+01 1.403916000000000075e+01
9.370000000000000284e+01 1.049147999999999925e+01
9.375000000000000000e+01 1.497017999999999915e+01
9.379999999999999716e+01 2.421603999999999957e+01
9.384999999999999432e+01 1.155536999999999992e+01
9.390000000000000568e+01 2.059221000000000146e+01
9.395000000000000284e+01 2.040930000000000177e+01
9.400000000000000000e+01 5.888849999999999696e+00
9.404999999999999716e+01 2.107300000000000040e+01
9.409999999999999432e+01 3.719859000000000293e+01
9.415000000000000568e+01 1.790017999999999887e+01
9.420000000000000284e+01 7.550889999999999880e+00
9.425000000000000000e+01 2.136981000000000108e+01
9.429999999999999716e+01 1.956331000000000131e+01
9.434999999999999432e+01 9.497619999999999507e+00
9.440000000000000568e+01 6.465970000000000439e+00
9.445000000000000284e+01 1.130119000000000007e+01
9.450000000000000000e+01 7.676639999999999908e+00
9.454999999999999716e+01 1.602703999999999951e+01
9.459999999999999432e+01 6.007500000000000284e+00
9.465000000000000568e+01 8.539289999999999381e+00
9.470000000000000284e+01 1.755158000000000129e+01
9.475000000000000000e+01 9.757669999999999177e+00
9.479999999999999716e+01 7.655599999999999739e+00
9.484999999999999432e+01 1.100590000000000046e+01
9.490000000000000568e+01 1.780807000000000073e+01
9.495000000000000284e+01 4.634479000000000326e+01
9.500000000000000000e+01 2.004245999999999839e+01
9.504999999999999716e+01 1.012278000000000056e+01
9.509999999999999432e+01 1.984699000000000169e+01
9.515000000000000568e+01 2.556183000000000050e+01
9.520000000000000284e+01 3.968963999999999714e+01
9.525000000000000000e+01 1.189053000000000004e+01
9.529999999999999716e+01 9.571989999999999554e+00
9.534999999999999432e+01 3.103052999999999884e+01
9.540000000000000568e+01 4.219183000000000305e+01
9.545000000000000284e+01 2.779517999999999844e+01
9.550000000000000000e+01 5.395769999999999733e+00
9.554999999999999716e+01 2.314534000000000091e+01
9.559999999999999432e+01 1.783270999999999873e+01
9.565000000000000568e+01 8.410230000000000317e+00
9.570000000000000284e+01 3.471533999999999764e+01
9.575000000000000000e+01 1.226895999999999987e+01
9.579999999999999716e+01 3.418449999999999989e+01
9.584999999999999432e+01 8.933960000000000790e+00
9.590000000000000568e+01 8.099700000000000344e+00
9.595000000000000284e+01 1.515842999999999918e+01
9.600000000000000000e+01 1.148176999999999914e+01
9.604999999999999716e+01 1.101927000000000056e+01
9.609999999999999432e+01 1.126819000000000059e+01
9.615000000000000568e+01 2.986045999999999978e+01
9.620000000000000284e+01 9.741319999999999979e+00
9.625000000000000000e+01 7.567849999999999966e+00
9.629999999999999716e+01 5.888040000000000163e+00
9.634999999999999432e+01 1.897003000000000128e+01
9.640000000000000568e+01 2.263669000000000153e+01
9.645000000000000284e+01 3.712275000000000347e+01
9.650000000000000000e+01 3.142221999999999937e+01
9.654999999999999716e+01 4.675202000000000169e+01
9.659999999999999432e+01 3.260627000000000209e+01
9.665000000000000568e+01 2.567568999999999946e+01
9.670000000000000284e+01 2.138675999999999888e+01
9.675000000000000000e+01 2.712441000000000102e+01
9.679999999999999716e+01 2.653614999999999924e+01
9.684999999999999432e+01 8.907379999999999853e+00
9.690000000000000568e+01 1.251699999999999946e+01
9.695000000000000284e+01 1.279025999999999996e+01
9.700000000000000000e+01 1.067473000000000027e+01
9.704999999999999716e+01 1.065240999999999971e+01
9.709999999999999432e+01 1.770649999999999835e+01
9.715000000000000568e+01 1.366483000000000025e+01
9.720000000000000284e+01 2.113531000000000049e+01
9.725000000000000000e+01 1.522545000000000037e+01
9.729999999999999716e+01 2.440428999999999959e+01
9.734999999999999432e+01 1.569252999999999965e+01
9.740000000000000568e+01 3.925605000000000189e+01
9.745000000000000284e+01 2.981231999999999971e+01
9.750000000000000000e+01 1.702699000000000140e+01
9.754999999999999716e+01 3.132016000000000133e+01
9.759999999999999432e+01 3.198113000000000028e+01
9.765000000000000568e+01 3.780507000000000062e+01
9.770000000000000284e+01 2.940279999999999916e+01
9.775000000000000000e+01 2.006480000000000175e+01
9.779999999999999716e+01 3.289356999999999687e+01
9.784999999999999432e+01 1.924656999999999840e+01
9.790000000000000568e+01 5.613690000000000069e+00
9.795000000000000284e+01 3.098039999999999949e+01
9.800000000000000000e+01 2.618368999999999858e+01
9.804999999999999716e+01 3.482576999999999856e+01
9.809999999999999432e+01 1.298973999999999940e+01
9.815000000000000568e+01 1.730976000000000070e+01
9.820000000000000284e+01 1.737556000000000012e+01
9.825000000000000000e+01 4.442611000000000132e+01
9.829999999999999716e+01 4.424407999999999674e+01
9.834999999999999432e+01 3.804061000000000092e+01
9.840000000000000568e+01 2.760954999999999870e+01
9.845000000000000284e+01 3.402548999999999779e+01
9.850000000000000000e+01 2.547663000000000011e+01
9.854999999999999716e+01 3.292215999999999809e+01
9.859999999999999432e+01 3.247769999999999868e+01
9.865000000000000568e+01 1.815307999999999922e+01
9.870000000000000284e+01 9.252919999999999590e+00
9.875000000000000000e+01 9.178020000000000067e+00
9.879999999999999716e+01 4.278358999999999668e+01
9.884999999999999432e+01 1.480188000000000059e+01
9.890000000000000568e+01 4.123338999999999999e+01
9.895000000000000284e+01 1.303068000000000026e+01
9.900000000000000000e+01 5.270922999999999803e+01
9.904999999999999716e+01 3.585293000000000063e+01
9.909999999999999432e+01 1.921089999999999876e+01
9.915000000000000568e+01 2.584984000000000037e+01
9.920000000000000284e+01 2.144150000000000134e+01
9.925000000000000000e+01 1.833031000000000077e+01
9.929999999999999716e+01 2.995437000000000083e+01
9.934999999999999432e+01 1.391277000000000008e+01
9.940000000000000568e+01 5.259763999999999839e+01
9.945000000000000284e+01 3.278932999999999964e+01
9.950000000000000000e+01 4.240635000000000332e+01
9.954999999999999716e+01 4.724058999999999742e+01
9.959999999999999432e+01 3.434055000000000035e+01
9.965000000000000568e+01 4.151285000000000025e+01
9.970000000000000284e+01 2.237285999999999930e+01
9.975000000000000000e+01 1.452185000000000059e+01
9.979999999999999716e+01 7.274530000000000385e+00
9.984999999999999432e+01 1.189746000000000059e+01
9.990000000000000568e+01 2.985775999999999897e+01
9.995000000000000284e+01 1.734131000000000000e+01
1.000000000000000000e+02 1.071698999999999913e+01
1.000499999999999972e+02 4.039553999999999689e+01
1.000999999999999943e+02 2.261217999999999861e+01
1.001500000000000057e+02 1.343191999999999986e+01
1.002000000000000028e+02 1.506335999999999942e+01
1.002500000000000000e+02 2.678851999999999833e+01
1.002999999999999972e+02 1.544134000000000029e+01
1.003499999999999943e+02 3.485947000000000173e+01
1.004000000000000057e+02 1.181133999999999951e+01
1.004500000000000028e+02 1.588507000000000069e+01
1.005000000000000000e+02 4.676474000000000331e+01
1.005499999999999972e+02 4.380299999999999727e+01
1.005999999999999943e+02 2.923724999999999952e+01
1.006500000000000057e+02 2.065877000000000052e+01
1.007000000000000028e+02 3.076267999999999958e+01
1.007500000000000000e+02 3.913530999999999693e+01
1.007999999999999972e+02 1.822516999999999854e+01
1.008499999999999943e+02 2.840946999999999889e+01
1.009000000000000057e+02 6.473220000000000418e+00
1.009500000000000028e+02 3.533057999999999765e+01
1.010000000000000000e+02 4.099244000000000199e+01
1.010499999999999972e+02 1.518624999999999936e+01
1.010999999999999943e+02 1.637404000000000082e+01
1.011500000000000057e+02 2.391049999999999898e+01
1.012000000000000028e+02 2.542944999999999922e+01
1.012500000000000000e+02 5.074036000000000257e+01
1.012999999999999972e+02 5.325842999999999705e+01
1.013499999999999943e+02 7.874656000000000233e+01
1.014000000000000057e+02 1.553222000000000058e+01
1.014500000000000028e+02 1.645289999999999919e+00
1.015000000000000000e+02 1.534487000000000023e+01
1.015499999999999972e+02 3.589744999999999919e+01
1.015999999999999943e+02 2.450115999999999872e+01
1.016500000000000057e+02 2.185254000000000119e+01
1.017000000000000028e+02 1.116760000000000019e+01
1.017500000000000000e+02 2.475086999999999904e+01
1.017999999999999972e+02 4.357751999999999981e+01
1.018499999999999943e+02 2.465077000000000140e+01
1.019000000000000057e+02 2.998048000000000002e+01
1.019500000000000028e+02 2.630196000000000112e+01
1.020000000000000000e+02 3.387236999999999654e+01
1.020499999999999972e+02 1.129161999999999999e+01
1.020999999999999943e+02 2.775881000000000043e+01
1.021500000000000057e+02 6.263799999999999812e+00
1.022000000000000028e+02 2.603055000000000163e+01
1.022500000000000000e+02 3.606022999999999712e+01
1.022999999999999972e+02 1.554861000000000004e+01
1.023499999999999943e+02 2.271339000000000041e+01
1.024000000000000057e+02 2.894791000000000025e+01
1.024500000000000028e+02 1.902849000000000146e+01
1.025000000000000000e+02 5.556208999999999776e+01
1.025499999999999972e+02 2.583878999999999948e+01
1.025999999999999943e+02 2.478063999999999822e+01
1.026500000000000057e+02 1.542432999999999943e+01
1.027000000000000028e+02 9.655480000000000729e+00
1.027500000000000000e+02 1.390771999999999942e+01
1.027999999999999972e+02 2.934028999999999954e+01
1.028499999999999943e+02 8.149820000000000064e+00
1.029000000000000057e+02 3.830850999999999829e+01
1.029500000000000028e+02 1.371555000000000035e+01
1.030000000000000000e+02 7.175910000000000011e+00
1.030499999999999972e+02 2.751882000000000161e+01
1.030999999999999943e+02 1.725667999999999935e+01
1.031500000000000057e+02 1.481892000000000031e+01
1.032000000000000028e+02 3.997935999999999979e+01
1.032500000000000000e+02 1.796039000000000030e+01
1.032999999999999972e+02 2.520457999999999998e+01
1.033499999999999943e+02 1.156001999999999974e+01
1.034000000000000057e+02 6.304890000000000327e+00
1.034500000000000028e+02 4.821679999999999744e+00
1.035000000000000000e+02 1.281548000000000087e+01
1.035499999999999972e+02 1.456972000000000023e+01
1.035999999999999943e+02 1.692894000000000077e+01
1.036500000000000057e+02 2.594773999999999958e+01
1.037000000000000028e+02 7.159650000000000070e+00
1.037500000000000000e+02 1.868556999999999846e+01
1.037999999999999972e+02 7.395929999999999893e+00
1.038499999999999943e+02 1.025784999999999947e+01
1.039000000000000057e+02 1.595438000000000045e+01
1.039500000000000028e+02 1.812525000000000119e+01
1.040000000000000000e+02 2.150094999999999956e+01
1.040499999999999972e+02 1.396523000000000003e+01
1.040999999999999943e+02 1.072474000000000061e+01
1.041500000000000057e+02 4.386440000000000339e+00
1.042000000000000028e+02 2.344889999999999830e+01
1.042500000000000000e+02 9.457879999999999399e+00
1.042999999999999972e+02 1.465684000000000076e+01
1.043499999999999943e+02 3.174361999999999995e+01
1.044000000000000057e+02 3.866203000000000145e+01
1.044500000000000028e+02 4.842981999999999942e+01
1.045000000000000000e+02 3.517770000000000152e+01
1.045499999999999972e+02 3.005405000000000015e+01
1.045999999999999943e+02 1.909218999999999866e+01
1.046500000000000057e+02 2.419397000000000020e+01
1.047000000000000028e+02 4.524998999999999683e+01
1.047500000000000000e+02 4.310058000000000078e+01
1.047999999999999972e+02 3.178987000000000052e+01
1.048499999999999943e+02 6.979669999999999597e+00
1.049000000000000057e+02 3.930008999999999730e+01
1.049500000000000028e+02 2.417785999999999902e+01
1.050000000000000000e+02 3.378739999999999810e+01
1.050499999999999972e+02 3.088855999999999824e+01
1.050999999999999943e+02 4.190164000000000044e+01
1.051500000000000057e+02 2.276692999999999856e+01
1.052000000000000028e+02 3.314907999999999788e+01
1.052500000000000000e+02 3.258648000000000167e+01
1.052999999999999972e+02 3.142067000000000121e+01
1.053499999999999943e+02 5.174519000000000091e+01
1.054000000000000057e+02 6.699209999999999354e+01
1.054500000000000028e+02 2.801670999999999978e+01
1.055000000000000000e+02 1.516070000000000029e+01
1.055499999999999972e+02 1.878848999999999947e+01
1.055999999999999943e+02 1.490884999999999927e+01
1.056500000000000057e+02 2.533592000000000155e+01
1.057000000000000028e+02 1.632625000000000171e+01
1.057500000000000000e+02 9.421450000000000102e+00
1.057999999999999972e+02 2.562753000000000014e+01
1.058499999999999943e+02 2.229639999999999844e+01
1.059000000000000057e+02 2.155274999999999963e+01
1.059500000000000028e+02 3.453446000000000282e+01
1.060000000000000000e+02 1.364689000000000085e+01
1.060499999999999972e+02 3.008167999999999864e+01
1.060999999999999943e+02 2.358370999999999995e+01
1.061500000000000057e+02 1.832554999999999978e+01
1.062000000000000028e+02 2.641563999999999979e+01
1.062500000000000000e+02 3.737377999999999645e+01
1.062999999999999972e+02 1.695803000000000083e+01
1.063499999999999943e+02 2.843324000000000140e+01
1.064000000000000057e+02 2.702131999999999934e+01
1.064500000000000028e+02 5.611693999999999960e+01
1.065000000000000000e+02 1.473269999999999946e+01
1.065499999999999972e+02 1.509637000000000029e+01
1.065999999999999943e+02 5.157399999999999984e+00
1.066500000000000057e+02 3.446089999999999876e+00
1.067000000000000028e+02 3.291342999999999819e+01
1.067500000000000000e+02 1.972500000000000142e+01
1.067999999999999972e+02 1.349488000000000021e+01
1.068499999999999943e+02 2.137143000000000015e+01
1.069000000000000057e+02 2.066657000000000011e+01
1.069500000000000028e+02 4.424789999999999779e+00
1.070000000000000000e+02 6.211649999999999672e+00
1.070499999999999972e+02 9.184459999999999624e+00
1.070999999999999943e+02 2.163702999999999932e+01
1.071500000000000057e+02 3.095139999999999958e+01
1.072000000000000028e+02 2.181331000000000131e+01
1.072500000000000000e+02 1.145569000000000059e+01
1.072999999999999972e+02 2.882021999999999906e+01
1.073499999999999943e+02 1.193154999999999966e+01
1.074000000000000057e+02 1.746689999999999898e+01
1.074500000000000028e+02 1.673964000000000141e+01
1.075000000000000000e+02 3.346789999999999932e+00
1.075499999999999972e+02 2.313027999999999906e+01
1.075999999999999943e+02 3.329086999999999819e+01
1.076500000000000057e+02 2.243674999999999997e+01
1.077000000000000028e+02 3.115609999999999857e+01
1.077500000000000000e+02 3.241436000000000206e+01
1.077999999999999972e+02 3.519574999999999676e+01
1.078499999999999943e+02 1.192305999999999955e+01
1.079000000000000057e+02 3.138839000000000112e+01
1.079500000000000028e+02 2.217755999999999972e+01
1.080000000000000000e+02 2.206215999999999866e+01
1.080499999999999972e+02 1.263777999999999935e+01
1.080999999999999943e+02 7.442999999999999616e+00
1.081500000000000057e+02 2.555706999999999951e+01
1.082000000000000028e+02 2.469753000000000043e+01
1.082500000000000000e+02 2.662547999999999959e+01
1.082999999999999972e+02 4.856237999999999744e+01
1.083499999999999943e+02 4.133635000000000304e+01
1.084000000000000057e+02 2.334694999999999965e+01
1.084500000000000028e+02 1.445219999999999949e+01
1.085000000000000000e+02 3.396249000000000251e+01
1.085499999999999972e+02 4.238727000000000089e+01
1.085999999999999943e+02 3.462259999999999849e+01
1.086500000000000057e+02 3.480375000000000085e+01
1.087000000000000028e+02 2.709219999999999828e+01
1.087500000000000000e+02 2.045120000000000005e+01
1.087999999999999972e+02 2.762411000000000172e+01
1.088499999999999943e+02 2.065738999999999947e+01
1.089000000000000057e+02 9.515629999999999811e+00
1.089500000000000028e+02 1.925593999999999895e+01
1.090000000000000000e+02 1.861039999999999850e+01
1.090499999999999972e+02 1.583422999999999981e+01
1.090999999999999943e+02 1.304007000000000005e+01
1.091500000000000057e+02 2.762707999999999942e+01
1.092000000000000028e+02 3.300343000000000160e+01
1.092500000000000000e+02 1.806946999999999903e+01
1.092999999999999972e+02 6.406460000000000043e+00
1.093499999999999943e+02 2.188678000000000168e+01
1.094000000000000057e+02 1.954361000000000104e+01
1.094500000000000028e+02 2.490110999999999919e+01
1.095000000000000000e+02 1.920498999999999867e+01
1.095499999999999972e+02 1.160387000000000057e+01
1.095999999999999943e+02 1.016450000000000031e+01
1.096500000000000057e+02 1.198512000000000022e+01
1.097000000000000028e+02 1.431634999999999991e+01
1.097500000000000000e+02 1.327857000000000021e+01
1.097999999999999972e+02 3.547211999999999676e+01
1.098499999999999943e+02 7.998759999999999870e+00
1.099000000000000057e+02 1.892683999999999855e+01
1.099500000000000028e+02 4.010559999999999903e+00
1.100000000000000000e+02 3.511896000000000129e+01
1.100499999999999972e+02 1.384543999999999997e+01
1.100999999999999943e+02 3.286346999999999952e+01
1.101500000000000057e+02 2.590684999999999860e+01
1.102000000000000028e+02 2.708922000000000097e+01
1.102500000000000000e+02 2.582998999999999867e+01
1.102999999999999972e+02 1.067899000000000065e+01
1.103499999999999943e+02 9.695679999999999410e+00
1.104000000000000057e+02 2.789947000000000088e+01
1.104500000000000028e+02 1.200154000000000032e+01
1.105000000000000000e+02 1.878273000000000081e+01
1.105499999999999972e+02 1.262125999999999948e+01
1.105999999999999943e+02 2.968209999999999837e+01
1.106500000000000057e+02 2.235179000000000116e+01
1.107000000000000028e+02 4.617819999999999681e+01
1.107500000000000000e+02 1.471594999999999942e+01
1.107999999999999972e+02 3.809651000000000209e+01
1.108499999999999943e+02 3.004399000000000086e+01
1.109000000000000057e+02 1.382498999999999967e+01
1.109500000000000028e+02 3.825898000000000110e+01
1.110000000000000000e+02 3.265290000000000248e+01
1.110499999999999972e+02 2.461814999999999998e+01
1.110999999999999943e+02 2.423228999999999900e+01
1.111500000000000057e+02 3.338277000000000072e+01
1.112000000000000028e+02 1.636104999999999876e+01
1.112500000000000000e+02 3.651702000000000226e+01
1.112999999999999972e+02 1.074770999999999965e+01
1.113499999999999943e+02 2.803978999999999999e+01
1.114000000000000057e+02 5.549862999999999857e+01
1.114500000000000028e+02 1.261744999999999983e+01
1.115000000000000000e+02 1.787675000000000125e+01
1.115499999999999972e+02 3.816490999999999900e+01
1.115999999999999943e+02 1.116554000000000002e+01
1.116500000000000057e+02 1.117638999999999960e+01
1.117000000000000028e+02 5.872250000000000192e+00
1.117500000000000000e+02 2.727474000000000132e+01
1.117999999999999972e+02 2.333172000000000068e+01
1.118499999999999943e+02 1.451220999999999961e+01
1.119000000000000057e+02 3.927971000000000146e+01
1.119500000000000028e+02 1.721046000000000120e+01
1.120000000000000000e+02 4.207540999999999798e+01
1.120499999999999972e+02 2.381929999999999836e+01
1.120999999999999943e+02 3.355624000000000251e+01
1.121500000000000057e+02 2.988783000000000101e+01
1.122000000000000028e+02 3.769909999999999872e+00
1.122500000000000000e+02 1.829899999999999949e+01
1.122999999999999972e+02 6.311969999999999636e+00
1.123499999999999943e+02 1.255802000000000085e+01
1.124000000000000057e+02 1.543472000000000044e+01
1.124500000000000028e+02 5.554090000000000416e+00
1.125000000000000000e+02 2.857909000000000077e+01
1.125499999999999972e+02 1.778574000000000055e+01
1.125999999999999943e+02 2.236073999999999984e+01
1.126500000000000057e+02 1.614348999999999990e+01
1.127000000000000028e+02 2.974509000000000114e+01
1.127500000000000000e+02 5.019350000000000200e+00
1.127999999999999972e+02 5.285980000000000345e+00
1.128499999999999943e+02 2.564997999999999934e+01
1.129000000000000057e+02 2.304522000000000048e+01
1.129500000000000028e+02 6.420849999999999724e+00
1.130000000000000000e+02 3.226677999999999713e+01
1.130499999999999972e+02 1.075868000000000002e+01
1.130999999999999943e+02 2.096959000000000017e+01
1.131500000000000057e+02 2.857684000000000069e+01
1.132000000000000028e+02 1.890167999999999893e+01
1.132500000000000000e+02 1.668898000000000081e+01
1.132999999999999972e+02 3.220627999999999957e+01
1.133499999999999943e+02 2.763143000000000171e+01
1.134000000000000057e+02 1.288199000000000005e+01
1.134500000000000028e+02 2.154456000000000060e+01
1.135000000000000000e+02 1.985540999999999912e+01
1.135499999999999972e+02 2.352064000000000021e+01
1.135999999999999943e+02 1.268078000000000038e+01
1.136500000000000057e+02 8.720060000000000144e+00
1.137000000000000028e+02 1.780840999999999852e+01
1.137500000000000000e+02 2.626505999999999830e+01
1.137999999999999972e+02 1.786811000000000149e+01
1.138499999999999943e+02 5.987400000000000055e+00
1.139000000000000057e+02 7.208719999999999573e+00
1.139500000000000028e+02 2.953637000000000157e+01
1.140000000000000000e+02 1.916219999999999857e+01
1.140499999999999972e+02 3.910578000000000287e+01
1.140999999999999943e+02 3.008578999999999937e+01
1.141500000000000057e+02 1.408300999999999981e+01
1.142000000000000028e+02 6.679873999999999512e+01
1.142500000000000000e+02 1.520792999999999928e+01
1.142999999999999972e+02 1.392850999999999928e+01
1.143499999999999943e+02 9.351419999999999177e+00
1.144000000000000057e+02 1.034051000000000009e+01
1.144500000000000028e+02 1.386293000000000042e+01
1.145000000000000000e+02 7.882049999999999557e+00
1.145499999999999972e+02 2.502670000000000172e+01
1.145999999999999943e+02 7.206819999999999560e+00
1.146500000000000057e+02 2.406202000000000041e+01
1.147000000000000028e+02 1.750712000000000046e+01
1.147500000000000000e+02 1.905489000000000033e+01
1.147999999999999972e+02 3.846256999999999948e+01
1.148499999999999943e+02 2.106289999999999907e+01
1.149000000000000057e+02 2.610135000000000005e+01
1.149500000000000028e+02 9.609400000000000830e+00
1.150000000000000000e+02 7.931930000000000369e+00
1.150499999999999972e+02 1.695304000000000144e+01
1.150999999999999943e+02 8.104530000000000456e+00
1.151500000000000057e+02 2.840656999999999854e+01
1.152000000000000028e+02 1.654162000000000177e+01
1.152500000000000000e+02 1.155221000000000053e+01
1.152999999999999972e+02 1.871668000000000021e+01
1.153499999999999943e+02 1.305513000000000012e+01
1.154000000000000057e+02 1.188982000000000028e+01
1.154500000000000028e+02 2.679871999999999943e+01
1.155000000000000000e+02 1.751773000000000025e+01
1.155499999999999972e+02 1.028340000000000032e+01
1.155999999999999943e+02 6.703229999999999578e+00
1.156500000000000057e+02 1.514555999999999969e+01
1.157000000000000028e+02 2.151950000000000074e+01
1.157500000000000000e+02 2.357347000000000037e+01
1.157999999999999972e+02 3.483084000000000202e+01
1.158499999999999943e+02 2.485338000000000136e+01
1.159000000000000057e+02 2.209816000000000003e+01
1.159500000000000028e+02 2.540578999999999965e+01
1.160000000000000000e+02 3.816975000000000051e+01
1.160499999999999972e+02 4.532301999999999964e+01
1.160999999999999943e+02 1.844356000000000151e+01
1.161500000000000057e+02 4.894890000000000185e+00
1.162000000000000028e+02 3.751856999999999687e+01
1.162500000000000000e+02 1.802352000000000132e+01
1.162999999999999972e+02 1.387232000000000021e+01
1.163499999999999943e+02 3.024036999999999864e+01
1.164000000000000057e+02 4.460918000000000205e+01
1.164500000000000028e+02 2.377574999999999861e+01
1.165000000000000000e+02 1.952927999999999997e+01
1.165499999999999972e+02 1.158108999999999966e+01
1.165999999999999943e+02 8.492820000000000036e+00
1.166500000000000057e+02 1.595093999999999923e+01
1.167000000000000028e+02 2.270722999999999914e+01
1.167500000000000000e+02 1.847056999999999860e+01
1.167999999999999972e+02 4.739090999999999809e+01
1.168499999999999943e+02 2.854861999999999966e+01
1.169000000000000057e+02 1.471157999999999966e+01
1.169500000000000028e+02 2.004304000000000130e+01
1.170000000000000000e+02 1.965830000000000055e+01
1.170499999999999972e+02 2.724233999999999867e+01
1.170999999999999943e+02 8.373829999999999885e+00
1.171500000000000057e+02 2.118760999999999939e+01
1.172000000000000028e+02 2.497597000000000023e+01
1.172500000000000000e+02 2.015389000000000053e+01
1.172999999999999972e+02 1.541414999999999935e+01
1.173499999999999943e+02 2.408100000000000129e+00
1.174000000000000057e+02 2.971526000000000067e+01
1.174500000000000028e+02 7.644000000000000128e+00
1.175000000000000000e+02 5.747580000000000133e+00
1.175499999999999972e+02 5.186420000000000030e+00
1.175999999999999943e+02 7.954620000000000246e+00
1.176500000000000057e+02 2.677654000000000067e+01
1.177000000000000028e+02 2.360566000000000031e+01
1.177500000000000000e+02 1.118293000000000070e+01
1.177999999999999972e+02 1.746174999999999855e+01
1.178499999999999943e+02 2.771899000000000157e+01
1.179000000000000057e+02 5.813939999999999664e+00
1.179500000000000028e+02 7.729659999999999975e+00
1.180000000000000000e+02 2.887677000000000049e+01
1.180499999999999972e+02 3.119654999999999845e+01
1.180999999999999943e+02 1.303933999999999926e+01
1.181500000000000057e+02 4.395721999999999952e+01
1.182000000000000028e+02 5.060517000000000110e+01
1.182500000000000000e+02 1.882828999999999908e+01
1.182999999999999972e+02 2.885418999999999912e+01
1.183499999999999943e+02 4.649219999999999686e+00
1.184000000000000057e+02 1.447085000000000043e+01
1.184500000000000028e+02 3.666593000000000302e+01
1.185000000000000000e+02 7.909159999999999968e+00
1.185499999999999972e+02 1.935941000000000045e+01
1.185999999999999943e+02 7.487639999999999851e+00
1.186500000000000057e+02 1.957068999999999903e+01
1.187000000000000028e+02 4.493739000000000061e+01
1.187500000000000000e+02 1.799058000000000135e+01
1.187999999999999972e+02 3.197613000000000127e+01
1.188499999999999943e+02 4.487713999999999714e+01
1.189000000000000057e+02 1.863096000000000174e+01
1.189500000000000028e+02 2.144322999999999979e+01
1.190000000000000000e+02 2.209376999999999924e+01
1.190499999999999972e+02 2.903550999999999860e+01
1.190999999999999943e+02 1.575320999999999927e+01
1.191500000000000057e+02 9.015470000000000539e+00
1.192000000000000028e+02 2.554475000000000051e+01
1.192500000000000000e+02 1.588522999999999996e+01
1.192999999999999972e+02 2.570798999999999879e+01
1.193499999999999943e+02 7.658610000000000362e+00
1.194000000000000057e+02 3.661048000000000258e+01
1.194500000000000028e+02 2.393492000000000175e+01
1.195000000000000000e+02 5.907592999999999961e+01
1.195499999999999972e+02 3.194841999999999871e+01
1.195999999999999943e+02 3.328540999999999883e+01
1.196500000000000057e+02 1.725013999999999825e+01
1.197000000000000028e+02 4.244550999999999874e+01
1.197500000000000000e+02 3.440623000000000076e+01
1.197999999999999972e+02 1.507577000000000034e+01
1.198499999999999943e+02 7.169928000000000168e+01
1.199000000000000057e+02 3.409485999999999706e+01
1.199500000000000028e+02 7.604059999999999597e+00
1.200000000000000000e+02 6.439370000000000260e+00
1.200499999999999972e+02 1.374152999999999913e+01
1.200999999999999943e+02 3.256600000000000250e+01
1.201500000000000057e+02 3.847505000000000308e+01
1.202000000000000028e+02 2.016339800000000082e+02
1.202500000000000000e+02 5.666999999999999815e+00
1.202999999999999972e+02 2.771555999999999997e+01
1.203499999999999943e+02 1.035745000000000005e+01
1.204000000000000057e+02 1.721931000000000012e+01
1.204500000000000028e+02 7.638580000000000148e+00
1.205000000000000000e+02 2.698620000000000019e+01
1.205499999999999972e+02 4.278135999999999939e+01
1.205999999999999943e+02 3.739444000000000301e+01
1.206500000000000057e+02 4.678441000000000116e+01
1.207000000000000028e+02 5.277899999999999814e+00
1.207500000000000000e+02 3.419588999999999857e+01
1.207999999999999972e+02 1.124712000000000067e+01
1.208499999999999943e+02 3.786426000000000158e+01
1.209000000000000057e+02 6.404632999999999754e+01
1.209500000000000028e+02 3.179391999999999996e+01
1.210000000000000000e+02 1.555635000000000012e+01
1.210499999999999972e+02 4.970400999999999669e+01
1.210999999999999943e+02 3.189314999999999856e+01
1.211500000000000057e+02 3.450549999999999784e+01
1.212000000000000028e+02 2.966088999999999842e+01
1.212500000000000000e+02 6.032612999999999914e+01
1.212999999999999972e+02 5.795199999999999818e+01
1.213499999999999943e+02 4.022464999999999691e+01
1.214000000000000057e+02 9.612800000000000011e+00
1.214500000000000028e+02 2.655115999999999943e+01
1.215000000000000000e+02 2.348197000000000045e+01
1.215499999999999972e+02 1.857880000000000109e+01
1.215999999999999943e+02 6.519960000000000200e+00
1.216500000000000057e+02 1.043656999999999968e+01
1.217000000000000028e+02 3.221672000000000224e+01
1.217500000000000000e+02 6.305033000000000243e+01
1.217999999999999972e+02 2.083556000000000097e+01
1.218499999999999943e+02 1.040635999999999939e+01
1.219000000000000057e+02 2.200928000000000040e+01
1.219500000000000028e+02 2.015453000000000117e+01
1.220000000000000000e+02 6.188358999999999810e+01
1.220499999999999972e+02 1.350581999999999994e+01
1.220999999999999943e+02 2.372556000000000154e+01
1.221500000000000057e+02 1.563433000000000028e+01
1.222000000000000028e+02 1.259600999999999971e+01
1.222500000000000000e+02 9.984740000000000393e+00
1.222999999999999972e+02 1.989819999999999922e+01
1.223499999999999943e+02 1.649830000000000041e+01
1.224000000000000057e+02 2.786826999999999899e+01
1.224500000000000028e+02 3.629847999999999786e+01
1.225000000000000000e+02 5.068601000000000312e+01
1.225499999999999972e+02 1.745317200000000071e+02
1.225999999999999943e+02 1.355389399999999966e+02
1.226500000000000057e+02 1.740760999999999825e+01
1.227000000000000028e+02 1.690571999999999875e+01
1.227500000000000000e+02 3.584573000000000320e+01
1.227999999999999972e+02 7.089100000000000179e+00
1.228499999999999943e+02 5.051082999999999856e+01
1.229000000000000057e+02 3.984338000000000335e+01
1.229500000000000028e+02 1.631651000000000096e+01
1.230000000000000000e+02 6.389439000000000135e+01
1.230499999999999972e+02 1.095980999999999916e+01
1.230999999999999943e+02 8.507059999999999178e+00
1.231500000000000057e+02 4.013996000000000208e+01
1.232000000000000028e+02 4.061287999999999698e+01
1.232500000000000000e+02 3.023223000000000127e+01
1.232999999999999972e+02 8.191229999999999123e+00
1.233499999999999943e+02 2.658334999999999937e+01
1.234000000000000057e+02 2.826752000000000109e+01
1.234500000000000028e+02 7.055609999999999715e+00
1.235000000000000000e+02 1.956534999999999869e+01
1.235499999999999972e+02 3.173583999999999961e+01
1.235999999999999943e+02 7.574910000000000032e+00
1.236500000000000057e+02 3.617502000000000351e+01
1.237000000000000028e+02 2.854610999999999876e+01
1.237500000000000000e+02 2.182989999999999853e+01
1.237999999999999972e+02 2.568339999999999890e+01
1.238499999999999943e+02 6.553009999999999557e+00
1.239000000000000057e+02 1.541590000000000060e+01
1.239500000000000028e+02 2.345768999999999949e+01
1.240000000000000000e+02 4.059038000000000324e+01
1.240499999999999972e+02 2.317980000000000018e+01
1.240999999999999943e+02 9.825559999999999405e+00
1.241500000000000057e+02 1.386922999999999995e+01
1.242000000000000028e+02 1.397439999999999927e+01
1.242500000000000000e+02 1.730118999999999829e+01
1.242999999999999972e+02 5.031920000000000393e+00
1.243499999999999943e+02 4.021086999999999989e+01
1.244000000000000057e+02 1.254681000000000068e+01
1.244500000000000028e+02 9.524879999999999569e+00
1.245000000000000000e+02 1.042511000000000010e+01
1.245499999999999972e+02 9.449569999999999581e+00
1.245999999999999943e+02 3.254923999999999751e+01
1.246500000000000057e+02 3.321047999999999689e+01
1.247000000000000028e+02 2.255694000000000088e+01
1.247500000000000000e+02 1.103853999999999935e+01
1.247999999999999972e+02 5.575709999999999944e+00
1.248499999999999943e+02 2.045422999999999902e+01
1.249000000000000057e+02 2.029552999999999940e+01
1.249500000000000028e+02 1.895830000000000126e+01
1.250000000000000000e+02 2.025957999999999970e+01
1.250499999999999972e+02 7.624979999999999869e+00
1.250999999999999943e+02 9.694309999999999761e+00
1.251500000000000057e+02 4.518690000000000317e+00
1.252000000000000028e+02 2.296313999999999922e+01
1.252500000000000000e+02 8.786400000000000432e+00
1.252999999999999972e+02 5.776469999999999771e+00
1.253499999999999943e+02 2.595420999999999978e+01
1.254000000000000057e+02 1.426017000000000046e+01
1.254500000000000028e+02 3.909221999999999753e+01
1.255000000000000000e+02 1.105638000000000076e+01
1.255499999999999972e+02 6.763749999999999929e+00
1.255999999999999943e+02 8.301819999999999311e+00
1.256500000000000057e+02 2.157038000000000011e+01
1.257000000000000028e+02 4.283995999999999782e+01
1.257500000000000000e+02 3.823189999999999866e+00
1.257999999999999972e+02 1.698445999999999856e+01
1.258499999999999943e+02 1.947169999999999845e+01
1.259000000000000057e+02 4.127832999999999686e+01
1.259500000000000028e+02 1.903463999999999956e+01
1.260000000000000000e+02 4.053191999999999950e+01
1.260499999999999972e+02 1.486715000000000053e+01
1.260999999999999943e+02 6.814440000000000275e+00
1.261500000000000057e+02 1.149348999999999954e+01
1.262000000000000028e+02 7.938729999999999620e+00
1.262500000000000000e+02 2.683139999999999858e+00
1.262999999999999972e+02 7.582440000000000069e+00
1.263499999999999943e+02 1.312762999999999991e+01
1.264000000000000057e+02 2.761094999999999899e+01
1.264500000000000028e+02 2.215164000000000044e+01
1.265000000000000000e+02 1.026568999999999932e+01
1.265499999999999972e+02 2.725125999999999848e+01
1.265999999999999943e+02 4.827040000000000219e+00
1.266500000000000057e+02 3.319004000000000332e+01
1.267000000000000028e+02 2.032135999999999854e+01
1.267500000000000000e+02 6.101333999999999946e+01
1.267999999999999972e+02 3.670939999999999870e+00
1.268499999999999943e+02 1.625340999999999880e+01
1.269000000000000057e+02 2.439638000000000062e+01
1.269500000000000028e+02 2.093654000000000082e+01
1.270000000000000000e+02 2.414847999999999928e+01
1.270499999999999972e+02 3.192588999999999899e+01
1.270999999999999943e+02 4.779759999999999565e+00
1.271500000000000057e+02 3.899779999999999802e+00
1.272000000000000028e+02 3.080980999999999881e+01
1.272500000000000000e+02 1.192642000000000024e+01
1.272999999999999972e+02 2.151148999999999845e+01
1.273499999999999943e+02 3.012586999999999904e+01
1.274000000000000057e+02 1.093229000000000006e+01
1.274500000000000028e+02 1.336210999999999949e+01
1.275000000000000000e+02 1.425749000000000066e+01
1.275499999999999972e+02 2.847544999999999860e+01
1.275999999999999943e+02 1.829089000000000098e+01
1.276500000000000057e+02 2.863411999999999935e+01
1.277000000000000028e+02 3.403184999999999860e+01
1.277500000000000000e+02 4.935833999999999833e+01
1.277999999999999972e+02 1.318275000000000041e+01
1.278499999999999943e+02 3.707122999999999990e+01
1.279000000000000057e+02 1.588428000000000040e+01
1.279500000000000028e+02 4.028896999999999906e+01
1.280000000000000000e+02 7.998820000000000263e+00
1.280500000000000114e+02 3.966340999999999894e+01
1.280999999999999943e+02 2.457451999999999970e+01
1.281500000000000057e+02 4.593245000000000289e+01
1.281999999999999886e+02 4.102230000000000132e+01
1.282500000000000000e+02 3.372160999999999831e+01
1.283000000000000114e+02 4.325583999999999918e+01
1.283499999999999943e+02 5.567960999999999672e+01
1.284000000000000057e+02 8.328129999999999811e+00
1.284499999999999886e+02 3.817763999999999669e+01
1.285000000000000000e+02 2.910227000000000075e+01
1.285500000000000114e+02 4.816590999999999667e+01
1.285999999999999943e+02 2.588188999999999851e+01
1.286500000000000057e+02 1.171589999999999954e+01
1.286999999999999886e+02 4.626588000000000278e+01
1.287500000000000000e+02 8.954570000000000363e+00
1.288000000000000114e+02 2.088281999999999883e+01
1.288499999999999943e+02 2.927575999999999823e+01
1.289000000000000057e+02 1.661131999999999920e+01
1.289499999999999886e+02 9.149110000000000298e+00
1.290000000000000000e+02 1.400662999999999947e+01
1.290500000000000114e+02 2.753553000000000139e+01
1.290999999999999943e+02 6.067730000000000068e+00
1.291500000000000057e+02 2.562445999999999913e+01
1.291999999999999886e+02 3.795383000000000351e+01
1.292500000000000000e+02 2.563165000000000049e+01
1.293000000000000114e+02 2.108809000000000111e+01
1.293499999999999943e+02 1.534449000000000041e+01
1.294000000000000057e+02 6.184009999999999785e+00
1.294499999999999886e+02 2.764528999999999925e+01
1.295000000000000000e+02 1.053913999999999973e+01
1.295500000000000114e+02 3.781904999999999717e+01
1.295999999999999943e+02 5.733419999999999739e+00
1.296500000000000057e+02 2.756122999999999834e+01
1.296999999999999886e+02 1.502760999999999925e+01
1.297500000000000000e+02 2.798215000000000074e+01
1.298000000000000114e+02 1.311172000000000004e+01
1.298499999999999943e+02 3.440015999999999963e+01
1.299000000000000057e+02 1.658229000000000042e+01
1.299499999999999886e+02 2.560232999999999848e+01
1.300000000000000000e+02 2.161982000000000070e+01
1.300500000000000114e+02 1.836766000000000076e+01
1.300999999999999943e+02 1.958992999999999896e+01
1.301500000000000057e+02 9.513540000000000774e+00
1.301999999999999886e+02 2.078650000000000020e+01
1.302500000000000000e+02 1.737499000000000038e+01
1.303000000000000114e+02 1.785067000000000093e+01
1.303499999999999943e+02 1.153655000000000008e+01
1.304000000000000057e+02 1.977910999999999930e+01
1.304499999999999886e+02 1.069853999999999949e+01
1.305000000000000000e+02 4.732219999999999871e+00
1.305500000000000114e+02 3.006719999999999970e+01
1.305999999999999943e+02 4.327069999999999972e+00
1.306500000000000057e+02 7.995260000000000034e+00
1.306999999999999886e+02 1.042938999999999972e+01
1.307500000000000000e+02 1.402572999999999936e+01
1.308000000000000114e+02 1.958708999999999989e+01
1.308499999999999943e+02 1.016998000000000069e+01
1.309000000000000057e+02 2.461193000000000097e+01
1.309499999999999886e+02 3.687269999999999825e+00
1.310000000000000000e+02 7.233509999999999884e+00
1.310500000000000114e+02 1.324233000000000082e+01
1.310999999999999943e+02 1.544281999999999933e+01
1.311500000000000057e+02 3.809930000000000039e+00
1.311999999999999886e+02 3.151435999999999993e+01
1.312500000000000000e+02 2.813660000000000139e+01
1.313000000000000114e+02 3.415901999999999816e+01
1.313499999999999943e+02 1.383153000000000077e+01
1.314000000000000057e+02 3.174259999999999859e+00
1.314499999999999886e+02 4.125314000000000192e+01
1.315000000000000000e+02 1.398215000000000074e+01
1.315500000000000114e+02 6.867390000000000327e+00
1.315999999999999943e+02 4.002152999999999849e+01
1.316500000000000057e+02 5.220430000000000348e+00
1.316999999999999886e+02 1.701654999999999873e+01
1.317500000000000000e+02 1.384482999999999997e+01
1.318000000000000114e+02 1.596297999999999995e+01
1.318499999999999943e+02 2.527715999999999852e+01
1.319000000000000057e+02 1.765101999999999904e+01
1.319499999999999886e+02 1.431432000000000038e+01
1.320000000000000000e+02 1.773977000000000004e+01
1.320500000000000114e+02 9.045560000000000045e+00
1.320999999999999943e+02 3.493988000000000227e+01
1.321500000000000057e+02 5.421129999999999782e+00
1.321999999999999886e+02 1.594946999999999981e+01
1.322500000000000000e+02 1.844643999999999906e+01
1.323000000000000114e+02 4.518119999999999692e+00
1.323499999999999943e+02 1.129963000000000051e+01
1.324000000000000057e+02 1.329593000000000025e+01
1.324499999999999886e+02 3.897769999999999957e+00
1.325000000000000000e+02 3.505241999999999791e+01
1.325500000000000114e+02 1.438047000000000075e+01
1.325999999999999943e+02 7.264669999999999739e+00
1.326500000000000057e+02 3.983778000000000219e+01
1.326999999999999886e+02 3.886680000000000135e+00
1.327500000000000000e+02 8.776469999999999771e+00
1.328000000000000114e+02 1.308872000000000035e+01
1.328499999999999943e+02 1.683503999999999934e+01
1.329000000000000057e+02 2.962609000000000137e+01
1.329499999999999886e+02 9.369949999999999335e+00
1.330000000000000000e+02 8.591789999999999594e+00
1.330500000000000114e+02 1.042570000000000086e+01
1.330999999999999943e+02 6.040339999999999598e+00
1.331500000000000057e+02 3.356450000000000156e+00
1.331999999999999886e+02 3.274815000000000254e+01
1.332500000000000000e+02 2.778646000000000171e+01
1.333000000000000114e+02 2.856465000000000032e+01
1.333499999999999943e+02 1.081523999999999930e+01
1.334000000000000057e+02 1.416694999999999993e+01
1.334499999999999886e+02 9.097530000000000783e+00
1.335000000000000000e+02 4.024551999999999907e+01
1.335500000000000114e+02 5.699320000000000164e+00
1.335999999999999943e+02 2.042837000000000103e+01
1.336500000000000057e+02 2.248572000000000060e+01
1.336999999999999886e+02 2.779008999999999929e+01
1.337500000000000000e+02 2.523365000000000080e+01
1.338000000000000114e+02 6.548700000000000188e+00
1.338499999999999943e+02 4.026229000000000013e+01
1.339000000000000057e+02 1.336387000000000036e+01
1.339499999999999886e+02 2.355840999999999852e+01
1.340000000000000000e+02 3.706679999999999975e+00
1.340500000000000114e+02 9.843299999999999272e+00
1.340999999999999943e+02 1.874618999999999858e+01
1.341500000000000057e+02 8.355470000000000397e+00
1.341999999999999886e+02 2.188697000000000159e+01
1.342500000000000000e+02 3.904068999999999789e+01
1.343000000000000114e+02 4.991249999999999964e+00
1.343499999999999943e+02 4.967780000000000307e+00
1.344000000000000057e+02 1.319223000000000035e+01
1.344499999999999886e+02 1.494666999999999923e+01
1.345000000000000000e+02 1.471143999999999963e+01
1.345500000000000114e+02 3.472124000000000166e+01
1.345999999999999943e+02 2.481546000000000163e+01
1.346500000000000057e+02 2.870943000000000112e+01
1.346999999999999886e+02 1.154335999999999984e+01
1.347500000000000000e+02 5.863050000000000317e+00
1.348000000000000114e+02 3.589717000000000269e+01
1.348499999999999943e+02 2.975820000000000132e+00
1.349000000000000057e+02 3.303739999999999899e+00
1.349499999999999886e+02 6.493839999999999613e+00
1.350000000000000000e+02 1.176441999999999943e+01
1.350500000000000114e+02 1.514405999999999963e+01
1.350999999999999943e+02 7.296240000000000059e+00
1.351500000000000057e+02 2.691072000000000131e+01
1.351999999999999886e+02 1.869117999999999924e+01
1.352500000000000000e+02 1.650025000000000119e+01
1.353000000000000114e+02 3.141794000000000153e+01
1.353499999999999943e+02 1.145687999999999995e+01
1.354000000000000057e+02 1.851523999999999859e+01
1.354499999999999886e+02 2.297200000000000131e+01
1.355000000000000000e+02 1.247695000000000043e+01
1.355500000000000114e+02 1.826285000000000025e+01
1.355999999999999943e+02 6.292110000000000092e+00
1.356500000000000057e+02 9.732939999999999259e+00
1.356999999999999886e+02 6.690369999999999706e+00
1.357500000000000000e+02 3.206080000000000041e+00
1.358000000000000114e+02 1.310110000000000063e+01
1.358499999999999943e+02 2.368256999999999834e+01
1.359000000000000057e+02 3.105159000000000091e+01
1.359499999999999886e+02 9.592430000000000234e+00
1.360000000000000000e+02 2.081460999999999828e+01
1.360500000000000114e+02 8.049989999999999313e+00
1.360999999999999943e+02 2.337358000000000047e+01
1.361500000000000057e+02 9.757279999999999731e+00
1.361999999999999886e+02 1.082672999999999952e+01
1.362500000000000000e+02 5.711549999999999905e+00
1.363000000000000114e+02 2.369851999999999848e+01
1.363499999999999943e+02 1.098201000000000072e+01
1.364000000000000057e+02 3.544029999999999792e+00
1.364499999999999886e+02 1.351937999999999995e+01
1.365000000000000000e+02 8.523970000000000269e+00
1.365500000000000114e+02 4.340169999999999639e+00
1.365999999999999943e+02 1.382091999999999921e+01
1.366500000000000057e+02 8.419919999999999405e+00
1.366999999999999886e+02 1.075464000000000020e+01
1.367500000000000000e+02 6.209369999999999834e+00
1.368000000000000114e+02 6.687619999999999898e+00
1.368499999999999943e+02 1.070716000000000001e+01
1.369000000000000057e+02 1.934089000000000169e+01
1.369499999999999886e+02 7.108550000000000146e+00
1.370000000000000000e+02 6.832189999999999763e+00
1.370500000000000114e+02 1.593134000000000050e+01
1.370999999999999943e+02 2.079625000000000057e+01
1.371500000000000057e+02 9.252050000000000551e+00
1.371999999999999886e+02 6.917939999999999756e+00
1.372500000000000000e+02 1.696980999999999895e+01
1.373000000000000114e+02 6.611609999999999765e+00
1.373499999999999943e+02 9.120580000000000354e+00
1.374000000000000057e+02 2.188194999999999979e+01
1.374499999999999886e+02 2.110663999999999874e+01
1.375000000000000000e+02 3.023450000000000060e+01
1.375500000000000114e+02 1.688797999999999888e+01
1.375999999999999943e+02 2.635241999999999862e+01
1.376500000000000057e+02 1.042365000000000030e+01
1.376999999999999886e+02 2.695391000000000048e+01
1.377500000000000000e+02 3.109949999999999992e+00
1.378000000000000114e+02 7.167049999999999699e+00
1.378499999999999943e+02 7.005189999999999806e+00
1.379000000000000057e+02 3.259008000000000038e+01
1.379499999999999886e+02 2.182310999999999979e+01
1.380000000000000000e+02 1.621763999999999939e+01
1.380500000000000114e+02 1.981876000000000104e+01
1.380999999999999943e+02 7.378800000000000026e+00
1.381500000000000057e+02 8.634669999999999845e+00
1.381999999999999886e+02 8.537810000000000343e+00
1.382500000000000000e+02 1.298385999999999996e+01
1.383000000000000114e+02 9.642929999999999779e+00
1.383499999999999943e+02 9.238120000000000331e+00
1.384000000000000057e+02 1.076221999999999923e+01
1.384499999999999886e+02 2.243158999999999992e+01
1.385000000000000000e+02 6.878499999999999837e+00
1.385500000000000114e+02 2.762312999999999974e+01
1.385999999999999943e+02 2.261900999999999939e+01
1.386500000000000057e+02 1.021428000000000047e+01
1.386999999999999886e+02 3.123790000000000067e+00
1.387500000000000000e+02 1.673557999999999879e+01
1.388000000000000114e+02 1.092464000000000013e+01
1.388499999999999943e+02 1.210533999999999999e+01
1.389000000000000057e+02 7.579360000000000319e+00
1.389499999999999886e+02 1.429202000000000083e+01
1.390000000000000000e+02 4.696310000000000429e+00
1.390500000000000114e+02 1.044177000000000000e+01
1.390999999999999943e+02 7.311600000000000321e+00
1.391500000000000057e+02 1.406006999999999962e+01
1.391999999999999886e+02 7.709469999999999601e+00
1.392500000000000000e+02 2.392539999999999889e+00
1.393000000000000114e+02 7.428130000000000344e+00
1.393499999999999943e+02 1.789448000000000150e+01
1.394000000000000057e+02 6.544859999999999900e+00
1.394499999999999886e+02 1.532854999999999990e+01
1.395000000000000000e+02 1.514146999999999998e+01
1.395500000000000114e+02 7.879220000000000113e+00
1.395999999999999943e+02 1.485779999999999923e+01
1.396500000000000057e+02 8.168400000000000105e+00
1.396999999999999886e+02 1.788109999999999999e+01
1.397500000000000000e+02 4.606270000000000309e+00
1.398000000000000114e+02 1.641968999999999923e+01
1.398499999999999943e+02 1.025012000000000079e+01
1.399000000000000057e+02 2.041618000000000066e+01
1.399499999999999886e+02 2.525779999999999959e+01
1.400000000000000000e+02 2.137925999999999860e+01
1.400500000000000114e+02 3.203576000000000334e+01
1.400999999999999943e+02 1.354224999999999923e+01
1.401500000000000057e+02 1.847870999999999952e+01
1.401999999999999886e+02 4.093312999999999846e+01
1.402500000000000000e+02 6.508829999999999671e+00
1.403000000000000114e+02 8.200860000000000483e+00
1.403499999999999943e+02 3.474349999999999739e+01
1.404000000000000057e+02 8.719680000000000319e+00
1.404499999999999886e+02 1.937146999999999863e+01
1.405000000000000000e+02 2.575820000000000221e+00
1.405500000000000114e+02 6.909139999999999837e+00
1.405999999999999943e+02 1.032583999999999946e+01
1.406500000000000057e+02 2.448423999999999978e+01
1.406999999999999886e+02 3.608355999999999852e+01
1.407500000000000000e+02 2.966992000000000118e+01
1.408000000000000114e+02 3.115189000000000163e+01
1.408499999999999943e+02 6.744449999999999612e+00
1.409000000000000057e+02 2.480895999999999901e+01
1.409499999999999886e+02 1.517145999999999972e+01
1.410000000000000000e+02 4.532090000000000174e+00
1.410500000000000114e+02 2.318327999999999989e+01
1.410999999999999943e+02 1.092633000000000010e+01
1.411500000000000057e+02 1.830517000000000039e+01
1.411999999999999886e+02 6.312750000000000306e+00
1.412500000000000000e+02 1.380705000000000027e+01
1.413000000000000114e+02 2.591414999999999935e+01
1.413499999999999943e+02 1.799853999999999843e+01
1.414000000000000057e+02 1.559501000000000026e+01
1.414499999999999886e+02 3.173789999999999889e+00
1.415000000000000000e+02 3.412900000000000045e+00
1.415500000000000114e+02 1.333810000000000073e+01
1.415999999999999943e+02 1.151064000000000043e+01
1.416500000000000057e+02 2.464667000000000030e+01
1.416999999999999886e+02 6.895850000000000257e+00
1.417500000000000000e+02 2.521011999999999986e+01
1.418000000000000114e+02 2.648029999999999884e+00
1.418499999999999943e+02 9.691739999999999355e+00
1.419000000000000057e+02 3.016741000000000028e+01
1.419499999999999886e+02 1.949819000000000102e+01
1.420000000000000000e+02 1.904047999999999874e+01
1.420500000000000114e+02 1.219462000000000046e+01
1.420999999999999943e+02 2.084715999999999880e+01
1.421500000000000057e+02 8.852410000000000778e+00
1.421999999999999886e+02 2.884678999999999860e+01
1.422500000000000000e+02 1.862008000000000152e+01
1.423000000000000114e+02 2.742885000000000062e+01
1.423499999999999943e+02 1.097722000000000087e+01
1.424000000000000057e+02 2.768420000000000059e+01
1.424499999999999886e+02 9.430300000000000793e+00
1.425000000000000000e+02 2.185228999999999999e+01
1.425500000000000114e+02 1.152365999999999957e+01
1.425999999999999943e+02 1.455753999999999948e+01
1.426500000000000057e+02 2.812006999999999834e+01
1.426999999999999886e+02 2.189732000000000056e+01
1.427500000000000000e+02 2.542507000000000161e+01
1.428000000000000114e+02 1.318981999999999921e+01
1.428499999999999943e+02 1.086640000000000050e+01
1.429000000000000057e+02 2.869354999999999833e+01
1.429499999999999886e+02 2.520148000000000010e+01
1.430000000000000000e+02 2.024498000000000175e+01
1.430500000000000114e+02 2.009514000000000067e+01
1.430999999999999943e+02 4.408150000000000013e+00
1.431500000000000057e+02 1.361904000000000003e+01
1.431999999999999886e+02 9.191990000000000549e+00
1.432500000000000000e+02 1.624238000000000071e+01
1.433000000000000114e+02 1.092805000000000071e+01
1.433499999999999943e+02 9.264969999999999928e+00
1.434000000000000057e+02 2.975475000000000136e+01
1.434499999999999886e+02 2.277886000000000166e+01
1.435000000000000000e+02 1.801687000000000083e+01
1.435500000000000114e+02 2.096205000000000140e+01
1.435999999999999943e+02 2.057593999999999923e+01
1.436500000000000057e+02 1.439146999999999998e+01
1.436999999999999886e+02 1.297401999999999944e+01
1.437500000000000000e+02 1.317440000000000033e+01
1.438000000000000114e+02 1.584739000000000075e+01
1.438499999999999943e+02 9.972200000000000841e+00
1.439000000000000057e+02 1.271054999999999957e+01
1.439499999999999886e+02 1.910746999999999929e+01
1.440000000000000000e+02 1.901059000000000054e+01
1.440500000000000114e+02 6.235909999999999620e+00
1.440999999999999943e+02 3.114950999999999937e+01
1.441500000000000057e+02 2.093246999999999858e+01
1.441999999999999886e+02 4.531589999999999563e+00
1.442500000000000000e+02 2.864893000000000001e+01
1.443000000000000114e+02 2.242107000000000028e+01
1.443499999999999943e+02 2.622767999999999944e+01
1.444000000000000057e+02 3.437619999999999898e+00
1.444499999999999886e+02 1.216676999999999964e+01
1.445000000000000000e+02 5.727020000000000444e+00
1.445500000000000114e+02 4.797399999999999665e+00
1.445999999999999943e+02 2.409291999999999945e+01
1.446500000000000057e+02 1.738270999999999944e+01
1.446999999999999886e+02 1.055719999999999992e+01
1.447500000000000000e+02 1.148295000000000066e+01
1.448000000000000114e+02 1.551571000000000033e+01
1.448499999999999943e+02 4.176120000000000054e+00
1.449000000000000057e+02 1.325013000000000041e+01
1.449499999999999886e+02 2.052968999999999866e+01
1.450000000000000000e+02 1.063828999999999958e+01
1.450500000000000114e+02 8.566649999999999210e+00
1.450999999999999943e+02 2.002458999999999989e+01
1.451500000000000057e+02 4.392879999999999896e+00
1.451999999999999886e+02 1.574615999999999971e+01
1.452500000000000000e+02 1.728000000000000114e+01
1.453000000000000114e+02 1.481109000000000009e+01
1.453499999999999943e+02 7.920359999999999623e+00
1.454000000000000057e+02 2.221576999999999913e+01
1.454499999999999886e+02 5.568489999999999718e+00
1.455000000000000000e+02 1.923751000000000033e+01
1.455500000000000114e+02 2.193431999999999960e+01
1.455999999999999943e+02 2.115956999999999866e+01
1.456500000000000057e+02 2.794656000000000162e+01
1.456999999999999886e+02 2.176201999999999970e+01
1.457500000000000000e+02 2.321001000000000047e+01
1.458000000000000114e+02 6.988430000000000142e+00
1.458499999999999943e+02 2.437331000000000003e+01
1.459000000000000057e+02 1.461847999999999992e+01
1.459499999999999886e+02 2.636895000000000167e+01
1.460000000000000000e+02 2.978614999999999924e+01
1.460500000000000114e+02 2.833051000000000030e+01
1.460999999999999943e+02 2.008615999999999957e+01
1.461500000000000057e+02 1.343934999999999924e+01
1.461999999999999886e+02 2.290480000000000160e+01
1.462500000000000000e+02 1.478856999999999999e+01
1.463000000000000114e+02 1.458811999999999998e+01
1.463499999999999943e+02 6.393950000000000244e+00
1.464000000000000057e+02 1.256695999999999991e+01
1.464499999999999886e+02 3.125021999999999878e+01
1.465000000000000000e+02 1.364109000000000016e+01
1.465500000000000114e+02 2.905613999999999919e+01
1.465999999999999943e+02 1.982785000000000153e+01
1.466500000000000057e+02 3.991013000000000233e+01
1.466999999999999886e+02 2.737400999999999840e+01
1.467500000000000000e+02 7.584439999999999849e+00
1.468000000000000114e+02 1.585017000000000031e+01
1.468499999999999943e+02 2.987168000000000134e+01
1.469000000000000057e+02 6.245829999999999771e+00
1.469499999999999886e+02 2.051171000000000078e+01
1.470000000000000000e+02 2.136140999999999934e+01
1.470500000000000114e+02 2.234599000000000046e+01
1.470999999999999943e+02 1.148609000000000080e+01
1.471500000000000057e+02 1.298691999999999958e+01
1.471999999999999886e+02 3.097034999999999982e+01
1.472500000000000000e+02 1.590259000000000000e+01
1.473000000000000114e+02 1.704967999999999861e+01
1.473499999999999943e+02 3.353842000000000212e+01
1.474000000000000057e+02 8.549490000000000478e+00
1.474499999999999886e+02 1.165051000000000059e+01
1.475000000000000000e+02 1.929641000000000162e+01
1.475500000000000114e+02 1.240743999999999936e+01
1.475999999999999943e+02 1.812525000000000119e+01
1.476500000000000057e+02 2.903062999999999860e+01
1.476999999999999886e+02 1.038008999999999915e+01
1.477500000000000000e+02 2.204457000000000022e+01
1.478000000000000114e+02 4.004822999999999666e+01
1.478499999999999943e+02 2.000363000000000113e+01
1.479000000000000057e+02 7.530509999999999593e+00
1.479499999999999886e+02 2.511271999999999949e+01
1.480000000000000000e+02 1.240371000000000024e+01
1.480500000000000114e+02 2.166731000000000051e+01
1.480999999999999943e+02 1.683983999999999881e+01
1.481500000000000057e+02 3.798944999999999794e+01
1.481999999999999886e+02 2.312434999999999974e+01
1.482500000000000000e+02 8.883119999999999905e+00
1.483000000000000114e+02 1.244495000000000040e+01
1.483499999999999943e+02 2.632302999999999926e+01
1.484000000000000057e+02 1.716529999999999845e+01
1.484499999999999886e+02 1.073032000000000075e+01
1.485000000000000000e+02 1.765718000000000032e+01
1.485500000000000114e+02 2.234142999999999901e+01
1.485999999999999943e+02 1.677834000000000003e+01
1.486500000000000057e+02 2.310952999999999946e+01
1.486999999999999886e+02 4.213969999999999771e+00
1.487500000000000000e+02 2.873279999999999834e+00
1.488000000000000114e+02 1.088796999999999926e+01
1.488499999999999943e+02 7.168389999999999596e+00
1.489000000000000057e+02 1.499164000000000030e+01
1.489499999999999886e+02 2.902338999999999913e+01
1.490000000000000000e+02 9.808949999999999392e+00
1.490500000000000114e+02 2.547425000000000139e+01
1.490999999999999943e+02 2.394629000000000119e+01
1.491500000000000057e+02 1.761426000000000158e+01
1.491999999999999886e+02 1.119265000000000043e+01
1.492500000000000000e+02 3.531639999999999890e+00
1.493000000000000114e+02 1.455760000000000076e+01
1.493499999999999943e+02 1.857582000000000022e+01
1.494000000000000057e+02 2.252415999999999840e+01
1.494499999999999886e+02 5.474879999999999747e+00
1.495000000000000000e+02 1.294256999999999991e+01
1.495500000000000114e+02 1.443393999999999977e+01
1.495999999999999943e+02 1.669694000000000145e+01
1.496500000000000057e+02 4.953929999999999723e+00
1.496999999999999886e+02 1.005591000000000079e+01
1.497500000000000000e+02 7.250770000000000159e+00
1.498000000000000114e+02 2.028904999999999959e+01
1.498499999999999943e+02 6.475830000000000197e+00
1.499000000000000057e+02 6.379500000000000171e+00
1.499499999999999886e+02 1.404767999999999972e+01
1.500000000000000000e+02 2.293161999999999878e+01
