# Supplementary material for: Elevated concentrations cause upright alpha-synuclein conformation at lipid interfaces
Source: Nat Commun. 2023 Sep 18;14:5731. doi: 10.1038/s41467-023-39843-1 (PMC10507035; doi:10.1038/s41467-023-39843-1)
Supplement: Supplementary file 3 — Source Data [file 41467_2023_39843_MOESM3_ESM.zip › Source Data file/FigureS12/figS12_highLPR_corr_s7_r2.txt]

0.000000000000000000e+00 nan
5.000000000000000278e-02 nan
1.000000000000000056e-01 nan
1.499999999999999944e-01 nan
2.000000000000000111e-01 nan
2.500000000000000000e-01 nan
2.999999999999999889e-01 nan
3.499999999999999778e-01 nan
4.000000000000000222e-01 nan
4.500000000000000111e-01 nan
5.000000000000000000e-01 nan
5.500000000000000444e-01 nan
5.999999999999999778e-01 nan
6.500000000000000222e-01 nan
6.999999999999999556e-01 nan
7.500000000000000000e-01 nan
8.000000000000000444e-01 nan
8.499999999999999778e-01 nan
9.000000000000000222e-01 nan
9.499999999999999556e-01 nan
1.000000000000000000e+00 nan
1.050000000000000044e+00 nan
1.100000000000000089e+00 nan
1.149999999999999911e+00 nan
1.199999999999999956e+00 nan
1.250000000000000000e+00 nan
1.300000000000000044e+00 nan
1.350000000000000089e+00 nan
1.399999999999999911e+00 nan
1.449999999999999956e+00 nan
1.500000000000000000e+00 nan
1.550000000000000044e+00 nan
1.600000000000000089e+00 nan
1.649999999999999911e+00 nan
1.699999999999999956e+00 nan
1.750000000000000000e+00 nan
1.800000000000000044e+00 nan
1.850000000000000089e+00 nan
1.899999999999999911e+00 nan
1.949999999999999956e+00 nan
2.000000000000000000e+00 nan
2.049999999999999822e+00 nan
2.100000000000000089e+00 nan
2.149999999999999911e+00 nan
2.200000000000000178e+00 nan
2.250000000000000000e+00 nan
2.299999999999999822e+00 nan
2.350000000000000089e+00 nan
2.399999999999999911e+00 nan
2.450000000000000178e+00 nan
2.500000000000000000e+00 nan
2.549999999999999822e+00 nan
2.600000000000000089e+00 nan
2.649999999999999911e+00 nan
2.700000000000000178e+00 nan
2.750000000000000000e+00 nan
2.799999999999999822e+00 nan
2.850000000000000089e+00 nan
2.899999999999999911e+00 nan
2.950000000000000178e+00 nan
3.000000000000000000e+00 nan
3.049999999999999822e+00 nan
3.100000000000000089e+00 nan
3.149999999999999911e+00 nan
3.200000000000000178e+00 nan
3.250000000000000000e+00 nan
3.299999999999999822e+00 nan
3.350000000000000089e+00 nan
3.399999999999999911e+00 nan
3.450000000000000178e+00 nan
3.500000000000000000e+00 nan
3.549999999999999822e+00 nan
3.600000000000000089e+00 nan
3.649999999999999911e+00 nan
3.700000000000000178e+00 nan
3.750000000000000000e+00 nan
3.799999999999999822e+00 nan
3.850000000000000089e+00 nan
3.899999999999999911e+00 nan
3.950000000000000178e+00 nan
4.000000000000000000e+00 nan
4.049999999999999822e+00 nan
4.099999999999999645e+00 nan
4.150000000000000355e+00 nan
4.200000000000000178e+00 nan
4.250000000000000000e+00 nan
4.299999999999999822e+00 nan
4.349999999999999645e+00 nan
4.400000000000000355e+00 nan
4.450000000000000178e+00 nan
4.500000000000000000e+00 nan
4.549999999999999822e+00 nan
4.599999999999999645e+00 nan
4.650000000000000355e+00 nan
4.700000000000000178e+00 nan
4.750000000000000000e+00 nan
4.799999999999999822e+00 nan
4.849999999999999645e+00 nan
4.900000000000000355e+00 nan
4.950000000000000178e+00 nan
5.000000000000000000e+00 nan
5.049999999999999822e+00 nan
5.099999999999999645e+00 nan
5.150000000000000355e+00 nan
5.200000000000000178e+00 nan
5.250000000000000000e+00 nan
5.299999999999999822e+00 nan
5.349999999999999645e+00 nan
5.400000000000000355e+00 nan
5.450000000000000178e+00 nan
5.500000000000000000e+00 nan
5.549999999999999822e+00 nan
5.599999999999999645e+00 nan
5.650000000000000355e+00 nan
5.700000000000000178e+00 nan
5.750000000000000000e+00 nan
5.799999999999999822e+00 nan
5.849999999999999645e+00 nan
5.900000000000000355e+00 nan
5.950000000000000178e+00 nan
6.000000000000000000e+00 nan
6.049999999999999822e+00 nan
6.099999999999999645e+00 nan
6.150000000000000355e+00 nan
6.200000000000000178e+00 nan
6.250000000000000000e+00 nan
6.299999999999999822e+00 nan
6.349999999999999645e+00 nan
6.400000000000000355e+00 nan
6.450000000000000178e+00 nan
6.500000000000000000e+00 nan
6.549999999999999822e+00 nan
6.599999999999999645e+00 nan
6.650000000000000355e+00 nan
6.700000000000000178e+00 nan
6.750000000000000000e+00 nan
6.799999999999999822e+00 nan
6.849999999999999645e+00 nan
6.900000000000000355e+00 nan
6.950000000000000178e+00 nan
7.000000000000000000e+00 nan
7.049999999999999822e+00 nan
7.099999999999999645e+00 nan
7.150000000000000355e+00 nan
7.200000000000000178e+00 nan
7.250000000000000000e+00 nan
7.299999999999999822e+00 nan
7.349999999999999645e+00 nan
7.400000000000000355e+00 nan
7.450000000000000178e+00 nan
7.500000000000000000e+00 nan
7.549999999999999822e+00 nan
7.599999999999999645e+00 nan
7.650000000000000355e+00 nan
7.700000000000000178e+00 nan
7.750000000000000000e+00 nan
7.799999999999999822e+00 nan
7.849999999999999645e+00 nan
7.900000000000000355e+00 nan
7.950000000000000178e+00 nan
8.000000000000000000e+00 nan
8.050000000000000711e+00 nan
8.099999999999999645e+00 nan
8.150000000000000355e+00 nan
8.199999999999999289e+00 nan
8.250000000000000000e+00 nan
8.300000000000000711e+00 nan
8.349999999999999645e+00 nan
8.400000000000000355e+00 nan
8.449999999999999289e+00 nan
8.500000000000000000e+00 nan
8.550000000000000711e+00 nan
8.599999999999999645e+00 nan
8.650000000000000355e+00 nan
8.699999999999999289e+00 nan
8.750000000000000000e+00 nan
8.800000000000000711e+00 nan
8.849999999999999645e+00 nan
8.900000000000000355e+00 nan
8.949999999999999289e+00 nan
9.000000000000000000e+00 nan
9.050000000000000711e+00 nan
9.099999999999999645e+00 nan
9.150000000000000355e+00 nan
9.199999999999999289e+00 nan
9.250000000000000000e+00 nan
9.300000000000000711e+00 nan
9.349999999999999645e+00 nan
9.400000000000000355e+00 nan
9.449999999999999289e+00 nan
9.500000000000000000e+00 nan
9.550000000000000711e+00 nan
9.599999999999999645e+00 nan
9.650000000000000355e+00 nan
9.699999999999999289e+00 nan
9.750000000000000000e+00 nan
9.800000000000000711e+00 nan
9.849999999999999645e+00 nan
9.900000000000000355e+00 nan
9.949999999999999289e+00 nan
1.000000000000000000e+01 nan
1.005000000000000071e+01 nan
1.009999999999999964e+01 nan
1.015000000000000036e+01 nan
1.019999999999999929e+01 nan
1.025000000000000000e+01 nan
1.030000000000000071e+01 nan
1.034999999999999964e+01 nan
1.040000000000000036e+01 nan
1.044999999999999929e+01 nan
1.050000000000000000e+01 nan
1.055000000000000071e+01 nan
1.059999999999999964e+01 nan
1.065000000000000036e+01 nan
1.069999999999999929e+01 nan
1.075000000000000000e+01 nan
1.080000000000000071e+01 nan
1.084999999999999964e+01 nan
1.090000000000000036e+01 nan
1.094999999999999929e+01 nan
1.100000000000000000e+01 nan
1.105000000000000071e+01 nan
1.109999999999999964e+01 nan
1.115000000000000036e+01 nan
1.119999999999999929e+01 nan
1.125000000000000000e+01 nan
1.130000000000000071e+01 nan
1.134999999999999964e+01 nan
1.140000000000000036e+01 nan
1.144999999999999929e+01 nan
1.150000000000000000e+01 nan
1.155000000000000071e+01 nan
1.159999999999999964e+01 nan
1.165000000000000036e+01 nan
1.169999999999999929e+01 nan
1.175000000000000000e+01 nan
1.180000000000000071e+01 nan
1.184999999999999964e+01 nan
1.190000000000000036e+01 nan
1.194999999999999929e+01 nan
1.200000000000000000e+01 nan
1.205000000000000071e+01 nan
1.209999999999999964e+01 nan
1.215000000000000036e+01 nan
1.219999999999999929e+01 nan
1.225000000000000000e+01 nan
1.230000000000000071e+01 nan
1.234999999999999964e+01 nan
1.240000000000000036e+01 nan
1.244999999999999929e+01 nan
1.250000000000000000e+01 nan
1.255000000000000071e+01 nan
1.259999999999999964e+01 nan
1.265000000000000036e+01 nan
1.269999999999999929e+01 nan
1.275000000000000000e+01 nan
1.280000000000000071e+01 nan
1.284999999999999964e+01 nan
1.290000000000000036e+01 nan
1.294999999999999929e+01 nan
1.300000000000000000e+01 nan
1.305000000000000071e+01 nan
1.309999999999999964e+01 nan
1.315000000000000036e+01 nan
1.319999999999999929e+01 nan
1.325000000000000000e+01 nan
1.330000000000000071e+01 nan
1.334999999999999964e+01 nan
1.340000000000000036e+01 nan
1.344999999999999929e+01 nan
1.350000000000000000e+01 nan
1.355000000000000071e+01 nan
1.359999999999999964e+01 nan
1.365000000000000036e+01 nan
1.369999999999999929e+01 nan
1.375000000000000000e+01 nan
1.380000000000000071e+01 nan
1.384999999999999964e+01 nan
1.390000000000000036e+01 nan
1.394999999999999929e+01 nan
1.400000000000000000e+01 nan
1.405000000000000071e+01 nan
1.409999999999999964e+01 nan
1.415000000000000036e+01 nan
1.419999999999999929e+01 nan
1.425000000000000000e+01 nan
1.430000000000000071e+01 nan
1.434999999999999964e+01 nan
1.440000000000000036e+01 nan
1.444999999999999929e+01 nan
1.450000000000000000e+01 nan
1.455000000000000071e+01 nan
1.459999999999999964e+01 nan
1.465000000000000036e+01 nan
1.469999999999999929e+01 nan
1.475000000000000000e+01 nan
1.480000000000000071e+01 nan
1.484999999999999964e+01 nan
1.490000000000000036e+01 nan
1.494999999999999929e+01 nan
1.500000000000000000e+01 nan
1.505000000000000071e+01 nan
1.509999999999999964e+01 nan
1.515000000000000036e+01 nan
1.519999999999999929e+01 nan
1.525000000000000000e+01 nan
1.530000000000000071e+01 nan
1.534999999999999964e+01 nan
1.540000000000000036e+01 nan
1.544999999999999929e+01 nan
1.550000000000000000e+01 nan
1.555000000000000071e+01 nan
1.559999999999999964e+01 nan
1.565000000000000036e+01 nan
1.569999999999999929e+01 nan
1.575000000000000000e+01 nan
1.580000000000000071e+01 nan
1.584999999999999964e+01 nan
1.590000000000000036e+01 nan
1.594999999999999929e+01 nan
1.600000000000000000e+01 nan
1.605000000000000071e+01 nan
1.610000000000000142e+01 nan
1.614999999999999858e+01 nan
1.619999999999999929e+01 nan
1.625000000000000000e+01 nan
1.630000000000000071e+01 nan
1.635000000000000142e+01 nan
1.639999999999999858e+01 nan
1.644999999999999929e+01 nan
1.650000000000000000e+01 nan
1.655000000000000071e+01 nan
1.660000000000000142e+01 nan
1.664999999999999858e+01 nan
1.669999999999999929e+01 nan
1.675000000000000000e+01 nan
1.680000000000000071e+01 nan
1.685000000000000142e+01 nan
1.689999999999999858e+01 nan
1.694999999999999929e+01 nan
1.700000000000000000e+01 nan
1.705000000000000071e+01 nan
1.710000000000000142e+01 nan
1.714999999999999858e+01 nan
1.719999999999999929e+01 nan
1.725000000000000000e+01 nan
1.730000000000000071e+01 nan
1.735000000000000142e+01 nan
1.739999999999999858e+01 nan
1.744999999999999929e+01 nan
1.750000000000000000e+01 nan
1.755000000000000071e+01 nan
1.760000000000000142e+01 nan
1.764999999999999858e+01 nan
1.769999999999999929e+01 nan
1.775000000000000000e+01 nan
1.780000000000000071e+01 nan
1.785000000000000142e+01 nan
1.789999999999999858e+01 nan
1.794999999999999929e+01 nan
1.800000000000000000e+01 nan
1.805000000000000071e+01 nan
1.810000000000000142e+01 nan
1.814999999999999858e+01 nan
1.819999999999999929e+01 nan
1.825000000000000000e+01 nan
1.830000000000000071e+01 nan
1.835000000000000142e+01 nan
1.839999999999999858e+01 nan
1.844999999999999929e+01 nan
1.850000000000000000e+01 nan
1.855000000000000071e+01 nan
1.860000000000000142e+01 nan
1.864999999999999858e+01 nan
1.869999999999999929e+01 nan
1.875000000000000000e+01 nan
1.880000000000000071e+01 nan
1.885000000000000142e+01 nan
1.889999999999999858e+01 nan
1.894999999999999929e+01 nan
1.900000000000000000e+01 nan
1.905000000000000071e+01 nan
1.910000000000000142e+01 nan
1.914999999999999858e+01 nan
1.919999999999999929e+01 nan
1.925000000000000000e+01 nan
1.930000000000000071e+01 nan
1.935000000000000142e+01 nan
1.939999999999999858e+01 nan
1.944999999999999929e+01 nan
1.950000000000000000e+01 nan
1.955000000000000071e+01 nan
1.960000000000000142e+01 nan
1.964999999999999858e+01 nan
1.969999999999999929e+01 nan
1.975000000000000000e+01 nan
1.980000000000000071e+01 nan
1.985000000000000142e+01 nan
1.989999999999999858e+01 nan
1.994999999999999929e+01 nan
2.000000000000000000e+01 nan
2.005000000000000071e+01 nan
2.010000000000000142e+01 nan
2.014999999999999858e+01 nan
2.019999999999999929e+01 nan
2.025000000000000000e+01 nan
2.030000000000000071e+01 nan
2.035000000000000142e+01 nan
2.039999999999999858e+01 nan
2.044999999999999929e+01 nan
2.050000000000000000e+01 nan
2.055000000000000071e+01 nan
2.060000000000000142e+01 nan
2.064999999999999858e+01 nan
2.069999999999999929e+01 nan
2.075000000000000000e+01 nan
2.080000000000000071e+01 nan
2.085000000000000142e+01 nan
2.089999999999999858e+01 nan
2.094999999999999929e+01 nan
2.100000000000000000e+01 nan
2.105000000000000071e+01 nan
2.110000000000000142e+01 nan
2.114999999999999858e+01 nan
2.119999999999999929e+01 nan
2.125000000000000000e+01 nan
2.130000000000000071e+01 nan
2.135000000000000142e+01 nan
2.139999999999999858e+01 nan
2.144999999999999929e+01 nan
2.150000000000000000e+01 nan
2.155000000000000071e+01 nan
2.160000000000000142e+01 nan
2.164999999999999858e+01 nan
2.169999999999999929e+01 nan
2.175000000000000000e+01 nan
2.180000000000000071e+01 nan
2.185000000000000142e+01 nan
2.189999999999999858e+01 nan
2.194999999999999929e+01 nan
2.200000000000000000e+01 nan
2.205000000000000071e+01 nan
2.210000000000000142e+01 nan
2.214999999999999858e+01 nan
2.219999999999999929e+01 nan
2.225000000000000000e+01 nan
2.230000000000000071e+01 nan
2.235000000000000142e+01 nan
2.239999999999999858e+01 nan
2.244999999999999929e+01 nan
2.250000000000000000e+01 nan
2.255000000000000071e+01 nan
2.260000000000000142e+01 nan
2.264999999999999858e+01 nan
2.269999999999999929e+01 nan
2.275000000000000000e+01 nan
2.280000000000000071e+01 nan
2.285000000000000142e+01 nan
2.289999999999999858e+01 nan
2.294999999999999929e+01 nan
2.300000000000000000e+01 nan
2.305000000000000071e+01 nan
2.310000000000000142e+01 nan
2.314999999999999858e+01 nan
2.319999999999999929e+01 nan
2.325000000000000000e+01 nan
2.330000000000000071e+01 nan
2.335000000000000142e+01 nan
2.339999999999999858e+01 nan
2.344999999999999929e+01 nan
2.350000000000000000e+01 nan
2.355000000000000071e+01 nan
2.360000000000000142e+01 nan
2.364999999999999858e+01 nan
2.369999999999999929e+01 nan
2.375000000000000000e+01 nan
2.380000000000000071e+01 nan
2.385000000000000142e+01 nan
2.389999999999999858e+01 nan
2.394999999999999929e+01 nan
2.400000000000000000e+01 nan
2.405000000000000071e+01 nan
2.410000000000000142e+01 nan
2.414999999999999858e+01 nan
2.419999999999999929e+01 nan
2.425000000000000000e+01 nan
2.430000000000000071e+01 nan
2.435000000000000142e+01 nan
2.439999999999999858e+01 nan
2.444999999999999929e+01 nan
2.450000000000000000e+01 nan
2.455000000000000071e+01 nan
2.460000000000000142e+01 nan
2.464999999999999858e+01 nan
2.469999999999999929e+01 nan
2.475000000000000000e+01 nan
2.480000000000000071e+01 nan
2.485000000000000142e+01 nan
2.489999999999999858e+01 nan
2.494999999999999929e+01 -1.107476579779397424e-01
2.500000000000000000e+01 -1.113513332087765345e-01
2.505000000000000071e+01 -1.098815760859381124e-01
2.510000000000000142e+01 -1.096917893707406166e-01
2.514999999999999858e+01 -1.093999068841276928e-01
2.519999999999999929e+01 -1.086460254325920111e-01
2.525000000000000000e+01 -1.074425126168593314e-01
2.530000000000000071e+01 -1.070974888633367123e-01
2.535000000000000142e+01 -1.077247173952390613e-01
2.539999999999999858e+01 -1.073677734425395880e-01
2.544999999999999929e+01 -1.062029008577421163e-01
2.550000000000000000e+01 -1.070235207223041718e-01
2.555000000000000071e+01 -1.053835001180275233e-01
2.560000000000000142e+01 -1.046689137784800328e-01
2.564999999999999858e+01 -1.037069292826235806e-01
2.569999999999999929e+01 -1.053470849096606599e-01
2.575000000000000000e+01 -1.051570843033212965e-01
2.580000000000000071e+01 -1.040100223283802472e-01
2.585000000000000142e+01 -1.037551103510825912e-01
2.589999999999999858e+01 -1.040647953055108543e-01
2.594999999999999929e+01 -1.050312985515144404e-01
2.600000000000000000e+01 -1.038977182749748068e-01
2.605000000000000071e+01 -1.039258794590935120e-01
2.610000000000000142e+01 -1.048366063806348836e-01
2.614999999999999858e+01 -1.051372946476778758e-01
2.619999999999999929e+01 -1.057978433084582615e-01
2.625000000000000000e+01 -1.076688491422143484e-01
2.630000000000000071e+01 -1.076647478060694246e-01
2.635000000000000142e+01 -1.085085347179060300e-01
2.639999999999999858e+01 -1.090444239460638676e-01
2.644999999999999929e+01 -1.096287048751952709e-01
2.650000000000000000e+01 -1.121431581724261356e-01
2.655000000000000071e+01 -1.133712917684600030e-01
2.660000000000000142e+01 -1.144958012134699166e-01
2.664999999999999858e+01 -1.157547084230002160e-01
2.669999999999999929e+01 -1.158548806068769449e-01
2.675000000000000000e+01 -1.163489311003980120e-01
2.680000000000000071e+01 -1.177889884921013985e-01
2.685000000000000142e+01 -1.166939166171789694e-01
2.689999999999999858e+01 -1.173224970957818108e-01
2.694999999999999929e+01 -1.177567703445658587e-01
2.700000000000000000e+01 -1.188207611055780571e-01
2.705000000000000071e+01 -1.197661230131124299e-01
2.710000000000000142e+01 -1.202153850489782461e-01
2.714999999999999858e+01 -1.211076638794569560e-01
2.719999999999999929e+01 -1.216586700966794110e-01
2.725000000000000000e+01 -1.226281257127869451e-01
2.730000000000000071e+01 -1.235959570036184590e-01
2.735000000000000142e+01 -1.238838720250506065e-01
2.739999999999999858e+01 -1.234605119867072109e-01
2.744999999999999929e+01 -1.243268854668530127e-01
2.750000000000000000e+01 -1.239247249655194699e-01
2.755000000000000071e+01 -1.232120817648379996e-01
2.760000000000000142e+01 -1.234620838619047284e-01
2.764999999999999858e+01 -1.240152623947962662e-01
2.769999999999999929e+01 -1.214194489335302107e-01
2.775000000000000000e+01 -1.211599280644604232e-01
2.780000000000000071e+01 -1.210308214774677704e-01
2.785000000000000142e+01 -1.215854851435814871e-01
2.789999999999999858e+01 -1.117819538745548208e-01
2.794999999999999929e+01 -1.120482314290701664e-01
2.800000000000000000e+01 -1.148452955165926576e-01
2.805000000000000071e+01 -1.147750170556818827e-01
2.810000000000000142e+01 -1.165857435872667408e-01
2.814999999999999858e+01 -1.186412102764657778e-01
2.819999999999999929e+01 -1.190375957967473725e-01
2.825000000000000000e+01 -1.227854994259796190e-01
2.830000000000000071e+01 -1.236150120771134509e-01
2.835000000000000142e+01 -1.236259839715289910e-01
2.839999999999999858e+01 -1.225869829177242548e-01
2.844999999999999929e+01 -1.208173840553112416e-01
2.850000000000000000e+01 -1.201911765761378564e-01
2.855000000000000071e+01 -1.204668248865388425e-01
2.860000000000000142e+01 -1.210136029511954397e-01
2.864999999999999858e+01 -1.212657807194180981e-01
2.869999999999999929e+01 -1.210711366035383402e-01
2.875000000000000000e+01 -1.188116789484244401e-01
2.880000000000000071e+01 -1.176853084936595462e-01
2.885000000000000142e+01 -1.176956082838950673e-01
2.889999999999999858e+01 -1.181657265848327087e-01
2.894999999999999929e+01 -1.168463845538219303e-01
2.900000000000000000e+01 -1.152833917170839745e-01
2.905000000000000071e+01 -1.154114476640076131e-01
2.910000000000000142e+01 -1.136601586408303444e-01
2.914999999999999858e+01 -1.195551785479001261e-01
2.919999999999999929e+01 -1.203310507287983500e-01
2.925000000000000000e+01 -1.190619903356868320e-01
2.930000000000000071e+01 -1.198066672214723599e-01
2.935000000000000142e+01 -1.186376094364445383e-01
2.939999999999999858e+01 -1.185718425941085646e-01
2.944999999999999929e+01 -1.179955789855765269e-01
2.950000000000000000e+01 -1.171908226956436400e-01
2.955000000000000071e+01 -1.153340151809987141e-01
2.960000000000000142e+01 -1.139655368235800020e-01
2.964999999999999858e+01 -1.149512159040046583e-01
2.969999999999999929e+01 -1.154865354704880664e-01
2.975000000000000000e+01 -1.155583101063502177e-01
2.980000000000000071e+01 -1.155431218674386751e-01
2.985000000000000142e+01 -1.205061840248014410e-01
2.989999999999999858e+01 -1.237775985615091751e-01
2.994999999999999929e+01 -1.225262566982900092e-01
3.000000000000000000e+01 -1.262705529376649538e-01
3.005000000000000071e+01 -1.254881143686118194e-01
3.010000000000000142e+01 -1.252545430358193990e-01
3.014999999999999858e+01 -1.268155899128828590e-01
3.019999999999999929e+01 -1.296432754157308409e-01
3.025000000000000000e+01 -1.307804855800825672e-01
3.030000000000000071e+01 -1.323481440469187753e-01
3.035000000000000142e+01 -1.365490027094873327e-01
3.039999999999999858e+01 -1.351496008506172519e-01
3.044999999999999929e+01 -1.332802261133301247e-01
3.050000000000000000e+01 -1.317625287229017561e-01
3.055000000000000071e+01 -1.333133010939873131e-01
3.060000000000000142e+01 -1.319435055510359001e-01
3.064999999999999858e+01 -1.326584798253056807e-01
3.069999999999999929e+01 -1.356998451426844055e-01
3.075000000000000000e+01 -1.358791705214329737e-01
3.080000000000000071e+01 -1.364582029465158386e-01
3.085000000000000142e+01 -1.357164048186351724e-01
3.089999999999999858e+01 -1.344989672864773111e-01
3.094999999999999929e+01 -1.346609170444128256e-01
3.100000000000000000e+01 -1.352547864416822898e-01
3.105000000000000071e+01 -1.345677031052421868e-01
3.110000000000000142e+01 -1.342751263965228647e-01
3.114999999999999858e+01 -1.346637500580679381e-01
3.119999999999999929e+01 -1.333706568185784591e-01
3.125000000000000000e+01 -1.352051354005189554e-01
3.130000000000000071e+01 -1.355872658336751135e-01
3.135000000000000142e+01 -1.345830362675677072e-01
3.139999999999999858e+01 -1.347253364173522927e-01
3.144999999999999929e+01 -1.341016524440326319e-01
3.150000000000000000e+01 -1.338764813452456015e-01
3.155000000000000071e+01 -1.319709070185120792e-01
3.160000000000000142e+01 -1.300787037467278084e-01
3.164999999999999858e+01 -1.295453614114232821e-01
3.169999999999999929e+01 -1.280489880367784161e-01
3.175000000000000000e+01 -1.303204024697977303e-01
3.180000000000000071e+01 -1.301227535033694094e-01
3.185000000000000142e+01 -1.295686788542657619e-01
3.189999999999999858e+01 -1.296734780712068547e-01
3.194999999999999929e+01 -1.289885749400372650e-01
3.200000000000000000e+01 -1.289959209265618967e-01
3.204999999999999716e+01 -1.315133322545777306e-01
3.210000000000000142e+01 -1.303992353671745430e-01
3.214999999999999858e+01 -1.303530879508581763e-01
3.220000000000000284e+01 -1.295010929542068923e-01
3.225000000000000000e+01 -1.289599291969075745e-01
3.229999999999999716e+01 -1.284251567874141464e-01
3.235000000000000142e+01 -1.282770798339049056e-01
3.239999999999999858e+01 -1.270390295728171248e-01
3.245000000000000284e+01 -1.277961840151897732e-01
3.250000000000000000e+01 -1.302719909051519853e-01
3.254999999999999716e+01 -1.299217223339012850e-01
3.260000000000000142e+01 -1.298280735268813602e-01
3.264999999999999858e+01 -1.280900456740658999e-01
3.270000000000000284e+01 -1.268959970629645051e-01
3.275000000000000000e+01 -1.254675680416444672e-01
3.279999999999999716e+01 -1.268933997420695348e-01
3.285000000000000142e+01 -1.264082613590858106e-01
3.289999999999999858e+01 -1.246323870466041761e-01
3.295000000000000284e+01 -1.223769228052346142e-01
3.300000000000000000e+01 -1.221015398715564193e-01
3.304999999999999716e+01 -1.196130599010822859e-01
3.310000000000000142e+01 -1.186957072235886729e-01
3.314999999999999858e+01 -1.180881206771591946e-01
3.320000000000000284e+01 -1.177237965137122172e-01
3.325000000000000000e+01 -1.170811485979351696e-01
3.329999999999999716e+01 -1.148548575650864267e-01
3.335000000000000142e+01 -1.129392133436366852e-01
3.339999999999999858e+01 -1.134867108968519861e-01
3.345000000000000284e+01 -1.134390476878074927e-01
3.350000000000000000e+01 -1.125847343200033629e-01
3.354999999999999716e+01 -1.123156386063379752e-01
3.360000000000000142e+01 -1.107202229503718854e-01
3.364999999999999858e+01 -1.096999890268076094e-01
3.370000000000000284e+01 -1.094637946585879096e-01
3.375000000000000000e+01 -1.091376202305454346e-01
3.379999999999999716e+01 -1.087288249906572801e-01
3.385000000000000142e+01 -1.068460984254813728e-01
3.389999999999999858e+01 -1.057670719443060958e-01
3.395000000000000284e+01 -1.050683255467484145e-01
3.400000000000000000e+01 -1.039807864609387095e-01
3.404999999999999716e+01 -1.032369028271443306e-01
3.410000000000000142e+01 -1.027119580169314483e-01
3.414999999999999858e+01 -1.023608297103279358e-01
3.420000000000000284e+01 -1.015212623826827337e-01
3.425000000000000000e+01 -1.006853727826628464e-01
3.429999999999999716e+01 -9.973941440770407729e-02
3.435000000000000142e+01 -9.917403999139839943e-02
3.439999999999999858e+01 -9.736648814595839918e-02
3.445000000000000284e+01 -9.608478514921897640e-02
3.450000000000000000e+01 -9.500065267458603080e-02
3.454999999999999716e+01 -9.280714001070484998e-02
3.460000000000000142e+01 -9.134227037541407801e-02
3.464999999999999858e+01 -8.943286711844582182e-02
3.470000000000000284e+01 -8.727168455129244440e-02
3.475000000000000000e+01 -8.399861711451632462e-02
3.479999999999999716e+01 -8.296366426991305665e-02
3.485000000000000142e+01 -8.470103648927748696e-02
3.489999999999999858e+01 -8.395475364813552444e-02
3.495000000000000284e+01 -8.150197797590191806e-02
3.500000000000000000e+01 -8.142116430192496146e-02
3.504999999999999716e+01 -8.127414178844552528e-02
3.510000000000000142e+01 -8.086342278946517803e-02
3.514999999999999858e+01 -7.940608549679789574e-02
3.520000000000000284e+01 -7.814194828226252165e-02
3.525000000000000000e+01 -7.753338080429142409e-02
3.529999999999999716e+01 -7.752881979225315079e-02
3.535000000000000142e+01 -7.804852402971328151e-02
3.539999999999999858e+01 -7.678076169400741002e-02
3.545000000000000284e+01 -7.593262372381223702e-02
3.550000000000000000e+01 -7.521973221070084314e-02
3.554999999999999716e+01 -7.455401388636083426e-02
3.560000000000000142e+01 -7.348170138992608791e-02
3.564999999999999858e+01 -7.324634866371944331e-02
3.570000000000000284e+01 -7.368378862152080711e-02
3.575000000000000000e+01 -7.272352293324085837e-02
3.579999999999999716e+01 -7.440627828331977667e-02
3.585000000000000142e+01 -7.401260782081009459e-02
3.589999999999999858e+01 -7.305258399160534377e-02
3.595000000000000284e+01 -7.267728033123216358e-02
3.600000000000000000e+01 -7.156862699983514153e-02
3.604999999999999716e+01 -7.024063892736895354e-02
3.610000000000000142e+01 -6.899485624688105057e-02
3.614999999999999858e+01 -6.951982653519137023e-02
3.620000000000000284e+01 -7.133024256115930162e-02
3.625000000000000000e+01 -7.046296160126183650e-02
3.629999999999999716e+01 -6.950904816607164638e-02
3.635000000000000142e+01 -6.951507645167169513e-02
3.639999999999999858e+01 -6.977142063726352039e-02
3.645000000000000284e+01 -6.909624830350928615e-02
3.650000000000000000e+01 -6.823288972919233641e-02
3.654999999999999716e+01 -6.736948597693719065e-02
3.660000000000000142e+01 -6.792979718815010670e-02
3.664999999999999858e+01 -6.859207480158677206e-02
3.670000000000000284e+01 -6.809851583272245878e-02
3.675000000000000000e+01 -6.740218606886314023e-02
3.679999999999999716e+01 -8.271542783937405052e-02
3.685000000000000142e+01 -8.203589926955108524e-02
3.689999999999999858e+01 -8.121854187947571968e-02
3.695000000000000284e+01 -8.101668818545944284e-02
3.700000000000000000e+01 -8.430736107189497341e-02
3.704999999999999716e+01 -8.231161643186113430e-02
3.710000000000000142e+01 -8.362981468364426296e-02
3.714999999999999858e+01 -8.354839576299254167e-02
3.720000000000000284e+01 -8.404370516737705299e-02
3.725000000000000000e+01 -8.521196933646987826e-02
3.729999999999999716e+01 -8.611736573113330795e-02
3.735000000000000142e+01 -8.561857639009408383e-02
3.739999999999999858e+01 -8.540831639170803902e-02
3.745000000000000284e+01 -8.502081707209409311e-02
3.750000000000000000e+01 -7.536190441958942610e-02
3.754999999999999716e+01 -7.572823127184977188e-02
3.760000000000000142e+01 -7.443477720153716948e-02
3.764999999999999858e+01 -7.443987881807907769e-02
3.770000000000000284e+01 -7.316154328664745132e-02
3.775000000000000000e+01 -7.227216804762065516e-02
3.779999999999999716e+01 -7.161890122649298973e-02
3.785000000000000142e+01 -7.262246334159629113e-02
3.789999999999999858e+01 -7.235218650197657031e-02
3.795000000000000284e+01 -7.254219958108262811e-02
3.800000000000000000e+01 -7.159256367351812811e-02
3.804999999999999716e+01 -7.051976735656247108e-02
3.810000000000000142e+01 -7.042901473809859425e-02
3.814999999999999858e+01 -7.093006907906534986e-02
3.820000000000000284e+01 -6.883269230258828864e-02
3.825000000000000000e+01 -6.796050803798925344e-02
3.829999999999999716e+01 -6.823409075497084697e-02
3.835000000000000142e+01 -6.716257477981421586e-02
3.839999999999999858e+01 -6.265928908717428858e-02
3.845000000000000284e+01 -6.252338324242036338e-02
3.850000000000000000e+01 -6.252931330072440674e-02
3.854999999999999716e+01 -6.190497312396477797e-02
3.860000000000000142e+01 -6.568819201477284209e-02
3.864999999999999858e+01 -6.692472877856166236e-02
3.870000000000000284e+01 -6.714068804299588855e-02
3.875000000000000000e+01 -6.684837442361538096e-02
3.879999999999999716e+01 -6.777860772568027048e-02
3.885000000000000142e+01 -6.654421357925395519e-02
3.889999999999999858e+01 -6.547812416209818076e-02
3.895000000000000284e+01 -6.500710735417286612e-02
3.900000000000000000e+01 -6.698044000608291415e-02
3.904999999999999716e+01 -6.705225675386135287e-02
3.910000000000000142e+01 -6.844320328946727761e-02
3.914999999999999858e+01 -6.760725806691811335e-02
3.920000000000000284e+01 -6.562459182638714916e-02
3.925000000000000000e+01 -6.681111592115995812e-02
3.929999999999999716e+01 -6.612642005059295169e-02
3.935000000000000142e+01 -6.844162885688263864e-02
3.939999999999999858e+01 -7.051788541552886369e-02
3.945000000000000284e+01 -7.043160806612745739e-02
3.950000000000000000e+01 -6.982341480212073126e-02
3.954999999999999716e+01 -7.262240914959665339e-02
3.960000000000000142e+01 -7.059231512248406726e-02
3.964999999999999858e+01 -6.710623852989425209e-02
3.970000000000000284e+01 -6.673416759766241657e-02
3.975000000000000000e+01 -6.653712170862420561e-02
3.979999999999999716e+01 -6.745782658443930102e-02
3.985000000000000142e+01 -6.813974395435550002e-02
3.989999999999999858e+01 -6.904559965058874871e-02
3.995000000000000284e+01 -6.958941441219310131e-02
4.000000000000000000e+01 -7.052301871595484384e-02
4.004999999999999716e+01 -7.003874727507550246e-02
4.010000000000000142e+01 -6.907920754502475114e-02
4.014999999999999858e+01 -7.106458811438456924e-02
4.020000000000000284e+01 -6.946679013580177309e-02
4.025000000000000000e+01 -6.927624761330751502e-02
4.029999999999999716e+01 -7.162906670034678569e-02
4.035000000000000142e+01 -7.349994456484008898e-02
4.039999999999999858e+01 -7.410408137144645913e-02
4.045000000000000284e+01 -7.539343372134992005e-02
4.050000000000000000e+01 -7.534418622365790519e-02
4.054999999999999716e+01 -7.554262502751288300e-02
4.060000000000000142e+01 -7.444909991739508126e-02
4.064999999999999858e+01 -7.620197744262724449e-02
4.070000000000000284e+01 -7.530022513366460557e-02
4.075000000000000000e+01 -7.418008848098396613e-02
4.079999999999999716e+01 -7.437427973586195618e-02
4.085000000000000142e+01 -7.344506515803614355e-02
4.089999999999999858e+01 -7.449723375881554810e-02
4.095000000000000284e+01 -7.271300301753605422e-02
4.100000000000000000e+01 -7.268205115568157626e-02
4.104999999999999716e+01 -7.246556004855761457e-02
4.110000000000000142e+01 -7.283509624054264331e-02
4.114999999999999858e+01 -7.153930232506641729e-02
4.120000000000000284e+01 -7.149770995525744910e-02
4.125000000000000000e+01 -7.179727158275303611e-02
4.129999999999999716e+01 -7.173488423333936048e-02
4.135000000000000142e+01 -7.387439891965597027e-02
4.139999999999999858e+01 -7.475473927259332352e-02
4.145000000000000284e+01 -7.535171431595151514e-02
4.150000000000000000e+01 -7.426885612288017247e-02
4.154999999999999716e+01 -7.428660710812751145e-02
4.160000000000000142e+01 -7.477582522484696459e-02
4.164999999999999858e+01 -7.523870163432640201e-02
4.170000000000000284e+01 -7.641984111495521426e-02
4.175000000000000000e+01 -7.507774995411409247e-02
4.179999999999999716e+01 -7.581855411784683973e-02
4.185000000000000142e+01 -6.553541550399281934e-02
4.189999999999999858e+01 -6.572572495996373276e-02
4.195000000000000284e+01 -6.512217224394316328e-02
4.200000000000000000e+01 -6.307905987150551341e-02
4.204999999999999716e+01 -6.247453447685393652e-02
4.210000000000000142e+01 -6.806668443457093709e-02
4.214999999999999858e+01 -6.883771551549709711e-02
4.220000000000000284e+01 -6.750142270320601268e-02
4.225000000000000000e+01 -6.668968563096400182e-02
4.229999999999999716e+01 -6.763452832692473660e-02
4.235000000000000142e+01 -6.662147859509806591e-02
4.239999999999999858e+01 -6.676778819720316505e-02
4.245000000000000284e+01 -6.707709801765712743e-02
4.250000000000000000e+01 -6.782365122189762396e-02
4.254999999999999716e+01 -6.551333670019938993e-02
4.260000000000000142e+01 -6.656235482069533527e-02
4.264999999999999858e+01 -6.642220828156025769e-02
4.270000000000000284e+01 -6.112799586860304113e-02
4.275000000000000000e+01 -6.054334786752599978e-02
4.279999999999999716e+01 -6.010009037056917441e-02
4.285000000000000142e+01 -6.038304648780166289e-02
4.289999999999999858e+01 -6.014106553673392169e-02
4.295000000000000284e+01 -6.094902968114111058e-02
4.300000000000000000e+01 -5.937029346761241860e-02
4.304999999999999716e+01 -6.030052197248390172e-02
4.310000000000000142e+01 -5.960824509894286499e-02
4.314999999999999858e+01 -4.825768120654888582e-02
4.320000000000000284e+01 -5.241352731709666285e-02
4.325000000000000000e+01 -5.560925514585303431e-02
4.329999999999999716e+01 -5.681099570428961576e-02
4.335000000000000142e+01 -5.587712020191495932e-02
4.339999999999999858e+01 -5.800582672906054449e-02
4.345000000000000284e+01 -5.795206731512637932e-02
4.350000000000000000e+01 -5.488387124452456106e-02
4.354999999999999716e+01 -4.334054881803266202e-02
4.360000000000000142e+01 -4.459777153437344960e-02
4.364999999999999858e+01 -4.479849396866700945e-02
4.370000000000000284e+01 -4.630066652756882617e-02
4.375000000000000000e+01 -4.693501299406510618e-02
4.379999999999999716e+01 -4.661286653697407911e-02
4.385000000000000142e+01 -4.648737818048132020e-02
4.389999999999999858e+01 -3.340349094745102831e-02
4.395000000000000284e+01 -1.570986893701894691e-02
4.400000000000000000e+01 -1.030773878202919346e-02
4.404999999999999716e+01 -5.045141583529999876e-03
4.410000000000000142e+01 -5.275321884339669552e-03
4.414999999999999858e+01 -5.795592102629657828e-03
4.420000000000000284e+01 -3.291829591079055081e-03
4.425000000000000000e+01 -1.069468882993956016e-03
4.429999999999999716e+01 -1.358107339994848572e-03
4.435000000000000142e+01 -1.747549717574242581e-03
4.439999999999999858e+01 -1.519016140507277891e-03
4.445000000000000284e+01 -6.144267188986390254e-04
4.450000000000000000e+01 -6.923606167061037648e-04
4.454999999999999716e+01 4.311790247689122925e-03
4.460000000000000142e+01 4.030291102221307542e-02
4.464999999999999858e+01 3.777931402038910147e-02
4.470000000000000284e+01 1.851054923779795608e-02
4.475000000000000000e+01 2.130958552431694991e-02
4.479999999999999716e+01 1.676077982139602407e-02
4.485000000000000142e+01 1.457722247199309991e-02
4.489999999999999858e+01 7.691146677414268176e-03
4.495000000000000284e+01 3.611648815625626355e-03
4.500000000000000000e+01 5.546282115554678274e-03
4.504999999999999716e+01 7.003678751309867778e-03
4.510000000000000142e+01 6.635968120857206089e-03
4.514999999999999858e+01 1.049436423943827038e-02
4.520000000000000284e+01 1.068676996534892280e-02
4.525000000000000000e+01 1.293029166440691317e-02
4.529999999999999716e+01 1.408285318873370683e-02
4.535000000000000142e+01 1.355202229149313556e-02
4.539999999999999858e+01 1.427984025313548330e-02
4.545000000000000284e+01 1.502595506659033624e-02
4.550000000000000000e+01 1.348179335630696717e-02
4.554999999999999716e+01 1.352090279480552479e-02
4.560000000000000142e+01 1.170893310246313643e-02
4.564999999999999858e+01 1.443606504555306966e-02
4.570000000000000284e+01 1.270906221856805615e-02
4.575000000000000000e+01 1.202541923299275256e-02
4.579999999999999716e+01 1.285649615693930381e-02
4.585000000000000142e+01 1.381524616229054363e-02
4.589999999999999858e+01 1.549365992478689280e-02
4.595000000000000284e+01 1.450921218336495046e-02
4.600000000000000000e+01 1.650810365129574964e-02
4.604999999999999716e+01 1.680412753525805519e-02
4.610000000000000142e+01 1.595136865658649747e-02
4.614999999999999858e+01 1.766266022245300410e-02
4.620000000000000284e+01 1.905105432250898609e-02
4.625000000000000000e+01 1.873621101088468119e-02
4.629999999999999716e+01 1.821138177691353568e-02
4.635000000000000142e+01 1.874182851706346006e-02
4.639999999999999858e+01 -4.780400178858013223e-03
4.645000000000000284e+01 -5.051466503899467407e-03
4.650000000000000000e+01 -5.098377489926520650e-03
4.654999999999999716e+01 -3.168273554597227180e-03
4.660000000000000142e+01 -5.360587838808635389e-03
4.664999999999999858e+01 -2.835659058167240044e-03
4.670000000000000284e+01 -8.569324945243839489e-03
4.675000000000000000e+01 -2.705011887103607460e-02
4.679999999999999716e+01 -3.124130933039109131e-02
4.685000000000000142e+01 -3.196649890385619419e-02
4.689999999999999858e+01 -3.863170031631293910e-02
4.695000000000000284e+01 -3.914851903494747515e-02
4.700000000000000000e+01 -4.459614884040948024e-02
4.704999999999999716e+01 -4.469338359716744369e-02
4.710000000000000142e+01 -4.391523960923800901e-02
4.714999999999999858e+01 -4.568642161264998419e-02
4.720000000000000284e+01 -4.521849219136016979e-02
4.725000000000000000e+01 -5.535144795197166623e-02
4.729999999999999716e+01 -5.250000252250602850e-02
4.735000000000000142e+01 -5.941630121207792936e-02
4.739999999999999858e+01 -5.643143709279650755e-02
4.745000000000000284e+01 -5.686439065025901407e-02
4.750000000000000000e+01 -5.827026127366983360e-02
4.754999999999999716e+01 -6.488305681891531895e-02
4.760000000000000142e+01 -6.573234653803805561e-02
4.764999999999999858e+01 -6.506430210033119221e-02
4.770000000000000284e+01 -6.088996412221853172e-02
4.775000000000000000e+01 -6.151942360802611226e-02
4.779999999999999716e+01 -7.020579287065062402e-02
4.785000000000000142e+01 -2.409340011857064728e-02
4.789999999999999858e+01 -2.395235314167594790e-02
4.795000000000000284e+01 -2.407561968532985139e-02
4.800000000000000000e+01 -2.376660547155721309e-02
4.804999999999999716e+01 -2.355919259987970457e-02
4.810000000000000142e+01 -2.335228486281530624e-02
4.814999999999999858e+01 -2.342976371443481268e-02
4.820000000000000284e+01 -2.313091481075527089e-02
4.825000000000000000e+01 -2.180701763366459447e-02
4.829999999999999716e+01 -2.144018540497031472e-02
4.835000000000000142e+01 -2.107285422161408323e-02
4.839999999999999858e+01 -2.083441201855559810e-02
4.845000000000000284e+01 -2.032676151861199931e-02
4.850000000000000000e+01 -2.136696700196265633e-02
4.854999999999999716e+01 -2.000230230458882597e-02
4.860000000000000142e+01 -2.020291009998489637e-02
4.864999999999999858e+01 -1.978611054688191040e-02
4.870000000000000284e+01 -1.935271699800517053e-02
4.875000000000000000e+01 -1.912870007893942986e-02
4.879999999999999716e+01 -1.863171085351220113e-02
4.885000000000000142e+01 -1.800588591241176345e-02
4.889999999999999858e+01 -1.749495926262772602e-02
4.895000000000000284e+01 -1.727151581017602466e-02
4.900000000000000000e+01 -1.786431627346305590e-02
4.904999999999999716e+01 -1.789190040047574162e-02
4.910000000000000142e+01 -1.789448146530955158e-02
4.914999999999999858e+01 -1.763668252943958320e-02
4.920000000000000284e+01 -1.709814264238629367e-02
4.925000000000000000e+01 -1.649122364146285782e-02
4.929999999999999716e+01 -1.717388044783077494e-02
4.935000000000000142e+01 -1.710242590795119783e-02
4.939999999999999858e+01 -1.665525280920812992e-02
4.945000000000000284e+01 -1.660239982419782490e-02
4.950000000000000000e+01 -1.565804087086217558e-02
4.954999999999999716e+01 -1.524777831631748959e-02
4.960000000000000142e+01 -1.480485711650423968e-02
4.964999999999999858e+01 -1.460986291421393322e-02
4.970000000000000284e+01 -1.463609943171115257e-02
4.975000000000000000e+01 -1.408668711802686657e-02
4.979999999999999716e+01 -1.319142203494612191e-02
4.985000000000000142e+01 -1.322648368659778625e-02
4.989999999999999858e+01 -1.251382926828934969e-02
4.995000000000000284e+01 -1.212897028230293557e-02
5.000000000000000000e+01 -1.197017645453734257e-02
5.004999999999999716e+01 -1.189422583252044453e-02
5.010000000000000142e+01 -1.156838562157797359e-02
5.014999999999999858e+01 -1.102419957959205159e-02
5.020000000000000284e+01 -1.106143505187776738e-02
5.025000000000000000e+01 -8.241924484118126962e-03
5.029999999999999716e+01 -8.606051559032358578e-03
5.035000000000000142e+01 -8.445642946853631691e-03
5.039999999999999858e+01 -8.575501151171978712e-03
5.045000000000000284e+01 -8.944680666514251768e-03
5.050000000000000000e+01 -7.596150620415674862e-03
5.054999999999999716e+01 -7.841720954243317984e-03
5.060000000000000142e+01 -7.943069610525732918e-03
5.064999999999999858e+01 -7.822926147603652403e-03
5.070000000000000284e+01 -7.578985982441421507e-03
5.075000000000000000e+01 -7.342682725190907873e-03
5.079999999999999716e+01 -7.043520005532465274e-03
5.085000000000000142e+01 -6.649920800092658062e-03
5.089999999999999858e+01 -6.333115296901610340e-03
5.095000000000000284e+01 -5.761371263328975319e-03
5.100000000000000000e+01 -5.653296942761889751e-03
5.104999999999999716e+01 -4.696017103349008417e-03
5.110000000000000142e+01 -4.322599090205350887e-03
5.114999999999999858e+01 -3.705497205973179355e-03
5.120000000000000284e+01 -3.712469849060589556e-03
5.125000000000000000e+01 -3.170630408664184760e-03
5.129999999999999716e+01 -3.229037770489176506e-03
5.135000000000000142e+01 -2.791277335426058017e-03
5.139999999999999858e+01 -1.774177642005423045e-03
5.145000000000000284e+01 -9.688264910893330415e-04
5.150000000000000000e+01 3.212770060794872492e-04
5.154999999999999716e+01 1.701918020640700050e-03
5.160000000000000142e+01 2.858927563586921312e-03
5.164999999999999858e+01 3.838101511200245775e-03
5.170000000000000284e+01 4.516566006466198741e-03
5.175000000000000000e+01 5.419048134715021350e-03
5.179999999999999716e+01 5.791728506970714868e-03
5.185000000000000142e+01 5.509601925524685792e-03
5.189999999999999858e+01 6.274314741255625043e-03
5.195000000000000284e+01 6.898323296380863036e-03
5.200000000000000000e+01 7.864578023162446460e-03
5.204999999999999716e+01 8.331596479014821005e-03
5.210000000000000142e+01 8.738256225809546210e-03
5.214999999999999858e+01 9.705954601232911691e-03
5.220000000000000284e+01 1.063896398873588438e-02
5.225000000000000000e+01 1.143151791277750504e-02
5.229999999999999716e+01 1.230536172665726465e-02
5.235000000000000142e+01 1.258623524230849215e-02
5.239999999999999858e+01 1.266246889347344938e-02
5.245000000000000284e+01 1.368953504945722571e-02
5.250000000000000000e+01 1.377036157504917674e-02
5.254999999999999716e+01 1.305243474290163075e-02
5.260000000000000142e+01 1.349688191471034790e-02
5.264999999999999858e+01 1.453126882716671529e-02
5.270000000000000284e+01 1.488107556956737819e-02
5.275000000000000000e+01 1.518391581437917963e-02
5.279999999999999716e+01 1.579520029550474450e-02
5.285000000000000142e+01 1.632155786838672754e-02
5.289999999999999858e+01 1.718170330413149732e-02
5.295000000000000284e+01 1.728958078398781448e-02
5.300000000000000000e+01 1.769777315407477375e-02
5.304999999999999716e+01 1.762004048934990783e-02
5.310000000000000142e+01 1.818867178442293633e-02
5.314999999999999858e+01 1.897916136182908192e-02
5.320000000000000284e+01 1.960665819600625540e-02
5.325000000000000000e+01 2.089827760858896724e-02
5.329999999999999716e+01 2.178252357415844803e-02
5.335000000000000142e+01 2.192541042272046214e-02
5.339999999999999858e+01 2.108904538292657310e-02
5.345000000000000284e+01 2.085040752279901724e-02
5.350000000000000000e+01 2.013351809790025690e-02
5.354999999999999716e+01 1.991386233111466786e-02
5.360000000000000142e+01 2.029943236525741032e-02
5.364999999999999858e+01 2.060883609146462250e-02
5.370000000000000284e+01 2.085408884059176265e-02
5.375000000000000000e+01 1.991471320608550685e-02
5.379999999999999716e+01 2.058049906701778578e-02
5.385000000000000142e+01 2.073989827786193105e-02
5.389999999999999858e+01 2.031729931258296692e-02
5.395000000000000284e+01 2.066262219616035734e-02
5.400000000000000000e+01 2.019638669670806644e-02
5.404999999999999716e+01 1.987958335468008667e-02
5.410000000000000142e+01 1.916355175962150201e-02
5.414999999999999858e+01 1.913954873432159240e-02
5.420000000000000284e+01 1.923395873759673608e-02
5.425000000000000000e+01 1.865326488819283104e-02
5.429999999999999716e+01 1.865471894638112346e-02
5.435000000000000142e+01 1.822297376696769070e-02
5.439999999999999858e+01 1.857208251636549914e-02
5.445000000000000284e+01 1.877400053464644766e-02
5.450000000000000000e+01 1.813162175789490710e-02
5.454999999999999716e+01 1.789593329119658002e-02
5.460000000000000142e+01 1.662209351008308439e-02
5.464999999999999858e+01 1.569933868833341822e-02
5.470000000000000284e+01 1.560602814251215407e-02
5.475000000000000000e+01 1.586915720651128209e-02
5.479999999999999716e+01 1.643844542302685952e-02
5.485000000000000142e+01 1.541812242526538479e-02
5.489999999999999858e+01 1.562509378675160793e-02
5.495000000000000284e+01 1.333717332612220120e-02
5.500000000000000000e+01 1.420411346557631620e-02
5.504999999999999716e+01 1.431027557154378009e-02
5.510000000000000142e+01 1.366774597816522614e-02
5.514999999999999858e+01 1.290902188451820837e-02
5.520000000000000284e+01 1.325630740268247260e-02
5.525000000000000000e+01 1.420826566309475562e-02
5.529999999999999716e+01 1.488974753483767247e-02
5.535000000000000142e+01 1.583255708586829916e-02
5.539999999999999858e+01 1.580020417733968285e-02
5.545000000000000284e+01 1.555300876748909843e-02
5.550000000000000000e+01 1.430652022029044006e-02
5.554999999999999716e+01 1.474909999618832616e-02
5.560000000000000142e+01 1.341531712217748813e-02
5.564999999999999858e+01 1.407203724037995110e-02
5.570000000000000284e+01 1.354517039117433298e-02
5.575000000000000000e+01 1.397803997050560930e-02
5.579999999999999716e+01 1.417564956108534335e-02
5.585000000000000142e+01 1.376715504834025681e-02
5.589999999999999858e+01 1.370917312783036246e-02
5.595000000000000284e+01 1.412163318425052778e-02
5.600000000000000000e+01 1.450529043013252563e-02
5.604999999999999716e+01 1.533727003119407517e-02
5.610000000000000142e+01 1.532139358003568180e-02
5.614999999999999858e+01 1.544164409612942476e-02
5.620000000000000284e+01 1.538271536565390986e-02
5.625000000000000000e+01 1.604348915268889036e-02
5.629999999999999716e+01 1.606497768612347513e-02
5.635000000000000142e+01 1.460216762656114768e-02
5.639999999999999858e+01 1.434257497665779486e-02
5.645000000000000284e+01 1.437911278937965311e-02
5.650000000000000000e+01 1.387828981309253452e-02
5.654999999999999716e+01 1.403914549658257654e-02
5.660000000000000142e+01 1.409188049218871794e-02
5.664999999999999858e+01 1.417517016406472791e-02
5.670000000000000284e+01 1.404008559304063646e-02
5.675000000000000000e+01 1.401737846596417571e-02
5.679999999999999716e+01 1.204117209499614219e-02
5.685000000000000142e+01 1.202784060060796932e-02
5.689999999999999858e+01 1.195768106694058801e-02
5.695000000000000284e+01 1.225730514257878691e-02
5.700000000000000000e+01 1.222423579461956455e-02
5.704999999999999716e+01 1.218589676149757668e-02
5.710000000000000142e+01 1.254460079458527208e-02
5.714999999999999858e+01 1.280283581443839198e-02
5.720000000000000284e+01 1.278974330729048918e-02
5.725000000000000000e+01 1.282221620382499420e-02
5.729999999999999716e+01 1.274832650961811413e-02
5.735000000000000142e+01 1.252930488186437645e-02
5.739999999999999858e+01 1.244119399078353477e-02
5.745000000000000284e+01 1.308399523377231852e-02
5.750000000000000000e+01 1.268439859748961979e-02
5.754999999999999716e+01 1.290984319010617283e-02
5.760000000000000142e+01 1.420194799923315924e-02
5.764999999999999858e+01 1.492034970872055041e-02
5.770000000000000284e+01 1.481435678538029974e-02
5.775000000000000000e+01 1.436583327574856780e-02
5.779999999999999716e+01 1.434013199525484630e-02
5.785000000000000142e+01 1.439993901012944291e-02
5.789999999999999858e+01 1.406814248572231356e-02
5.795000000000000284e+01 1.433411131938165488e-02
5.800000000000000000e+01 1.414607853856251346e-02
5.804999999999999716e+01 1.380908516149419521e-02
5.810000000000000142e+01 1.358019010838323014e-02
5.814999999999999858e+01 1.400793548347576377e-02
5.820000000000000284e+01 1.379449023478965253e-02
5.825000000000000000e+01 1.409798325223566781e-02
5.829999999999999716e+01 1.418542675103610234e-02
5.835000000000000142e+01 1.427344883686039456e-02
5.839999999999999858e+01 1.397988570639743452e-02
5.845000000000000284e+01 1.387892868624544980e-02
5.850000000000000000e+01 1.386458423128223739e-02
5.854999999999999716e+01 1.379536801434406469e-02
5.860000000000000142e+01 1.353499619109980318e-02
5.864999999999999858e+01 1.327841614057000651e-02
5.870000000000000284e+01 1.336079899775571671e-02
5.875000000000000000e+01 1.380201854855196350e-02
5.879999999999999716e+01 1.352682515595702781e-02
5.885000000000000142e+01 1.342465635948794124e-02
5.889999999999999858e+01 1.349596876128001180e-02
5.895000000000000284e+01 1.367242593303250563e-02
5.900000000000000000e+01 1.447666559092724084e-02
5.904999999999999716e+01 1.444797020366015219e-02
5.910000000000000142e+01 1.430430390865223937e-02
5.914999999999999858e+01 1.417158138470508283e-02
5.920000000000000284e+01 1.423970672227747869e-02
5.925000000000000000e+01 1.388086474249578157e-02
5.929999999999999716e+01 1.368182594699212350e-02
5.935000000000000142e+01 1.377179787282208426e-02
5.939999999999999858e+01 1.372644570372493107e-02
5.945000000000000284e+01 1.408611971619278327e-02
5.950000000000000000e+01 1.369057993222588809e-02
5.954999999999999716e+01 1.396539603611651921e-02
5.960000000000000142e+01 1.377482948588077023e-02
5.964999999999999858e+01 1.367052294515371663e-02
5.970000000000000284e+01 1.425491520842860939e-02
5.975000000000000000e+01 1.440897017465274724e-02
5.979999999999999716e+01 1.459906055126421187e-02
5.985000000000000142e+01 1.486929777328407920e-02
5.989999999999999858e+01 1.457883895681376905e-02
5.995000000000000284e+01 1.469192450229348662e-02
6.000000000000000000e+01 1.392210532415422836e-02
6.004999999999999716e+01 1.364025488922256286e-02
6.010000000000000142e+01 1.338656851634772646e-02
6.014999999999999858e+01 1.346776172504334304e-02
6.020000000000000284e+01 1.296008095422907305e-02
6.025000000000000000e+01 1.304252921809102503e-02
6.029999999999999716e+01 1.206152528422491099e-02
6.035000000000000142e+01 1.160065784764237849e-02
6.039999999999999858e+01 1.112335075495577905e-02
6.045000000000000284e+01 1.186025835239135073e-02
6.050000000000000000e+01 1.186917104991089787e-02
6.054999999999999716e+01 1.157252847597557525e-02
6.060000000000000142e+01 1.124212641055333251e-02
6.064999999999999858e+01 1.167779044229278786e-02
6.070000000000000284e+01 1.183529078233648557e-02
6.075000000000000000e+01 1.108498976274082011e-02
6.079999999999999716e+01 1.004387290387034198e-02
6.085000000000000142e+01 9.535718887175585051e-03
6.089999999999999858e+01 9.032318744882380721e-03
6.095000000000000284e+01 8.761711112990884162e-03
6.100000000000000000e+01 8.119991012401451408e-03
6.104999999999999716e+01 7.026686341881260150e-03
6.110000000000000142e+01 6.664328736139940416e-03
6.114999999999999858e+01 6.962451947646509584e-03
6.120000000000000284e+01 6.884159503414807174e-03
6.125000000000000000e+01 6.682801388961362617e-03
6.129999999999999716e+01 6.048239933088503557e-03
6.135000000000000142e+01 5.355986702412579570e-03
6.139999999999999858e+01 5.521079331067090326e-03
6.145000000000000284e+01 4.977768172465566604e-03
6.150000000000000000e+01 4.845777755385295010e-03
6.154999999999999716e+01 4.715183188469185965e-03
6.160000000000000142e+01 4.592224740886395422e-03
6.164999999999999858e+01 5.053455662082980554e-03
6.170000000000000284e+01 4.786216512209297801e-03
6.175000000000000000e+01 4.485948104707855252e-03
6.179999999999999716e+01 4.001065595856465561e-03
6.185000000000000142e+01 3.830602137193437392e-03
6.189999999999999858e+01 3.906483527438925525e-03
6.195000000000000284e+01 3.006889826701719670e-03
6.200000000000000000e+01 2.684355191620127565e-03
6.204999999999999716e+01 2.379500095897562131e-03
6.210000000000000142e+01 2.400218239317353664e-03
6.214999999999999858e+01 2.481812920027716245e-03
6.220000000000000284e+01 2.510820755201855891e-03
6.225000000000000000e+01 2.013411262599419313e-03
6.229999999999999716e+01 2.016867397432084950e-03
6.235000000000000142e+01 1.847329447587949328e-03
6.239999999999999858e+01 1.254648504616044180e-03
6.245000000000000284e+01 9.539012354143818363e-04
6.250000000000000000e+01 2.800383932265130150e-04
6.254999999999999716e+01 -1.381520952843774761e-04
6.260000000000000142e+01 -7.597806688280885545e-04
6.264999999999999858e+01 -1.023710215917761693e-03
6.270000000000000284e+01 -7.896270202438902168e-04
6.275000000000000000e+01 -1.061834027037209275e-03
6.279999999999999716e+01 -6.201309984928774508e-04
6.285000000000000142e+01 -4.809923242150517431e-04
6.289999999999999858e+01 -1.738700577315739843e-03
6.295000000000000284e+01 -2.389768846849787357e-03
6.300000000000000000e+01 -2.609843122715490692e-03
6.304999999999999716e+01 -3.299433170248813364e-03
6.310000000000000142e+01 -3.244022750626734865e-03
6.314999999999999858e+01 -2.780524907999150624e-03
6.320000000000000284e+01 -3.530872077176101884e-03
6.325000000000000000e+01 -3.437320999820915515e-03
6.329999999999999716e+01 -2.996656655844494917e-03
6.335000000000000142e+01 -3.907088055056986281e-03
6.339999999999999858e+01 -3.394676867572324428e-03
6.345000000000000284e+01 -3.548747366731453030e-03
6.350000000000000000e+01 -3.661398479729329782e-03
6.354999999999999716e+01 -3.869731567975070573e-03
6.360000000000000142e+01 -3.850790804747348389e-03
6.364999999999999858e+01 -3.818578936122943475e-03
6.370000000000000284e+01 -3.019063381758529951e-03
6.375000000000000000e+01 -2.825539773410979966e-03
6.379999999999999716e+01 -2.555339378173959383e-03
6.385000000000000142e+01 -2.711534740424362266e-03
6.389999999999999858e+01 -1.862921720431381565e-04
6.395000000000000284e+01 -3.412127263122804186e-04
6.400000000000000000e+01 -7.370347564778960761e-04
6.404999999999999716e+01 -8.808280467034300268e-04
6.409999999999999432e+01 -5.631392698578002124e-04
6.415000000000000568e+01 1.338363769479355091e-04
6.420000000000000284e+01 -1.186034913378169249e-04
6.425000000000000000e+01 -7.512976665839946533e-04
6.429999999999999716e+01 -1.605290990443668155e-03
6.434999999999999432e+01 -1.496274309547447265e-03
6.440000000000000568e+01 -1.904641793689287356e-03
6.445000000000000284e+01 -2.051680786531975137e-03
6.450000000000000000e+01 -1.743718774174218659e-03
6.454999999999999716e+01 -1.615876378564664239e-03
6.459999999999999432e+01 -2.211060311533427462e-03
6.465000000000000568e+01 -2.383697234279463176e-03
6.470000000000000284e+01 -2.247272602866176496e-03
6.475000000000000000e+01 -2.162422260681706471e-03
6.479999999999999716e+01 -2.439789611564372861e-03
6.484999999999999432e+01 -2.411578340867823276e-03
6.490000000000000568e+01 -2.259277714987223146e-03
6.495000000000000284e+01 -2.091176022788571089e-03
6.500000000000000000e+01 -2.035096899865594493e-03
6.504999999999999716e+01 -2.233569566815360626e-03
6.509999999999999432e+01 -2.161011900285400925e-03
6.515000000000000568e+01 -1.506523626680809523e-03
6.520000000000000284e+01 -1.777480797659542920e-03
6.525000000000000000e+01 -1.806623392750113070e-03
6.529999999999999716e+01 -1.926143531022702542e-03
6.534999999999999432e+01 -1.926223039996060628e-03
6.540000000000000568e+01 -1.891446048992703527e-03
6.545000000000000284e+01 -1.549249996041854836e-03
6.550000000000000000e+01 -1.699566734026941670e-03
6.554999999999999716e+01 -1.552917538917530406e-03
6.559999999999999432e+01 -1.564167173389993106e-03
6.565000000000000568e+01 -7.970859245944969963e-04
6.570000000000000284e+01 -1.012268907831657483e-03
6.575000000000000000e+01 -1.143189450399874699e-03
6.579999999999999716e+01 -8.664161232158327803e-04
6.584999999999999432e+01 -3.984456358028984325e-04
6.590000000000000568e+01 -8.909263169758815243e-04
6.595000000000000284e+01 -1.606617233550899394e-03
6.600000000000000000e+01 -1.593113264570580239e-03
6.604999999999999716e+01 -1.835019179882351652e-03
6.609999999999999432e+01 -1.743348432415569530e-03
6.615000000000000568e+01 -2.376906315134962207e-03
6.620000000000000284e+01 -1.836955189245483358e-03
6.625000000000000000e+01 -1.991859643881412067e-03
6.629999999999999716e+01 -2.255566091471775548e-03
6.634999999999999432e+01 -2.354327359573853574e-03
6.640000000000000568e+01 -2.168831822677485567e-03
6.645000000000000284e+01 -1.958591266925122608e-03
6.650000000000000000e+01 -2.503701429248500129e-03
6.654999999999999716e+01 -1.997527319068344472e-03
6.659999999999999432e+01 -1.473937643854923187e-03
6.665000000000000568e+01 -1.810130185368187886e-03
6.670000000000000284e+01 -1.843874323240292726e-03
6.675000000000000000e+01 -2.085152083937252387e-03
6.679999999999999716e+01 -2.270558043028752214e-03
6.684999999999999432e+01 -2.633599779093942061e-03
6.690000000000000568e+01 -2.656244539651911579e-03
6.695000000000000284e+01 -2.961141569184630885e-03
6.700000000000000000e+01 -3.211021161417280251e-03
6.704999999999999716e+01 -3.552783209299708537e-03
6.709999999999999432e+01 -3.324777811507808548e-03
6.715000000000000568e+01 -3.476303584638548109e-03
6.720000000000000284e+01 -3.711860130187548661e-03
6.725000000000000000e+01 -3.455800411852483732e-03
6.729999999999999716e+01 -3.492581003782573024e-03
6.734999999999999432e+01 -3.470231473078346732e-03
6.740000000000000568e+01 -3.368379534732357690e-03
6.745000000000000284e+01 -3.141445368645581597e-03
6.750000000000000000e+01 -3.225830357098359406e-03
6.754999999999999716e+01 -3.005806062540440030e-03
6.759999999999999432e+01 -2.607102386680185731e-03
6.765000000000000568e+01 -2.820420210510979006e-03
6.770000000000000284e+01 -3.553967613285262308e-03
6.775000000000000000e+01 -3.803965102158417440e-03
6.779999999999999716e+01 -4.098305429685864150e-03
6.784999999999999432e+01 -3.573638925617611713e-03
6.790000000000000568e+01 -3.170805414417775334e-03
6.795000000000000284e+01 -3.195071746226574739e-03
6.800000000000000000e+01 -3.300221870017148486e-03
6.804999999999999716e+01 -3.236115256896507017e-03
6.809999999999999432e+01 -4.382218763554442120e-03
6.815000000000000568e+01 -4.104781883454742576e-03
6.820000000000000284e+01 -4.112991429297900917e-03
6.825000000000000000e+01 -4.085043939058465544e-03
6.829999999999999716e+01 -4.020297745192083320e-03
6.834999999999999432e+01 -3.648558397929661107e-03
6.840000000000000568e+01 -3.228247277281361561e-03
6.845000000000000284e+01 -3.386599241100207627e-03
6.850000000000000000e+01 -3.317836597436966007e-03
6.854999999999999716e+01 -2.752214933597783506e-03
6.859999999999999432e+01 -3.203709896283023825e-03
6.865000000000000568e+01 -3.270352580843293409e-03
6.870000000000000284e+01 -3.052779048793387556e-03
6.875000000000000000e+01 -2.834486082492326982e-03
6.879999999999999716e+01 -3.106839167032412335e-03
6.884999999999999432e+01 -3.337975780151564414e-03
6.890000000000000568e+01 -3.274656963094870268e-03
6.895000000000000284e+01 -3.309236817509571878e-03
6.900000000000000000e+01 -3.378499195772068781e-03
6.904999999999999716e+01 -3.206178460570733094e-03
6.909999999999999432e+01 -3.207613667872420780e-03
6.915000000000000568e+01 -2.940329895089363946e-03
6.920000000000000284e+01 -2.626371968372607970e-03
6.925000000000000000e+01 -3.234205077894450418e-03
6.929999999999999716e+01 -3.374586780060145983e-03
6.934999999999999432e+01 -3.569904386064775680e-03
6.940000000000000568e+01 -3.840996735909604689e-03
6.945000000000000284e+01 -3.827457765502246048e-03
6.950000000000000000e+01 -4.118444523060697804e-03
6.954999999999999716e+01 -4.754129326498338949e-03
6.959999999999999432e+01 -5.094974974810149645e-03
6.965000000000000568e+01 -4.738707661797420673e-03
6.970000000000000284e+01 -4.609131093395291319e-03
6.975000000000000000e+01 -4.751085414106931415e-03
6.979999999999999716e+01 -4.498417627661759587e-03
6.984999999999999432e+01 -4.207830988304284842e-03
6.990000000000000568e+01 -2.915915015225237130e-03
6.995000000000000284e+01 -2.202679406131298218e-03
7.000000000000000000e+01 -2.499593007264313323e-03
7.004999999999999716e+01 -8.256618721451016839e-04
7.009999999999999432e+01 -8.814955982766502695e-04
7.015000000000000568e+01 -9.097430115396225227e-04
7.020000000000000284e+01 -1.458523182544570369e-03
7.025000000000000000e+01 -1.221887307125588910e-03
7.029999999999999716e+01 -1.452591031304740089e-03
7.034999999999999432e+01 -1.966504360863292802e-03
7.040000000000000568e+01 -2.474865656945204103e-03
7.045000000000000284e+01 -2.945158094075066985e-03
7.050000000000000000e+01 -2.134367232645046752e-03
7.054999999999999716e+01 -1.985169118311504860e-03
7.059999999999999432e+01 -1.947697689753757335e-03
7.065000000000000568e+01 -2.927104769434625640e-03
7.070000000000000284e+01 -2.115532409674712819e-03
7.075000000000000000e+01 -2.076179647846951044e-03
7.079999999999999716e+01 -2.213452178751810096e-03
7.084999999999999432e+01 -2.132606213550199657e-03
7.090000000000000568e+01 -1.733127001687372786e-03
7.095000000000000284e+01 -1.595349010163325939e-03
7.100000000000000000e+01 -2.008309376764288827e-03
7.104999999999999716e+01 -2.520639873234524920e-03
7.109999999999999432e+01 -2.521610466804569042e-03
7.115000000000000568e+01 -2.925418760967333359e-03
7.120000000000000284e+01 -3.192793569444049399e-03
7.125000000000000000e+01 -3.115955977162718910e-03
7.129999999999999716e+01 -3.323971920048134684e-03
7.134999999999999432e+01 -3.368027442376883823e-03
7.140000000000000568e+01 -3.034189056859124684e-03
7.145000000000000284e+01 -2.787993107662915804e-03
7.150000000000000000e+01 -2.505236780371833220e-03
7.154999999999999716e+01 -2.385722532022631522e-03
7.159999999999999432e+01 -2.218959610635807492e-03
7.165000000000000568e+01 -2.315109304545577649e-03
7.170000000000000284e+01 -1.735151664797710035e-03
7.175000000000000000e+01 2.819257635929410718e-06
7.179999999999999716e+01 2.210577586647336098e-04
7.184999999999999432e+01 1.408597461928075094e-04
7.190000000000000568e+01 1.138535872099941533e-04
7.195000000000000284e+01 -1.452284858534183553e-04
7.200000000000000000e+01 5.029354652660800390e-04
7.204999999999999716e+01 -1.977238440552543100e-04
7.209999999999999432e+01 -6.267993403319974339e-04
7.215000000000000568e+01 -1.438005564900036917e-03
7.220000000000000284e+01 -1.442701352937319137e-03
7.225000000000000000e+01 2.951964880688207212e-04
7.229999999999999716e+01 -4.341878013105738795e-04
7.234999999999999432e+01 -1.019100315440257381e-04
7.240000000000000568e+01 -5.733432169272735914e-04
7.245000000000000284e+01 -1.092596610932131639e-03
7.250000000000000000e+01 -9.872019660101189528e-04
7.254999999999999716e+01 1.143083900281789689e-03
7.259999999999999432e+01 1.038427828616028626e-03
7.265000000000000568e+01 9.718936556272581451e-04
7.270000000000000284e+01 9.651037161036432133e-04
7.275000000000000000e+01 8.484990181463326984e-04
7.279999999999999716e+01 1.957913983097176944e-03
7.284999999999999432e+01 6.286190136680494533e-02
7.290000000000000568e+01 6.422548464943647617e-02
7.295000000000000284e+01 6.397482566280318639e-02
7.300000000000000000e+01 6.274788663691115154e-02
7.304999999999999716e+01 6.179275682960614496e-02
7.309999999999999432e+01 6.353250258599925371e-02
7.315000000000000568e+01 6.448642484699047828e-02
7.320000000000000284e+01 6.290550734558139623e-02
7.325000000000000000e+01 5.812416774955538740e-02
7.329999999999999716e+01 5.686049958847637364e-02
7.334999999999999432e+01 5.796821005101959745e-02
7.340000000000000568e+01 5.799434933852305740e-02
7.345000000000000284e+01 5.510811591683946464e-02
7.350000000000000000e+01 6.370888775974976881e-02
7.354999999999999716e+01 6.037996966780602437e-02
7.359999999999999432e+01 5.953736728502393577e-02
7.365000000000000568e+01 5.751513291818820955e-02
7.370000000000000284e+01 5.514025775965411547e-02
7.375000000000000000e+01 5.543436617869384325e-02
7.379999999999999716e+01 5.360124659954881854e-02
7.384999999999999432e+01 5.408453396760213444e-02
7.390000000000000568e+01 5.362369833007588765e-02
7.395000000000000284e+01 5.334660388337919557e-02
7.400000000000000000e+01 5.514084794551527002e-02
7.404999999999999716e+01 5.510812537137210754e-02
7.409999999999999432e+01 5.765818321688879339e-02
7.415000000000000568e+01 5.908597361849866891e-02
7.420000000000000284e+01 6.159984723549950109e-02
7.425000000000000000e+01 6.219326038421216923e-02
7.429999999999999716e+01 6.277213795363094373e-02
7.434999999999999432e+01 6.264751760693824945e-02
7.440000000000000568e+01 6.498946064363575470e-02
7.445000000000000284e+01 6.842171990411756444e-02
7.450000000000000000e+01 6.769046273807181879e-02
7.454999999999999716e+01 7.127699139251357507e-02
7.459999999999999432e+01 6.942891467296775920e-02
7.465000000000000568e+01 7.016258981466440281e-02
7.470000000000000284e+01 7.177074073584058245e-02
7.475000000000000000e+01 7.013812487626329417e-02
7.479999999999999716e+01 6.622478594153295706e-02
7.484999999999999432e+01 6.652058016937738294e-02
7.490000000000000568e+01 6.398608017893500644e-02
7.495000000000000284e+01 6.235891727268160628e-02
7.500000000000000000e+01 6.281195778993228784e-02
7.504999999999999716e+01 6.382792984007235049e-02
7.509999999999999432e+01 6.469418654423636506e-02
7.515000000000000568e+01 6.415915865069746205e-02
7.520000000000000284e+01 6.427296644789776137e-02
7.525000000000000000e+01 5.845936686888671130e-02
7.529999999999999716e+01 5.888164214389900869e-02
7.534999999999999432e+01 6.977788324061674763e-02
7.540000000000000568e+01 7.188625017567412678e-02
7.545000000000000284e+01 7.317879240009100839e-02
7.550000000000000000e+01 8.329436739022506864e-02
7.554999999999999716e+01 8.634920245799528049e-02
7.559999999999999432e+01 8.629085081694587434e-02
7.565000000000000568e+01 8.665282720976659470e-02
7.570000000000000284e+01 8.915584187086207646e-02
7.575000000000000000e+01 8.825873146586010742e-02
7.579999999999999716e+01 9.120037226730966229e-02
7.584999999999999432e+01 9.078254586078039756e-02
7.590000000000000568e+01 9.366000664661436326e-02
7.595000000000000284e+01 9.251251567560098144e-02
7.600000000000000000e+01 9.227366043624922465e-02
7.604999999999999716e+01 9.070147137320935804e-02
7.609999999999999432e+01 9.091166626583645216e-02
7.615000000000000568e+01 9.333461671021749118e-02
7.620000000000000284e+01 9.334952526758129310e-02
7.625000000000000000e+01 9.244601063211821401e-02
7.629999999999999716e+01 9.196754542826866829e-02
7.634999999999999432e+01 9.192385062324386069e-02
7.640000000000000568e+01 8.930909161648958872e-02
7.645000000000000284e+01 8.811436562837987596e-02
7.650000000000000000e+01 8.613307539493859910e-02
7.654999999999999716e+01 8.390931973263641985e-02
7.659999999999999432e+01 8.150242029094782736e-02
7.665000000000000568e+01 8.127406226357448971e-02
7.670000000000000284e+01 8.275801690814296729e-02
7.675000000000000000e+01 8.378936420545129993e-02
7.679999999999999716e+01 8.467860870119452155e-02
7.684999999999999432e+01 8.511368642489675063e-02
7.690000000000000568e+01 8.495950284140879605e-02
7.695000000000000284e+01 8.298185780025191249e-02
7.700000000000000000e+01 8.206004630720384330e-02
7.704999999999999716e+01 8.439904091864204594e-02
7.709999999999999432e+01 8.609094543623130313e-02
7.715000000000000568e+01 8.670089371196365580e-02
7.720000000000000284e+01 8.307906022194079532e-02
7.725000000000000000e+01 8.072528267072549835e-02
7.729999999999999716e+01 7.426332084298438441e-02
7.734999999999999432e+01 7.569507663336762227e-02
7.740000000000000568e+01 7.727670181274599870e-02
7.745000000000000284e+01 7.797465512533297005e-02
7.750000000000000000e+01 7.866344949783093954e-02
7.754999999999999716e+01 7.872584571964558187e-02
7.759999999999999432e+01 7.947978111157351366e-02
7.765000000000000568e+01 8.288377719495203244e-02
7.770000000000000284e+01 8.136658900864120192e-02
7.775000000000000000e+01 8.126897899452632801e-02
7.779999999999999716e+01 8.120119304335765564e-02
7.784999999999999432e+01 7.878451943982606176e-02
7.790000000000000568e+01 8.194893878555889466e-02
7.795000000000000284e+01 7.984657119986353357e-02
7.800000000000000000e+01 7.942195929262330090e-02
7.804999999999999716e+01 7.674327524730113759e-02
7.809999999999999432e+01 7.742620211401383956e-02
7.815000000000000568e+01 7.553358127432184543e-02
7.820000000000000284e+01 7.475449811209441964e-02
7.825000000000000000e+01 7.434876225151693108e-02
7.829999999999999716e+01 7.437384491127051189e-02
7.834999999999999432e+01 7.275618222075455610e-02
7.840000000000000568e+01 7.310831036888715273e-02
7.845000000000000284e+01 7.412251197549087067e-02
7.850000000000000000e+01 7.469990387256636444e-02
7.854999999999999716e+01 7.524507718247010202e-02
7.859999999999999432e+01 7.646461104686827492e-02
7.865000000000000568e+01 7.630281316962893301e-02
7.870000000000000284e+01 7.754009558732366525e-02
7.875000000000000000e+01 7.910692434206770263e-02
7.879999999999999716e+01 7.561845018954731212e-02
7.884999999999999432e+01 7.785167929162886691e-02
7.890000000000000568e+01 8.069902171654667888e-02
7.895000000000000284e+01 8.171209581187699467e-02
7.900000000000000000e+01 8.274110104612288075e-02
7.904999999999999716e+01 8.157687356605750062e-02
7.909999999999999432e+01 8.165082426876250909e-02
7.915000000000000568e+01 7.928947671599513580e-02
7.920000000000000284e+01 7.864799918191886507e-02
7.925000000000000000e+01 7.856271426398736546e-02
7.929999999999999716e+01 7.759821960070369118e-02
7.934999999999999432e+01 7.882700621409834130e-02
7.940000000000000568e+01 7.706071034119477137e-02
7.945000000000000284e+01 7.695993433566775122e-02
7.950000000000000000e+01 7.697679439018091652e-02
7.954999999999999716e+01 7.742493451313946229e-02
7.959999999999999432e+01 7.949326827786790117e-02
7.965000000000000568e+01 8.318510981463195231e-02
7.970000000000000284e+01 8.514352428736055023e-02
7.975000000000000000e+01 8.289762022082362847e-02
7.979999999999999716e+01 8.253332924730419351e-02
7.984999999999999432e+01 8.317673416494425487e-02
7.990000000000000568e+01 8.400484236568075969e-02
7.995000000000000284e+01 8.411497450528869491e-02
8.000000000000000000e+01 8.204253905115575785e-02
8.004999999999999716e+01 8.323121545625379591e-02
8.009999999999999432e+01 8.345970572171693136e-02
8.015000000000000568e+01 8.360704739573725230e-02
8.020000000000000284e+01 8.064323781898888321e-02
8.025000000000000000e+01 8.101200081929246788e-02
8.029999999999999716e+01 8.044253767631250052e-02
8.034999999999999432e+01 8.048182360965296100e-02
8.040000000000000568e+01 8.098398119392535843e-02
8.045000000000000284e+01 7.750195124064530872e-02
8.050000000000000000e+01 7.673801314062608792e-02
8.054999999999999716e+01 7.707414831377566722e-02
8.059999999999999432e+01 7.794530570936242242e-02
8.065000000000000568e+01 7.922989645299503836e-02
8.070000000000000284e+01 8.241092412598313710e-02
8.075000000000000000e+01 8.530150293598441624e-02
8.079999999999999716e+01 8.351112749116809675e-02
8.084999999999999432e+01 8.302205592266184708e-02
8.090000000000000568e+01 8.223407750810043937e-02
8.095000000000000284e+01 7.923790339798982008e-02
8.100000000000000000e+01 7.911393105544235749e-02
8.104999999999999716e+01 7.943667008211457992e-02
8.109999999999999432e+01 8.442114543629278267e-02
8.115000000000000568e+01 8.316218849756149001e-02
8.120000000000000284e+01 8.637570447408982055e-02
8.125000000000000000e+01 8.200299078604765535e-02
8.129999999999999716e+01 8.432831108289524924e-02
8.134999999999999432e+01 8.720387963887296645e-02
8.140000000000000568e+01 9.236817010689007956e-02
8.145000000000000284e+01 9.192482817577607435e-02
8.150000000000000000e+01 8.625971365315522610e-02
8.154999999999999716e+01 8.388897725972693786e-02
8.159999999999999432e+01 8.291405241632435197e-02
8.165000000000000568e+01 9.031405913143709940e-02
8.170000000000000284e+01 9.114352801020378370e-02
8.175000000000000000e+01 9.119777391421422796e-02
8.179999999999999716e+01 1.031586826106576510e-01
8.184999999999999432e+01 1.035716462623094691e-01
8.190000000000000568e+01 1.034028670262557431e-01
8.195000000000000284e+01 1.020728531173734493e-01
8.200000000000000000e+01 1.049980472916831192e-01
8.204999999999999716e+01 1.053869579282248892e-01
8.209999999999999432e+01 1.051706844589409828e-01
8.215000000000000568e+01 1.051971597330632613e-01
8.220000000000000284e+01 1.050691841429805540e-01
8.225000000000000000e+01 1.092046464788287846e-01
8.229999999999999716e+01 1.084451365023079428e-01
8.234999999999999432e+01 1.082267014711560532e-01
8.240000000000000568e+01 1.064258851030290276e-01
8.245000000000000284e+01 1.110796527277892326e-01
8.250000000000000000e+01 1.180697435675914508e-01
8.254999999999999716e+01 1.179449691527118677e-01
8.259999999999999432e+01 1.140758503944204333e-01
8.265000000000000568e+01 1.123333637619794018e-01
8.270000000000000284e+01 1.170303671176531890e-01
8.275000000000000000e+01 1.172088335620285054e-01
8.279999999999999716e+01 1.169282254417319117e-01
8.284999999999999432e+01 1.168263744415100058e-01
8.290000000000000568e+01 1.117719809003425574e-01
8.295000000000000284e+01 1.107357023179967592e-01
8.300000000000000000e+01 1.106158954649777842e-01
8.304999999999999716e+01 1.110906050459228855e-01
8.309999999999999432e+01 1.089179611756332794e-01
8.315000000000000568e+01 1.099873482024044946e-01
8.320000000000000284e+01 1.122105945839236424e-01
8.325000000000000000e+01 1.124783258731100744e-01
8.329999999999999716e+01 1.114943788424201387e-01
8.334999999999999432e+01 1.145293595603430054e-01
8.340000000000000568e+01 1.151059475169219359e-01
8.345000000000000284e+01 1.144838530257346054e-01
8.350000000000000000e+01 1.197045114646640429e-01
8.354999999999999716e+01 1.154604909121402512e-01
8.359999999999999432e+01 1.146534272287954015e-01
8.365000000000000568e+01 1.100477797139734065e-01
8.370000000000000284e+01 1.096432848722160708e-01
8.375000000000000000e+01 1.079591925096134303e-01
8.379999999999999716e+01 1.135066524350909350e-01
8.384999999999999432e+01 1.146254253528962985e-01
8.390000000000000568e+01 1.131840006241101038e-01
8.395000000000000284e+01 1.118195910459351405e-01
8.400000000000000000e+01 1.117307760236861819e-01
8.404999999999999716e+01 1.124714096245126443e-01
8.409999999999999432e+01 1.097572752740515051e-01
8.415000000000000568e+01 1.099504789719803893e-01
8.420000000000000284e+01 1.095312536954045624e-01
8.425000000000000000e+01 1.087668948384916817e-01
8.429999999999999716e+01 1.116408036584968649e-01
8.434999999999999432e+01 1.107557141112387039e-01
8.440000000000000568e+01 1.118383642009074808e-01
8.445000000000000284e+01 1.123464276822227909e-01
8.450000000000000000e+01 1.145212473618253679e-01
8.454999999999999716e+01 1.145962043677340586e-01
8.459999999999999432e+01 1.147263581365401547e-01
8.465000000000000568e+01 1.148127888210680736e-01
8.470000000000000284e+01 1.135243985318181992e-01
8.475000000000000000e+01 1.139525185755601855e-01
8.479999999999999716e+01 1.138388470752161458e-01
8.484999999999999432e+01 1.136142889280826046e-01
8.490000000000000568e+01 1.181328660108831863e-01
8.495000000000000284e+01 1.146199495387877770e-01
8.500000000000000000e+01 1.169189289416147082e-01
8.504999999999999716e+01 1.133400928990061785e-01
8.509999999999999432e+01 1.136247356994030816e-01
8.515000000000000568e+01 1.075432986182774109e-01
8.520000000000000284e+01 1.075184551669909616e-01
8.525000000000000000e+01 1.094634384016320849e-01
8.529999999999999716e+01 1.122134763730347484e-01
8.534999999999999432e+01 1.146890634367152967e-01
8.540000000000000568e+01 1.156747552849320404e-01
8.545000000000000284e+01 1.075500683585517009e-01
8.550000000000000000e+01 1.077230809139197443e-01
8.554999999999999716e+01 1.057987107306687380e-01
8.559999999999999432e+01 1.076111577184399593e-01
8.565000000000000568e+01 1.056650147039541465e-01
8.570000000000000284e+01 1.047241429996393219e-01
8.575000000000000000e+01 1.075454756016143015e-01
8.579999999999999716e+01 1.109325445587948378e-01
8.584999999999999432e+01 1.127861418132860699e-01
8.590000000000000568e+01 1.026981085509052205e-01
8.595000000000000284e+01 1.025715522172347266e-01
8.600000000000000000e+01 1.040897943155440902e-01
8.604999999999999716e+01 1.079357341842508283e-01
8.609999999999999432e+01 1.086815291212390872e-01
8.615000000000000568e+01 1.062672011473015654e-01
8.620000000000000284e+01 1.061481485191056728e-01
8.625000000000000000e+01 1.070333122247110191e-01
8.629999999999999716e+01 1.072865962365640718e-01
8.634999999999999432e+01 1.105821374844779548e-01
8.640000000000000568e+01 1.113378391177088089e-01
8.645000000000000284e+01 1.132015469250508138e-01
8.650000000000000000e+01 1.133564020421893859e-01
8.654999999999999716e+01 1.107378102302449263e-01
8.659999999999999432e+01 1.089316663855871559e-01
8.665000000000000568e+01 1.049379865166224640e-01
8.670000000000000284e+01 1.033959438413433601e-01
8.675000000000000000e+01 1.050292738503056378e-01
8.679999999999999716e+01 1.042652689700004076e-01
8.684999999999999432e+01 1.040995464222255612e-01
8.690000000000000568e+01 1.093027666406587994e-01
8.695000000000000284e+01 1.110788921175695498e-01
8.700000000000000000e+01 1.117535393290632756e-01
8.704999999999999716e+01 1.143001578963874082e-01
8.709999999999999432e+01 1.158735363479572733e-01
8.715000000000000568e+01 1.156371779029131408e-01
8.720000000000000284e+01 1.160700947651796128e-01
8.725000000000000000e+01 1.159138705974370881e-01
8.729999999999999716e+01 1.158843718415486085e-01
8.734999999999999432e+01 1.160896686167547515e-01
8.740000000000000568e+01 1.175081619357727231e-01
8.745000000000000284e+01 1.183401334974495817e-01
8.750000000000000000e+01 1.210396659974974087e-01
8.754999999999999716e+01 1.214192515767575087e-01
8.759999999999999432e+01 1.221560991405866575e-01
8.765000000000000568e+01 1.261003865848742134e-01
8.770000000000000284e+01 1.245267828641760111e-01
8.775000000000000000e+01 1.220355275442087106e-01
8.779999999999999716e+01 1.201404595307982159e-01
8.784999999999999432e+01 1.191796789693576331e-01
8.790000000000000568e+01 1.234980786344724579e-01
8.795000000000000284e+01 1.277563430916593412e-01
8.800000000000000000e+01 1.247818532372159256e-01
8.804999999999999716e+01 1.282565989640380155e-01
8.809999999999999432e+01 1.262448658309440197e-01
8.815000000000000568e+01 1.244520677671691888e-01
8.820000000000000284e+01 1.247587598383386454e-01
8.825000000000000000e+01 1.233864380435610308e-01
8.829999999999999716e+01 1.218277807655168549e-01
8.834999999999999432e+01 1.285542777992711161e-01
8.840000000000000568e+01 1.266928911475410091e-01
8.845000000000000284e+01 1.277411391416742870e-01
8.850000000000000000e+01 1.280458231513993683e-01
8.854999999999999716e+01 1.279859521084824037e-01
8.859999999999999432e+01 1.291328213045441764e-01
8.865000000000000568e+01 1.289584422767487415e-01
8.870000000000000284e+01 1.226090812348268055e-01
8.875000000000000000e+01 1.224860794796582830e-01
8.879999999999999716e+01 1.251752678649119543e-01
8.884999999999999432e+01 1.252596541029977473e-01
8.890000000000000568e+01 1.327661603505218557e-01
8.895000000000000284e+01 1.341778213867860781e-01
8.900000000000000000e+01 1.386067866846538710e-01
8.904999999999999716e+01 1.391888521254491251e-01
8.909999999999999432e+01 1.393399656848303414e-01
8.915000000000000568e+01 1.342154483097175166e-01
8.920000000000000284e+01 1.354338573958943082e-01
8.925000000000000000e+01 1.439689621903647576e-01
8.929999999999999716e+01 1.496937539542634865e-01
8.934999999999999432e+01 1.527673535827520079e-01
8.940000000000000568e+01 1.578810814858149225e-01
8.945000000000000284e+01 1.595346432100255563e-01
8.950000000000000000e+01 1.585850295713465974e-01
8.954999999999999716e+01 1.576232841790586037e-01
8.959999999999999432e+01 1.596717544372187325e-01
8.965000000000000568e+01 1.598528690256549034e-01
8.970000000000000284e+01 1.598749263105158636e-01
8.975000000000000000e+01 1.596298754834869771e-01
8.979999999999999716e+01 1.619826279398410840e-01
8.984999999999999432e+01 1.622859073148082421e-01
8.990000000000000568e+01 1.599798961757672722e-01
8.995000000000000284e+01 1.604820497040796434e-01
9.000000000000000000e+01 1.584872141604252993e-01
9.004999999999999716e+01 1.591263334430383092e-01
9.009999999999999432e+01 1.592359929138719987e-01
9.015000000000000568e+01 1.558534593032633586e-01
9.020000000000000284e+01 1.552923596736384415e-01
9.025000000000000000e+01 1.565498408296628896e-01
9.029999999999999716e+01 1.557344837604902055e-01
9.034999999999999432e+01 1.544821833503542408e-01
9.040000000000000568e+01 1.448637362126539985e-01
9.045000000000000284e+01 1.428370957729623025e-01
9.050000000000000000e+01 1.392790146878458424e-01
9.054999999999999716e+01 1.372546149028719409e-01
9.059999999999999432e+01 1.372071247998644106e-01
9.065000000000000568e+01 1.352559424759419149e-01
9.070000000000000284e+01 1.341952097015444434e-01
9.075000000000000000e+01 1.330827351289661509e-01
9.079999999999999716e+01 1.330681998551986878e-01
9.084999999999999432e+01 1.295087726068153977e-01
9.090000000000000568e+01 1.302174283949381617e-01
9.095000000000000284e+01 1.332273186661816489e-01
9.100000000000000000e+01 1.325971705134010581e-01
9.104999999999999716e+01 1.336872674339421307e-01
9.109999999999999432e+01 1.316524731270301840e-01
9.115000000000000568e+01 1.144138243057793991e-01
9.120000000000000284e+01 1.132109408989425969e-01
9.125000000000000000e+01 1.144832476253592052e-01
9.129999999999999716e+01 1.158030418709814074e-01
9.134999999999999432e+01 1.191183038971641295e-01
9.140000000000000568e+01 1.198217046240172834e-01
9.145000000000000284e+01 1.186183444059172171e-01
9.150000000000000000e+01 1.211328848162656485e-01
9.154999999999999716e+01 1.214939707047102413e-01
9.159999999999999432e+01 1.196474446329593155e-01
9.165000000000000568e+01 1.212714023047596068e-01
9.170000000000000284e+01 1.198506099276407943e-01
9.175000000000000000e+01 1.203838460897929535e-01
9.179999999999999716e+01 1.242664147976434152e-01
9.184999999999999432e+01 1.249519274956692461e-01
9.190000000000000568e+01 1.239215443923799287e-01
9.195000000000000284e+01 1.238404686976520702e-01
9.200000000000000000e+01 1.181354758762958729e-01
9.204999999999999716e+01 1.208724946295690605e-01
9.209999999999999432e+01 1.188061583348294231e-01
9.215000000000000568e+01 1.208308239899408137e-01
9.220000000000000284e+01 1.190059479621803085e-01
9.225000000000000000e+01 1.196568419135031341e-01
9.229999999999999716e+01 1.224901437722629161e-01
9.234999999999999432e+01 1.184179655455786656e-01
9.240000000000000568e+01 2.973879172544363278e-02
9.245000000000000284e+01 3.017002142512123508e-02
9.250000000000000000e+01 3.036493050302467231e-02
9.254999999999999716e+01 3.052967910409639177e-02
9.259999999999999432e+01 3.172565767127229208e-02
9.265000000000000568e+01 3.340960792339232183e-02
9.270000000000000284e+01 3.156348629775202613e-02
9.275000000000000000e+01 3.175324072451451290e-02
9.279999999999999716e+01 2.714351711920727148e-02
9.284999999999999432e+01 2.769432270542191918e-02
9.290000000000000568e+01 2.822823027495913184e-02
9.295000000000000284e+01 2.888663350461787710e-02
9.300000000000000000e+01 2.684079855838702663e-02
9.304999999999999716e+01 2.718273634197604025e-02
9.309999999999999432e+01 2.986536045295125688e-02
9.315000000000000568e+01 2.974137542098156256e-02
9.320000000000000284e+01 2.977377510308702041e-02
9.325000000000000000e+01 2.950890134775422530e-02
9.329999999999999716e+01 2.947897720103158023e-02
9.334999999999999432e+01 2.749286675057446144e-02
9.340000000000000568e+01 2.858076729636145619e-02
9.345000000000000284e+01 2.834246870287093420e-02
9.350000000000000000e+01 2.756116515094910596e-02
9.354999999999999716e+01 2.688265122303504923e-02
9.359999999999999432e+01 2.869009248576856463e-02
9.365000000000000568e+01 2.922915992569533050e-02
9.370000000000000284e+01 2.865745597072135234e-02
9.375000000000000000e+01 2.752270205125015301e-02
9.379999999999999716e+01 2.777568148382631927e-02
9.384999999999999432e+01 2.825100492935414195e-02
9.390000000000000568e+01 2.803737102880423521e-02
9.395000000000000284e+01 2.831145313880994649e-02
9.400000000000000000e+01 2.938095919959931440e-02
9.404999999999999716e+01 2.889333527223894929e-02
9.409999999999999432e+01 2.883223709579274888e-02
9.415000000000000568e+01 2.712929766930755743e-02
9.420000000000000284e+01 2.762233060870417090e-02
9.425000000000000000e+01 2.811021374288364197e-02
9.429999999999999716e+01 2.528993578764753697e-02
9.434999999999999432e+01 2.564302946221641219e-02
9.440000000000000568e+01 2.516351265387456806e-02
9.445000000000000284e+01 2.547510127188777965e-02
9.450000000000000000e+01 2.686521713923632759e-02
9.454999999999999716e+01 2.965574443822440245e-02
9.459999999999999432e+01 2.868255132956088957e-02
9.465000000000000568e+01 2.608121936397363866e-02
9.470000000000000284e+01 2.622018928068176394e-02
9.475000000000000000e+01 2.617426566707943894e-02
9.479999999999999716e+01 2.533728306314724302e-02
9.484999999999999432e+01 2.342499200802588763e-02
9.490000000000000568e+01 2.121296366168575614e-02
9.495000000000000284e+01 2.254327457955371608e-02
9.500000000000000000e+01 2.365644516763715580e-02
9.504999999999999716e+01 1.945077902745382184e-02
9.509999999999999432e+01 1.867839981099090468e-02
9.515000000000000568e+01 1.837076627370777190e-02
9.520000000000000284e+01 1.802972280150629339e-02
9.525000000000000000e+01 1.560467121352497773e-02
9.529999999999999716e+01 1.572645489616101427e-02
9.534999999999999432e+01 1.540691684583977809e-02
9.540000000000000568e+01 1.644579336019030835e-02
9.545000000000000284e+01 1.587744892520191742e-02
9.550000000000000000e+01 1.430285643921671776e-02
9.554999999999999716e+01 1.410709703839526687e-02
9.559999999999999432e+01 1.204074841316204320e-02
9.565000000000000568e+01 1.238753847444101427e-02
9.570000000000000284e+01 9.595432765055101829e-03
9.575000000000000000e+01 1.043394483814154283e-02
9.579999999999999716e+01 1.076203382903356993e-02
9.584999999999999432e+01 8.637039822764329758e-03
9.590000000000000568e+01 6.985828683066335615e-03
9.595000000000000284e+01 5.927480622028928961e-03
9.600000000000000000e+01 5.278521821674846647e-03
9.604999999999999716e+01 5.911188516598425008e-03
9.609999999999999432e+01 6.854458454637647746e-03
9.615000000000000568e+01 5.797435682157868475e-03
9.620000000000000284e+01 5.204357998899847987e-03
9.625000000000000000e+01 3.864776567723074169e-03
9.629999999999999716e+01 3.806759355460924855e-03
9.634999999999999432e+01 3.915349574835723552e-03
9.640000000000000568e+01 4.814724887471782087e-03
9.645000000000000284e+01 5.044276451527161462e-03
9.650000000000000000e+01 5.885295011632173980e-03
9.654999999999999716e+01 5.942013131176879584e-03
9.659999999999999432e+01 5.919717604049397862e-03
9.665000000000000568e+01 6.430180783414667089e-03
9.670000000000000284e+01 7.639037849748052736e-03
9.675000000000000000e+01 7.885638812899940439e-03
9.679999999999999716e+01 7.995184483960684693e-03
9.684999999999999432e+01 7.810058841066674570e-03
9.690000000000000568e+01 8.514241181841051415e-03
9.695000000000000284e+01 9.609537858451810965e-03
9.700000000000000000e+01 9.673837319118978872e-03
9.704999999999999716e+01 1.198212922579465836e-02
9.709999999999999432e+01 1.205240447321519193e-02
9.715000000000000568e+01 1.283355615431510874e-02
9.720000000000000284e+01 1.282280626023294366e-02
9.725000000000000000e+01 1.214458026498340011e-02
9.729999999999999716e+01 1.230427490226973682e-02
9.734999999999999432e+01 1.206094424198323432e-02
9.740000000000000568e+01 1.279482204882131935e-02
9.745000000000000284e+01 1.538331407477452201e-02
9.750000000000000000e+01 1.323270594554927515e-02
9.754999999999999716e+01 1.487298112191757712e-02
9.759999999999999432e+01 1.604195409708890352e-02
9.765000000000000568e+01 1.713043499037582643e-02
9.770000000000000284e+01 1.617293196383179713e-02
9.775000000000000000e+01 1.631390114877351305e-02
9.779999999999999716e+01 1.686938501415129188e-02
9.784999999999999432e+01 1.761094696716114169e-02
9.790000000000000568e+01 1.710228160168281511e-02
9.795000000000000284e+01 1.809232052893261153e-02
9.800000000000000000e+01 1.873168480988644802e-02
9.804999999999999716e+01 1.955449109740121580e-02
9.809999999999999432e+01 1.894026376561593755e-02
9.815000000000000568e+01 1.903351000395215806e-02
9.820000000000000284e+01 1.893030478463668398e-02
9.825000000000000000e+01 1.957785315267392134e-02
9.829999999999999716e+01 2.081771282133247983e-02
9.834999999999999432e+01 1.978088209494642188e-02
9.840000000000000568e+01 1.994687116431506993e-02
9.845000000000000284e+01 2.103729537992496401e-02
9.850000000000000000e+01 2.094153130970833818e-02
9.854999999999999716e+01 2.137896224604960912e-02
9.859999999999999432e+01 2.244046933190712440e-02
9.865000000000000568e+01 2.277792883831339724e-02
9.870000000000000284e+01 2.416318301935692359e-02
9.875000000000000000e+01 2.429455806953382743e-02
9.879999999999999716e+01 2.480644549916649622e-02
9.884999999999999432e+01 2.348881645324719589e-02
9.890000000000000568e+01 2.458640155618995946e-02
9.895000000000000284e+01 2.393118763329312934e-02
9.900000000000000000e+01 2.376514457651419249e-02
9.904999999999999716e+01 2.386943547830048737e-02
9.909999999999999432e+01 2.407171617512630923e-02
9.915000000000000568e+01 2.355803840130865287e-02
9.920000000000000284e+01 2.268823127992927388e-02
9.925000000000000000e+01 2.131222307422914186e-02
9.929999999999999716e+01 2.114118624655713513e-02
9.934999999999999432e+01 2.050693910069992937e-02
9.940000000000000568e+01 1.895929542312064023e-02
9.945000000000000284e+01 1.821733910448718186e-02
9.950000000000000000e+01 1.742532228207667455e-02
9.954999999999999716e+01 1.558095877626149151e-02
9.959999999999999432e+01 1.602037517461961033e-02
9.965000000000000568e+01 1.591590832069726680e-02
9.970000000000000284e+01 1.493052791991498519e-02
9.975000000000000000e+01 1.533928003427012174e-02
9.979999999999999716e+01 1.621387048975816286e-02
9.984999999999999432e+01 1.608325667590854158e-02
9.990000000000000568e+01 1.669837260919799019e-02
9.995000000000000284e+01 1.589012220666345676e-02
1.000000000000000000e+02 1.507301067025273306e-02
1.000499999999999972e+02 1.367200223019274935e-02
1.000999999999999943e+02 1.308451164493291963e-02
1.001500000000000057e+02 1.317628246320696507e-02
1.002000000000000028e+02 1.271213614647369837e-02
1.002500000000000000e+02 1.200892723374786045e-02
1.002999999999999972e+02 1.205427918535513510e-02
1.003499999999999943e+02 1.105366674467027528e-02
1.004000000000000057e+02 1.027791821605735997e-02
1.004500000000000028e+02 8.984375100336063416e-03
1.005000000000000000e+02 8.235316048275886230e-03
1.005499999999999972e+02 6.944960927176857014e-03
1.005999999999999943e+02 6.029791316746785541e-03
1.006500000000000057e+02 5.844290906331082482e-03
1.007000000000000028e+02 4.168444392263583043e-03
1.007500000000000000e+02 4.810276835461341216e-03
1.007999999999999972e+02 4.032998873983179543e-03
1.008499999999999943e+02 3.001807230598560212e-03
1.009000000000000057e+02 2.381572685925377030e-03
1.009500000000000028e+02 1.774753874301138656e-03
1.010000000000000000e+02 2.408326839311647656e-03
1.010499999999999972e+02 1.052557150501035000e-03
1.010999999999999943e+02 2.987421394026421062e-04
1.011500000000000057e+02 -6.253104841436743846e-04
1.012000000000000028e+02 -4.379061864121822447e-04
1.012500000000000000e+02 -8.468807969424941434e-04
1.012999999999999972e+02 -7.527989147003452501e-04
1.013499999999999943e+02 -2.665868683721884722e-03
1.014000000000000057e+02 -4.751946401594068711e-03
1.014500000000000028e+02 -5.529875619578524838e-03
1.015000000000000000e+02 -7.461186564672074584e-03
1.015499999999999972e+02 -7.484629710751919580e-03
1.015999999999999943e+02 -7.344917147803514505e-03
1.016500000000000057e+02 -9.342473276012185773e-03
1.017000000000000028e+02 -1.243248728051258786e-02
1.017500000000000000e+02 -1.363737037782125801e-02
1.017999999999999972e+02 -1.475432453478099822e-02
1.018499999999999943e+02 -1.493484157620439748e-02
1.019000000000000057e+02 -1.744325969202256341e-02
1.019500000000000028e+02 -1.781572800107712740e-02
1.020000000000000000e+02 -1.799461124708397197e-02
1.020499999999999972e+02 -1.881438751906737775e-02
1.020999999999999943e+02 -1.928875732443885438e-02
1.021500000000000057e+02 -2.035523269868842050e-02
1.022000000000000028e+02 -1.973888259254447108e-02
1.022500000000000000e+02 -1.972301320671228028e-02
1.022999999999999972e+02 -1.792785736297619267e-02
1.023499999999999943e+02 -1.929763230927737661e-02
1.024000000000000057e+02 -1.978435093122921096e-02
1.024500000000000028e+02 -2.012099413508584497e-02
1.025000000000000000e+02 -1.997986712451617353e-02
1.025499999999999972e+02 -2.173840486741281802e-02
1.025999999999999943e+02 -1.922263157025364336e-02
1.026500000000000057e+02 -1.979162483941634271e-02
1.027000000000000028e+02 -2.065364709625994860e-02
1.027500000000000000e+02 -2.133828028126881146e-02
1.027999999999999972e+02 -2.104135717576734524e-02
1.028499999999999943e+02 -1.958155597333827158e-02
1.029000000000000057e+02 -2.136681009033276901e-02
1.029500000000000028e+02 -2.195662647910068266e-02
1.030000000000000000e+02 -1.652129882620843523e-02
1.030499999999999972e+02 -1.669943281503123017e-02
1.030999999999999943e+02 -1.640074580543064708e-02
1.031500000000000057e+02 -1.680133551228246008e-02
1.032000000000000028e+02 -1.637341044894197878e-02
1.032500000000000000e+02 -1.710168145953105609e-02
1.032999999999999972e+02 -1.781502047697997027e-02
1.033499999999999943e+02 -1.788989845946511309e-02
1.034000000000000057e+02 -1.757866669421367239e-02
1.034500000000000028e+02 -1.836755667694115954e-02
1.035000000000000000e+02 -1.827049481114730728e-02
1.035499999999999972e+02 -1.908953551829990769e-02
1.035999999999999943e+02 -1.982102513614072969e-02
1.036500000000000057e+02 -2.109070543112434235e-02
1.037000000000000028e+02 -2.084314880656246496e-02
1.037500000000000000e+02 -2.165366100143240047e-02
1.037999999999999972e+02 -2.153422381585719247e-02
1.038499999999999943e+02 -2.323186475483680555e-02
1.039000000000000057e+02 -2.554591821602628446e-02
1.039500000000000028e+02 -2.798797810402769634e-02
1.040000000000000000e+02 -2.739710277077177236e-02
1.040499999999999972e+02 -2.796021254422908012e-02
1.040999999999999943e+02 -2.862412558472519908e-02
1.041500000000000057e+02 -2.880914071244680338e-02
1.042000000000000028e+02 -3.041387795032011662e-02
1.042500000000000000e+02 -3.048119938573284199e-02
1.042999999999999972e+02 -3.096434187193433663e-02
1.043499999999999943e+02 -3.154272294053824671e-02
1.044000000000000057e+02 -3.236984339265977506e-02
1.044500000000000028e+02 -3.160019527611586387e-02
1.045000000000000000e+02 -3.172738307079831649e-02
1.045499999999999972e+02 -3.276715020982803178e-02
1.045999999999999943e+02 -3.403487914013719057e-02
1.046500000000000057e+02 -3.184112679013471198e-02
1.047000000000000028e+02 -3.235180109937398768e-02
1.047500000000000000e+02 -3.245960842943991509e-02
1.047999999999999972e+02 -3.341587361304174109e-02
1.048499999999999943e+02 -3.422083657498184439e-02
1.049000000000000057e+02 -3.429933083428583773e-02
1.049500000000000028e+02 -3.415387759501219145e-02
1.050000000000000000e+02 -3.503335204612258863e-02
1.050499999999999972e+02 -3.618086374856822884e-02
1.050999999999999943e+02 -3.694343275005042976e-02
1.051500000000000057e+02 -3.747915115708082973e-02
1.052000000000000028e+02 -3.830216514120925869e-02
1.052500000000000000e+02 -3.897256919968904859e-02
1.052999999999999972e+02 -3.873400114643420905e-02
1.053499999999999943e+02 -3.858631599096266213e-02
1.054000000000000057e+02 -3.789447082398859912e-02
1.054500000000000028e+02 -3.701822310423801693e-02
1.055000000000000000e+02 -3.662886625355778886e-02
1.055499999999999972e+02 -3.648471696159291677e-02
1.055999999999999943e+02 -3.630661460209538838e-02
1.056500000000000057e+02 -3.676666099559097733e-02
1.057000000000000028e+02 -3.653439631990293424e-02
1.057500000000000000e+02 -3.689973015017589814e-02
1.057999999999999972e+02 -3.624585754575460061e-02
1.058499999999999943e+02 -3.566346081062810036e-02
1.059000000000000057e+02 -3.513951778491716110e-02
1.059500000000000028e+02 -3.465676539565980957e-02
1.060000000000000000e+02 -3.462484798268077035e-02
1.060499999999999972e+02 -3.470459296629369028e-02
1.060999999999999943e+02 -3.549541572648538812e-02
1.061500000000000057e+02 -3.567932134578696846e-02
1.062000000000000028e+02 -3.604593420995758773e-02
1.062500000000000000e+02 -3.549797290175597114e-02
1.062999999999999972e+02 -3.606293036033369342e-02
1.063499999999999943e+02 -3.607678602278421159e-02
1.064000000000000057e+02 -3.675037428534135703e-02
1.064500000000000028e+02 -3.658437405296219996e-02
1.065000000000000000e+02 -3.470631879937413622e-02
1.065499999999999972e+02 -3.501792622123342524e-02
1.065999999999999943e+02 -3.400677476353138745e-02
1.066500000000000057e+02 -3.340727696583589007e-02
1.067000000000000028e+02 -3.419425787071966177e-02
1.067500000000000000e+02 -3.376287534358814180e-02
1.067999999999999972e+02 -3.448396819550056391e-02
1.068499999999999943e+02 -3.422640574167134381e-02
1.069000000000000057e+02 -3.505010757806507199e-02
1.069500000000000028e+02 -3.386592347737883701e-02
1.070000000000000000e+02 -3.483573309959929476e-02
1.070499999999999972e+02 -3.521380969683016171e-02
1.070999999999999943e+02 -3.681916170892506751e-02
1.071500000000000057e+02 -3.631478268216817296e-02
1.072000000000000028e+02 -3.598143828154114210e-02
1.072500000000000000e+02 -3.776389738288716408e-02
1.072999999999999972e+02 -3.713594818647034113e-02
1.073499999999999943e+02 -3.714642928461073246e-02
1.074000000000000057e+02 -3.690672379166509004e-02
1.074500000000000028e+02 -3.995334950176374772e-02
1.075000000000000000e+02 -4.150986184864983997e-02
1.075499999999999972e+02 -4.193826747708865460e-02
1.075999999999999943e+02 -4.143030893200939924e-02
1.076500000000000057e+02 -4.233690301875022571e-02
1.077000000000000028e+02 -4.411470020715299589e-02
1.077500000000000000e+02 -4.371856265413266718e-02
1.077999999999999972e+02 -4.401452555735010930e-02
1.078499999999999943e+02 -4.398912921450909980e-02
1.079000000000000057e+02 -4.230855468778307177e-02
1.079500000000000028e+02 -4.259009136660081574e-02
1.080000000000000000e+02 -4.278237100017720507e-02
1.080499999999999972e+02 -4.302819892846519723e-02
1.080999999999999943e+02 -4.246785596256545670e-02
1.081500000000000057e+02 -4.308067974756146085e-02
1.082000000000000028e+02 -4.339768790316918257e-02
1.082500000000000000e+02 -4.353954936140270321e-02
1.082999999999999972e+02 -4.393083865076143069e-02
1.083499999999999943e+02 -4.507853706314975811e-02
1.084000000000000057e+02 -4.694586850907016273e-02
1.084500000000000028e+02 -4.687022535651855226e-02
1.085000000000000000e+02 -5.029080806747320692e-02
1.085499999999999972e+02 -4.892726635422102455e-02
1.085999999999999943e+02 -4.827855387846822360e-02
1.086500000000000057e+02 -4.723811981917206554e-02
1.087000000000000028e+02 -4.741311709958644094e-02
1.087500000000000000e+02 -4.791900737645284764e-02
1.087999999999999972e+02 -4.886339796770223370e-02
1.088499999999999943e+02 -4.890333640324917575e-02
1.089000000000000057e+02 -4.801287727985853460e-02
1.089500000000000028e+02 -4.772585935577210170e-02
1.090000000000000000e+02 -4.822290474557711787e-02
1.090499999999999972e+02 -4.715894431954627958e-02
1.090999999999999943e+02 -4.599853483335897969e-02
1.091500000000000057e+02 -4.635504989322868780e-02
1.092000000000000028e+02 -4.604039262353309264e-02
1.092500000000000000e+02 -4.691781131384480802e-02
1.092999999999999972e+02 -4.662943250164392622e-02
1.093499999999999943e+02 -4.761503489807821649e-02
1.094000000000000057e+02 -4.914070528931609172e-02
1.094500000000000028e+02 -5.082429247336341105e-02
1.095000000000000000e+02 -5.204805378292117618e-02
1.095499999999999972e+02 -5.254633930058955071e-02
1.095999999999999943e+02 -5.279561649834809550e-02
1.096500000000000057e+02 -5.247937416352251722e-02
1.097000000000000028e+02 -4.982896827504199044e-02
1.097500000000000000e+02 -4.984502651340450008e-02
1.097999999999999972e+02 -5.027389630322202235e-02
1.098499999999999943e+02 -5.036103414187345639e-02
1.099000000000000057e+02 -5.260187626028173941e-02
1.099500000000000028e+02 -5.081656266123546484e-02
1.100000000000000000e+02 -5.091744786731491196e-02
1.100499999999999972e+02 -4.953934669985678163e-02
1.100999999999999943e+02 -4.976336647567920768e-02
1.101500000000000057e+02 -4.767691434931156658e-02
1.102000000000000028e+02 -4.607842902832116894e-02
1.102500000000000000e+02 -4.710538108595105355e-02
1.102999999999999972e+02 -4.786117669746981634e-02
1.103499999999999943e+02 -4.864505815326478771e-02
1.104000000000000057e+02 -4.867259713616140654e-02
1.104500000000000028e+02 -4.660463559597979172e-02
1.105000000000000000e+02 -4.657475754248267819e-02
1.105499999999999972e+02 -4.575236371111658651e-02
1.105999999999999943e+02 -4.541357891661244872e-02
1.106500000000000057e+02 -4.658037479987848367e-02
1.107000000000000028e+02 -4.478656410670763671e-02
1.107500000000000000e+02 -4.658494528244191968e-02
1.107999999999999972e+02 -4.779616084560691508e-02
1.108499999999999943e+02 -4.843930378195760583e-02
1.109000000000000057e+02 -4.469294671937217023e-02
1.109500000000000028e+02 -4.406313193204512701e-02
1.110000000000000000e+02 -4.305644816561157023e-02
1.110499999999999972e+02 -4.360234763244839190e-02
1.110999999999999943e+02 -4.319689255070543327e-02
1.111500000000000057e+02 -4.279284321428813292e-02
1.112000000000000028e+02 -4.393295065153680901e-02
1.112500000000000000e+02 -4.575603325541725830e-02
1.112999999999999972e+02 -4.492912779833656972e-02
1.113499999999999943e+02 -4.617596152755758937e-02
1.114000000000000057e+02 -4.657549536908369564e-02
1.114500000000000028e+02 -4.659865833429530091e-02
1.115000000000000000e+02 -4.740299581637711507e-02
1.115499999999999972e+02 -4.696621715614773124e-02
1.115999999999999943e+02 -4.736794494221125557e-02
1.116500000000000057e+02 -4.626774126216143951e-02
1.117000000000000028e+02 -4.565649676414797187e-02
1.117500000000000000e+02 -4.661932039325347721e-02
1.117999999999999972e+02 -4.616927297693986659e-02
1.118499999999999943e+02 -4.505177488658745899e-02
1.119000000000000057e+02 -4.676396404510718696e-02
1.119500000000000028e+02 -4.632912063488899002e-02
1.120000000000000000e+02 -4.566271954450340509e-02
1.120499999999999972e+02 -4.477762952573784844e-02
1.120999999999999943e+02 -4.627456132485725793e-02
1.121500000000000057e+02 -4.803596045434273959e-02
1.122000000000000028e+02 -4.832120729296258271e-02
1.122500000000000000e+02 -4.761814274817714049e-02
1.122999999999999972e+02 -4.753266695825612842e-02
1.123499999999999943e+02 -4.777341788244082732e-02
1.124000000000000057e+02 -4.779713111647380247e-02
1.124500000000000028e+02 -4.739708584708882816e-02
1.125000000000000000e+02 -4.980746827177312541e-02
1.125499999999999972e+02 -4.920040507632113258e-02
1.125999999999999943e+02 -4.854496353901929795e-02
1.126500000000000057e+02 -4.926750668358194363e-02
1.127000000000000028e+02 -4.758547666120217789e-02
1.127500000000000000e+02 -4.671854054485685692e-02
1.127999999999999972e+02 -4.723302916040075794e-02
1.128499999999999943e+02 -4.805381134468634380e-02
1.129000000000000057e+02 -4.804840194284334953e-02
1.129500000000000028e+02 -4.895529608588441300e-02
1.130000000000000000e+02 -4.732102765842270686e-02
1.130499999999999972e+02 -4.745142632701750823e-02
1.130999999999999943e+02 -4.625776854958911499e-02
1.131500000000000057e+02 -4.582099079307212774e-02
1.132000000000000028e+02 -4.529531023365843817e-02
1.132500000000000000e+02 -4.530184308307051017e-02
1.132999999999999972e+02 -4.363825790590455944e-02
1.133499999999999943e+02 -4.238380021959950450e-02
1.134000000000000057e+02 -4.281133578564970399e-02
1.134500000000000028e+02 -4.362132655532608566e-02
1.135000000000000000e+02 -4.374971891675331209e-02
1.135499999999999972e+02 -4.395127425853700975e-02
1.135999999999999943e+02 -4.619151352271141930e-02
1.136500000000000057e+02 -4.631065835347896592e-02
1.137000000000000028e+02 -4.426709660705716032e-02
1.137500000000000000e+02 -4.465879639548937796e-02
1.137999999999999972e+02 -4.508871532147391836e-02
1.138499999999999943e+02 -4.629645170836790835e-02
1.139000000000000057e+02 -4.679941601737986484e-02
1.139500000000000028e+02 -4.692259978121855052e-02
1.140000000000000000e+02 -4.657728634042990895e-02
1.140499999999999972e+02 -4.770859749671016448e-02
1.140999999999999943e+02 -4.829730379816175867e-02
1.141500000000000057e+02 -4.843739722837261952e-02
1.142000000000000028e+02 -4.858400335116744295e-02
1.142500000000000000e+02 -4.772594870412217444e-02
1.142999999999999972e+02 -4.901761858403969746e-02
1.143499999999999943e+02 -5.064979370568337136e-02
1.144000000000000057e+02 -5.396235592174407347e-02
1.144500000000000028e+02 -5.399847885282824805e-02
1.145000000000000000e+02 -5.425840695454666601e-02
1.145499999999999972e+02 -5.351551471252052189e-02
1.145999999999999943e+02 -5.414039367496086691e-02
1.146500000000000057e+02 -5.416394724517452353e-02
1.147000000000000028e+02 -5.434626647183016246e-02
1.147500000000000000e+02 -5.374123085805585648e-02
1.147999999999999972e+02 -5.522799201857798296e-02
1.148499999999999943e+02 -5.366922157751573969e-02
1.149000000000000057e+02 -5.483688743843852936e-02
1.149500000000000028e+02 -6.896266912454537823e-02
1.150000000000000000e+02 -6.784782541967836200e-02
1.150499999999999972e+02 -6.884742602382624976e-02
1.150999999999999943e+02 -6.879996570003449330e-02
1.151500000000000057e+02 -6.838804230782508098e-02
1.152000000000000028e+02 -6.972064181100097457e-02
1.152500000000000000e+02 -7.041020573978087893e-02
1.152999999999999972e+02 -6.871317839203953948e-02
1.153499999999999943e+02 -6.897798296104216964e-02
1.154000000000000057e+02 -6.709074805756728987e-02
1.154500000000000028e+02 -6.802036769269068084e-02
1.155000000000000000e+02 -6.753053150058979659e-02
1.155499999999999972e+02 -6.926270138795917464e-02
1.155999999999999943e+02 -6.986642058033255831e-02
1.156500000000000057e+02 -6.877097919092253764e-02
1.157000000000000028e+02 -7.010383538080398880e-02
1.157500000000000000e+02 -6.932514824943694642e-02
1.157999999999999972e+02 -7.313981016201809293e-02
1.158499999999999943e+02 -7.408147366104862741e-02
1.159000000000000057e+02 -7.213725471376980503e-02
1.159500000000000028e+02 -7.162616359541429389e-02
1.160000000000000000e+02 -7.134664245537768179e-02
1.160499999999999972e+02 -6.963728649829935280e-02
1.160999999999999943e+02 -6.824612119102148322e-02
1.161500000000000057e+02 -6.230613082803734132e-02
1.162000000000000028e+02 -6.403358361302903534e-02
1.162500000000000000e+02 -6.302703887967936458e-02
1.162999999999999972e+02 -6.518216164680551428e-02
1.163499999999999943e+02 -6.520526884798805156e-02
1.164000000000000057e+02 -6.598450249671740375e-02
1.164500000000000028e+02 -6.464073430794312070e-02
1.165000000000000000e+02 -6.505385467670844746e-02
1.165499999999999972e+02 -6.530270161806850382e-02
1.165999999999999943e+02 -6.619195313627534993e-02
1.166500000000000057e+02 -6.585971157496064987e-02
1.167000000000000028e+02 -6.533254401834349967e-02
1.167500000000000000e+02 -6.633290660300723840e-02
1.167999999999999972e+02 -6.903241154049620520e-02
1.168499999999999943e+02 -6.940894724376343861e-02
1.169000000000000057e+02 -6.816025898016481177e-02
1.169500000000000028e+02 -6.830124414623356399e-02
1.170000000000000000e+02 -6.706640050414923448e-02
1.170499999999999972e+02 -6.856123795999874426e-02
1.170999999999999943e+02 -6.994503723622977343e-02
1.171500000000000057e+02 -7.202726995358053885e-02
1.172000000000000028e+02 -7.189842466397160237e-02
1.172500000000000000e+02 -7.440195779488011085e-02
1.172999999999999972e+02 -7.643566125412906698e-02
1.173499999999999943e+02 -7.593358239475181404e-02
1.174000000000000057e+02 -8.345576668336321391e-02
1.174500000000000028e+02 -8.430123160073939304e-02
1.175000000000000000e+02 -8.350966187298591858e-02
1.175499999999999972e+02 -8.203352706178272669e-02
1.175999999999999943e+02 -8.483668520285964076e-02
1.176500000000000057e+02 -8.739510670288823391e-02
1.177000000000000028e+02 -9.007120226084984471e-02
1.177500000000000000e+02 -9.114725392182787544e-02
1.177999999999999972e+02 -8.142005856024472910e-02
1.178499999999999943e+02 -8.079797831768244232e-02
1.179000000000000057e+02 -8.329089776558930291e-02
1.179500000000000028e+02 -8.321864833755845958e-02
1.180000000000000000e+02 -7.925469124161614587e-02
1.180499999999999972e+02 -8.042132101463539406e-02
1.180999999999999943e+02 -8.015874604097746048e-02
1.181500000000000057e+02 -8.036091924739219294e-02
1.182000000000000028e+02 -8.124282044996823660e-02
1.182500000000000000e+02 -8.105672001997998866e-02
1.182999999999999972e+02 -8.106380000843320388e-02
1.183499999999999943e+02 -7.956197772511673649e-02
1.184000000000000057e+02 -8.236815173563691306e-02
1.184500000000000028e+02 -8.348410023935989854e-02
1.185000000000000000e+02 -8.482591293982982839e-02
1.185499999999999972e+02 -8.360586004303537100e-02
1.185999999999999943e+02 -8.361932284085392408e-02
1.186500000000000057e+02 -8.423167564322127376e-02
1.187000000000000028e+02 -8.475504667671561465e-02
1.187500000000000000e+02 -8.453190423421551303e-02
1.187999999999999972e+02 -8.383107723954101587e-02
1.188499999999999943e+02 -8.458476168926466754e-02
1.189000000000000057e+02 -8.334981543269306958e-02
1.189500000000000028e+02 -8.296743592774002973e-02
1.190000000000000000e+02 -8.345482211038218745e-02
1.190499999999999972e+02 -8.323045968953780849e-02
1.190999999999999943e+02 -8.499320502998780613e-02
1.191500000000000057e+02 -8.368731599228607099e-02
1.192000000000000028e+02 -8.454823207585461520e-02
1.192500000000000000e+02 -8.542416052012004324e-02
1.192999999999999972e+02 -8.048804484427847517e-02
1.193499999999999943e+02 -8.144873304680307069e-02
1.194000000000000057e+02 -8.064709275745886308e-02
1.194500000000000028e+02 -8.295905843441880867e-02
1.195000000000000000e+02 -8.418214408972561624e-02
1.195499999999999972e+02 -8.511593693889624168e-02
1.195999999999999943e+02 -8.401660454127772570e-02
1.196500000000000057e+02 -8.430365272946221955e-02
1.197000000000000028e+02 -8.438315612918827202e-02
1.197500000000000000e+02 -8.521760584749360490e-02
1.197999999999999972e+02 -8.315482876986660110e-02
1.198499999999999943e+02 -8.252836108299818618e-02
1.199000000000000057e+02 -8.517593667388528855e-02
1.199500000000000028e+02 -8.326710460669754787e-02
1.200000000000000000e+02 -8.330863736950180898e-02
1.200499999999999972e+02 -8.266657998365715965e-02
1.200999999999999943e+02 -8.284614907044081378e-02
1.201500000000000057e+02 -8.270893820548150255e-02
1.202000000000000028e+02 -8.091367763710098637e-02
1.202500000000000000e+02 -7.885460441193123393e-02
1.202999999999999972e+02 -7.947115440700149025e-02
1.203499999999999943e+02 -7.784803156960935777e-02
1.204000000000000057e+02 -7.750365148631443990e-02
1.204500000000000028e+02 -7.286096513725609514e-02
1.205000000000000000e+02 -7.301440768692137040e-02
1.205499999999999972e+02 -7.406587541512932304e-02
1.205999999999999943e+02 -7.281136233659263324e-02
1.206500000000000057e+02 -7.244136240044840580e-02
1.207000000000000028e+02 -7.142539599639463610e-02
1.207500000000000000e+02 -7.301505983460755689e-02
1.207999999999999972e+02 -7.249878929963163299e-02
1.208499999999999943e+02 -7.184109896660305361e-02
1.209000000000000057e+02 -7.094757845454283118e-02
1.209500000000000028e+02 -7.017421268622284214e-02
1.210000000000000000e+02 -6.975119346469088599e-02
1.210499999999999972e+02 -6.964645522526183297e-02
1.210999999999999943e+02 -6.982486612285272731e-02
1.211500000000000057e+02 -6.761972482099265491e-02
1.212000000000000028e+02 -7.312338558479637707e-02
1.212500000000000000e+02 -7.291846423229829399e-02
1.212999999999999972e+02 -7.066733945463474220e-02
1.213499999999999943e+02 -6.993527518490294526e-02
1.214000000000000057e+02 -7.110634269826071607e-02
1.214500000000000028e+02 -7.099409660238353847e-02
1.215000000000000000e+02 -7.271885205969649824e-02
1.215499999999999972e+02 -7.285659140136953316e-02
1.215999999999999943e+02 -7.334317406956421259e-02
1.216500000000000057e+02 -7.288764585131556062e-02
1.217000000000000028e+02 -7.452035944495860598e-02
1.217500000000000000e+02 -7.406886300425730152e-02
1.217999999999999972e+02 -7.425854253241477576e-02
1.218499999999999943e+02 -7.478096723730580375e-02
1.219000000000000057e+02 -7.428910531648968973e-02
1.219500000000000028e+02 -7.435225479427604034e-02
1.220000000000000000e+02 -7.496938045552280216e-02
1.220499999999999972e+02 -7.662609543730361517e-02
1.220999999999999943e+02 -7.846229295266961279e-02
1.221500000000000057e+02 -7.776369204548838621e-02
1.222000000000000028e+02 -7.615502330527181007e-02
1.222500000000000000e+02 -7.722561931957988568e-02
1.222999999999999972e+02 -7.725723356529232144e-02
1.223499999999999943e+02 -7.985002022257634002e-02
1.224000000000000057e+02 -8.495434333546890426e-02
1.224500000000000028e+02 -8.816660144224232332e-02
1.225000000000000000e+02 -8.683440455437985150e-02
1.225499999999999972e+02 -5.293312632655410715e-02
1.225999999999999943e+02 -5.411764539310359029e-02
1.226500000000000057e+02 -5.485246829572015120e-02
1.227000000000000028e+02 -5.417402808757386390e-02
1.227500000000000000e+02 -5.492528531979874729e-02
1.227999999999999972e+02 -5.410243491876821909e-02
1.228499999999999943e+02 -5.386454886346089127e-02
1.229000000000000057e+02 -5.398219967119129159e-02
1.229500000000000028e+02 -5.342718518250816340e-02
1.230000000000000000e+02 -5.241698477875634393e-02
1.230499999999999972e+02 -5.295093268012974336e-02
1.230999999999999943e+02 -5.274671855908707324e-02
1.231500000000000057e+02 -5.273667777266954904e-02
1.232000000000000028e+02 -5.229012855032093288e-02
1.232500000000000000e+02 -5.199091990983627232e-02
1.232999999999999972e+02 -5.207092430179040277e-02
1.233499999999999943e+02 -5.074269564585743436e-02
1.234000000000000057e+02 -5.075049775141186187e-02
1.234500000000000028e+02 -5.043429021486631192e-02
1.235000000000000000e+02 -5.061196982995628396e-02
1.235499999999999972e+02 -5.086451749678265466e-02
1.235999999999999943e+02 -5.106297548728530589e-02
1.236500000000000057e+02 -5.085301329631227579e-02
1.237000000000000028e+02 -5.158931095290224256e-02
1.237500000000000000e+02 -5.082891183601247198e-02
1.237999999999999972e+02 -5.090426664115191291e-02
1.238499999999999943e+02 -5.055557608732192537e-02
1.239000000000000057e+02 -5.135582150063373180e-02
1.239500000000000028e+02 -5.053814817030789774e-02
1.240000000000000000e+02 -4.996817409188684944e-02
1.240499999999999972e+02 -4.999065071366380619e-02
1.240999999999999943e+02 -4.978310688086032970e-02
1.241500000000000057e+02 -4.924861297802769072e-02
1.242000000000000028e+02 -4.928165278193844673e-02
1.242500000000000000e+02 -4.904889790021978863e-02
1.242999999999999972e+02 -4.910582931064519374e-02
1.243499999999999943e+02 -4.873528237296056997e-02
1.244000000000000057e+02 -4.812289079413901993e-02
1.244500000000000028e+02 -4.819808453642267926e-02
1.245000000000000000e+02 -4.806444817921249474e-02
1.245499999999999972e+02 -4.805350988586047645e-02
1.245999999999999943e+02 -4.818308882388576408e-02
1.246500000000000057e+02 -4.778690349907582097e-02
1.247000000000000028e+02 -4.749326307878313363e-02
1.247500000000000000e+02 -4.763530102044630926e-02
1.247999999999999972e+02 -4.729523370317335190e-02
1.248499999999999943e+02 -4.713907758606971504e-02
1.249000000000000057e+02 -4.737605801172797143e-02
1.249500000000000028e+02 -4.697899134261466353e-02
1.250000000000000000e+02 -4.608163002679774994e-02
1.250499999999999972e+02 -4.486727891608668223e-02
1.250999999999999943e+02 -4.546355718560989023e-02
1.251500000000000057e+02 -4.536268798746962566e-02
1.252000000000000028e+02 -4.355739260066068819e-02
1.252500000000000000e+02 -4.284708763624533318e-02
1.252999999999999972e+02 -4.256326490423049252e-02
1.253499999999999943e+02 -4.337140345083727311e-02
1.254000000000000057e+02 -4.310424750080511097e-02
1.254500000000000028e+02 -4.222861013940212849e-02
1.255000000000000000e+02 -4.211175964412276762e-02
1.255499999999999972e+02 -4.189187788686413866e-02
1.255999999999999943e+02 -4.112937367533549965e-02
1.256500000000000057e+02 -4.083823938378829121e-02
1.257000000000000028e+02 -4.008635604995504365e-02
1.257500000000000000e+02 -3.981452854427536270e-02
1.257999999999999972e+02 -3.924907117649381605e-02
1.258499999999999943e+02 -3.829083837718870453e-02
1.259000000000000057e+02 -3.767798673534327597e-02
1.259500000000000028e+02 -3.638945203908350301e-02
1.260000000000000000e+02 -3.693416001642141344e-02
1.260499999999999972e+02 -3.572528302106091347e-02
1.260999999999999943e+02 -3.497873340944742532e-02
1.261500000000000057e+02 -3.482116265890140838e-02
1.262000000000000028e+02 -3.505409423401872199e-02
1.262500000000000000e+02 -3.454813515097653054e-02
1.262999999999999972e+02 -3.509563845737953547e-02
1.263499999999999943e+02 -3.314380837496298110e-02
1.264000000000000057e+02 -3.096037566820187409e-02
1.264500000000000028e+02 -3.006942131136703528e-02
1.265000000000000000e+02 -2.785303353005579713e-02
1.265499999999999972e+02 -2.769123988950469156e-02
1.265999999999999943e+02 -2.748879996872749185e-02
1.266500000000000057e+02 -2.515798525549492806e-02
1.267000000000000028e+02 -2.226966192488002635e-02
1.267500000000000000e+02 -2.096737664305417526e-02
1.267999999999999972e+02 -1.871755267463260167e-02
1.268499999999999943e+02 -1.787197554457328752e-02
1.269000000000000057e+02 -1.473727988315346599e-02
1.269500000000000028e+02 -1.391591802329668510e-02
1.270000000000000000e+02 -1.297072390913657329e-02
1.270499999999999972e+02 -1.229348755559058967e-02
1.270999999999999943e+02 -1.304168734081637658e-02
1.271500000000000057e+02 -1.173765846908563296e-02
1.272000000000000028e+02 -1.159037904112234993e-02
1.272500000000000000e+02 -1.121147141845707171e-02
1.272999999999999972e+02 -1.068359664546117589e-02
1.273499999999999943e+02 -8.803570522474190793e-03
1.274000000000000057e+02 -9.445656395184588369e-03
1.274500000000000028e+02 -8.832328554467454990e-03
1.275000000000000000e+02 -9.268692845469292049e-03
1.275499999999999972e+02 -8.180133426509346092e-03
1.275999999999999943e+02 -1.207499881312096117e-02
1.276500000000000057e+02 -1.375545895784967276e-02
1.277000000000000028e+02 -1.179853687007357925e-02
1.277500000000000000e+02 -1.089139680654799790e-02
1.277999999999999972e+02 -1.064754641427783678e-02
1.278499999999999943e+02 -1.171579203238386907e-02
1.279000000000000057e+02 -1.010779694133544931e-02
1.279500000000000028e+02 -9.344254113733147654e-03
1.280000000000000000e+02 -1.520082520728611476e-02
1.280500000000000114e+02 -1.454620077785055005e-02
1.280999999999999943e+02 -1.525744205035188539e-02
1.281500000000000057e+02 -1.502764622643041822e-02
1.281999999999999886e+02 -1.449589761604150144e-02
1.282500000000000000e+02 -1.333377848169199631e-02
1.283000000000000114e+02 -1.290902449329611214e-02
1.283499999999999943e+02 -1.255583006647697369e-02
1.284000000000000057e+02 -1.262753581641671251e-02
1.284499999999999886e+02 -1.175138798945741733e-02
1.285000000000000000e+02 -1.173719669732174210e-02
1.285500000000000114e+02 -1.044302339114611296e-02
1.285999999999999943e+02 -1.032031408018275510e-02
1.286500000000000057e+02 -9.157018681605266427e-03
1.286999999999999886e+02 -1.103450393509689507e-02
1.287500000000000000e+02 -1.002243748111862447e-02
1.288000000000000114e+02 -1.014341869186441078e-02
1.288499999999999943e+02 -1.011593753843638942e-02
1.289000000000000057e+02 -8.708031958149287100e-03
1.289499999999999886e+02 -6.688011028488034630e-03
1.290000000000000000e+02 -6.937027621259247295e-03
1.290500000000000114e+02 -5.400026562651333989e-03
1.290999999999999943e+02 -3.935326509551169763e-03
1.291500000000000057e+02 -2.148419298134684411e-03
1.291999999999999886e+02 -1.139287201862919287e-03
1.292500000000000000e+02 -1.067230390221164801e-03
1.293000000000000114e+02 5.963756024174103436e-04
1.293499999999999943e+02 1.298527295974210693e-03
1.294000000000000057e+02 3.083243754134972186e-03
1.294499999999999886e+02 2.257740677262413519e-03
1.295000000000000000e+02 1.855949102156860629e-03
1.295500000000000114e+02 4.298129606901664700e-03
1.295999999999999943e+02 5.945720366884875603e-03
1.296500000000000057e+02 3.032510653483560647e-03
1.296999999999999886e+02 3.692266096870304350e-03
1.297500000000000000e+02 4.295176565514255591e-03
1.298000000000000114e+02 5.873721767628917179e-03
1.298499999999999943e+02 7.057940108948111343e-03
1.299000000000000057e+02 6.463997396580706614e-03
1.299499999999999886e+02 6.946214918293304279e-03
1.300000000000000000e+02 8.720510373281685837e-03
1.300500000000000114e+02 1.044101545964049894e-02
1.300999999999999943e+02 1.229252931853045891e-02
1.301500000000000057e+02 1.342196610179307269e-02
1.301999999999999886e+02 1.336447846979204636e-02
1.302500000000000000e+02 1.366767452451177547e-02
1.303000000000000114e+02 1.332401481137272976e-02
1.303499999999999943e+02 1.290127083644583561e-02
1.304000000000000057e+02 1.403241837747699720e-02
1.304499999999999886e+02 1.383166396713279844e-02
1.305000000000000000e+02 1.368479557260363771e-02
1.305500000000000114e+02 1.426463238538802983e-02
1.305999999999999943e+02 1.377693364278595109e-02
1.306500000000000057e+02 1.381082634574676282e-02
1.306999999999999886e+02 1.365418436265645151e-02
1.307500000000000000e+02 1.353878658964399566e-02
1.308000000000000114e+02 1.345055340993981524e-02
1.308499999999999943e+02 1.467653012689771122e-02
1.309000000000000057e+02 1.484465941635050405e-02
1.309499999999999886e+02 1.850564822715584229e-02
1.310000000000000000e+02 1.701283710790103473e-02
1.310500000000000114e+02 1.650527017884215533e-02
1.310999999999999943e+02 1.140930369224183935e-02
1.311500000000000057e+02 1.304560411058296177e-02
1.311999999999999886e+02 1.150297940433404886e-02
1.312500000000000000e+02 1.320171237887573547e-02
1.313000000000000114e+02 1.323876535914757756e-02
1.313499999999999943e+02 1.336974818000844466e-02
1.314000000000000057e+02 1.243605988671824848e-02
1.314499999999999886e+02 1.220247324794189459e-02
1.315000000000000000e+02 1.305004802759703042e-02
1.315500000000000114e+02 1.484661512187468967e-02
1.315999999999999943e+02 1.604614300802552351e-02
1.316500000000000057e+02 1.610549986507964909e-02
1.316999999999999886e+02 1.774859852587649250e-02
1.317500000000000000e+02 1.754517215658830606e-02
1.318000000000000114e+02 1.903314876278590709e-02
1.318499999999999943e+02 1.944300779358961243e-02
1.319000000000000057e+02 2.136926864293805031e-02
1.319499999999999886e+02 2.065433488744712956e-02
1.320000000000000000e+02 2.073922443204731167e-02
1.320500000000000114e+02 2.209213584881824025e-02
1.320999999999999943e+02 2.477810737231045043e-02
1.321500000000000057e+02 2.418058433405075730e-02
1.321999999999999886e+02 2.445251308178341548e-02
1.322500000000000000e+02 2.682001959237019506e-02
1.323000000000000114e+02 2.705452157193099366e-02
1.323499999999999943e+02 2.766888017430877908e-02
1.324000000000000057e+02 2.740147789618015833e-02
1.324499999999999886e+02 2.742624297207119435e-02
1.325000000000000000e+02 2.793941841839554102e-02
1.325500000000000114e+02 2.758390684116900429e-02
1.325999999999999943e+02 2.706596286755230327e-02
1.326500000000000057e+02 2.682667194621481122e-02
1.326999999999999886e+02 2.565877043637990532e-02
1.327500000000000000e+02 2.471683275660249354e-02
1.328000000000000114e+02 2.401479056817221180e-02
1.328499999999999943e+02 2.427593691629341757e-02
1.329000000000000057e+02 2.410391031920219168e-02
1.329499999999999886e+02 2.382110264543702699e-02
1.330000000000000000e+02 2.571315413576772194e-02
1.330500000000000114e+02 2.639325945389932315e-02
1.330999999999999943e+02 2.763974552854843794e-02
1.331500000000000057e+02 2.763575623008588528e-02
1.331999999999999886e+02 2.818160935552761412e-02
1.332500000000000000e+02 2.771441282899366962e-02
1.333000000000000114e+02 2.966169472846924560e-02
1.333499999999999943e+02 3.040130774600048602e-02
1.334000000000000057e+02 3.044274896109028239e-02
1.334499999999999886e+02 3.051236462337993463e-02
1.335000000000000000e+02 3.065280779176605616e-02
1.335500000000000114e+02 3.050748809839887166e-02
1.335999999999999943e+02 2.953357490410113417e-02
1.336500000000000057e+02 2.956251860742360044e-02
1.336999999999999886e+02 2.951473299488797941e-02
1.337500000000000000e+02 3.138224013212726621e-02
1.338000000000000114e+02 3.090982747640579065e-02
1.338499999999999943e+02 3.078790847638764733e-02
1.339000000000000057e+02 3.213370842559427898e-02
1.339499999999999886e+02 3.095697626718501086e-02
1.340000000000000000e+02 3.044663977199044136e-02
1.340500000000000114e+02 3.007928310913815170e-02
1.340999999999999943e+02 3.013612352492033020e-02
1.341500000000000057e+02 2.876927356904563846e-02
1.341999999999999886e+02 2.858216406878326399e-02
1.342500000000000000e+02 2.884839975179774585e-02
1.343000000000000114e+02 2.676546311946983309e-02
1.343499999999999943e+02 2.531947866490123072e-02
1.344000000000000057e+02 2.582271687361581414e-02
1.344499999999999886e+02 2.587423904866772983e-02
1.345000000000000000e+02 2.729601207051253822e-02
1.345500000000000114e+02 2.560342728765572021e-02
1.345999999999999943e+02 2.650417326139501914e-02
1.346500000000000057e+02 2.651318733670598310e-02
1.346999999999999886e+02 2.184016880978014233e-02
1.347500000000000000e+02 2.107370824370187468e-02
1.348000000000000114e+02 2.282683955986382698e-02
1.348499999999999943e+02 2.107028882260608693e-02
1.349000000000000057e+02 2.041030627489574811e-02
1.349499999999999886e+02 1.857709131791450072e-02
1.350000000000000000e+02 1.882291297097605023e-02
1.350500000000000114e+02 1.845182434618313980e-02
1.350999999999999943e+02 1.869240638014051797e-02
1.351500000000000057e+02 1.822292873195225163e-02
1.351999999999999886e+02 1.633125666544190183e-02
1.352500000000000000e+02 1.466328457030525306e-02
1.353000000000000114e+02 1.406106666666985180e-02
1.353499999999999943e+02 1.442762786837975195e-02
1.354000000000000057e+02 1.571312611723584690e-02
1.354499999999999886e+02 1.502625410773212287e-02
1.355000000000000000e+02 1.403634587895410263e-02
1.355500000000000114e+02 1.417793561623136717e-02
1.355999999999999943e+02 1.222971885206942770e-02
1.356500000000000057e+02 1.209911697450047861e-02
1.356999999999999886e+02 8.468967094209866459e-03
1.357500000000000000e+02 7.505025040844014173e-03
1.358000000000000114e+02 7.654390472263301881e-03
1.358499999999999943e+02 7.256246363649198478e-03
1.359000000000000057e+02 6.315689108190393475e-03
1.359499999999999886e+02 6.923213477480344435e-03
1.360000000000000000e+02 5.627865822604270415e-03
1.360500000000000114e+02 5.312635353285848940e-03
1.360999999999999943e+02 2.907217340973656996e-03
1.361500000000000057e+02 3.578029844919929960e-03
1.361999999999999886e+02 5.484315982464270552e-03
1.362500000000000000e+02 8.502775934683735534e-03
1.363000000000000114e+02 7.790714894360082320e-03
1.363499999999999943e+02 8.580876759868362111e-03
1.364000000000000057e+02 9.707681808502227963e-03
1.364499999999999886e+02 1.013891387274821684e-02
1.365000000000000000e+02 1.400404519016824195e-02
1.365500000000000114e+02 1.372187660506311510e-02
1.365999999999999943e+02 1.608854880277617305e-02
1.366500000000000057e+02 1.733197873719701659e-02
1.366999999999999886e+02 1.956543755473582474e-02
1.367500000000000000e+02 2.056464714786230413e-02
1.368000000000000114e+02 2.427172147214106887e-02
1.368499999999999943e+02 2.597294493359240952e-02
1.369000000000000057e+02 2.991031229959880203e-02
1.369499999999999886e+02 3.216670903114191016e-02
1.370000000000000000e+02 3.215381788516483152e-02
1.370500000000000114e+02 3.208020339453711983e-02
1.370999999999999943e+02 3.545363330181749290e-02
1.371500000000000057e+02 3.958385752985211364e-02
1.371999999999999886e+02 3.954622019715395981e-02
1.372500000000000000e+02 3.911172421701438612e-02
1.373000000000000114e+02 3.978883625854389566e-02
1.373499999999999943e+02 4.150238089185286083e-02
1.374000000000000057e+02 4.342124013324003690e-02
1.374499999999999886e+02 4.408517078881776796e-02
1.375000000000000000e+02 4.616142557135146512e-02
1.375500000000000114e+02 4.594972009423035908e-02
1.375999999999999943e+02 4.695434703951321953e-02
1.376500000000000057e+02 4.762574724223105072e-02
1.376999999999999886e+02 4.597792966404552761e-02
1.377500000000000000e+02 4.535435824584286429e-02
1.378000000000000114e+02 4.696693448403102544e-02
1.378499999999999943e+02 4.823326137425190674e-02
1.379000000000000057e+02 4.846484588968253543e-02
1.379499999999999886e+02 5.000614834812514009e-02
1.380000000000000000e+02 5.005405411730994014e-02
1.380500000000000114e+02 5.027934798631579494e-02
1.380999999999999943e+02 4.952782410483099612e-02
1.381500000000000057e+02 5.030902005232468915e-02
1.381999999999999886e+02 5.059531084104264970e-02
1.382500000000000000e+02 5.046772393762533754e-02
1.383000000000000114e+02 4.646694179436140076e-02
1.383499999999999943e+02 4.610637524730485520e-02
1.384000000000000057e+02 4.664223872172665319e-02
1.384499999999999886e+02 4.646283451820913679e-02
1.385000000000000000e+02 4.690594144434421381e-02
1.385500000000000114e+02 4.677679584783170363e-02
1.385999999999999943e+02 4.697318740331016956e-02
1.386500000000000057e+02 4.511969985114950427e-02
1.386999999999999886e+02 4.428483233275854608e-02
1.387500000000000000e+02 4.377328947186368002e-02
1.388000000000000114e+02 4.382327125477278318e-02
1.388499999999999943e+02 4.469950206882686988e-02
1.389000000000000057e+02 4.557390479250791188e-02
1.389499999999999886e+02 4.641005482446257380e-02
1.390000000000000000e+02 4.666839179286782352e-02
1.390500000000000114e+02 4.694907411343212517e-02
1.390999999999999943e+02 4.731985281190668330e-02
1.391500000000000057e+02 4.723447921129946686e-02
1.391999999999999886e+02 4.741639347509508245e-02
1.392500000000000000e+02 4.680653135734284820e-02
1.393000000000000114e+02 4.689109214604957054e-02
1.393499999999999943e+02 4.836631871171654523e-02
1.394000000000000057e+02 4.940067315369630480e-02
1.394499999999999886e+02 4.792344139411579967e-02
1.395000000000000000e+02 4.858385598743952122e-02
1.395500000000000114e+02 4.796257832028707341e-02
1.395999999999999943e+02 4.710101543370045357e-02
1.396500000000000057e+02 4.726655606513487790e-02
1.396999999999999886e+02 4.723664571822337038e-02
1.397500000000000000e+02 4.783021853385142214e-02
1.398000000000000114e+02 4.983816654963038606e-02
1.398499999999999943e+02 4.976284576120018621e-02
1.399000000000000057e+02 4.943071947159231871e-02
1.399499999999999886e+02 5.869551052066395574e-02
1.400000000000000000e+02 5.888972205340714527e-02
1.400500000000000114e+02 5.882593768897820957e-02
1.400999999999999943e+02 5.886596415120923936e-02
1.401500000000000057e+02 5.863980414018857973e-02
1.401999999999999886e+02 5.814331775619033249e-02
1.402500000000000000e+02 5.779099127847993345e-02
1.403000000000000114e+02 5.719392918002263321e-02
1.403499999999999943e+02 5.658919330299232164e-02
1.404000000000000057e+02 5.568487399999986348e-02
1.404499999999999886e+02 5.647833997542136414e-02
1.405000000000000000e+02 5.499878152428516742e-02
1.405500000000000114e+02 5.535059756750373289e-02
1.405999999999999943e+02 5.584373233697428884e-02
1.406500000000000057e+02 5.540116698102290349e-02
1.406999999999999886e+02 5.555804059113270826e-02
1.407500000000000000e+02 5.733012481567362206e-02
1.408000000000000114e+02 5.851750274978475413e-02
1.408499999999999943e+02 6.028812151825577864e-02
1.409000000000000057e+02 5.917555352001140773e-02
1.409499999999999886e+02 5.867301177779742777e-02
1.410000000000000000e+02 6.132031345354395369e-02
1.410500000000000114e+02 5.993004296201720482e-02
1.410999999999999943e+02 6.011244665836763118e-02
1.411500000000000057e+02 6.190621105921732814e-02
1.411999999999999886e+02 6.290716070186400111e-02
1.412500000000000000e+02 6.146227513036138512e-02
1.413000000000000114e+02 5.953215187604504743e-02
1.413499999999999943e+02 5.860465170357332526e-02
1.414000000000000057e+02 6.042148468101581765e-02
1.414499999999999886e+02 5.959069616089892468e-02
1.415000000000000000e+02 6.037680258994498894e-02
1.415500000000000114e+02 6.219136396548471946e-02
1.415999999999999943e+02 6.239248622604300076e-02
1.416500000000000057e+02 6.097956862213739504e-02
1.416999999999999886e+02 6.107376064968071672e-02
1.417500000000000000e+02 6.083826419435250238e-02
1.418000000000000114e+02 6.006621338535095278e-02
1.418499999999999943e+02 6.163054869073315151e-02
1.419000000000000057e+02 6.142728104059998195e-02
1.419499999999999886e+02 6.184263402570220475e-02
1.420000000000000000e+02 6.332828667551934632e-02
1.420500000000000114e+02 6.269076734509747284e-02
1.420999999999999943e+02 6.497556685355462824e-02
1.421500000000000057e+02 6.526890423913116190e-02
1.421999999999999886e+02 6.264223367183413549e-02
1.422500000000000000e+02 6.214330948618681377e-02
1.423000000000000114e+02 6.183186899251364582e-02
1.423499999999999943e+02 6.011101114867482831e-02
1.424000000000000057e+02 6.135740849435440680e-02
1.424499999999999886e+02 6.217882951340228392e-02
1.425000000000000000e+02 6.179845963347672944e-02
1.425500000000000114e+02 6.028419660597993113e-02
1.425999999999999943e+02 6.019804673745967477e-02
1.426500000000000057e+02 6.218025887802592494e-02
1.426999999999999886e+02 6.323599422980961948e-02
1.427500000000000000e+02 6.374193153328616690e-02
1.428000000000000114e+02 6.259836356951646585e-02
1.428499999999999943e+02 6.186561470202011498e-02
1.429000000000000057e+02 6.187150840964679432e-02
1.429499999999999886e+02 6.114246215454065270e-02
1.430000000000000000e+02 6.052416441608229197e-02
1.430500000000000114e+02 6.077960834544910568e-02
1.430999999999999943e+02 6.085243955501737356e-02
1.431500000000000057e+02 6.139605185956761163e-02
1.431999999999999886e+02 6.164805112441905377e-02
1.432500000000000000e+02 6.248043789056689085e-02
1.433000000000000114e+02 6.343422198854446747e-02
1.433499999999999943e+02 6.356511104543262347e-02
1.434000000000000057e+02 6.395476577009816255e-02
1.434499999999999886e+02 6.463035836304677206e-02
1.435000000000000000e+02 6.478606314160306745e-02
1.435500000000000114e+02 6.446407489920660816e-02
1.435999999999999943e+02 6.375061950986274373e-02
1.436500000000000057e+02 6.272578590744780358e-02
1.436999999999999886e+02 6.235694963763707688e-02
1.437500000000000000e+02 6.357471485167158487e-02
1.438000000000000114e+02 6.416244453383901369e-02
1.438499999999999943e+02 6.386749142738393226e-02
1.439000000000000057e+02 6.325829393112535060e-02
1.439499999999999886e+02 6.460287238017832501e-02
1.440000000000000000e+02 6.533393507738795292e-02
1.440500000000000114e+02 6.530943211408211935e-02
1.440999999999999943e+02 6.660090570921652076e-02
1.441500000000000057e+02 6.697735058486296855e-02
1.441999999999999886e+02 6.697491872892938347e-02
1.442500000000000000e+02 6.657483921864926213e-02
1.443000000000000114e+02 6.676897530455210006e-02
1.443499999999999943e+02 6.540261425086781044e-02
1.444000000000000057e+02 6.525453252818984307e-02
1.444499999999999886e+02 6.568049160631983518e-02
1.445000000000000000e+02 6.442008712313215812e-02
1.445500000000000114e+02 6.310252769315100041e-02
1.445999999999999943e+02 6.318040091097218425e-02
1.446500000000000057e+02 6.348801323482966552e-02
1.446999999999999886e+02 6.389860359392503242e-02
1.447500000000000000e+02 6.415502245520555979e-02
1.448000000000000114e+02 6.362719640670654042e-02
1.448499999999999943e+02 6.385738264098875239e-02
1.449000000000000057e+02 6.595142865268230348e-02
1.449499999999999886e+02 6.629848043086442044e-02
1.450000000000000000e+02 6.636227246650205913e-02
1.450500000000000114e+02 6.539227994667580479e-02
1.450999999999999943e+02 6.242798035053553213e-02
1.451500000000000057e+02 6.323254882388634757e-02
1.451999999999999886e+02 6.392485660066862807e-02
1.452500000000000000e+02 6.449962911709611335e-02
1.453000000000000114e+02 6.517396869780928137e-02
1.453499999999999943e+02 6.630239768908387232e-02
1.454000000000000057e+02 6.622934498223817523e-02
1.454499999999999886e+02 6.410826215077385093e-02
1.455000000000000000e+02 6.399168419032585930e-02
1.455500000000000114e+02 6.505182509586160400e-02
1.455999999999999943e+02 6.413082126446917330e-02
1.456500000000000057e+02 6.648309544027751483e-02
1.456999999999999886e+02 6.608795233634422173e-02
1.457500000000000000e+02 6.520157906921972280e-02
1.458000000000000114e+02 6.440895307260195712e-02
1.458499999999999943e+02 6.385968536764441428e-02
1.459000000000000057e+02 6.162578461734723179e-02
1.459499999999999886e+02 6.172386016369801193e-02
1.460000000000000000e+02 6.122660273354148947e-02
1.460500000000000114e+02 5.572428544735327782e-02
1.460999999999999943e+02 5.528569502463125118e-02
1.461500000000000057e+02 5.346990669624645393e-02
1.461999999999999886e+02 4.925335503699419110e-02
1.462500000000000000e+02 4.616049557409578757e-02
1.463000000000000114e+02 4.217582897549584237e-02
1.463499999999999943e+02 4.268270368894255123e-02
1.464000000000000057e+02 4.090590230555624790e-02
1.464499999999999886e+02 3.874767157296048897e-02
1.465000000000000000e+02 3.854888175600479361e-02
1.465500000000000114e+02 3.893984271318291779e-02
1.465999999999999943e+02 3.993751406212547872e-02
1.466500000000000057e+02 4.176205706584173311e-02
1.466999999999999886e+02 3.761539738181999409e-02
1.467500000000000000e+02 3.901580060057045773e-02
1.468000000000000114e+02 3.946281721875377624e-02
1.468499999999999943e+02 3.856664499259161716e-02
1.469000000000000057e+02 3.861704162781499916e-02
1.469499999999999886e+02 3.999984949902078007e-02
1.470000000000000000e+02 3.982378750221470670e-02
1.470500000000000114e+02 3.995084957296707318e-02
1.470999999999999943e+02 4.038628376429355404e-02
1.471500000000000057e+02 3.349418413660187888e-02
1.471999999999999886e+02 3.502192210203802086e-02
1.472500000000000000e+02 3.600576171471470133e-02
1.473000000000000114e+02 3.435026157087887194e-02
1.473499999999999943e+02 3.147439835371372563e-02
1.474000000000000057e+02 3.050813609536605006e-02
1.474499999999999886e+02 2.900884488872771880e-02
1.475000000000000000e+02 2.993593148178776142e-02
1.475500000000000114e+02 -5.456059600013650479e-02
1.475999999999999943e+02 -5.062809217723696076e-02
1.476500000000000057e+02 -5.458640977568357533e-02
1.476999999999999886e+02 -5.786947875370378191e-02
1.477500000000000000e+02 -6.195974930100556222e-02
1.478000000000000114e+02 -6.645766948139440744e-02
1.478499999999999943e+02 -7.292714823584309225e-02
1.479000000000000057e+02 -7.107321342238213935e-02
1.479499999999999886e+02 -6.679608374474008126e-02
1.480000000000000000e+02 -6.471515207141086135e-02
1.480500000000000114e+02 -6.446698554483493160e-02
1.480999999999999943e+02 -6.439459614772760632e-02
1.481500000000000057e+02 -6.432286742767469312e-02
1.481999999999999886e+02 -6.558956850962106844e-02
1.482500000000000000e+02 -6.690190689274085056e-02
1.483000000000000114e+02 -6.616011504676759525e-02
1.483499999999999943e+02 -6.656559945767345776e-02
1.484000000000000057e+02 -6.688683449524052138e-02
1.484499999999999886e+02 -6.715453446615933519e-02
1.485000000000000000e+02 -6.663258935919993964e-02
1.485500000000000114e+02 -6.594871920565098522e-02
1.485999999999999943e+02 -6.789921071953423926e-02
1.486500000000000057e+02 -7.524827196076404323e-02
1.486999999999999886e+02 -7.242063640006199399e-02
1.487500000000000000e+02 -7.280422160009020205e-02
1.488000000000000114e+02 -7.409936715853883415e-02
1.488499999999999943e+02 -7.583238858516989922e-02
1.489000000000000057e+02 -7.683453787248936684e-02
1.489499999999999886e+02 -7.912003170982648270e-02
1.490000000000000000e+02 -7.599556213848819575e-02
1.490500000000000114e+02 -7.580964070606523164e-02
1.490999999999999943e+02 -7.591447839994916458e-02
1.491500000000000057e+02 -7.979094134644833247e-02
1.491999999999999886e+02 -8.043023965360886207e-02
1.492500000000000000e+02 -8.034073851720670290e-02
1.493000000000000114e+02 -7.742476655118295248e-02
1.493499999999999943e+02 -7.685718155171669674e-02
1.494000000000000057e+02 -7.627662705765864137e-02
1.494499999999999886e+02 -7.757644932116522507e-02
1.495000000000000000e+02 -7.776113271790115189e-02
1.495500000000000114e+02 -7.590138506995634804e-02
1.495999999999999943e+02 -7.656130041265069019e-02
1.496500000000000057e+02 -7.578872024114644002e-02
1.496999999999999886e+02 -7.360415583447681154e-02
1.497500000000000000e+02 -7.606420309052969175e-02
1.498000000000000114e+02 -7.594756956068224318e-02
1.498499999999999943e+02 -7.406937975176944300e-02
1.499000000000000057e+02 -7.196180758073615624e-02
1.499499999999999886e+02 -7.160999484510717494e-02
1.500000000000000000e+02 -6.781624279213521733e-02
