# Supplementary material for: Elevated concentrations cause upright alpha-synuclein conformation at lipid interfaces
Source: Nat Commun. 2023 Sep 18;14:5731. doi: 10.1038/s41467-023-39843-1 (PMC10507035; doi:10.1038/s41467-023-39843-1)
Supplement: Supplementary file 3 — Source Data [file 41467_2023_39843_MOESM3_ESM.zip › Source Data file/FigureS12/figS12_lowLPR_rss_s7_r2.txt]

0.000000000000000000e+00 3.217712999999999823e+01
5.000000000000000278e-02 9.783030000000000115e+00
1.000000000000000056e-01 6.069759999999999600e+00
1.499999999999999944e-01 9.599239999999999995e+00
2.000000000000000111e-01 1.356081000000000003e+01
2.500000000000000000e-01 7.505399999999999849e+00
2.999999999999999889e-01 2.690810000000000102e+01
3.499999999999999778e-01 9.009769999999999612e+00
4.000000000000000222e-01 1.561830000000000052e+00
4.500000000000000111e-01 2.817849999999999966e+00
5.000000000000000000e-01 3.027961000000000169e+01
5.500000000000000444e-01 1.553044000000000047e+01
5.999999999999999778e-01 2.330149000000000115e+01
6.500000000000000222e-01 1.350755000000000017e+01
6.999999999999999556e-01 1.674802000000000035e+01
7.500000000000000000e-01 1.162604999999999933e+01
8.000000000000000444e-01 1.238413000000000075e+01
8.499999999999999778e-01 1.891911999999999949e+01
9.000000000000000222e-01 8.053509999999999280e+00
9.499999999999999556e-01 2.694530999999999921e+01
1.000000000000000000e+00 4.216739999999999711e+00
1.050000000000000044e+00 7.743660000000000210e+00
1.100000000000000089e+00 2.816619999999999902e+00
1.149999999999999911e+00 1.889948000000000050e+01
1.199999999999999956e+00 2.459160999999999930e+01
1.250000000000000000e+00 5.946410000000000196e+00
1.300000000000000044e+00 1.546645999999999965e+01
1.350000000000000089e+00 1.212016999999999989e+01
1.399999999999999911e+00 1.212876999999999938e+01
1.449999999999999956e+00 2.652922999999999831e+01
1.500000000000000000e+00 1.958011000000000124e+01
1.550000000000000044e+00 4.475660000000000416e+00
1.600000000000000089e+00 2.818352000000000146e+01
1.649999999999999911e+00 1.633479000000000170e+01
1.699999999999999956e+00 4.084859999999999935e+00
1.750000000000000000e+00 1.407929999999999993e+01
1.800000000000000044e+00 5.679590000000000138e+00
1.850000000000000089e+00 4.648069999999999702e+00
1.899999999999999911e+00 5.897750000000000270e+00
1.949999999999999956e+00 4.000891000000000020e+01
2.000000000000000000e+00 3.159336000000000055e+01
2.049999999999999822e+00 2.638733999999999824e+01
2.100000000000000089e+00 1.130935000000000024e+01
2.149999999999999911e+00 3.857312000000000296e+01
2.200000000000000178e+00 1.357009000000000043e+01
2.250000000000000000e+00 2.827299999999999969e+01
2.299999999999999822e+00 1.805270000000000152e+01
2.350000000000000089e+00 2.678990999999999900e+01
2.399999999999999911e+00 8.007450000000000401e+00
2.450000000000000178e+00 8.612249999999999517e+00
2.500000000000000000e+00 8.233930000000000859e+00
2.549999999999999822e+00 2.686555999999999855e+01
2.600000000000000089e+00 1.125611999999999924e+01
2.649999999999999911e+00 5.108082000000000278e+01
2.700000000000000178e+00 8.037866999999999962e+01
2.750000000000000000e+00 3.600337999999999994e+01
2.799999999999999822e+00 4.533050999999999675e+01
2.850000000000000089e+00 3.266915000000000191e+01
2.899999999999999911e+00 5.331095900000000256e+02
2.950000000000000178e+00 3.715968000000000160e+01
3.000000000000000000e+00 1.843564999999999898e+01
3.049999999999999822e+00 1.491520000000000046e+01
3.100000000000000089e+00 2.765947999999999851e+01
3.149999999999999911e+00 3.584870000000000090e+01
3.200000000000000178e+00 2.326391999999999882e+01
3.250000000000000000e+00 4.520416999999999774e+01
3.299999999999999822e+00 1.393755999999999950e+01
3.350000000000000089e+00 2.407294999999999874e+01
3.399999999999999911e+00 9.698740000000000805e+00
3.450000000000000178e+00 4.644422999999999746e+01
3.500000000000000000e+00 8.207409999999999428e+00
3.549999999999999822e+00 3.184538999999999831e+01
3.600000000000000089e+00 5.840010000000000367e+00
3.649999999999999911e+00 3.377306999999999704e+01
3.700000000000000178e+00 5.845500000000000362e+00
3.750000000000000000e+00 4.724610000000000198e+00
3.799999999999999822e+00 6.616920000000000357e+00
3.850000000000000089e+00 5.378289999999999793e+00
3.899999999999999911e+00 2.171255000000000024e+01
3.950000000000000178e+00 2.312792999999999921e+01
4.000000000000000000e+00 1.335737999999999914e+01
4.049999999999999822e+00 1.768947000000000003e+01
4.099999999999999645e+00 7.813399999999999679e+00
4.150000000000000355e+00 4.723631999999999920e+01
4.200000000000000178e+00 2.911873999999999896e+01
4.250000000000000000e+00 6.448839999999999684e+00
4.299999999999999822e+00 7.087959999999999816e+00
4.349999999999999645e+00 6.806869999999999976e+00
4.400000000000000355e+00 4.062053999999999832e+01
4.450000000000000178e+00 1.933408999999999978e+01
4.500000000000000000e+00 3.118663000000000096e+01
4.549999999999999822e+00 3.819134999999999991e+01
4.599999999999999645e+00 7.010959999999999859e+00
4.650000000000000355e+00 3.796291000000000082e+01
4.700000000000000178e+00 3.450988999999999862e+01
4.750000000000000000e+00 5.350641000000000247e+01
4.799999999999999822e+00 3.358690000000000175e+00
4.849999999999999645e+00 4.765169000000000210e+01
4.900000000000000355e+00 4.741628999999999650e+01
4.950000000000000178e+00 2.934433999999999898e+01
5.000000000000000000e+00 4.392779999999999774e+01
5.049999999999999822e+00 1.871572000000000102e+01
5.099999999999999645e+00 4.054959000000000202e+01
5.150000000000000355e+00 3.868880999999999659e+01
5.200000000000000178e+00 6.685250999999999522e+01
5.250000000000000000e+00 2.927750999999999948e+01
5.299999999999999822e+00 1.371784000000000070e+01
5.349999999999999645e+00 3.583796999999999855e+01
5.400000000000000355e+00 1.680003999999999920e+01
5.450000000000000178e+00 9.365640000000000853e+00
5.500000000000000000e+00 2.259020999999999901e+01
5.549999999999999822e+00 2.691518999999999906e+01
5.599999999999999645e+00 1.829780999999999835e+01
5.650000000000000355e+00 2.063831000000000060e+01
5.700000000000000178e+00 3.583579999999999899e+01
5.750000000000000000e+00 1.782688999999999879e+01
5.799999999999999822e+00 3.717105000000000103e+01
5.849999999999999645e+00 6.550790000000000113e+00
5.900000000000000355e+00 1.509670999999999985e+01
5.950000000000000178e+00 3.325343000000000160e+01
6.000000000000000000e+00 4.016940000000000310e+01
6.049999999999999822e+00 6.314140000000000086e+00
6.099999999999999645e+00 2.354756000000000071e+01
6.150000000000000355e+00 3.412944000000000244e+01
6.200000000000000178e+00 1.492709999999999937e+01
6.250000000000000000e+00 1.632873000000000019e+01
6.299999999999999822e+00 3.461433000000000249e+01
6.349999999999999645e+00 3.792020000000000124e+01
6.400000000000000355e+00 3.874808000000000163e+01
6.450000000000000178e+00 3.216991999999999763e+01
6.500000000000000000e+00 7.324329999999999785e+00
6.549999999999999822e+00 1.299710999999999927e+01
6.599999999999999645e+00 4.833077999999999719e+01
6.650000000000000355e+00 7.635460000000000136e+00
6.700000000000000178e+00 3.942399999999999949e+01
6.750000000000000000e+00 5.273693000000000097e+01
6.799999999999999822e+00 7.513090000000000046e+00
6.849999999999999645e+00 2.640026999999999902e+01
6.900000000000000355e+00 1.880993000000000137e+01
6.950000000000000178e+00 3.780698999999999899e+01
7.000000000000000000e+00 3.289800000000000324e+01
7.049999999999999822e+00 1.632473999999999847e+01
7.099999999999999645e+00 4.395027999999999935e+01
7.150000000000000355e+00 3.208156999999999925e+01
7.200000000000000178e+00 2.887012000000000000e+01
7.250000000000000000e+00 4.713694999999999879e+01
7.299999999999999822e+00 7.562409999999999854e+00
7.349999999999999645e+00 3.139166000000000167e+01
7.400000000000000355e+00 8.624639999999999418e+00
7.450000000000000178e+00 3.387561000000000178e+01
7.500000000000000000e+00 4.756548000000000087e+01
7.549999999999999822e+00 3.156680000000000064e+01
7.599999999999999645e+00 1.341080000000000005e+01
7.650000000000000355e+00 2.499474999999999980e+01
7.700000000000000178e+00 2.208698000000000050e+01
7.750000000000000000e+00 2.658538000000000068e+01
7.799999999999999822e+00 8.206319999999999837e+00
7.849999999999999645e+00 2.653543000000000163e+01
7.900000000000000355e+00 3.025799999999999912e+01
7.950000000000000178e+00 5.713152999999999793e+01
8.000000000000000000e+00 2.053436999999999912e+01
8.050000000000000711e+00 3.541152999999999906e+01
8.099999999999999645e+00 1.297645999999999944e+01
8.150000000000000355e+00 3.564976999999999663e+01
8.199999999999999289e+00 3.698172000000000281e+01
8.250000000000000000e+00 1.911739000000000033e+01
8.300000000000000711e+00 4.148971999999999838e+01
8.349999999999999645e+00 3.476563999999999766e+01
8.400000000000000355e+00 2.835311000000000092e+01
8.449999999999999289e+00 1.984478999999999971e+01
8.500000000000000000e+00 3.183173999999999992e+01
8.550000000000000711e+00 2.225748000000000104e+01
8.599999999999999645e+00 4.225592999999999932e+01
8.650000000000000355e+00 3.954959000000000202e+01
8.699999999999999289e+00 2.157611999999999952e+01
8.750000000000000000e+00 2.758988000000000085e+01
8.800000000000000711e+00 3.404565999999999804e+01
8.849999999999999645e+00 1.414471999999999952e+01
8.900000000000000355e+00 3.422281000000000262e+01
8.949999999999999289e+00 1.608992999999999896e+01
9.000000000000000000e+00 3.873055000000000092e+01
9.050000000000000711e+00 4.219256000000000029e+01
9.099999999999999645e+00 1.178009999999999913e+01
9.150000000000000355e+00 1.633192999999999984e+01
9.199999999999999289e+00 2.890934000000000026e+01
9.250000000000000000e+00 3.948664000000000129e+01
9.300000000000000711e+00 1.969986000000000104e+01
9.349999999999999645e+00 3.032222000000000151e+01
9.400000000000000355e+00 1.996056000000000097e+01
9.449999999999999289e+00 1.499151999999999951e+01
9.500000000000000000e+00 2.505997999999999948e+01
9.550000000000000711e+00 5.254579999999999806e+00
9.599999999999999645e+00 1.837928000000000139e+01
9.650000000000000355e+00 1.887959000000000032e+01
9.699999999999999289e+00 1.519045000000000023e+01
9.750000000000000000e+00 7.620149999999999757e+00
9.800000000000000711e+00 3.137024999999999864e+01
9.849999999999999645e+00 3.385589000000000226e+01
9.900000000000000355e+00 9.257899999999999352e+00
9.949999999999999289e+00 1.445767999999999986e+01
1.000000000000000000e+01 3.231495000000000317e+01
1.005000000000000071e+01 1.574618000000000073e+01
1.009999999999999964e+01 1.073460000000000036e+01
1.015000000000000036e+01 2.360741000000000156e+01
1.019999999999999929e+01 7.363129999999999953e+00
1.025000000000000000e+01 7.398329999999999629e+00
1.030000000000000071e+01 3.331848999999999705e+01
1.034999999999999964e+01 9.353229999999999933e+00
1.040000000000000036e+01 1.339697999999999922e+01
1.044999999999999929e+01 2.431846000000000174e+01
1.050000000000000000e+01 1.264592999999999989e+01
1.055000000000000071e+01 1.524380000000000024e+01
1.059999999999999964e+01 3.004193000000000069e+01
1.065000000000000036e+01 5.696760000000000268e+00
1.069999999999999929e+01 2.348772999999999911e+01
1.075000000000000000e+01 1.844459000000000160e+01
1.080000000000000071e+01 1.070661999999999914e+01
1.084999999999999964e+01 1.775175000000000125e+01
1.090000000000000036e+01 1.419617000000000040e+01
1.094999999999999929e+01 2.348751000000000033e+01
1.100000000000000000e+01 9.755470000000000752e+00
1.105000000000000071e+01 1.585493999999999915e+01
1.109999999999999964e+01 1.786957999999999913e+01
1.115000000000000036e+01 1.707786000000000115e+01
1.119999999999999929e+01 2.707180000000000142e+00
1.125000000000000000e+01 7.914150000000000240e+00
1.130000000000000071e+01 2.793457000000000079e+01
1.134999999999999964e+01 7.519330000000000069e+00
1.140000000000000036e+01 4.146923999999999921e+01
1.144999999999999929e+01 4.631429999999999936e+00
1.150000000000000000e+01 3.443885000000000218e+01
1.155000000000000071e+01 2.464677999999999969e+01
1.159999999999999964e+01 2.498847999999999914e+01
1.165000000000000036e+01 1.549375000000000036e+01
1.169999999999999929e+01 2.226013999999999982e+01
1.175000000000000000e+01 4.804260000000000197e+00
1.180000000000000071e+01 1.801055100000000095e+02
1.184999999999999964e+01 1.217666000000000004e+01
1.190000000000000036e+01 2.504419000000000040e+01
1.194999999999999929e+01 3.734904000000000224e+01
1.200000000000000000e+01 1.509008699999999976e+02
1.205000000000000071e+01 6.371000000000000085e+01
1.209999999999999964e+01 3.503249000000000279e+01
1.215000000000000036e+01 9.635189999999999699e+00
1.219999999999999929e+01 1.673723000000000027e+01
1.225000000000000000e+01 9.663199999999999790e+00
1.230000000000000071e+01 1.633937999999999846e+01
1.234999999999999964e+01 1.426522199999999998e+02
1.240000000000000036e+01 8.846349999999999270e+00
1.244999999999999929e+01 3.958818999999999733e+01
1.250000000000000000e+01 1.639085200000000100e+02
1.255000000000000071e+01 1.758286000000000016e+01
1.259999999999999964e+01 3.359212000000000131e+01
1.265000000000000036e+01 2.045504000000000033e+01
1.269999999999999929e+01 8.169290000000000163e+00
1.275000000000000000e+01 3.790531000000000006e+01
1.280000000000000071e+01 1.203229999999999933e+01
1.284999999999999964e+01 1.013298999999999950e+01
1.290000000000000036e+01 2.586139999999999972e+01
1.294999999999999929e+01 2.018812000000000140e+01
1.300000000000000000e+01 2.517877999999999972e+01
1.305000000000000071e+01 9.539640000000000342e+00
1.309999999999999964e+01 1.930605999999999867e+01
1.315000000000000036e+01 5.321220000000000283e+00
1.319999999999999929e+01 3.160434000000000054e+01
1.325000000000000000e+01 2.201333999999999946e+01
1.330000000000000071e+01 2.237850999999999857e+01
1.334999999999999964e+01 2.108304000000000045e+01
1.340000000000000036e+01 7.412515000000000498e+01
1.344999999999999929e+01 4.001257999999999981e+01
1.350000000000000000e+01 8.764620000000000744e+00
1.355000000000000071e+01 2.338175999999999988e+01
1.359999999999999964e+01 4.119880000000000209e+00
1.365000000000000036e+01 2.209982000000000113e+01
1.369999999999999929e+01 2.379670000000000130e+01
1.375000000000000000e+01 3.882618000000000080e+01
1.380000000000000071e+01 3.538595000000000113e+01
1.384999999999999964e+01 1.493323999999999963e+01
1.390000000000000036e+01 9.854990000000000805e+00
1.394999999999999929e+01 2.249195999999999884e+01
1.400000000000000000e+01 1.768591999999999942e+01
1.405000000000000071e+01 2.716262000000000043e+01
1.409999999999999964e+01 1.377621000000000073e+01
1.415000000000000036e+01 3.208644000000000318e+01
1.419999999999999929e+01 3.342839999999999812e+00
1.425000000000000000e+01 3.343833999999999662e+01
1.430000000000000071e+01 8.511789999999999523e+00
1.434999999999999964e+01 2.349971000000000032e+01
1.440000000000000036e+01 1.919479000000000113e+01
1.444999999999999929e+01 2.918390000000000128e+01
1.450000000000000000e+01 3.531074999999999875e+01
1.455000000000000071e+01 2.443101000000000056e+01
1.459999999999999964e+01 3.618742999999999910e+01
1.465000000000000036e+01 4.238712999999999909e+01
1.469999999999999929e+01 3.202882000000000318e+01
1.475000000000000000e+01 1.385668000000000077e+01
1.480000000000000071e+01 7.388819999999999943e+00
1.484999999999999964e+01 1.065872000000000064e+01
1.490000000000000036e+01 1.321044000000000018e+01
1.494999999999999929e+01 1.032995000000000019e+01
1.500000000000000000e+01 9.498879999999999768e+00
1.505000000000000071e+01 1.269570000000000043e+01
1.509999999999999964e+01 3.827620000000000289e+01
1.515000000000000036e+01 1.406417000000000073e+01
1.519999999999999929e+01 3.205980999999999881e+01
1.525000000000000000e+01 1.834259000000000128e+01
1.530000000000000071e+01 2.311514000000000024e+01
1.534999999999999964e+01 1.019585999999999970e+01
1.540000000000000036e+01 1.377909000000000006e+01
1.544999999999999929e+01 1.940202000000000027e+01
1.550000000000000000e+01 2.043854999999999933e+01
1.555000000000000071e+01 2.818343000000000131e+01
1.559999999999999964e+01 8.395739999999999981e+00
1.565000000000000036e+01 2.768911999999999907e+01
1.569999999999999929e+01 2.804128000000000043e+01
1.575000000000000000e+01 1.715081999999999951e+01
1.580000000000000071e+01 2.965784000000000020e+01
1.584999999999999964e+01 3.751816999999999780e+01
1.590000000000000036e+01 1.331980000000000075e+01
1.594999999999999929e+01 3.723780000000000090e+00
1.600000000000000000e+01 4.335250000000000270e+00
1.605000000000000071e+01 8.356579999999999231e+00
1.610000000000000142e+01 9.249879999999999214e+00
1.614999999999999858e+01 2.826532999999999873e+01
1.619999999999999929e+01 7.410429999999999851e+00
1.625000000000000000e+01 1.596327999999999925e+01
1.630000000000000071e+01 2.899918999999999869e+01
1.635000000000000142e+01 5.510049999999999670e+00
1.639999999999999858e+01 1.277058000000000071e+01
1.644999999999999929e+01 2.584589999999999943e+00
1.650000000000000000e+01 5.044082999999999828e+01
1.655000000000000071e+01 4.610045000000000215e+01
1.660000000000000142e+01 1.322849000000000075e+01
1.664999999999999858e+01 4.383982000000000312e+01
1.669999999999999929e+01 9.884700000000000486e+00
1.675000000000000000e+01 1.379738000000000042e+01
1.680000000000000071e+01 1.132990999999999993e+01
1.685000000000000142e+01 8.131485000000000696e+01
1.689999999999999858e+01 5.435233999999999810e+01
1.694999999999999929e+01 2.518997999999999848e+01
1.700000000000000000e+01 1.261705000000000076e+01
1.705000000000000071e+01 9.482029999999999959e+00
1.710000000000000142e+01 1.983561899999999980e+02
1.714999999999999858e+01 2.447109000000000023e+01
1.719999999999999929e+01 1.745637999999999934e+01
1.725000000000000000e+01 3.977971000000000146e+01
1.730000000000000071e+01 5.596177000000000135e+01
1.735000000000000142e+01 3.608549000000000007e+01
1.739999999999999858e+01 4.547814000000000334e+01
1.744999999999999929e+01 5.673523999999999745e+01
1.750000000000000000e+01 8.862669999999999604e+00
1.755000000000000071e+01 5.475312000000000268e+01
1.760000000000000142e+01 9.110509999999999664e+00
1.764999999999999858e+01 3.139414999999999978e+01
1.769999999999999929e+01 1.861109000000000080e+01
1.775000000000000000e+01 2.722541000000000011e+01
1.780000000000000071e+01 4.328240000000000087e+00
1.785000000000000142e+01 9.924170000000000158e+00
1.789999999999999858e+01 1.572794999999999987e+01
1.794999999999999929e+01 6.765220000000000233e+00
1.800000000000000000e+01 3.042214999999999847e+01
1.805000000000000071e+01 7.368523000000000422e+01
1.810000000000000142e+01 4.637946000000000168e+01
1.814999999999999858e+01 8.110164000000000328e+01
1.819999999999999929e+01 2.808185999999999893e+01
1.825000000000000000e+01 4.329632999999999754e+01
1.830000000000000071e+01 6.622729999999999784e+00
1.835000000000000142e+01 1.251304000000000016e+01
1.839999999999999858e+01 1.821806000000000125e+01
1.844999999999999929e+01 2.983465999999999951e+01
1.850000000000000000e+01 3.558098999999999990e+01
1.855000000000000071e+01 3.739985999999999677e+01
1.860000000000000142e+01 5.946329999999999671e+00
1.864999999999999858e+01 4.361934000000000111e+01
1.869999999999999929e+01 8.134602999999999895e+01
1.875000000000000000e+01 2.186270999999999987e+01
1.880000000000000071e+01 1.790334999999999965e+01
1.885000000000000142e+01 4.675216999999999956e+01
1.889999999999999858e+01 8.189624000000000592e+01
1.894999999999999929e+01 1.093516900000000049e+02
1.900000000000000000e+01 3.881775999999999982e+01
1.905000000000000071e+01 5.455232999999999777e+01
1.910000000000000142e+01 7.537069999999999936e+00
1.914999999999999858e+01 1.099610999999999983e+01
1.919999999999999929e+01 3.854532999999999987e+01
1.925000000000000000e+01 3.780772999999999939e+01
1.930000000000000071e+01 1.237744000000000000e+01
1.935000000000000142e+01 1.301580000000000048e+01
1.939999999999999858e+01 3.873075999999999652e+01
1.944999999999999929e+01 4.874683000000000277e+01
1.950000000000000000e+01 3.043878000000000128e+01
1.955000000000000071e+01 5.419380999999999915e+01
1.960000000000000142e+01 2.846193099999999845e+02
1.964999999999999858e+01 4.143260000000000076e+01
1.969999999999999929e+01 1.495655700000000081e+02
1.975000000000000000e+01 6.327662000000000120e+01
1.980000000000000071e+01 4.718175000000000097e+01
1.985000000000000142e+01 3.065340000000000131e+01
1.989999999999999858e+01 1.751548999999999978e+01
1.994999999999999929e+01 5.814703000000000088e+01
2.000000000000000000e+01 3.387695999999999685e+01
2.005000000000000071e+01 2.859062000000000126e+01
2.010000000000000142e+01 6.045700000000000074e+00
2.014999999999999858e+01 1.261472000000000016e+01
2.019999999999999929e+01 4.876450000000000173e+00
2.025000000000000000e+01 3.961986000000000274e+01
2.030000000000000071e+01 6.454189999999999650e+00
2.035000000000000142e+01 1.482174000000000014e+01
2.039999999999999858e+01 9.897449999999999193e+00
2.044999999999999929e+01 5.835720000000000240e+00
2.050000000000000000e+01 6.682540000000000369e+00
2.055000000000000071e+01 2.658630000000000138e+01
2.060000000000000142e+01 6.230129999999999946e+00
2.064999999999999858e+01 6.896786000000000172e+01
2.069999999999999929e+01 1.646649999999999991e+01
2.075000000000000000e+01 2.765891999999999840e+01
2.080000000000000071e+01 7.982450000000000045e+00
2.085000000000000142e+01 9.047719999999999985e+00
2.089999999999999858e+01 8.423000000000000043e+00
2.094999999999999929e+01 4.591739999999999711e+00
2.100000000000000000e+01 4.662420000000000009e+00
2.105000000000000071e+01 1.019858999999999938e+01
2.110000000000000142e+01 1.267600999999999978e+01
2.114999999999999858e+01 7.374430000000000263e+00
2.119999999999999929e+01 1.142069000000000045e+01
2.125000000000000000e+01 3.244320000000000093e+00
2.130000000000000071e+01 1.502486999999999995e+01
2.135000000000000142e+01 7.493149999999999977e+00
2.139999999999999858e+01 8.686257000000000517e+01
2.144999999999999929e+01 4.304570000000000007e+00
2.150000000000000000e+01 1.130166000000000004e+01
2.155000000000000071e+01 3.102121999999999957e+01
2.160000000000000142e+01 1.478636999999999979e+01
2.164999999999999858e+01 3.262171000000000021e+01
2.169999999999999929e+01 5.565409999999999968e+00
2.175000000000000000e+01 1.128405000000000058e+01
2.180000000000000071e+01 6.134490000000000443e+00
2.185000000000000142e+01 1.044142000000000081e+01
2.189999999999999858e+01 2.255458000000000141e+01
2.194999999999999929e+01 2.595322000000000173e+01
2.200000000000000000e+01 3.103958000000000084e+01
2.205000000000000071e+01 1.141649999999999920e+01
2.210000000000000142e+01 5.901130000000000209e+00
2.214999999999999858e+01 1.626238000000000028e+01
2.219999999999999929e+01 2.450508999999999915e+01
2.225000000000000000e+01 2.985302000000000078e+01
2.230000000000000071e+01 8.195479999999999876e+00
2.235000000000000142e+01 2.815248000000000062e+01
2.239999999999999858e+01 8.579499999999999460e+00
2.244999999999999929e+01 3.261034999999999684e+01
2.250000000000000000e+01 3.075103000000000009e+01
2.255000000000000071e+01 1.923170999999999964e+01
2.260000000000000142e+01 3.468079000000000178e+01
2.264999999999999858e+01 1.281382999999999939e+01
2.269999999999999929e+01 4.420076000000000249e+01
2.275000000000000000e+01 8.322070000000000078e+00
2.280000000000000071e+01 1.070566999999999958e+01
2.285000000000000142e+01 1.623879000000000161e+01
2.289999999999999858e+01 3.586640000000000050e+00
2.294999999999999929e+01 8.037169999999999703e+00
2.300000000000000000e+01 1.427758000000000038e+01
2.305000000000000071e+01 1.205143999999999949e+01
2.310000000000000142e+01 8.111850000000000449e+00
2.314999999999999858e+01 3.792139999999999844e+00
2.319999999999999929e+01 3.495468999999999937e+01
2.325000000000000000e+01 4.493520000000000181e+00
2.330000000000000071e+01 1.149806000000000061e+01
2.335000000000000142e+01 2.907574999999999932e+01
2.339999999999999858e+01 1.587866000000000000e+01
2.344999999999999929e+01 1.104485000000000028e+01
2.350000000000000000e+01 1.064600000000000080e+01
2.355000000000000071e+01 6.365949999999999775e+00
2.360000000000000142e+01 1.637174999999999869e+01
2.364999999999999858e+01 5.317389999999999617e+00
2.369999999999999929e+01 9.230689999999999173e+00
2.375000000000000000e+01 5.268709999999999560e+00
2.380000000000000071e+01 6.598840000000000039e+00
2.385000000000000142e+01 1.309820999999999991e+01
2.389999999999999858e+01 9.684939999999999216e+00
2.394999999999999929e+01 1.446574000000000026e+01
2.400000000000000000e+01 1.751942999999999984e+01
2.405000000000000071e+01 8.471149999999999736e+00
2.410000000000000142e+01 5.057570000000000121e+00
2.414999999999999858e+01 3.099769999999999914e+00
2.419999999999999929e+01 5.925650000000000084e+00
2.425000000000000000e+01 6.545060000000000322e+00
2.430000000000000071e+01 2.430303999999999931e+01
2.435000000000000142e+01 1.918212000000000117e+01
2.439999999999999858e+01 5.943039999999999878e+00
2.444999999999999929e+01 2.878219999999999779e+00
2.450000000000000000e+01 9.527369999999999450e+00
2.455000000000000071e+01 6.316399999999999793e+00
2.460000000000000142e+01 2.784018000000000015e+01
2.464999999999999858e+01 4.046289999999999942e+00
2.469999999999999929e+01 9.989489999999999981e+00
2.475000000000000000e+01 5.911439999999999806e+00
2.480000000000000071e+01 4.078409999999999869e+00
2.485000000000000142e+01 4.801510000000000389e+00
2.489999999999999858e+01 1.071954000000000029e+01
2.494999999999999929e+01 1.292707000000000050e+01
2.500000000000000000e+01 3.380199999999999871e+00
2.505000000000000071e+01 9.688259999999999650e+00
2.510000000000000142e+01 4.870330000000000048e+00
2.514999999999999858e+01 5.852159999999999584e+00
2.519999999999999929e+01 9.169320000000000803e+00
2.525000000000000000e+01 1.298190999999999917e+01
2.530000000000000071e+01 1.497671000000000063e+01
2.535000000000000142e+01 5.769339999999999691e+00
2.539999999999999858e+01 2.647730000000000139e+00
2.544999999999999929e+01 1.379908000000000001e+01
2.550000000000000000e+01 4.689320000000000377e+00
2.555000000000000071e+01 2.023025000000000162e+01
2.560000000000000142e+01 7.438889999999999780e+00
2.564999999999999858e+01 8.131909999999999528e+00
2.569999999999999929e+01 1.819419999999999860e+01
2.575000000000000000e+01 4.758460000000000356e+00
2.580000000000000071e+01 3.194370000000000154e+00
2.585000000000000142e+01 2.583082999999999885e+01
2.589999999999999858e+01 1.403667000000000087e+01
2.594999999999999929e+01 9.004289999999999239e+00
2.600000000000000000e+01 9.225030000000000285e+00
2.605000000000000071e+01 1.493787999999999982e+01
2.610000000000000142e+01 9.473000000000000753e+00
2.614999999999999858e+01 1.239851999999999954e+01
2.619999999999999929e+01 1.770431999999999917e+01
2.625000000000000000e+01 1.751558999999999955e+01
2.630000000000000071e+01 2.942650000000000077e+01
2.635000000000000142e+01 5.465539999999999843e+00
2.639999999999999858e+01 8.617490000000000094e+00
2.644999999999999929e+01 1.834765000000000157e+01
2.650000000000000000e+01 1.638641000000000147e+01
2.655000000000000071e+01 6.460670000000000357e+00
2.660000000000000142e+01 1.702610999999999919e+01
2.664999999999999858e+01 3.483379999999999921e+00
2.669999999999999929e+01 4.781559999999999810e+00
2.675000000000000000e+01 1.088963000000000036e+01
2.680000000000000071e+01 8.048439999999999372e+00
2.685000000000000142e+01 8.603509999999999991e+00
2.689999999999999858e+01 1.112994999999999912e+01
2.694999999999999929e+01 6.603959999999999830e+00
2.700000000000000000e+01 1.372714000000000034e+01
2.705000000000000071e+01 1.174441000000000024e+01
2.710000000000000142e+01 2.421293999999999969e+01
2.714999999999999858e+01 2.234563999999999950e+01
2.719999999999999929e+01 1.075351999999999997e+01
2.725000000000000000e+01 4.608900000000000219e+00
2.730000000000000071e+01 1.027731999999999957e+01
2.735000000000000142e+01 4.322409999999999641e+00
2.739999999999999858e+01 9.016030000000000655e+00
2.744999999999999929e+01 1.047611999999999988e+01
2.750000000000000000e+01 9.525919999999999277e+00
2.755000000000000071e+01 3.011377999999999844e+01
2.760000000000000142e+01 2.135298999999999836e+01
2.764999999999999858e+01 7.917980000000000018e+00
2.769999999999999929e+01 1.845316000000000045e+01
2.775000000000000000e+01 2.099671000000000021e+01
2.780000000000000071e+01 8.016199999999999548e+00
2.785000000000000142e+01 1.916190999999999889e+01
2.789999999999999858e+01 1.336692000000000036e+01
2.794999999999999929e+01 1.612325999999999837e+01
2.800000000000000000e+01 5.295020000000000060e+00
2.805000000000000071e+01 1.916538999999999859e+01
2.810000000000000142e+01 6.985999999999999766e+00
2.814999999999999858e+01 2.431655999999999906e+01
2.819999999999999929e+01 9.705080000000000595e+00
2.825000000000000000e+01 1.127607000000000070e+01
2.830000000000000071e+01 7.587729999999999642e+00
2.835000000000000142e+01 9.126879999999999882e+00
2.839999999999999858e+01 2.762732000000000099e+01
2.844999999999999929e+01 2.467702999999999847e+01
2.850000000000000000e+01 1.980333999999999861e+01
2.855000000000000071e+01 2.455784999999999840e+01
2.860000000000000142e+01 8.321109999999999118e+00
2.864999999999999858e+01 1.912541999999999831e+01
2.869999999999999929e+01 6.274820000000000064e+00
2.875000000000000000e+01 1.802054000000000045e+01
2.880000000000000071e+01 8.356719999999999260e+00
2.885000000000000142e+01 5.700669999999999682e+00
2.889999999999999858e+01 6.624189999999999579e+00
2.894999999999999929e+01 1.395800000000000018e+01
2.900000000000000000e+01 1.763924000000000092e+01
2.905000000000000071e+01 3.073350999999999900e+01
2.910000000000000142e+01 1.606192000000000064e+01
2.914999999999999858e+01 2.299734000000000123e+01
2.919999999999999929e+01 3.357507999999999981e+01
2.925000000000000000e+01 2.298354000000000141e+01
2.930000000000000071e+01 1.429416999999999938e+01
2.935000000000000142e+01 6.632760000000000211e+00
2.939999999999999858e+01 1.486045000000000016e+01
2.944999999999999929e+01 7.284600000000000186e+00
2.950000000000000000e+01 4.624235999999999791e+01
2.955000000000000071e+01 1.675466000000000122e+01
2.960000000000000142e+01 5.819543999999999784e+01
2.964999999999999858e+01 2.750702000000000069e+01
2.969999999999999929e+01 7.892789999999999750e+00
2.975000000000000000e+01 2.567361000000000004e+01
2.980000000000000071e+01 1.538269999999999982e+01
2.985000000000000142e+01 4.620335000000000036e+01
2.989999999999999858e+01 3.309890000000000221e+00
2.994999999999999929e+01 3.942996000000000123e+01
3.000000000000000000e+01 1.870120999999999967e+01
3.005000000000000071e+01 1.748986000000000018e+01
3.010000000000000142e+01 2.943767000000000067e+01
3.014999999999999858e+01 5.403029000000000082e+01
3.019999999999999929e+01 2.995724999999999838e+01
3.025000000000000000e+01 1.085501999999999967e+01
3.030000000000000071e+01 8.599990000000000023e+00
3.035000000000000142e+01 3.583569999999999922e+00
3.039999999999999858e+01 1.854157000000000011e+01
3.044999999999999929e+01 2.603325999999999851e+01
3.050000000000000000e+01 4.698673999999999751e+01
3.055000000000000071e+01 7.780540000000000234e+00
3.060000000000000142e+01 3.123935000000000173e+01
3.064999999999999858e+01 2.427005000000000123e+01
3.069999999999999929e+01 3.525133000000000294e+01
3.075000000000000000e+01 1.049672999999999945e+01
3.080000000000000071e+01 7.180399999999999672e+00
3.085000000000000142e+01 4.371878000000000242e+01
3.089999999999999858e+01 2.471979999999999844e+00
3.094999999999999929e+01 1.048818999999999946e+01
3.100000000000000000e+01 7.009570000000000078e+00
3.105000000000000071e+01 4.786819999999999631e+00
3.110000000000000142e+01 1.316788999999999987e+01
3.114999999999999858e+01 3.919966999999999757e+01
3.119999999999999929e+01 1.626145999999999958e+01
3.125000000000000000e+01 4.589012000000000313e+01
3.130000000000000071e+01 2.252704999999999913e+01
3.135000000000000142e+01 2.952675999999999945e+01
3.139999999999999858e+01 1.993342000000000169e+01
3.144999999999999929e+01 4.953430000000000000e+00
3.150000000000000000e+01 5.640686999999999784e+01
3.155000000000000071e+01 1.263077000000000005e+01
3.160000000000000142e+01 6.314869999999999983e+00
3.164999999999999858e+01 1.465337000000000067e+01
3.169999999999999929e+01 9.343740000000000379e+00
3.175000000000000000e+01 1.200482000000000049e+01
3.180000000000000071e+01 3.021652999999999878e+01
3.185000000000000142e+01 1.286627000000000010e+01
3.189999999999999858e+01 3.643088999999999800e+01
3.194999999999999929e+01 1.139607999999999954e+01
3.200000000000000000e+01 1.831818000000000168e+01
3.204999999999999716e+01 1.243221999999999916e+01
3.210000000000000142e+01 1.308229000000000042e+01
3.214999999999999858e+01 1.498541999999999952e+01
3.220000000000000284e+01 1.659840000000000160e+01
3.225000000000000000e+01 1.124105999999999916e+01
3.229999999999999716e+01 1.777900999999999954e+01
3.235000000000000142e+01 2.467831999999999937e+01
3.239999999999999858e+01 1.321995000000000076e+01
3.245000000000000284e+01 1.478336999999999968e+01
3.250000000000000000e+01 4.144042000000000314e+01
3.254999999999999716e+01 1.516464000000000034e+01
3.260000000000000142e+01 1.073456000000000010e+01
3.264999999999999858e+01 2.701096000000000075e+01
3.270000000000000284e+01 5.604639999999999844e+00
3.275000000000000000e+01 1.348761000000000010e+01
3.279999999999999716e+01 1.810018000000000171e+01
3.285000000000000142e+01 1.592013999999999996e+01
3.289999999999999858e+01 1.322320999999999991e+01
3.295000000000000284e+01 1.608655999999999864e+01
3.300000000000000000e+01 3.307994000000000057e+01
3.304999999999999716e+01 9.646739999999999426e+00
3.310000000000000142e+01 5.508469999999999978e+00
3.314999999999999858e+01 1.748670999999999864e+01
3.320000000000000284e+01 1.972980000000000089e+01
3.325000000000000000e+01 6.889269999999999783e+00
3.329999999999999716e+01 2.520597000000000065e+01
3.335000000000000142e+01 2.093713999999999942e+01
3.339999999999999858e+01 9.321979999999999933e+00
3.345000000000000284e+01 4.915919999999999845e+00
3.350000000000000000e+01 4.118730000000000224e+00
3.354999999999999716e+01 8.581160000000000565e+00
3.360000000000000142e+01 7.134839999999999627e+00
3.364999999999999858e+01 2.214237999999999928e+01
3.370000000000000284e+01 3.386551999999999651e+01
3.375000000000000000e+01 1.919637000000000171e+01
3.379999999999999716e+01 1.773708999999999847e+01
3.385000000000000142e+01 3.030769000000000091e+01
3.389999999999999858e+01 1.293262999999999963e+01
3.395000000000000284e+01 1.422311999999999976e+01
3.400000000000000000e+01 1.921764999999999901e+01
3.404999999999999716e+01 2.963310999999999851e+01
3.410000000000000142e+01 1.430959999999999965e+01
3.414999999999999858e+01 1.187289999999999957e+01
3.420000000000000284e+01 6.657149999999999679e+00
3.425000000000000000e+01 1.319522000000000084e+01
3.429999999999999716e+01 9.628470000000000084e+00
3.435000000000000142e+01 1.191305999999999976e+01
3.439999999999999858e+01 8.238490000000000535e+00
3.445000000000000284e+01 2.178478000000000137e+01
3.450000000000000000e+01 9.656589999999999563e+00
3.454999999999999716e+01 7.439989999999999881e+00
3.460000000000000142e+01 2.060228000000000037e+01
3.464999999999999858e+01 1.509268999999999927e+01
3.470000000000000284e+01 9.999309999999999476e+00
3.475000000000000000e+01 2.412808000000000064e+01
3.479999999999999716e+01 5.449379999999999669e+00
3.485000000000000142e+01 1.581522999999999968e+01
3.489999999999999858e+01 2.218649999999999878e+01
3.495000000000000284e+01 1.876997000000000071e+01
3.500000000000000000e+01 3.472319999999999851e+01
3.504999999999999716e+01 5.537200000000000344e+00
3.510000000000000142e+01 3.353276999999999930e+01
3.514999999999999858e+01 6.030190000000000161e+00
3.520000000000000284e+01 1.004843999999999937e+01
3.525000000000000000e+01 1.914668999999999954e+01
3.529999999999999716e+01 7.614550000000000374e+00
3.535000000000000142e+01 5.815369999999999706e+00
3.539999999999999858e+01 2.118251000000000062e+01
3.545000000000000284e+01 4.427039999999999864e+00
3.550000000000000000e+01 2.229967999999999861e+01
3.554999999999999716e+01 3.993780000000000108e+00
3.560000000000000142e+01 1.434633999999999965e+01
3.564999999999999858e+01 2.839952999999999861e+01
3.570000000000000284e+01 2.214368999999999943e+01
3.575000000000000000e+01 2.199651000000000067e+01
3.579999999999999716e+01 3.087228999999999957e+01
3.585000000000000142e+01 1.320236000000000054e+01
3.589999999999999858e+01 6.393189999999999706e+00
3.595000000000000284e+01 1.447499999999999964e+01
3.600000000000000000e+01 1.799115000000000109e+01
3.604999999999999716e+01 7.100310000000000343e+00
3.610000000000000142e+01 7.025120000000000253e+00
3.614999999999999858e+01 1.816937000000000069e+01
3.620000000000000284e+01 1.157914000000000065e+01
3.625000000000000000e+01 7.984709999999999752e+00
3.629999999999999716e+01 4.437160000000000437e+00
3.635000000000000142e+01 3.548966999999999672e+01
3.639999999999999858e+01 1.577965999999999980e+01
3.645000000000000284e+01 2.591616000000000142e+01
3.650000000000000000e+01 1.071174000000000071e+01
3.654999999999999716e+01 2.282836999999999961e+01
3.660000000000000142e+01 3.159891000000000005e+01
3.664999999999999858e+01 2.244191000000000003e+01
3.670000000000000284e+01 2.201680999999999955e+01
3.675000000000000000e+01 2.157229999999999848e+01
3.679999999999999716e+01 1.251969000000000065e+01
3.685000000000000142e+01 9.907170000000000698e+00
3.689999999999999858e+01 5.931460000000000399e+00
3.695000000000000284e+01 6.291750000000000398e+00
3.700000000000000000e+01 2.491339999999999932e+01
3.704999999999999716e+01 7.322940000000000005e+00
3.710000000000000142e+01 5.991970000000000240e+00
3.714999999999999858e+01 2.535850999999999900e+01
3.720000000000000284e+01 3.144105000000000061e+01
3.725000000000000000e+01 2.695465000000000089e+01
3.729999999999999716e+01 3.909309999999999974e+01
3.735000000000000142e+01 3.466239999999999810e+01
3.739999999999999858e+01 1.996321999999999974e+01
3.745000000000000284e+01 4.919760000000000133e+00
3.750000000000000000e+01 7.445770000000000444e+00
3.754999999999999716e+01 1.780842000000000169e+01
3.760000000000000142e+01 5.495289999999999786e+00
3.764999999999999858e+01 1.513831000000000060e+01
3.770000000000000284e+01 1.649352999999999980e+01
3.775000000000000000e+01 1.721677999999999997e+01
3.779999999999999716e+01 1.402746999999999922e+01
3.785000000000000142e+01 1.127224000000000004e+01
3.789999999999999858e+01 5.920729999999999826e+00
3.795000000000000284e+01 1.242273999999999923e+01
3.800000000000000000e+01 1.193712999999999980e+01
3.804999999999999716e+01 3.368146999999999736e+01
3.810000000000000142e+01 3.063689999999999802e+00
3.814999999999999858e+01 2.542427999999999955e+01
3.820000000000000284e+01 1.382310999999999979e+01
3.825000000000000000e+01 8.469150000000000844e+00
3.829999999999999716e+01 1.536957999999999913e+01
3.835000000000000142e+01 1.334101000000000070e+01
3.839999999999999858e+01 1.330062000000000033e+01
3.845000000000000284e+01 3.344001000000000090e+01
3.850000000000000000e+01 1.504415000000000013e+01
3.854999999999999716e+01 2.490656999999999854e+01
3.860000000000000142e+01 1.971948000000000079e+01
3.864999999999999858e+01 4.498949999999999783e+00
3.870000000000000284e+01 2.221895999999999916e+01
3.875000000000000000e+01 3.502450999999999937e+01
3.879999999999999716e+01 8.433870000000000644e+00
3.885000000000000142e+01 1.422212999999999994e+01
3.889999999999999858e+01 3.328065000000000140e+01
3.895000000000000284e+01 1.981470000000000065e+00
3.900000000000000000e+01 1.829577000000000098e+01
3.904999999999999716e+01 9.707409999999999428e+00
3.910000000000000142e+01 3.013079999999999981e+00
3.914999999999999858e+01 7.840519999999999712e+00
3.920000000000000284e+01 1.903029999999999999e+00
3.925000000000000000e+01 2.719350999999999985e+01
3.929999999999999716e+01 6.861720000000000041e+00
3.935000000000000142e+01 2.574034999999999940e+01
3.939999999999999858e+01 3.252154000000000167e+01
3.945000000000000284e+01 8.862880000000000535e+00
3.950000000000000000e+01 9.161080000000000112e+00
3.954999999999999716e+01 7.013969999999999594e+00
3.960000000000000142e+01 2.125881000000000043e+01
3.964999999999999858e+01 5.836479999999999890e+00
3.970000000000000284e+01 8.840989999999999682e+00
3.975000000000000000e+01 5.434610000000000163e+00
3.979999999999999716e+01 8.488609999999999545e+00
3.985000000000000142e+01 2.749348000000000170e+01
3.989999999999999858e+01 1.751941000000000059e+01
3.995000000000000284e+01 2.221862000000000137e+01
4.000000000000000000e+01 1.458297999999999917e+01
4.004999999999999716e+01 9.224619999999999820e+00
4.010000000000000142e+01 1.323738999999999955e+01
4.014999999999999858e+01 8.418590000000000018e+00
4.020000000000000284e+01 2.213512000000000057e+01
4.025000000000000000e+01 4.143037999999999954e+01
4.029999999999999716e+01 1.330153999999999925e+01
4.035000000000000142e+01 3.733810000000000073e+00
4.039999999999999858e+01 9.559609999999999275e+00
4.045000000000000284e+01 1.935291000000000139e+01
4.050000000000000000e+01 1.950978999999999886e+01
4.054999999999999716e+01 1.525201999999999991e+01
4.060000000000000142e+01 1.907828999999999908e+01
4.064999999999999858e+01 7.411200000000000010e+00
4.070000000000000284e+01 1.880775999999999826e+01
4.075000000000000000e+01 6.042970000000000397e+00
4.079999999999999716e+01 1.261815999999999960e+01
4.085000000000000142e+01 2.085253000000000156e+01
4.089999999999999858e+01 1.333751999999999960e+01
4.095000000000000284e+01 1.513127000000000066e+01
4.100000000000000000e+01 3.362449000000000154e+01
4.104999999999999716e+01 1.674615999999999971e+01
4.110000000000000142e+01 1.255569999999999986e+01
4.114999999999999858e+01 9.904970000000000496e+00
4.120000000000000284e+01 3.389502999999999844e+01
4.125000000000000000e+01 2.956551999999999936e+01
4.129999999999999716e+01 1.955217999999999989e+01
4.135000000000000142e+01 4.321089999999999876e+00
4.139999999999999858e+01 1.886058999999999841e+01
4.145000000000000284e+01 1.051055999999999990e+01
4.150000000000000000e+01 8.145179999999999865e+00
4.154999999999999716e+01 1.349274999999999913e+01
4.160000000000000142e+01 4.623630000000000351e+00
4.164999999999999858e+01 1.172347000000000072e+01
4.170000000000000284e+01 2.909086999999999890e+01
4.175000000000000000e+01 1.204044000000000025e+01
4.179999999999999716e+01 6.078490000000000393e+00
4.185000000000000142e+01 4.961409999999999876e+00
4.189999999999999858e+01 8.259050000000000225e+00
4.195000000000000284e+01 2.230338000000000065e+01
4.200000000000000000e+01 6.489580000000000126e+00
4.204999999999999716e+01 6.425290000000000390e+00
4.210000000000000142e+01 4.963009999999999700e+00
4.214999999999999858e+01 1.464954999999999963e+01
4.220000000000000284e+01 7.466719999999999580e+00
4.225000000000000000e+01 2.247118000000000038e+01
4.229999999999999716e+01 1.325436999999999976e+01
4.235000000000000142e+01 8.768919999999999604e+00
4.239999999999999858e+01 2.725394999999999968e+01
4.245000000000000284e+01 7.093890000000000029e+00
4.250000000000000000e+01 2.109864999999999924e+01
4.254999999999999716e+01 1.745084999999999908e+01
4.260000000000000142e+01 1.153980999999999923e+01
4.264999999999999858e+01 1.852272999999999925e+01
4.270000000000000284e+01 6.265176999999999907e+01
4.275000000000000000e+01 2.997666999999999859e+01
4.279999999999999716e+01 1.879432999999999865e+01
4.285000000000000142e+01 1.114100000000000001e+01
4.289999999999999858e+01 1.431574999999999953e+01
4.295000000000000284e+01 9.514400000000000190e+00
4.300000000000000000e+01 2.135734000000000066e+01
4.304999999999999716e+01 1.913727000000000089e+01
4.310000000000000142e+01 5.643150000000000333e+00
4.314999999999999858e+01 1.137170000000000059e+01
4.320000000000000284e+01 1.126815000000000033e+01
4.325000000000000000e+01 7.375779999999999781e+00
4.329999999999999716e+01 8.920619999999999550e+00
4.335000000000000142e+01 1.439287999999999990e+01
4.339999999999999858e+01 4.820696000000000225e+01
4.345000000000000284e+01 1.241662999999999961e+01
4.350000000000000000e+01 9.427580000000000737e+00
4.354999999999999716e+01 6.189039999999999964e+01
4.360000000000000142e+01 1.214301000000000030e+01
4.364999999999999858e+01 2.617727999999999966e+01
4.370000000000000284e+01 1.176721000000000039e+01
4.375000000000000000e+01 1.667627999999999844e+01
4.379999999999999716e+01 1.704560000000000031e+01
4.385000000000000142e+01 1.707287000000000177e+01
4.389999999999999858e+01 7.269079999999999764e+00
4.395000000000000284e+01 2.684207999999999927e+01
4.400000000000000000e+01 5.485879999999999868e+00
4.404999999999999716e+01 1.489767999999999937e+01
4.410000000000000142e+01 2.268185000000000073e+01
4.414999999999999858e+01 5.156469999999999665e+00
4.420000000000000284e+01 7.583289999999999864e+00
4.425000000000000000e+01 7.550430000000000419e+00
4.429999999999999716e+01 2.090645999999999916e+01
4.435000000000000142e+01 1.864305999999999841e+01
4.439999999999999858e+01 1.663792000000000115e+01
4.445000000000000284e+01 8.362819999999999254e+00
4.450000000000000000e+01 1.691759000000000057e+01
4.454999999999999716e+01 4.383939999999999948e+00
4.460000000000000142e+01 3.920129999999999892e+00
4.464999999999999858e+01 4.147800000000000153e+00
4.470000000000000284e+01 2.427842000000000056e+01
4.475000000000000000e+01 2.885594000000000037e+01
4.479999999999999716e+01 1.634695999999999927e+01
4.485000000000000142e+01 2.301663999999999888e+01
4.489999999999999858e+01 2.277657999999999916e+01
4.495000000000000284e+01 4.252407000000000181e+01
4.500000000000000000e+01 4.262210000000000321e+01
4.504999999999999716e+01 1.999129999999999896e+01
4.510000000000000142e+01 1.311907000000000068e+01
4.514999999999999858e+01 1.410492999999999952e+01
4.520000000000000284e+01 2.172372999999999976e+01
4.525000000000000000e+01 2.960405000000000086e+01
4.529999999999999716e+01 1.225425000000000075e+01
4.535000000000000142e+01 1.678441000000000116e+01
4.539999999999999858e+01 5.549570000000000114e+00
4.545000000000000284e+01 1.154613999999999940e+01
4.550000000000000000e+01 1.544665999999999961e+01
4.554999999999999716e+01 3.689088999999999885e+01
4.560000000000000142e+01 1.344411999999999985e+01
4.564999999999999858e+01 1.133596000000000004e+01
4.570000000000000284e+01 1.004879000000000033e+01
4.575000000000000000e+01 8.544320000000000803e+00
4.579999999999999716e+01 7.371579999999999799e+00
4.585000000000000142e+01 2.508571999999999846e+01
4.589999999999999858e+01 6.977759999999999962e+00
4.595000000000000284e+01 1.424624000000000024e+01
4.600000000000000000e+01 9.286500000000000199e+00
4.604999999999999716e+01 1.436992000000000047e+01
4.610000000000000142e+01 1.425167000000000073e+01
4.614999999999999858e+01 8.400009999999999977e+00
4.620000000000000284e+01 1.053363000000000049e+01
4.625000000000000000e+01 6.283570000000000100e+00
4.629999999999999716e+01 9.320619999999999905e+00
4.635000000000000142e+01 1.656312000000000140e+01
4.639999999999999858e+01 2.032285999999999859e+01
4.645000000000000284e+01 4.263550000000000395e+00
4.650000000000000000e+01 1.494436999999999927e+01
4.654999999999999716e+01 4.492289999999999672e+00
4.660000000000000142e+01 2.183596999999999966e+01
4.664999999999999858e+01 1.577515000000000001e+01
4.670000000000000284e+01 2.479704999999999870e+01
4.675000000000000000e+01 8.973639000000000010e+01
4.679999999999999716e+01 2.704192000000000107e+01
4.685000000000000142e+01 2.625044000000000111e+01
4.689999999999999858e+01 1.354263000000000083e+01
4.695000000000000284e+01 2.555886999999999887e+01
4.700000000000000000e+01 5.033773999999999660e+01
4.704999999999999716e+01 1.516071999999999953e+01
4.710000000000000142e+01 1.260310999999999915e+01
4.714999999999999858e+01 1.706409000000000020e+01
4.720000000000000284e+01 4.219342000000000326e+01
4.725000000000000000e+01 8.331252999999999531e+01
4.729999999999999716e+01 8.035669999999999646e+00
4.735000000000000142e+01 3.423837999999999937e+01
4.739999999999999858e+01 1.187827000000000055e+01
4.745000000000000284e+01 8.107480000000000686e+00
4.750000000000000000e+01 2.285145999999999944e+01
4.754999999999999716e+01 1.481644799999999975e+02
4.760000000000000142e+01 2.341927000000000092e+01
4.764999999999999858e+01 1.185590999999999973e+01
4.770000000000000284e+01 1.687604999999999933e+01
4.775000000000000000e+01 2.924343000000000004e+01
4.779999999999999716e+01 8.089616999999999791e+01
4.785000000000000142e+01 1.472491569999999911e+03
4.789999999999999858e+01 1.233854999999999968e+01
4.795000000000000284e+01 4.555465999999999838e+01
4.800000000000000000e+01 3.010953999999999908e+01
4.804999999999999716e+01 9.080859999999999488e+00
4.810000000000000142e+01 1.895837999999999823e+01
4.814999999999999858e+01 3.213879000000000019e+01
4.820000000000000284e+01 1.744592000000000098e+01
4.825000000000000000e+01 1.348526999999999987e+01
4.829999999999999716e+01 2.205846999999999980e+01
4.835000000000000142e+01 1.318914000000000009e+01
4.839999999999999858e+01 1.711906000000000105e+01
4.845000000000000284e+01 1.233037000000000027e+01
4.850000000000000000e+01 5.980431000000000097e+01
4.854999999999999716e+01 4.049229999999999663e+00
4.860000000000000142e+01 1.724268000000000001e+01
4.864999999999999858e+01 8.055460000000000065e+00
4.870000000000000284e+01 2.091566999999999865e+01
4.875000000000000000e+01 1.218993000000000038e+01
4.879999999999999716e+01 2.759112000000000009e+01
4.885000000000000142e+01 1.972323000000000093e+01
4.889999999999999858e+01 3.538779999999999859e+01
4.895000000000000284e+01 9.484429999999999694e+00
4.900000000000000000e+01 2.747390000000000043e+01
4.904999999999999716e+01 2.895419000000000054e+01
4.910000000000000142e+01 2.295733999999999853e+01
4.914999999999999858e+01 3.665632000000000090e+01
4.920000000000000284e+01 1.000084000000000017e+01
4.925000000000000000e+01 1.857271000000000072e+01
4.929999999999999716e+01 2.405846000000000018e+01
4.935000000000000142e+01 2.523929000000000045e+01
4.939999999999999858e+01 3.405310000000000059e+01
4.945000000000000284e+01 1.106047000000000047e+01
4.950000000000000000e+01 3.671106999999999942e+01
4.954999999999999716e+01 4.264683000000000135e+01
4.960000000000000142e+01 1.449975000000000058e+01
4.964999999999999858e+01 2.897469999999999857e+01
4.970000000000000284e+01 2.190819000000000116e+01
4.975000000000000000e+01 6.612729999999999997e+00
4.979999999999999716e+01 1.473723000000000027e+01
4.985000000000000142e+01 2.196480000000000032e+01
4.989999999999999858e+01 1.223117000000000054e+01
4.995000000000000284e+01 2.159365000000000023e+01
5.000000000000000000e+01 7.305270000000000152e+00
5.004999999999999716e+01 2.858057000000000158e+01
5.010000000000000142e+01 3.726581000000000188e+01
5.014999999999999858e+01 3.195185999999999993e+01
5.020000000000000284e+01 2.433471000000000117e+01
5.025000000000000000e+01 7.799891999999999825e+01
5.029999999999999716e+01 3.212518000000000029e+01
5.035000000000000142e+01 9.814979999999999905e+01
5.039999999999999858e+01 3.000908000000000087e+01
5.045000000000000284e+01 1.913145000000000095e+01
5.050000000000000000e+01 1.186863199999999949e+02
5.054999999999999716e+01 7.490719999999999601e+00
5.060000000000000142e+01 2.258339000000000141e+01
5.064999999999999858e+01 2.149715000000000131e+01
5.070000000000000284e+01 1.945580999999999960e+01
5.075000000000000000e+01 4.009210000000000385e+00
5.079999999999999716e+01 6.041719999999999757e+00
5.085000000000000142e+01 1.786235999999999891e+01
5.089999999999999858e+01 2.948729999999999851e+00
5.095000000000000284e+01 6.860570000000000057e+00
5.100000000000000000e+01 1.946136999999999873e+01
5.104999999999999716e+01 1.160546000000000078e+01
5.110000000000000142e+01 2.922576000000000107e+01
5.114999999999999858e+01 2.683079999999999998e+01
5.120000000000000284e+01 1.297507000000000055e+01
5.125000000000000000e+01 7.996489999999999654e+00
5.129999999999999716e+01 4.878339999999999677e+00
5.135000000000000142e+01 1.912843000000000160e+01
5.139999999999999858e+01 4.651500000000000412e+00
5.145000000000000284e+01 2.414126999999999867e+01
5.150000000000000000e+01 1.837563000000000102e+01
5.154999999999999716e+01 9.882730000000000459e+00
5.160000000000000142e+01 8.498049999999999216e+00
5.164999999999999858e+01 5.029790000000000205e+00
5.170000000000000284e+01 1.778274000000000044e+01
5.175000000000000000e+01 1.347972999999999999e+01
5.179999999999999716e+01 1.892654999999999887e+01
5.185000000000000142e+01 1.587878000000000078e+01
5.189999999999999858e+01 1.232868000000000031e+01
5.195000000000000284e+01 2.725147000000000119e+01
5.200000000000000000e+01 1.973094999999999999e+01
5.204999999999999716e+01 8.556430000000000646e+00
5.210000000000000142e+01 3.619398999999999944e+01
5.214999999999999858e+01 4.574257000000000062e+01
5.220000000000000284e+01 8.952059999999999462e+00
5.225000000000000000e+01 3.112769999999999815e+00
5.229999999999999716e+01 1.475357999999999947e+01
5.235000000000000142e+01 5.711689999999999934e+00
5.239999999999999858e+01 2.462369999999999948e+00
5.245000000000000284e+01 5.753969999999999807e+00
5.250000000000000000e+01 7.919190000000000396e+00
5.254999999999999716e+01 5.310159999999999769e+00
5.260000000000000142e+01 2.246865999999999985e+01
5.264999999999999858e+01 1.297888000000000019e+01
5.270000000000000284e+01 6.408689999999999998e+00
5.275000000000000000e+01 1.530963000000000029e+01
5.279999999999999716e+01 2.820075999999999894e+01
5.285000000000000142e+01 6.982779999999999987e+00
5.289999999999999858e+01 1.546983999999999959e+01
5.295000000000000284e+01 1.649615000000000009e+01
5.300000000000000000e+01 1.697814999999999941e+01
5.304999999999999716e+01 3.734690000000000065e+00
5.310000000000000142e+01 9.884800000000000253e+00
5.314999999999999858e+01 7.737289999999999779e+00
5.320000000000000284e+01 2.606854999999999833e+01
5.325000000000000000e+01 5.749119999999999564e+00
5.329999999999999716e+01 1.402918000000000021e+01
5.335000000000000142e+01 1.601388999999999996e+01
5.339999999999999858e+01 4.931479999999999642e+00
5.345000000000000284e+01 1.841490999999999900e+01
5.350000000000000000e+01 1.935250999999999877e+01
5.354999999999999716e+01 1.899859000000000009e+01
5.360000000000000142e+01 1.939596999999999838e+01
5.364999999999999858e+01 7.642549999999999955e+00
5.370000000000000284e+01 1.443934999999999924e+01
5.375000000000000000e+01 7.109650000000000247e+00
5.379999999999999716e+01 1.219932999999999979e+01
5.385000000000000142e+01 9.645149999999999224e+00
5.389999999999999858e+01 1.481938000000000066e+01
5.395000000000000284e+01 1.203720000000000034e+01
5.400000000000000000e+01 3.162920000000000087e+01
5.404999999999999716e+01 1.779242999999999952e+01
5.410000000000000142e+01 4.432100000000000151e+00
5.414999999999999858e+01 1.923261000000000109e+01
5.420000000000000284e+01 2.631339999999999790e+00
5.425000000000000000e+01 5.254410000000000025e+00
5.429999999999999716e+01 3.082282000000000011e+01
5.435000000000000142e+01 5.142629999999999590e+00
5.439999999999999858e+01 6.199510000000000076e+00
5.445000000000000284e+01 1.463551000000000002e+01
5.450000000000000000e+01 1.796497000000000099e+01
5.454999999999999716e+01 3.105565999999999960e+01
5.460000000000000142e+01 3.526277000000000328e+01
5.464999999999999858e+01 1.547411999999999921e+01
5.470000000000000284e+01 3.606340999999999752e+01
5.475000000000000000e+01 1.216029999999999944e+01
5.479999999999999716e+01 1.692661999999999978e+01
5.485000000000000142e+01 2.563382000000000005e+01
5.489999999999999858e+01 1.765684999999999860e+01
5.495000000000000284e+01 7.349169999999999980e+00
5.500000000000000000e+01 1.488372999999999990e+01
5.504999999999999716e+01 1.844672999999999874e+01
5.510000000000000142e+01 8.108790000000000830e+00
5.514999999999999858e+01 2.345619999999999905e+01
5.520000000000000284e+01 1.402488999999999919e+01
5.525000000000000000e+01 3.003147999999999840e+01
5.529999999999999716e+01 4.117193000000000325e+01
5.535000000000000142e+01 4.280382000000000176e+01
5.539999999999999858e+01 2.947136000000000067e+01
5.545000000000000284e+01 2.102327999999999975e+01
5.550000000000000000e+01 1.749529000000000067e+01
5.554999999999999716e+01 2.256259000000000015e+01
5.560000000000000142e+01 1.023516000000000048e+01
5.564999999999999858e+01 3.733525999999999812e+01
5.570000000000000284e+01 1.928369000000000000e+01
5.575000000000000000e+01 4.028956000000000159e+01
5.579999999999999716e+01 1.670335999999999999e+01
5.585000000000000142e+01 3.015747000000000000e+01
5.589999999999999858e+01 1.991949999999999932e+01
5.595000000000000284e+01 2.609523000000000081e+01
5.600000000000000000e+01 2.324615000000000009e+01
5.604999999999999716e+01 1.003706999999999994e+01
5.610000000000000142e+01 3.708026999999999873e+01
5.614999999999999858e+01 2.606950000000000145e+01
5.620000000000000284e+01 1.707163999999999859e+01
5.625000000000000000e+01 2.816519999999999868e+01
5.629999999999999716e+01 1.371618999999999922e+01
5.635000000000000142e+01 2.224964999999999904e+01
5.639999999999999858e+01 3.111647999999999925e+01
5.645000000000000284e+01 1.348503000000000007e+01
5.650000000000000000e+01 1.049694000000000038e+01
5.654999999999999716e+01 1.731790000000000163e+01
5.660000000000000142e+01 1.927371000000000123e+01
5.664999999999999858e+01 7.093461000000000638e+01
5.670000000000000284e+01 9.568960000000000576e+00
5.675000000000000000e+01 1.147098000000000084e+01
5.679999999999999716e+01 3.571153000000000333e+01
5.685000000000000142e+01 2.504729999999999990e+01
5.689999999999999858e+01 2.262904999999999944e+01
5.695000000000000284e+01 2.260040000000000049e+01
5.700000000000000000e+01 6.308950000000000280e+00
5.704999999999999716e+01 2.937205000000000155e+01
5.710000000000000142e+01 1.026955000000000062e+01
5.714999999999999858e+01 1.360548000000000002e+01
5.720000000000000284e+01 1.021043000000000056e+01
5.725000000000000000e+01 2.505821999999999861e+01
5.729999999999999716e+01 1.890594000000000108e+01
5.735000000000000142e+01 1.716884999999999906e+01
5.739999999999999858e+01 8.646209999999999951e+00
5.745000000000000284e+01 1.635605999999999938e+01
5.750000000000000000e+01 3.957688999999999879e+01
5.754999999999999716e+01 2.136297000000000068e+01
5.760000000000000142e+01 5.508720000000000283e+00
5.764999999999999858e+01 2.322731999999999886e+01
5.770000000000000284e+01 3.359394000000000347e+01
5.775000000000000000e+01 9.561159999999999215e+00
5.779999999999999716e+01 1.966925000000000168e+01
5.785000000000000142e+01 1.228584000000000032e+01
5.789999999999999858e+01 6.557669999999999888e+00
5.795000000000000284e+01 4.955199999999999605e+00
5.800000000000000000e+01 1.323568999999999996e+01
5.804999999999999716e+01 2.079890999999999934e+01
5.810000000000000142e+01 1.039781999999999940e+01
5.814999999999999858e+01 3.518162999999999840e+01
5.820000000000000284e+01 2.503960000000000186e+00
5.825000000000000000e+01 4.037986999999999682e+01
5.829999999999999716e+01 2.865184999999999960e+01
5.835000000000000142e+01 3.592600999999999800e+01
5.839999999999999858e+01 3.904959999999999987e+00
5.845000000000000284e+01 1.042642999999999986e+01
5.850000000000000000e+01 2.844726999999999961e+01
5.854999999999999716e+01 2.042673999999999879e+01
5.860000000000000142e+01 2.040755000000000052e+01
5.864999999999999858e+01 8.667559999999999931e+00
5.870000000000000284e+01 8.914889999999999759e+00
5.875000000000000000e+01 1.588048000000000037e+01
5.879999999999999716e+01 4.161204000000000036e+01
5.885000000000000142e+01 1.977092000000000027e+01
5.889999999999999858e+01 1.237468999999999930e+01
5.895000000000000284e+01 8.126170000000000115e+00
5.900000000000000000e+01 4.700773999999999830e+01
5.904999999999999716e+01 2.522105000000000175e+01
5.910000000000000142e+01 6.789959999999999773e+00
5.914999999999999858e+01 3.204925000000000068e+01
5.920000000000000284e+01 1.875619000000000014e+01
5.925000000000000000e+01 7.496760000000000090e+00
5.929999999999999716e+01 1.821059999999999945e+01
5.935000000000000142e+01 7.107739999999999725e+00
5.939999999999999858e+01 1.058506999999999998e+01
5.945000000000000284e+01 3.443560000000000176e+00
5.950000000000000000e+01 1.509055000000000035e+01
5.954999999999999716e+01 1.586825999999999937e+01
5.960000000000000142e+01 2.133287999999999940e+01
5.964999999999999858e+01 3.150468000000000046e+01
5.970000000000000284e+01 2.614713000000000065e+01
5.975000000000000000e+01 4.097545000000000215e+01
5.979999999999999716e+01 3.216946000000000083e+01
5.985000000000000142e+01 9.652200000000000557e+00
5.989999999999999858e+01 2.371941999999999950e+01
5.995000000000000284e+01 3.346556000000000353e+01
6.000000000000000000e+01 1.185445999999999955e+01
6.004999999999999716e+01 2.490672999999999959e+01
6.010000000000000142e+01 8.227389999999999759e+00
6.014999999999999858e+01 2.869468000000000174e+01
6.020000000000000284e+01 1.053917999999999999e+01
6.025000000000000000e+01 2.638542999999999950e+01
6.029999999999999716e+01 1.058874999999999922e+01
6.035000000000000142e+01 7.837250000000000050e+00
6.039999999999999858e+01 7.326089999999999769e+00
6.045000000000000284e+01 2.043815999999999988e+01
6.050000000000000000e+01 3.473931000000000324e+01
6.054999999999999716e+01 9.150000000000000355e+00
6.060000000000000142e+01 1.290793999999999997e+01
6.064999999999999858e+01 3.595725000000000193e+01
6.070000000000000284e+01 3.075929999999999964e+01
6.075000000000000000e+01 1.379594999999999949e+01
6.079999999999999716e+01 5.744609999999999772e+00
6.085000000000000142e+01 2.183543999999999841e+01
6.089999999999999858e+01 8.529830000000000467e+00
6.095000000000000284e+01 1.276326000000000072e+01
6.100000000000000000e+01 6.383060000000000400e+00
6.104999999999999716e+01 4.429509999999999614e+00
6.110000000000000142e+01 1.050918000000000063e+01
6.114999999999999858e+01 3.431681999999999988e+01
6.120000000000000284e+01 3.191704000000000008e+01
6.125000000000000000e+01 2.582038000000000011e+01
6.129999999999999716e+01 2.043625000000000114e+01
6.135000000000000142e+01 1.063720999999999961e+01
6.139999999999999858e+01 3.742304000000000030e+01
6.145000000000000284e+01 1.762777000000000172e+01
6.150000000000000000e+01 6.965989999999999682e+00
6.154999999999999716e+01 1.347913999999999923e+01
6.160000000000000142e+01 1.275772000000000084e+01
6.164999999999999858e+01 2.761637999999999948e+01
6.170000000000000284e+01 9.655290000000000816e+00
6.175000000000000000e+01 3.629350000000000076e+00
6.179999999999999716e+01 1.765602000000000160e+01
6.185000000000000142e+01 1.934935000000000116e+01
6.189999999999999858e+01 2.685003999999999991e+01
6.195000000000000284e+01 1.780010000000000092e+00
6.200000000000000000e+01 1.289682999999999957e+01
6.204999999999999716e+01 1.932807999999999993e+01
6.210000000000000142e+01 2.599339000000000155e+01
6.214999999999999858e+01 3.240639000000000181e+01
6.220000000000000284e+01 3.157369999999999877e+01
6.225000000000000000e+01 1.391466999999999921e+01
6.229999999999999716e+01 2.089555000000000007e+01
6.235000000000000142e+01 1.376698000000000022e+01
6.239999999999999858e+01 5.373070000000000235e+00
6.245000000000000284e+01 2.572427000000000064e+01
6.250000000000000000e+01 1.226750000000000007e+01
6.254999999999999716e+01 1.901288999999999874e+01
6.260000000000000142e+01 4.542410000000000281e+00
6.264999999999999858e+01 1.890589999999999904e+01
6.270000000000000284e+01 3.638275000000000148e+01
6.275000000000000000e+01 1.445703999999999922e+01
6.279999999999999716e+01 3.803031000000000006e+01
6.285000000000000142e+01 7.507220000000000226e+00
6.289999999999999858e+01 9.720299999999999940e+00
6.295000000000000284e+01 1.206337000000000081e+01
6.300000000000000000e+01 1.890399999999999991e+01
6.304999999999999716e+01 1.637015999999999849e+01
6.310000000000000142e+01 1.299945999999999913e+01
6.314999999999999858e+01 4.102398000000000167e+01
6.320000000000000284e+01 1.823641999999999896e+01
6.325000000000000000e+01 3.094059999999999988e+01
6.329999999999999716e+01 3.475883000000000322e+01
6.335000000000000142e+01 6.870766999999999314e+01
6.339999999999999858e+01 4.887633000000000294e+01
6.345000000000000284e+01 2.082905999999999835e+01
6.350000000000000000e+01 3.058487999999999829e+01
6.354999999999999716e+01 2.622140999999999877e+01
6.360000000000000142e+01 2.047052000000000049e+01
6.364999999999999858e+01 2.172497999999999863e+01
6.370000000000000284e+01 6.743999999999999773e+01
6.375000000000000000e+01 2.338624000000000080e+01
6.379999999999999716e+01 3.183418999999999954e+01
6.385000000000000142e+01 2.781963999999999970e+01
6.389999999999999858e+01 1.333258600000000058e+02
6.395000000000000284e+01 3.718455999999999761e+01
6.400000000000000000e+01 1.407436000000000043e+01
6.404999999999999716e+01 6.112840000000000273e+00
6.409999999999999432e+01 8.925840000000000884e+00
6.415000000000000568e+01 1.747967999999999833e+01
6.420000000000000284e+01 3.099328999999999823e+01
6.425000000000000000e+01 4.164300999999999675e+01
6.429999999999999716e+01 4.271690000000000254e+01
6.434999999999999432e+01 1.292909000000000042e+01
6.440000000000000568e+01 5.278826999999999714e+01
6.445000000000000284e+01 1.215267000000000053e+01
6.450000000000000000e+01 1.845408000000000115e+01
6.454999999999999716e+01 8.500270000000000437e+00
6.459999999999999432e+01 1.469955999999999996e+01
6.465000000000000568e+01 2.987058000000000035e+01
6.470000000000000284e+01 3.302299999999999791e+00
6.475000000000000000e+01 9.754039999999999822e+00
6.479999999999999716e+01 1.623965000000000103e+01
6.484999999999999432e+01 1.402893000000000079e+01
6.490000000000000568e+01 2.570489999999999853e+01
6.495000000000000284e+01 3.976568000000000325e+01
6.500000000000000000e+01 3.513414000000000215e+01
6.504999999999999716e+01 2.629173000000000116e+01
6.509999999999999432e+01 3.298554000000000030e+01
6.515000000000000568e+01 1.605492999999999881e+01
6.520000000000000284e+01 1.252050999999999981e+01
6.525000000000000000e+01 2.138418000000000063e+01
6.529999999999999716e+01 1.857321999999999917e+01
6.534999999999999432e+01 1.194256999999999991e+01
6.540000000000000568e+01 9.187519999999999243e+00
6.545000000000000284e+01 1.411464999999999925e+01
6.550000000000000000e+01 6.062170000000000059e+00
6.554999999999999716e+01 1.872541999999999973e+01
6.559999999999999432e+01 1.318628999999999962e+01
6.565000000000000568e+01 1.751155999999999935e+01
6.570000000000000284e+01 6.406460000000000043e+00
6.575000000000000000e+01 2.089403000000000077e+01
6.579999999999999716e+01 4.016079999999999650e+00
6.584999999999999432e+01 3.121974000000000160e+01
6.590000000000000568e+01 2.400332999999999828e+01
6.595000000000000284e+01 7.887590000000000323e+00
6.600000000000000000e+01 4.197348000000000212e+01
6.604999999999999716e+01 1.890922000000000125e+01
6.609999999999999432e+01 1.427047999999999917e+01
6.615000000000000568e+01 1.272907999999999973e+01
6.620000000000000284e+01 3.220467000000000013e+01
6.625000000000000000e+01 1.144223999999999997e+01
6.629999999999999716e+01 5.313970000000000304e+00
6.634999999999999432e+01 1.165935999999999950e+01
6.640000000000000568e+01 5.737420000000000186e+00
6.645000000000000284e+01 8.079760000000000275e+00
6.650000000000000000e+01 2.067182999999999993e+01
6.654999999999999716e+01 2.811469999999999914e+01
6.659999999999999432e+01 4.018999999999999773e+01
6.665000000000000568e+01 1.527839999999999954e+01
6.670000000000000284e+01 8.132130000000000081e+00
6.675000000000000000e+01 1.543543999999999983e+01
6.679999999999999716e+01 1.022297999999999973e+01
6.684999999999999432e+01 2.371894999999999953e+01
6.690000000000000568e+01 1.102671999999999919e+01
6.695000000000000284e+01 2.902186000000000021e+01
6.700000000000000000e+01 3.638568000000000069e+01
6.704999999999999716e+01 1.960142000000000095e+01
6.709999999999999432e+01 1.825978999999999886e+01
6.715000000000000568e+01 7.541229999999999656e+00
6.720000000000000284e+01 2.939572000000000074e+01
6.725000000000000000e+01 1.908072999999999908e+01
6.729999999999999716e+01 3.280357999999999663e+01
6.734999999999999432e+01 1.505030000000000001e+01
6.740000000000000568e+01 4.555454999999999899e+01
6.745000000000000284e+01 1.718909000000000020e+01
6.750000000000000000e+01 2.138401999999999958e+01
6.754999999999999716e+01 2.000788999999999973e+01
6.759999999999999432e+01 2.309635000000000105e+01
6.765000000000000568e+01 1.956691999999999965e+01
6.770000000000000284e+01 4.490662999999999982e+01
6.775000000000000000e+01 2.046678999999999959e+01
6.779999999999999716e+01 1.283427000000000007e+01
6.784999999999999432e+01 4.384837000000000273e+01
6.790000000000000568e+01 2.556196999999999875e+01
6.795000000000000284e+01 1.269264000000000081e+01
6.800000000000000000e+01 1.845851000000000042e+01
6.804999999999999716e+01 2.857094999999999985e+01
6.809999999999999432e+01 2.087249999999999872e+01
6.815000000000000568e+01 3.868860000000000099e+01
6.820000000000000284e+01 3.733066000000000173e+01
6.825000000000000000e+01 3.494028000000000134e+01
6.829999999999999716e+01 4.017228000000000065e+01
6.834999999999999432e+01 5.481047000000000224e+01
6.840000000000000568e+01 4.204274999999999807e+01
6.845000000000000284e+01 3.077603999999999829e+01
6.850000000000000000e+01 3.867752999999999730e+01
6.854999999999999716e+01 4.730064000000000135e+01
6.859999999999999432e+01 1.974434000000000111e+01
6.865000000000000568e+01 6.645929999999999893e+00
6.870000000000000284e+01 2.766669999999999874e+01
6.875000000000000000e+01 4.207001999999999953e+01
6.879999999999999716e+01 1.661719000000000079e+01
6.884999999999999432e+01 2.364060999999999879e+01
6.890000000000000568e+01 3.399036999999999864e+01
6.895000000000000284e+01 2.216170999999999935e+01
6.900000000000000000e+01 2.008138999999999896e+01
6.904999999999999716e+01 3.880893999999999977e+01
6.909999999999999432e+01 3.700216999999999956e+01
6.915000000000000568e+01 4.400791999999999859e+01
6.920000000000000284e+01 3.343128999999999706e+01
6.925000000000000000e+01 1.753770000000000095e+01
6.929999999999999716e+01 7.410619999999999763e+00
6.934999999999999432e+01 2.162030000000000030e+01
6.940000000000000568e+01 2.801997000000000071e+01
6.945000000000000284e+01 2.957602999999999938e+01
6.950000000000000000e+01 1.239315000000000033e+01
6.954999999999999716e+01 1.334995999999999938e+01
6.959999999999999432e+01 4.814800999999999931e+01
6.965000000000000568e+01 5.515382000000000318e+01
6.970000000000000284e+01 2.730749000000000137e+01
6.975000000000000000e+01 2.288726000000000127e+01
6.979999999999999716e+01 4.747534000000000276e+01
6.984999999999999432e+01 3.785978000000000065e+01
6.990000000000000568e+01 2.925155000000000172e+01
6.995000000000000284e+01 1.654848000000000141e+01
7.000000000000000000e+01 1.086336000000000013e+01
7.004999999999999716e+01 5.140764999999999674e+01
7.009999999999999432e+01 1.694868999999999915e+01
7.015000000000000568e+01 1.967968000000000117e+01
7.020000000000000284e+01 1.628800999999999988e+01
7.025000000000000000e+01 2.200381000000000142e+01
7.029999999999999716e+01 3.256445000000000078e+01
7.034999999999999432e+01 1.105246999999999957e+01
7.040000000000000568e+01 2.174390000000000001e+01
7.045000000000000284e+01 4.972249999999999837e+00
7.050000000000000000e+01 3.862487999999999744e+01
7.054999999999999716e+01 2.349313000000000073e+01
7.059999999999999432e+01 1.113906000000000063e+01
7.065000000000000568e+01 4.606279999999999930e+00
7.070000000000000284e+01 4.416129999999999711e+01
7.075000000000000000e+01 2.174742000000000175e+01
7.079999999999999716e+01 1.332812000000000019e+01
7.084999999999999432e+01 3.739003999999999905e+01
7.090000000000000568e+01 4.513958999999999833e+01
7.095000000000000284e+01 3.926827000000000112e+01
7.100000000000000000e+01 3.168728000000000122e+01
7.104999999999999716e+01 4.112099999999999866e+00
7.109999999999999432e+01 1.661809999999999832e+01
7.115000000000000568e+01 5.831105000000000160e+01
7.120000000000000284e+01 2.561861000000000033e+01
7.125000000000000000e+01 1.671957000000000093e+01
7.129999999999999716e+01 1.110566999999999993e+01
7.134999999999999432e+01 1.596575999999999951e+01
7.140000000000000568e+01 9.715519999999999712e+00
7.145000000000000284e+01 4.118502000000000152e+01
7.150000000000000000e+01 3.970772000000000190e+01
7.154999999999999716e+01 2.176918999999999826e+01
7.159999999999999432e+01 2.275485000000000113e+01
7.165000000000000568e+01 3.975540999999999769e+01
7.170000000000000284e+01 3.371858999999999895e+01
7.175000000000000000e+01 1.275126999999999988e+01
7.179999999999999716e+01 1.518862999999999985e+01
7.184999999999999432e+01 3.507911000000000001e+01
7.190000000000000568e+01 1.258526999999999951e+01
7.195000000000000284e+01 9.859040000000000248e+00
7.200000000000000000e+01 3.138249000000000066e+01
7.204999999999999716e+01 6.258869999999999933e+00
7.209999999999999432e+01 1.807006000000000157e+01
7.215000000000000568e+01 4.594089000000000311e+01
7.220000000000000284e+01 6.567009999999999792e+00
7.225000000000000000e+01 2.842260999999999882e+01
7.229999999999999716e+01 2.258255000000000123e+01
7.234999999999999432e+01 2.834589999999999943e+00
7.240000000000000568e+01 3.241232000000000113e+01
7.245000000000000284e+01 2.048573999999999984e+01
7.250000000000000000e+01 6.963540000000000063e+00
7.254999999999999716e+01 3.476807000000000158e+01
7.259999999999999432e+01 2.022794999999999987e+01
7.265000000000000568e+01 2.191665000000000063e+01
7.270000000000000284e+01 3.981448999999999927e+01
7.275000000000000000e+01 2.012242000000000175e+01
7.279999999999999716e+01 1.193750999999999962e+01
7.284999999999999432e+01 3.161840000000000117e+01
7.290000000000000568e+01 1.096377999999999986e+01
7.295000000000000284e+01 1.311600999999999928e+01
7.300000000000000000e+01 6.063130000000000130e+00
7.304999999999999716e+01 1.811345000000000027e+01
7.309999999999999432e+01 3.849181000000000097e+01
7.315000000000000568e+01 1.886533999999999978e+01
7.320000000000000284e+01 1.296715999999999980e+01
7.325000000000000000e+01 8.123010000000000730e+00
7.329999999999999716e+01 6.468060000000000365e+00
7.334999999999999432e+01 3.483039999999999736e+01
7.340000000000000568e+01 3.513307999999999964e+01
7.345000000000000284e+01 2.543581000000000003e+01
7.350000000000000000e+01 2.345542999999999978e+01
7.354999999999999716e+01 1.116774000000000022e+01
7.359999999999999432e+01 8.128930000000000433e+00
7.365000000000000568e+01 4.384669999999999845e+00
7.370000000000000284e+01 1.659378999999999849e+01
7.375000000000000000e+01 4.491839999999999833e+00
7.379999999999999716e+01 1.028982000000000063e+01
7.384999999999999432e+01 3.217179999999999751e+01
7.390000000000000568e+01 6.530859999999999665e+00
7.395000000000000284e+01 4.303359999999999630e+00
7.400000000000000000e+01 1.149319999999999986e+01
7.404999999999999716e+01 2.209326000000000079e+01
7.409999999999999432e+01 3.008280000000000065e+00
7.415000000000000568e+01 6.533660000000000245e+00
7.420000000000000284e+01 3.512989999999999835e+00
7.425000000000000000e+01 8.429410000000000736e+00
7.429999999999999716e+01 3.198746999999999829e+01
7.434999999999999432e+01 4.028200000000000003e+00
7.440000000000000568e+01 3.304209999999999869e+00
7.445000000000000284e+01 7.040740000000000443e+00
7.450000000000000000e+01 1.518510000000000026e+00
7.454999999999999716e+01 5.457200000000000273e+00
7.459999999999999432e+01 6.720119999999999649e+00
7.465000000000000568e+01 8.608549999999999258e+00
7.470000000000000284e+01 1.359092000000000056e+01
7.475000000000000000e+01 2.594409999999999883e+00
7.479999999999999716e+01 6.134030000000000094e+00
7.484999999999999432e+01 1.262232999999999983e+01
7.490000000000000568e+01 6.178840000000000110e+00
7.495000000000000284e+01 6.543280000000000207e+00
7.500000000000000000e+01 3.113123999999999825e+01
7.504999999999999716e+01 4.724517999999999773e+01
7.509999999999999432e+01 7.562260000000000204e+00
7.515000000000000568e+01 2.451287999999999911e+01
7.520000000000000284e+01 2.130755999999999872e+01
7.525000000000000000e+01 1.700538999999999845e+01
7.529999999999999716e+01 2.522109000000000023e+01
7.534999999999999432e+01 1.642755999999999972e+01
7.540000000000000568e+01 2.258463000000000065e+01
7.545000000000000284e+01 1.805736999999999881e+01
7.550000000000000000e+01 1.403444000000000003e+01
7.554999999999999716e+01 7.151469999999999771e+00
7.559999999999999432e+01 3.111626000000000047e+01
7.565000000000000568e+01 1.389106999999999914e+01
7.570000000000000284e+01 1.088845000000000063e+01
7.575000000000000000e+01 2.853740000000000165e+00
7.579999999999999716e+01 1.444909999999999961e+01
7.584999999999999432e+01 2.896001000000000047e+01
7.590000000000000568e+01 1.990739999999999910e+01
7.595000000000000284e+01 2.311065999999999931e+01
7.600000000000000000e+01 2.945354000000000028e+01
7.604999999999999716e+01 8.239050000000000651e+00
7.609999999999999432e+01 1.904320999999999842e+01
7.615000000000000568e+01 2.214076000000000022e+01
7.620000000000000284e+01 1.639940999999999960e+01
7.625000000000000000e+01 1.334002000000000088e+01
7.629999999999999716e+01 3.085035999999999845e+01
7.634999999999999432e+01 3.659322999999999837e+01
7.640000000000000568e+01 3.228038000000000096e+01
7.645000000000000284e+01 4.084514999999999674e+01
7.650000000000000000e+01 3.572726999999999720e+01
7.654999999999999716e+01 1.935582000000000136e+01
7.659999999999999432e+01 3.282415000000000305e+01
7.665000000000000568e+01 3.381009999999999849e+01
7.670000000000000284e+01 1.479508000000000045e+01
7.675000000000000000e+01 1.896712000000000131e+01
7.679999999999999716e+01 3.058536000000000143e+01
7.684999999999999432e+01 1.311753999999999998e+01
7.690000000000000568e+01 2.797285000000000110e+01
7.695000000000000284e+01 2.959113999999999933e+01
7.700000000000000000e+01 3.861272999999999911e+01
7.704999999999999716e+01 2.079774000000000100e+01
7.709999999999999432e+01 3.734519999999999840e+00
7.715000000000000568e+01 1.928304999999999936e+01
7.720000000000000284e+01 8.506740000000000634e+00
7.725000000000000000e+01 1.639758000000000138e+01
7.729999999999999716e+01 2.917701999999999884e+01
7.734999999999999432e+01 8.435190000000000410e+00
7.740000000000000568e+01 1.086297000000000068e+01
7.745000000000000284e+01 1.528959000000000046e+01
7.750000000000000000e+01 3.482157000000000124e+01
7.754999999999999716e+01 1.351238000000000028e+01
7.759999999999999432e+01 1.775603999999999871e+01
7.765000000000000568e+01 1.381438999999999950e+01
7.770000000000000284e+01 2.258481000000000094e+01
7.775000000000000000e+01 2.197109999999999985e+01
7.779999999999999716e+01 3.321878000000000242e+01
7.784999999999999432e+01 3.566754000000000246e+01
7.790000000000000568e+01 2.113204999999999956e+01
7.795000000000000284e+01 3.398572999999999666e+01
7.800000000000000000e+01 3.233229000000000042e+01
7.804999999999999716e+01 3.836066999999999894e+01
7.809999999999999432e+01 2.277158999999999978e+01
7.815000000000000568e+01 3.449692999999999898e+01
7.820000000000000284e+01 9.037770000000000081e+00
7.825000000000000000e+01 2.267458999999999847e+01
7.829999999999999716e+01 6.153290000000000148e+00
7.834999999999999432e+01 3.726046000000000191e+01
7.840000000000000568e+01 2.059259000000000128e+01
7.845000000000000284e+01 1.063214999999999932e+01
7.850000000000000000e+01 1.163133999999999979e+01
7.854999999999999716e+01 1.027994999999999948e+01
7.859999999999999432e+01 1.884167000000000058e+01
7.865000000000000568e+01 2.304626999999999981e+01
7.870000000000000284e+01 1.098751000000000033e+01
7.875000000000000000e+01 1.561274000000000051e+01
7.879999999999999716e+01 3.286252000000000351e+01
7.884999999999999432e+01 1.553287000000000084e+01
7.890000000000000568e+01 2.212593000000000032e+01
7.895000000000000284e+01 1.662550999999999846e+01
7.900000000000000000e+01 2.760536000000000101e+01
7.904999999999999716e+01 3.681380999999999659e+01
7.909999999999999432e+01 3.390782999999999703e+01
7.915000000000000568e+01 4.468988999999999834e+01
7.920000000000000284e+01 8.830539999999999168e+00
7.925000000000000000e+01 1.015930999999999962e+01
7.929999999999999716e+01 4.224705000000000155e+01
7.934999999999999432e+01 5.832130000000000258e+00
7.940000000000000568e+01 1.894526000000000110e+01
7.945000000000000284e+01 3.544747999999999877e+01
7.950000000000000000e+01 4.573150000000000048e+00
7.954999999999999716e+01 2.663313000000000130e+01
7.959999999999999432e+01 6.240020000000000344e+00
7.965000000000000568e+01 1.523057000000000016e+01
7.970000000000000284e+01 4.662892999999999688e+01
7.975000000000000000e+01 1.772092999999999918e+01
7.979999999999999716e+01 2.049701999999999913e+01
7.984999999999999432e+01 1.041164000000000023e+01
7.990000000000000568e+01 5.470270000000000188e+00
7.995000000000000284e+01 1.198806000000000083e+01
8.000000000000000000e+01 1.030142999999999986e+01
8.004999999999999716e+01 3.607811999999999841e+01
8.009999999999999432e+01 1.437589999999999968e+01
8.015000000000000568e+01 9.789580000000000837e+00
8.020000000000000284e+01 1.310066999999999915e+01
8.025000000000000000e+01 4.876120000000000232e+00
8.029999999999999716e+01 3.367065999999999804e+01
8.034999999999999432e+01 5.661979999999999791e+00
8.040000000000000568e+01 1.224849999999999994e+01
8.045000000000000284e+01 2.334262000000000015e+01
8.050000000000000000e+01 2.128152000000000044e+01
8.054999999999999716e+01 3.971672999999999831e+01
8.059999999999999432e+01 2.238567000000000107e+01
8.065000000000000568e+01 1.754630999999999830e+01
8.070000000000000284e+01 1.640621000000000151e+01
8.075000000000000000e+01 1.333882999999999974e+01
8.079999999999999716e+01 8.702139999999999986e+00
8.084999999999999432e+01 3.783111000000000246e+01
8.090000000000000568e+01 4.867049999999999699e+01
8.095000000000000284e+01 1.068116000000000021e+01
8.100000000000000000e+01 3.967175999999999902e+01
8.104999999999999716e+01 4.221643999999999863e+01
8.109999999999999432e+01 3.368037000000000347e+01
8.115000000000000568e+01 2.834076999999999913e+01
8.120000000000000284e+01 3.615310000000000201e+01
8.125000000000000000e+01 8.521660000000000679e+00
8.129999999999999716e+01 3.807900000000000063e+01
8.134999999999999432e+01 2.213156999999999996e+01
8.140000000000000568e+01 4.346146000000000242e+01
8.145000000000000284e+01 3.200287000000000148e+01
8.150000000000000000e+01 2.190146000000000015e+01
8.154999999999999716e+01 3.130690999999999846e+01
8.159999999999999432e+01 9.233140000000000569e+00
8.165000000000000568e+01 3.457222000000000151e+01
8.170000000000000284e+01 2.856141999999999825e+01
8.175000000000000000e+01 4.518556000000000239e+01
8.179999999999999716e+01 9.242319999999999425e+00
8.184999999999999432e+01 2.911402999999999963e+01
8.190000000000000568e+01 7.423040000000000305e+00
8.195000000000000284e+01 1.678988999999999976e+01
8.200000000000000000e+01 3.179937999999999931e+01
8.204999999999999716e+01 2.634121999999999986e+01
8.209999999999999432e+01 3.483988999999999692e+01
8.215000000000000568e+01 2.461687999999999832e+01
8.220000000000000284e+01 2.916138000000000119e+01
8.225000000000000000e+01 4.226377999999999702e+01
8.229999999999999716e+01 2.328865000000000052e+01
8.234999999999999432e+01 2.007760000000000034e+01
8.240000000000000568e+01 2.600071000000000154e+01
8.245000000000000284e+01 1.323185999999999929e+01
8.250000000000000000e+01 1.346677000000000035e+01
8.254999999999999716e+01 2.502553999999999945e+01
8.259999999999999432e+01 2.319680999999999926e+01
8.265000000000000568e+01 2.684421000000000035e+01
8.270000000000000284e+01 3.958283000000000129e+01
8.275000000000000000e+01 2.189507000000000048e+01
8.279999999999999716e+01 2.755133000000000010e+01
8.284999999999999432e+01 2.875316000000000116e+01
8.290000000000000568e+01 4.797679999999999723e+01
8.295000000000000284e+01 3.185450000000000159e+01
8.300000000000000000e+01 3.714327000000000112e+01
8.304999999999999716e+01 4.839898000000000167e+01
8.309999999999999432e+01 3.370920999999999879e+01
8.315000000000000568e+01 6.377699999999999925e+00
8.320000000000000284e+01 3.634042999999999779e+01
8.325000000000000000e+01 3.204200999999999766e+01
8.329999999999999716e+01 4.146085999999999672e+01
8.334999999999999432e+01 1.768076999999999899e+01
8.340000000000000568e+01 1.527214999999999989e+01
8.345000000000000284e+01 8.232319999999999638e+00
8.350000000000000000e+01 8.309010000000000673e+00
8.354999999999999716e+01 4.588365999999999900e+01
8.359999999999999432e+01 4.047870999999999952e+01
8.365000000000000568e+01 3.747128000000000014e+01
8.370000000000000284e+01 2.405208999999999975e+01
8.375000000000000000e+01 3.495396000000000214e+01
8.379999999999999716e+01 4.354487999999999914e+01
8.384999999999999432e+01 2.502974000000000032e+01
8.390000000000000568e+01 3.091338000000000008e+01
8.395000000000000284e+01 3.340592000000000183e+01
8.400000000000000000e+01 1.410169999999999924e+01
8.404999999999999716e+01 7.545160000000000089e+00
8.409999999999999432e+01 2.095110999999999990e+01
8.415000000000000568e+01 3.774678999999999718e+01
8.420000000000000284e+01 1.940531000000000006e+01
8.425000000000000000e+01 2.295192000000000121e+01
8.429999999999999716e+01 4.028224000000000160e+01
8.434999999999999432e+01 1.902972000000000108e+01
8.440000000000000568e+01 1.039850000000000030e+01
8.445000000000000284e+01 1.880290000000000106e+01
8.450000000000000000e+01 9.710110000000000241e+00
8.454999999999999716e+01 4.019739999999999647e+00
8.459999999999999432e+01 6.605929999999999858e+00
8.465000000000000568e+01 3.245293999999999812e+01
8.470000000000000284e+01 1.640074999999999861e+01
8.475000000000000000e+01 7.720390000000000086e+00
8.479999999999999716e+01 2.664224000000000103e+01
8.484999999999999432e+01 3.562913999999999959e+01
8.490000000000000568e+01 8.860440000000000538e+00
8.495000000000000284e+01 3.602152000000000243e+01
8.500000000000000000e+01 5.089249999999999829e+01
8.504999999999999716e+01 2.208080999999999960e+01
8.509999999999999432e+01 6.527269999999999683e+00
8.515000000000000568e+01 4.374098999999999648e+01
8.520000000000000284e+01 1.333168000000000042e+01
8.525000000000000000e+01 2.445283999999999835e+01
8.529999999999999716e+01 2.627468999999999966e+01
8.534999999999999432e+01 4.135719999999999885e+01
8.540000000000000568e+01 2.485828000000000060e+01
8.545000000000000284e+01 5.204708000000000112e+01
8.550000000000000000e+01 4.005288000000000181e+01
8.554999999999999716e+01 3.425500000000000256e+01
8.559999999999999432e+01 1.573644999999999960e+01
8.565000000000000568e+01 3.099089999999999989e+01
8.570000000000000284e+01 3.314197000000000060e+01
8.575000000000000000e+01 1.074685000000000024e+01
8.579999999999999716e+01 1.473507999999999996e+01
8.584999999999999432e+01 4.155680000000000263e+00
8.590000000000000568e+01 4.415451000000000192e+01
8.595000000000000284e+01 6.361679999999999779e+00
8.600000000000000000e+01 9.888730000000000686e+00
8.604999999999999716e+01 5.141399999999999970e+00
8.609999999999999432e+01 2.659035000000000082e+01
8.615000000000000568e+01 4.223370000000000068e+00
8.620000000000000284e+01 2.088499999999999801e+00
8.625000000000000000e+01 2.160183999999999926e+01
8.629999999999999716e+01 3.556197000000000230e+01
8.634999999999999432e+01 2.160604000000000013e+01
8.640000000000000568e+01 3.004767000000000010e+01
8.645000000000000284e+01 2.059796000000000049e+01
8.650000000000000000e+01 4.083147999999999911e+01
8.654999999999999716e+01 3.553396999999999650e+01
8.659999999999999432e+01 3.820909999999999940e+01
8.665000000000000568e+01 5.210063999999999851e+01
8.670000000000000284e+01 3.971063999999999794e+01
8.675000000000000000e+01 8.251799999999999358e+00
8.679999999999999716e+01 9.591770000000000351e+00
8.684999999999999432e+01 4.937059999999999782e+00
8.690000000000000568e+01 5.498884999999999934e+01
8.695000000000000284e+01 4.064303000000000310e+01
8.700000000000000000e+01 2.266817999999999955e+01
8.704999999999999716e+01 1.577072000000000074e+01
8.709999999999999432e+01 5.284217000000000297e+01
8.715000000000000568e+01 7.589710000000000178e+00
8.720000000000000284e+01 1.598963000000000001e+01
8.725000000000000000e+01 1.905799999999999939e+00
8.729999999999999716e+01 2.336216999999999899e+01
8.734999999999999432e+01 1.880282000000000053e+01
8.740000000000000568e+01 3.598628999999999678e+01
8.745000000000000284e+01 1.816056999999999988e+01
8.750000000000000000e+01 1.723507999999999996e+01
8.754999999999999716e+01 1.561622999999999983e+01
8.759999999999999432e+01 2.149937999999999860e+01
8.765000000000000568e+01 3.287375999999999721e+01
8.770000000000000284e+01 3.938354999999999961e+01
8.775000000000000000e+01 1.310810999999999993e+01
8.779999999999999716e+01 6.334880000000000067e+00
8.784999999999999432e+01 2.475309999999999988e+01
8.790000000000000568e+01 5.265439999999999898e+00
8.795000000000000284e+01 9.630839999999999179e+00
8.800000000000000000e+01 1.112016999999999989e+01
8.804999999999999716e+01 2.139993000000000123e+01
8.809999999999999432e+01 1.085909000000000013e+01
8.815000000000000568e+01 6.835910000000000153e+00
8.820000000000000284e+01 2.310551999999999850e+01
8.825000000000000000e+01 1.152500000000000036e+01
8.829999999999999716e+01 3.053170000000000073e+01
8.834999999999999432e+01 1.097978999999999949e+01
8.840000000000000568e+01 5.125860000000000305e+00
8.845000000000000284e+01 1.299085000000000001e+01
8.850000000000000000e+01 1.337315000000000076e+01
8.854999999999999716e+01 1.351943999999999946e+01
8.859999999999999432e+01 2.285390999999999906e+01
8.865000000000000568e+01 1.088221000000000060e+01
8.870000000000000284e+01 9.225449000000000410e+01
8.875000000000000000e+01 1.474818999999999924e+01
8.879999999999999716e+01 8.135400000000000631e+00
8.884999999999999432e+01 2.190249999999999986e+01
8.890000000000000568e+01 1.009664000000000073e+01
8.895000000000000284e+01 3.303768000000000171e+01
8.900000000000000000e+01 3.602215000000000344e+01
8.904999999999999716e+01 2.978041999999999945e+01
8.909999999999999432e+01 2.259243999999999986e+01
8.915000000000000568e+01 6.988389999999999880e+00
8.920000000000000284e+01 2.451888999999999896e+01
8.925000000000000000e+01 8.186550000000000438e+00
8.929999999999999716e+01 5.725710000000000299e+00
8.934999999999999432e+01 7.477789999999999715e+00
8.940000000000000568e+01 1.479349999999999987e+01
8.945000000000000284e+01 1.970286000000000115e+01
8.950000000000000000e+01 1.020686000000000071e+01
8.954999999999999716e+01 2.565264000000000166e+01
8.959999999999999432e+01 1.528584999999999994e+01
8.965000000000000568e+01 2.680630999999999986e+01
8.970000000000000284e+01 1.187091000000000030e+01
8.975000000000000000e+01 2.909750000000000014e+01
8.979999999999999716e+01 1.545002999999999993e+01
8.984999999999999432e+01 1.202718999999999916e+01
8.990000000000000568e+01 3.255396999999999963e+01
8.995000000000000284e+01 2.991831000000000174e+01
9.000000000000000000e+01 4.033959000000000117e+01
9.004999999999999716e+01 9.076579999999999870e+00
9.009999999999999432e+01 2.252658999999999878e+01
9.015000000000000568e+01 7.395859999999999879e+00
9.020000000000000284e+01 9.308030000000000470e+00
9.025000000000000000e+01 2.088738999999999990e+01
9.029999999999999716e+01 1.982283999999999935e+01
9.034999999999999432e+01 3.001446999999999932e+01
9.040000000000000568e+01 4.538569999999999993e+01
9.045000000000000284e+01 2.411681000000000097e+01
9.050000000000000000e+01 2.879909999999999926e+01
9.054999999999999716e+01 2.743066999999999922e+01
9.059999999999999432e+01 3.147390000000000132e+00
9.065000000000000568e+01 3.510219000000000023e+01
9.070000000000000284e+01 2.832738000000000156e+01
9.075000000000000000e+01 3.313687000000000182e+01
9.079999999999999716e+01 6.323339999999999961e+00
9.084999999999999432e+01 5.917600000000000193e+00
9.090000000000000568e+01 3.209367999999999910e+01
9.095000000000000284e+01 4.615549999999999820e+00
9.100000000000000000e+01 2.424324000000000012e+01
9.104999999999999716e+01 1.995215999999999923e+01
9.109999999999999432e+01 2.726486999999999838e+01
9.115000000000000568e+01 5.294104999999999706e+01
9.120000000000000284e+01 7.708919999999999995e+00
9.125000000000000000e+01 1.521096000000000004e+01
9.129999999999999716e+01 5.870930000000000426e+00
9.134999999999999432e+01 6.540359999999999729e+00
9.140000000000000568e+01 1.973744999999999905e+01
9.145000000000000284e+01 2.938744000000000156e+01
9.150000000000000000e+01 1.858087000000000089e+01
9.154999999999999716e+01 1.153088999999999942e+01
9.159999999999999432e+01 4.913490000000000357e+00
9.165000000000000568e+01 7.445560000000000400e+00
9.170000000000000284e+01 2.963060000000000116e+01
9.175000000000000000e+01 1.055261999999999922e+01
9.179999999999999716e+01 1.657308000000000092e+01
9.184999999999999432e+01 1.162442000000000064e+01
9.190000000000000568e+01 3.631360000000000099e+01
9.195000000000000284e+01 3.719500000000000028e+00
9.200000000000000000e+01 4.541788999999999987e+01
9.204999999999999716e+01 1.758679000000000059e+01
9.209999999999999432e+01 4.528559999999999697e+00
9.215000000000000568e+01 8.180780000000000385e+00
9.220000000000000284e+01 3.216333000000000197e+01
9.225000000000000000e+01 4.690839999999999677e+00
9.229999999999999716e+01 1.372475000000000023e+01
9.234999999999999432e+01 3.714540000000000219e+01
9.240000000000000568e+01 4.949648799999999937e+02
9.245000000000000284e+01 1.365766999999999953e+01
9.250000000000000000e+01 3.690182999999999680e+01
9.254999999999999716e+01 3.133425000000000082e+01
9.259999999999999432e+01 1.505635999999999974e+01
9.265000000000000568e+01 5.653299999999999770e+00
9.270000000000000284e+01 1.185087000000000046e+01
9.275000000000000000e+01 2.446837000000000018e+01
9.279999999999999716e+01 7.265095999999999776e+01
9.284999999999999432e+01 2.082578000000000173e+01
9.290000000000000568e+01 1.286646000000000001e+01
9.295000000000000284e+01 5.071349999999999802e+00
9.300000000000000000e+01 4.977308000000000021e+01
9.304999999999999716e+01 6.128980000000000317e+00
9.309999999999999432e+01 1.103589999999999982e+01
9.315000000000000568e+01 2.210133000000000081e+01
9.320000000000000284e+01 1.401401000000000074e+01
9.325000000000000000e+01 2.923844000000000065e+01
9.329999999999999716e+01 1.894273000000000096e+01
9.334999999999999432e+01 3.603696999999999662e+01
9.340000000000000568e+01 1.385121000000000002e+01
9.345000000000000284e+01 3.536133000000000237e+01
9.350000000000000000e+01 1.605436999999999870e+01
9.354999999999999716e+01 1.877562999999999960e+01
9.359999999999999432e+01 1.499751000000000012e+01
9.365000000000000568e+01 1.597096999999999944e+01
9.370000000000000284e+01 1.091316999999999915e+01
9.375000000000000000e+01 1.362190999999999974e+01
9.379999999999999716e+01 1.092143000000000086e+01
9.384999999999999432e+01 1.176854999999999940e+01
9.390000000000000568e+01 2.329730999999999952e+01
9.395000000000000284e+01 3.682160999999999973e+01
9.400000000000000000e+01 2.795973000000000042e+01
9.404999999999999716e+01 1.810054999999999836e+01
9.409999999999999432e+01 4.561034999999999684e+01
9.415000000000000568e+01 1.481405999999999956e+01
9.420000000000000284e+01 3.839694999999999681e+01
9.425000000000000000e+01 3.074673999999999907e+01
9.429999999999999716e+01 1.141575399999999973e+02
9.434999999999999432e+01 1.040348000000000006e+01
9.440000000000000568e+01 4.782347000000000037e+01
9.445000000000000284e+01 2.164012999999999920e+01
9.450000000000000000e+01 1.187471900000000034e+02
9.454999999999999716e+01 9.313470000000000582e+00
9.459999999999999432e+01 1.110539600000000036e+02
9.465000000000000568e+01 2.397953000000000046e+01
9.470000000000000284e+01 3.808635999999999910e+01
9.475000000000000000e+01 6.893609999999999793e+00
9.479999999999999716e+01 1.633310000000000173e+01
9.484999999999999432e+01 9.772751999999999839e+01
9.490000000000000568e+01 1.593734000000000073e+01
9.495000000000000284e+01 3.043346000000000018e+01
9.500000000000000000e+01 4.232484999999999786e+01
9.504999999999999716e+01 2.464502999999999844e+01
9.509999999999999432e+01 1.235308000000000028e+01
9.515000000000000568e+01 3.328173999999999921e+01
9.520000000000000284e+01 1.240191000000000088e+01
9.525000000000000000e+01 2.236448999999999998e+01
9.529999999999999716e+01 3.351848999999999990e+01
9.534999999999999432e+01 1.627646000000000015e+01
9.540000000000000568e+01 3.718115999999999843e+01
9.545000000000000284e+01 2.791796000000000078e+01
9.550000000000000000e+01 1.018003999999999998e+01
9.554999999999999716e+01 2.789527000000000001e+01
9.559999999999999432e+01 7.017360000000000042e+00
9.565000000000000568e+01 1.346278000000000041e+01
9.570000000000000284e+01 1.088823999999999970e+01
9.575000000000000000e+01 4.818459000000000003e+01
9.579999999999999716e+01 1.540535999999999994e+01
9.584999999999999432e+01 1.200642000000000031e+01
9.590000000000000568e+01 2.962190999999999974e+01
9.595000000000000284e+01 8.395860000000000767e+00
9.600000000000000000e+01 5.385189999999999699e+00
9.604999999999999716e+01 1.040855999999999959e+01
9.609999999999999432e+01 1.720167999999999964e+01
9.615000000000000568e+01 1.082953000000000010e+01
9.620000000000000284e+01 1.199380999999999986e+01
9.625000000000000000e+01 1.021850000000000058e+01
9.629999999999999716e+01 1.794670999999999950e+01
9.634999999999999432e+01 1.978443000000000040e+01
9.640000000000000568e+01 3.447617999999999938e+01
9.645000000000000284e+01 4.118670000000000186e+01
9.650000000000000000e+01 3.504207000000000249e+01
9.654999999999999716e+01 3.525986999999999938e+01
9.659999999999999432e+01 2.773216000000000037e+01
9.665000000000000568e+01 2.895157999999999987e+01
9.670000000000000284e+01 4.276030000000000086e+01
9.675000000000000000e+01 1.622703999999999880e+01
9.679999999999999716e+01 1.694410999999999845e+01
9.684999999999999432e+01 2.052492000000000161e+01
9.690000000000000568e+01 1.862959999999999994e+01
9.695000000000000284e+01 1.549826000000000015e+01
9.700000000000000000e+01 2.737419999999999831e+01
9.704999999999999716e+01 3.022205999999999904e+01
9.709999999999999432e+01 2.496376000000000062e+01
9.715000000000000568e+01 1.293906999999999918e+01
9.720000000000000284e+01 1.613751999999999853e+01
9.725000000000000000e+01 1.627952000000000155e+01
9.729999999999999716e+01 4.769785999999999859e+01
9.734999999999999432e+01 4.076270000000000060e+00
9.740000000000000568e+01 2.295317999999999969e+01
9.745000000000000284e+01 5.051277000000000328e+01
9.750000000000000000e+01 5.397269999999999790e+00
9.754999999999999716e+01 2.749933000000000050e+01
9.759999999999999432e+01 2.347137999999999991e+01
9.765000000000000568e+01 2.174862999999999857e+01
9.770000000000000284e+01 3.412532000000000210e+01
9.775000000000000000e+01 2.030270000000000152e+01
9.779999999999999716e+01 2.098171999999999926e+01
9.784999999999999432e+01 3.998653999999999797e+01
9.790000000000000568e+01 2.451304000000000016e+01
9.795000000000000284e+01 2.447522999999999982e+01
9.800000000000000000e+01 1.308541999999999916e+01
9.804999999999999716e+01 1.800946000000000069e+01
9.809999999999999432e+01 2.863176999999999950e+01
9.815000000000000568e+01 3.647587999999999653e+01
9.820000000000000284e+01 2.108382999999999896e+01
9.825000000000000000e+01 3.928859999999999797e+00
9.829999999999999716e+01 3.380489999999999995e+00
9.834999999999999432e+01 8.838889999999999247e+00
9.840000000000000568e+01 2.371201999999999899e+01
9.845000000000000284e+01 2.827582999999999913e+01
9.850000000000000000e+01 3.102540000000000120e+01
9.854999999999999716e+01 3.733883000000000152e+01
9.859999999999999432e+01 3.426260000000000083e+00
9.865000000000000568e+01 2.010896999999999935e+01
9.870000000000000284e+01 3.512205999999999761e+01
9.875000000000000000e+01 9.592209999999999681e+00
9.879999999999999716e+01 3.534510000000000218e+01
9.884999999999999432e+01 1.058051000000000030e+01
9.890000000000000568e+01 2.966374000000000066e+01
9.895000000000000284e+01 1.293848000000000020e+01
9.900000000000000000e+01 1.360357999999999912e+01
9.904999999999999716e+01 3.064992000000000161e+01
9.909999999999999432e+01 4.083053000000000310e+01
9.915000000000000568e+01 4.030840000000000423e+00
9.920000000000000284e+01 2.633686000000000149e+01
9.925000000000000000e+01 2.178853000000000151e+01
9.929999999999999716e+01 2.528280000000000172e+01
9.934999999999999432e+01 7.849029999999999951e+00
9.940000000000000568e+01 1.718544999999999945e+01
9.945000000000000284e+01 4.040297000000000338e+01
9.950000000000000000e+01 1.458521999999999963e+01
9.954999999999999716e+01 3.423978999999999928e+01
9.959999999999999432e+01 8.874299999999999855e+00
9.965000000000000568e+01 3.062103000000000108e+01
9.970000000000000284e+01 1.383480999999999916e+01
9.975000000000000000e+01 3.388291000000000253e+01
9.979999999999999716e+01 1.283370999999999995e+01
9.984999999999999432e+01 8.087849999999999540e+00
9.990000000000000568e+01 1.906166999999999945e+01
9.995000000000000284e+01 4.519879999999999676e+00
1.000000000000000000e+02 1.340426000000000073e+01
1.000499999999999972e+02 4.910479999999999734e+00
1.000999999999999943e+02 2.294428999999999874e+01
1.001500000000000057e+02 2.359354000000000084e+01
1.002000000000000028e+02 5.797049999999999592e+00
1.002500000000000000e+02 2.634059999999999846e+00
1.002999999999999972e+02 1.470710000000000051e+01
1.003499999999999943e+02 3.656374999999999886e+01
1.004000000000000057e+02 3.272245000000000203e+01
1.004500000000000028e+02 7.425950000000000273e+00
1.005000000000000000e+02 1.171205999999999925e+01
1.005499999999999972e+02 7.317070000000000185e+00
1.005999999999999943e+02 6.711280000000000356e+00
1.006500000000000057e+02 4.029600000000000293e+00
1.007000000000000028e+02 1.439464000000000077e+01
1.007500000000000000e+02 8.908220000000000027e+00
1.007999999999999972e+02 1.801805999999999841e+01
1.008499999999999943e+02 2.314834000000000103e+01
1.009000000000000057e+02 5.971429999999999794e+00
1.009500000000000028e+02 5.010239999999999583e+00
1.010000000000000000e+02 4.178209999999999980e+00
1.010499999999999972e+02 3.026530000000000165e+00
1.010999999999999943e+02 6.702009999999999579e+00
1.011500000000000057e+02 1.443426000000000009e+01
1.012000000000000028e+02 1.028787999999999947e+01
1.012500000000000000e+02 1.314788000000000068e+01
1.012999999999999972e+02 2.512717999999999918e+01
1.013499999999999943e+02 1.115090999999999966e+01
1.014000000000000057e+02 9.420619999999999550e+00
1.014500000000000028e+02 1.510243000000000002e+01
1.015000000000000000e+02 6.243330000000000268e+00
1.015499999999999972e+02 3.419534999999999769e+01
1.015999999999999943e+02 1.112721999999999944e+01
1.016500000000000057e+02 5.733139999999999681e+00
1.017000000000000028e+02 8.560420000000000584e+00
1.017500000000000000e+02 8.147999999999999687e+00
1.017999999999999972e+02 3.793880000000000141e+00
1.018499999999999943e+02 6.110149999999999970e+00
1.019000000000000057e+02 4.702069999999999972e+00
1.019500000000000028e+02 6.003849999999999909e+00
1.020000000000000000e+02 2.324775999999999954e+01
1.020499999999999972e+02 6.977100000000000080e+00
1.020999999999999943e+02 3.078169000000000111e+01
1.021500000000000057e+02 1.017069000000000045e+01
1.022000000000000028e+02 1.470256000000000007e+01
1.022500000000000000e+02 2.609030999999999878e+01
1.022999999999999972e+02 1.168848999999999982e+01
1.023499999999999943e+02 6.976049999999999862e+00
1.024000000000000057e+02 6.576419999999999710e+00
1.024500000000000028e+02 1.303814000000000028e+01
1.025000000000000000e+02 7.766309999999999825e+00
1.025499999999999972e+02 1.195309999999999917e+01
1.025999999999999943e+02 3.856125999999999721e+01
1.026500000000000057e+02 3.712082999999999799e+01
1.027000000000000028e+02 2.733119999999999994e+00
1.027500000000000000e+02 3.568900000000000183e+00
1.027999999999999972e+02 6.566449999999999676e+00
1.028499999999999943e+02 2.049102999999999852e+01
1.029000000000000057e+02 9.266790000000000305e+00
1.029500000000000028e+02 1.116081999999999930e+01
1.030000000000000000e+02 4.219702000000000197e+01
1.030499999999999972e+02 1.048216000000000037e+01
1.030999999999999943e+02 3.911908999999999992e+01
1.031500000000000057e+02 3.255739999999999856e+00
1.032000000000000028e+02 8.105130000000000834e+00
1.032500000000000000e+02 5.460320000000000285e+00
1.032999999999999972e+02 6.405969999999999942e+00
1.033499999999999943e+02 1.191826000000000008e+01
1.034000000000000057e+02 1.085551000000000066e+01
1.034500000000000028e+02 1.926762000000000086e+01
1.035000000000000000e+02 1.910191000000000017e+01
1.035499999999999972e+02 4.295370000000000132e+00
1.035999999999999943e+02 1.435896999999999935e+01
1.036500000000000057e+02 2.398870000000000147e+01
1.037000000000000028e+02 3.675645999999999702e+01
1.037500000000000000e+02 1.143521999999999927e+01
1.037999999999999972e+02 2.396325999999999823e+01
1.038499999999999943e+02 4.696430000000000327e+00
1.039000000000000057e+02 7.178440000000000154e+00
1.039500000000000028e+02 7.084869999999999557e+00
1.040000000000000000e+02 3.068132999999999910e+01
1.040499999999999972e+02 1.071815999999999924e+01
1.040999999999999943e+02 4.388440000000000119e+00
1.041500000000000057e+02 1.089099000000000039e+01
1.042000000000000028e+02 2.562575999999999965e+01
1.042500000000000000e+02 7.313130000000000130e+00
1.042999999999999972e+02 1.075173999999999985e+01
1.043499999999999943e+02 3.496249999999999858e+00
1.044000000000000057e+02 4.000490000000000101e+00
1.044500000000000028e+02 2.282179999999999964e+01
1.045000000000000000e+02 1.944147999999999854e+01
1.045499999999999972e+02 5.432559999999999611e+00
1.045999999999999943e+02 1.444075999999999915e+01
1.046500000000000057e+02 3.189155999999999835e+01
1.047000000000000028e+02 1.587355999999999945e+01
1.047500000000000000e+02 6.713370000000000282e+00
1.047999999999999972e+02 1.638829000000000136e+01
1.048499999999999943e+02 7.645199999999999996e+00
1.049000000000000057e+02 1.990253999999999834e+01
1.049500000000000028e+02 2.195203000000000060e+01
1.050000000000000000e+02 6.662840000000000096e+00
1.050499999999999972e+02 1.640686000000000178e+01
1.050999999999999943e+02 5.736399999999999721e+00
1.051500000000000057e+02 3.443639999999999812e+00
1.052000000000000028e+02 7.650909999999999656e+00
1.052500000000000000e+02 2.881250000000000089e+00
1.052999999999999972e+02 3.775700000000000056e+00
1.053499999999999943e+02 5.345880000000000187e+00
1.054000000000000057e+02 5.110240000000000116e+00
1.054500000000000028e+02 2.179007999999999967e+01
1.055000000000000000e+02 3.713729999999999976e+00
1.055499999999999972e+02 7.730669999999999931e+00
1.055999999999999943e+02 1.282690999999999981e+01
1.056500000000000057e+02 2.051714000000000127e+01
1.057000000000000028e+02 2.318074000000000012e+01
1.057500000000000000e+02 3.048339999999999961e+01
1.057999999999999972e+02 4.324871000000000265e+01
1.058499999999999943e+02 2.658738999999999919e+01
1.059000000000000057e+02 2.310396000000000072e+01
1.059500000000000028e+02 6.153410000000000046e+00
1.060000000000000000e+02 2.772778999999999883e+01
1.060499999999999972e+02 7.712110000000000021e+00
1.060999999999999943e+02 7.163999999999999702e+00
1.061500000000000057e+02 2.878049999999999997e+00
1.062000000000000028e+02 4.251389000000000351e+01
1.062500000000000000e+02 1.025295000000000023e+01
1.062999999999999972e+02 8.078839999999999577e+00
1.063499999999999943e+02 1.019780000000000086e+01
1.064000000000000057e+02 3.336480999999999852e+01
1.064500000000000028e+02 2.332715999999999923e+01
1.065000000000000000e+02 1.807618000000000080e+01
1.065499999999999972e+02 1.448330999999999946e+01
1.065999999999999943e+02 4.033299999999999663e+00
1.066500000000000057e+02 3.951400000000000023e+00
1.067000000000000028e+02 2.054240000000000066e+00
1.067500000000000000e+02 1.189939999999999998e+01
1.067999999999999972e+02 7.354639999999999844e+00
1.068499999999999943e+02 2.037642999999999915e+01
1.069000000000000057e+02 1.272212000000000032e+01
1.069500000000000028e+02 1.287615000000000087e+01
1.070000000000000000e+02 7.564869999999999983e+00
1.070499999999999972e+02 4.573349999999999582e+00
1.070999999999999943e+02 5.016029999999999767e+00
1.071500000000000057e+02 2.341829999999999856e+01
1.072000000000000028e+02 2.626780000000000115e+01
1.072500000000000000e+02 2.482131000000000043e+01
1.072999999999999972e+02 3.770633000000000123e+01
1.073499999999999943e+02 2.501816000000000173e+01
1.074000000000000057e+02 2.557325000000000159e+01
1.074500000000000028e+02 1.099726000000000070e+01
1.075000000000000000e+02 3.528519000000000005e+01
1.075499999999999972e+02 1.394984000000000002e+01
1.075999999999999943e+02 2.632586999999999833e+01
1.076500000000000057e+02 1.154214999999999947e+01
1.077000000000000028e+02 4.910752000000000095e+01
1.077500000000000000e+02 2.574345999999999890e+01
1.077999999999999972e+02 5.404959999999999987e+00
1.078499999999999943e+02 1.392416000000000054e+01
1.079000000000000057e+02 2.136328999999999922e+01
1.079500000000000028e+02 1.993995999999999924e+01
1.080000000000000000e+02 5.795110000000000205e+00
1.080499999999999972e+02 1.008167000000000080e+01
1.080999999999999943e+02 1.758790000000000120e+01
1.081500000000000057e+02 3.832282000000000011e+01
1.082000000000000028e+02 1.250153000000000070e+01
1.082500000000000000e+02 3.499324000000000012e+01
1.082999999999999972e+02 9.445489999999999498e+00
1.083499999999999943e+02 1.612397999999999954e+01
1.084000000000000057e+02 4.115681000000000012e+01
1.084500000000000028e+02 1.996770000000000067e+01
1.085000000000000000e+02 2.234468999999999994e+01
1.085499999999999972e+02 2.073624999999999829e+01
1.085999999999999943e+02 1.333014999999999972e+01
1.086500000000000057e+02 3.296674999999999756e+01
1.087000000000000028e+02 2.797923000000000116e+01
1.087500000000000000e+02 1.353115000000000023e+01
1.087999999999999972e+02 2.903410999999999831e+01
1.088499999999999943e+02 3.937657000000000096e+01
1.089000000000000057e+02 1.467736999999999981e+01
1.089500000000000028e+02 4.770176000000000016e+01
1.090000000000000000e+02 3.879518999999999807e+01
1.090499999999999972e+02 8.437709999999999155e+00
1.090999999999999943e+02 1.933162000000000091e+01
1.091500000000000057e+02 3.206470999999999805e+01
1.092000000000000028e+02 3.066535000000000011e+01
1.092500000000000000e+02 4.167539000000000016e+01
1.092999999999999972e+02 5.026391000000000275e+01
1.093499999999999943e+02 4.361339000000000254e+01
1.094000000000000057e+02 4.254236000000000217e+01
1.094500000000000028e+02 3.549618000000000251e+01
1.095000000000000000e+02 1.715702999999999889e+01
1.095499999999999972e+02 4.684297999999999718e+01
1.095999999999999943e+02 2.739682000000000173e+01
1.096500000000000057e+02 3.476297999999999888e+01
1.097000000000000028e+02 3.787221999999999866e+01
1.097500000000000000e+02 3.132019999999999982e+01
1.097999999999999972e+02 9.987750000000000128e+00
1.098499999999999943e+02 4.510981000000000307e+01
1.099000000000000057e+02 4.018412000000000006e+01
1.099500000000000028e+02 2.914498000000000033e+01
1.100000000000000000e+02 1.392306999999999917e+01
1.100499999999999972e+02 3.707504000000000133e+01
1.100999999999999943e+02 3.451850999999999914e+01
1.101500000000000057e+02 4.204440999999999917e+01
1.102000000000000028e+02 4.381998999999999711e+01
1.102500000000000000e+02 5.282992999999999739e+01
1.102999999999999972e+02 4.130783999999999878e+01
1.103499999999999943e+02 4.074530000000000207e+00
1.104000000000000057e+02 2.518012999999999835e+01
1.104500000000000028e+02 3.537669000000000352e+01
1.105000000000000000e+02 1.659365000000000023e+01
1.105499999999999972e+02 1.696002000000000010e+01
1.105999999999999943e+02 5.259062000000000126e+01
1.106500000000000057e+02 4.449123000000000161e+01
1.107000000000000028e+02 2.700497999999999976e+01
1.107500000000000000e+02 3.989658000000000015e+01
1.107999999999999972e+02 3.918522000000000105e+01
1.108499999999999943e+02 3.799558999999999997e+01
1.109000000000000057e+02 3.952922999999999831e+01
1.109500000000000028e+02 3.696880000000000166e+01
1.110000000000000000e+02 3.493464000000000169e+01
1.110499999999999972e+02 1.260582999999999920e+01
1.110999999999999943e+02 2.382385000000000019e+01
1.111500000000000057e+02 1.011896999999999913e+01
1.112000000000000028e+02 1.951113000000000142e+01
1.112500000000000000e+02 1.462022999999999939e+01
1.112999999999999972e+02 1.354527000000000037e+01
1.113499999999999943e+02 1.698779000000000039e+01
1.114000000000000057e+02 1.605371999999999844e+01
1.114500000000000028e+02 3.259749999999999925e+00
1.115000000000000000e+02 1.249735000000000085e+01
1.115499999999999972e+02 3.778246000000000038e+01
1.115999999999999943e+02 1.242586999999999975e+01
1.116500000000000057e+02 1.382976000000000028e+01
1.117000000000000028e+02 2.471799999999999997e+00
1.117500000000000000e+02 1.667060000000000031e+01
1.117999999999999972e+02 2.492248999999999981e+01
1.118499999999999943e+02 1.318539999999999957e+01
1.119000000000000057e+02 5.230749999999999567e+00
1.119500000000000028e+02 5.215460000000000207e+00
1.120000000000000000e+02 1.244589999999999996e+01
1.120499999999999972e+02 8.007270000000000110e+00
1.120999999999999943e+02 9.117639999999999745e+00
1.121500000000000057e+02 6.802130000000000010e+00
1.122000000000000028e+02 3.110582000000000136e+01
1.122500000000000000e+02 7.277079999999999771e+00
1.122999999999999972e+02 1.153633999999999915e+01
1.123499999999999943e+02 1.469552000000000014e+01
1.124000000000000057e+02 1.462349000000000032e+01
1.124500000000000028e+02 1.823549999999999827e+01
1.125000000000000000e+02 2.347862999999999900e+01
1.125499999999999972e+02 1.131683999999999912e+01
1.125999999999999943e+02 3.211009999999999920e+00
1.126500000000000057e+02 4.158009999999999984e+00
1.127000000000000028e+02 2.292980000000000018e+00
1.127500000000000000e+02 1.558506999999999998e+01
1.127999999999999972e+02 2.012105000000000032e+01
1.128499999999999943e+02 2.795229000000000141e+01
1.129000000000000057e+02 2.211658999999999864e+01
1.129500000000000028e+02 1.316441000000000017e+01
1.130000000000000000e+02 9.012199999999999989e+00
1.130499999999999972e+02 1.721453999999999951e+01
1.130999999999999943e+02 9.836119999999999308e+00
1.131500000000000057e+02 1.141760000000000019e+01
1.132000000000000028e+02 2.152202000000000126e+01
1.132500000000000000e+02 2.812520999999999916e+01
1.132999999999999972e+02 2.360689999999999955e+01
1.133499999999999943e+02 2.360406000000000049e+01
1.134000000000000057e+02 1.095682000000000045e+01
1.134500000000000028e+02 3.731181999999999732e+01
1.135000000000000000e+02 9.329309999999999548e+00
1.135499999999999972e+02 2.863145000000000095e+01
1.135999999999999943e+02 5.674989999999999668e+01
1.136500000000000057e+02 2.799089000000000027e+01
1.137000000000000028e+02 1.838118000000000052e+01
1.137500000000000000e+02 3.176887999999999934e+01
1.137999999999999972e+02 3.450001999999999924e+01
1.138499999999999943e+02 2.371471000000000018e+01
1.139000000000000057e+02 4.058726999999999663e+01
1.139500000000000028e+02 8.328129999999999811e+00
1.140000000000000000e+02 6.805290000000000283e+00
1.140499999999999972e+02 2.381108000000000047e+01
1.140999999999999943e+02 2.595446000000000097e+01
1.141500000000000057e+02 1.854401000000000010e+01
1.142000000000000028e+02 1.897718000000000060e+01
1.142500000000000000e+02 6.147920000000000051e+00
1.142999999999999972e+02 5.150920000000000165e+00
1.143499999999999943e+02 3.092569999999999908e+01
1.144000000000000057e+02 4.380521000000000242e+01
1.144500000000000028e+02 1.851051000000000002e+01
1.145000000000000000e+02 7.112429999999999808e+00
1.145499999999999972e+02 2.169791000000000025e+01
1.145999999999999943e+02 3.062053999999999832e+01
1.146500000000000057e+02 2.548463999999999885e+01
1.147000000000000028e+02 4.679241999999999990e+01
1.147500000000000000e+02 2.016311999999999927e+01
1.147999999999999972e+02 3.009318999999999988e+01
1.148499999999999943e+02 1.572104000000000035e+01
1.149000000000000057e+02 4.500527999999999906e+01
1.149500000000000028e+02 2.598573999999999842e+02
1.150000000000000000e+02 1.765549000000000035e+01
1.150499999999999972e+02 3.280125000000000313e+01
1.150999999999999943e+02 1.447068999999999939e+01
1.151500000000000057e+02 2.310298999999999836e+01
1.152000000000000028e+02 4.615082000000000306e+01
1.152500000000000000e+02 1.382590000000000074e+01
1.152999999999999972e+02 4.917900000000000382e+00
1.153499999999999943e+02 3.403947999999999752e+01
1.154000000000000057e+02 2.253472999999999971e+01
1.154500000000000028e+02 1.467600999999999978e+01
1.155000000000000000e+02 3.963692000000000348e+01
1.155499999999999972e+02 2.757805000000000106e+01
1.155999999999999943e+02 3.812888999999999839e+01
1.156500000000000057e+02 1.294974999999999987e+01
1.157000000000000028e+02 3.666244999999999976e+01
1.157500000000000000e+02 1.999717000000000056e+01
1.157999999999999972e+02 3.401201999999999970e+01
1.158499999999999943e+02 4.258603999999999701e+01
1.159000000000000057e+02 7.862569999999999837e+00
1.159500000000000028e+02 2.312733000000000061e+01
1.160000000000000000e+02 1.786811000000000149e+01
1.160499999999999972e+02 1.446677000000000035e+01
1.160999999999999943e+02 6.208840000000000359e+00
1.161500000000000057e+02 1.080982000000000021e+01
1.162000000000000028e+02 4.725708999999999804e+01
1.162500000000000000e+02 1.314321999999999946e+01
1.162999999999999972e+02 3.800719000000000136e+01
1.163499999999999943e+02 8.817470000000000141e+00
1.164000000000000057e+02 3.527172999999999803e+01
1.164500000000000028e+02 1.592681999999999931e+01
1.165000000000000000e+02 1.064434999999999931e+01
1.165499999999999972e+02 1.132981999999999978e+01
1.165999999999999943e+02 4.152474000000000132e+01
1.166500000000000057e+02 5.626479999999999926e+00
1.167000000000000028e+02 8.775090000000000501e+00
1.167500000000000000e+02 3.488615000000000066e+01
1.167999999999999972e+02 2.801145999999999958e+01
1.168499999999999943e+02 6.741060000000000052e+00
1.169000000000000057e+02 2.562866000000000000e+01
1.169500000000000028e+02 3.824472999999999701e+01
1.170000000000000000e+02 2.087539999999999907e+01
1.170499999999999972e+02 1.010866000000000042e+01
1.170999999999999943e+02 2.335595999999999961e+01
1.171500000000000057e+02 1.846393000000000129e+01
1.172000000000000028e+02 2.596600000000000108e+01
1.172500000000000000e+02 2.447147000000000006e+01
1.172999999999999972e+02 1.085234999999999950e+01
1.173499999999999943e+02 9.562820000000000320e+00
1.174000000000000057e+02 2.835498000000000118e+01
1.174500000000000028e+02 1.396728000000000058e+01
1.175000000000000000e+02 3.902179999999999982e+00
1.175499999999999972e+02 3.798000000000000043e+00
1.175999999999999943e+02 4.017260999999999882e+01
1.176500000000000057e+02 1.166679000000000066e+01
1.177000000000000028e+02 3.735372999999999877e+01
1.177500000000000000e+02 3.220909000000000333e+01
1.177999999999999972e+02 7.920989999999999753e+00
1.178499999999999943e+02 1.355504999999999960e+01
1.179000000000000057e+02 1.882704000000000022e+01
1.179500000000000028e+02 1.360385999999999918e+01
1.180000000000000000e+02 1.564963000000000015e+01
1.180499999999999972e+02 1.911700000000000088e+01
1.180999999999999943e+02 4.870129999999999626e+00
1.181500000000000057e+02 1.097475999999999985e+01
1.182000000000000028e+02 5.566349999999999909e+00
1.182500000000000000e+02 1.161766000000000076e+01
1.182999999999999972e+02 1.308292999999999928e+01
1.183499999999999943e+02 2.453594000000000008e+01
1.184000000000000057e+02 3.358389999999999986e+01
1.184500000000000028e+02 2.352442999999999884e+01
1.185000000000000000e+02 1.874293000000000120e+01
1.185499999999999972e+02 2.079924000000000106e+01
1.185999999999999943e+02 1.797702999999999918e+01
1.186500000000000057e+02 8.581200000000000827e+00
1.187000000000000028e+02 3.098683000000000121e+01
1.187500000000000000e+02 1.034731999999999985e+01
1.187999999999999972e+02 4.433530000000000193e+00
1.188499999999999943e+02 9.005459999999999354e+00
1.189000000000000057e+02 8.275539999999999452e+00
1.189500000000000028e+02 5.168339999999999712e+00
1.190000000000000000e+02 8.269920000000000826e+00
1.190499999999999972e+02 4.140030000000000321e+00
1.190999999999999943e+02 3.683108000000000004e+01
1.191500000000000057e+02 5.538039999999999630e+00
1.192000000000000028e+02 3.802250999999999692e+01
1.192500000000000000e+02 2.945016000000000034e+01
1.192999999999999972e+02 1.966018000000000043e+01
1.193499999999999943e+02 2.737198000000000064e+01
1.194000000000000057e+02 3.732574999999999932e+01
1.194500000000000028e+02 3.213866000000000156e+01
1.195000000000000000e+02 4.513598999999999961e+01
1.195499999999999972e+02 6.660989999999999966e+00
1.195999999999999943e+02 1.636109000000000080e+01
1.196500000000000057e+02 3.598333000000000226e+01
1.197000000000000028e+02 3.114401000000000153e+01
1.197500000000000000e+02 3.162871000000000166e+01
1.197999999999999972e+02 1.567858999999999980e+01
1.198499999999999943e+02 3.314728999999999814e+01
1.199000000000000057e+02 3.884866000000000241e+01
1.199500000000000028e+02 7.432750000000000412e+00
1.200000000000000000e+02 2.514244000000000057e+01
1.200499999999999972e+02 1.882319999999999993e+01
1.200999999999999943e+02 3.929120999999999952e+01
1.201500000000000057e+02 3.168858000000000175e+01
1.202000000000000028e+02 2.647303000000000139e+01
1.202500000000000000e+02 9.586550000000000793e+00
1.202999999999999972e+02 3.982012999999999892e+01
1.203499999999999943e+02 6.573430000000000106e+00
1.204000000000000057e+02 2.633051999999999992e+01
1.204500000000000028e+02 1.044504000000000055e+01
1.205000000000000000e+02 1.235108999999999924e+01
1.205499999999999972e+02 1.299407000000000068e+01
1.205999999999999943e+02 5.147954000000000008e+01
1.206500000000000057e+02 3.790500000000000203e+00
1.207000000000000028e+02 4.394633000000000322e+01
1.207500000000000000e+02 3.598205000000000098e+01
1.207999999999999972e+02 3.677667000000000286e+01
1.208499999999999943e+02 2.195438000000000045e+01
1.209000000000000057e+02 4.742063000000000272e+01
1.209500000000000028e+02 3.721253999999999706e+01
1.210000000000000000e+02 3.728996999999999673e+01
1.210499999999999972e+02 1.830562000000000111e+01
1.210999999999999943e+02 3.878381000000000256e+01
1.211500000000000057e+02 5.950703000000000031e+01
1.212000000000000028e+02 9.132214999999999350e+01
1.212500000000000000e+02 4.794415999999999656e+01
1.212999999999999972e+02 6.237160000000000082e+01
1.213499999999999943e+02 2.621267999999999887e+01
1.214000000000000057e+02 6.141810000000000436e+00
1.214500000000000028e+02 9.965999999999999304e+00
1.215000000000000000e+02 1.287658000000000058e+01
1.215499999999999972e+02 3.781222000000000349e+01
1.215999999999999943e+02 3.411522999999999683e+01
1.216500000000000057e+02 5.228469999999999729e+00
1.217000000000000028e+02 2.629156000000000049e+01
1.217500000000000000e+02 1.724247000000000085e+01
1.217999999999999972e+02 4.166559999999999597e+00
1.218499999999999943e+02 4.352535000000000309e+01
1.219000000000000057e+02 1.618921999999999883e+01
1.219500000000000028e+02 1.618696999999999875e+01
1.220000000000000000e+02 2.610668000000000077e+01
1.220499999999999972e+02 1.517637999999999998e+01
1.220999999999999943e+02 2.992499000000000109e+01
1.221500000000000057e+02 1.045977199999999954e+02
1.222000000000000028e+02 8.179899999999999949e+00
1.222500000000000000e+02 5.519303000000000026e+01
1.222999999999999972e+02 4.058062999999999931e+01
1.223499999999999943e+02 9.532666000000000395e+01
1.224000000000000057e+02 6.748962000000000216e+01
1.224500000000000028e+02 3.609870000000000090e+01
1.225000000000000000e+02 3.282965999999999696e+01
1.225499999999999972e+02 4.531476900000000114e+02
1.225999999999999943e+02 3.855438000000000187e+01
1.226500000000000057e+02 2.237003999999999948e+01
1.227000000000000028e+02 1.271050999999999931e+01
1.227500000000000000e+02 3.482544000000000040e+01
1.227999999999999972e+02 4.204509999999999970e+00
1.228499999999999943e+02 3.231627999999999901e+01
1.229000000000000057e+02 7.551129999999999676e+00
1.229500000000000028e+02 2.043311999999999884e+01
1.230000000000000000e+02 4.684789999999999566e+00
1.230499999999999972e+02 3.480237000000000336e+01
1.230999999999999943e+02 1.660403000000000162e+01
1.231500000000000057e+02 5.023590000000000444e+00
1.232000000000000028e+02 1.092955000000000076e+01
1.232500000000000000e+02 1.200526999999999944e+01
1.232999999999999972e+02 1.792860999999999905e+01
1.233499999999999943e+02 3.400669999999999860e+00
1.234000000000000057e+02 1.439658000000000015e+01
1.234500000000000028e+02 3.891560000000000130e+00
1.235000000000000000e+02 1.037795000000000023e+01
1.235499999999999972e+02 3.399765000000000015e+01
1.235999999999999943e+02 1.462780000000000058e+01
1.236500000000000057e+02 1.766805000000000092e+01
1.237000000000000028e+02 9.126219999999999999e+00
1.237500000000000000e+02 3.359379999999999811e+00
1.237999999999999972e+02 2.730124999999999957e+01
1.238499999999999943e+02 1.327935000000000088e+01
1.239000000000000057e+02 4.281703999999999866e+01
1.239500000000000028e+02 3.798534000000000077e+01
1.240000000000000000e+02 8.229990000000000805e+00
1.240499999999999972e+02 2.895694999999999908e+01
1.240999999999999943e+02 1.690672999999999959e+01
1.241500000000000057e+02 3.756559000000000026e+01
1.242000000000000028e+02 2.295011999999999830e+01
1.242500000000000000e+02 1.068744000000000050e+01
1.242999999999999972e+02 6.581339999999999968e+00
1.243499999999999943e+02 2.851178000000000168e+01
1.244000000000000057e+02 1.969335999999999842e+01
1.244500000000000028e+02 9.741070000000000562e+00
1.245000000000000000e+02 8.485170000000000101e+00
1.245499999999999972e+02 6.345819999999999794e+00
1.245999999999999943e+02 1.674151000000000167e+01
1.246500000000000057e+02 9.080949999999999633e+00
1.247000000000000028e+02 1.574034999999999940e+01
1.247500000000000000e+02 3.629928999999999917e+01
1.247999999999999972e+02 3.138482000000000127e+01
1.248499999999999943e+02 1.575150999999999968e+01
1.249000000000000057e+02 1.388044999999999973e+01
1.249500000000000028e+02 7.127320000000000100e+00
1.250000000000000000e+02 1.792755000000000010e+01
1.250499999999999972e+02 2.151632000000000033e+01
1.250999999999999943e+02 3.815939999999999799e+01
1.251500000000000057e+02 2.799626999999999910e+01
1.252000000000000028e+02 6.452309999999999768e+00
1.252500000000000000e+02 5.110439999999999650e+00
1.252999999999999972e+02 4.185439999999999827e+00
1.253499999999999943e+02 4.158549999999999969e+00
1.254000000000000057e+02 2.478262000000000143e+01
1.254500000000000028e+02 1.200738999999999912e+01
1.255000000000000000e+02 6.662079999999999558e+00
1.255499999999999972e+02 6.735249999999999737e+00
1.255999999999999943e+02 2.815594000000000108e+01
1.256500000000000057e+02 9.968410000000000437e+00
1.257000000000000028e+02 3.729299999999999926e+01
1.257500000000000000e+02 6.747160000000000046e+00
1.257999999999999972e+02 1.162261999999999951e+01
1.258499999999999943e+02 3.751494000000000284e+01
1.259000000000000057e+02 1.016113000000000000e+01
1.259500000000000028e+02 1.590159000000000056e+01
1.260000000000000000e+02 2.092380999999999958e+01
1.260499999999999972e+02 5.998350000000000293e+00
1.260999999999999943e+02 1.706406000000000134e+01
1.261500000000000057e+02 1.869059999999999988e+01
1.262000000000000028e+02 1.401057999999999915e+01
1.262500000000000000e+02 1.945203000000000060e+01
1.262999999999999972e+02 3.601666999999999774e+01
1.263499999999999943e+02 4.826923000000000030e+01
1.264000000000000057e+02 3.334235000000000326e+01
1.264500000000000028e+02 2.739758000000000138e+01
1.265000000000000000e+02 2.479952000000000112e+01
1.265499999999999972e+02 1.619956000000000174e+01
1.265999999999999943e+02 3.744740999999999786e+01
1.266500000000000057e+02 1.948680999999999841e+01
1.267000000000000028e+02 2.149112999999999829e+01
1.267500000000000000e+02 1.714693000000000112e+01
1.267999999999999972e+02 2.075813000000000130e+01
1.268499999999999943e+02 1.863922000000000168e+01
1.269000000000000057e+02 2.188043000000000049e+01
1.269500000000000028e+02 3.719447000000000259e+01
1.270000000000000000e+02 1.287823000000000029e+01
1.270499999999999972e+02 1.461477000000000004e+01
1.270999999999999943e+02 3.836531000000000091e+01
1.271500000000000057e+02 3.928777000000000186e+01
1.272000000000000028e+02 1.735381999999999891e+01
1.272500000000000000e+02 3.500507000000000346e+01
1.272999999999999972e+02 2.171680999999999884e+01
1.273499999999999943e+02 4.590131999999999834e+01
1.274000000000000057e+02 7.499520000000000408e+00
1.274500000000000028e+02 2.674059999999999881e+00
1.275000000000000000e+02 7.744710000000000427e+00
1.275499999999999972e+02 2.336319999999999908e+01
1.275999999999999943e+02 1.729395999999999844e+01
1.276500000000000057e+02 1.827701000000000064e+01
1.277000000000000028e+02 1.873345000000000127e+01
1.277500000000000000e+02 2.128706999999999994e+01
1.277999999999999972e+02 1.232717000000000063e+01
1.278499999999999943e+02 3.465840000000000032e+01
1.279000000000000057e+02 4.085749999999999993e+00
1.279500000000000028e+02 2.157666000000000039e+01
1.280000000000000000e+02 6.164850000000000385e+00
1.280500000000000114e+02 4.120362999999999687e+01
1.280999999999999943e+02 6.676590000000000025e+00
1.281500000000000057e+02 3.364153000000000304e+01
1.281999999999999886e+02 6.373359999999999914e+00
1.282500000000000000e+02 8.571429999999999438e+00
1.283000000000000114e+02 2.688388000000000133e+01
1.283499999999999943e+02 3.973673999999999751e+01
1.284000000000000057e+02 3.104549000000000092e+01
1.284499999999999886e+02 1.143886000000000003e+01
1.285000000000000000e+02 1.894455999999999918e+01
1.285500000000000114e+02 1.579440999999999917e+01
1.285999999999999943e+02 1.825376999999999938e+01
1.286500000000000057e+02 2.117548000000000030e+01
1.286999999999999886e+02 1.651236000000000104e+01
1.287500000000000000e+02 2.642081999999999908e+01
1.288000000000000114e+02 3.169346000000000174e+01
1.288499999999999943e+02 1.245301000000000080e+01
1.289000000000000057e+02 1.103763000000000005e+01
1.289499999999999886e+02 3.172013000000000105e+01
1.290000000000000000e+02 1.795735000000000170e+01
1.290500000000000114e+02 1.478974000000000011e+01
1.290999999999999943e+02 2.843960999999999828e+01
1.291500000000000057e+02 7.641429999999999723e+00
1.291999999999999886e+02 3.392638999999999783e+01
1.292500000000000000e+02 1.496266999999999925e+01
1.293000000000000114e+02 2.975825000000000031e+01
1.293499999999999943e+02 3.506295000000000073e+01
1.294000000000000057e+02 1.424478000000000044e+01
1.294499999999999886e+02 3.623678000000000310e+01
1.295000000000000000e+02 4.428907000000000238e+01
1.295500000000000114e+02 1.806169999999999831e+01
1.295999999999999943e+02 2.886211000000000126e+01
1.296500000000000057e+02 9.847640000000000171e+00
1.296999999999999886e+02 1.830939000000000050e+01
1.297500000000000000e+02 2.283180000000000209e+00
1.298000000000000114e+02 8.249810000000000088e+00
1.298499999999999943e+02 8.970319999999999183e+00
1.299000000000000057e+02 8.651859999999999218e+00
1.299499999999999886e+02 1.971829999999999972e+00
1.300000000000000000e+02 5.119299999999999962e+00
1.300500000000000114e+02 1.702515999999999963e+01
1.300999999999999943e+02 8.398709999999999454e+00
1.301500000000000057e+02 1.328374999999999950e+01
1.301999999999999886e+02 3.034170000000000034e+00
1.302500000000000000e+02 3.504576999999999742e+01
1.303000000000000114e+02 1.231572000000000067e+01
1.303499999999999943e+02 1.936094999999999899e+01
1.304000000000000057e+02 3.600760000000000183e+00
1.304499999999999886e+02 3.358534000000000219e+01
1.305000000000000000e+02 2.997900999999999883e+01
1.305500000000000114e+02 4.034384000000000015e+01
1.305999999999999943e+02 1.500830999999999982e+01
1.306500000000000057e+02 4.916999999999999815e+00
1.306999999999999886e+02 2.432331999999999894e+01
1.307500000000000000e+02 2.472571999999999903e+01
1.308000000000000114e+02 1.938357999999999848e+01
1.308499999999999943e+02 5.898789999999999978e+00
1.309000000000000057e+02 3.707988999999999891e+01
1.309499999999999886e+02 1.057384000000000057e+01
1.310000000000000000e+02 4.465323000000000064e+01
1.310500000000000114e+02 1.125314999999999976e+01
1.310999999999999943e+02 5.440612999999999744e+01
1.311500000000000057e+02 6.074360000000000426e+00
1.311999999999999886e+02 4.549059999999999881e+00
1.312500000000000000e+02 3.809176000000000073e+01
1.313000000000000114e+02 5.120230000000000281e+00
1.313499999999999943e+02 1.318713999999999942e+01
1.314000000000000057e+02 3.984510000000000218e+00
1.314499999999999886e+02 6.286970000000000169e+00
1.315000000000000000e+02 3.767305000000000348e+01
1.315500000000000114e+02 1.156816000000000066e+01
1.315999999999999943e+02 6.565019999999999634e+00
1.316500000000000057e+02 3.640699999999999825e+00
1.316999999999999886e+02 1.199015999999999948e+01
1.317500000000000000e+02 1.996140000000000025e+00
1.318000000000000114e+02 2.598714999999999975e+01
1.318499999999999943e+02 1.436533000000000015e+01
1.319000000000000057e+02 1.595252999999999943e+01
1.319499999999999886e+02 1.138921000000000028e+01
1.320000000000000000e+02 3.199896000000000029e+01
1.320500000000000114e+02 7.623370000000000424e+00
1.320999999999999943e+02 2.297399000000000058e+01
1.321500000000000057e+02 2.058491000000000071e+01
1.321999999999999886e+02 2.420001999999999853e+01
1.322500000000000000e+02 1.245712999999999937e+01
1.323000000000000114e+02 4.884780000000000122e+00
1.323499999999999943e+02 7.886070000000000135e+00
1.324000000000000057e+02 1.025179999999999936e+01
1.324499999999999886e+02 4.521519999999999762e+00
1.325000000000000000e+02 2.618864999999999910e+01
1.325500000000000114e+02 2.513360000000000127e+01
1.325999999999999943e+02 2.242886000000000024e+01
1.326500000000000057e+02 3.216995000000000005e+01
1.326999999999999886e+02 1.105067000000000021e+01
1.327500000000000000e+02 2.353528000000000020e+01
1.328000000000000114e+02 1.730717999999999890e+01
1.328499999999999943e+02 2.596561000000000163e+01
1.329000000000000057e+02 9.611459999999999226e+00
1.329499999999999886e+02 8.707010000000000360e+00
1.330000000000000000e+02 2.753472999999999971e+01
1.330500000000000114e+02 2.879372000000000043e+01
1.330999999999999943e+02 3.046139000000000152e+01
1.331500000000000057e+02 2.531662000000000035e+01
1.331999999999999886e+02 2.565819000000000116e+01
1.332500000000000000e+02 3.289072999999999780e+01
1.333000000000000114e+02 9.286580000000000723e+00
1.333499999999999943e+02 4.643193999999999733e+01
1.334000000000000057e+02 3.709729000000000099e+01
1.334499999999999886e+02 9.092230000000000700e+00
1.335000000000000000e+02 2.121490000000000009e+01
1.335500000000000114e+02 3.593260000000000076e+01
1.335999999999999943e+02 4.136961000000000155e+01
1.336500000000000057e+02 2.963465000000000060e+01
1.336999999999999886e+02 3.399506999999999834e+01
1.337500000000000000e+02 2.666356999999999999e+01
1.338000000000000114e+02 4.426726000000000028e+01
1.338499999999999943e+02 1.211011000000000060e+01
1.339000000000000057e+02 7.009330000000000283e+00
1.339499999999999886e+02 3.772863999999999862e+01
1.340000000000000000e+02 3.542956999999999823e+01
1.340500000000000114e+02 3.029669999999999863e+00
1.340999999999999943e+02 3.145516999999999896e+01
1.341500000000000057e+02 4.240171000000000134e+01
1.341999999999999886e+02 9.040699999999999292e+00
1.342500000000000000e+02 2.271161999999999992e+01
1.343000000000000114e+02 2.965162000000000120e+01
1.343499999999999943e+02 4.167699000000000353e+01
1.344000000000000057e+02 3.970524999999999949e+01
1.344499999999999886e+02 3.600822000000000145e+01
1.345000000000000000e+02 1.083186000000000071e+01
1.345500000000000114e+02 3.009863999999999962e+01
1.345999999999999943e+02 8.192600000000000549e+00
1.346500000000000057e+02 9.152169999999999916e+00
1.346999999999999886e+02 1.841280000000000072e+01
1.347500000000000000e+02 2.363148999999999944e+01
1.348000000000000114e+02 2.493399000000000143e+01
1.348499999999999943e+02 1.135233000000000025e+01
1.349000000000000057e+02 1.098501000000000083e+01
1.349499999999999886e+02 1.673932999999999893e+01
1.350000000000000000e+02 2.247932000000000130e+01
1.350500000000000114e+02 1.152201999999999948e+01
1.350999999999999943e+02 6.213009999999999700e+00
1.351500000000000057e+02 4.192403999999999797e+01
1.351999999999999886e+02 3.350079999999999814e+01
1.352500000000000000e+02 2.332152999999999921e+01
1.353000000000000114e+02 3.521052999999999855e+01
1.353499999999999943e+02 1.221690000000000076e+01
1.354000000000000057e+02 2.593240000000000212e+00
1.354499999999999886e+02 4.197744000000000142e+01
1.355000000000000000e+02 4.470121000000000322e+01
1.355500000000000114e+02 3.142080999999999946e+01
1.355999999999999943e+02 1.365203999999999951e+01
1.356500000000000057e+02 7.858530000000000015e+00
1.356999999999999886e+02 2.630894999999999939e+01
1.357500000000000000e+02 1.634775000000000134e+01
1.358000000000000114e+02 2.873864000000000019e+01
1.358499999999999943e+02 3.768442000000000291e+01
1.359000000000000057e+02 1.412362000000000073e+01
1.359499999999999886e+02 1.532394999999999996e+01
1.360000000000000000e+02 3.355207000000000050e+01
1.360500000000000114e+02 6.475030000000000285e+00
1.360999999999999943e+02 4.760546000000000078e+01
1.361500000000000057e+02 2.989731000000000094e+01
1.361999999999999886e+02 2.413315000000000055e+01
1.362500000000000000e+02 2.085556000000000054e+01
1.363000000000000114e+02 9.007619999999999294e+00
1.363499999999999943e+02 3.873331999999999908e+01
1.364000000000000057e+02 2.485016999999999854e+01
1.364499999999999886e+02 2.503168000000000148e+01
1.365000000000000000e+02 1.142162000000000077e+01
1.365500000000000114e+02 3.177703999999999951e+01
1.365999999999999943e+02 3.420680000000000121e+01
1.366500000000000057e+02 3.028451000000000093e+01
1.366999999999999886e+02 1.818796999999999997e+01
1.367500000000000000e+02 4.985780000000000101e+00
1.368000000000000114e+02 9.278790000000000759e+00
1.368499999999999943e+02 1.191142999999999930e+01
1.369000000000000057e+02 4.203669999999999796e+00
1.369499999999999886e+02 8.903359999999999275e+00
1.370000000000000000e+02 1.661685999999999908e+01
1.370500000000000114e+02 2.033052999999999955e+01
1.370999999999999943e+02 3.157710000000000150e+01
1.371500000000000057e+02 3.410229999999999873e+00
1.371999999999999886e+02 4.322444000000000131e+01
1.372500000000000000e+02 7.960499999999999687e+00
1.373000000000000114e+02 1.819388999999999967e+01
1.373499999999999943e+02 4.206330000000000346e+00
1.374000000000000057e+02 5.127830000000000332e+00
1.374499999999999886e+02 1.662252000000000152e+01
1.375000000000000000e+02 1.095429000000000030e+01
1.375500000000000114e+02 3.605010000000000048e+01
1.375999999999999943e+02 2.104610000000000092e+00
1.376500000000000057e+02 1.293434000000000061e+01
1.376999999999999886e+02 3.808677000000000135e+01
1.377500000000000000e+02 2.788720999999999961e+01
1.378000000000000114e+02 6.865359999999999907e+00
1.378499999999999943e+02 9.103730000000000544e+00
1.379000000000000057e+02 7.951489999999999725e+00
1.379499999999999886e+02 2.771295999999999893e+01
1.380000000000000000e+02 2.688566000000000145e+01
1.380500000000000114e+02 3.382356000000000051e+01
1.380999999999999943e+02 4.918720000000000425e+00
1.381500000000000057e+02 1.255859000000000059e+01
1.381999999999999886e+02 4.241570000000000285e+00
1.382500000000000000e+02 2.086524999999999963e+01
1.383000000000000114e+02 1.212895999999999930e+01
1.383499999999999943e+02 7.227560000000000429e+00
1.384000000000000057e+02 2.613819000000000159e+01
1.384499999999999886e+02 1.288523999999999958e+01
1.385000000000000000e+02 2.985331000000000046e+01
1.385500000000000114e+02 2.567845000000000155e+01
1.385999999999999943e+02 3.605980000000000274e+01
1.386500000000000057e+02 8.699970000000000425e+00
1.386999999999999886e+02 2.214101000000000141e+01
1.387500000000000000e+02 2.482939000000000007e+01
1.388000000000000114e+02 2.071187000000000111e+01
1.388499999999999943e+02 1.546677000000000035e+01
1.389000000000000057e+02 4.362589999999999968e+00
1.389499999999999886e+02 1.216461999999999932e+01
1.390000000000000000e+02 2.113680000000000092e+01
1.390500000000000114e+02 3.416758000000000095e+01
1.390999999999999943e+02 7.124740000000000073e+00
1.391500000000000057e+02 1.485216999999999921e+01
1.391999999999999886e+02 2.811013000000000162e+01
1.392500000000000000e+02 3.044425000000000026e+01
1.393000000000000114e+02 3.371074000000000126e+01
1.393499999999999943e+02 1.443801000000000023e+01
1.394000000000000057e+02 3.314092999999999734e+01
1.394499999999999886e+02 3.937640000000000029e+00
1.395000000000000000e+02 7.554109999999999658e+00
1.395500000000000114e+02 9.370189999999999131e+00
1.395999999999999943e+02 1.763344999999999985e+01
1.396500000000000057e+02 2.840475999999999956e+01
1.396999999999999886e+02 1.608880999999999872e+01
1.397500000000000000e+02 1.467793999999999954e+01
1.398000000000000114e+02 9.671870000000000189e+00
1.398499999999999943e+02 2.714537999999999940e+01
1.399000000000000057e+02 1.496724999999999994e+01
1.399499999999999886e+02 1.114081999999999972e+01
1.400000000000000000e+02 3.071028000000000091e+01
1.400500000000000114e+02 5.923499999999999766e+00
1.400999999999999943e+02 1.876908999999999850e+01
1.401500000000000057e+02 2.006663999999999959e+01
1.401999999999999886e+02 3.255760999999999683e+01
1.402500000000000000e+02 4.327329000000000292e+01
1.403000000000000114e+02 2.583301000000000158e+01
1.403499999999999943e+02 6.938049999999999606e+00
1.404000000000000057e+02 3.874842000000000297e+01
1.404499999999999886e+02 2.246444999999999936e+01
1.405000000000000000e+02 4.104020000000000223e+00
1.405500000000000114e+02 2.617749999999999844e+01
1.405999999999999943e+02 8.278480000000000061e+00
1.406500000000000057e+02 1.413331999999999944e+01
1.406999999999999886e+02 2.019989999999999952e+00
1.407500000000000000e+02 7.122880000000000322e+00
1.408000000000000114e+02 3.070829999999999949e+00
1.408499999999999943e+02 2.621582000000000079e+01
1.409000000000000057e+02 2.218114999999999881e+01
1.409499999999999886e+02 1.153468999999999944e+01
1.410000000000000000e+02 8.732699999999999463e+00
1.410500000000000114e+02 2.417793999999999954e+01
1.410999999999999943e+02 9.855349999999999611e+00
1.411500000000000057e+02 2.670619999999999994e+00
1.411999999999999886e+02 1.286711999999999989e+01
1.412500000000000000e+02 2.742197000000000173e+01
1.413000000000000114e+02 4.297744999999999749e+01
1.413499999999999943e+02 3.701774999999999949e+01
1.414000000000000057e+02 4.801470000000000127e+00
1.414499999999999886e+02 8.055460000000000065e+00
1.415000000000000000e+02 3.688810000000000144e+00
1.415500000000000114e+02 5.766230000000000189e+00
1.415999999999999943e+02 3.994800000000000129e+00
1.416500000000000057e+02 9.827139999999999986e+00
1.416999999999999886e+02 8.296709999999999141e+00
1.417500000000000000e+02 9.574799999999999756e+00
1.418000000000000114e+02 2.220320999999999856e+01
1.418499999999999943e+02 3.161659999999999915e+00
1.419000000000000057e+02 1.067178000000000004e+01
1.419499999999999886e+02 3.119156999999999869e+01
1.420000000000000000e+02 2.919945999999999842e+01
1.420500000000000114e+02 2.096507000000000076e+01
1.420999999999999943e+02 7.164500000000000313e+00
1.421500000000000057e+02 3.416230000000000100e+00
1.421999999999999886e+02 3.226427999999999940e+01
1.422500000000000000e+02 2.756241999999999948e+01
1.423000000000000114e+02 2.365757999999999939e+01
1.423499999999999943e+02 3.197826999999999842e+01
1.424000000000000057e+02 2.148085000000000022e+01
1.424499999999999886e+02 6.890939999999999621e+00
1.425000000000000000e+02 3.782260999999999740e+01
1.425500000000000114e+02 1.010359000000000052e+01
1.425999999999999943e+02 2.385258999999999929e+01
1.426500000000000057e+02 6.333239999999999981e+00
1.426999999999999886e+02 2.818898000000000081e+01
1.427500000000000000e+02 2.242513999999999896e+01
1.428000000000000114e+02 2.331691999999999965e+01
1.428499999999999943e+02 2.783503999999999934e+01
1.429000000000000057e+02 1.700576999999999828e+01
1.429499999999999886e+02 1.168318999999999974e+01
1.430000000000000000e+02 2.147270999999999930e+01
1.430500000000000114e+02 3.426120000000000054e+00
1.430999999999999943e+02 6.454550000000000232e+00
1.431500000000000057e+02 2.351921000000000106e+01
1.431999999999999886e+02 3.027890999999999977e+01
1.432500000000000000e+02 1.119738000000000078e+01
1.433000000000000114e+02 4.222120000000000317e+00
1.433499999999999943e+02 9.008490000000000109e+00
1.434000000000000057e+02 1.169203000000000081e+01
1.434499999999999886e+02 3.390270000000000117e+00
1.435000000000000000e+02 1.400868000000000002e+01
1.435500000000000114e+02 5.670860000000000234e+00
1.435999999999999943e+02 3.520277999999999707e+01
1.436500000000000057e+02 4.343737000000000137e+01
1.436999999999999886e+02 1.935134000000000043e+01
1.437500000000000000e+02 6.343759999999999621e+00
1.438000000000000114e+02 2.671173999999999893e+01
1.438499999999999943e+02 4.068072000000000088e+01
1.439000000000000057e+02 1.786261999999999972e+01
1.439499999999999886e+02 3.475701999999999714e+01
1.440000000000000000e+02 1.983909999999999840e+01
1.440500000000000114e+02 2.701754999999999995e+01
1.440999999999999943e+02 5.970150000000000290e+00
1.441500000000000057e+02 1.061334000000000088e+01
1.441999999999999886e+02 4.565470000000000361e+00
1.442500000000000000e+02 8.654339999999999478e+00
1.443000000000000114e+02 3.065678000000000125e+01
1.443499999999999943e+02 1.204538999999999938e+01
1.444000000000000057e+02 6.559239999999999959e+00
1.444499999999999886e+02 2.080812999999999846e+01
1.445000000000000000e+02 2.659365000000000023e+01
1.445500000000000114e+02 4.199363000000000312e+01
1.445999999999999943e+02 2.425404999999999944e+01
1.446500000000000057e+02 1.825647999999999982e+01
1.446999999999999886e+02 5.342780000000000307e+00
1.447500000000000000e+02 1.002481000000000044e+01
1.448000000000000114e+02 4.723090000000000011e+00
1.448499999999999943e+02 1.015423999999999971e+01
1.449000000000000057e+02 2.360406000000000049e+01
1.449499999999999886e+02 1.013404000000000060e+01
1.450000000000000000e+02 2.427917000000000058e+01
1.450500000000000114e+02 4.831076000000000192e+01
1.450999999999999943e+02 3.799877999999999645e+01
1.451500000000000057e+02 6.626789999999999736e+00
1.451999999999999886e+02 2.274827000000000155e+01
1.452500000000000000e+02 1.209628000000000014e+01
1.453000000000000114e+02 5.044859999999999900e+00
1.453499999999999943e+02 1.624353999999999942e+01
1.454000000000000057e+02 2.844332999999999956e+01
1.454499999999999886e+02 3.022966999999999871e+01
1.455000000000000000e+02 3.287933000000000305e+01
1.455500000000000114e+02 2.849624000000000024e+01
1.455999999999999943e+02 3.447015999999999991e+01
1.456500000000000057e+02 5.763349999999999973e+00
1.456999999999999886e+02 1.677384999999999948e+01
1.457500000000000000e+02 1.634544999999999959e+01
1.458000000000000114e+02 1.060849999999999937e+01
1.458499999999999943e+02 3.651547999999999661e+01
1.459000000000000057e+02 9.451330000000000453e+00
1.459499999999999886e+02 3.317546000000000106e+01
1.460000000000000000e+02 3.560802000000000334e+01
1.460500000000000114e+02 4.335875000000000057e+01
1.460999999999999943e+02 1.331532999999999944e+01
1.461500000000000057e+02 9.820639999999999148e+00
1.461999999999999886e+02 3.717940000000000111e+01
1.462500000000000000e+02 4.218482000000000198e+01
1.463000000000000114e+02 9.909769999999999968e+00
1.463499999999999943e+02 3.193779999999999841e+00
1.464000000000000057e+02 2.883322000000000074e+01
1.464499999999999886e+02 4.292493999999999943e+01
1.465000000000000000e+02 1.605702000000000140e+01
1.465500000000000114e+02 7.663219999999999921e+00
1.465999999999999943e+02 2.241597000000000151e+01
1.466500000000000057e+02 1.752073999999999998e+01
1.466999999999999886e+02 4.364153000000000304e+01
1.467500000000000000e+02 1.228107999999999933e+01
1.468000000000000114e+02 3.042260999999999882e+01
1.468499999999999943e+02 1.939230999999999838e+01
1.469000000000000057e+02 6.030179999999999652e+00
1.469499999999999886e+02 1.066920000000000002e+01
1.470000000000000000e+02 2.456003000000000114e+01
1.470500000000000114e+02 1.665614000000000061e+01
1.470999999999999943e+02 1.600056000000000012e+01
1.471500000000000057e+02 3.384107999999999805e+01
1.471999999999999886e+02 1.628375000000000128e+01
1.472500000000000000e+02 1.445029000000000075e+01
1.473000000000000114e+02 1.104856999999999978e+01
1.473499999999999943e+02 1.864610000000000056e+01
1.474000000000000057e+02 6.515139999999999709e+00
1.474499999999999886e+02 3.666226000000000340e+01
1.475000000000000000e+02 2.044644999999999868e+01
1.475500000000000114e+02 1.437998999999999938e+01
1.475999999999999943e+02 8.250890000000000057e+00
1.476500000000000057e+02 2.784331999999999852e+01
1.476999999999999886e+02 2.217995000000000161e+01
1.477500000000000000e+02 3.719015999999999877e+01
1.478000000000000114e+02 3.773924999999999841e+01
1.478499999999999943e+02 3.930241999999999791e+01
1.479000000000000057e+02 1.410139999999999993e+01
1.479499999999999886e+02 2.571573000000000064e+01
1.480000000000000000e+02 1.742860999999999905e+01
1.480500000000000114e+02 2.229313000000000144e+01
1.480999999999999943e+02 2.944207000000000107e+01
1.481500000000000057e+02 4.470441000000000287e+01
1.481999999999999886e+02 3.661798999999999893e+01
1.482500000000000000e+02 2.912437999999999860e+01
1.483000000000000114e+02 1.476418999999999926e+01
1.483499999999999943e+02 3.206383000000000294e+01
1.484000000000000057e+02 2.085360000000000014e+01
1.484499999999999886e+02 1.384009000000000000e+01
1.485000000000000000e+02 2.249171000000000120e+01
1.485500000000000114e+02 2.388878000000000057e+01
1.485999999999999943e+02 3.079655999999999949e+01
1.486500000000000057e+02 2.481539000000000073e+01
1.486999999999999886e+02 3.158104000000000156e+01
1.487500000000000000e+02 2.669928000000000168e+01
1.488000000000000114e+02 2.055612999999999957e+01
1.488499999999999943e+02 3.825938000000000017e+01
1.489000000000000057e+02 1.556504999999999939e+01
1.489499999999999886e+02 1.508602999999999916e+01
1.490000000000000000e+02 1.529758999999999958e+01
1.490500000000000114e+02 2.402434999999999832e+01
1.490999999999999943e+02 1.633038000000000167e+01
1.491500000000000057e+02 2.086752999999999858e+01
1.491999999999999886e+02 3.004102999999999923e+01
1.492500000000000000e+02 3.057321999999999917e+01
1.493000000000000114e+02 2.062939000000000078e+01
1.493499999999999943e+02 7.483329999999999593e+00
1.494000000000000057e+02 2.626597999999999900e+01
1.494499999999999886e+02 9.513170000000000570e+00
1.495000000000000000e+02 2.721703000000000117e+01
1.495500000000000114e+02 3.890453000000000117e+01
1.495999999999999943e+02 2.381005000000000038e+01
1.496500000000000057e+02 2.338411999999999935e+01
1.496999999999999886e+02 2.235500000000000043e+01
1.497500000000000000e+02 2.131799000000000177e+01
1.498000000000000114e+02 3.370895000000000152e+01
1.498499999999999943e+02 2.732272999999999996e+01
1.499000000000000057e+02 1.967998000000000047e+01
1.499499999999999886e+02 4.007386999999999944e+01
1.500000000000000000e+02 1.567998000000000047e+01
