# Supplementary material for: Elevated concentrations cause upright alpha-synuclein conformation at lipid interfaces
Source: Nat Commun. 2023 Sep 18;14:5731. doi: 10.1038/s41467-023-39843-1 (PMC10507035; doi:10.1038/s41467-023-39843-1)
Supplement: Supplementary file 3 — Source Data [file 41467_2023_39843_MOESM3_ESM.zip › Source Data file/FigureS12/figS12_highLPR_rss_s2_r1.txt]

0.000000000000000000e+00 1.227852000000000032e+01
5.000000000000000278e-02 1.309950000000000081e+01
1.000000000000000056e-01 1.120374999999999943e+01
1.499999999999999944e-01 1.395440999999999931e+01
2.000000000000000111e-01 9.144270000000000564e+00
2.500000000000000000e-01 9.950720000000000454e+00
2.999999999999999889e-01 2.620987999999999829e+01
3.499999999999999778e-01 3.183762000000000114e+01
4.000000000000000222e-01 5.724039999999999573e+00
4.500000000000000111e-01 6.330790000000000362e+00
5.000000000000000000e-01 1.786496999999999957e+01
5.500000000000000444e-01 1.480325000000000024e+01
5.999999999999999778e-01 3.019892000000000110e+01
6.500000000000000222e-01 1.324934000000000012e+01
6.999999999999999556e-01 2.603710999999999842e+01
7.500000000000000000e-01 2.456650000000000134e+01
8.000000000000000444e-01 1.115950999999999915e+01
8.499999999999999778e-01 1.455293999999999954e+01
9.000000000000000222e-01 2.964121000000000095e+01
9.499999999999999556e-01 1.175890000000000057e+01
1.000000000000000000e+00 4.886213999999999658e+01
1.050000000000000044e+00 1.782347999999999999e+01
1.100000000000000089e+00 7.900290000000000035e+00
1.149999999999999911e+00 1.155433000000000021e+01
1.199999999999999956e+00 3.508840000000000181e+00
1.250000000000000000e+00 9.474280000000000257e+00
1.300000000000000044e+00 1.235398999999999958e+01
1.350000000000000089e+00 1.352267999999999937e+01
1.399999999999999911e+00 3.670396000000000214e+01
1.449999999999999956e+00 1.178843999999999959e+01
1.500000000000000000e+00 1.028313999999999950e+01
1.550000000000000044e+00 1.136204000000000036e+01
1.600000000000000089e+00 4.473049999999999748e+00
1.649999999999999911e+00 1.553879000000000055e+01
1.699999999999999956e+00 9.580550000000000566e+00
1.750000000000000000e+00 2.613694999999999879e+01
1.800000000000000044e+00 9.029980000000000118e+00
1.850000000000000089e+00 1.168238999999999983e+01
1.899999999999999911e+00 1.572522999999999982e+01
1.949999999999999956e+00 9.398450000000000415e+00
2.000000000000000000e+00 2.944122000000000128e+01
2.049999999999999822e+00 2.181946999999999903e+01
2.100000000000000089e+00 1.061598000000000042e+01
2.149999999999999911e+00 1.621696000000000026e+01
2.200000000000000178e+00 2.405068999999999946e+01
2.250000000000000000e+00 2.094859999999999900e+01
2.299999999999999822e+00 2.568271000000000015e+01
2.350000000000000089e+00 1.113626000000000005e+01
2.399999999999999911e+00 4.686482999999999777e+01
2.450000000000000178e+00 1.351732999999999940e+01
2.500000000000000000e+00 8.749769999999999825e+00
2.549999999999999822e+00 1.472389000000000081e+01
2.600000000000000089e+00 1.924267000000000039e+01
2.649999999999999911e+00 8.190049999999999386e+00
2.700000000000000178e+00 2.093252000000000024e+01
2.750000000000000000e+00 3.923116000000000270e+01
2.799999999999999822e+00 3.059798999999999936e+01
2.850000000000000089e+00 2.055807000000000073e+01
2.899999999999999911e+00 9.507068999999999903e+01
2.950000000000000178e+00 1.318755999999999950e+01
3.000000000000000000e+00 2.051990999999999943e+01
3.049999999999999822e+00 8.402359999999999829e+00
3.100000000000000089e+00 5.720860000000000056e+00
3.149999999999999911e+00 1.662404000000000082e+01
3.200000000000000178e+00 1.204775000000000063e+01
3.250000000000000000e+00 4.142879999999999896e+00
3.299999999999999822e+00 2.817433000000000121e+01
3.350000000000000089e+00 2.181434000000000140e+01
3.399999999999999911e+00 1.375244000000000000e+01
3.450000000000000178e+00 1.315365000000000073e+01
3.500000000000000000e+00 2.740494999999999948e+01
3.549999999999999822e+00 7.941069999999999851e+00
3.600000000000000089e+00 2.166766000000000147e+01
3.649999999999999911e+00 2.995364000000000004e+01
3.700000000000000178e+00 1.153532000000000046e+01
3.750000000000000000e+00 2.172651000000000110e+01
3.799999999999999822e+00 2.190594000000000108e+01
3.850000000000000089e+00 1.817058000000000106e+01
3.899999999999999911e+00 2.600825000000000031e+01
3.950000000000000178e+00 1.963997000000000170e+01
4.000000000000000000e+00 4.220748999999999995e+01
4.049999999999999822e+00 6.067929999999999602e+00
4.099999999999999645e+00 1.183425000000000082e+01
4.150000000000000355e+00 2.378405000000000058e+01
4.200000000000000178e+00 1.880919000000000096e+01
4.250000000000000000e+00 7.812918999999999414e+01
4.299999999999999822e+00 9.089309999999999334e+00
4.349999999999999645e+00 3.453797999999999746e+01
4.400000000000000355e+00 7.453420000000000378e+00
4.450000000000000178e+00 1.663166999999999973e+01
4.500000000000000000e+00 3.350137999999999749e+01
4.549999999999999822e+00 1.440982999999999947e+01
4.599999999999999645e+00 2.432848999999999862e+01
4.650000000000000355e+00 1.354382000000000019e+01
4.700000000000000178e+00 9.943569999999999354e+00
4.750000000000000000e+00 1.135932000000000031e+01
4.799999999999999822e+00 2.727903999999999840e+01
4.849999999999999645e+00 1.283834000000000053e+01
4.900000000000000355e+00 5.625721999999999667e+01
4.950000000000000178e+00 1.569477000000000011e+01
5.000000000000000000e+00 1.140193000000000012e+01
5.049999999999999822e+00 2.850754999999999839e+01
5.099999999999999645e+00 1.963270999999999944e+01
5.150000000000000355e+00 1.954119000000000028e+01
5.200000000000000178e+00 3.863488000000000255e+01
5.250000000000000000e+00 2.067570999999999870e+01
5.299999999999999822e+00 1.385641000000000034e+01
5.349999999999999645e+00 2.053138999999999825e+01
5.400000000000000355e+00 6.575770000000000337e+00
5.450000000000000178e+00 8.965299999999999159e+00
5.500000000000000000e+00 1.495655000000000001e+01
5.549999999999999822e+00 1.458300000000000018e+01
5.599999999999999645e+00 1.693556999999999846e+01
5.650000000000000355e+00 9.951739999999999142e+00
5.700000000000000178e+00 1.571092999999999940e+01
5.750000000000000000e+00 3.636702999999999975e+01
5.799999999999999822e+00 1.891445999999999827e+01
5.849999999999999645e+00 4.502449000000000012e+01
5.900000000000000355e+00 2.031484999999999985e+01
5.950000000000000178e+00 1.028560000000000052e+01
6.000000000000000000e+00 1.399517999999999951e+01
6.049999999999999822e+00 3.196868999999999872e+01
6.099999999999999645e+00 1.636998000000000175e+01
6.150000000000000355e+00 1.269461000000000084e+01
6.200000000000000178e+00 1.606493000000000038e+01
6.250000000000000000e+00 6.718619999999999592e+00
6.299999999999999822e+00 3.033700000000000063e+00
6.349999999999999645e+00 1.064129999999999932e+01
6.400000000000000355e+00 7.048659999999999926e+00
6.450000000000000178e+00 9.117589999999999861e+00
6.500000000000000000e+00 8.205709999999999837e+00
6.549999999999999822e+00 1.669397000000000020e+01
6.599999999999999645e+00 2.725843000000000060e+01
6.650000000000000355e+00 2.089687999999999946e+01
6.700000000000000178e+00 2.336328999999999922e+01
6.750000000000000000e+00 5.729020000000000223e+00
6.799999999999999822e+00 9.302110000000000767e+00
6.849999999999999645e+00 5.170359999999999623e+00
6.900000000000000355e+00 2.345587000000000089e+01
6.950000000000000178e+00 9.314650000000000318e+00
7.000000000000000000e+00 1.958489000000000146e+01
7.049999999999999822e+00 2.733156999999999925e+01
7.099999999999999645e+00 7.571710000000000385e+00
7.150000000000000355e+00 4.455033999999999850e+01
7.200000000000000178e+00 1.701081999999999894e+01
7.250000000000000000e+00 1.196236999999999995e+01
7.299999999999999822e+00 2.803100999999999843e+01
7.349999999999999645e+00 1.772924000000000078e+01
7.400000000000000355e+00 1.383372999999999919e+01
7.450000000000000178e+00 1.196566999999999936e+01
7.500000000000000000e+00 8.953910000000000480e+00
7.549999999999999822e+00 7.579489999999999839e+00
7.599999999999999645e+00 2.032094000000000023e+01
7.650000000000000355e+00 1.475239000000000011e+01
7.700000000000000178e+00 1.566986999999999952e+01
7.750000000000000000e+00 2.614050999999999902e+01
7.799999999999999822e+00 1.633633000000000024e+01
7.849999999999999645e+00 2.492524999999999835e+01
7.900000000000000355e+00 1.138594999999999935e+01
7.950000000000000178e+00 1.474329000000000001e+01
8.000000000000000000e+00 2.821413000000000082e+01
8.050000000000000711e+00 1.590858000000000061e+01
8.099999999999999645e+00 3.152962000000000131e+01
8.150000000000000355e+00 6.917889999999999873e+00
8.199999999999999289e+00 2.329886000000000124e+01
8.250000000000000000e+00 1.754352000000000089e+01
8.300000000000000711e+00 1.810649000000000086e+01
8.349999999999999645e+00 2.609599000000000046e+01
8.400000000000000355e+00 2.765884000000000142e+01
8.449999999999999289e+00 1.989536999999999978e+01
8.500000000000000000e+00 1.643815999999999988e+01
8.550000000000000711e+00 3.564300000000000068e+01
8.599999999999999645e+00 9.285750000000000171e+00
8.650000000000000355e+00 1.173009000000000057e+01
8.699999999999999289e+00 1.006950999999999929e+01
8.750000000000000000e+00 1.967353999999999914e+01
8.800000000000000711e+00 1.718627000000000038e+01
8.849999999999999645e+00 5.771239999999999704e+00
8.900000000000000355e+00 1.452045000000000030e+01
8.949999999999999289e+00 5.184282999999999930e+01
9.000000000000000000e+00 8.339059999999999917e+00
9.050000000000000711e+00 8.646259999999999835e+00
9.099999999999999645e+00 2.606878000000000029e+01
9.150000000000000355e+00 1.019717999999999947e+01
9.199999999999999289e+00 1.760264000000000095e+01
9.250000000000000000e+00 2.046534000000000120e+01
9.300000000000000711e+00 7.546039999999999637e+00
9.349999999999999645e+00 3.173086999999999946e+01
9.400000000000000355e+00 2.186379000000000161e+01
9.449999999999999289e+00 2.345693999999999946e+01
9.500000000000000000e+00 1.591789999999999949e+01
9.550000000000000711e+00 1.068252999999999986e+01
9.599999999999999645e+00 7.171960000000000335e+00
9.650000000000000355e+00 9.850709999999999411e+00
9.699999999999999289e+00 7.501260000000000261e+00
9.750000000000000000e+00 7.104029999999999845e+00
9.800000000000000711e+00 1.524836999999999954e+01
9.849999999999999645e+00 1.285328100000000120e+02
9.900000000000000355e+00 1.294045999999999985e+01
9.949999999999999289e+00 2.298629999999999995e+01
1.000000000000000000e+01 7.632259999999999600e+00
1.005000000000000071e+01 1.334863999999999962e+01
1.009999999999999964e+01 1.625935000000000130e+01
1.015000000000000036e+01 1.533089000000000013e+01
1.019999999999999929e+01 2.557980999999999838e+01
1.025000000000000000e+01 1.557220000000000049e+01
1.030000000000000071e+01 1.394595999999999947e+01
1.034999999999999964e+01 1.014533999999999914e+01
1.040000000000000036e+01 1.882863000000000042e+01
1.044999999999999929e+01 1.841118000000000166e+01
1.050000000000000000e+01 3.963629999999999853e+01
1.055000000000000071e+01 2.200029999999999930e+01
1.059999999999999964e+01 2.076976000000000155e+01
1.065000000000000036e+01 3.354001999999999839e+01
1.069999999999999929e+01 4.098006000000000171e+01
1.075000000000000000e+01 5.626371000000000322e+01
1.080000000000000071e+01 2.120704999999999885e+01
1.084999999999999964e+01 1.863823000000000008e+01
1.090000000000000036e+01 1.387906000000000084e+01
1.094999999999999929e+01 3.146389999999999887e+01
1.100000000000000000e+01 3.282305999999999813e+01
1.105000000000000071e+01 2.174656999999999840e+01
1.109999999999999964e+01 2.525326000000000093e+01
1.115000000000000036e+01 1.199564999999999948e+01
1.119999999999999929e+01 7.709559999999999746e+00
1.125000000000000000e+01 6.031220000000000248e+00
1.130000000000000071e+01 4.577530000000000321e+00
1.134999999999999964e+01 1.209714999999999918e+01
1.140000000000000036e+01 9.207520000000000593e+00
1.144999999999999929e+01 8.680999999999999162e+00
1.150000000000000000e+01 2.240869999999999962e+01
1.155000000000000071e+01 2.113897000000000048e+01
1.159999999999999964e+01 9.639480000000000715e+00
1.165000000000000036e+01 1.301972999999999914e+01
1.169999999999999929e+01 3.033239000000000019e+01
1.175000000000000000e+01 6.353589000000000198e+01
1.180000000000000071e+01 1.289410999999999952e+01
1.184999999999999964e+01 1.139192000000000071e+01
1.190000000000000036e+01 2.218059999999999832e+01
1.194999999999999929e+01 4.116969999999999885e+01
1.200000000000000000e+01 1.349324999999999974e+01
1.205000000000000071e+01 1.072156999999999982e+01
1.209999999999999964e+01 2.044939000000000107e+01
1.215000000000000036e+01 2.894971999999999923e+01
1.219999999999999929e+01 2.038228000000000151e+01
1.225000000000000000e+01 1.000558000000000014e+01
1.230000000000000071e+01 6.951310000000000322e+00
1.234999999999999964e+01 3.204974199999999769e+02
1.240000000000000036e+01 5.397939000000000220e+01
1.244999999999999929e+01 3.496370999999999896e+01
1.250000000000000000e+01 1.072239000000000075e+01
1.255000000000000071e+01 1.216094000000000008e+01
1.259999999999999964e+01 1.108054699999999997e+02
1.265000000000000036e+01 1.556090000000000089e+02
1.269999999999999929e+01 3.853923000000000343e+01
1.275000000000000000e+01 1.258383000000000074e+01
1.280000000000000071e+01 3.389173000000000258e+01
1.284999999999999964e+01 1.234609000000000023e+01
1.290000000000000036e+01 1.365625000000000000e+01
1.294999999999999929e+01 1.370904999999999951e+01
1.300000000000000000e+01 3.349710999999999927e+01
1.305000000000000071e+01 1.190348999999999968e+01
1.309999999999999964e+01 2.701958000000000126e+01
1.315000000000000036e+01 6.359597000000000122e+01
1.319999999999999929e+01 4.889630000000000365e+00
1.325000000000000000e+01 1.346218999999999966e+01
1.330000000000000071e+01 1.612809000000000026e+01
1.334999999999999964e+01 1.591076999999999941e+01
1.340000000000000036e+01 1.983878999999999948e+01
1.344999999999999929e+01 7.573529999999999873e+00
1.350000000000000000e+01 1.317623000000000033e+01
1.355000000000000071e+01 3.855879999999999797e+01
1.359999999999999964e+01 2.110605999999999938e+01
1.365000000000000036e+01 3.085704000000000136e+01
1.369999999999999929e+01 4.524533000000000271e+01
1.375000000000000000e+01 3.577555000000000263e+01
1.380000000000000071e+01 8.833691000000000315e+01
1.384999999999999964e+01 3.023431000000000068e+01
1.390000000000000036e+01 1.778714000000000084e+01
1.394999999999999929e+01 2.198262000000000072e+01
1.400000000000000000e+01 1.153728000000000087e+01
1.405000000000000071e+01 1.694638000000000133e+01
1.409999999999999964e+01 2.184255999999999887e+01
1.415000000000000036e+01 2.920870000000000033e+01
1.419999999999999929e+01 1.075530999999999970e+01
1.425000000000000000e+01 1.205521000000000065e+01
1.430000000000000071e+01 7.945929999999999715e+00
1.434999999999999964e+01 2.548703000000000074e+01
1.440000000000000036e+01 2.490271999999999863e+01
1.444999999999999929e+01 2.443959999999999866e+01
1.450000000000000000e+01 4.253844999999999743e+01
1.455000000000000071e+01 2.999950000000000117e+01
1.459999999999999964e+01 2.135699999999999932e+01
1.465000000000000036e+01 1.258175999999999917e+01
1.469999999999999929e+01 5.411455999999999733e+01
1.475000000000000000e+01 5.135913000000000039e+01
1.480000000000000071e+01 2.806028999999999840e+01
1.484999999999999964e+01 1.906846000000000174e+01
1.490000000000000036e+01 3.831060999999999694e+01
1.494999999999999929e+01 9.074270000000000280e+00
1.500000000000000000e+01 1.922147000000000006e+01
1.505000000000000071e+01 9.252629999999999910e+00
1.509999999999999964e+01 1.480932999999999922e+01
1.515000000000000036e+01 2.616741000000000028e+01
1.519999999999999929e+01 1.393450999999999951e+01
1.525000000000000000e+01 1.837336000000000169e+01
1.530000000000000071e+01 2.209260000000000090e+01
1.534999999999999964e+01 2.561470999999999876e+01
1.540000000000000036e+01 2.377580000000000027e+01
1.544999999999999929e+01 1.742288999999999888e+01
1.550000000000000000e+01 1.320275999999999961e+01
1.555000000000000071e+01 4.068126999999999782e+01
1.559999999999999964e+01 1.146204999999999963e+01
1.565000000000000036e+01 1.294143000000000043e+01
1.569999999999999929e+01 1.320284999999999975e+01
1.575000000000000000e+01 1.145594999999999963e+01
1.580000000000000071e+01 1.484023999999999965e+01
1.584999999999999964e+01 1.608436000000000021e+01
1.590000000000000036e+01 4.087955999999999790e+01
1.594999999999999929e+01 1.007859000000000016e+01
1.600000000000000000e+01 3.341483000000000203e+01
1.605000000000000071e+01 1.123944000000000010e+01
1.610000000000000142e+01 1.160091000000000072e+01
1.614999999999999858e+01 1.272447999999999979e+01
1.619999999999999929e+01 7.348169999999999646e+00
1.625000000000000000e+01 2.203218999999999994e+01
1.630000000000000071e+01 6.863769000000000631e+01
1.635000000000000142e+01 2.523069999999999879e+01
1.639999999999999858e+01 1.335746999999999929e+01
1.644999999999999929e+01 4.390337999999999852e+01
1.650000000000000000e+01 1.377849999999999930e+01
1.655000000000000071e+01 7.581619999999999493e+01
1.660000000000000142e+01 1.990991999999999962e+01
1.664999999999999858e+01 1.239218999999999937e+01
1.669999999999999929e+01 2.272105000000000175e+01
1.675000000000000000e+01 8.290279999999999205e+00
1.680000000000000071e+01 8.290501000000000431e+01
1.685000000000000142e+01 1.356728999999999985e+01
1.689999999999999858e+01 3.058135000000000048e+01
1.694999999999999929e+01 1.463556999999999952e+01
1.700000000000000000e+01 6.781668999999999414e+01
1.705000000000000071e+01 2.841172999999999860e+01
1.710000000000000142e+01 9.420500000000000540e+00
1.714999999999999858e+01 3.869924999999999926e+01
1.719999999999999929e+01 1.436871999999999971e+01
1.725000000000000000e+01 1.498193000000000019e+01
1.730000000000000071e+01 2.391084999999999994e+01
1.735000000000000142e+01 3.604706000000000188e+01
1.739999999999999858e+01 2.212155999999999878e+01
1.744999999999999929e+01 2.128147999999999840e+01
1.750000000000000000e+01 1.764074000000000098e+01
1.755000000000000071e+01 4.390706000000000131e+01
1.760000000000000142e+01 7.960210000000000008e+00
1.764999999999999858e+01 1.624860999999999933e+01
1.769999999999999929e+01 1.474278999999999940e+01
1.775000000000000000e+01 3.247334000000000032e+01
1.780000000000000071e+01 8.015846000000000515e+01
1.785000000000000142e+01 2.295569000000000059e+01
1.789999999999999858e+01 1.923352999999999824e+01
1.794999999999999929e+01 8.862561999999999784e+01
1.800000000000000000e+01 2.470880000000000010e+01
1.805000000000000071e+01 3.215914999999999679e+01
1.810000000000000142e+01 1.090371000000000024e+01
1.814999999999999858e+01 3.121837999999999980e+01
1.819999999999999929e+01 2.135873000000000133e+01
1.825000000000000000e+01 1.041643000000000008e+01
1.830000000000000071e+01 3.019290000000000163e+01
1.835000000000000142e+01 1.104925000000000068e+01
1.839999999999999858e+01 1.988673000000000002e+01
1.844999999999999929e+01 9.219730000000000203e+00
1.850000000000000000e+01 2.333865000000000123e+01
1.855000000000000071e+01 4.006087000000000131e+01
1.860000000000000142e+01 2.476304000000000016e+01
1.864999999999999858e+01 3.155028000000000077e+01
1.869999999999999929e+01 1.085313999999999979e+01
1.875000000000000000e+01 1.787391999999999825e+01
1.880000000000000071e+01 2.364219999999999899e+01
1.885000000000000142e+01 2.139029000000000025e+01
1.889999999999999858e+01 2.808144000000000062e+01
1.894999999999999929e+01 1.185384999999999955e+01
1.900000000000000000e+01 2.879759999999999920e+01
1.905000000000000071e+01 1.367914000000000030e+01
1.910000000000000142e+01 3.799938999999999822e+01
1.914999999999999858e+01 2.842753000000000085e+01
1.919999999999999929e+01 1.163330999999999982e+01
1.925000000000000000e+01 5.873740999999999701e+01
1.930000000000000071e+01 8.468070000000000874e+00
1.935000000000000142e+01 1.321181999999999945e+01
1.939999999999999858e+01 2.121310000000000073e+01
1.944999999999999929e+01 2.340316999999999936e+01
1.950000000000000000e+01 2.975805000000000078e+01
1.955000000000000071e+01 2.655780999999999992e+01
1.960000000000000142e+01 1.669612000000000052e+01
1.964999999999999858e+01 1.223720999999999925e+01
1.969999999999999929e+01 2.717595000000000027e+01
1.975000000000000000e+01 1.521781000000000006e+01
1.980000000000000071e+01 8.001500000000000057e+00
1.985000000000000142e+01 3.653508999999999673e+01
1.989999999999999858e+01 3.722612999999999772e+01
1.994999999999999929e+01 2.058681999999999945e+01
2.000000000000000000e+01 3.153130000000000166e+01
2.005000000000000071e+01 2.588268000000000058e+01
2.010000000000000142e+01 1.948513000000000162e+01
2.014999999999999858e+01 2.433687000000000111e+01
2.019999999999999929e+01 1.873045000000000115e+01
2.025000000000000000e+01 3.677631000000000228e+01
2.030000000000000071e+01 3.627570999999999657e+01
2.035000000000000142e+01 2.764190999999999931e+01
2.039999999999999858e+01 2.617039000000000115e+01
2.044999999999999929e+01 6.440895999999999333e+01
2.050000000000000000e+01 1.801240999999999914e+01
2.055000000000000071e+01 3.205270000000000152e+01
2.060000000000000142e+01 2.433231999999999928e+01
2.064999999999999858e+01 1.742302000000000106e+01
2.069999999999999929e+01 1.163270999999999944e+01
2.075000000000000000e+01 2.612052999999999869e+01
2.080000000000000071e+01 1.148734999999999928e+01
2.085000000000000142e+01 3.265793000000000035e+01
2.089999999999999858e+01 5.242569999999999908e+01
2.094999999999999929e+01 1.918862999999999985e+01
2.100000000000000000e+01 2.311069000000000173e+01
2.105000000000000071e+01 3.948382999999999754e+01
2.110000000000000142e+01 8.160890000000000200e+00
2.114999999999999858e+01 2.853678999999999988e+01
2.119999999999999929e+01 2.278181000000000012e+01
2.125000000000000000e+01 2.660876999999999981e+01
2.130000000000000071e+01 1.271748000000000012e+01
2.135000000000000142e+01 8.378450000000000841e+00
2.139999999999999858e+01 1.353256999999999977e+01
2.144999999999999929e+01 1.934273999999999916e+01
2.150000000000000000e+01 3.854500999999999777e+01
2.155000000000000071e+01 1.783209000000000088e+01
2.160000000000000142e+01 1.542191000000000045e+01
2.164999999999999858e+01 1.489316999999999958e+01
2.169999999999999929e+01 1.715681000000000012e+01
2.175000000000000000e+01 3.499864999999999782e+01
2.180000000000000071e+01 4.189036000000000115e+01
2.185000000000000142e+01 8.452830000000000510e+00
2.189999999999999858e+01 1.687827000000000055e+01
2.194999999999999929e+01 2.729453000000000173e+01
2.200000000000000000e+01 2.703095000000000070e+01
2.205000000000000071e+01 1.219777999999999984e+01
2.210000000000000142e+01 3.105007000000000161e+01
2.214999999999999858e+01 2.819838000000000022e+01
2.219999999999999929e+01 8.213773999999999376e+01
2.225000000000000000e+01 2.098064000000000107e+01
2.230000000000000071e+01 1.269555799999999977e+02
2.235000000000000142e+01 1.046508000000000038e+01
2.239999999999999858e+01 1.323010000000000019e+01
2.244999999999999929e+01 9.568410000000000082e+00
2.250000000000000000e+01 1.038804999999999978e+01
2.255000000000000071e+01 2.272107000000000099e+01
2.260000000000000142e+01 2.863093999999999895e+01
2.264999999999999858e+01 1.824363999999999919e+01
2.269999999999999929e+01 9.016669999999999519e+00
2.275000000000000000e+01 1.444561999999999991e+01
2.280000000000000071e+01 1.807837999999999923e+01
2.285000000000000142e+01 1.202619999999999933e+01
2.289999999999999858e+01 1.424855999999999945e+01
2.294999999999999929e+01 1.134958999999999918e+01
2.300000000000000000e+01 4.424544000000000210e+01
2.305000000000000071e+01 3.128510999999999953e+01
2.310000000000000142e+01 6.763791999999999405e+01
2.314999999999999858e+01 1.485457000000000072e+01
2.319999999999999929e+01 2.737642999999999915e+01
2.325000000000000000e+01 1.730920000000000059e+01
2.330000000000000071e+01 1.999436999999999998e+01
2.335000000000000142e+01 3.841610000000000191e+00
2.339999999999999858e+01 1.307466999999999935e+01
2.344999999999999929e+01 1.413156000000000034e+01
2.350000000000000000e+01 1.264434999999999931e+01
2.355000000000000071e+01 7.192300000000000360e+00
2.360000000000000142e+01 1.832667000000000002e+01
2.364999999999999858e+01 3.888259000000000043e+01
2.369999999999999929e+01 3.906318000000000268e+01
2.375000000000000000e+01 1.780029000000000039e+01
2.380000000000000071e+01 2.386684999999999945e+01
2.385000000000000142e+01 8.539289999999999381e+00
2.389999999999999858e+01 3.118011999999999873e+01
2.394999999999999929e+01 1.852107000000000170e+01
2.400000000000000000e+01 1.007703000000000060e+01
2.405000000000000071e+01 1.221507000000000076e+01
2.410000000000000142e+01 4.551342999999999961e+01
2.414999999999999858e+01 2.795464000000000127e+01
2.419999999999999929e+01 3.492029000000000138e+01
2.425000000000000000e+01 2.816165000000000163e+01
2.430000000000000071e+01 1.389541000000000004e+01
2.435000000000000142e+01 1.740129999999999910e+01
2.439999999999999858e+01 1.238489000000000040e+01
2.444999999999999929e+01 1.137481000000000009e+01
2.450000000000000000e+01 2.024734000000000123e+01
2.455000000000000071e+01 1.943547999999999831e+01
2.460000000000000142e+01 5.861270000000000202e+00
2.464999999999999858e+01 1.310449999999999982e+01
2.469999999999999929e+01 9.350149999999999295e+00
2.475000000000000000e+01 1.747663000000000011e+01
2.480000000000000071e+01 2.123613999999999891e+01
2.485000000000000142e+01 9.647529999999999717e+00
2.489999999999999858e+01 6.760530000000000150e+00
2.494999999999999929e+01 2.849309999999999832e+01
2.500000000000000000e+01 6.436320000000000263e+00
2.505000000000000071e+01 1.698060999999999865e+01
2.510000000000000142e+01 6.613480000000000025e+00
2.514999999999999858e+01 2.079804999999999993e+01
2.519999999999999929e+01 9.459809999999999164e+00
2.525000000000000000e+01 3.875157000000000096e+01
2.530000000000000071e+01 2.703978999999999999e+01
2.535000000000000142e+01 2.826856000000000080e+01
2.539999999999999858e+01 3.448060999999999865e+01
2.544999999999999929e+01 1.226145999999999958e+01
2.550000000000000000e+01 1.498878999999999984e+01
2.555000000000000071e+01 1.323213999999999935e+01
2.560000000000000142e+01 1.020539999999999914e+01
2.564999999999999858e+01 1.036434000000000033e+01
2.569999999999999929e+01 1.063242099999999937e+02
2.575000000000000000e+01 2.734167000000000058e+01
2.580000000000000071e+01 5.794031999999999982e+01
2.585000000000000142e+01 4.280024000000000228e+01
2.589999999999999858e+01 1.554917000000000016e+01
2.594999999999999929e+01 1.348826000000000036e+01
2.600000000000000000e+01 5.681689999999999685e+00
2.605000000000000071e+01 1.808399000000000001e+01
2.610000000000000142e+01 3.839428999999999803e+01
2.614999999999999858e+01 1.680874399999999866e+02
2.619999999999999929e+01 2.301174999999999926e+01
2.625000000000000000e+01 1.637194999999999823e+01
2.630000000000000071e+01 4.093923000000000201e+01
2.635000000000000142e+01 4.137459999999999916e+00
2.639999999999999858e+01 8.341029999999999944e+00
2.644999999999999929e+01 6.109145000000000181e+01
2.650000000000000000e+01 1.944050000000000011e+01
2.655000000000000071e+01 2.651946999999999832e+01
2.660000000000000142e+01 3.252161000000000257e+01
2.664999999999999858e+01 3.494100000000000250e+01
2.669999999999999929e+01 8.771012000000000342e+01
2.675000000000000000e+01 2.525728000000000151e+01
2.680000000000000071e+01 1.198160000000000025e+01
2.685000000000000142e+01 1.309521999999999942e+01
2.689999999999999858e+01 1.584360999999999997e+01
2.694999999999999929e+01 3.235522999999999882e+01
2.700000000000000000e+01 2.224221000000000004e+01
2.705000000000000071e+01 2.370628999999999920e+01
2.710000000000000142e+01 4.592600999999999800e+01
2.714999999999999858e+01 3.076173000000000002e+01
2.719999999999999929e+01 1.884701000000000093e+01
2.725000000000000000e+01 1.744335999999999842e+01
2.730000000000000071e+01 1.622060000000000102e+01
2.735000000000000142e+01 2.637043999999999855e+01
2.739999999999999858e+01 2.862104000000000070e+01
2.744999999999999929e+01 3.430730000000000057e+00
2.750000000000000000e+01 6.713429999999999787e+00
2.755000000000000071e+01 1.732555999999999941e+01
2.760000000000000142e+01 2.783109999999999928e+01
2.764999999999999858e+01 8.114409999999999457e+00
2.769999999999999929e+01 2.894672999999999874e+01
2.775000000000000000e+01 8.123290000000000788e+00
2.780000000000000071e+01 2.534913999999999845e+01
2.785000000000000142e+01 2.212962799999999959e+02
2.789999999999999858e+01 1.618941999999999837e+01
2.794999999999999929e+01 1.274920000000000009e+01
2.800000000000000000e+01 1.114783000000000079e+01
2.805000000000000071e+01 8.478640000000000398e+00
2.810000000000000142e+01 1.978141000000000105e+01
2.814999999999999858e+01 2.301103099999999984e+02
2.819999999999999929e+01 1.975249000000000166e+01
2.825000000000000000e+01 4.613074999999999903e+01
2.830000000000000071e+01 5.576310000000000144e+01
2.835000000000000142e+01 3.008005999999999958e+01
2.839999999999999858e+01 3.793092000000000041e+01
2.844999999999999929e+01 1.399486599999999896e+02
2.850000000000000000e+01 3.604670000000000130e+01
2.855000000000000071e+01 7.693934000000000140e+01
2.860000000000000142e+01 3.166574999999999918e+01
2.864999999999999858e+01 1.939774999999999849e+01
2.869999999999999929e+01 1.081933000000000078e+01
2.875000000000000000e+01 2.941903999999999897e+01
2.880000000000000071e+01 1.458331000000000088e+01
2.885000000000000142e+01 2.307929999999999993e+01
2.889999999999999858e+01 6.813692000000000348e+01
2.894999999999999929e+01 8.144517999999999347e+01
2.900000000000000000e+01 1.967949000000000126e+01
2.905000000000000071e+01 2.315833999999999904e+01
2.910000000000000142e+01 1.940644999999999953e+01
2.914999999999999858e+01 2.423394000000000048e+01
2.919999999999999929e+01 2.683250999999999920e+01
2.925000000000000000e+01 3.478603999999999985e+01
2.930000000000000071e+01 3.636460999999999899e+01
2.935000000000000142e+01 1.760400999999999883e+01
2.939999999999999858e+01 1.728950000000000031e+01
2.944999999999999929e+01 3.327738000000000085e+01
2.950000000000000000e+01 1.533018000000000036e+01
2.955000000000000071e+01 2.447619999999999862e+01
2.960000000000000142e+01 4.121647000000000105e+01
2.964999999999999858e+01 1.441228000000000087e+01
2.969999999999999929e+01 2.094469999999999832e+00
2.975000000000000000e+01 1.053607400000000069e+02
2.980000000000000071e+01 2.367747999999999919e+01
2.985000000000000142e+01 4.683418000000000347e+01
2.989999999999999858e+01 2.973814000000000135e+01
2.994999999999999929e+01 2.300965000000000060e+01
3.000000000000000000e+01 2.759241000000000099e+01
3.005000000000000071e+01 9.584990999999999417e+01
3.010000000000000142e+01 4.769090000000000273e+00
3.014999999999999858e+01 1.937554000000000087e+01
3.019999999999999929e+01 3.770696999999999832e+01
3.025000000000000000e+01 3.376030999999999693e+01
3.030000000000000071e+01 2.273583999999999961e+01
3.035000000000000142e+01 7.134911999999999921e+01
3.039999999999999858e+01 2.616075000000000017e+01
3.044999999999999929e+01 3.654341999999999757e+01
3.050000000000000000e+01 3.758039999999999825e+00
3.055000000000000071e+01 6.665939999999999976e+00
3.060000000000000142e+01 1.022456999999999994e+01
3.064999999999999858e+01 2.330894999999999939e+01
3.069999999999999929e+01 5.179382999999999981e+01
3.075000000000000000e+01 6.154490000000000016e+00
3.080000000000000071e+01 7.815138000000000318e+01
3.085000000000000142e+01 1.172311999999999976e+01
3.089999999999999858e+01 2.482667000000000002e+01
3.094999999999999929e+01 3.112170000000000059e+01
3.100000000000000000e+01 1.439335999999999949e+01
3.105000000000000071e+01 5.402376000000000289e+01
3.110000000000000142e+01 2.868218999999999852e+01
3.114999999999999858e+01 4.531918000000000291e+01
3.119999999999999929e+01 1.125112999999999985e+01
3.125000000000000000e+01 2.159212000000000131e+01
3.130000000000000071e+01 2.690343999999999980e+01
3.135000000000000142e+01 2.118424999999999869e+01
3.139999999999999858e+01 3.907171999999999912e+01
3.144999999999999929e+01 5.820110999999999990e+01
3.150000000000000000e+01 1.702034000000000091e+01
3.155000000000000071e+01 1.655874000000000024e+01
3.160000000000000142e+01 1.672216999999999842e+01
3.164999999999999858e+01 3.974255999999999744e+01
3.169999999999999929e+01 4.293222999999999701e+01
3.175000000000000000e+01 4.175227000000000288e+01
3.180000000000000071e+01 3.005247999999999919e+01
3.185000000000000142e+01 1.378403999999999918e+01
3.189999999999999858e+01 6.128430999999999784e+01
3.194999999999999929e+01 2.839477000000000118e+01
3.200000000000000000e+01 5.901106999999999658e+01
3.204999999999999716e+01 2.954298999999999964e+01
3.210000000000000142e+01 5.274354000000000298e+01
3.214999999999999858e+01 3.683438999999999908e+01
3.220000000000000284e+01 4.723828999999999922e+01
3.225000000000000000e+01 3.264526999999999646e+01
3.229999999999999716e+01 4.074061999999999983e+01
3.235000000000000142e+01 5.306412999999999869e+01
3.239999999999999858e+01 1.910183999999999926e+01
3.245000000000000284e+01 3.546860999999999819e+01
3.250000000000000000e+01 3.234248999999999796e+01
3.254999999999999716e+01 2.404684999999999917e+01
3.260000000000000142e+01 1.320242000000000004e+01
3.264999999999999858e+01 8.475820000000000576e+00
3.270000000000000284e+01 1.499161999999999928e+01
3.275000000000000000e+01 1.442716000000000065e+01
3.279999999999999716e+01 2.775916000000000139e+01
3.285000000000000142e+01 8.796549999999999869e+00
3.289999999999999858e+01 1.040103000000000044e+01
3.295000000000000284e+01 1.069804000000000066e+01
3.300000000000000000e+01 5.228963000000000250e+01
3.304999999999999716e+01 4.488828000000000173e+01
3.310000000000000142e+01 4.023848999999999876e+01
3.314999999999999858e+01 3.600272999999999968e+01
3.320000000000000284e+01 1.132532999999999923e+01
3.325000000000000000e+01 2.116805000000000092e+01
3.329999999999999716e+01 5.181589999999999918e+00
3.335000000000000142e+01 1.643072000000000088e+01
3.339999999999999858e+01 3.991852000000000089e+01
3.345000000000000284e+01 3.308977000000000146e+01
3.350000000000000000e+01 1.980825000000000102e+01
3.354999999999999716e+01 8.429199999999999804e+00
3.360000000000000142e+01 6.047489999999999810e+00
3.364999999999999858e+01 1.429808000000000057e+01
3.370000000000000284e+01 1.774051000000000045e+01
3.375000000000000000e+01 1.301370999999999967e+01
3.379999999999999716e+01 3.035445999999999955e+01
3.385000000000000142e+01 7.182809999999999917e+00
3.389999999999999858e+01 1.476307000000000080e+01
3.395000000000000284e+01 1.865655999999999892e+01
3.400000000000000000e+01 9.983940000000000481e+00
3.404999999999999716e+01 8.830389999999999517e+00
3.410000000000000142e+01 2.420956999999999937e+01
3.414999999999999858e+01 9.823130000000000805e+00
3.420000000000000284e+01 2.240519000000000105e+01
3.425000000000000000e+01 2.178470000000000084e+01
3.429999999999999716e+01 2.972550999999999988e+01
3.435000000000000142e+01 6.492349000000000103e+01
3.439999999999999858e+01 1.973258999999999830e+01
3.445000000000000284e+01 6.245658899999999676e+02
3.450000000000000000e+01 4.699828999999999724e+01
3.454999999999999716e+01 3.576597999999999900e+01
3.460000000000000142e+01 5.817352000000000345e+01
3.464999999999999858e+01 2.954441999999999879e+01
3.470000000000000284e+01 3.904453999999999780e+01
3.475000000000000000e+01 7.104913000000000523e+01
3.479999999999999716e+01 7.465295000000000414e+01
3.485000000000000142e+01 7.388509999999999422e+01
3.489999999999999858e+01 3.857316000000000145e+01
3.495000000000000284e+01 5.340688000000000102e+01
3.500000000000000000e+01 1.715970000000000084e+01
3.504999999999999716e+01 2.514098999999999862e+01
3.510000000000000142e+01 1.659666999999999959e+01
3.514999999999999858e+01 1.665832999999999942e+01
3.520000000000000284e+01 4.041922000000000281e+01
3.525000000000000000e+01 1.222831000000000046e+01
3.529999999999999716e+01 3.706376000000000204e+01
3.535000000000000142e+01 1.693200999999999823e+01
3.539999999999999858e+01 3.881819999999999737e+01
3.545000000000000284e+01 1.929341000000000150e+01
3.550000000000000000e+01 3.845148999999999972e+01
3.554999999999999716e+01 2.838235999999999848e+01
3.560000000000000142e+01 2.572293000000000163e+01
3.564999999999999858e+01 1.163730999999999938e+01
3.570000000000000284e+01 8.056259999999999977e+00
3.575000000000000000e+01 1.086684999999999945e+01
3.579999999999999716e+01 2.113117000000000090e+01
3.585000000000000142e+01 2.234012999999999849e+01
3.589999999999999858e+01 4.652393000000000001e+01
3.595000000000000284e+01 3.737707999999999942e+01
3.600000000000000000e+01 8.082620000000000360e+00
3.604999999999999716e+01 4.000874000000000308e+01
3.610000000000000142e+01 1.494748000000000054e+01
3.614999999999999858e+01 9.331350000000000477e+00
3.620000000000000284e+01 1.462710000000000043e+01
3.625000000000000000e+01 9.214610000000000412e+00
3.629999999999999716e+01 9.440540000000000376e+00
3.635000000000000142e+01 2.118439000000000050e+01
3.639999999999999858e+01 2.096582000000000079e+01
3.645000000000000284e+01 5.588486000000000331e+01
3.650000000000000000e+01 2.109641999999999840e+01
3.654999999999999716e+01 2.853732000000000113e+01
3.660000000000000142e+01 2.685587999999999909e+01
3.664999999999999858e+01 3.791494000000000142e+01
3.670000000000000284e+01 6.191650000000000098e+00
3.675000000000000000e+01 4.564023000000000252e+01
3.679999999999999716e+01 1.210082000000000058e+01
3.685000000000000142e+01 1.079918999999999940e+01
3.689999999999999858e+01 8.042965999999999838e+01
3.695000000000000284e+01 6.073669999999999902e+00
3.700000000000000000e+01 1.269196999999999953e+01
3.704999999999999716e+01 2.964207000000000036e+01
3.710000000000000142e+01 2.178269999999999840e+01
3.714999999999999858e+01 1.702617000000000047e+01
3.720000000000000284e+01 1.538754999999999917e+01
3.725000000000000000e+01 3.798787000000000091e+01
3.729999999999999716e+01 1.656433000000000177e+01
3.735000000000000142e+01 2.622247000000000128e+01
3.739999999999999858e+01 4.824197000000000202e+01
3.745000000000000284e+01 3.469048000000000087e+01
3.750000000000000000e+01 2.039870000000000161e+01
3.754999999999999716e+01 3.482663000000000153e+01
3.760000000000000142e+01 4.993932000000000215e+01
3.764999999999999858e+01 2.980162999999999940e+01
3.770000000000000284e+01 1.804831000000000074e+01
3.775000000000000000e+01 9.115259999999999252e+00
3.779999999999999716e+01 2.042070000000000007e+01
3.785000000000000142e+01 1.679179999999999851e+01
3.789999999999999858e+01 1.914582000000000050e+01
3.795000000000000284e+01 2.525843999999999880e+02
3.800000000000000000e+01 2.088651000000000124e+01
3.804999999999999716e+01 4.857430000000000092e+01
3.810000000000000142e+01 1.114569999999999972e+01
3.814999999999999858e+01 1.826944999999999908e+01
3.820000000000000284e+01 3.858881000000000228e+01
3.825000000000000000e+01 1.605394000000000077e+01
3.829999999999999716e+01 3.117169000000000167e+01
3.835000000000000142e+01 1.060078999999999994e+01
3.839999999999999858e+01 2.933223999999999876e+01
3.845000000000000284e+01 3.674891000000000219e+01
3.850000000000000000e+01 2.329674999999999940e+01
3.854999999999999716e+01 2.249791000000000096e+01
3.860000000000000142e+01 3.807728999999999786e+01
3.864999999999999858e+01 2.237302999999999997e+01
3.870000000000000284e+01 3.890887000000000029e+01
3.875000000000000000e+01 1.758555000000000135e+01
3.879999999999999716e+01 2.422963999999999984e+01
3.885000000000000142e+01 2.853133000000000052e+01
3.889999999999999858e+01 3.023255999999999943e+01
3.895000000000000284e+01 1.890340000000000131e+01
3.900000000000000000e+01 1.076287999999999911e+01
3.904999999999999716e+01 4.145129000000000019e+01
3.910000000000000142e+01 1.646239999999999881e+01
3.914999999999999858e+01 1.533866000000000085e+01
3.920000000000000284e+01 2.396258999999999872e+01
3.925000000000000000e+01 7.251400000000000290e+00
3.929999999999999716e+01 4.133133000000000123e+01
3.935000000000000142e+01 3.590950000000000131e+01
3.939999999999999858e+01 8.411740000000000350e+01
3.945000000000000284e+01 4.522451999999999828e+01
3.950000000000000000e+01 1.763053999999999988e+01
3.954999999999999716e+01 5.971520000000000294e+01
3.960000000000000142e+01 4.330483000000000260e+01
3.964999999999999858e+01 2.055801999999999907e+01
3.970000000000000284e+01 1.022494000000000014e+01
3.975000000000000000e+01 5.081033999999999651e+01
3.979999999999999716e+01 1.323648000000000025e+01
3.985000000000000142e+01 1.186135999999999946e+01
3.989999999999999858e+01 3.109940999999999889e+01
3.995000000000000284e+01 1.739951999999999899e+01
4.000000000000000000e+01 1.780528999999999940e+01
4.004999999999999716e+01 7.555930999999999642e+01
4.010000000000000142e+01 2.269794999999999874e+01
4.014999999999999858e+01 2.207898000000000138e+01
4.020000000000000284e+01 1.929728000000000065e+01
4.025000000000000000e+01 2.854586000000000112e+01
4.029999999999999716e+01 2.836770999999999887e+01
4.035000000000000142e+01 2.095363000000000042e+01
4.039999999999999858e+01 2.452356999999999942e+01
4.045000000000000284e+01 5.221524999999999750e+01
4.050000000000000000e+01 2.022945999999999955e+01
4.054999999999999716e+01 2.955696999999999974e+01
4.060000000000000142e+01 2.871886999999999901e+01
4.064999999999999858e+01 7.412654999999999461e+01
4.070000000000000284e+01 2.299463000000000079e+01
4.075000000000000000e+01 3.946529000000000309e+01
4.079999999999999716e+01 1.286855000000000082e+01
4.085000000000000142e+01 5.066837999999999909e+01
4.089999999999999858e+01 4.123966999999999672e+01
4.095000000000000284e+01 2.378897999999999868e+01
4.100000000000000000e+01 1.746978000000000009e+01
4.104999999999999716e+01 1.583488999999999969e+01
4.110000000000000142e+01 9.098520000000000607e+00
4.114999999999999858e+01 2.219510000000000005e+01
4.120000000000000284e+01 4.566385999999999967e+01
4.125000000000000000e+01 1.272151999999999994e+01
4.129999999999999716e+01 1.263679999999999914e+01
4.135000000000000142e+01 4.139909999999999712e+01
4.139999999999999858e+01 1.834480999999999895e+01
4.145000000000000284e+01 7.050915000000000532e+01
4.150000000000000000e+01 9.225690000000000168e+00
4.154999999999999716e+01 5.864679999999999893e+00
4.160000000000000142e+01 1.461664000000000030e+01
4.164999999999999858e+01 8.895170000000000243e+00
4.170000000000000284e+01 1.253546000000000049e+01
4.175000000000000000e+01 4.137680000000000291e+01
4.179999999999999716e+01 1.389284999999999926e+01
4.185000000000000142e+01 1.147878000000000043e+01
4.189999999999999858e+01 3.082310000000000016e+01
4.195000000000000284e+01 1.752815999999999974e+01
4.200000000000000000e+01 6.552640000000000242e+00
4.204999999999999716e+01 2.136642000000000152e+01
4.210000000000000142e+01 3.446146000000000242e+01
4.214999999999999858e+01 1.126154999999999973e+01
4.220000000000000284e+01 3.414291999999999661e+01
4.225000000000000000e+01 2.749192999999999998e+01
4.229999999999999716e+01 2.380009000000000086e+01
4.235000000000000142e+01 4.993464000000000169e+01
4.239999999999999858e+01 1.841445999999999827e+01
4.245000000000000284e+01 3.325735999999999848e+01
4.250000000000000000e+01 3.275753999999999877e+01
4.254999999999999716e+01 1.792470000000000141e+01
4.260000000000000142e+01 1.940070000000000050e+01
4.264999999999999858e+01 1.491258000000000017e+01
4.270000000000000284e+01 3.668860000000000099e+01
4.275000000000000000e+01 2.920206999999999908e+01
4.279999999999999716e+01 3.535770000000000124e+01
4.285000000000000142e+01 4.257323000000000235e+01
4.289999999999999858e+01 2.746015999999999835e+01
4.295000000000000284e+01 2.887474999999999881e+01
4.300000000000000000e+01 5.675623999999999825e+01
4.304999999999999716e+01 1.323728999999999978e+01
4.310000000000000142e+01 5.850876000000000232e+01
4.314999999999999858e+01 3.891062999999999761e+01
4.320000000000000284e+01 2.565187999999999846e+01
4.325000000000000000e+01 2.592833999999999861e+01
4.329999999999999716e+01 4.025583000000000311e+01
4.335000000000000142e+01 2.661947999999999936e+01
4.339999999999999858e+01 2.121536000000000044e+01
4.345000000000000284e+01 3.932417000000000229e+01
4.350000000000000000e+01 2.769016999999999840e+01
4.354999999999999716e+01 3.251935999999999893e+01
4.360000000000000142e+01 4.327239999999999753e+01
4.364999999999999858e+01 2.018628999999999962e+01
4.370000000000000284e+01 1.701577999999999946e+01
4.375000000000000000e+01 1.013668000000000013e+01
4.379999999999999716e+01 1.051187999999999967e+01
4.385000000000000142e+01 1.429077000000000019e+01
4.389999999999999858e+01 7.170939999999999870e+00
4.395000000000000284e+01 2.956803999999999988e+01
4.400000000000000000e+01 3.111529000000000167e+01
4.404999999999999716e+01 1.681950000000000145e+01
4.410000000000000142e+01 2.944090999999999880e+01
4.414999999999999858e+01 3.091760999999999981e+01
4.420000000000000284e+01 5.247552000000000305e+01
4.425000000000000000e+01 4.116866000000000270e+01
4.429999999999999716e+01 3.161848000000000170e+01
4.435000000000000142e+01 1.127537000000000056e+01
4.439999999999999858e+01 2.204098000000000113e+01
4.445000000000000284e+01 1.106189000000000000e+01
4.450000000000000000e+01 9.273099999999999454e+00
4.454999999999999716e+01 7.381059999999999732e+00
4.460000000000000142e+01 3.347169000000000239e+01
4.464999999999999858e+01 2.741113000000000000e+01
4.470000000000000284e+01 2.266414999999999935e+01
4.475000000000000000e+01 2.857420000000000115e+01
4.479999999999999716e+01 4.933317999999999870e+01
4.485000000000000142e+01 2.268684000000000012e+01
4.489999999999999858e+01 5.007688000000000272e+01
4.495000000000000284e+01 2.812012999999999963e+01
4.500000000000000000e+01 2.669129999999999825e+01
4.504999999999999716e+01 8.055519999999999570e+00
4.510000000000000142e+01 1.142327000000000048e+01
4.514999999999999858e+01 8.305039999999999978e+00
4.520000000000000284e+01 1.466234000000000037e+01
4.525000000000000000e+01 2.633387000000000100e+01
4.529999999999999716e+01 6.680290000000000283e+00
4.535000000000000142e+01 2.350582999999999956e+01
4.539999999999999858e+01 3.285139999999999816e+01
4.545000000000000284e+01 2.094764999999999944e+01
4.550000000000000000e+01 3.897679999999999723e+01
4.554999999999999716e+01 2.745176999999999978e+01
4.560000000000000142e+01 1.610901000000000138e+01
4.564999999999999858e+01 2.876509000000000071e+01
4.570000000000000284e+01 2.436957999999999913e+01
4.575000000000000000e+01 1.540628000000000064e+01
4.579999999999999716e+01 9.807869999999999422e+00
4.585000000000000142e+01 9.630810000000000315e+00
4.589999999999999858e+01 1.435073000000000043e+01
4.595000000000000284e+01 1.367427999999999955e+01
4.600000000000000000e+01 7.494180000000000064e+00
4.604999999999999716e+01 4.555619999999999692e+01
4.610000000000000142e+01 1.057981000000000016e+01
4.614999999999999858e+01 2.618059999999999832e+01
4.620000000000000284e+01 3.314056000000000068e+01
4.625000000000000000e+01 2.256071000000000026e+01
4.629999999999999716e+01 3.057775000000000176e+01
4.635000000000000142e+01 2.498931999999999931e+01
4.639999999999999858e+01 1.712658000000000058e+01
4.645000000000000284e+01 2.984637999999999991e+01
4.650000000000000000e+01 1.328229999999999933e+01
4.654999999999999716e+01 1.439785000000000004e+01
4.660000000000000142e+01 1.996496000000000137e+01
4.664999999999999858e+01 3.198331999999999908e+01
4.670000000000000284e+01 1.721470000000000056e+01
4.675000000000000000e+01 2.711308999999999969e+01
4.679999999999999716e+01 3.940442000000000178e+01
4.685000000000000142e+01 2.196227000000000018e+01
4.689999999999999858e+01 1.616445999999999827e+01
4.695000000000000284e+01 2.034790999999999883e+01
4.700000000000000000e+01 1.450652000000000008e+01
4.704999999999999716e+01 3.435871000000000208e+01
4.710000000000000142e+01 4.466208000000000311e+01
4.714999999999999858e+01 4.825650000000000261e+01
4.720000000000000284e+01 2.646340000000000003e+01
4.725000000000000000e+01 1.791150000000000020e+01
4.729999999999999716e+01 1.039413000000000054e+01
4.735000000000000142e+01 3.242029000000000138e+01
4.739999999999999858e+01 9.270743000000000222e+01
4.745000000000000284e+01 2.515512999999999977e+01
4.750000000000000000e+01 2.539319000000000059e+01
4.754999999999999716e+01 1.557679000000000080e+01
4.760000000000000142e+01 2.062023999999999901e+01
4.764999999999999858e+01 4.423910000000000231e+00
4.770000000000000284e+01 2.316591000000000022e+01
4.775000000000000000e+01 3.534259999999999735e+01
4.779999999999999716e+01 2.941659999999999897e+01
4.785000000000000142e+01 4.661169000000000295e+01
4.789999999999999858e+01 6.441742999999999597e+01
4.795000000000000284e+01 4.487028000000000105e+01
4.800000000000000000e+01 2.157638999999999996e+01
4.804999999999999716e+01 3.604836000000000240e+01
4.810000000000000142e+01 6.102821000000000140e+01
4.814999999999999858e+01 3.766056999999999988e+01
4.820000000000000284e+01 8.326769999999999783e+00
4.825000000000000000e+01 2.131369000000000113e+01
4.829999999999999716e+01 5.057775999999999783e+01
4.835000000000000142e+01 1.674987000000000137e+01
4.839999999999999858e+01 7.522351000000000454e+01
4.845000000000000284e+01 1.012896499999999946e+02
4.850000000000000000e+01 1.932569000000000159e+01
4.854999999999999716e+01 3.371967999999999677e+01
4.860000000000000142e+01 3.526409000000000304e+01
4.864999999999999858e+01 2.973114999999999952e+01
4.870000000000000284e+01 6.864238000000000284e+01
4.875000000000000000e+01 3.278282999999999703e+01
4.879999999999999716e+01 5.004963999999999658e+01
4.885000000000000142e+01 4.250869999999999926e+00
4.889999999999999858e+01 2.411073999999999984e+01
4.895000000000000284e+01 2.428081999999999852e+01
4.900000000000000000e+01 5.926840000000000330e+00
4.904999999999999716e+01 4.002799999999999692e+00
4.910000000000000142e+01 3.781781000000000148e+01
4.914999999999999858e+01 4.514276999999999873e+01
4.920000000000000284e+01 2.990734000000000137e+01
4.925000000000000000e+01 1.576553999999999967e+01
4.929999999999999716e+01 9.342290000000000205e+00
4.935000000000000142e+01 2.595632100000000264e+02
4.939999999999999858e+01 1.946809000000000012e+01
4.945000000000000284e+01 1.582076999999999956e+01
4.950000000000000000e+01 3.777158000000000015e+01
4.954999999999999716e+01 1.303800000000000026e+01
4.960000000000000142e+01 2.507719000000000165e+01
4.964999999999999858e+01 1.746505000000000152e+01
4.970000000000000284e+01 2.675893999999999906e+01
4.975000000000000000e+01 1.000986999999999938e+01
4.979999999999999716e+01 1.343823000000000079e+01
4.985000000000000142e+01 8.400180000000000646e+00
4.989999999999999858e+01 7.466580000000000439e+00
4.995000000000000284e+01 3.195028999999999897e+01
5.000000000000000000e+01 3.733205999999999847e+01
5.004999999999999716e+01 1.931354999999999933e+01
5.010000000000000142e+01 2.744725999999999999e+01
5.014999999999999858e+01 4.085864000000000118e+01
5.020000000000000284e+01 1.915953999999999979e+01
5.025000000000000000e+01 1.288378999999999941e+01
5.029999999999999716e+01 1.513943000000000083e+01
5.035000000000000142e+01 1.313930000000000042e+01
5.039999999999999858e+01 1.128541000000000061e+01
5.045000000000000284e+01 1.928241999999999834e+01
5.050000000000000000e+01 1.391350000000000087e+01
5.054999999999999716e+01 2.722128999999999976e+01
5.060000000000000142e+01 2.611221000000000103e+01
5.064999999999999858e+01 1.651019000000000148e+01
5.070000000000000284e+01 1.516924999999999990e+01
5.075000000000000000e+01 1.099789499999999975e+02
5.079999999999999716e+01 5.052174000000000120e+01
5.085000000000000142e+01 9.022812000000000410e+01
5.089999999999999858e+01 9.942569000000000301e+01
5.095000000000000284e+01 7.650470000000000326e+00
5.100000000000000000e+01 4.311050999999999789e+01
5.104999999999999716e+01 1.108597999999999928e+01
5.110000000000000142e+01 3.614209999999999923e+01
5.114999999999999858e+01 3.205673999999999779e+01
5.120000000000000284e+01 3.326203000000000287e+01
5.125000000000000000e+01 1.024047000000000018e+01
5.129999999999999716e+01 1.597751000000000055e+01
5.135000000000000142e+01 8.768349999999999866e+00
5.139999999999999858e+01 1.305410000000000004e+01
5.145000000000000284e+01 4.950267999999999802e+01
5.150000000000000000e+01 2.321298000000000172e+01
5.154999999999999716e+01 1.168802999999999948e+01
5.160000000000000142e+01 4.063644000000000034e+01
5.164999999999999858e+01 2.152909000000000006e+01
5.170000000000000284e+01 2.693518999999999863e+01
5.175000000000000000e+01 2.058077000000000112e+01
5.179999999999999716e+01 2.470538000000000167e+01
5.185000000000000142e+01 5.216230999999999796e+01
5.189999999999999858e+01 2.945046999999999926e+01
5.195000000000000284e+01 3.863935000000000031e+01
5.200000000000000000e+01 2.911023000000000138e+01
5.204999999999999716e+01 1.461989999999999945e+01
5.210000000000000142e+01 2.281633000000000067e+01
5.214999999999999858e+01 3.233993000000000251e+01
5.220000000000000284e+01 2.373442000000000007e+01
5.225000000000000000e+01 4.082104000000000354e+01
5.229999999999999716e+01 6.862320000000000420e+00
5.235000000000000142e+01 2.763100000000000023e+01
5.239999999999999858e+01 2.317049000000000092e+01
5.245000000000000284e+01 1.222131000000000078e+01
5.250000000000000000e+01 5.121041000000000309e+01
5.254999999999999716e+01 1.722711999999999932e+01
5.260000000000000142e+01 5.425748000000000104e+01
5.264999999999999858e+01 5.379859999999999864e+00
5.270000000000000284e+01 1.472652000000000072e+01
5.275000000000000000e+01 3.500430000000000152e+00
5.279999999999999716e+01 3.709136999999999773e+01
5.285000000000000142e+01 1.163030999999999970e+01
5.289999999999999858e+01 1.385801000000000016e+01
5.295000000000000284e+01 2.241240000000000165e+01
5.300000000000000000e+01 7.829869999999999663e+00
5.304999999999999716e+01 4.057446999999999804e+01
5.310000000000000142e+01 2.988935999999999993e+01
5.314999999999999858e+01 2.330328000000000088e+01
5.320000000000000284e+01 2.539005999999999830e+01
5.325000000000000000e+01 1.359999999999999964e+01
5.329999999999999716e+01 3.300654000000000110e+01
5.335000000000000142e+01 9.609059999999999491e+01
5.339999999999999858e+01 4.634235999999999933e+01
5.345000000000000284e+01 2.585310000000000130e+01
5.350000000000000000e+01 3.587362999999999857e+01
5.354999999999999716e+01 2.767834999999999823e+01
5.360000000000000142e+01 7.957478000000000407e+01
5.364999999999999858e+01 5.006996000000000180e+01
5.370000000000000284e+01 3.346900999999999726e+01
5.375000000000000000e+01 4.330310000000000059e+01
5.379999999999999716e+01 2.191432000000000002e+01
5.385000000000000142e+01 4.557386000000000337e+01
5.389999999999999858e+01 3.755221000000000231e+01
5.395000000000000284e+01 4.052369000000000199e+01
5.400000000000000000e+01 4.771629999999999683e+01
5.404999999999999716e+01 3.985725000000000051e+01
5.410000000000000142e+01 3.377671999999999741e+01
5.414999999999999858e+01 3.954124999999999801e+01
5.420000000000000284e+01 3.547681999999999647e+01
5.425000000000000000e+01 4.251532000000000266e+01
5.429999999999999716e+01 1.656713999999999842e+01
5.435000000000000142e+01 1.762229999999999919e+01
5.439999999999999858e+01 5.660656999999999783e+01
5.445000000000000284e+01 4.825428999999999746e+01
5.450000000000000000e+01 3.009678999999999860e+01
5.454999999999999716e+01 5.383919000000000210e+01
5.460000000000000142e+01 6.891137000000000512e+01
5.464999999999999858e+01 3.677917000000000058e+01
5.470000000000000284e+01 3.190475999999999956e+01
5.475000000000000000e+01 2.665671000000000035e+01
5.479999999999999716e+01 3.926617000000000246e+01
5.485000000000000142e+01 8.616682000000000130e+01
5.489999999999999858e+01 1.462247999999999948e+01
5.495000000000000284e+01 2.676979000000000042e+01
5.500000000000000000e+01 1.777723999999999904e+01
5.504999999999999716e+01 2.574312000000000111e+01
5.510000000000000142e+01 2.629455000000000098e+01
5.514999999999999858e+01 2.201344999999999885e+01
5.520000000000000284e+01 1.841642999999999830e+01
5.525000000000000000e+01 1.610481000000000051e+01
5.529999999999999716e+01 5.608066999999999780e+01
5.535000000000000142e+01 2.217229999999999990e+01
5.539999999999999858e+01 1.043284000000000056e+01
5.545000000000000284e+01 3.316899999999999693e+01
5.550000000000000000e+01 1.182018000000000058e+01
5.554999999999999716e+01 2.190521999999999991e+01
5.560000000000000142e+01 2.899246000000000123e+01
5.564999999999999858e+01 2.693384000000000000e+01
5.570000000000000284e+01 1.554204000000000008e+01
5.575000000000000000e+01 1.120002999999999993e+01
5.579999999999999716e+01 2.385041999999999973e+01
5.585000000000000142e+01 4.881007000000000318e+01
5.589999999999999858e+01 3.503828000000000031e+01
5.595000000000000284e+01 2.285323999999999955e+01
5.600000000000000000e+01 2.645889999999999986e+01
5.604999999999999716e+01 3.809445999999999799e+01
5.610000000000000142e+01 1.426265000000000072e+01
5.614999999999999858e+01 2.168903999999999854e+01
5.620000000000000284e+01 1.163883000000000045e+01
5.625000000000000000e+01 1.660816000000000159e+01
5.629999999999999716e+01 2.531349000000000160e+01
5.635000000000000142e+01 1.114284999999999926e+01
5.639999999999999858e+01 2.416733999999999938e+01
5.645000000000000284e+01 3.158254000000000161e+01
5.650000000000000000e+01 1.842738999999999905e+01
5.654999999999999716e+01 4.994480000000000075e+01
5.660000000000000142e+01 2.699208000000000141e+01
5.664999999999999858e+01 2.119171000000000049e+01
5.670000000000000284e+01 2.042717000000000027e+01
5.675000000000000000e+01 3.858843999999999852e+01
5.679999999999999716e+01 4.855648999999999660e+01
5.685000000000000142e+01 1.626239999999999952e+01
5.689999999999999858e+01 2.261445000000000149e+01
5.695000000000000284e+01 4.638495999999999952e+01
5.700000000000000000e+01 4.201015999999999906e+01
5.704999999999999716e+01 2.647400999999999982e+01
5.710000000000000142e+01 2.365647999999999840e+01
5.714999999999999858e+01 2.601369000000000042e+01
5.720000000000000284e+01 3.755062999999999818e+01
5.725000000000000000e+01 1.351280000000000037e+01
5.729999999999999716e+01 5.083021999999999707e+01
5.735000000000000142e+01 7.585350000000000037e+00
5.739999999999999858e+01 3.195431999999999917e+01
5.745000000000000284e+01 1.601127999999999929e+01
5.750000000000000000e+01 2.164054000000000144e+01
5.754999999999999716e+01 4.200983000000000089e+01
5.760000000000000142e+01 2.663650499999999965e+02
5.764999999999999858e+01 3.034622999999999848e+01
5.770000000000000284e+01 4.264540000000000219e+01
5.775000000000000000e+01 2.733183999999999969e+01
5.779999999999999716e+01 9.327769999999999229e+00
5.785000000000000142e+01 2.981304000000000087e+01
5.789999999999999858e+01 2.747252999999999901e+01
5.795000000000000284e+01 7.454060000000000130e+00
5.800000000000000000e+01 2.384450000000000003e+01
5.804999999999999716e+01 4.212666999999999717e+01
5.810000000000000142e+01 1.091989000000000054e+01
5.814999999999999858e+01 3.490708000000000055e+01
5.820000000000000284e+01 4.599230000000000018e+01
5.825000000000000000e+01 3.891888000000000147e+01
5.829999999999999716e+01 2.205141000000000062e+01
5.835000000000000142e+01 3.682155999999999807e+01
5.839999999999999858e+01 3.730808999999999997e+01
5.845000000000000284e+01 5.515299999999999869e+00
5.850000000000000000e+01 6.056553999999999860e+01
5.854999999999999716e+01 5.746340000000000003e+01
5.860000000000000142e+01 6.912391999999999825e+01
5.864999999999999858e+01 1.595704100000000096e+02
5.870000000000000284e+01 1.098307999999999929e+01
5.875000000000000000e+01 1.791387999999999892e+01
5.879999999999999716e+01 3.505246999999999957e+01
5.885000000000000142e+01 1.088746000000000080e+01
5.889999999999999858e+01 2.624954200000000242e+02
5.895000000000000284e+01 1.564713000000000065e+01
5.900000000000000000e+01 3.421495999999999782e+01
5.904999999999999716e+01 2.332098999999999833e+01
5.910000000000000142e+01 2.022614000000000090e+01
5.914999999999999858e+01 2.675735999999999848e+01
5.920000000000000284e+01 3.796856999999999971e+01
5.925000000000000000e+01 2.022805999999999926e+01
5.929999999999999716e+01 1.292534999999999989e+01
5.935000000000000142e+01 1.726135999999999981e+01
5.939999999999999858e+01 1.430331999999999937e+01
5.945000000000000284e+01 1.984299000000000035e+01
5.950000000000000000e+01 3.220539999999999736e+01
5.954999999999999716e+01 2.372415000000000163e+01
5.960000000000000142e+01 9.243769999999999598e+00
5.964999999999999858e+01 2.905751000000000062e+01
5.970000000000000284e+01 4.480030000000000179e+00
5.975000000000000000e+01 2.005534000000000106e+01
5.979999999999999716e+01 1.844464000000000112e+02
5.985000000000000142e+01 4.794619999999999749e+01
5.989999999999999858e+01 8.073123999999999967e+01
5.995000000000000284e+01 1.978455999999999904e+01
6.000000000000000000e+01 8.164329999999999643e+00
6.004999999999999716e+01 2.730196000000000112e+01
6.010000000000000142e+01 2.570991000000000071e+01
6.014999999999999858e+01 3.098929000000000045e+01
6.020000000000000284e+01 3.395101999999999975e+01
6.025000000000000000e+01 9.031449999999999534e+00
6.029999999999999716e+01 1.557206000000000046e+01
6.035000000000000142e+01 2.960572000000000159e+01
6.039999999999999858e+01 3.942110999999999876e+01
6.045000000000000284e+01 8.803760000000000474e+00
6.050000000000000000e+01 2.247580999999999918e+01
6.054999999999999716e+01 2.332460000000000022e+01
6.060000000000000142e+01 2.269779000000000124e+01
6.064999999999999858e+01 7.481506000000000256e+01
6.070000000000000284e+01 1.130768999999999913e+01
6.075000000000000000e+01 2.487727999999999895e+01
6.079999999999999716e+01 3.177070000000000149e+01
6.085000000000000142e+01 1.699810000000000088e+01
6.089999999999999858e+01 1.383867000000000047e+01
6.095000000000000284e+01 3.252289999999999992e+01
6.100000000000000000e+01 4.479881999999999920e+01
6.104999999999999716e+01 4.499873000000000189e+01
6.110000000000000142e+01 5.070177000000000334e+01
6.114999999999999858e+01 1.605661999999999878e+01
6.120000000000000284e+01 1.963760999999999868e+01
6.125000000000000000e+01 1.260759000000000007e+01
6.129999999999999716e+01 1.415610999999999997e+01
6.135000000000000142e+01 1.762608000000000175e+01
6.139999999999999858e+01 3.191657000000000011e+01
6.145000000000000284e+01 1.044610999999999912e+01
6.150000000000000000e+01 5.647001000000000204e+01
6.154999999999999716e+01 1.625038999999999945e+01
6.160000000000000142e+01 2.216272999999999982e+01
6.164999999999999858e+01 1.804966999999999899e+01
6.170000000000000284e+01 1.248257000000000083e+01
6.175000000000000000e+01 2.604012000000000171e+01
6.179999999999999716e+01 3.716617999999999711e+01
6.185000000000000142e+01 1.858230000000000004e+01
6.189999999999999858e+01 1.571031999999999940e+01
6.195000000000000284e+01 2.201555000000000106e+01
6.200000000000000000e+01 4.017960000000000420e+00
6.204999999999999716e+01 1.471250000000000036e+01
6.210000000000000142e+01 2.810820999999999970e+01
6.214999999999999858e+01 2.438023000000000096e+01
6.220000000000000284e+01 3.986066000000000287e+01
6.225000000000000000e+01 3.397010999999999825e+01
6.229999999999999716e+01 5.146768000000000143e+01
6.235000000000000142e+01 1.116624000000000017e+01
6.239999999999999858e+01 8.666040000000000632e+00
6.245000000000000284e+01 1.177531000000000034e+02
6.250000000000000000e+01 3.706871999999999900e+01
6.254999999999999716e+01 1.608438999999999908e+01
6.260000000000000142e+01 1.655871000000000137e+01
6.264999999999999858e+01 2.258821999999999974e+01
6.270000000000000284e+01 4.221229000000000298e+01
6.275000000000000000e+01 1.591022000000000070e+01
6.279999999999999716e+01 2.012109999999999843e+01
6.285000000000000142e+01 8.272690000000000765e+00
6.289999999999999858e+01 1.067750000000000021e+01
6.295000000000000284e+01 2.038951000000000136e+01
6.300000000000000000e+01 1.444106999999999985e+01
6.304999999999999716e+01 3.646414999999999651e+01
6.310000000000000142e+01 1.985338000000000136e+01
6.314999999999999858e+01 6.163610000000000255e+00
6.320000000000000284e+01 8.534589999999999677e+00
6.325000000000000000e+01 1.313960999999999935e+01
6.329999999999999716e+01 1.257644999999999946e+01
6.335000000000000142e+01 1.492306999999999917e+01
6.339999999999999858e+01 1.609297000000000111e+01
6.345000000000000284e+01 2.912840999999999880e+01
6.350000000000000000e+01 3.524793999999999983e+01
6.354999999999999716e+01 8.619080000000000297e+00
6.360000000000000142e+01 1.748525000000000063e+01
6.364999999999999858e+01 2.025260000000000105e+01
6.370000000000000284e+01 1.910216000000000136e+01
6.375000000000000000e+01 2.753828999999999994e+01
6.379999999999999716e+01 1.960701999999999856e+01
6.385000000000000142e+01 2.060134000000000043e+01
6.389999999999999858e+01 1.706251999999999924e+01
6.395000000000000284e+01 8.741260000000000474e+00
6.400000000000000000e+01 1.107452999999999932e+01
6.404999999999999716e+01 1.426679000000000030e+01
6.409999999999999432e+01 1.595745999999999931e+01
6.415000000000000568e+01 1.187050999999999945e+01
6.420000000000000284e+01 1.070071000000000083e+01
6.425000000000000000e+01 9.107150000000000745e+00
6.429999999999999716e+01 2.261955999999999989e+01
6.434999999999999432e+01 1.833042999999999978e+01
6.440000000000000568e+01 4.115576999999999686e+01
6.445000000000000284e+01 2.526340000000000074e+01
6.450000000000000000e+01 2.104714999999999847e+01
6.454999999999999716e+01 5.688962999999999681e+01
6.459999999999999432e+01 1.536827000000000076e+01
6.465000000000000568e+01 1.383422999999999981e+01
6.470000000000000284e+01 5.332251000000000118e+01
6.475000000000000000e+01 3.050112999999999985e+01
6.479999999999999716e+01 2.689994000000000085e+01
6.484999999999999432e+01 2.886610999999999905e+01
6.490000000000000568e+01 1.220026999999999973e+01
6.495000000000000284e+01 2.169797000000000153e+01
6.500000000000000000e+01 2.462453999999999965e+01
6.504999999999999716e+01 3.302257999999999782e+01
6.509999999999999432e+01 4.609219000000000221e+01
6.515000000000000568e+01 8.320629999999999526e+00
6.520000000000000284e+01 1.227229999999999954e+01
6.525000000000000000e+01 1.103716000000000008e+01
6.529999999999999716e+01 4.046157999999999788e+01
6.534999999999999432e+01 1.617829000000000050e+01
6.540000000000000568e+01 2.320591999999999899e+01
6.545000000000000284e+01 6.386040000000000383e+00
6.550000000000000000e+01 1.789887999999999835e+01
6.554999999999999716e+01 3.300086000000000297e+01
6.559999999999999432e+01 5.712830000000000297e+00
6.565000000000000568e+01 1.657359999999999900e+01
6.570000000000000284e+01 1.946822999999999837e+01
6.575000000000000000e+01 1.459705899999999872e+02
6.579999999999999716e+01 8.514258999999999844e+01
6.584999999999999432e+01 3.061363000000000056e+01
6.590000000000000568e+01 6.039795000000000158e+01
6.595000000000000284e+01 1.240395999999999965e+01
6.600000000000000000e+01 2.102390000000000114e+01
6.604999999999999716e+01 3.088710999999999984e+01
6.609999999999999432e+01 8.311709999999999710e+00
6.615000000000000568e+01 1.750069999999999837e+01
6.620000000000000284e+01 2.474649000000000143e+01
6.625000000000000000e+01 8.228780000000000427e+01
6.629999999999999716e+01 1.380006999999999984e+01
6.634999999999999432e+01 1.316965000000000074e+01
6.640000000000000568e+01 7.172340000000000160e+00
6.645000000000000284e+01 1.429443000000000019e+01
6.650000000000000000e+01 2.076679000000000030e+01
6.654999999999999716e+01 1.110811999999999955e+01
6.659999999999999432e+01 1.067867999999999995e+01
6.665000000000000568e+01 3.995810999999999780e+01
6.670000000000000284e+01 2.173949999999999960e+01
6.675000000000000000e+01 1.666525999999999996e+01
6.679999999999999716e+01 1.437447000000000052e+01
6.684999999999999432e+01 2.802608000000000033e+01
6.690000000000000568e+01 1.599640999999999913e+01
6.695000000000000284e+01 4.168762999999999863e+01
6.700000000000000000e+01 9.196210000000000662e+00
6.704999999999999716e+01 1.031129999999999924e+01
6.709999999999999432e+01 2.515017999999999887e+01
6.715000000000000568e+01 9.207509999999999195e+00
6.720000000000000284e+01 1.931771000000000171e+01
6.725000000000000000e+01 2.157218999999999909e+01
6.729999999999999716e+01 8.305210000000000647e+00
6.734999999999999432e+01 1.292055000000000042e+01
6.740000000000000568e+01 1.577020000000000088e+01
6.745000000000000284e+01 1.389223999999999926e+01
6.750000000000000000e+01 9.002370000000000871e+00
6.754999999999999716e+01 8.422710000000000363e+00
6.759999999999999432e+01 1.750346000000000046e+01
6.765000000000000568e+01 1.456906999999999996e+01
6.770000000000000284e+01 1.444440099999999916e+02
6.775000000000000000e+01 5.757740000000000080e+00
6.779999999999999716e+01 3.034721000000000046e+01
6.784999999999999432e+01 3.000772999999999868e+01
6.790000000000000568e+01 8.219969999999999999e+00
6.795000000000000284e+01 3.991248999999999825e+01
6.800000000000000000e+01 9.831870000000000331e+00
6.804999999999999716e+01 1.983905999999999992e+01
6.809999999999999432e+01 1.491890000000000072e+01
6.815000000000000568e+01 5.151935999999999893e+01
6.820000000000000284e+01 4.424352999999999980e+01
6.825000000000000000e+01 2.822925000000000040e+01
6.829999999999999716e+01 4.176742999999999739e+01
6.834999999999999432e+01 4.083979999999999677e+01
6.840000000000000568e+01 2.009288000000000096e+01
6.845000000000000284e+01 1.216295999999999999e+01
6.850000000000000000e+01 1.135247999999999990e+01
6.854999999999999716e+01 4.076906999999999925e+01
6.859999999999999432e+01 6.217945999999999884e+01
6.865000000000000568e+01 1.703293000000000035e+01
6.870000000000000284e+01 3.056490000000000151e+01
6.875000000000000000e+01 1.486041999999999952e+01
6.879999999999999716e+01 1.259539000000000009e+01
6.884999999999999432e+01 5.014291000000000054e+01
6.890000000000000568e+01 1.805385000000000062e+01
6.895000000000000284e+01 2.124290999999999840e+01
6.900000000000000000e+01 1.991146000000000171e+01
6.904999999999999716e+01 3.689307000000000158e+01
6.909999999999999432e+01 7.232598000000000127e+01
6.915000000000000568e+01 1.090687999999999924e+01
6.920000000000000284e+01 2.694938000000000144e+01
6.925000000000000000e+01 1.549501000000000062e+01
6.929999999999999716e+01 2.918350999999999829e+01
6.934999999999999432e+01 9.251910000000000522e+00
6.940000000000000568e+01 1.746360999999999919e+01
6.945000000000000284e+01 1.027102999999999966e+01
6.950000000000000000e+01 3.090261999999999887e+01
6.954999999999999716e+01 2.761120999999999981e+01
6.959999999999999432e+01 3.909338000000000335e+01
6.965000000000000568e+01 3.052421000000000006e+01
6.970000000000000284e+01 2.832986000000000004e+01
6.975000000000000000e+01 3.234015999999999735e+01
6.979999999999999716e+01 9.766709999999999781e+00
6.984999999999999432e+01 2.633876000000000062e+01
6.990000000000000568e+01 4.550010000000000332e+01
6.995000000000000284e+01 3.260430999999999813e+01
7.000000000000000000e+01 2.758729999999999905e+01
7.004999999999999716e+01 1.474512999999999963e+01
7.009999999999999432e+01 1.375868000000000002e+01
7.015000000000000568e+01 8.797980000000000800e+00
7.020000000000000284e+01 4.098906999999999812e+01
7.025000000000000000e+01 5.153636000000000195e+01
7.029999999999999716e+01 1.233122000000000007e+01
7.034999999999999432e+01 2.141170999999999935e+01
7.040000000000000568e+01 3.413898999999999972e+01
7.045000000000000284e+01 1.172114999999999974e+01
7.050000000000000000e+01 1.585422999999999938e+01
7.054999999999999716e+01 2.414310000000000045e+01
7.059999999999999432e+01 1.553104000000000084e+01
7.065000000000000568e+01 5.388251999999999953e+01
7.070000000000000284e+01 1.158942000000000050e+01
7.075000000000000000e+01 2.515578999999999965e+01
7.079999999999999716e+01 1.016716000000000086e+01
7.084999999999999432e+01 3.065591999999999828e+01
7.090000000000000568e+01 1.886223000000000027e+01
7.095000000000000284e+01 2.224003000000000085e+01
7.100000000000000000e+01 6.286550000000000082e+00
7.104999999999999716e+01 1.272621000000000002e+01
7.109999999999999432e+01 5.351055000000000206e+01
7.115000000000000568e+01 1.522877000000000081e+01
7.120000000000000284e+01 1.211116999999999955e+01
7.125000000000000000e+01 1.710015999999999892e+01
7.129999999999999716e+01 1.123521000000000036e+01
7.134999999999999432e+01 6.811980000000000146e+00
7.140000000000000568e+01 2.509710000000000107e+01
7.145000000000000284e+01 1.741638999999999982e+01
7.150000000000000000e+01 2.570579999999999998e+01
7.154999999999999716e+01 3.556298000000000314e+01
7.159999999999999432e+01 2.326899999999999835e+01
7.165000000000000568e+01 1.204462999999999973e+01
7.170000000000000284e+01 5.163432999999999851e+01
7.175000000000000000e+01 8.271380000000000621e+00
7.179999999999999716e+01 2.043817999999999913e+01
7.184999999999999432e+01 1.144668000000000063e+01
7.190000000000000568e+01 2.800572000000000017e+01
7.195000000000000284e+01 1.901538000000000039e+01
7.200000000000000000e+01 3.975916000000000139e+01
7.204999999999999716e+01 3.217909999999999826e+01
7.209999999999999432e+01 3.002749000000000024e+01
7.215000000000000568e+01 2.264308000000000121e+01
7.220000000000000284e+01 1.762352999999999881e+01
7.225000000000000000e+01 1.412764999999999915e+01
7.229999999999999716e+01 3.340653999999999968e+01
7.234999999999999432e+01 1.684075999999999951e+01
7.240000000000000568e+01 1.135144000000000020e+01
7.245000000000000284e+01 3.470936999999999983e+01
7.250000000000000000e+01 1.409132999999999925e+01
7.254999999999999716e+01 2.585981999999999914e+01
7.259999999999999432e+01 1.109328999999999965e+01
7.265000000000000568e+01 2.560212999999999894e+01
7.270000000000000284e+01 1.720651000000000153e+01
7.275000000000000000e+01 5.631789999999999630e+00
7.279999999999999716e+01 1.413124000000000002e+01
7.284999999999999432e+01 1.244430000000000014e+01
7.290000000000000568e+01 1.798141000000000034e+01
7.295000000000000284e+01 2.388285000000000124e+01
7.300000000000000000e+01 3.068403999999999954e+01
7.304999999999999716e+01 1.774527000000000143e+01
7.309999999999999432e+01 1.324033000000000015e+01
7.315000000000000568e+01 4.539191000000000287e+01
7.320000000000000284e+01 4.059070000000000178e+00
7.325000000000000000e+01 1.417538000000000054e+01
7.329999999999999716e+01 1.601347000000000165e+01
7.334999999999999432e+01 2.651718999999999937e+01
7.340000000000000568e+01 6.337869999999999671e+00
7.345000000000000284e+01 1.382407000000000075e+01
7.350000000000000000e+01 1.223788000000000054e+01
7.354999999999999716e+01 1.096524999999999928e+01
7.359999999999999432e+01 2.494019000000000119e+01
7.365000000000000568e+01 1.534792999999999985e+01
7.370000000000000284e+01 2.932100000000000151e+01
7.375000000000000000e+01 4.617429999999999701e+00
7.379999999999999716e+01 7.536509999999999820e+00
7.384999999999999432e+01 2.117295999999999978e+01
7.390000000000000568e+01 3.667441999999999780e+01
7.395000000000000284e+01 1.574102000000000068e+01
7.400000000000000000e+01 1.776869999999999905e+01
7.404999999999999716e+01 2.538206999999999880e+01
7.409999999999999432e+01 1.591787000000000063e+01
7.415000000000000568e+01 2.780855000000000032e+01
7.420000000000000284e+01 2.721649000000000029e+01
7.425000000000000000e+01 1.121927999999999948e+01
7.429999999999999716e+01 1.419857999999999976e+01
7.434999999999999432e+01 2.793930999999999898e+01
7.440000000000000568e+01 3.481461999999999790e+01
7.445000000000000284e+01 1.550695999999999941e+01
7.450000000000000000e+01 3.612899999999999778e+00
7.454999999999999716e+01 1.955170000000000030e+01
7.459999999999999432e+01 4.014623999999999882e+01
7.465000000000000568e+01 3.354133999999999816e+01
7.470000000000000284e+01 2.691270000000000095e+01
7.475000000000000000e+01 2.038500000000000156e+01
7.479999999999999716e+01 3.458733000000000146e+01
7.484999999999999432e+01 9.616329999999999600e+00
7.490000000000000568e+01 7.506330000000000169e+00
7.495000000000000284e+01 2.949041000000000068e+01
7.500000000000000000e+01 5.269339999999999691e+00
7.504999999999999716e+01 5.618870000000000253e+00
7.509999999999999432e+01 1.777183000000000135e+01
7.515000000000000568e+01 1.582751999999999981e+01
7.520000000000000284e+01 1.242530999999999963e+01
7.525000000000000000e+01 1.839534000000000091e+01
7.529999999999999716e+01 1.047850000000000037e+01
7.534999999999999432e+01 1.411656999999999940e+01
7.540000000000000568e+01 1.634338999999999942e+01
7.545000000000000284e+01 7.427789999999999893e+00
7.550000000000000000e+01 5.288660000000000139e+00
7.554999999999999716e+01 1.003398999999999930e+01
7.559999999999999432e+01 6.644110000000000404e+00
7.565000000000000568e+01 5.323769999999999669e+00
7.570000000000000284e+01 6.163649999999999629e+00
7.575000000000000000e+01 1.271977000000000046e+01
7.579999999999999716e+01 5.890447999999999951e+01
7.584999999999999432e+01 2.863356999999999886e+01
7.590000000000000568e+01 4.585125000000000028e+01
7.595000000000000284e+01 1.612866999999999962e+01
7.600000000000000000e+01 1.414573999999999998e+01
7.604999999999999716e+01 1.084594000000000058e+01
7.609999999999999432e+01 7.758239999999999803e+00
7.615000000000000568e+01 1.228578000000000081e+01
7.620000000000000284e+01 2.071657000000000082e+01
7.625000000000000000e+01 1.768405999999999878e+01
7.629999999999999716e+01 1.499812000000000012e+01
7.634999999999999432e+01 9.131850000000000023e+00
7.640000000000000568e+01 3.879119000000000028e+01
7.645000000000000284e+01 7.021429999999999616e+00
7.650000000000000000e+01 1.346913999999999945e+01
7.654999999999999716e+01 8.587149999999999395e+00
7.659999999999999432e+01 7.771139999999999937e+00
7.665000000000000568e+01 1.615019999999999900e+00
7.670000000000000284e+01 3.351731000000000193e+01
7.675000000000000000e+01 1.707508999999999943e+01
7.679999999999999716e+01 1.122630000000000017e+01
7.684999999999999432e+01 9.535539999999999239e+00
7.690000000000000568e+01 1.101065999999999967e+01
7.695000000000000284e+01 1.788454000000000121e+01
7.700000000000000000e+01 3.153407999999999944e+01
7.704999999999999716e+01 4.264426999999999879e+01
7.709999999999999432e+01 6.146800999999999959e+01
7.715000000000000568e+01 2.014564000000000021e+01
7.720000000000000284e+01 2.014871000000000123e+01
7.725000000000000000e+01 1.216653999999999947e+01
7.729999999999999716e+01 7.358889999999999709e+00
7.734999999999999432e+01 1.665418999999999983e+01
7.740000000000000568e+01 2.061081299999999885e+02
7.745000000000000284e+01 1.503580000000000005e+01
7.750000000000000000e+01 6.174990000000000201e+00
7.754999999999999716e+01 2.769320000000000093e+01
7.759999999999999432e+01 1.415333000000000041e+01
7.765000000000000568e+01 2.170251999999999981e+01
7.770000000000000284e+01 8.357179999999999609e+00
7.775000000000000000e+01 2.458115000000000094e+01
7.779999999999999716e+01 1.706822999999999979e+01
7.784999999999999432e+01 4.060060000000000002e+00
7.790000000000000568e+01 6.858069999999999666e+00
7.795000000000000284e+01 1.322237999999999936e+01
7.800000000000000000e+01 3.225307000000000102e+01
7.804999999999999716e+01 4.828723000000000098e+01
7.809999999999999432e+01 3.227045999999999992e+01
7.815000000000000568e+01 1.718059999999999832e+01
7.820000000000000284e+01 1.873977000000000004e+01
7.825000000000000000e+01 8.918939999999999202e+00
7.829999999999999716e+01 3.613358000000000203e+01
7.834999999999999432e+01 8.319467000000000212e+01
7.840000000000000568e+01 2.625205000000000055e+01
7.845000000000000284e+01 3.299387000000000114e+01
7.850000000000000000e+01 6.457690000000000374e+00
7.854999999999999716e+01 1.739501999999999882e+01
7.859999999999999432e+01 2.270989000000000146e+01
7.865000000000000568e+01 9.736330000000000595e+00
7.870000000000000284e+01 7.033769999999999634e+00
7.875000000000000000e+01 1.226753000000000071e+01
7.879999999999999716e+01 6.719949999999999868e+00
7.884999999999999432e+01 8.889029999999999987e+00
7.890000000000000568e+01 1.043844999999999956e+01
7.895000000000000284e+01 1.934588000000000108e+01
7.900000000000000000e+01 2.218185000000000073e+01
7.904999999999999716e+01 1.092032200000000017e+02
7.909999999999999432e+01 1.293739000000000061e+01
7.915000000000000568e+01 1.614445999999999870e+01
7.920000000000000284e+01 4.361339000000000254e+01
7.925000000000000000e+01 9.717779999999999418e+00
7.929999999999999716e+01 1.028199000000000041e+01
7.934999999999999432e+01 1.476634999999999920e+01
7.940000000000000568e+01 2.265499000000000152e+01
7.945000000000000284e+01 1.775685999999999964e+01
7.950000000000000000e+01 1.241347999999999985e+01
7.954999999999999716e+01 5.527613999999999805e+01
7.959999999999999432e+01 2.505988999999999933e+01
7.965000000000000568e+01 8.851380000000000692e+00
7.970000000000000284e+01 1.199005999999999972e+01
7.975000000000000000e+01 1.103614999999999924e+01
7.979999999999999716e+01 1.927816999999999936e+01
7.984999999999999432e+01 2.022167999999999921e+01
7.990000000000000568e+01 9.931050000000000821e+00
7.995000000000000284e+01 2.369296999999999898e+01
8.000000000000000000e+01 1.561773999999999951e+01
8.004999999999999716e+01 7.070148000000000366e+01
8.009999999999999432e+01 1.327229999999999954e+01
8.015000000000000568e+01 2.399344999999999928e+01
8.020000000000000284e+01 9.950730000000000075e+00
8.025000000000000000e+01 1.003232999999999997e+01
8.029999999999999716e+01 1.923150000000000048e+01
8.034999999999999432e+01 1.766713000000000022e+01
8.040000000000000568e+01 5.132168000000000063e+01
8.045000000000000284e+01 1.899700999999999951e+01
8.050000000000000000e+01 2.574869999999999948e+01
8.054999999999999716e+01 2.140239000000000047e+01
8.059999999999999432e+01 7.128560000000000230e+01
8.065000000000000568e+01 1.709391000000000105e+01
8.070000000000000284e+01 2.757496000000000080e+01
8.075000000000000000e+01 1.924936999999999898e+01
8.079999999999999716e+01 1.747250000000000014e+01
8.084999999999999432e+01 1.411245000000000083e+01
8.090000000000000568e+01 1.370499000000000045e+01
8.095000000000000284e+01 1.844107999999999947e+01
8.100000000000000000e+01 5.289056999999999675e+01
8.104999999999999716e+01 6.198483000000000231e+01
8.109999999999999432e+01 5.964021999999999935e+01
8.115000000000000568e+01 2.825900000000000034e+01
8.120000000000000284e+01 9.512430000000000163e+00
8.125000000000000000e+01 9.392789999999999750e+00
8.129999999999999716e+01 1.967781000000000091e+01
8.134999999999999432e+01 1.312940000000000040e+01
8.140000000000000568e+01 2.159363000000000099e+01
8.145000000000000284e+01 5.318100000000000271e+00
8.150000000000000000e+01 8.156019999999999825e+00
8.154999999999999716e+01 1.606828299999999956e+02
8.159999999999999432e+01 1.027525999999999939e+01
8.165000000000000568e+01 1.499965000000000082e+01
8.170000000000000284e+01 5.020199999999999818e+01
8.175000000000000000e+01 1.932974000000000103e+01
8.179999999999999716e+01 7.119849999999999568e+00
8.184999999999999432e+01 7.384260000000000268e+00
8.190000000000000568e+01 1.088250999999999991e+01
8.195000000000000284e+01 3.182112000000000052e+01
8.200000000000000000e+01 1.906629999999999825e+01
8.204999999999999716e+01 1.526117999999999952e+01
8.209999999999999432e+01 1.777588000000000079e+01
8.215000000000000568e+01 2.192755000000000010e+01
8.220000000000000284e+01 1.747615000000000052e+01
8.225000000000000000e+01 2.556015000000000015e+01
8.229999999999999716e+01 1.717386000000000124e+01
8.234999999999999432e+01 2.463286000000000087e+01
8.240000000000000568e+01 1.285748000000000069e+01
8.245000000000000284e+01 1.489235000000000042e+01
8.250000000000000000e+01 1.454528999999999961e+01
8.254999999999999716e+01 3.317318000000000211e+01
8.259999999999999432e+01 5.800659999999999705e+00
8.265000000000000568e+01 7.108590000000000408e+00
8.270000000000000284e+01 1.154318999999999917e+01
8.275000000000000000e+01 8.652779999999999916e+00
8.279999999999999716e+01 2.375474000000000174e+01
8.284999999999999432e+01 1.671900000000000119e+01
8.290000000000000568e+01 9.765029999999999433e+00
8.295000000000000284e+01 8.891469999999999985e+00
8.300000000000000000e+01 9.425700000000000855e+00
8.304999999999999716e+01 1.854938999999999893e+01
8.309999999999999432e+01 9.426190000000000069e+00
8.315000000000000568e+01 1.977835999999999927e+01
8.320000000000000284e+01 8.982509999999999550e+00
8.325000000000000000e+01 5.511164000000000129e+01
8.329999999999999716e+01 2.108055999999999841e+01
8.334999999999999432e+01 2.278540999999999883e+01
8.340000000000000568e+01 9.540110000000000312e+00
8.345000000000000284e+01 6.093049999999999855e+00
8.350000000000000000e+01 1.296944000000000052e+01
8.354999999999999716e+01 1.171405999999999992e+01
8.359999999999999432e+01 1.172949000000000019e+01
8.365000000000000568e+01 6.562299000000000149e+01
8.370000000000000284e+01 9.606830000000000425e+00
8.375000000000000000e+01 1.798727999999999838e+01
8.379999999999999716e+01 6.537959999999999994e+00
8.384999999999999432e+01 1.346729000000000021e+01
8.390000000000000568e+01 1.643279000000000067e+01
8.395000000000000284e+01 6.035110000000000419e+00
8.400000000000000000e+01 1.625055000000000049e+01
8.404999999999999716e+01 1.559958999999999918e+01
8.409999999999999432e+01 4.340872999999999848e+01
8.415000000000000568e+01 1.753200000000000003e+01
8.420000000000000284e+01 3.095188999999999879e+01
8.425000000000000000e+01 1.498451000000000022e+01
8.429999999999999716e+01 2.118918999999999997e+01
8.434999999999999432e+01 4.229164000000000101e+01
8.440000000000000568e+01 4.369478000000000151e+01
8.445000000000000284e+01 1.445476999999999990e+01
8.450000000000000000e+01 1.438303999999999938e+01
8.454999999999999716e+01 2.959919999999999973e+01
8.459999999999999432e+01 1.142637999999999998e+01
8.465000000000000568e+01 1.470306000000000068e+01
8.470000000000000284e+01 8.062310000000000088e+00
8.475000000000000000e+01 9.922860000000000014e+00
8.479999999999999716e+01 2.019629000000000119e+01
8.484999999999999432e+01 2.134553999999999974e+01
8.490000000000000568e+01 1.703447999999999851e+01
8.495000000000000284e+01 1.333374000000000059e+01
8.500000000000000000e+01 1.418343999999999916e+01
8.504999999999999716e+01 7.960097000000000378e+01
8.509999999999999432e+01 2.919285999999999959e+01
8.515000000000000568e+01 1.822355999999999909e+01
8.520000000000000284e+01 6.861270000000000202e+00
8.525000000000000000e+01 8.818609999999999616e+00
8.529999999999999716e+01 1.125014999999999965e+01
8.534999999999999432e+01 1.980340999999999951e+01
8.540000000000000568e+01 1.447133999999999965e+01
8.545000000000000284e+01 3.349430999999999869e+01
8.550000000000000000e+01 1.752523000000000053e+01
8.554999999999999716e+01 8.479739999999999611e+00
8.559999999999999432e+01 1.581020999999999965e+01
8.565000000000000568e+01 1.798205000000000098e+01
8.570000000000000284e+01 1.039584999999999937e+01
8.575000000000000000e+01 1.210871999999999993e+01
8.579999999999999716e+01 5.962019999999999875e+00
8.584999999999999432e+01 7.032140000000000057e+00
8.590000000000000568e+01 9.946089999999999876e+00
8.595000000000000284e+01 1.898360999999999876e+01
8.600000000000000000e+01 1.720260999999999996e+01
8.604999999999999716e+01 1.527504000000000062e+01
8.609999999999999432e+01 1.667040000000000077e+01
8.615000000000000568e+01 7.369170000000000442e+00
8.620000000000000284e+01 2.448920999999999992e+01
8.625000000000000000e+01 7.262658999999999310e+01
8.629999999999999716e+01 2.557544000000000040e+01
8.634999999999999432e+01 1.428270000000000017e+01
8.640000000000000568e+01 1.400789999999999935e+01
8.645000000000000284e+01 3.779328999999999894e+01
8.650000000000000000e+01 9.317589999999999151e+00
8.654999999999999716e+01 2.132275999999999883e+01
8.659999999999999432e+01 3.054506999999999906e+01
8.665000000000000568e+01 2.704213000000000022e+01
8.670000000000000284e+01 1.125444000000000067e+01
8.675000000000000000e+01 2.044369999999999976e+01
8.679999999999999716e+01 3.185579999999999856e+01
8.684999999999999432e+01 1.438132000000000055e+01
8.690000000000000568e+01 1.392938999999999972e+01
8.695000000000000284e+01 2.565670000000000073e+01
8.700000000000000000e+01 2.085828000000000060e+01
8.704999999999999716e+01 1.652066999999999908e+01
8.709999999999999432e+01 1.406203000000000003e+01
8.715000000000000568e+01 8.181219999999999715e+00
8.720000000000000284e+01 1.426829999999999998e+01
8.725000000000000000e+01 1.011273000000000089e+01
8.729999999999999716e+01 1.881109000000000009e+01
8.734999999999999432e+01 1.052157000000000053e+01
8.740000000000000568e+01 2.855827000000000027e+01
8.745000000000000284e+01 7.804120000000000168e+00
8.750000000000000000e+01 2.405936000000000163e+01
8.754999999999999716e+01 1.787492999999999910e+01
8.759999999999999432e+01 1.520772999999999975e+01
8.765000000000000568e+01 1.006091999999999942e+01
8.770000000000000284e+01 8.336800000000000210e+00
8.775000000000000000e+01 7.111950000000000216e+00
8.779999999999999716e+01 1.133511999999999986e+01
8.784999999999999432e+01 1.024301999999999957e+01
8.790000000000000568e+01 6.759870000000000267e+00
8.795000000000000284e+01 1.492994000000000021e+01
8.800000000000000000e+01 2.332601999999999975e+01
8.804999999999999716e+01 1.709212000000000131e+01
8.809999999999999432e+01 2.179993999999999943e+01
8.815000000000000568e+01 1.734035000000000082e+01
8.820000000000000284e+01 9.106590000000000629e+00
8.825000000000000000e+01 1.229072999999999993e+01
8.829999999999999716e+01 2.084292999999999907e+01
8.834999999999999432e+01 1.047062999999999988e+01
8.840000000000000568e+01 8.232369999999999521e+00
8.845000000000000284e+01 1.915450999999999837e+01
8.850000000000000000e+01 1.687196000000000140e+01
8.854999999999999716e+01 2.334086999999999890e+01
8.859999999999999432e+01 1.247081999999999979e+01
8.865000000000000568e+01 1.720905000000000129e+01
8.870000000000000284e+01 1.914544000000000068e+01
8.875000000000000000e+01 3.998190000000000310e+01
8.879999999999999716e+01 1.188780999999999999e+01
8.884999999999999432e+01 3.005584999999999951e+01
8.890000000000000568e+01 3.805863999999999692e+01
8.895000000000000284e+01 3.445380999999999716e+01
8.900000000000000000e+01 9.744020000000000792e+00
8.904999999999999716e+01 2.397043999999999997e+01
8.909999999999999432e+01 1.973330999999999946e+01
8.915000000000000568e+01 2.063727000000000089e+01
8.920000000000000284e+01 1.873338000000000036e+01
8.925000000000000000e+01 4.774172999999999689e+01
8.929999999999999716e+01 6.491609999999999658e+00
8.934999999999999432e+01 3.141325000000000145e+01
8.940000000000000568e+01 1.003978000000000037e+01
8.945000000000000284e+01 7.824370000000000047e+00
8.950000000000000000e+01 1.822644999999999982e+01
8.954999999999999716e+01 1.470687999999999995e+01
8.959999999999999432e+01 1.503739999999999988e+01
8.965000000000000568e+01 7.952549999999999564e+00
8.970000000000000284e+01 2.227582999999999913e+01
8.975000000000000000e+01 1.167999000000000009e+01
8.979999999999999716e+01 4.361419000000000068e+01
8.984999999999999432e+01 7.677699999999999747e+00
8.990000000000000568e+01 5.946500000000000341e+00
8.995000000000000284e+01 1.119847000000000037e+01
9.000000000000000000e+01 1.763791000000000153e+01
9.004999999999999716e+01 1.735895000000000010e+01
9.009999999999999432e+01 6.838350000000000151e+00
9.015000000000000568e+01 6.787160000000000082e+00
9.020000000000000284e+01 1.355489000000000033e+01
9.025000000000000000e+01 5.372709999999999653e+00
9.029999999999999716e+01 5.599931999999999732e+01
9.034999999999999432e+01 1.346133999999999986e+01
9.040000000000000568e+01 1.664986999999999995e+01
9.045000000000000284e+01 3.699539999999999651e+01
9.050000000000000000e+01 2.758127999999999957e+01
9.054999999999999716e+01 3.603094999999999715e+01
9.059999999999999432e+01 1.779826999999999870e+01
9.065000000000000568e+01 8.327626999999999668e+01
9.070000000000000284e+01 1.775674000000000063e+01
9.075000000000000000e+01 8.947739999999999583e+00
9.079999999999999716e+01 2.381071000000000026e+01
9.084999999999999432e+01 2.562529999999999930e+01
9.090000000000000568e+01 1.193937999999999988e+01
9.095000000000000284e+01 9.651410000000000267e+00
9.100000000000000000e+01 3.424271999999999849e+01
9.104999999999999716e+01 1.099064000000000085e+01
9.109999999999999432e+01 1.068708999999999953e+01
9.115000000000000568e+01 1.112384999999999913e+01
9.120000000000000284e+01 9.104480000000000572e+00
9.125000000000000000e+01 3.705893999999999977e+01
9.129999999999999716e+01 1.811411000000000016e+01
9.134999999999999432e+01 9.518430000000000391e+00
9.140000000000000568e+01 1.078435999999999950e+01
9.145000000000000284e+01 3.129429999999999978e+01
9.150000000000000000e+01 2.526683999999999841e+01
9.154999999999999716e+01 2.152401000000000053e+01
9.159999999999999432e+01 2.013384999999999891e+01
9.165000000000000568e+01 1.395473999999999926e+01
9.170000000000000284e+01 9.522169999999999135e+00
9.175000000000000000e+01 1.052665000000000006e+01
9.179999999999999716e+01 1.660520999999999958e+01
9.184999999999999432e+01 9.966779999999999973e+00
9.190000000000000568e+01 5.494415999999999656e+01
9.195000000000000284e+01 1.750953000000000159e+01
9.200000000000000000e+01 1.935345999999999833e+01
9.204999999999999716e+01 1.245067000000000057e+01
9.209999999999999432e+01 1.996709999999999852e+01
9.215000000000000568e+01 7.667037000000000546e+01
9.220000000000000284e+01 1.951670000000000016e+01
9.225000000000000000e+01 3.381469000000000165e+02
9.229999999999999716e+01 3.010855000000000103e+01
9.234999999999999432e+01 2.082717999999999847e+01
9.240000000000000568e+01 1.746441000000000088e+01
9.245000000000000284e+01 9.762990000000000279e+00
9.250000000000000000e+01 5.738472999999999757e+01
9.254999999999999716e+01 2.945056999999999903e+01
9.259999999999999432e+01 7.333154999999999291e+01
9.265000000000000568e+01 1.125927000000000078e+01
9.270000000000000284e+01 8.799020000000000508e+00
9.275000000000000000e+01 1.302181999999999995e+01
9.279999999999999716e+01 2.750204000000000093e+01
9.284999999999999432e+01 4.325155000000000172e+01
9.290000000000000568e+01 1.166449000000000069e+01
9.295000000000000284e+01 2.133486999999999867e+01
9.300000000000000000e+01 5.668048999999999893e+01
9.304999999999999716e+01 1.852308000000000021e+01
9.309999999999999432e+01 5.822708999999999691e+01
9.315000000000000568e+01 3.915359999999999729e+01
9.320000000000000284e+01 2.375354000000000099e+01
9.325000000000000000e+01 2.789479000000000042e+01
9.329999999999999716e+01 4.218429999999999680e+00
9.334999999999999432e+01 1.062900999999999918e+01
9.340000000000000568e+01 1.253425000000000011e+01
9.345000000000000284e+01 2.097118000000000038e+01
9.350000000000000000e+01 2.470671000000000106e+01
9.354999999999999716e+01 3.011220000000000141e+01
9.359999999999999432e+01 2.066221000000000174e+01
9.365000000000000568e+01 1.989136999999999844e+01
9.370000000000000284e+01 5.402463999999999800e+01
9.375000000000000000e+01 9.147729999999999251e+00
9.379999999999999716e+01 1.931047999999999831e+01
9.384999999999999432e+01 2.758418999999999954e+01
9.390000000000000568e+01 2.518885999999999825e+01
9.395000000000000284e+01 5.577205000000000013e+01
9.400000000000000000e+01 2.590945999999999927e+01
9.404999999999999716e+01 2.600970999999999833e+01
9.409999999999999432e+01 1.367605000000000004e+01
9.415000000000000568e+01 3.883727999999999980e+01
9.420000000000000284e+01 2.447756000000000043e+01
9.425000000000000000e+01 1.956684999999999874e+01
9.429999999999999716e+01 2.419423000000000101e+01
9.434999999999999432e+01 1.553579000000000043e+01
9.440000000000000568e+01 1.397898999999999958e+01
9.445000000000000284e+01 5.093408999999999764e+01
9.450000000000000000e+01 4.557229999999999848e+01
9.454999999999999716e+01 6.674850000000000172e+00
9.459999999999999432e+01 2.584672000000000125e+01
9.465000000000000568e+01 1.920870999999999995e+01
9.470000000000000284e+01 2.627777999999999992e+01
9.475000000000000000e+01 2.024651000000000067e+01
9.479999999999999716e+01 1.836529000000000167e+01
9.484999999999999432e+01 1.653401499999999942e+02
9.490000000000000568e+01 1.380154899999999998e+02
9.495000000000000284e+01 1.052358000000000082e+01
9.500000000000000000e+01 1.901039000000000101e+01
9.504999999999999716e+01 1.317737999999999943e+01
9.509999999999999432e+01 2.555210999999999899e+01
9.515000000000000568e+01 3.503289000000000186e+01
9.520000000000000284e+01 9.710029999999999717e+00
9.525000000000000000e+01 2.237888999999999839e+01
9.529999999999999716e+01 2.488340000000000174e+01
9.534999999999999432e+01 2.523466000000000165e+01
9.540000000000000568e+01 1.380752000000000024e+01
9.545000000000000284e+01 9.857760000000000744e+00
9.550000000000000000e+01 1.791520999999999830e+01
9.554999999999999716e+01 1.193506000000000000e+01
9.559999999999999432e+01 2.038808999999999827e+01
9.565000000000000568e+01 1.645854999999999890e+01
9.570000000000000284e+01 2.122643000000000058e+01
9.575000000000000000e+01 1.280888999999999989e+01
9.579999999999999716e+01 2.392078000000000060e+01
9.584999999999999432e+01 2.141123999999999938e+01
9.590000000000000568e+01 3.380892999999999660e+01
9.595000000000000284e+01 1.686220000000000141e+01
9.600000000000000000e+01 1.027064999999999984e+01
9.604999999999999716e+01 1.245866000000000007e+01
9.609999999999999432e+01 1.586702999999999975e+01
9.615000000000000568e+01 2.452900999999999954e+01
9.620000000000000284e+01 1.201333999999999946e+01
9.625000000000000000e+01 1.101683000000000057e+01
9.629999999999999716e+01 4.936180000000000234e+00
9.634999999999999432e+01 2.030135999999999896e+01
9.640000000000000568e+01 1.441853000000000051e+01
9.645000000000000284e+01 2.445624000000000109e+01
9.650000000000000000e+01 1.500622000000000078e+01
9.654999999999999716e+01 8.992789999999999395e+00
9.659999999999999432e+01 1.294862000000000002e+01
9.665000000000000568e+01 1.687272000000000105e+01
9.670000000000000284e+01 3.429540000000000077e+01
9.675000000000000000e+01 1.117676999999999943e+01
9.679999999999999716e+01 2.378685000000000116e+01
9.684999999999999432e+01 8.761459999999999582e+00
9.690000000000000568e+01 6.859729999999999883e+00
9.695000000000000284e+01 8.555600000000000094e+00
9.700000000000000000e+01 2.920907000000000053e+01
9.704999999999999716e+01 1.874051000000000045e+01
9.709999999999999432e+01 9.744080000000000297e+00
9.715000000000000568e+01 7.277330000000000076e+00
9.720000000000000284e+01 8.018159999999999954e+00
9.725000000000000000e+01 1.311411999999999978e+01
9.729999999999999716e+01 1.081757999999999953e+01
9.734999999999999432e+01 4.677067799999999806e+02
9.740000000000000568e+01 2.002929999999999922e+01
9.745000000000000284e+01 9.287459999999999383e+00
9.750000000000000000e+01 1.546932999999999936e+01
9.754999999999999716e+01 2.371393000000000129e+01
9.759999999999999432e+01 1.031137999999999977e+01
9.765000000000000568e+01 1.235729000000000077e+01
9.770000000000000284e+01 1.106794000000000011e+01
9.775000000000000000e+01 2.209938999999999965e+01
9.779999999999999716e+01 1.975927000000000078e+01
9.784999999999999432e+01 2.904965999999999937e+01
9.790000000000000568e+01 8.909390000000000143e+00
9.795000000000000284e+01 1.498875999999999920e+01
9.800000000000000000e+01 1.458746000000000009e+01
9.804999999999999716e+01 1.256780000000000008e+01
9.809999999999999432e+01 1.092125000000000057e+01
9.815000000000000568e+01 3.823845000000000027e+01
9.820000000000000284e+01 1.490081999999999951e+01
9.825000000000000000e+01 9.718299999999999272e+00
9.829999999999999716e+01 1.842549999999999955e+01
9.834999999999999432e+01 1.962236000000000047e+01
9.840000000000000568e+01 2.780835000000000079e+01
9.845000000000000284e+01 1.206062000000000012e+01
9.850000000000000000e+01 1.900394000000000005e+01
9.854999999999999716e+01 4.297249000000000052e+01
9.859999999999999432e+01 4.103985000000000127e+01
9.865000000000000568e+01 2.266853000000000051e+01
9.870000000000000284e+01 1.435347999999999935e+01
9.875000000000000000e+01 1.679746000000000095e+01
9.879999999999999716e+01 9.325329999999999231e+00
9.884999999999999432e+01 2.045645000000000024e+01
9.890000000000000568e+01 9.554930000000000589e+00
9.895000000000000284e+01 2.822242999999999924e+01
9.900000000000000000e+01 1.869787000000000177e+01
9.904999999999999716e+01 2.108378000000000085e+01
9.909999999999999432e+01 5.730494999999999806e+01
9.915000000000000568e+01 1.610726999999999975e+01
9.920000000000000284e+01 1.597025999999999968e+01
9.925000000000000000e+01 1.332146000000000008e+01
9.929999999999999716e+01 1.379617999999999967e+01
9.934999999999999432e+01 1.221133000000000024e+01
9.940000000000000568e+01 2.676026999999999845e+01
9.945000000000000284e+01 2.033803999999999945e+01
9.950000000000000000e+01 1.840960000000000107e+01
9.954999999999999716e+01 2.591681000000000168e+01
9.959999999999999432e+01 3.110513999999999868e+01
9.965000000000000568e+01 3.135350000000000037e+01
9.970000000000000284e+01 1.868317000000000050e+01
9.975000000000000000e+01 3.408021000000000100e+01
9.979999999999999716e+01 8.042210000000000747e+00
9.984999999999999432e+01 2.500583999999999918e+01
9.990000000000000568e+01 2.941956000000000060e+01
9.995000000000000284e+01 2.164211999999999847e+01
1.000000000000000000e+02 1.331690000000000040e+01
1.000499999999999972e+02 1.556283999999999956e+01
1.000999999999999943e+02 1.637327000000000155e+01
1.001500000000000057e+02 2.681596000000000046e+01
1.002000000000000028e+02 1.520350999999999964e+01
1.002500000000000000e+02 1.131419999999999959e+01
1.002999999999999972e+02 1.756335999999999942e+01
1.003499999999999943e+02 2.560877999999999943e+01
1.004000000000000057e+02 3.986124000000000223e+01
1.004500000000000028e+02 3.803779999999999717e+01
1.005000000000000000e+02 4.299936999999999898e+01
1.005499999999999972e+02 8.067681000000000324e+01
1.005999999999999943e+02 2.379578000000000060e+01
1.006500000000000057e+02 2.906520000000000081e+01
1.007000000000000028e+02 2.556786999999999921e+01
1.007500000000000000e+02 1.095663000000000054e+01
1.007999999999999972e+02 2.417386000000000124e+01
1.008499999999999943e+02 1.034951000000000043e+01
1.009000000000000057e+02 1.249998000000000076e+01
1.009500000000000028e+02 1.686524000000000001e+01
1.010000000000000000e+02 1.991640999999999906e+01
1.010499999999999972e+02 2.378915999999999897e+01
1.010999999999999943e+02 7.106799999999999784e+00
1.011500000000000057e+02 3.893260999999999683e+01
1.012000000000000028e+02 2.428530999999999906e+01
1.012500000000000000e+02 2.385870999999999853e+01
1.012999999999999972e+02 1.371167999999999942e+01
1.013499999999999943e+02 1.413610000000000078e+01
1.014000000000000057e+02 7.235979999999999634e+00
1.014500000000000028e+02 1.794575999999999993e+01
1.015000000000000000e+02 1.062406000000000006e+01
1.015499999999999972e+02 3.089433000000000007e+01
1.015999999999999943e+02 2.198577999999999832e+01
1.016500000000000057e+02 2.421574000000000026e+01
1.017000000000000028e+02 3.718550000000000022e+00
1.017500000000000000e+02 1.026917000000000080e+01
1.017999999999999972e+02 2.020026000000000010e+01
1.018499999999999943e+02 1.431452999999999953e+01
1.019000000000000057e+02 2.707881000000000071e+01
1.019500000000000028e+02 1.835623000000000005e+01
1.020000000000000000e+02 1.669016999999999840e+01
1.020499999999999972e+02 5.191902000000000328e+01
1.020999999999999943e+02 7.580000000000000071e+00
1.021500000000000057e+02 2.726280000000000037e+00
1.022000000000000028e+02 1.083103999999999978e+01
1.022500000000000000e+02 1.491517999999999944e+01
1.022999999999999972e+02 1.666546999999999912e+01
1.023499999999999943e+02 2.520956999999999937e+01
1.024000000000000057e+02 1.619481999999999999e+01
1.024500000000000028e+02 1.538447999999999993e+01
1.025000000000000000e+02 1.089868000000000059e+01
1.025499999999999972e+02 6.776880000000000237e+00
1.025999999999999943e+02 1.841120000000000090e+01
1.026500000000000057e+02 1.034352999999999945e+01
1.027000000000000028e+02 1.225760999999999967e+01
1.027500000000000000e+02 1.041172000000000075e+01
1.027999999999999972e+02 1.158516000000000012e+01
1.028499999999999943e+02 6.157329999999999970e+00
1.029000000000000057e+02 7.571620000000000239e+00
1.029500000000000028e+02 1.909521000000000157e+01
1.030000000000000000e+02 1.746727999999999881e+01
1.030499999999999972e+02 7.773249999999999993e+00
1.030999999999999943e+02 1.668724999999999881e+01
1.031500000000000057e+02 5.300440000000000040e+00
1.032000000000000028e+02 6.206990000000000229e+00
1.032500000000000000e+02 7.916830000000000034e+00
1.032999999999999972e+02 2.965127999999999986e+01
1.033499999999999943e+02 1.917642000000000024e+01
1.034000000000000057e+02 3.038726000000000127e+01
1.034500000000000028e+02 3.373366000000000042e+01
1.035000000000000000e+02 9.030889999999999418e+00
1.035499999999999972e+02 1.538740999999999914e+01
1.035999999999999943e+02 1.066233000000000075e+01
1.036500000000000057e+02 1.099119999999999919e+01
1.037000000000000028e+02 9.610739999999999839e+00
1.037500000000000000e+02 8.863609999999999545e+00
1.037999999999999972e+02 1.503173999999999921e+01
1.038499999999999943e+02 1.416446999999999967e+01
1.039000000000000057e+02 1.401721000000000039e+01
1.039500000000000028e+02 1.154583000000000048e+01
1.040000000000000000e+02 6.007189999999999586e+00
1.040499999999999972e+02 2.077259000000000100e+01
1.040999999999999943e+02 1.692043999999999926e+01
1.041500000000000057e+02 1.157703000000000060e+01
1.042000000000000028e+02 8.590749999999999886e+00
1.042500000000000000e+02 2.000056999999999974e+01
1.042999999999999972e+02 1.841246999999999900e+01
1.043499999999999943e+02 1.476172000000000040e+01
1.044000000000000057e+02 4.651989999999999625e+00
1.044500000000000028e+02 8.527139999999999276e+00
1.045000000000000000e+02 1.154185000000000016e+01
1.045499999999999972e+02 3.278189999999999937e+00
1.045999999999999943e+02 8.348150000000000404e+00
1.046500000000000057e+02 1.408450999999999986e+01
1.047000000000000028e+02 1.537296000000000085e+01
1.047500000000000000e+02 8.886240000000000805e+00
1.047999999999999972e+02 1.977868000000000137e+01
1.048499999999999943e+02 1.358037000000000027e+01
1.049000000000000057e+02 2.307360000000000078e+00
1.049500000000000028e+02 1.111059000000000019e+01
1.050000000000000000e+02 1.639439000000000135e+01
1.050499999999999972e+02 9.544059999999999988e+00
1.050999999999999943e+02 9.807130000000000791e+00
1.051500000000000057e+02 2.649297999999999931e+01
1.052000000000000028e+02 8.333980000000000388e+00
1.052500000000000000e+02 1.051111000000000040e+01
1.052999999999999972e+02 9.246990000000000265e+00
1.053499999999999943e+02 1.420872999999999919e+01
1.054000000000000057e+02 2.201724000000000103e+01
1.054500000000000028e+02 1.830648000000000053e+01
1.055000000000000000e+02 1.666264999999999930e+01
1.055499999999999972e+02 1.084243999999999986e+01
1.055999999999999943e+02 1.497353999999999985e+01
1.056500000000000057e+02 8.211029999999999163e+00
1.057000000000000028e+02 3.905973999999999791e+01
1.057500000000000000e+02 1.299064000000000085e+01
1.057999999999999972e+02 3.372883000000000209e+01
1.058499999999999943e+02 1.680440000000000111e+01
1.059000000000000057e+02 1.692557000000000045e+01
1.059500000000000028e+02 1.422039000000000009e+01
1.060000000000000000e+02 1.246705000000000041e+01
1.060499999999999972e+02 2.407012999999999892e+01
1.060999999999999943e+02 2.679076999999999842e+01
1.061500000000000057e+02 1.915802000000000049e+01
1.062000000000000028e+02 1.847376999999999825e+01
1.062500000000000000e+02 4.753980000000000317e+00
1.062999999999999972e+02 4.051999999999999602e+00
1.063499999999999943e+02 1.708928999999999832e+01
1.064000000000000057e+02 2.801451000000000136e+01
1.064500000000000028e+02 2.602030999999999850e+01
1.065000000000000000e+02 2.306579999999999941e+01
1.065499999999999972e+02 1.615600999999999843e+01
1.065999999999999943e+02 8.118149999999999977e+00
1.066500000000000057e+02 1.520187999999999917e+01
1.067000000000000028e+02 2.118514000000000053e+01
1.067500000000000000e+02 1.259376599999999939e+02
1.067999999999999972e+02 2.287123000000000062e+01
1.068499999999999943e+02 1.748169000000000040e+01
1.069000000000000057e+02 8.936980000000000146e+00
1.069500000000000028e+02 1.166825000000000045e+01
1.070000000000000000e+02 2.444202999999999903e+01
1.070499999999999972e+02 2.030835000000000079e+01
1.070999999999999943e+02 1.614552000000000120e+01
1.071500000000000057e+02 2.525197999999999965e+01
1.072000000000000028e+02 1.897209000000000145e+01
1.072500000000000000e+02 8.737399999999999167e+00
1.072999999999999972e+02 3.175782999999999845e+01
1.073499999999999943e+02 5.207810000000000272e+00
1.074000000000000057e+02 6.679680000000000284e+00
1.074500000000000028e+02 2.097050000000000125e+01
1.075000000000000000e+02 4.245165999999999684e+01
1.075499999999999972e+02 2.322580999999999918e+01
1.075999999999999943e+02 2.656907999999999959e+01
1.076500000000000057e+02 1.505489999999999995e+01
1.077000000000000028e+02 1.517505000000000059e+01
1.077500000000000000e+02 3.140557000000000087e+01
1.077999999999999972e+02 1.661760999999999910e+01
1.078499999999999943e+02 1.796214000000000155e+01
1.079000000000000057e+02 2.876868999999999943e+01
1.079500000000000028e+02 6.713449999999999918e+00
1.080000000000000000e+02 1.154523999999999972e+01
1.080499999999999972e+02 1.843098000000000170e+01
1.080999999999999943e+02 3.746128000000000213e+01
1.081500000000000057e+02 4.497655000000000314e+01
1.082000000000000028e+02 8.912349999999999994e+00
1.082500000000000000e+02 1.779244999999999877e+01
1.082999999999999972e+02 1.608184999999999931e+01
1.083499999999999943e+02 2.775364000000000075e+01
1.084000000000000057e+02 1.140385999999999989e+01
1.084500000000000028e+02 6.161619000000000312e+01
1.085000000000000000e+02 3.680232999999999777e+01
1.085499999999999972e+02 2.386196999999999946e+01
1.085999999999999943e+02 4.032840999999999809e+01
1.086500000000000057e+02 2.429735000000000156e+01
1.087000000000000028e+02 3.752257999999999782e+01
1.087500000000000000e+02 1.045958000000000077e+01
1.087999999999999972e+02 5.226420000000000066e+00
1.088499999999999943e+02 3.190729999999999933e+01
1.089000000000000057e+02 1.460806000000000004e+01
1.089500000000000028e+02 2.117161000000000115e+01
1.090000000000000000e+02 1.248936999999999919e+01
1.090499999999999972e+02 1.979421999999999926e+01
1.090999999999999943e+02 1.309162000000000070e+01
1.091500000000000057e+02 9.490180000000000504e+00
1.092000000000000028e+02 8.432629999999999626e+00
1.092500000000000000e+02 3.716351999999999833e+01
1.092999999999999972e+02 1.694334999999999880e+01
1.093499999999999943e+02 1.332083000000000084e+01
1.094000000000000057e+02 2.821349000000000018e+01
1.094500000000000028e+02 1.342150999999999961e+01
1.095000000000000000e+02 1.250581999999999994e+01
1.095499999999999972e+02 2.597454000000000107e+01
1.095999999999999943e+02 8.002649999999999153e+00
1.096500000000000057e+02 1.823610000000000042e+01
1.097000000000000028e+02 2.312871000000000166e+01
1.097500000000000000e+02 2.812956000000000145e+01
1.097999999999999972e+02 1.933259999999999934e+01
1.098499999999999943e+02 1.575555999999999912e+01
1.099000000000000057e+02 2.765981999999999985e+01
1.099500000000000028e+02 1.526407000000000025e+01
1.100000000000000000e+02 2.818919999999999959e+01
1.100499999999999972e+02 6.595930000000000071e+00
1.100999999999999943e+02 2.179145000000000110e+01
1.101500000000000057e+02 2.113209000000000160e+01
1.102000000000000028e+02 1.694935999999999865e+01
1.102500000000000000e+02 1.210021000000000058e+01
1.102999999999999972e+02 1.794435999999999964e+01
1.103499999999999943e+02 2.494863000000000142e+01
1.104000000000000057e+02 2.204540000000000077e+01
1.104500000000000028e+02 1.595698999999999934e+01
1.105000000000000000e+02 1.402763999999999989e+01
1.105499999999999972e+02 1.241995999999999967e+01
1.105999999999999943e+02 7.995409999999999684e+00
1.106500000000000057e+02 1.321330000000000027e+01
1.107000000000000028e+02 1.467450000000000010e+01
1.107500000000000000e+02 2.632188000000000017e+01
1.107999999999999972e+02 4.084004000000000190e+01
1.108499999999999943e+02 1.668403999999999954e+01
1.109000000000000057e+02 8.391199999999999548e+00
1.109500000000000028e+02 2.367625999999999920e+01
1.110000000000000000e+02 8.980040000000000688e+00
1.110499999999999972e+02 1.623607000000000156e+01
1.110999999999999943e+02 1.959733999999999909e+01
1.111500000000000057e+02 1.380466000000000015e+01
1.112000000000000028e+02 2.602591999999999928e+01
1.112500000000000000e+02 9.904930000000000234e+00
1.112999999999999972e+02 1.354641999999999946e+01
1.113499999999999943e+02 2.178053999999999846e+01
1.114000000000000057e+02 8.453680000000000305e+00
1.114500000000000028e+02 1.042767000000000088e+01
1.115000000000000000e+02 9.533849999999999270e+00
1.115499999999999972e+02 2.150793000000000177e+01
1.115999999999999943e+02 1.388122000000000078e+01
1.116500000000000057e+02 8.564619999999999678e+00
1.117000000000000028e+02 5.353069999999999773e+00
1.117500000000000000e+02 1.801357000000000141e+01
1.117999999999999972e+02 6.274549999999999628e+00
1.118499999999999943e+02 2.182004999999999839e+01
1.119000000000000057e+02 8.880440000000000111e+00
1.119500000000000028e+02 1.950486000000000075e+01
1.120000000000000000e+02 8.581030000000000157e+00
1.120499999999999972e+02 2.873839999999999950e+00
1.120999999999999943e+02 3.419270000000000209e+01
1.121500000000000057e+02 2.144357000000000113e+01
1.122000000000000028e+02 3.857432000000000016e+01
1.122500000000000000e+02 2.043380000000000152e+01
1.122999999999999972e+02 9.055110000000000881e+00
1.123499999999999943e+02 2.286167999999999978e+01
1.124000000000000057e+02 3.594753999999999650e+01
1.124500000000000028e+02 2.215861999999999910e+01
1.125000000000000000e+02 7.440669999999999895e+00
1.125499999999999972e+02 9.584089999999999776e+00
1.125999999999999943e+02 1.259346999999999994e+01
1.126500000000000057e+02 2.184009000000000000e+01
1.127000000000000028e+02 3.006478999999999857e+01
1.127500000000000000e+02 1.190747999999999962e+01
1.127999999999999972e+02 2.099643999999999977e+01
1.128499999999999943e+02 1.399428999999999945e+01
1.129000000000000057e+02 3.487143999999999977e+01
1.129500000000000028e+02 2.078359000000000023e+01
1.130000000000000000e+02 9.112999999999999545e+00
1.130499999999999972e+02 1.272488000000000063e+01
1.130999999999999943e+02 1.310008000000000017e+01
1.131500000000000057e+02 1.097676000000000052e+01
1.132000000000000028e+02 3.104421999999999926e+01
1.132500000000000000e+02 3.020889000000000024e+01
1.132999999999999972e+02 2.969450000000000145e+01
1.133499999999999943e+02 8.712820000000000675e+00
1.134000000000000057e+02 3.158340000000000103e+01
1.134500000000000028e+02 6.478410000000000224e+00
1.135000000000000000e+02 1.837905999999999906e+01
1.135499999999999972e+02 2.666725999999999885e+01
1.135999999999999943e+02 2.854316999999999993e+01
1.136500000000000057e+02 3.624602000000000146e+01
1.137000000000000028e+02 1.326778000000000013e+01
1.137500000000000000e+02 6.498319999999999652e+00
1.137999999999999972e+02 1.732035000000000124e+01
1.138499999999999943e+02 8.096180000000000376e+00
1.139000000000000057e+02 2.559823000000000093e+01
1.139500000000000028e+02 2.322548000000000101e+01
1.140000000000000000e+02 3.726395000000000124e+01
1.140499999999999972e+02 3.471885000000000332e+01
1.140999999999999943e+02 4.755595999999999890e+01
1.141500000000000057e+02 3.613926000000000016e+01
1.142000000000000028e+02 8.176220000000000709e+00
1.142500000000000000e+02 3.046521999999999863e+01
1.142999999999999972e+02 5.927338000000000306e+01
1.143499999999999943e+02 2.641978999999999900e+01
1.144000000000000057e+02 2.222455000000000069e+01
1.144500000000000028e+02 7.020278999999999314e+01
1.145000000000000000e+02 2.524043999999999954e+01
1.145499999999999972e+02 2.556040000000000134e+01
1.145999999999999943e+02 1.793271999999999977e+01
1.146500000000000057e+02 2.219731000000000165e+01
1.147000000000000028e+02 2.687681999999999860e+01
1.147500000000000000e+02 3.137281000000000120e+01
1.147999999999999972e+02 2.705974000000000146e+01
1.148499999999999943e+02 1.464911000000000030e+01
1.149000000000000057e+02 1.507077999999999918e+01
1.149500000000000028e+02 5.824270000000000280e+00
1.150000000000000000e+02 1.342139000000000060e+01
1.150499999999999972e+02 1.151519000000000048e+01
1.150999999999999943e+02 1.909247999999999834e+01
1.151500000000000057e+02 1.850563000000000002e+01
1.152000000000000028e+02 1.720979000000000170e+01
1.152500000000000000e+02 1.408137999999999934e+01
1.152999999999999972e+02 5.109215999999999980e+01
1.153499999999999943e+02 1.502023999999999937e+01
1.154000000000000057e+02 2.926765999999999934e+01
1.154500000000000028e+02 2.531383999999999901e+01
1.155000000000000000e+02 1.534741000000000000e+01
1.155499999999999972e+02 2.541807999999999979e+01
1.155999999999999943e+02 4.286524000000000001e+01
1.156500000000000057e+02 1.346851999999999983e+01
1.157000000000000028e+02 5.603089999999999904e+00
1.157500000000000000e+02 5.438200000000000145e+00
1.157999999999999972e+02 1.182227400000000017e+02
1.158499999999999943e+02 5.179199999999999804e+00
1.159000000000000057e+02 3.045511000000000124e+01
1.159500000000000028e+02 6.686569999999999681e+00
1.160000000000000000e+02 3.035849999999999937e+01
1.160499999999999972e+02 1.282135000000000069e+01
1.160999999999999943e+02 3.127634000000000114e+01
1.161500000000000057e+02 3.394917999999999836e+01
1.162000000000000028e+02 4.470824999999999960e+01
1.162500000000000000e+02 1.453659000000000034e+01
1.162999999999999972e+02 3.707289999999999974e+00
1.163499999999999943e+02 6.597610000000000419e+00
1.164000000000000057e+02 1.560477000000000025e+01
1.164500000000000028e+02 1.951700999999999908e+01
1.165000000000000000e+02 2.657456000000000174e+01
1.165499999999999972e+02 3.952044999999999675e+01
1.165999999999999943e+02 3.278161999999999665e+01
1.166500000000000057e+02 3.720398000000000138e+01
1.167000000000000028e+02 1.509558000000000000e+01
1.167500000000000000e+02 1.841354000000000113e+01
1.167999999999999972e+02 2.003308000000000177e+01
1.168499999999999943e+02 1.201937000000000033e+01
1.169000000000000057e+02 2.062011000000000038e+01
1.169500000000000028e+02 6.425349999999999895e+00
1.170000000000000000e+02 4.523438000000000159e+01
1.170499999999999972e+02 2.120833999999999975e+01
1.170999999999999943e+02 2.003368000000000038e+01
1.171500000000000057e+02 7.779943000000000097e+01
1.172000000000000028e+02 9.973369999999999180e+00
1.172500000000000000e+02 6.172415000000000163e+01
1.172999999999999972e+02 2.580829999999999913e+01
1.173499999999999943e+02 1.911389000000000138e+01
1.174000000000000057e+02 2.038270999999999944e+01
1.174500000000000028e+02 9.279400000000000759e+00
1.175000000000000000e+02 1.454006000000000043e+01
1.175499999999999972e+02 1.280218999999999951e+01
1.175999999999999943e+02 1.100033200000000022e+02
1.176500000000000057e+02 2.054853999999999914e+01
1.177000000000000028e+02 2.095416000000000167e+01
1.177500000000000000e+02 2.453461000000000070e+01
1.177999999999999972e+02 2.163644999999999996e+01
1.178499999999999943e+02 4.185950000000000060e+00
1.179000000000000057e+02 7.662609999999999921e+00
1.179500000000000028e+02 2.550648999999999944e+01
1.180000000000000000e+02 1.019313000000000002e+01
1.180499999999999972e+02 2.724120999999999881e+01
1.180999999999999943e+02 6.927780000000000271e+00
1.181500000000000057e+02 2.643731999999999971e+01
1.182000000000000028e+02 6.737949999999999662e+00
1.182500000000000000e+02 1.455841000000000030e+01
1.182999999999999972e+02 9.067690000000000694e+00
1.183499999999999943e+02 2.410584000000000060e+01
1.184000000000000057e+02 9.646129999999999427e+00
1.184500000000000028e+02 1.646638000000000090e+01
1.185000000000000000e+02 1.764131000000000071e+01
1.185499999999999972e+02 1.042924000000000007e+01
1.185999999999999943e+02 3.337700000000000244e+01
1.186500000000000057e+02 2.128602000000000061e+01
1.187000000000000028e+02 9.858129999999999171e+00
1.187500000000000000e+02 1.953039000000000058e+01
1.187999999999999972e+02 2.014000000000000057e+01
1.188499999999999943e+02 4.182498999999999967e+01
1.189000000000000057e+02 3.738316999999999979e+01
1.189500000000000028e+02 2.127151999999999887e+01
1.190000000000000000e+02 2.071426999999999907e+01
1.190499999999999972e+02 2.321583000000000041e+01
1.190999999999999943e+02 4.291640999999999906e+01
1.191500000000000057e+02 5.678208000000000055e+01
1.192000000000000028e+02 2.519171000000000049e+01
1.192500000000000000e+02 3.272155000000000058e+01
1.192999999999999972e+02 1.253402999999999956e+01
1.193499999999999943e+02 2.057081000000000159e+01
1.194000000000000057e+02 2.024369000000000085e+01
1.194500000000000028e+02 9.138777000000000328e+01
1.195000000000000000e+02 3.322943000000000069e+01
1.195499999999999972e+02 6.486478999999999928e+01
1.195999999999999943e+02 2.611092999999999975e+01
1.196500000000000057e+02 1.063439999999999941e+01
1.197000000000000028e+02 1.912841999999999842e+01
1.197500000000000000e+02 4.460092999999999819e+01
1.197999999999999972e+02 1.379363999999999990e+01
1.198499999999999943e+02 2.930809999999999960e+01
1.199000000000000057e+02 6.111449999999999960e+01
1.199500000000000028e+02 9.678730799999999590e+02
1.200000000000000000e+02 5.221477999999999753e+01
1.200499999999999972e+02 1.745097000000000165e+01
1.200999999999999943e+02 5.736453999999999809e+01
1.201500000000000057e+02 6.839669999999999561e+01
1.202000000000000028e+02 3.235779000000000138e+01
1.202500000000000000e+02 3.518947000000000003e+01
1.202999999999999972e+02 2.819178000000000139e+01
1.203499999999999943e+02 2.531326999999999927e+01
1.204000000000000057e+02 3.222297999999999973e+01
1.204500000000000028e+02 8.151184999999999548e+01
1.205000000000000000e+02 1.824494999999999933e+01
1.205499999999999972e+02 1.311152000000000051e+01
1.205999999999999943e+02 3.098140000000000072e+01
1.206500000000000057e+02 4.741093999999999653e+01
1.207000000000000028e+02 7.352975000000000705e+01
1.207500000000000000e+02 4.707694999999999652e+01
1.207999999999999972e+02 3.489115000000000322e+01
1.208499999999999943e+02 7.842259999999999565e+00
1.209000000000000057e+02 3.190679000000000087e+01
1.209500000000000028e+02 2.842354999999999876e+01
1.210000000000000000e+02 2.839097999999999900e+01
1.210499999999999972e+02 2.222269699999999943e+02
1.210999999999999943e+02 2.636365999999999943e+01
1.211500000000000057e+02 1.193837999999999937e+02
1.212000000000000028e+02 1.831970000000000098e+01
1.212500000000000000e+02 1.126133700000000033e+02
1.212999999999999972e+02 3.864318000000000097e+01
1.213499999999999943e+02 1.525389000000000017e+01
1.214000000000000057e+02 2.358412999999999826e+01
1.214500000000000028e+02 4.063915400000000204e+02
1.215000000000000000e+02 1.173714999999999975e+01
1.215499999999999972e+02 2.488309999999999800e+00
1.215999999999999943e+02 7.562940000000000218e+00
1.216500000000000057e+02 1.605484500000000025e+02
1.217000000000000028e+02 1.681099069999999983e+03
1.217500000000000000e+02 3.088485999999999976e+01
1.217999999999999972e+02 3.280373000000000161e+01
1.218499999999999943e+02 2.520754000000000161e+01
1.219000000000000057e+02 8.632210000000000605e+00
1.219500000000000028e+02 1.898036000000000101e+01
1.220000000000000000e+02 1.878477000000000174e+01
1.220499999999999972e+02 2.187773999999999930e+01
1.220999999999999943e+02 1.455624000000000073e+01
1.221500000000000057e+02 3.748872000000000071e+01
1.222000000000000028e+02 1.504372000000000043e+01
1.222500000000000000e+02 2.727451999999999899e+01
1.222999999999999972e+02 9.060694999999999766e+01
1.223499999999999943e+02 3.017417999999999978e+01
1.224000000000000057e+02 1.434417899999999975e+02
1.224500000000000028e+02 1.060211999999999932e+01
1.225000000000000000e+02 7.069639999999999702e+00
1.225499999999999972e+02 1.451065999999999967e+01
1.225999999999999943e+02 2.013566000000000145e+01
1.226500000000000057e+02 6.508160000000000167e+00
1.227000000000000028e+02 1.733960000000000079e+01
1.227500000000000000e+02 5.397319999999999673e+00
1.227999999999999972e+02 1.827330999999999861e+01
1.228499999999999943e+02 3.043477999999999994e+01
1.229000000000000057e+02 2.671942999999999913e+01
1.229500000000000028e+02 3.886650999999999812e+01
1.230000000000000000e+02 1.425639500000000055e+02
1.230499999999999972e+02 6.111504999999999654e+01
1.230999999999999943e+02 1.372785000000000011e+01
1.231500000000000057e+02 7.134611999999999910e+01
1.232000000000000028e+02 2.528182999999999936e+01
1.232500000000000000e+02 1.716854999999999976e+01
1.232999999999999972e+02 9.438530000000000086e+00
1.233499999999999943e+02 2.024671999999999983e+01
1.234000000000000057e+02 3.587055999999999756e+01
1.234500000000000028e+02 3.472485999999999962e+01
1.235000000000000000e+02 2.357153999999999883e+01
1.235499999999999972e+02 6.157110000000000305e+00
1.235999999999999943e+02 4.512133000000000038e+01
1.236500000000000057e+02 1.803172999999999959e+01
1.237000000000000028e+02 1.324644999999999939e+01
1.237500000000000000e+02 3.827244999999999919e+01
1.237999999999999972e+02 1.245294999999999952e+01
1.238499999999999943e+02 1.653440000000000154e+01
1.239000000000000057e+02 2.125403999999999982e+01
1.239500000000000028e+02 6.663223000000000695e+01
1.240000000000000000e+02 4.405852999999999753e+01
1.240499999999999972e+02 5.206573000000000206e+01
1.240999999999999943e+02 4.521189999999999998e+01
1.241500000000000057e+02 3.942213999999999885e+01
1.242000000000000028e+02 3.020739999999999981e+01
1.242500000000000000e+02 3.956895000000000095e+01
1.242999999999999972e+02 2.526649000000000100e+01
1.243499999999999943e+02 4.108617999999999881e+01
1.244000000000000057e+02 1.509917499999999961e+02
1.244500000000000028e+02 3.574864000000000175e+01
1.245000000000000000e+02 8.180773000000000650e+01
1.245499999999999972e+02 4.718203599999999938e+02
1.245999999999999943e+02 4.305970000000000297e+00
1.246500000000000057e+02 7.871214999999999407e+01
1.247000000000000028e+02 2.210238000000000014e+01
1.247500000000000000e+02 4.587805999999999784e+01
1.247999999999999972e+02 1.726661999999999964e+01
1.248499999999999943e+02 1.476695999999999920e+01
1.249000000000000057e+02 1.185386400000000009e+02
1.249500000000000028e+02 4.725939999999999941e+01
1.250000000000000000e+02 3.152469999999999928e+01
1.250499999999999972e+02 1.019914799999999957e+02
1.250999999999999943e+02 4.160965000000000202e+01
1.251500000000000057e+02 1.033264999999999922e+01
1.252000000000000028e+02 4.989108000000000231e+01
1.252500000000000000e+02 2.934226999999999919e+01
1.252999999999999972e+02 4.629894999999999783e+01
1.253499999999999943e+02 3.055236999999999981e+01
1.254000000000000057e+02 3.400359000000000265e+01
1.254500000000000028e+02 1.376107999999999976e+01
1.255000000000000000e+02 2.123679999999999879e+01
1.255499999999999972e+02 1.747777999999999921e+01
1.255999999999999943e+02 2.097749999999999915e+01
1.256500000000000057e+02 3.902194000000000074e+01
1.257000000000000028e+02 1.000253999999999976e+01
1.257500000000000000e+02 1.077577600000000047e+02
1.257999999999999972e+02 2.650437000000000154e+01
1.258499999999999943e+02 2.034822000000000131e+01
1.259000000000000057e+02 3.555252000000000123e+01
1.259500000000000028e+02 1.893783000000000172e+01
1.260000000000000000e+02 3.729711000000000354e+01
1.260499999999999972e+02 8.140641999999999712e+01
1.260999999999999943e+02 1.655445999999999884e+01
1.261500000000000057e+02 3.924786999999999892e+01
1.262000000000000028e+02 2.256017999999999901e+01
1.262500000000000000e+02 4.782811000000000234e+01
1.262999999999999972e+02 2.894397999999999982e+01
1.263499999999999943e+02 2.229028999999999883e+01
1.264000000000000057e+02 6.105174000000000234e+01
1.264500000000000028e+02 1.410626000000000069e+01
1.265000000000000000e+02 1.427843000000000018e+01
1.265499999999999972e+02 1.486843999999999966e+01
1.265999999999999943e+02 5.112615999999999872e+01
1.266500000000000057e+02 2.107976999999999990e+01
1.267000000000000028e+02 4.876266999999999996e+01
1.267500000000000000e+02 1.159097000000000044e+01
1.267999999999999972e+02 1.500029999999999930e+01
1.268499999999999943e+02 3.995080999999999705e+01
1.269000000000000057e+02 1.973608000000000118e+01
1.269500000000000028e+02 1.600665000000000049e+01
1.270000000000000000e+02 1.958706000000000103e+01
1.270499999999999972e+02 1.074935999999999936e+01
1.270999999999999943e+02 1.602111999999999981e+01
1.271500000000000057e+02 3.874213999999999913e+01
1.272000000000000028e+02 2.323574999999999946e+01
1.272500000000000000e+02 1.637154999999999916e+01
1.272999999999999972e+02 4.544747999999999877e+01
1.273499999999999943e+02 2.018808999999999898e+01
1.274000000000000057e+02 1.214894999999999925e+01
1.274500000000000028e+02 1.533239999999999981e+01
1.275000000000000000e+02 2.561184000000000083e+01
1.275499999999999972e+02 2.237567999999999913e+01
1.275999999999999943e+02 3.588383000000000322e+01
1.276500000000000057e+02 2.365618999999999872e+01
1.277000000000000028e+02 1.756888000000000005e+01
1.277500000000000000e+02 3.120264999999999844e+01
1.277999999999999972e+02 3.286945000000000050e+01
1.278499999999999943e+02 1.867990999999999957e+01
1.279000000000000057e+02 6.931929999999999836e+01
1.279500000000000028e+02 2.541255999999999915e+01
1.280000000000000000e+02 8.791949999999999932e+00
1.280500000000000114e+02 1.551380999999999943e+01
1.280999999999999943e+02 1.535030000000000072e+01
1.281500000000000057e+02 1.719444000000000017e+01
1.281999999999999886e+02 3.733319999999999794e+01
1.282500000000000000e+02 8.756840000000000401e+00
1.283000000000000114e+02 2.514812999999999832e+01
1.283499999999999943e+02 3.573154999999999859e+01
1.284000000000000057e+02 2.216669999999999874e+01
1.284499999999999886e+02 2.948402000000000100e+01
1.285000000000000000e+02 4.134347999999999956e+01
1.285500000000000114e+02 2.524735000000000085e+01
1.285999999999999943e+02 2.490369000000000099e+01
1.286500000000000057e+02 7.437050000000000161e+00
1.286999999999999886e+02 1.756860999999999962e+01
1.287500000000000000e+02 1.732565999999999917e+01
1.288000000000000114e+02 2.787687999999999988e+01
1.288499999999999943e+02 6.680252000000000123e+01
1.289000000000000057e+02 6.300029999999999575e+00
1.289499999999999886e+02 2.708539000000000030e+01
1.290000000000000000e+02 4.328289999999999793e+01
1.290500000000000114e+02 4.880279000000000167e+01
1.290999999999999943e+02 1.691274999999999906e+01
1.291500000000000057e+02 8.325490000000000279e+00
1.291999999999999886e+02 2.012534000000000134e+01
1.292500000000000000e+02 1.220762000000000036e+01
1.293000000000000114e+02 9.824690000000000367e+00
1.293499999999999943e+02 4.853374999999999773e+01
1.294000000000000057e+02 3.542813999999999908e+01
1.294499999999999886e+02 2.033990999999999971e+01
1.295000000000000000e+02 1.186764999999999937e+01
1.295500000000000114e+02 2.517883000000000138e+01
1.295999999999999943e+02 2.156494000000000000e+01
1.296500000000000057e+02 2.290031000000000105e+01
1.296999999999999886e+02 4.458301999999999765e+01
1.297500000000000000e+02 4.509308000000000050e+01
1.298000000000000114e+02 1.194519999999999982e+01
1.298499999999999943e+02 5.356029000000000195e+01
1.299000000000000057e+02 1.795906000000000091e+01
1.299499999999999886e+02 4.073030000000000150e+00
1.300000000000000000e+02 1.643700000000000117e+01
1.300500000000000114e+02 2.046888999999999825e+01
1.300999999999999943e+02 1.962653999999999854e+01
1.301500000000000057e+02 1.163512000000000057e+01
1.301999999999999886e+02 1.057628000000000057e+01
1.302500000000000000e+02 2.417025999999999897e+01
1.303000000000000114e+02 1.742833999999999861e+01
1.303499999999999943e+02 3.989616999999999791e+01
1.304000000000000057e+02 1.966018000000000043e+01
1.304499999999999886e+02 1.008666000000000018e+01
1.305000000000000000e+02 7.981440000000000090e+00
1.305500000000000114e+02 4.383324999999999960e+01
1.305999999999999943e+02 2.955549999999999855e+01
1.306500000000000057e+02 1.785442000000000107e+01
1.306999999999999886e+02 2.774688000000000088e+01
1.307500000000000000e+02 5.819589999999999819e+00
1.308000000000000114e+02 1.935513999999999868e+01
1.308499999999999943e+02 5.139249999999999652e+00
1.309000000000000057e+02 2.721358000000000033e+01
1.309499999999999886e+02 1.900401000000000096e+01
1.310000000000000000e+02 1.650902999999999921e+01
1.310500000000000114e+02 3.341595999999999833e+01
1.310999999999999943e+02 3.553853000000000151e+01
1.311500000000000057e+02 8.145517999999999859e+01
1.311999999999999886e+02 1.310726999999999975e+01
1.312500000000000000e+02 2.422188999999999837e+01
1.313000000000000114e+02 1.480430999999999919e+01
1.313499999999999943e+02 6.643774000000000513e+01
1.314000000000000057e+02 1.703313999999999950e+01
1.314499999999999886e+02 1.819732000000000127e+01
1.315000000000000000e+02 9.527609999999999246e+00
1.315500000000000114e+02 2.859115999999999858e+01
1.315999999999999943e+02 1.408872999999999998e+01
1.316500000000000057e+02 2.865652000000000044e+01
1.316999999999999886e+02 1.117204000000000086e+01
1.317500000000000000e+02 5.975109999999999921e+00
1.318000000000000114e+02 2.878754999999999953e+01
1.318499999999999943e+02 6.153889999999999638e+00
1.319000000000000057e+02 3.804594999999999771e+01
1.319499999999999886e+02 2.844049000000000049e+01
1.320000000000000000e+02 8.915430000000000632e+00
1.320500000000000114e+02 2.647786999999999935e+01
1.320999999999999943e+02 1.322906000000000049e+01
1.321500000000000057e+02 2.764264999999999972e+01
1.321999999999999886e+02 2.354504999999999981e+01
1.322500000000000000e+02 2.089547999999999917e+01
1.323000000000000114e+02 1.970945999999999998e+01
1.323499999999999943e+02 1.966885999999999868e+01
1.324000000000000057e+02 3.601268999999999920e+01
1.324499999999999886e+02 8.027359999999999829e+00
1.325000000000000000e+02 8.120570000000000732e+00
1.325500000000000114e+02 2.059823000000000093e+01
1.325999999999999943e+02 1.072058000000000000e+01
1.326500000000000057e+02 3.771499000000000024e+01
1.326999999999999886e+02 4.846879999999999633e+00
1.327500000000000000e+02 9.433020000000000849e+00
1.328000000000000114e+02 4.836852999999999980e+01
1.328499999999999943e+02 4.255993999999999744e+01
1.329000000000000057e+02 2.838298999999999950e+01
1.329499999999999886e+02 2.193018999999999963e+01
1.330000000000000000e+02 2.743519999999999825e+01
1.330500000000000114e+02 1.552543000000000006e+01
1.330999999999999943e+02 4.843970999999999805e+01
1.331500000000000057e+02 3.127420000000000044e+01
1.331999999999999886e+02 6.608731000000000222e+01
1.332500000000000000e+02 3.503251000000000204e+01
1.333000000000000114e+02 5.431866000000000128e+01
1.333499999999999943e+02 3.330402999999999736e+01
1.334000000000000057e+02 4.238627999999999929e+01
1.334499999999999886e+02 3.928741999999999734e+01
1.335000000000000000e+02 4.142640999999999707e+01
1.335500000000000114e+02 2.629569000000000045e+01
1.335999999999999943e+02 1.228106999999999971e+01
1.336500000000000057e+02 4.023409000000000191e+01
1.336999999999999886e+02 1.561189000000000071e+01
1.337500000000000000e+02 2.727861000000000047e+01
1.338000000000000114e+02 2.232413000000000025e+01
1.338499999999999943e+02 2.266074000000000055e+01
1.339000000000000057e+02 3.829316000000000031e+01
1.339499999999999886e+02 6.125799999999999912e+00
1.340000000000000000e+02 1.269214000000000020e+01
1.340500000000000114e+02 3.732052000000000191e+01
1.340999999999999943e+02 1.267764000000000024e+01
1.341500000000000057e+02 1.564154000000000089e+01
1.341999999999999886e+02 1.627561999999999998e+01
1.342500000000000000e+02 3.326402999999999821e+01
1.343000000000000114e+02 3.201946000000000225e+01
1.343499999999999943e+02 1.474588999999999928e+01
1.344000000000000057e+02 1.648365000000000080e+01
1.344499999999999886e+02 1.245546000000000042e+01
1.345000000000000000e+02 3.969449000000000183e+01
1.345500000000000114e+02 2.463698000000000121e+01
1.345999999999999943e+02 1.270692000000000021e+01
1.346500000000000057e+02 2.039103000000000065e+01
1.346999999999999886e+02 1.672530000000000072e+01
1.347500000000000000e+02 3.173912999999999940e+01
1.348000000000000114e+02 4.353813000000000244e+01
1.348499999999999943e+02 2.910921000000000092e+01
1.349000000000000057e+02 1.441441999999999979e+01
1.349499999999999886e+02 3.722397999999999740e+01
1.350000000000000000e+02 1.975852000000000075e+01
1.350500000000000114e+02 1.349231999999999942e+01
1.350999999999999943e+02 6.364831000000000216e+01
1.351500000000000057e+02 2.465504999999999924e+01
1.351999999999999886e+02 3.118158000000000030e+01
1.352500000000000000e+02 3.021458000000000155e+01
1.353000000000000114e+02 1.741520999999999830e+01
1.353499999999999943e+02 1.913955999999999946e+01
1.354000000000000057e+02 1.527790000000000070e+01
1.354499999999999886e+02 3.451799999999999979e+00
1.355000000000000000e+02 3.540650000000000119e+01
1.355500000000000114e+02 5.812060000000000315e+01
1.355999999999999943e+02 7.015295000000000414e+01
1.356500000000000057e+02 7.444042000000000314e+01
1.356999999999999886e+02 3.029559000000000069e+01
1.357500000000000000e+02 2.744481000000000037e+01
1.358000000000000114e+02 1.741791999999999874e+01
1.358499999999999943e+02 3.504030000000000200e+01
1.359000000000000057e+02 3.909300000000000352e+01
1.359499999999999886e+02 1.157114999999999938e+01
1.360000000000000000e+02 1.284356000000000009e+01
1.360500000000000114e+02 2.263950000000000173e+01
1.360999999999999943e+02 4.819772999999999996e+01
1.361500000000000057e+02 8.049416999999999689e+01
1.361999999999999886e+02 2.263087000000000160e+01
1.362500000000000000e+02 3.393480000000000274e+01
1.363000000000000114e+02 4.399166999999999916e+01
1.363499999999999943e+02 5.208029999999999937e+00
1.364000000000000057e+02 4.191414000000000328e+01
1.364499999999999886e+02 1.671154999999999902e+01
1.365000000000000000e+02 3.484593000000000274e+01
1.365500000000000114e+02 4.647048999999999808e+01
1.365999999999999943e+02 1.825138000000000105e+01
1.366500000000000057e+02 1.337808000000000064e+01
1.366999999999999886e+02 4.398910999999999660e+01
1.367500000000000000e+02 3.472657000000000238e+01
1.368000000000000114e+02 1.982956000000000074e+01
1.368499999999999943e+02 2.957650999999999897e+01
1.369000000000000057e+02 1.066175999999999924e+01
1.369499999999999886e+02 5.249976999999999805e+01
1.370000000000000000e+02 1.444819699999999898e+02
1.370500000000000114e+02 3.091159999999999854e+02
1.370999999999999943e+02 5.950182000000000215e+01
1.371500000000000057e+02 5.523228000000000293e+01
1.371999999999999886e+02 9.480219999999999203e+00
1.372500000000000000e+02 1.750048999999999921e+01
1.373000000000000114e+02 1.508201000000000036e+01
1.373499999999999943e+02 2.845310999999999879e+01
1.374000000000000057e+02 2.091081000000000145e+01
1.374499999999999886e+02 4.380324999999999847e+01
1.375000000000000000e+02 1.979157000000000011e+01
1.375500000000000114e+02 3.266393000000000058e+01
1.375999999999999943e+02 1.583951000000000064e+01
1.376500000000000057e+02 4.229204000000000008e+01
1.376999999999999886e+02 1.324393499999999904e+02
1.377500000000000000e+02 1.472666000000000075e+01
1.378000000000000114e+02 7.261750000000000149e+00
1.378499999999999943e+02 5.520345999999999975e+01
1.379000000000000057e+02 8.494849999999999568e+00
1.379499999999999886e+02 5.115599999999999881e+01
1.380000000000000000e+02 2.169484999999999886e+01
1.380500000000000114e+02 1.657541000000000153e+01
1.380999999999999943e+02 6.759423999999999921e+01
1.381500000000000057e+02 3.348024000000000200e+01
1.381999999999999886e+02 2.302952000000000155e+01
1.382500000000000000e+02 2.769278999999999868e+01
1.383000000000000114e+02 2.166340999999999894e+01
1.383499999999999943e+02 3.273610000000000042e+01
1.384000000000000057e+02 1.339765000000000050e+01
1.384499999999999886e+02 2.327000999999999920e+01
1.385000000000000000e+02 2.435673999999999850e+01
1.385500000000000114e+02 2.846018000000000114e+01
1.385999999999999943e+02 2.021820999999999913e+01
1.386500000000000057e+02 1.122298999999999936e+01
1.386999999999999886e+02 3.318213000000000079e+01
1.387500000000000000e+02 1.626081999999999894e+01
1.388000000000000114e+02 5.679210000000000313e+00
1.388499999999999943e+02 3.093776000000000082e+01
1.389000000000000057e+02 3.782732000000000028e+01
1.389499999999999886e+02 1.373149000000000086e+01
1.390000000000000000e+02 2.187426999999999921e+01
1.390500000000000114e+02 2.120317000000000007e+01
1.390999999999999943e+02 1.199590000000000067e+01
1.391500000000000057e+02 3.407506000000000057e+01
1.391999999999999886e+02 2.421311999999999998e+01
1.392500000000000000e+02 4.084611000000000303e+01
1.393000000000000114e+02 7.347861000000000331e+01
1.393499999999999943e+02 3.636464999999999748e+01
1.394000000000000057e+02 3.838624999999999687e+01
1.394499999999999886e+02 1.398170000000000002e+01
1.395000000000000000e+02 2.359815000000000040e+01
1.395500000000000114e+02 2.214301999999999992e+01
1.395999999999999943e+02 5.951050999999999647e+01
1.396500000000000057e+02 2.435639000000000109e+01
1.396999999999999886e+02 1.457862000000000080e+01
1.397500000000000000e+02 5.863573000000000235e+01
1.398000000000000114e+02 2.558211000000000013e+01
1.398499999999999943e+02 2.351206000000000174e+01
1.399000000000000057e+02 2.284944000000000131e+01
1.399499999999999886e+02 2.915221000000000018e+01
1.400000000000000000e+02 6.510169999999999391e+01
1.400500000000000114e+02 2.659183000000000163e+01
1.400999999999999943e+02 3.404852999999999952e+01
1.401500000000000057e+02 1.562107999999999919e+01
1.401999999999999886e+02 1.387063999999999986e+01
1.402500000000000000e+02 1.846074000000000126e+01
1.403000000000000114e+02 1.646584000000000003e+01
1.403499999999999943e+02 3.133914000000000044e+01
1.404000000000000057e+02 1.472630999999999979e+01
1.404499999999999886e+02 3.516165999999999769e+01
1.405000000000000000e+02 8.549279999999999546e+00
1.405500000000000114e+02 1.446110999999999969e+01
1.405999999999999943e+02 1.088898000000000010e+01
1.406500000000000057e+02 1.056287999999999982e+01
1.406999999999999886e+02 5.844807000000000130e+01
1.407500000000000000e+02 2.167916999999999916e+01
1.408000000000000114e+02 1.823555999999999955e+01
1.408499999999999943e+02 1.695628999999999920e+01
1.409000000000000057e+02 7.796219999999999928e+00
1.409499999999999886e+02 1.556799999999999962e+01
1.410000000000000000e+02 1.638990000000000080e+01
1.410500000000000114e+02 7.189339999999999620e+00
1.410999999999999943e+02 4.763450999999999880e+01
1.411500000000000057e+02 1.369970999999999961e+01
1.411999999999999886e+02 2.734123999999999910e+01
1.412500000000000000e+02 2.475801999999999836e+01
1.413000000000000114e+02 3.521638999999999697e+01
1.413499999999999943e+02 3.303114999999999668e+01
1.414000000000000057e+02 2.647402999999999906e+01
1.414499999999999886e+02 1.040400999999999954e+01
1.415000000000000000e+02 1.789827000000000012e+01
1.415500000000000114e+02 2.523335399999999993e+02
1.415999999999999943e+02 2.705470000000000041e+01
1.416500000000000057e+02 1.238954999999999984e+01
1.416999999999999886e+02 4.522385400000000004e+02
1.417500000000000000e+02 5.200397000000000247e+01
1.418000000000000114e+02 8.975540000000000518e+00
1.418499999999999943e+02 1.104401000000000010e+01
1.419000000000000057e+02 9.465490000000000848e+00
1.419499999999999886e+02 1.398347000000000051e+01
1.420000000000000000e+02 1.969929000000000130e+01
1.420500000000000114e+02 2.043269000000000091e+01
1.420999999999999943e+02 2.377496999999999971e+01
1.421500000000000057e+02 1.965510000000000090e+01
1.421999999999999886e+02 5.714047000000000054e+01
1.422500000000000000e+02 3.060773999999999972e+01
1.423000000000000114e+02 2.636205999999999960e+01
1.423499999999999943e+02 2.483061999999999969e+01
1.424000000000000057e+02 6.027840000000000309e+00
1.424499999999999886e+02 4.970403000000000304e+01
1.425000000000000000e+02 3.432101000000000113e+01
1.425500000000000114e+02 1.800913999999999859e+01
1.425999999999999943e+02 8.793390000000000484e+00
1.426500000000000057e+02 2.081757999999999953e+01
1.426999999999999886e+02 3.419780999999999693e+01
1.427500000000000000e+02 3.230837999999999965e+01
1.428000000000000114e+02 5.466814000000000107e+01
1.428499999999999943e+02 8.391859999999999431e+00
1.429000000000000057e+02 4.459971999999999781e+01
1.429499999999999886e+02 2.443428000000000111e+01
1.430000000000000000e+02 1.694421000000000177e+01
1.430500000000000114e+02 2.548019999999999996e+01
1.430999999999999943e+02 1.687034999999999840e+01
1.431500000000000057e+02 2.349802999999999997e+01
1.431999999999999886e+02 2.377830000000000155e+01
1.432500000000000000e+02 3.842643999999999949e+01
1.433000000000000114e+02 1.176014999999999944e+01
1.433499999999999943e+02 7.180109999999999992e+00
1.434000000000000057e+02 5.224639999999999951e+00
1.434499999999999886e+02 7.795659999999999812e+00
1.435000000000000000e+02 1.221784000000000070e+01
1.435500000000000114e+02 7.148611999999999966e+01
1.435999999999999943e+02 3.085933999999999955e+01
1.436500000000000057e+02 1.503354000000000035e+01
1.436999999999999886e+02 3.016320999999999941e+01
1.437500000000000000e+02 1.040264999999999951e+01
1.438000000000000114e+02 9.648820000000000618e+00
1.438499999999999943e+02 1.770627999999999957e+01
1.439000000000000057e+02 3.894750000000000156e+00
1.439499999999999886e+02 1.551290999999999976e+01
1.440000000000000000e+02 3.607815000000000083e+01
1.440500000000000114e+02 1.474258999999999986e+01
1.440999999999999943e+02 1.855382000000000176e+01
1.441500000000000057e+02 5.970679999999999765e+00
1.441999999999999886e+02 1.112343000000000082e+01
1.442500000000000000e+02 6.093020000000000103e+00
1.443000000000000114e+02 2.339667999999999992e+01
1.443499999999999943e+02 7.388119999999999798e+00
1.444000000000000057e+02 2.976164999999999949e+01
1.444499999999999886e+02 1.396660999999999930e+01
1.445000000000000000e+02 1.119364999999999988e+01
1.445500000000000114e+02 3.384291999999999945e+01
1.445999999999999943e+02 5.431841000000000008e+01
1.446500000000000057e+02 1.233765000000000001e+01
1.446999999999999886e+02 4.336149999999999949e+00
1.447500000000000000e+02 8.211719999999999686e+00
1.448000000000000114e+02 1.701139999999999830e+01
1.448499999999999943e+02 2.647334000000000032e+01
1.449000000000000057e+02 4.507793000000000205e+01
1.449499999999999886e+02 1.340094999999999992e+01
1.450000000000000000e+02 1.343933999999999962e+01
1.450500000000000114e+02 2.532272000000000034e+01
1.450999999999999943e+02 2.266037000000000035e+01
1.451500000000000057e+02 1.259864999999999924e+01
1.451999999999999886e+02 2.326572000000000173e+01
1.452500000000000000e+02 2.397116000000000113e+01
1.453000000000000114e+02 1.259648999999999930e+01
1.453499999999999943e+02 2.414953999999999823e+01
1.454000000000000057e+02 8.017860000000000653e+00
1.454499999999999886e+02 9.659219999999999473e+00
1.455000000000000000e+02 2.329110000000000014e+00
1.455500000000000114e+02 8.503809999999999647e+00
1.455999999999999943e+02 8.057180000000000675e+00
1.456500000000000057e+02 2.049925999999999959e+01
1.456999999999999886e+02 1.121069999999999922e+01
1.457500000000000000e+02 1.319983000000000040e+01
1.458000000000000114e+02 1.262400000000000055e+01
1.458499999999999943e+02 2.406557000000000102e+01
1.459000000000000057e+02 1.199532999999999916e+01
1.459499999999999886e+02 5.035429999999999851e+00
1.460000000000000000e+02 7.724520000000000053e+00
1.460500000000000114e+02 4.746150000000000091e+00
1.460999999999999943e+02 1.038020999999999994e+01
1.461500000000000057e+02 1.964216000000000051e+01
1.461999999999999886e+02 1.198107000000000077e+01
1.462500000000000000e+02 1.490638000000000041e+01
1.463000000000000114e+02 3.056542999999999921e+01
1.463499999999999943e+02 1.576760999999999946e+01
1.464000000000000057e+02 6.661520000000000330e+00
1.464499999999999886e+02 2.343804000000000087e+01
1.465000000000000000e+02 4.679969999999999963e+00
1.465500000000000114e+02 1.677019999999999911e+01
1.465999999999999943e+02 4.452729999999999855e+00
1.466500000000000057e+02 6.203120000000000189e+00
1.466999999999999886e+02 1.187323999999999913e+01
1.467500000000000000e+02 9.372859999999999303e+00
1.468000000000000114e+02 2.380186000000000135e+01
1.468499999999999943e+02 4.800569999999999560e+00
1.469000000000000057e+02 1.002574000000000076e+01
1.469499999999999886e+02 2.005046000000000106e+01
1.470000000000000000e+02 6.811230000000000118e+00
1.470500000000000114e+02 9.470990000000000464e+00
1.470999999999999943e+02 7.079830000000000290e+00
1.471500000000000057e+02 3.077170000000000183e+00
1.471999999999999886e+02 1.524333999999999989e+01
1.472500000000000000e+02 3.348864999999999981e+01
1.473000000000000114e+02 2.727176000000000045e+01
1.473499999999999943e+02 2.195456000000000074e+01
1.474000000000000057e+02 2.156822999999999979e+01
1.474499999999999886e+02 1.449334999999999951e+01
1.475000000000000000e+02 9.317759999999999820e+00
1.475500000000000114e+02 8.193390000000000839e+00
1.475999999999999943e+02 1.402661999999999942e+01
1.476500000000000057e+02 8.623269999999999769e+00
1.476999999999999886e+02 1.844357000000000113e+01
1.477500000000000000e+02 2.780050999999999917e+01
1.478000000000000114e+02 1.324053999999999931e+01
1.478499999999999943e+02 1.030452000000000012e+01
1.479000000000000057e+02 1.803911000000000087e+01
1.479499999999999886e+02 1.008220000000000027e+01
1.480000000000000000e+02 1.788899999999999935e+01
1.480500000000000114e+02 1.386899000000000015e+01
1.480999999999999943e+02 1.988957999999999871e+01
1.481500000000000057e+02 7.993979999999999642e+00
1.481999999999999886e+02 1.678819999999999979e+01
1.482500000000000000e+02 2.048894999999999911e+01
1.483000000000000114e+02 1.301046000000000014e+01
1.483499999999999943e+02 8.462669999999999249e+00
1.484000000000000057e+02 1.470677000000000056e+01
1.484499999999999886e+02 1.146570000000000000e+01
1.485000000000000000e+02 1.027521999999999913e+01
1.485500000000000114e+02 4.605249999999999844e+00
1.485999999999999943e+02 1.652725999999999829e+01
1.486500000000000057e+02 7.887480000000000047e+00
1.486999999999999886e+02 5.168549999999999756e+00
1.487500000000000000e+02 2.216169000000000011e+01
1.488000000000000114e+02 1.052396000000000065e+01
1.488499999999999943e+02 1.038288999999999973e+01
1.489000000000000057e+02 1.263954999999999984e+01
1.489499999999999886e+02 1.174629999999999974e+01
1.490000000000000000e+02 1.541515000000000057e+01
1.490500000000000114e+02 1.180705000000000027e+01
1.490999999999999943e+02 1.181809999999999938e+01
1.491500000000000057e+02 1.860053999999999874e+01
1.491999999999999886e+02 1.714389999999999858e+01
1.492500000000000000e+02 6.727520000000000167e+00
1.493000000000000114e+02 1.475202999999999953e+01
1.493499999999999943e+02 1.256821000000000055e+01
1.494000000000000057e+02 1.325572000000000017e+01
1.494499999999999886e+02 4.514109999999999623e+00
1.495000000000000000e+02 1.666640999999999906e+01
1.495500000000000114e+02 1.344491000000000014e+01
1.495999999999999943e+02 2.084078999999999837e+01
1.496500000000000057e+02 1.304153999999999947e+01
1.496999999999999886e+02 6.069609999999999950e+00
1.497500000000000000e+02 9.871249999999999858e+00
1.498000000000000114e+02 1.060083000000000020e+01
1.498499999999999943e+02 1.730872000000000099e+01
1.499000000000000057e+02 8.824939999999999785e+00
1.499499999999999886e+02 1.809763999999999839e+01
1.500000000000000000e+02 8.021770000000000067e+00
