# Supplementary material for: Elevated concentrations cause upright alpha-synuclein conformation at lipid interfaces
Source: Nat Commun. 2023 Sep 18;14:5731. doi: 10.1038/s41467-023-39843-1 (PMC10507035; doi:10.1038/s41467-023-39843-1)
Supplement: Supplementary file 3 — Source Data [file 41467_2023_39843_MOESM3_ESM.zip › Source Data file/FigureS12/figS12_lowLPR_rss_s5_r2.txt]

0.000000000000000000e+00 1.570449999999999902e+00
5.000000000000000278e-02 4.574169999999999625e+00
1.000000000000000056e-01 1.956949999999999967e+00
1.499999999999999944e-01 5.121509999999999785e+00
2.000000000000000111e-01 2.579140000000000210e+00
2.500000000000000000e-01 1.939990000000000103e+00
2.999999999999999889e-01 2.967060000000000031e+00
3.499999999999999778e-01 4.794870000000000410e+00
4.000000000000000222e-01 4.519449999999999967e+00
4.500000000000000111e-01 3.750199999999999978e+00
5.000000000000000000e-01 2.951119999999999965e+00
5.500000000000000444e-01 2.295110000000000205e+00
5.999999999999999778e-01 6.807730000000000281e+00
6.500000000000000222e-01 2.379690000000000083e+00
6.999999999999999556e-01 2.647320000000000118e+00
7.500000000000000000e-01 2.592579999999999885e+00
8.000000000000000444e-01 3.628109999999999946e+00
8.499999999999999778e-01 2.743860000000000188e+00
9.000000000000000222e-01 5.860909999999999620e+00
9.499999999999999556e-01 6.710799999999999876e+00
1.000000000000000000e+00 8.721320000000000405e+00
1.050000000000000044e+00 3.024000000000000021e+00
1.100000000000000089e+00 3.504269999999999996e+00
1.149999999999999911e+00 5.965740000000000265e+00
1.199999999999999956e+00 2.995820000000000149e+00
1.250000000000000000e+00 1.970920000000000005e+00
1.300000000000000044e+00 3.712470000000000159e+00
1.350000000000000089e+00 4.170569999999999666e+00
1.399999999999999911e+00 4.389770000000000394e+00
1.449999999999999956e+00 3.357240000000000002e+00
1.500000000000000000e+00 3.140849999999999920e+00
1.550000000000000044e+00 1.634479999999999933e+00
1.600000000000000089e+00 5.784169999999999590e+00
1.649999999999999911e+00 2.688649999999999984e+00
1.699999999999999956e+00 7.015670000000000073e+00
1.750000000000000000e+00 4.790890000000000093e+00
1.800000000000000044e+00 1.328963000000000072e+01
1.850000000000000089e+00 4.366799999999999571e+00
1.899999999999999911e+00 2.231500000000000039e+00
1.949999999999999956e+00 3.711170000000000080e+00
2.000000000000000000e+00 1.804769999999999985e+00
2.049999999999999822e+00 3.696759999999999824e+00
2.100000000000000089e+00 4.832379999999999676e+00
2.149999999999999911e+00 4.660940000000000083e+00
2.200000000000000178e+00 6.178989999999999760e+00
2.250000000000000000e+00 9.323370000000000601e+00
2.299999999999999822e+00 2.889009999999999856e+00
2.350000000000000089e+00 3.173799999999999955e+00
2.399999999999999911e+00 4.194519999999999804e+00
2.450000000000000178e+00 3.335599999999999898e+00
2.500000000000000000e+00 2.868290000000000006e+00
2.549999999999999822e+00 4.874229999999999841e+00
2.600000000000000089e+00 4.393189999999999706e+00
2.649999999999999911e+00 1.447719999999999896e+00
2.700000000000000178e+00 3.003070000000000128e+00
2.750000000000000000e+00 1.809439000000000064e+01
2.799999999999999822e+00 5.919999999999999929e+00
2.850000000000000089e+00 1.667445000000000022e+01
2.899999999999999911e+00 9.282299999999999329e+00
2.950000000000000178e+00 3.010099999999999998e+00
3.000000000000000000e+00 1.237160000000000037e+00
3.049999999999999822e+00 4.352330000000000254e+00
3.100000000000000089e+00 2.440090000000000092e+00
3.149999999999999911e+00 1.527530000000000054e+00
3.200000000000000178e+00 4.469149999999999956e+00
3.250000000000000000e+00 4.052959999999999674e+00
3.299999999999999822e+00 2.041119999999999823e+00
3.350000000000000089e+00 2.473469999999999835e+00
3.399999999999999911e+00 2.514959999999999862e+00
3.450000000000000178e+00 5.156450000000000422e+00
3.500000000000000000e+00 5.042620000000000324e+00
3.549999999999999822e+00 3.144309999999999938e+00
3.600000000000000089e+00 7.668260000000000076e+00
3.649999999999999911e+00 2.690189999999999859e+00
3.700000000000000178e+00 3.776450000000000085e+00
3.750000000000000000e+00 5.174979999999999691e+00
3.799999999999999822e+00 3.631860000000000088e+00
3.850000000000000089e+00 2.231339999999999879e+00
3.899999999999999911e+00 7.262240000000000251e+00
3.950000000000000178e+00 2.077360000000000095e+00
4.000000000000000000e+00 4.910440000000000360e+00
4.049999999999999822e+00 2.514569999999999972e+00
4.099999999999999645e+00 2.046769999999999978e+00
4.150000000000000355e+00 7.576590000000000380e+00
4.200000000000000178e+00 9.103650000000000020e+00
4.250000000000000000e+00 4.212130000000000152e+00
4.299999999999999822e+00 3.032090000000000174e+00
4.349999999999999645e+00 2.732660000000000089e+00
4.400000000000000355e+00 1.910889999999999977e+00
4.450000000000000178e+00 2.511410000000000142e+00
4.500000000000000000e+00 3.058310000000000084e+00
4.549999999999999822e+00 3.777309999999999945e+00
4.599999999999999645e+00 4.542500000000000426e+00
4.650000000000000355e+00 2.610920000000000130e+00
4.700000000000000178e+00 7.012220000000000120e+00
4.750000000000000000e+00 5.297869999999999635e+00
4.799999999999999822e+00 3.428690000000000015e+00
4.849999999999999645e+00 5.712530000000000108e+00
4.900000000000000355e+00 4.050130000000000230e+00
4.950000000000000178e+00 5.858710000000000306e+00
5.000000000000000000e+00 2.380320000000000213e+00
5.049999999999999822e+00 8.087229999999999919e+00
5.099999999999999645e+00 4.889409999999999812e+00
5.150000000000000355e+00 2.085160000000000124e+00
5.200000000000000178e+00 1.867089999999999916e+00
5.250000000000000000e+00 8.569499999999999673e+00
5.299999999999999822e+00 2.229099999999999859e+00
5.349999999999999645e+00 1.118185000000000073e+01
5.400000000000000355e+00 2.741680000000000117e+00
5.450000000000000178e+00 6.652910000000000323e+00
5.500000000000000000e+00 4.795670000000000321e+00
5.549999999999999822e+00 1.751061999999999941e+01
5.599999999999999645e+00 5.365389999999999660e+00
5.650000000000000355e+00 4.417989999999999640e+00
5.700000000000000178e+00 1.820208999999999833e+01
5.750000000000000000e+00 3.083759999999999835e+00
5.799999999999999822e+00 2.835669999999999913e+00
5.849999999999999645e+00 3.237800000000000011e+00
5.900000000000000355e+00 4.455470000000000041e+00
5.950000000000000178e+00 3.240349999999999842e+00
6.000000000000000000e+00 8.935579999999999856e+00
6.049999999999999822e+00 4.472500000000000142e+00
6.099999999999999645e+00 5.225640000000000285e+00
6.150000000000000355e+00 7.561539999999999928e+00
6.200000000000000178e+00 2.203850000000000087e+00
6.250000000000000000e+00 3.644060000000000077e+00
6.299999999999999822e+00 2.555559999999999832e+00
6.349999999999999645e+00 3.173010000000000108e+00
6.400000000000000355e+00 4.959710000000000285e+00
6.450000000000000178e+00 5.589400000000000368e+00
6.500000000000000000e+00 3.774150000000000116e+00
6.549999999999999822e+00 2.518839999999999968e+00
6.599999999999999645e+00 7.319390000000000285e+00
6.650000000000000355e+00 4.043059999999999654e+00
6.700000000000000178e+00 2.628620000000000179e+00
6.750000000000000000e+00 3.061789999999999790e+00
6.799999999999999822e+00 3.551369999999999916e+00
6.849999999999999645e+00 3.186479999999999979e+00
6.900000000000000355e+00 8.246950000000000003e+00
6.950000000000000178e+00 2.771630000000000038e+00
7.000000000000000000e+00 2.127120000000000122e+00
7.049999999999999822e+00 2.583180000000000032e+00
7.099999999999999645e+00 6.531159999999999854e+00
7.150000000000000355e+00 7.846599999999999575e+00
7.200000000000000178e+00 1.291190000000000060e+00
7.250000000000000000e+00 4.920700000000000074e+00
7.299999999999999822e+00 5.764560000000000350e+00
7.349999999999999645e+00 4.019820000000000171e+00
7.400000000000000355e+00 2.391109999999999847e+00
7.450000000000000178e+00 1.664679999999999938e+00
7.500000000000000000e+00 2.968020000000000103e+00
7.549999999999999822e+00 4.559309999999999974e+00
7.599999999999999645e+00 4.339220000000000077e+00
7.650000000000000355e+00 3.109760000000000080e+00
7.700000000000000178e+00 5.881719999999999615e+00
7.750000000000000000e+00 7.200650000000000439e+00
7.799999999999999822e+00 1.085906999999999911e+01
7.849999999999999645e+00 1.083384000000000036e+01
7.900000000000000355e+00 8.474289999999999878e+00
7.950000000000000178e+00 4.525809999999999889e+00
8.000000000000000000e+00 1.489279999999999937e+00
8.050000000000000711e+00 2.249229999999999841e+00
8.099999999999999645e+00 1.137035000000000018e+01
8.150000000000000355e+00 2.269039999999999946e+00
8.199999999999999289e+00 6.148620000000000196e+00
8.250000000000000000e+00 3.204140000000000210e+00
8.300000000000000711e+00 4.939140000000000086e+00
8.349999999999999645e+00 3.423220000000000152e+00
8.400000000000000355e+00 7.259949999999999903e+00
8.449999999999999289e+00 2.593080000000000052e+00
8.500000000000000000e+00 3.373289999999999900e+00
8.550000000000000711e+00 4.480920000000000236e+00
8.599999999999999645e+00 4.489840000000000053e+00
8.650000000000000355e+00 1.999479999999999924e+00
8.699999999999999289e+00 3.697729999999999961e+00
8.750000000000000000e+00 1.644039999999999946e+00
8.800000000000000711e+00 3.534879999999999800e+00
8.849999999999999645e+00 2.563550000000000217e+00
8.900000000000000355e+00 4.579170000000000407e+00
8.949999999999999289e+00 3.415950000000000042e+00
9.000000000000000000e+00 5.550410000000000288e+00
9.050000000000000711e+00 4.556449999999999889e+00
9.099999999999999645e+00 2.260839999999999961e+00
9.150000000000000355e+00 1.112275999999999954e+01
9.199999999999999289e+00 1.808629999999999960e+00
9.250000000000000000e+00 3.157890000000000086e+00
9.300000000000000711e+00 3.287399999999999878e+00
9.349999999999999645e+00 3.166150000000000020e+00
9.400000000000000355e+00 4.525479999999999947e+00
9.449999999999999289e+00 3.052929999999999922e+00
9.500000000000000000e+00 3.151359999999999939e+00
9.550000000000000711e+00 4.144079999999999764e+00
9.599999999999999645e+00 2.396479999999999944e+00
9.650000000000000355e+00 2.565799999999999859e+00
9.699999999999999289e+00 3.066110000000000113e+00
9.750000000000000000e+00 4.717299999999999827e+00
9.800000000000000711e+00 2.812640000000000029e+00
9.849999999999999645e+00 1.724159999999999915e+00
9.900000000000000355e+00 7.612379999999999924e+00
9.949999999999999289e+00 6.617980000000000196e+00
1.000000000000000000e+01 1.921440000000000037e+00
1.005000000000000071e+01 3.014639999999999986e+00
1.009999999999999964e+01 8.445069999999999411e+00
1.015000000000000036e+01 3.127359999999999918e+00
1.019999999999999929e+01 3.489939999999999820e+00
1.025000000000000000e+01 3.699570000000000025e+00
1.030000000000000071e+01 2.213260000000000005e+00
1.034999999999999964e+01 8.334469999999999601e+00
1.040000000000000036e+01 3.205890000000000128e+00
1.044999999999999929e+01 3.676689999999999792e+00
1.050000000000000000e+01 4.535759999999999792e+00
1.055000000000000071e+01 3.111559999999999881e+00
1.059999999999999964e+01 6.903789999999999871e+00
1.065000000000000036e+01 4.144770000000000287e+00
1.069999999999999929e+01 4.936560000000000059e+00
1.075000000000000000e+01 3.845270000000000188e+00
1.080000000000000071e+01 3.469300000000000050e+00
1.084999999999999964e+01 3.706290000000000084e+00
1.090000000000000036e+01 2.925289999999999946e+00
1.094999999999999929e+01 4.596269999999999634e+00
1.100000000000000000e+01 3.270589999999999886e+00
1.105000000000000071e+01 3.503769999999999829e+00
1.109999999999999964e+01 5.061040000000000205e+00
1.115000000000000036e+01 2.787669999999999870e+00
1.119999999999999929e+01 4.851280000000000037e+00
1.125000000000000000e+01 5.320570000000000022e+00
1.130000000000000071e+01 1.683030000000000026e+00
1.134999999999999964e+01 4.373879999999999768e+00
1.140000000000000036e+01 1.411153999999999975e+01
1.144999999999999929e+01 3.268870000000000164e+00
1.150000000000000000e+01 4.675430000000000419e+00
1.155000000000000071e+01 2.918210000000000193e+00
1.159999999999999964e+01 2.677299999999999791e+00
1.165000000000000036e+01 6.116660000000000430e+00
1.169999999999999929e+01 3.418099999999999916e+00
1.175000000000000000e+01 2.940620000000000012e+00
1.180000000000000071e+01 6.528439999999999799e+00
1.184999999999999964e+01 1.201709999999999923e+01
1.190000000000000036e+01 2.590469999999999828e+00
1.194999999999999929e+01 3.769229999999999858e+00
1.200000000000000000e+01 2.726119999999999877e+00
1.205000000000000071e+01 6.310220000000000162e+00
1.209999999999999964e+01 4.404469999999999885e+00
1.215000000000000036e+01 2.500659999999999883e+00
1.219999999999999929e+01 2.352170000000000094e+00
1.225000000000000000e+01 4.048799999999999955e+00
1.230000000000000071e+01 2.545069999999999943e+00
1.234999999999999964e+01 6.364320000000000199e+00
1.240000000000000036e+01 3.561100000000000154e+00
1.244999999999999929e+01 1.497409999999999908e+00
1.250000000000000000e+01 2.935010000000000119e+00
1.255000000000000071e+01 2.214459999999999873e+00
1.259999999999999964e+01 2.633750000000000036e+00
1.265000000000000036e+01 1.863920000000000021e+00
1.269999999999999929e+01 5.039089999999999847e+00
1.275000000000000000e+01 5.098740000000000272e+00
1.280000000000000071e+01 5.645870000000000388e+00
1.284999999999999964e+01 1.954990000000000006e+00
1.290000000000000036e+01 4.446380000000000443e+00
1.294999999999999929e+01 5.134070000000000356e+00
1.300000000000000000e+01 4.179229999999999556e+00
1.305000000000000071e+01 3.336730000000000196e+00
1.309999999999999964e+01 2.917809999999999793e+00
1.315000000000000036e+01 1.910439999999999916e+00
1.319999999999999929e+01 2.980199999999999960e+00
1.325000000000000000e+01 1.101049000000000078e+01
1.330000000000000071e+01 3.611569999999999947e+00
1.334999999999999964e+01 2.523019999999999818e+00
1.340000000000000036e+01 2.483239999999999892e+00
1.344999999999999929e+01 3.963970000000000216e+00
1.350000000000000000e+01 8.076719999999999899e+00
1.355000000000000071e+01 7.233780000000000321e+00
1.359999999999999964e+01 4.512220000000000120e+00
1.365000000000000036e+01 5.375449999999999839e+00
1.369999999999999929e+01 3.488830000000000098e+00
1.375000000000000000e+01 3.921759999999999913e+00
1.380000000000000071e+01 2.630799999999999805e+00
1.384999999999999964e+01 3.324559999999999960e+00
1.390000000000000036e+01 2.748110000000000053e+00
1.394999999999999929e+01 5.825560000000000294e+00
1.400000000000000000e+01 4.460790000000000255e+00
1.405000000000000071e+01 3.119400000000000173e+00
1.409999999999999964e+01 4.455829999999999735e+00
1.415000000000000036e+01 9.294520000000000337e+00
1.419999999999999929e+01 2.768450000000000077e+00
1.425000000000000000e+01 2.050392000000000081e+01
1.430000000000000071e+01 2.229569999999999830e+00
1.434999999999999964e+01 8.700559999999999405e+00
1.440000000000000036e+01 2.814160000000000217e+00
1.444999999999999929e+01 7.201859999999999928e+00
1.450000000000000000e+01 3.005310000000000148e+00
1.455000000000000071e+01 1.368640000000000079e+00
1.459999999999999964e+01 5.372849999999999682e+00
1.465000000000000036e+01 6.791979999999999684e+00
1.469999999999999929e+01 2.801400000000000112e+00
1.475000000000000000e+01 5.749819999999999709e+00
1.480000000000000071e+01 2.040500000000000203e+00
1.484999999999999964e+01 2.261849999999999916e+00
1.490000000000000036e+01 3.923150000000000137e+00
1.494999999999999929e+01 2.829829999999999846e+00
1.500000000000000000e+01 1.416360000000000063e+00
1.505000000000000071e+01 2.047439999999999927e+00
1.509999999999999964e+01 2.214960000000000040e+00
1.515000000000000036e+01 4.543700000000000294e+00
1.519999999999999929e+01 4.619819999999999816e+00
1.525000000000000000e+01 2.098660000000000192e+00
1.530000000000000071e+01 4.171210000000000306e+00
1.534999999999999964e+01 2.648330000000000073e+00
1.540000000000000036e+01 3.154860000000000220e+00
1.544999999999999929e+01 3.996910000000000185e+00
1.550000000000000000e+01 2.247030000000000083e+00
1.555000000000000071e+01 2.835430000000000117e+00
1.559999999999999964e+01 5.209999999999999964e+00
1.565000000000000036e+01 2.399389999999999912e+00
1.569999999999999929e+01 2.274979999999999780e+00
1.575000000000000000e+01 2.937530000000000197e+00
1.580000000000000071e+01 8.314470000000000027e+00
1.584999999999999964e+01 5.730179999999999829e+00
1.590000000000000036e+01 1.831499999999999906e+00
1.594999999999999929e+01 2.286210000000000075e+00
1.600000000000000000e+01 2.950089999999999879e+00
1.605000000000000071e+01 3.820450000000000124e+00
1.610000000000000142e+01 4.334769999999999790e+00
1.614999999999999858e+01 6.713650000000000340e+00
1.619999999999999929e+01 5.079930000000000057e+00
1.625000000000000000e+01 3.567509999999999959e+00
1.630000000000000071e+01 1.616656000000000049e+01
1.635000000000000142e+01 4.228509999999999991e+00
1.639999999999999858e+01 5.828159999999999563e+00
1.644999999999999929e+01 4.400689999999999991e+00
1.650000000000000000e+01 9.311479999999999535e+00
1.655000000000000071e+01 5.445630000000000415e+00
1.660000000000000142e+01 3.317540000000000155e+00
1.664999999999999858e+01 5.613509999999999778e+00
1.669999999999999929e+01 3.784769999999999968e+00
1.675000000000000000e+01 2.192309999999999981e+00
1.680000000000000071e+01 1.451349999999999918e+00
1.685000000000000142e+01 1.746650000000000036e+00
1.689999999999999858e+01 6.206879999999999953e+00
1.694999999999999929e+01 4.110909999999999620e+00
1.700000000000000000e+01 6.840040000000000120e+00
1.705000000000000071e+01 4.436490000000000045e+00
1.710000000000000142e+01 1.530510000000000037e+00
1.714999999999999858e+01 2.221189999999999998e+00
1.719999999999999929e+01 4.024200000000000443e+00
1.725000000000000000e+01 3.361559999999999881e+00
1.730000000000000071e+01 7.766169999999999796e+00
1.735000000000000142e+01 1.339774000000000065e+01
1.739999999999999858e+01 2.451909999999999812e+00
1.744999999999999929e+01 3.404370000000000118e+00
1.750000000000000000e+01 2.255630000000000024e+00
1.755000000000000071e+01 2.946889999999999787e+00
1.760000000000000142e+01 3.337400000000000144e+00
1.764999999999999858e+01 3.098829999999999973e+00
1.769999999999999929e+01 6.156659999999999577e+00
1.775000000000000000e+01 4.102789999999999715e+00
1.780000000000000071e+01 2.558489999999999931e+00
1.785000000000000142e+01 6.521790000000000198e+00
1.789999999999999858e+01 1.242032999999999987e+01
1.794999999999999929e+01 1.770880000000000010e+00
1.800000000000000000e+01 2.870179999999999954e+00
1.805000000000000071e+01 9.707910000000000039e+00
1.810000000000000142e+01 7.987020000000000231e+00
1.814999999999999858e+01 4.192969999999999864e+00
1.819999999999999929e+01 3.648709999999999898e+00
1.825000000000000000e+01 3.654370000000000118e+00
1.830000000000000071e+01 7.032960000000000100e+00
1.835000000000000142e+01 4.740409999999999791e+00
1.839999999999999858e+01 7.570269999999999833e+00
1.844999999999999929e+01 5.618619999999999948e+00
1.850000000000000000e+01 1.986820000000000030e+00
1.855000000000000071e+01 2.991610000000000102e+00
1.860000000000000142e+01 4.033070000000000377e+00
1.864999999999999858e+01 2.092670000000000030e+00
1.869999999999999929e+01 3.251300000000000079e+00
1.875000000000000000e+01 4.001369999999999649e+00
1.880000000000000071e+01 1.292922000000000082e+01
1.885000000000000142e+01 3.291490000000000027e+00
1.889999999999999858e+01 5.696760000000000268e+00
1.894999999999999929e+01 4.989910000000000068e+00
1.900000000000000000e+01 4.686560000000000059e+00
1.905000000000000071e+01 2.763689999999999980e+00
1.910000000000000142e+01 1.168937999999999988e+01
1.914999999999999858e+01 3.211759999999999948e+00
1.919999999999999929e+01 2.752180000000000071e+00
1.925000000000000000e+01 4.307830000000000048e+00
1.930000000000000071e+01 5.900879999999999903e+00
1.935000000000000142e+01 1.052003000000000021e+01
1.939999999999999858e+01 1.628881000000000157e+01
1.944999999999999929e+01 7.055229999999999890e+00
1.950000000000000000e+01 7.378300000000000303e+00
1.955000000000000071e+01 8.060919999999999419e+00
1.960000000000000142e+01 2.166430000000000078e+00
1.964999999999999858e+01 8.527380000000000848e+00
1.969999999999999929e+01 1.716890000000000027e+00
1.975000000000000000e+01 7.026690000000000325e+00
1.980000000000000071e+01 3.080929999999999946e+00
1.985000000000000142e+01 7.868269999999999875e+00
1.989999999999999858e+01 1.329151000000000060e+01
1.994999999999999929e+01 2.011948999999999899e+01
2.000000000000000000e+01 1.945119999999999960e+00
2.005000000000000071e+01 9.341300000000000381e+00
2.010000000000000142e+01 1.300023000000000017e+01
2.014999999999999858e+01 2.763659999999999783e+00
2.019999999999999929e+01 6.030979999999999563e+00
2.025000000000000000e+01 2.450870000000000104e+00
2.030000000000000071e+01 2.585729999999999862e+00
2.035000000000000142e+01 9.168219999999999814e+00
2.039999999999999858e+01 2.846890000000000143e+00
2.044999999999999929e+01 5.047080000000000233e+00
2.050000000000000000e+01 4.240630000000000344e+00
2.055000000000000071e+01 3.273670000000000080e+00
2.060000000000000142e+01 8.857960000000000278e+00
2.064999999999999858e+01 3.634869999999999823e+00
2.069999999999999929e+01 3.740819999999999812e+00
2.075000000000000000e+01 4.771289999999999587e+00
2.080000000000000071e+01 1.243898000000000081e+01
2.085000000000000142e+01 8.728579999999999117e+00
2.089999999999999858e+01 4.085049999999999848e+00
2.094999999999999929e+01 4.093910000000000160e+00
2.100000000000000000e+01 4.013110000000000177e+00
2.105000000000000071e+01 3.098399999999999821e+00
2.110000000000000142e+01 5.112379999999999924e+00
2.114999999999999858e+01 1.725829999999999975e+00
2.119999999999999929e+01 5.678969999999999629e+00
2.125000000000000000e+01 1.877070000000000016e+00
2.130000000000000071e+01 2.777169999999999916e+00
2.135000000000000142e+01 8.531459999999999155e+00
2.139999999999999858e+01 4.577370000000000161e+00
2.144999999999999929e+01 4.679369999999999585e+00
2.150000000000000000e+01 2.117770000000000152e+00
2.155000000000000071e+01 2.485650000000000137e+00
2.160000000000000142e+01 7.506780000000000008e+00
2.164999999999999858e+01 1.801479999999999970e+00
2.169999999999999929e+01 6.891720000000000290e+00
2.175000000000000000e+01 2.650770000000000071e+00
2.180000000000000071e+01 7.849109999999999587e+00
2.185000000000000142e+01 7.581409999999999982e+00
2.189999999999999858e+01 9.457459999999999312e+00
2.194999999999999929e+01 2.512519999999999865e+00
2.200000000000000000e+01 3.424360000000000070e+00
2.205000000000000071e+01 2.159959999999999880e+00
2.210000000000000142e+01 2.446110000000000007e+00
2.214999999999999858e+01 1.747759999999999980e+00
2.219999999999999929e+01 2.078869999999999862e+01
2.225000000000000000e+01 6.491929999999999978e+00
2.230000000000000071e+01 1.739190000000000014e+00
2.235000000000000142e+01 2.390044999999999931e+01
2.239999999999999858e+01 2.873510000000000009e+00
2.244999999999999929e+01 1.882589999999999986e+00
2.250000000000000000e+01 6.063659999999999606e+00
2.255000000000000071e+01 7.715160000000000018e+00
2.260000000000000142e+01 2.448809999999999931e+00
2.264999999999999858e+01 3.979880000000000084e+00
2.269999999999999929e+01 3.284190000000000165e+00
2.275000000000000000e+01 2.603450000000000042e+00
2.280000000000000071e+01 8.371399999999999508e+00
2.285000000000000142e+01 1.546189999999999953e+00
2.289999999999999858e+01 4.762100000000000222e+00
2.294999999999999929e+01 4.051459999999999617e+00
2.300000000000000000e+01 4.547850000000000392e+00
2.305000000000000071e+01 1.772680000000000033e+00
2.310000000000000142e+01 7.203170000000000073e+00
2.314999999999999858e+01 2.897060000000000191e+00
2.319999999999999929e+01 3.784050000000000136e+00
2.325000000000000000e+01 1.015423000000000009e+01
2.330000000000000071e+01 9.433609999999999829e+00
2.335000000000000142e+01 2.147810000000000219e+00
2.339999999999999858e+01 1.091229000000000049e+01
2.344999999999999929e+01 4.518360000000000376e+00
2.350000000000000000e+01 7.297769999999999868e+00
2.355000000000000071e+01 3.827789999999999804e+00
2.360000000000000142e+01 6.216099999999999959e+00
2.364999999999999858e+01 2.348199999999999843e+00
2.369999999999999929e+01 6.498400000000000176e+00
2.375000000000000000e+01 3.662539999999999907e+00
2.380000000000000071e+01 5.473019999999999996e+00
2.385000000000000142e+01 2.361200000000000188e+00
2.389999999999999858e+01 1.747579999999999911e+00
2.394999999999999929e+01 2.089920000000000222e+00
2.400000000000000000e+01 7.317239999999999966e+00
2.405000000000000071e+01 5.816860000000000142e+00
2.410000000000000142e+01 2.916180000000000216e+00
2.414999999999999858e+01 5.335720000000000240e+00
2.419999999999999929e+01 2.601430000000000131e+00
2.425000000000000000e+01 1.103570000000000029e+01
2.430000000000000071e+01 3.568070000000000075e+00
2.435000000000000142e+01 2.646710000000000118e+00
2.439999999999999858e+01 1.869939999999999936e+00
2.444999999999999929e+01 3.902779999999999916e+00
2.450000000000000000e+01 2.141649999999999832e+00
2.455000000000000071e+01 2.982209999999999805e+00
2.460000000000000142e+01 4.421009999999999884e+00
2.464999999999999858e+01 5.116039999999999921e+00
2.469999999999999929e+01 3.236699999999999910e+00
2.475000000000000000e+01 1.732089999999999907e+00
2.480000000000000071e+01 9.158929999999999794e+00
2.485000000000000142e+01 8.994249999999999190e+00
2.489999999999999858e+01 3.083550999999999931e+01
2.494999999999999929e+01 3.730370000000000186e+00
2.500000000000000000e+01 1.198067999999999955e+01
2.505000000000000071e+01 4.915460000000000385e+00
2.510000000000000142e+01 9.437569999999999126e+00
2.514999999999999858e+01 1.968215999999999966e+01
2.519999999999999929e+01 6.808180000000000121e+00
2.525000000000000000e+01 5.385189999999999699e+00
2.530000000000000071e+01 9.364010000000000389e+00
2.535000000000000142e+01 6.564079999999999693e+00
2.539999999999999858e+01 1.771846000000000032e+01
2.544999999999999929e+01 4.249859999999999971e+00
2.550000000000000000e+01 4.953129999999999811e+00
2.555000000000000071e+01 5.762760000000000105e+00
2.560000000000000142e+01 5.124220000000000219e+00
2.564999999999999858e+01 1.805445999999999884e+01
2.569999999999999929e+01 3.115182000000000073e+01
2.575000000000000000e+01 1.987253000000000114e+01
2.580000000000000071e+01 1.126003000000000043e+01
2.585000000000000142e+01 5.140139999999999709e+00
2.589999999999999858e+01 5.580919999999999881e+00
2.594999999999999929e+01 7.545950000000000379e+00
2.600000000000000000e+01 4.816110000000000113e+00
2.605000000000000071e+01 5.694549999999999557e+00
2.610000000000000142e+01 1.955270000000000152e+01
2.614999999999999858e+01 5.777074999999999960e+01
2.619999999999999929e+01 6.189079999999999693e+00
2.625000000000000000e+01 5.369860000000000078e+00
2.630000000000000071e+01 1.050835000000000008e+01
2.635000000000000142e+01 4.450910000000000366e+00
2.639999999999999858e+01 2.691611999999999938e+01
2.644999999999999929e+01 4.868759999999999977e+00
2.650000000000000000e+01 6.150330000000000297e+00
2.655000000000000071e+01 9.022759999999999891e+00
2.660000000000000142e+01 6.995623999999999398e+01
2.664999999999999858e+01 9.170859999999999346e+00
2.669999999999999929e+01 1.690840000000000032e+01
2.675000000000000000e+01 4.031862000000000279e+01
2.680000000000000071e+01 2.656177999999999884e+01
2.685000000000000142e+01 7.622090000000000032e+00
2.689999999999999858e+01 1.891300000000000026e+01
2.694999999999999929e+01 1.406376000000000026e+01
2.700000000000000000e+01 6.463930000000000398e+00
2.705000000000000071e+01 1.731409999999999894e+00
2.710000000000000142e+01 3.832289999999999974e+00
2.714999999999999858e+01 4.997090000000000032e+00
2.719999999999999929e+01 1.995710000000000095e+00
2.725000000000000000e+01 2.727980000000000071e+00
2.730000000000000071e+01 5.677310000000000301e+00
2.735000000000000142e+01 1.101488999999999940e+01
2.739999999999999858e+01 1.799961000000000055e+01
2.744999999999999929e+01 1.020082999999999984e+01
2.750000000000000000e+01 9.868069999999999453e+00
2.755000000000000071e+01 1.690767999999999915e+01
2.760000000000000142e+01 3.616039999999999921e+00
2.764999999999999858e+01 4.469470000000000276e+00
2.769999999999999929e+01 2.672509999999999941e+00
2.775000000000000000e+01 9.996330000000000382e+00
2.780000000000000071e+01 1.444525999999999932e+01
2.785000000000000142e+01 4.663249999999999673e+00
2.789999999999999858e+01 3.632270000000000110e+00
2.794999999999999929e+01 3.933739999999999792e+00
2.800000000000000000e+01 2.007979999999999876e+00
2.805000000000000071e+01 4.049990000000000201e+00
2.810000000000000142e+01 2.558549999999999880e+00
2.814999999999999858e+01 6.911780000000000257e+00
2.819999999999999929e+01 5.348559999999999981e+00
2.825000000000000000e+01 6.565750000000000419e+00
2.830000000000000071e+01 4.253370000000000317e+00
2.835000000000000142e+01 8.481249999999999289e+00
2.839999999999999858e+01 8.940929999999999822e+00
2.844999999999999929e+01 2.963029999999999831e+00
2.850000000000000000e+01 5.500840000000000174e+00
2.855000000000000071e+01 9.580069999999999197e+00
2.860000000000000142e+01 2.629560000000000120e+00
2.864999999999999858e+01 3.257740000000000080e+00
2.869999999999999929e+01 5.023460000000000036e+00
2.875000000000000000e+01 2.655380000000000074e+00
2.880000000000000071e+01 2.802869999999999973e+00
2.885000000000000142e+01 1.258419999999999916e+01
2.889999999999999858e+01 4.468090000000000117e+00
2.894999999999999929e+01 5.439350000000000129e+00
2.900000000000000000e+01 4.283290000000000042e+00
2.905000000000000071e+01 2.794669999999999987e+00
2.910000000000000142e+01 6.775360000000000049e+00
2.914999999999999858e+01 2.068881000000000014e+01
2.919999999999999929e+01 4.587159999999999904e+00
2.925000000000000000e+01 1.136937999999999960e+01
2.930000000000000071e+01 6.983990000000000364e+00
2.935000000000000142e+01 1.499156999999999940e+01
2.939999999999999858e+01 4.910269999999999690e+00
2.944999999999999929e+01 1.889890000000000070e+00
2.950000000000000000e+01 6.303390000000000271e+00
2.955000000000000071e+01 1.123700999999999972e+01
2.960000000000000142e+01 2.373810000000000198e+00
2.964999999999999858e+01 2.256081000000000003e+01
2.969999999999999929e+01 3.912599999999999856e+00
2.975000000000000000e+01 2.419586999999999932e+01
2.980000000000000071e+01 3.529560000000000031e+00
2.985000000000000142e+01 5.441589999999999705e+00
2.989999999999999858e+01 2.624104000000000170e+01
2.994999999999999929e+01 1.985761000000000109e+01
3.000000000000000000e+01 5.644700000000000273e+00
3.005000000000000071e+01 6.377819999999999823e+00
3.010000000000000142e+01 6.869320000000000093e+00
3.014999999999999858e+01 1.206475000000000009e+01
3.019999999999999929e+01 2.652309999999999945e+00
3.025000000000000000e+01 2.493900000000000006e+00
3.030000000000000071e+01 8.425330000000000652e+00
3.035000000000000142e+01 6.586450000000000138e+00
3.039999999999999858e+01 3.531109999999999971e+00
3.044999999999999929e+01 6.507880000000000109e+00
3.050000000000000000e+01 5.696819999999999773e+00
3.055000000000000071e+01 7.725600000000000023e+00
3.060000000000000142e+01 1.457789999999999964e+01
3.064999999999999858e+01 2.923509999999999831e+00
3.069999999999999929e+01 3.080579999999999874e+00
3.075000000000000000e+01 3.160010000000000208e+00
3.080000000000000071e+01 3.811729999999999841e+00
3.085000000000000142e+01 4.762699999999999712e+00
3.089999999999999858e+01 3.611530000000000129e+00
3.094999999999999929e+01 9.849830000000000751e+00
3.100000000000000000e+01 4.874419999999999753e+00
3.105000000000000071e+01 5.147630000000000372e+00
3.110000000000000142e+01 8.364860000000000184e+00
3.114999999999999858e+01 1.727565999999999846e+01
3.119999999999999929e+01 1.117048999999999914e+01
3.125000000000000000e+01 5.425830000000000375e+00
3.130000000000000071e+01 9.560859999999999914e+00
3.135000000000000142e+01 1.054893999999999998e+01
3.139999999999999858e+01 2.514839999999999964e+00
3.144999999999999929e+01 1.308802999999999983e+01
3.150000000000000000e+01 1.515450000000000053e+01
3.155000000000000071e+01 1.558148000000000089e+01
3.160000000000000142e+01 4.576319999999999943e+00
3.164999999999999858e+01 1.114244000000000057e+01
3.169999999999999929e+01 5.951290000000000191e+00
3.175000000000000000e+01 1.912600000000000078e+00
3.180000000000000071e+01 1.398223999999999911e+01
3.185000000000000142e+01 1.045606000000000080e+01
3.189999999999999858e+01 3.465349999999999930e+00
3.194999999999999929e+01 9.826560000000000628e+00
3.200000000000000000e+01 6.299199999999999910e+00
3.204999999999999716e+01 1.773590000000000089e+01
3.210000000000000142e+01 1.025835000000000008e+01
3.214999999999999858e+01 2.926200000000000134e+00
3.220000000000000284e+01 5.355000000000000426e+00
3.225000000000000000e+01 2.592630000000000212e+00
3.229999999999999716e+01 8.020789999999999864e+00
3.235000000000000142e+01 9.313800000000000523e+00
3.239999999999999858e+01 3.502670000000000172e+00
3.245000000000000284e+01 3.424819999999999975e+00
3.250000000000000000e+01 4.284629999999999939e+00
3.254999999999999716e+01 4.734770000000000145e+00
3.260000000000000142e+01 1.300746999999999964e+01
3.264999999999999858e+01 9.403679999999999595e+00
3.270000000000000284e+01 3.289210000000000189e+00
3.275000000000000000e+01 5.400150000000000006e+00
3.279999999999999716e+01 3.430099999999999927e+00
3.285000000000000142e+01 1.567474999999999952e+01
3.289999999999999858e+01 2.163963000000000036e+01
3.295000000000000284e+01 3.816790000000000127e+00
3.300000000000000000e+01 4.263029999999999653e+00
3.304999999999999716e+01 1.422911000000000037e+01
3.310000000000000142e+01 3.549483000000000033e+01
3.314999999999999858e+01 7.533470000000000333e+00
3.320000000000000284e+01 3.410219999999999807e+00
3.325000000000000000e+01 3.122459999999999791e+00
3.329999999999999716e+01 3.654599999999999849e+00
3.335000000000000142e+01 5.199620000000000353e+00
3.339999999999999858e+01 8.527870000000000061e+00
3.345000000000000284e+01 1.244688999999999979e+01
3.350000000000000000e+01 7.960810000000000386e+00
3.354999999999999716e+01 7.106150000000000411e+00
3.360000000000000142e+01 1.098694000000000059e+01
3.364999999999999858e+01 2.287640000000000118e+00
3.370000000000000284e+01 2.097347999999999857e+01
3.375000000000000000e+01 1.716488999999999976e+01
3.379999999999999716e+01 1.362847000000000008e+01
3.385000000000000142e+01 1.432292999999999950e+01
3.389999999999999858e+01 1.334598000000000084e+01
3.395000000000000284e+01 2.147468999999999895e+01
3.400000000000000000e+01 7.919360000000000177e+00
3.404999999999999716e+01 1.433897999999999939e+01
3.410000000000000142e+01 1.216933000000000042e+01
3.414999999999999858e+01 5.102020999999999873e+01
3.420000000000000284e+01 1.705321999999999960e+01
3.425000000000000000e+01 1.351055999999999990e+01
3.429999999999999716e+01 5.081339999999999968e+00
3.435000000000000142e+01 9.561059999999999448e+00
3.439999999999999858e+01 5.552331999999999823e+01
3.445000000000000284e+01 1.438033000000000072e+01
3.450000000000000000e+01 8.168622999999999479e+01
3.454999999999999716e+01 1.797639999999999905e+00
3.460000000000000142e+01 1.763157999999999959e+01
3.464999999999999858e+01 1.490113000000000021e+01
3.470000000000000284e+01 1.352243999999999957e+01
3.475000000000000000e+01 1.099515000000000065e+01
3.479999999999999716e+01 4.894980999999999938e+01
3.485000000000000142e+01 3.043827999999999889e+01
3.489999999999999858e+01 4.972146000000000043e+01
3.495000000000000284e+01 1.527116999999999969e+01
3.500000000000000000e+01 1.182550499999999971e+02
3.504999999999999716e+01 8.694919999999999760e+00
3.510000000000000142e+01 1.235995999999999917e+01
3.514999999999999858e+01 8.785660000000000025e+00
3.520000000000000284e+01 1.903894999999999982e+01
3.525000000000000000e+01 6.538400000000000212e+00
3.529999999999999716e+01 7.431579999999999586e+01
3.535000000000000142e+01 2.050884999999999891e+01
3.539999999999999858e+01 6.542460000000000164e+00
3.545000000000000284e+01 1.853898999999999830e+01
3.550000000000000000e+01 2.230180999999999969e+01
3.554999999999999716e+01 1.737781000000000020e+01
3.560000000000000142e+01 2.129306000000000054e+01
3.564999999999999858e+01 7.401049999999999685e+00
3.570000000000000284e+01 3.359463000000000221e+01
3.575000000000000000e+01 8.490151000000000181e+01
3.579999999999999716e+01 4.058035999999999888e+01
3.585000000000000142e+01 6.906100000000000350e+00
3.589999999999999858e+01 3.661721000000000004e+01
3.595000000000000284e+01 2.168553999999999959e+01
3.600000000000000000e+01 1.403603999999999985e+01
3.604999999999999716e+01 4.424307000000000301e+01
3.610000000000000142e+01 3.610391700000000128e+02
3.614999999999999858e+01 1.265586000000000055e+01
3.620000000000000284e+01 1.551013999999999982e+01
3.625000000000000000e+01 5.546730999999999767e+01
3.629999999999999716e+01 7.126079000000000008e+01
3.635000000000000142e+01 2.087736999999999910e+01
3.639999999999999858e+01 4.011787000000000347e+01
3.645000000000000284e+01 4.420991000000000071e+01
3.650000000000000000e+01 3.113307000000000002e+01
3.654999999999999716e+01 1.445104000000000077e+01
3.660000000000000142e+01 4.486328000000000316e+01
3.664999999999999858e+01 2.053162999999999982e+01
3.670000000000000284e+01 2.798176000000000130e+01
3.675000000000000000e+01 2.442914999999999992e+01
3.679999999999999716e+01 2.327449999999999974e+01
3.685000000000000142e+01 5.097225999999999857e+01
3.689999999999999858e+01 2.457477000000000089e+01
3.695000000000000284e+01 2.284223000000000070e+01
3.700000000000000000e+01 2.365605000000000047e+01
3.704999999999999716e+01 1.279565000000000019e+01
3.710000000000000142e+01 6.047558999999999685e+01
3.714999999999999858e+01 3.289072000000000173e+01
3.720000000000000284e+01 1.977627999999999986e+01
3.725000000000000000e+01 1.961510000000000176e+01
3.729999999999999716e+01 4.474383999999999872e+01
3.735000000000000142e+01 1.910786999999999836e+01
3.739999999999999858e+01 2.830765999999999849e+01
3.745000000000000284e+01 4.534268999999999750e+01
3.750000000000000000e+01 1.411909999999999954e+01
3.754999999999999716e+01 2.973648000000000025e+01
3.760000000000000142e+01 1.913185000000000002e+01
3.764999999999999858e+01 3.506172999999999718e+01
3.770000000000000284e+01 2.921402000000000143e+01
3.775000000000000000e+01 2.217079999999999984e+01
3.779999999999999716e+01 2.312927000000000177e+01
3.785000000000000142e+01 1.616521999999999935e+02
3.789999999999999858e+01 1.049750000000000050e+01
3.795000000000000284e+01 3.521143000000000001e+01
3.800000000000000000e+01 7.773249999999999993e+00
3.804999999999999716e+01 5.058609999999999829e+00
3.810000000000000142e+01 2.107649999999999935e+01
3.814999999999999858e+01 3.549248000000000047e+01
3.820000000000000284e+01 5.221674999999999756e+01
3.825000000000000000e+01 8.541819999999999524e+00
3.829999999999999716e+01 1.480165000000000042e+01
3.835000000000000142e+01 5.353255999999999659e+01
3.839999999999999858e+01 8.373140999999999678e+01
3.845000000000000284e+01 1.321712999999999916e+01
3.850000000000000000e+01 3.631616000000000355e+01
3.854999999999999716e+01 2.033267999999999986e+01
3.860000000000000142e+01 1.248737000000000030e+01
3.864999999999999858e+01 4.713635000000000019e+01
3.870000000000000284e+01 1.262615000000000087e+01
3.875000000000000000e+01 5.493251999999999668e+01
3.879999999999999716e+01 2.467630000000000123e+01
3.885000000000000142e+01 1.004059799999999996e+02
3.889999999999999858e+01 4.391470000000000340e+01
3.895000000000000284e+01 2.993854999999999933e+01
3.900000000000000000e+01 9.369908999999999821e+01
3.904999999999999716e+01 2.409187000000000012e+01
3.910000000000000142e+01 1.795243999999999929e+01
3.914999999999999858e+01 2.230267999999999873e+01
3.920000000000000284e+01 1.967115000000000080e+01
3.925000000000000000e+01 1.473046000000000078e+01
3.929999999999999716e+01 1.567611999999999917e+01
3.935000000000000142e+01 1.175439000000000078e+01
3.939999999999999858e+01 5.862557000000000329e+01
3.945000000000000284e+01 5.881085000000000207e+01
3.950000000000000000e+01 8.835829999999999629e+00
3.954999999999999716e+01 4.899875999999999721e+01
3.960000000000000142e+01 3.312353000000000236e+01
3.964999999999999858e+01 3.103335999999999828e+01
3.970000000000000284e+01 7.967660000000000409e+00
3.975000000000000000e+01 4.340823000000000320e+01
3.979999999999999716e+01 5.052810000000000024e+00
3.985000000000000142e+01 1.378635000000000055e+01
3.989999999999999858e+01 4.188927999999999940e+01
3.995000000000000284e+01 7.222260000000000346e+00
4.000000000000000000e+01 7.945915999999999713e+01
4.004999999999999716e+01 3.559508999999999901e+01
4.010000000000000142e+01 5.540029999999999788e+00
4.014999999999999858e+01 5.377489999999999881e+00
4.020000000000000284e+01 5.163915999999999684e+01
4.025000000000000000e+01 2.964686999999999983e+01
4.029999999999999716e+01 3.084190999999999860e+01
4.035000000000000142e+01 2.664463999999999899e+01
4.039999999999999858e+01 9.538970000000000837e+00
4.045000000000000284e+01 4.014311000000000007e+01
4.050000000000000000e+01 8.736990000000000478e+00
4.054999999999999716e+01 8.957470000000000709e+00
4.060000000000000142e+01 1.235135000000000005e+01
4.064999999999999858e+01 7.063880000000000159e+00
4.070000000000000284e+01 3.219373000000000218e+01
4.075000000000000000e+01 1.393000999999999934e+01
4.079999999999999716e+01 1.220297000000000054e+01
4.085000000000000142e+01 1.274810000000000088e+01
4.089999999999999858e+01 4.112066999999999695e+01
4.095000000000000284e+01 1.328299999999999947e+01
4.100000000000000000e+01 2.130385000000000062e+01
4.104999999999999716e+01 1.067866000000000071e+01
4.110000000000000142e+01 1.067047999999999952e+01
4.114999999999999858e+01 3.794740000000000002e+00
4.120000000000000284e+01 1.223522999999999961e+01
4.125000000000000000e+01 1.637230999999999881e+01
4.129999999999999716e+01 1.321523999999999965e+01
4.135000000000000142e+01 3.167789000000000144e+01
4.139999999999999858e+01 7.588639999999999830e+00
4.145000000000000284e+01 6.260750999999999777e+01
4.150000000000000000e+01 1.879695999999999856e+01
4.154999999999999716e+01 6.857050000000000090e+00
4.160000000000000142e+01 2.243771999999999878e+01
4.164999999999999858e+01 6.534099999999999575e+00
4.170000000000000284e+01 1.102500000000000036e+01
4.175000000000000000e+01 2.648047000000000040e+01
4.179999999999999716e+01 2.064650999999999925e+01
4.185000000000000142e+01 2.693552999999999997e+01
4.189999999999999858e+01 2.718671000000000149e+01
4.195000000000000284e+01 1.467464000000000013e+01
4.200000000000000000e+01 1.028944000000000081e+01
4.204999999999999716e+01 1.306431000000000076e+01
4.210000000000000142e+01 3.695262999999999920e+01
4.214999999999999858e+01 1.529109599999999887e+02
4.220000000000000284e+01 3.669476999999999833e+01
4.225000000000000000e+01 6.933609999999999829e+00
4.229999999999999716e+01 2.866660999999999859e+01
4.235000000000000142e+01 2.596357000000000070e+01
4.239999999999999858e+01 4.127586000000000155e+01
4.245000000000000284e+01 1.873214000000000112e+01
4.250000000000000000e+01 2.115587999999999980e+01
4.254999999999999716e+01 3.772872000000000270e+01
4.260000000000000142e+01 2.123858999999999853e+01
4.264999999999999858e+01 3.175778999999999996e+01
4.270000000000000284e+01 3.532361999999999824e+01
4.275000000000000000e+01 3.030761000000000038e+01
4.279999999999999716e+01 2.796276999999999902e+01
4.285000000000000142e+01 3.190611000000000175e+01
4.289999999999999858e+01 3.559958999999999918e+01
4.295000000000000284e+01 1.590159000000000056e+01
4.300000000000000000e+01 2.269306999999999874e+01
4.304999999999999716e+01 3.788349999999999795e+01
4.310000000000000142e+01 2.529858000000000118e+01
4.314999999999999858e+01 4.963884999999999792e+01
4.320000000000000284e+01 1.684787000000000035e+01
4.325000000000000000e+01 3.606018000000000256e+01
4.329999999999999716e+01 4.419695000000000107e+01
4.335000000000000142e+01 3.780015999999999821e+01
4.339999999999999858e+01 3.706230000000000047e+01
4.345000000000000284e+01 4.576030000000000086e+01
4.350000000000000000e+01 3.646168999999999727e+01
4.354999999999999716e+01 2.567089999999999961e+01
4.360000000000000142e+01 2.321519999999999939e+01
4.364999999999999858e+01 1.066161999999999921e+01
4.370000000000000284e+01 2.327212000000000103e+01
4.375000000000000000e+01 2.152119000000000071e+01
4.379999999999999716e+01 3.020712999999999937e+01
4.385000000000000142e+01 2.543461999999999890e+01
4.389999999999999858e+01 3.167989999999999995e+01
4.395000000000000284e+01 1.158258999999999972e+01
4.400000000000000000e+01 2.538757999999999981e+01
4.404999999999999716e+01 1.507158000000000087e+01
4.410000000000000142e+01 3.159543000000000035e+01
4.414999999999999858e+01 4.635235000000000127e+01
4.420000000000000284e+01 1.386217000000000077e+01
4.425000000000000000e+01 3.139192999999999856e+01
4.429999999999999716e+01 3.233867999999999654e+01
4.435000000000000142e+01 5.518334000000000117e+01
4.439999999999999858e+01 3.380830999999999875e+01
4.445000000000000284e+01 2.600568000000000168e+01
4.450000000000000000e+01 2.424162000000000106e+01
4.454999999999999716e+01 1.797995999999999839e+01
4.460000000000000142e+01 3.403354000000000212e+01
4.464999999999999858e+01 2.685097000000000023e+01
4.470000000000000284e+01 3.682303000000000281e+01
4.475000000000000000e+01 4.250600000000000023e+01
4.479999999999999716e+01 2.093196999999999974e+01
4.485000000000000142e+01 1.898939999999999984e+01
4.489999999999999858e+01 5.924613999999999692e+01
4.495000000000000284e+01 7.162314000000000647e+01
4.500000000000000000e+01 2.523665000000000092e+01
4.504999999999999716e+01 5.306595000000000084e+01
4.510000000000000142e+01 4.738029999999999831e+01
4.514999999999999858e+01 1.331855999999999973e+01
4.520000000000000284e+01 3.375048999999999921e+01
4.525000000000000000e+01 3.744548999999999950e+01
4.529999999999999716e+01 4.023996999999999957e+01
4.535000000000000142e+01 8.323778000000000077e+01
4.539999999999999858e+01 3.398396000000000328e+01
4.545000000000000284e+01 2.200409000000000148e+01
4.550000000000000000e+01 3.155022999999999911e+01
4.554999999999999716e+01 9.429899999999999949e+00
4.560000000000000142e+01 1.902740999999999971e+01
4.564999999999999858e+01 1.087317999999999962e+01
4.570000000000000284e+01 5.538604999999999734e+01
4.575000000000000000e+01 3.325670999999999822e+01
4.579999999999999716e+01 2.007715999999999923e+01
4.585000000000000142e+01 1.984900000000000020e+01
4.589999999999999858e+01 2.494039000000000073e+01
4.595000000000000284e+01 1.966760999999999981e+01
4.600000000000000000e+01 4.457080000000000375e+00
4.604999999999999716e+01 1.424784000000000006e+01
4.610000000000000142e+01 9.063819999999999766e+00
4.614999999999999858e+01 1.618855999999999895e+01
4.620000000000000284e+01 1.568091000000000079e+01
4.625000000000000000e+01 2.062772999999999968e+01
4.629999999999999716e+01 4.748695000000000022e+01
4.635000000000000142e+01 2.946235000000000070e+01
4.639999999999999858e+01 2.454716000000000165e+01
4.645000000000000284e+01 9.693429999999999325e+00
4.650000000000000000e+01 2.369444000000000017e+01
4.654999999999999716e+01 2.280520999999999887e+01
4.660000000000000142e+01 1.828313999999999950e+01
4.664999999999999858e+01 3.636386999999999858e+01
4.670000000000000284e+01 1.614183999999999841e+01
4.675000000000000000e+01 1.792794999999999916e+01
4.679999999999999716e+01 8.666079999999999117e+00
4.685000000000000142e+01 9.638889999999999958e+00
4.689999999999999858e+01 4.401941000000000059e+01
4.695000000000000284e+01 2.202243999999999957e+01
4.700000000000000000e+01 1.188166999999999973e+01
4.704999999999999716e+01 2.354262999999999906e+01
4.710000000000000142e+01 1.038911000000000051e+01
4.714999999999999858e+01 9.475039999999999907e+00
4.720000000000000284e+01 2.942959000000000103e+01
4.725000000000000000e+01 1.522766999999999982e+01
4.729999999999999716e+01 3.339354999999999762e+01
4.735000000000000142e+01 7.789500000000000313e+00
4.739999999999999858e+01 1.337785000000000046e+01
4.745000000000000284e+01 4.662250000000000227e+00
4.750000000000000000e+01 3.153669999999999973e+00
4.754999999999999716e+01 1.410739000000000054e+01
4.760000000000000142e+01 1.143333999999999939e+01
4.764999999999999858e+01 5.636169999999999902e+00
4.770000000000000284e+01 1.541446000000000005e+01
4.775000000000000000e+01 6.700129999999999697e+00
4.779999999999999716e+01 1.312889000000000017e+01
4.785000000000000142e+01 4.753199999999999648e+00
4.789999999999999858e+01 3.842410000000000103e+00
4.795000000000000284e+01 1.240751999999999988e+01
4.800000000000000000e+01 1.972251999999999938e+01
4.804999999999999716e+01 4.245709000000000088e+01
4.810000000000000142e+01 1.826598999999999862e+01
4.814999999999999858e+01 1.376271999999999984e+01
4.820000000000000284e+01 4.297489999999999810e+00
4.825000000000000000e+01 3.638371000000000066e+01
4.829999999999999716e+01 6.355240000000000222e+00
4.835000000000000142e+01 1.473991999999999969e+01
4.839999999999999858e+01 1.045363000000000042e+01
4.845000000000000284e+01 4.014190000000000147e+00
4.850000000000000000e+01 2.293486000000000047e+01
4.854999999999999716e+01 9.051909999999999457e+00
4.860000000000000142e+01 9.487659999999999982e+00
4.864999999999999858e+01 1.983739999999999881e+01
4.870000000000000284e+01 1.937009000000000114e+01
4.875000000000000000e+01 3.231526999999999816e+01
4.879999999999999716e+01 1.721684000000000125e+01
4.885000000000000142e+01 2.225281999999999982e+01
4.889999999999999858e+01 3.475301999999999936e+01
4.895000000000000284e+01 2.552494000000000085e+01
4.900000000000000000e+01 2.091285999999999845e+01
4.904999999999999716e+01 4.099676000000000187e+01
4.910000000000000142e+01 4.690664000000000300e+01
4.914999999999999858e+01 3.476646000000000214e+01
4.920000000000000284e+01 3.402411000000000030e+01
4.925000000000000000e+01 3.959393000000000029e+01
4.929999999999999716e+01 2.772721999999999909e+01
4.935000000000000142e+01 5.086692000000000036e+01
4.939999999999999858e+01 4.724725999999999715e+01
4.945000000000000284e+01 3.481703999999999866e+01
4.950000000000000000e+01 3.166889000000000109e+01
4.954999999999999716e+01 5.448176000000000130e+01
4.960000000000000142e+01 5.566075000000000017e+01
4.964999999999999858e+01 4.333879999999999910e+01
4.970000000000000284e+01 5.069100000000000250e+01
4.975000000000000000e+01 2.738773000000000124e+01
4.979999999999999716e+01 1.667260999999999882e+01
4.985000000000000142e+01 2.381294000000000111e+01
4.989999999999999858e+01 3.234347999999999956e+01
4.995000000000000284e+01 2.600653000000000148e+01
5.000000000000000000e+01 1.627911999999999892e+01
5.004999999999999716e+01 2.315524999999999878e+01
5.010000000000000142e+01 9.401640000000000441e+00
5.014999999999999858e+01 2.507569000000000159e+01
5.020000000000000284e+01 2.437759000000000142e+01
5.025000000000000000e+01 7.470240000000000435e+00
5.029999999999999716e+01 1.936701000000000050e+01
5.035000000000000142e+01 3.803276000000000323e+01
5.039999999999999858e+01 2.948695999999999984e+01
5.045000000000000284e+01 5.196533999999999764e+01
5.050000000000000000e+01 1.547551999999999950e+01
5.054999999999999716e+01 9.783189999999999387e+00
5.060000000000000142e+01 3.523984000000000094e+01
5.064999999999999858e+01 1.509852000000000061e+01
5.070000000000000284e+01 1.154975999999999914e+01
5.075000000000000000e+01 2.474841999999999942e+01
5.079999999999999716e+01 3.375070000000000014e+00
5.085000000000000142e+01 1.743391000000000091e+01
5.089999999999999858e+01 1.687629999999999963e+00
5.095000000000000284e+01 4.380040000000000155e+00
5.100000000000000000e+01 1.652840000000000131e+01
5.104999999999999716e+01 1.772615000000000052e+01
5.110000000000000142e+01 5.415840000000000209e+00
5.114999999999999858e+01 1.765295000000000059e+01
5.120000000000000284e+01 8.221180000000000376e+00
5.125000000000000000e+01 2.471912000000000020e+01
5.129999999999999716e+01 1.311683000000000021e+01
5.135000000000000142e+01 3.387371000000000265e+01
5.139999999999999858e+01 2.494179000000000102e+01
5.145000000000000284e+01 4.071123000000000047e+01
5.150000000000000000e+01 4.360748000000000246e+01
5.154999999999999716e+01 2.043481999999999843e+01
5.160000000000000142e+01 8.812239999999999185e+00
5.164999999999999858e+01 2.233614000000000033e+01
5.170000000000000284e+01 1.593312000000000062e+01
5.175000000000000000e+01 1.638662000000000063e+01
5.179999999999999716e+01 1.319725999999999999e+01
5.185000000000000142e+01 3.310329999999999728e+01
5.189999999999999858e+01 1.815285000000000082e+01
5.195000000000000284e+01 1.416648999999999958e+01
5.200000000000000000e+01 5.072770000000000223e+00
5.204999999999999716e+01 5.631929999999999659e+00
5.210000000000000142e+01 1.145878000000000085e+01
5.214999999999999858e+01 3.509454999999999814e+01
5.220000000000000284e+01 1.491464999999999996e+01
5.225000000000000000e+01 4.183779999999999610e+00
5.229999999999999716e+01 6.541389999999999816e+00
5.235000000000000142e+01 4.222739999999999938e+00
5.239999999999999858e+01 3.045754000000000161e+01
5.245000000000000284e+01 1.264808000000000021e+01
5.250000000000000000e+01 1.095151000000000074e+01
5.254999999999999716e+01 4.775879999999999903e+00
5.260000000000000142e+01 9.927839999999999776e+00
5.264999999999999858e+01 5.807140000000000413e+00
5.270000000000000284e+01 1.987268999999999863e+01
5.275000000000000000e+01 1.593837000000000081e+01
5.279999999999999716e+01 1.860194999999999865e+01
5.285000000000000142e+01 2.704953000000000074e+01
5.289999999999999858e+01 1.278938999999999915e+01
5.295000000000000284e+01 4.554949999999999832e+00
5.300000000000000000e+01 1.745004000000000133e+01
5.304999999999999716e+01 2.489939999999999998e+01
5.310000000000000142e+01 6.437619999999999898e+00
5.314999999999999858e+01 1.045695000000000086e+01
5.320000000000000284e+01 1.905323999999999884e+01
5.325000000000000000e+01 2.047843999999999909e+01
5.329999999999999716e+01 7.296070000000000277e+00
5.335000000000000142e+01 1.258421000000000056e+01
5.339999999999999858e+01 1.053454999999999941e+01
5.345000000000000284e+01 5.198389999999999844e+00
5.350000000000000000e+01 1.976620000000000044e+00
5.354999999999999716e+01 6.160720000000000418e+00
5.360000000000000142e+01 8.627179999999999183e+00
5.364999999999999858e+01 1.660867999999999967e+01
5.370000000000000284e+01 3.367625000000000313e+01
5.375000000000000000e+01 6.089959999999999596e+00
5.379999999999999716e+01 5.091420000000000279e+00
5.385000000000000142e+01 1.902940999999999860e+01
5.389999999999999858e+01 1.181606999999999985e+01
5.395000000000000284e+01 3.981339999999999879e+00
5.400000000000000000e+01 8.127110000000000056e+00
5.404999999999999716e+01 7.330000000000000071e+00
5.410000000000000142e+01 1.212958000000000069e+01
5.414999999999999858e+01 1.425882999999999967e+01
5.420000000000000284e+01 1.616338000000000008e+01
5.425000000000000000e+01 1.324418999999999969e+01
5.429999999999999716e+01 9.439740000000000464e+00
5.435000000000000142e+01 5.930629999999999846e+00
5.439999999999999858e+01 2.738126000000000104e+01
5.445000000000000284e+01 1.246396000000000015e+01
5.450000000000000000e+01 8.093479999999999563e+00
5.454999999999999716e+01 2.965279999999999916e+01
5.460000000000000142e+01 9.239890000000000825e+00
5.464999999999999858e+01 3.722659999999999858e+00
5.470000000000000284e+01 1.849265000000000114e+01
5.475000000000000000e+01 5.094420000000000393e+00
5.479999999999999716e+01 3.530980000000000008e+00
5.485000000000000142e+01 2.991870000000000118e+01
5.489999999999999858e+01 2.112550999999999846e+01
5.495000000000000284e+01 1.643728000000000122e+01
5.500000000000000000e+01 2.592935999999999908e+01
5.504999999999999716e+01 1.075858999999999988e+01
5.510000000000000142e+01 1.801313000000000031e+01
5.514999999999999858e+01 2.390219000000000094e+01
5.520000000000000284e+01 1.294317000000000029e+01
5.525000000000000000e+01 4.654289999999999594e+00
5.529999999999999716e+01 7.662160000000000082e+00
5.535000000000000142e+01 6.160499999999999865e+00
5.539999999999999858e+01 4.706970000000000098e+00
5.545000000000000284e+01 2.419056000000000139e+01
5.550000000000000000e+01 1.325056000000000012e+01
5.554999999999999716e+01 8.564450000000000784e+00
5.560000000000000142e+01 1.699280999999999864e+01
5.564999999999999858e+01 3.204089999999999883e+00
5.570000000000000284e+01 2.663251999999999953e+01
5.575000000000000000e+01 2.735879999999999868e+00
5.579999999999999716e+01 1.143410000000000082e+01
5.585000000000000142e+01 1.437054999999999971e+01
5.589999999999999858e+01 1.837184999999999846e+01
5.595000000000000284e+01 1.859403000000000006e+01
5.600000000000000000e+01 4.235960000000000392e+00
5.604999999999999716e+01 1.770260999999999996e+01
5.610000000000000142e+01 2.249852999999999881e+01
5.614999999999999858e+01 5.389199999999999768e+00
5.620000000000000284e+01 6.839299999999999713e+00
5.625000000000000000e+01 3.730570000000000164e+00
5.629999999999999716e+01 3.975070000000000103e+00
5.635000000000000142e+01 1.367469999999999963e+01
5.639999999999999858e+01 1.374905000000000044e+01
5.645000000000000284e+01 4.326500000000000234e+00
5.650000000000000000e+01 8.581799999999999429e+00
5.654999999999999716e+01 1.062908000000000008e+01
5.660000000000000142e+01 7.397230000000000416e+00
5.664999999999999858e+01 4.413210000000000299e+00
5.670000000000000284e+01 6.734070000000000000e+00
5.675000000000000000e+01 4.101270000000000415e+00
5.679999999999999716e+01 1.882547999999999888e+01
5.685000000000000142e+01 2.799599999999999866e+00
5.689999999999999858e+01 1.265395000000000003e+01
5.695000000000000284e+01 7.129789999999999850e+00
5.700000000000000000e+01 1.491286000000000023e+01
5.704999999999999716e+01 2.726109999999999811e+00
5.710000000000000142e+01 4.187669999999999781e+00
5.714999999999999858e+01 6.813229999999999897e+00
5.720000000000000284e+01 1.151778000000000013e+01
5.725000000000000000e+01 1.729867000000000132e+01
5.729999999999999716e+01 1.394360999999999962e+01
5.735000000000000142e+01 6.342749999999999666e+00
5.739999999999999858e+01 1.543148000000000053e+01
5.745000000000000284e+01 2.035497000000000156e+01
5.750000000000000000e+01 8.596560000000000201e+00
5.754999999999999716e+01 1.429583000000000048e+01
5.760000000000000142e+01 2.445435000000000159e+01
5.764999999999999858e+01 5.054928000000000310e+01
5.770000000000000284e+01 1.589071000000000033e+01
5.775000000000000000e+01 4.846280000000000143e+00
5.779999999999999716e+01 1.058976999999999968e+01
5.785000000000000142e+01 9.647140000000000271e+00
5.789999999999999858e+01 2.520783000000000129e+01
5.795000000000000284e+01 2.162012000000000000e+01
5.800000000000000000e+01 4.080129999999999590e+00
5.804999999999999716e+01 7.206710000000000171e+00
5.810000000000000142e+01 3.045920000000000183e+00
5.814999999999999858e+01 2.116525999999999996e+01
5.820000000000000284e+01 1.213807000000000080e+01
5.825000000000000000e+01 9.478289999999999438e+00
5.829999999999999716e+01 1.445644000000000062e+01
5.835000000000000142e+01 2.324669999999999792e+00
5.839999999999999858e+01 6.504089999999999705e+00
5.845000000000000284e+01 6.878359999999999808e+00
5.850000000000000000e+01 4.380959999999999965e+00
5.854999999999999716e+01 1.405119000000000007e+01
5.860000000000000142e+01 2.918794000000000111e+01
5.864999999999999858e+01 2.731694999999999851e+01
5.870000000000000284e+01 9.964760000000000062e+00
5.875000000000000000e+01 2.001126000000000005e+01
5.879999999999999716e+01 1.201750000000000096e+00
5.885000000000000142e+01 5.038619999999999877e+00
5.889999999999999858e+01 2.091358999999999924e+01
5.895000000000000284e+01 4.891729999999999912e+00
5.900000000000000000e+01 2.403140000000000143e+01
5.904999999999999716e+01 1.902448000000000050e+01
5.910000000000000142e+01 3.407599999999999962e+00
5.914999999999999858e+01 1.312097999999999942e+01
5.920000000000000284e+01 3.560649999999999871e+00
5.925000000000000000e+01 1.469791000000000025e+01
5.929999999999999716e+01 7.072630000000000194e+00
5.935000000000000142e+01 3.563349999999999795e+00
5.939999999999999858e+01 1.996480000000000032e+01
5.945000000000000284e+01 1.415094999999999992e+01
5.950000000000000000e+01 3.902299999999999880e+00
5.954999999999999716e+01 2.181071000000000026e+01
5.960000000000000142e+01 7.930480000000000196e+00
5.964999999999999858e+01 2.606139999999999901e+00
5.970000000000000284e+01 3.851609999999999978e+00
5.975000000000000000e+01 1.387068999999999974e+01
5.979999999999999716e+01 5.848069999999999879e+00
5.985000000000000142e+01 2.250073000000000079e+01
5.989999999999999858e+01 3.438998999999999739e+01
5.995000000000000284e+01 1.303360000000000074e+00
6.000000000000000000e+01 2.016442999999999941e+01
6.004999999999999716e+01 9.168549999999999756e+00
6.010000000000000142e+01 3.763790000000000191e+00
6.014999999999999858e+01 9.200400000000000134e+00
6.020000000000000284e+01 4.470180000000000042e+00
6.025000000000000000e+01 1.002111000000000018e+01
6.029999999999999716e+01 1.281631999999999927e+01
6.035000000000000142e+01 1.121589999999999954e+01
6.039999999999999858e+01 5.760430000000000383e+00
6.045000000000000284e+01 7.571589999999999598e+00
6.050000000000000000e+01 4.596529999999999561e+00
6.054999999999999716e+01 1.075267000000000017e+01
6.060000000000000142e+01 6.011239999999999917e+00
6.064999999999999858e+01 1.028633999999999915e+01
6.070000000000000284e+01 1.856940000000000035e+00
6.075000000000000000e+01 9.610540000000000305e+00
6.079999999999999716e+01 5.235560000000000436e+00
6.085000000000000142e+01 2.005233000000000132e+01
6.089999999999999858e+01 1.328733000000000075e+01
6.095000000000000284e+01 1.144980999999999938e+01
6.100000000000000000e+01 3.835370000000000168e+00
6.104999999999999716e+01 2.193239999999999856e+00
6.110000000000000142e+01 3.018909999999999982e+00
6.114999999999999858e+01 3.456020000000000092e+00
6.120000000000000284e+01 1.177894000000000041e+01
6.125000000000000000e+01 1.782085000000000008e+01
6.129999999999999716e+01 7.787079999999999558e+00
6.135000000000000142e+01 3.974709999999999965e+00
6.139999999999999858e+01 8.391220000000000567e+00
6.145000000000000284e+01 4.216020000000000323e+00
6.150000000000000000e+01 9.634589999999999321e+00
6.154999999999999716e+01 8.540710000000000690e+00
6.160000000000000142e+01 5.221169999999999867e+00
6.164999999999999858e+01 4.962950000000000195e+00
6.170000000000000284e+01 1.952439999999999953e+00
6.175000000000000000e+01 8.830330000000000013e+00
6.179999999999999716e+01 1.710530000000000106e+00
6.185000000000000142e+01 3.196530000000000094e+00
6.189999999999999858e+01 7.000939999999999941e+00
6.195000000000000284e+01 2.709021999999999863e+01
6.200000000000000000e+01 2.138209999999999944e+00
6.204999999999999716e+01 2.160836000000000112e+01
6.210000000000000142e+01 1.171920000000000073e+01
6.214999999999999858e+01 8.138500000000000512e+00
6.220000000000000284e+01 1.229795000000000016e+01
6.225000000000000000e+01 5.225179999999999936e+00
6.229999999999999716e+01 2.304040000000000088e+00
6.235000000000000142e+01 1.125535999999999959e+01
6.239999999999999858e+01 1.056882000000000055e+01
6.245000000000000284e+01 7.483319999999999972e+00
6.250000000000000000e+01 5.437780000000000058e+00
6.254999999999999716e+01 1.617461000000000126e+01
6.260000000000000142e+01 2.747599999999999820e+00
6.264999999999999858e+01 1.039166999999999952e+01
6.270000000000000284e+01 2.846285999999999916e+01
6.275000000000000000e+01 1.163687999999999967e+01
6.279999999999999716e+01 1.044876999999999967e+01
6.285000000000000142e+01 4.305419999999999803e+00
6.289999999999999858e+01 2.500160000000000160e+00
6.295000000000000284e+01 1.800674000000000063e+01
6.300000000000000000e+01 1.304857999999999940e+01
6.304999999999999716e+01 7.861239999999999561e+00
6.310000000000000142e+01 6.807579999999999742e+00
6.314999999999999858e+01 3.534419999999999895e+00
6.320000000000000284e+01 3.395114000000000232e+01
6.325000000000000000e+01 3.050125999999999848e+01
6.329999999999999716e+01 7.303379999999999761e+00
6.335000000000000142e+01 7.175480000000000302e+00
6.339999999999999858e+01 1.063310000000000066e+01
6.345000000000000284e+01 6.224549999999999805e+00
6.350000000000000000e+01 1.307112000000000052e+01
6.354999999999999716e+01 6.111279999999999824e+00
6.360000000000000142e+01 1.046747000000000050e+01
6.364999999999999858e+01 8.743660000000000210e+00
6.370000000000000284e+01 4.434529999999999639e+00
6.375000000000000000e+01 2.641806000000000054e+01
6.379999999999999716e+01 2.125677999999999912e+01
6.385000000000000142e+01 3.344739999999999824e+00
6.389999999999999858e+01 3.919399999999999995e+00
6.395000000000000284e+01 1.338385000000000069e+01
6.400000000000000000e+01 3.807249999999999801e+00
6.404999999999999716e+01 4.542279999999999873e+00
6.409999999999999432e+01 1.038547999999999938e+01
6.415000000000000568e+01 8.208769999999999456e+00
6.420000000000000284e+01 1.388824999999999932e+01
6.425000000000000000e+01 4.056140000000000079e+00
6.429999999999999716e+01 8.643499999999999517e+00
6.434999999999999432e+01 2.953629999999999978e+00
6.440000000000000568e+01 4.286859999999999893e+00
6.445000000000000284e+01 2.037846000000000046e+01
6.450000000000000000e+01 4.789860000000000007e+00
6.454999999999999716e+01 5.454909999999999926e+00
6.459999999999999432e+01 2.412059999999999871e+00
6.465000000000000568e+01 3.081890000000000018e+00
6.470000000000000284e+01 1.385976999999999926e+01
6.475000000000000000e+01 8.474220000000000752e+00
6.479999999999999716e+01 8.265019999999999811e+00
6.484999999999999432e+01 7.047139999999999738e+00
6.490000000000000568e+01 4.599289999999999878e+00
6.495000000000000284e+01 5.246800000000000352e+00
6.500000000000000000e+01 1.985867000000000004e+01
6.504999999999999716e+01 8.151749999999999829e+00
6.509999999999999432e+01 3.769881999999999778e+01
6.515000000000000568e+01 9.903380000000000294e+00
6.520000000000000284e+01 1.101709999999999967e+00
6.525000000000000000e+01 7.226960000000000051e+00
6.529999999999999716e+01 5.664735999999999905e+01
6.534999999999999432e+01 1.815289999999999893e+01
6.540000000000000568e+01 1.013249000000000066e+01
6.545000000000000284e+01 3.880259999999999820e+00
6.550000000000000000e+01 6.349129999999999718e+00
6.554999999999999716e+01 1.377885000000000026e+01
6.559999999999999432e+01 1.603005999999999887e+01
6.565000000000000568e+01 3.578920000000000101e+00
6.570000000000000284e+01 8.433299999999999130e+00
6.575000000000000000e+01 5.633770000000000167e+00
6.579999999999999716e+01 6.782320000000000348e+00
6.584999999999999432e+01 6.119430000000000369e+00
6.590000000000000568e+01 2.550600000000000200e+00
6.595000000000000284e+01 1.688313000000000130e+01
6.600000000000000000e+01 7.455989999999999895e+00
6.604999999999999716e+01 2.195731999999999928e+01
6.609999999999999432e+01 9.428850000000000620e+00
6.615000000000000568e+01 8.666035999999999717e+01
6.620000000000000284e+01 1.868490999999999858e+01
6.625000000000000000e+01 9.659480000000000288e+00
6.629999999999999716e+01 8.369650000000000034e+00
6.634999999999999432e+01 1.487829999999999941e+01
6.640000000000000568e+01 2.638128000000000029e+01
6.645000000000000284e+01 1.387386799999999880e+02
6.650000000000000000e+01 5.326089999999999769e+00
6.654999999999999716e+01 2.154484000000000066e+01
6.659999999999999432e+01 7.884640000000000093e+00
6.665000000000000568e+01 6.327779999999999738e+00
6.670000000000000284e+01 1.526361999999999952e+01
6.675000000000000000e+01 9.397449999999999193e+00
6.679999999999999716e+01 2.303295999999999921e+01
6.684999999999999432e+01 1.157967999999999975e+01
6.690000000000000568e+01 4.798863000000000056e+01
6.695000000000000284e+01 5.658940000000000303e+00
6.700000000000000000e+01 1.734533000000000058e+01
6.704999999999999716e+01 2.085373999999999839e+01
6.709999999999999432e+01 2.041673000000000116e+01
6.715000000000000568e+01 2.719438999999999851e+01
6.720000000000000284e+01 3.160295999999999950e+01
6.725000000000000000e+01 1.005199999999999960e+01
6.729999999999999716e+01 1.444591999999999921e+01
6.734999999999999432e+01 1.038762000000000008e+01
6.740000000000000568e+01 1.525566000000000066e+01
6.745000000000000284e+01 4.913649999999999629e+00
6.750000000000000000e+01 7.892769999999999619e+00
6.754999999999999716e+01 1.048559000000000019e+01
6.759999999999999432e+01 1.197513999999999967e+01
6.765000000000000568e+01 1.188250000000000028e+01
6.770000000000000284e+01 6.988509999999999778e+00
6.775000000000000000e+01 7.574089999999999989e+00
6.779999999999999716e+01 1.916716999999999871e+01
6.784999999999999432e+01 5.891510000000000247e+00
6.790000000000000568e+01 7.115779999999999994e+00
6.795000000000000284e+01 9.005710000000000548e+00
6.800000000000000000e+01 9.419529999999999959e+00
6.804999999999999716e+01 6.694270000000000387e+00
6.809999999999999432e+01 1.013561999999999941e+01
6.815000000000000568e+01 6.988800000000000345e+00
6.820000000000000284e+01 3.411290000000000155e+00
6.825000000000000000e+01 1.355788000000000082e+01
6.829999999999999716e+01 1.010942999999999969e+01
6.834999999999999432e+01 1.224102000000000068e+01
6.840000000000000568e+01 9.574329999999999785e+00
6.845000000000000284e+01 2.701465999999999923e+01
6.850000000000000000e+01 2.675749999999999851e+00
6.854999999999999716e+01 1.174474999999999980e+01
6.859999999999999432e+01 5.386779999999999902e+00
6.865000000000000568e+01 7.309129999999999683e+00
6.870000000000000284e+01 6.327549999999999564e+00
6.875000000000000000e+01 4.973720000000000141e+00
6.879999999999999716e+01 4.839369999999999727e+00
6.884999999999999432e+01 2.171021000000000001e+01
6.890000000000000568e+01 1.132827999999999946e+01
6.895000000000000284e+01 9.376409999999999911e+00
6.900000000000000000e+01 1.264747000000000021e+01
6.904999999999999716e+01 3.303399999999999892e+00
6.909999999999999432e+01 7.387579999999999814e+00
6.915000000000000568e+01 4.581710000000000171e+00
6.920000000000000284e+01 9.089779999999999305e+00
6.925000000000000000e+01 6.362320000000000420e+00
6.929999999999999716e+01 4.115370000000000417e+00
6.934999999999999432e+01 4.066679999999999851e+00
6.940000000000000568e+01 3.090844999999999843e+01
6.945000000000000284e+01 1.262814999999999976e+01
6.950000000000000000e+01 1.575353999999999921e+01
6.954999999999999716e+01 1.129650000000000043e+00
6.959999999999999432e+01 2.556709999999999816e+00
6.965000000000000568e+01 2.883290000000000131e+00
6.970000000000000284e+01 8.777810000000000556e+00
6.975000000000000000e+01 1.346268000000000065e+01
6.979999999999999716e+01 7.099929999999999630e+00
6.984999999999999432e+01 8.863989999999999370e+00
6.990000000000000568e+01 6.363410000000000011e+00
6.995000000000000284e+01 4.532309999999999839e+00
7.000000000000000000e+01 5.205499999999999794e+00
7.004999999999999716e+01 4.944980000000000153e+00
7.009999999999999432e+01 1.876761000000000124e+01
7.015000000000000568e+01 1.685039000000000087e+01
7.020000000000000284e+01 2.923869999999999969e+00
7.025000000000000000e+01 9.076810000000000045e+00
7.029999999999999716e+01 4.214279999999999582e+00
7.034999999999999432e+01 1.498376000000000019e+01
7.040000000000000568e+01 2.287650999999999968e+01
7.045000000000000284e+01 4.827490000000000059e+00
7.050000000000000000e+01 3.374730999999999881e+01
7.054999999999999716e+01 2.603607999999999834e+01
7.059999999999999432e+01 2.074790000000000134e+01
7.065000000000000568e+01 1.797184999999999988e+01
7.070000000000000284e+01 3.568480999999999881e+01
7.075000000000000000e+01 1.712104000000000070e+01
7.079999999999999716e+01 2.268268000000000129e+01
7.084999999999999432e+01 3.621618000000000137e+01
7.090000000000000568e+01 9.969870000000000232e+00
7.095000000000000284e+01 5.948389999999999844e+00
7.100000000000000000e+01 7.524790000000000312e+00
7.104999999999999716e+01 3.733389999999999986e+00
7.109999999999999432e+01 2.045746000000000109e+01
7.115000000000000568e+01 1.108000999999999969e+01
7.120000000000000284e+01 4.012147999999999826e+01
7.125000000000000000e+01 4.085383999999999816e+01
7.129999999999999716e+01 5.361070000000000135e+01
7.134999999999999432e+01 3.873890999999999707e+01
7.140000000000000568e+01 3.457650999999999897e+01
7.145000000000000284e+01 4.810287999999999897e+01
7.150000000000000000e+01 8.449870000000000658e+00
7.154999999999999716e+01 1.550633000000000017e+01
7.159999999999999432e+01 2.990651000000000082e+01
7.165000000000000568e+01 5.731873999999999825e+01
7.170000000000000284e+01 3.460430999999999813e+01
7.175000000000000000e+01 2.741742999999999952e+01
7.179999999999999716e+01 2.762950000000000017e+01
7.184999999999999432e+01 7.685469999999999580e+00
7.190000000000000568e+01 2.999326999999999899e+01
7.195000000000000284e+01 6.811980000000000146e+00
7.200000000000000000e+01 5.474949999999999761e+00
7.204999999999999716e+01 2.050504000000000104e+01
7.209999999999999432e+01 6.974829999999999863e+00
7.215000000000000568e+01 3.655520000000000103e+00
7.220000000000000284e+01 5.703009999999999913e+00
7.225000000000000000e+01 3.987086000000000041e+01
7.229999999999999716e+01 1.609619999999999962e+01
7.234999999999999432e+01 1.310655999999999999e+01
7.240000000000000568e+01 2.638830000000000009e+00
7.245000000000000284e+01 7.479759999999999742e+00
7.250000000000000000e+01 2.075467000000000084e+01
7.254999999999999716e+01 1.723440000000000083e+01
7.259999999999999432e+01 1.379729999999999990e+01
7.265000000000000568e+01 2.779777999999999949e+01
7.270000000000000284e+01 1.499145000000000039e+01
7.275000000000000000e+01 1.280841999999999992e+01
7.279999999999999716e+01 2.708726000000000056e+01
7.284999999999999432e+01 8.327239999999999753e+00
7.290000000000000568e+01 1.372089000000000070e+01
7.295000000000000284e+01 9.554169999999999163e+00
7.300000000000000000e+01 2.289953999999999823e+01
7.304999999999999716e+01 1.240864000000000011e+01
7.309999999999999432e+01 3.250871999999999673e+01
7.315000000000000568e+01 3.707345000000000113e+01
7.320000000000000284e+01 2.356556000000000139e+01
7.325000000000000000e+01 5.459438999999999709e+01
7.329999999999999716e+01 1.533331000000000088e+01
7.334999999999999432e+01 5.818999999999999950e+00
7.340000000000000568e+01 1.813238000000000127e+01
7.345000000000000284e+01 2.114377999999999957e+01
7.350000000000000000e+01 2.289270000000000138e+01
7.354999999999999716e+01 3.692540999999999940e+01
7.359999999999999432e+01 8.761309999999999931e+00
7.365000000000000568e+01 2.829209999999999781e+00
7.370000000000000284e+01 4.352821999999999747e+01
7.375000000000000000e+01 1.296843999999999930e+01
7.379999999999999716e+01 3.520840000000000192e+00
7.384999999999999432e+01 3.234253999999999962e+01
7.390000000000000568e+01 8.711009999999999920e+00
7.395000000000000284e+01 2.632112000000000052e+01
7.400000000000000000e+01 5.354034999999999656e+01
7.404999999999999716e+01 1.012712999999999930e+01
7.409999999999999432e+01 1.073530000000000051e+01
7.415000000000000568e+01 1.870457999999999998e+01
7.420000000000000284e+01 1.118539999999999957e+01
7.425000000000000000e+01 4.005620000000000402e+00
7.429999999999999716e+01 1.370292000000000066e+01
7.434999999999999432e+01 1.007745000000000068e+01
7.440000000000000568e+01 6.415549999999999642e+00
7.445000000000000284e+01 1.794819999999999993e+01
7.450000000000000000e+01 2.506388000000000105e+01
7.454999999999999716e+01 5.233900000000000219e+00
7.459999999999999432e+01 3.370826999999999884e+01
7.465000000000000568e+01 4.315390000000000015e+01
7.470000000000000284e+01 4.429026000000000352e+01
7.475000000000000000e+01 7.471289999999999765e+00
7.479999999999999716e+01 2.198089999999999833e+01
7.484999999999999432e+01 1.967238000000000042e+01
7.490000000000000568e+01 5.742750000000000021e+00
7.495000000000000284e+01 1.148526999999999987e+01
7.500000000000000000e+01 2.154871999999999943e+01
7.504999999999999716e+01 2.871972999999999843e+01
7.509999999999999432e+01 4.735421000000000191e+01
7.515000000000000568e+01 1.250151999999999930e+01
7.520000000000000284e+01 1.904881999999999920e+01
7.525000000000000000e+01 1.206624500000000069e+02
7.529999999999999716e+01 2.857449000000000083e+01
7.534999999999999432e+01 5.149259999999999948e+00
7.540000000000000568e+01 6.008510000000000240e+00
7.545000000000000284e+01 1.213288000000000011e+01
7.550000000000000000e+01 2.769464999999999932e+01
7.554999999999999716e+01 1.892717999999999989e+01
7.559999999999999432e+01 1.262344000000000044e+01
7.565000000000000568e+01 1.182469000000000037e+01
7.570000000000000284e+01 3.090052999999999983e+01
7.575000000000000000e+01 2.876500000000000057e+01
7.579999999999999716e+01 2.658051000000000030e+01
7.584999999999999432e+01 3.272500000000000142e+01
7.590000000000000568e+01 3.404404000000000252e+01
7.595000000000000284e+01 3.785681999999999903e+01
7.600000000000000000e+01 3.949268000000000001e+01
7.604999999999999716e+01 2.128077000000000041e+01
7.609999999999999432e+01 2.326099999999999923e+01
7.615000000000000568e+01 1.206292000000000009e+01
7.620000000000000284e+01 1.739615999999999829e+01
7.625000000000000000e+01 7.798490000000000144e+00
7.629999999999999716e+01 1.423311999999999955e+01
7.634999999999999432e+01 1.932544000000000040e+01
7.640000000000000568e+01 2.932159000000000049e+01
7.645000000000000284e+01 1.374874999999999936e+01
7.650000000000000000e+01 4.012572999999999723e+01
7.654999999999999716e+01 3.500274000000000285e+01
7.659999999999999432e+01 2.515185999999999922e+01
7.665000000000000568e+01 4.047323999999999700e+01
7.670000000000000284e+01 4.437429999999999986e+00
7.675000000000000000e+01 8.335589999999999833e+00
7.679999999999999716e+01 3.508760000000000101e+00
7.684999999999999432e+01 2.723396999999999935e+01
7.690000000000000568e+01 6.735299999999999621e+00
7.695000000000000284e+01 4.812269999999999825e+00
7.700000000000000000e+01 1.845656999999999925e+01
7.704999999999999716e+01 2.274150000000000116e+00
7.709999999999999432e+01 3.083337999999999823e+01
7.715000000000000568e+01 3.011898000000000053e+01
7.720000000000000284e+01 7.360319999999999752e+00
7.725000000000000000e+01 3.876879999999999882e+00
7.729999999999999716e+01 6.611539999999999750e+00
7.734999999999999432e+01 3.382097000000000264e+01
7.740000000000000568e+01 1.156817999999999991e+01
7.745000000000000284e+01 5.238242000000000331e+01
7.750000000000000000e+01 2.563361000000000089e+01
7.754999999999999716e+01 3.894583000000000084e+01
7.759999999999999432e+01 7.717340000000000089e+00
7.765000000000000568e+01 2.927062000000000097e+01
7.770000000000000284e+01 8.285750000000000171e+00
7.775000000000000000e+01 3.671179000000000059e+01
7.779999999999999716e+01 3.144534000000000162e+01
7.784999999999999432e+01 3.521437999999999846e+01
7.790000000000000568e+01 3.563633000000000095e+01
7.795000000000000284e+01 1.367342999999999975e+01
7.800000000000000000e+01 1.806266000000000105e+01
7.804999999999999716e+01 1.168468999999999980e+01
7.809999999999999432e+01 2.729889000000000010e+01
7.815000000000000568e+01 2.248451000000000022e+01
7.820000000000000284e+01 7.629109999999999836e+00
7.825000000000000000e+01 1.048853000000000080e+01
7.829999999999999716e+01 3.955820000000000114e+00
7.834999999999999432e+01 8.607829999999999870e+00
7.840000000000000568e+01 8.222590000000000288e+00
7.845000000000000284e+01 3.442419999999999813e+00
7.850000000000000000e+01 5.686670000000000336e+00
7.854999999999999716e+01 7.944469999999999921e+00
7.859999999999999432e+01 1.160501000000000005e+01
7.865000000000000568e+01 3.026699999999999946e+00
7.870000000000000284e+01 2.902499999999999858e+00
7.875000000000000000e+01 8.042089999999999961e+00
7.879999999999999716e+01 6.531869999999999621e+00
7.884999999999999432e+01 3.681880000000000042e+00
7.890000000000000568e+01 2.411227999999999838e+01
7.895000000000000284e+01 9.674300000000000566e+00
7.900000000000000000e+01 3.496809999999999974e+00
7.904999999999999716e+01 1.277884000000000064e+01
7.909999999999999432e+01 2.694707999999999970e+01
7.915000000000000568e+01 1.322611999999999988e+01
7.920000000000000284e+01 6.798180000000000334e+00
7.925000000000000000e+01 2.554231000000000051e+01
7.929999999999999716e+01 8.957420000000000826e+00
7.934999999999999432e+01 6.510489999999999888e+00
7.940000000000000568e+01 4.770400000000000418e+00
7.945000000000000284e+01 4.324799999999999756e+00
7.950000000000000000e+01 1.800100000000000033e+00
7.954999999999999716e+01 2.804576000000000136e+01
7.959999999999999432e+01 3.737029999999999852e+00
7.965000000000000568e+01 3.077920000000000211e+00
7.970000000000000284e+01 2.219022000000000006e+01
7.975000000000000000e+01 1.248732000000000042e+01
7.979999999999999716e+01 3.522819999999999840e+00
7.984999999999999432e+01 1.071523000000000003e+01
7.990000000000000568e+01 9.979620000000000601e+00
7.995000000000000284e+01 1.776938000000000173e+01
8.000000000000000000e+01 8.151350000000000762e+00
8.004999999999999716e+01 9.562500000000000000e+00
8.009999999999999432e+01 9.429470000000000240e+00
8.015000000000000568e+01 7.377769999999999939e+00
8.020000000000000284e+01 4.675069999999999837e+00
8.025000000000000000e+01 1.209880000000000067e+01
8.029999999999999716e+01 1.126589000000000063e+01
8.034999999999999432e+01 2.414106999999999914e+01
8.040000000000000568e+01 3.145880000000000010e+00
8.045000000000000284e+01 3.285860000000000003e+00
8.050000000000000000e+01 1.954329999999999901e+00
8.054999999999999716e+01 1.139805999999999919e+01
8.059999999999999432e+01 4.405599999999999739e+00
8.065000000000000568e+01 9.522190000000000154e+00
8.070000000000000284e+01 9.042659999999999698e+00
8.075000000000000000e+01 1.728147999999999840e+01
8.079999999999999716e+01 1.607422000000000040e+01
8.084999999999999432e+01 4.562100000000000044e+00
8.090000000000000568e+01 6.955180000000000362e+00
8.095000000000000284e+01 6.899650000000000283e+00
8.100000000000000000e+01 1.088329000000000057e+01
8.104999999999999716e+01 3.223739999999999828e+00
8.109999999999999432e+01 5.354720000000000368e+00
8.115000000000000568e+01 5.703770999999999702e+01
8.120000000000000284e+01 9.083050000000000068e+00
8.125000000000000000e+01 1.912096999999999980e+01
8.129999999999999716e+01 5.268369999999999997e+00
8.134999999999999432e+01 1.026165999999999912e+01
8.140000000000000568e+01 2.840556000000000125e+01
8.145000000000000284e+01 7.680349999999999788e+00
8.150000000000000000e+01 4.327720000000000233e+00
8.154999999999999716e+01 1.356376000000000026e+01
8.159999999999999432e+01 4.394280000000000186e+00
8.165000000000000568e+01 1.243665000000000020e+01
8.170000000000000284e+01 4.135860000000000092e+00
8.175000000000000000e+01 4.937689999999999912e+00
8.179999999999999716e+01 1.030927999999999933e+01
8.184999999999999432e+01 2.267946999999999846e+01
8.190000000000000568e+01 2.246891000000000105e+01
8.195000000000000284e+01 7.220839999999999925e+00
8.200000000000000000e+01 2.265569999999999862e+00
8.204999999999999716e+01 1.730424000000000007e+01
8.209999999999999432e+01 1.235482000000000014e+01
8.215000000000000568e+01 3.001590000000000202e+00
8.220000000000000284e+01 2.154982000000000042e+01
8.225000000000000000e+01 1.790102999999999867e+01
8.229999999999999716e+01 2.646433999999999997e+01
8.234999999999999432e+01 1.482379000000000069e+01
8.240000000000000568e+01 5.364770000000000039e+00
8.245000000000000284e+01 4.967889999999999695e+00
8.250000000000000000e+01 1.153232000000000035e+01
8.254999999999999716e+01 4.403940999999999661e+01
8.259999999999999432e+01 2.625469000000000008e+01
8.265000000000000568e+01 1.709047999999999945e+01
8.270000000000000284e+01 7.622630000000000017e+00
8.275000000000000000e+01 7.680240000000000400e+00
8.279999999999999716e+01 7.245479999999999698e+00
8.284999999999999432e+01 1.287508000000000052e+01
8.290000000000000568e+01 6.506490000000000329e+00
8.295000000000000284e+01 7.494030000000000413e+00
8.300000000000000000e+01 2.260209000000000046e+01
8.304999999999999716e+01 1.855609999999999982e+00
8.309999999999999432e+01 4.876660000000000217e+00
8.315000000000000568e+01 1.815465000000000018e+01
8.320000000000000284e+01 9.091499999999999915e+00
8.325000000000000000e+01 6.153609999999999580e+00
8.329999999999999716e+01 4.623829999999999885e+00
8.334999999999999432e+01 2.797600000000000087e+00
8.340000000000000568e+01 1.400328000000000017e+01
8.345000000000000284e+01 5.540160000000000196e+00
8.350000000000000000e+01 2.900040000000000173e+00
8.354999999999999716e+01 2.252429999999999932e+00
8.359999999999999432e+01 5.117580000000000240e+00
8.365000000000000568e+01 9.095539999999999736e+00
8.370000000000000284e+01 7.491489999999999760e+00
8.375000000000000000e+01 7.682179999999999787e+00
8.379999999999999716e+01 2.667511000000000010e+01
8.384999999999999432e+01 1.187259000000000064e+01
8.390000000000000568e+01 4.228710000000000413e+00
8.395000000000000284e+01 3.336990000000000123e+00
8.400000000000000000e+01 1.151709999999999923e+01
8.404999999999999716e+01 7.282239999999999824e+00
8.409999999999999432e+01 5.918980000000000352e+00
8.415000000000000568e+01 1.073382999999999932e+01
8.420000000000000284e+01 4.679820000000000313e+00
8.425000000000000000e+01 1.065311999999999948e+01
8.429999999999999716e+01 4.893440000000000012e+00
8.434999999999999432e+01 2.160200000000000031e+01
8.440000000000000568e+01 1.750407999999999831e+01
8.445000000000000284e+01 1.515509999999999913e+01
8.450000000000000000e+01 5.053910000000000124e+00
8.454999999999999716e+01 6.098559999999999981e+00
8.459999999999999432e+01 1.109612000000000087e+01
8.465000000000000568e+01 3.061809999999999921e+00
8.470000000000000284e+01 3.776660000000000128e+00
8.475000000000000000e+01 2.433260000000000201e+00
8.479999999999999716e+01 4.949760000000000382e+00
8.484999999999999432e+01 9.203079999999999927e+00
8.490000000000000568e+01 1.051304000000000016e+01
8.495000000000000284e+01 7.695949999999999847e+00
8.500000000000000000e+01 2.934349999999999792e+00
8.504999999999999716e+01 4.382550000000000168e+00
8.509999999999999432e+01 5.668779999999999930e+00
8.515000000000000568e+01 5.025800000000000267e+00
8.520000000000000284e+01 8.122790000000000177e+00
8.525000000000000000e+01 1.824021000000000114e+01
8.529999999999999716e+01 3.337369999999999948e+00
8.534999999999999432e+01 4.437330000000000219e+00
8.540000000000000568e+01 1.005208999999999975e+01
8.545000000000000284e+01 3.231460000000000221e+00
8.550000000000000000e+01 6.745599999999999596e+00
8.554999999999999716e+01 4.530630000000000379e+00
8.559999999999999432e+01 5.714780000000000193e+00
8.565000000000000568e+01 6.339870000000000339e+00
8.570000000000000284e+01 1.316572999999999993e+01
8.575000000000000000e+01 2.213859999999999939e+00
8.579999999999999716e+01 6.761260000000000048e+00
8.584999999999999432e+01 3.215660000000000185e+00
8.590000000000000568e+01 3.215440000000000076e+00
8.595000000000000284e+01 1.078016000000000041e+01
8.600000000000000000e+01 8.050979999999999137e+00
8.604999999999999716e+01 9.684440000000000381e+00
8.609999999999999432e+01 1.085736999999999952e+01
8.615000000000000568e+01 1.243482999999999983e+01
8.620000000000000284e+01 7.876380000000000159e+00
8.625000000000000000e+01 7.207489999999999952e+00
8.629999999999999716e+01 2.725690000000000168e+00
8.634999999999999432e+01 1.091582000000000008e+01
8.640000000000000568e+01 1.274436000000000035e+01
8.645000000000000284e+01 1.732289000000000101e+01
8.650000000000000000e+01 8.965559999999999974e+00
8.654999999999999716e+01 4.911260000000000403e+00
8.659999999999999432e+01 2.835350000000000037e+00
8.665000000000000568e+01 1.793356999999999957e+01
8.670000000000000284e+01 3.140381000000000000e+01
8.675000000000000000e+01 9.173650000000000304e+00
8.679999999999999716e+01 1.230550999999999995e+01
8.684999999999999432e+01 4.199615000000000009e+01
8.690000000000000568e+01 3.044363999999999848e+01
8.695000000000000284e+01 9.576019999999999754e+00
8.700000000000000000e+01 2.637828000000000017e+01
8.704999999999999716e+01 2.123373000000000133e+01
8.709999999999999432e+01 2.259851000000000099e+01
8.715000000000000568e+01 2.435378000000000043e+01
8.720000000000000284e+01 3.051944999999999908e+01
8.725000000000000000e+01 1.933496999999999844e+01
8.729999999999999716e+01 4.818910999999999945e+01
8.734999999999999432e+01 1.376542000000000066e+01
8.740000000000000568e+01 4.110943000000000325e+01
8.745000000000000284e+01 3.555483999999999867e+01
8.750000000000000000e+01 2.393100000000000094e+01
8.754999999999999716e+01 3.782354000000000127e+01
8.759999999999999432e+01 2.950112999999999985e+01
8.765000000000000568e+01 1.652705999999999875e+01
8.770000000000000284e+01 1.218717999999999968e+01
8.775000000000000000e+01 1.783220000000000027e+01
8.779999999999999716e+01 1.323841999999999963e+01
8.784999999999999432e+01 3.739350999999999914e+01
8.790000000000000568e+01 2.383768999999999849e+01
8.795000000000000284e+01 1.933673999999999893e+01
8.800000000000000000e+01 2.464322999999999908e+01
8.804999999999999716e+01 3.059164000000000172e+01
8.809999999999999432e+01 2.485788000000000153e+01
8.815000000000000568e+01 3.296632000000000318e+01
8.820000000000000284e+01 3.871305000000000263e+01
8.825000000000000000e+01 5.267445000000000022e+01
8.829999999999999716e+01 2.860043999999999897e+01
8.834999999999999432e+01 1.317158000000000051e+01
8.840000000000000568e+01 1.056317999999999913e+01
8.845000000000000284e+01 4.002584000000000231e+01
8.850000000000000000e+01 3.662857000000000340e+01
8.854999999999999716e+01 3.859431000000000012e+01
8.859999999999999432e+01 2.275612999999999886e+01
8.865000000000000568e+01 4.390456999999999965e+01
8.870000000000000284e+01 6.190335999999999927e+01
8.875000000000000000e+01 3.291507000000000005e+01
8.879999999999999716e+01 2.071339000000000041e+01
8.884999999999999432e+01 2.045338999999999885e+01
8.890000000000000568e+01 1.374169999999999980e+01
8.895000000000000284e+01 3.202105999999999852e+01
8.900000000000000000e+01 1.150642999999999994e+01
8.904999999999999716e+01 4.906080000000000219e+00
8.909999999999999432e+01 2.476649999999999796e+00
8.915000000000000568e+01 3.507089999999999819e+00
8.920000000000000284e+01 1.951915999999999940e+01
8.925000000000000000e+01 9.583700000000000330e+00
8.929999999999999716e+01 1.397458999999999918e+01
8.934999999999999432e+01 1.050183000000000000e+01
8.940000000000000568e+01 6.850817000000000689e+01
8.945000000000000284e+01 2.888916000000000039e+01
8.950000000000000000e+01 2.182303999999999888e+01
8.954999999999999716e+01 2.243464000000000169e+01
8.959999999999999432e+01 3.178630000000000067e+01
8.965000000000000568e+01 2.223620000000000019e+01
8.970000000000000284e+01 2.875702000000000069e+01
8.975000000000000000e+01 1.637083000000000155e+01
8.979999999999999716e+01 9.810800000000000409e+00
8.984999999999999432e+01 2.032178000000000040e+01
8.990000000000000568e+01 5.430950000000000166e+00
8.995000000000000284e+01 1.420944000000000074e+01
9.000000000000000000e+01 1.747913000000000139e+01
9.004999999999999716e+01 1.790001000000000175e+01
9.009999999999999432e+01 1.984405999999999892e+01
9.015000000000000568e+01 1.188746000000000080e+01
9.020000000000000284e+01 1.324868000000000023e+01
9.025000000000000000e+01 8.208520000000000039e+00
9.029999999999999716e+01 7.213949999999999640e+00
9.034999999999999432e+01 1.536522000000000077e+01
9.040000000000000568e+01 1.166144000000000069e+01
9.045000000000000284e+01 1.177640000000000065e+01
9.050000000000000000e+01 5.070172000000000168e+01
9.054999999999999716e+01 9.014279000000000508e+01
9.059999999999999432e+01 1.777488999999999919e+01
9.065000000000000568e+01 2.179488999999999876e+01
9.070000000000000284e+01 1.431992999999999938e+01
9.075000000000000000e+01 1.436979000000000006e+01
9.079999999999999716e+01 1.393493999999999922e+01
9.084999999999999432e+01 1.731379000000000090e+01
9.090000000000000568e+01 1.230549000000000071e+01
9.095000000000000284e+01 3.531499999999999861e+00
9.100000000000000000e+01 7.146189999999999820e+00
9.104999999999999716e+01 7.684379999999999988e+00
9.109999999999999432e+01 3.456803000000000026e+01
9.115000000000000568e+01 1.723819999999999908e+01
9.120000000000000284e+01 7.748940000000000161e+00
9.125000000000000000e+01 9.293730000000000047e+00
9.129999999999999716e+01 1.841707999999999856e+01
9.134999999999999432e+01 1.286894999999999989e+01
9.140000000000000568e+01 1.963420999999999950e+01
9.145000000000000284e+01 2.656861999999999924e+01
9.150000000000000000e+01 3.107919000000000054e+01
9.154999999999999716e+01 3.307189999999999852e+00
9.159999999999999432e+01 6.398780000000000356e+00
9.165000000000000568e+01 4.661380000000000301e+00
9.170000000000000284e+01 2.363367999999999824e+01
9.175000000000000000e+01 1.048358999999999952e+01
9.179999999999999716e+01 2.117620000000000058e+00
9.184999999999999432e+01 2.795479999999999965e+00
9.190000000000000568e+01 8.775529999999999831e+00
9.195000000000000284e+01 5.173790000000000333e+00
9.200000000000000000e+01 9.592000000000000526e+00
9.204999999999999716e+01 3.346760000000000179e+00
9.209999999999999432e+01 1.887846000000000046e+01
9.215000000000000568e+01 3.582450000000000134e+00
9.220000000000000284e+01 1.061861999999999995e+01
9.225000000000000000e+01 1.254420000000000002e+01
9.229999999999999716e+01 2.189120000000000132e+01
9.234999999999999432e+01 6.417589999999999684e+00
9.240000000000000568e+01 4.881380000000000052e+00
9.245000000000000284e+01 5.941939999999999777e+00
9.250000000000000000e+01 2.676120000000000054e+00
9.254999999999999716e+01 3.991060000000000052e+00
9.259999999999999432e+01 6.769660000000000011e+00
9.265000000000000568e+01 5.578229999999999578e+00
9.270000000000000284e+01 5.311919999999999753e+00
9.275000000000000000e+01 3.763170000000000126e+00
9.279999999999999716e+01 5.992300000000000182e+00
9.284999999999999432e+01 3.834769999999999790e+00
9.290000000000000568e+01 1.234235999999999933e+01
9.295000000000000284e+01 1.010865000000000080e+01
9.300000000000000000e+01 6.155870000000000175e+00
9.304999999999999716e+01 3.414779999999999927e+00
9.309999999999999432e+01 2.021230000000000082e+00
9.315000000000000568e+01 5.289930000000000021e+00
9.320000000000000284e+01 2.533599999999999852e+00
9.325000000000000000e+01 4.659080000000000332e+00
9.329999999999999716e+01 6.026519999999999655e+00
9.334999999999999432e+01 5.561440000000000161e+00
9.340000000000000568e+01 6.679570000000000007e+00
9.345000000000000284e+01 5.129400000000000404e+00
9.350000000000000000e+01 4.570100000000000051e+00
9.354999999999999716e+01 5.417919999999999625e+00
9.359999999999999432e+01 9.714579999999999771e+00
9.365000000000000568e+01 5.678160000000000096e+00
9.370000000000000284e+01 5.720830000000000304e+00
9.375000000000000000e+01 6.744030000000000413e+00
9.379999999999999716e+01 1.429208000000000034e+01
9.384999999999999432e+01 3.344689999999999941e+00
9.390000000000000568e+01 2.020227999999999824e+01
9.395000000000000284e+01 4.993680000000000341e+00
9.400000000000000000e+01 2.559976999999999947e+01
9.404999999999999716e+01 1.356711999999999918e+01
9.409999999999999432e+01 4.610820000000000363e+00
9.415000000000000568e+01 6.725389999999999979e+00
9.420000000000000284e+01 1.811994999999999933e+01
9.425000000000000000e+01 3.022759999999999891e+00
9.429999999999999716e+01 1.200731999999999999e+01
9.434999999999999432e+01 1.623898000000000152e+01
9.440000000000000568e+01 2.886489999999999778e+00
9.445000000000000284e+01 5.843440000000000190e+00
9.450000000000000000e+01 2.773210000000000175e+00
9.454999999999999716e+01 6.440199999999999925e+00
9.459999999999999432e+01 2.828990000000000116e+00
9.465000000000000568e+01 7.798460000000000392e+00
9.470000000000000284e+01 1.652308999999999983e+01
9.475000000000000000e+01 7.328719999999999679e+00
9.479999999999999716e+01 2.455280000000000129e+00
9.484999999999999432e+01 3.951070000000000082e+00
9.490000000000000568e+01 1.335820000000000007e+01
9.495000000000000284e+01 1.111562999999999946e+01
9.500000000000000000e+01 1.168693999999999988e+01
9.504999999999999716e+01 5.774829999999999686e+00
9.509999999999999432e+01 1.988954000000000022e+01
9.515000000000000568e+01 1.520988000000000007e+01
9.520000000000000284e+01 8.543499999999999872e+00
9.525000000000000000e+01 1.066408999999999985e+01
9.529999999999999716e+01 2.467955999999999861e+01
9.534999999999999432e+01 2.044433000000000078e+01
9.540000000000000568e+01 9.111330000000000595e+00
9.545000000000000284e+01 4.373590000000000089e+00
9.550000000000000000e+01 5.344249999999999723e+00
9.554999999999999716e+01 1.449263000000000012e+01
9.559999999999999432e+01 2.453366000000000113e+01
9.565000000000000568e+01 1.411711999999999989e+01
9.570000000000000284e+01 3.527969999999999828e+00
9.575000000000000000e+01 1.328223000000000020e+01
9.579999999999999716e+01 1.035753000000000057e+01
9.584999999999999432e+01 1.779719000000000051e+01
9.590000000000000568e+01 1.438786999999999949e+01
9.595000000000000284e+01 4.300569999999999560e+00
9.600000000000000000e+01 1.704730999999999952e+01
9.604999999999999716e+01 5.408780000000000143e+00
9.609999999999999432e+01 1.178436999999999912e+01
9.615000000000000568e+01 3.692790000000000017e+00
9.620000000000000284e+01 4.640299999999999869e+00
9.625000000000000000e+01 1.236095000000000077e+01
9.629999999999999716e+01 8.248559999999999448e+00
9.634999999999999432e+01 1.287163999999999930e+01
9.640000000000000568e+01 6.935130000000000017e+00
9.645000000000000284e+01 7.562149999999999928e+00
9.650000000000000000e+01 1.060735999999999990e+01
9.654999999999999716e+01 1.911796999999999969e+01
9.659999999999999432e+01 9.015409999999999258e+00
9.665000000000000568e+01 3.096459999999999990e+00
9.670000000000000284e+01 1.576492999999999967e+01
9.675000000000000000e+01 8.753450000000000841e+00
9.679999999999999716e+01 7.552699999999999747e+00
9.684999999999999432e+01 1.088751000000000069e+01
9.690000000000000568e+01 2.407456000000000174e+01
9.695000000000000284e+01 1.663465000000000060e+01
9.700000000000000000e+01 4.549019999999999619e+00
9.704999999999999716e+01 2.833587999999999951e+01
9.709999999999999432e+01 2.237891000000000119e+01
9.715000000000000568e+01 1.750835000000000008e+01
9.720000000000000284e+01 3.206430000000000113e+00
9.725000000000000000e+01 2.341079999999999828e+00
9.729999999999999716e+01 1.232695000000000007e+01
9.734999999999999432e+01 1.167093999999999987e+01
9.740000000000000568e+01 1.676396000000000086e+01
9.745000000000000284e+01 1.566282999999999959e+01
9.750000000000000000e+01 7.734119999999999884e+00
9.754999999999999716e+01 2.429823999999999984e+01
9.759999999999999432e+01 8.987140000000000128e+00
9.765000000000000568e+01 7.500939999999999941e+00
9.770000000000000284e+01 9.581910000000000593e+00
9.775000000000000000e+01 8.712389999999999191e+00
9.779999999999999716e+01 2.457160000000000011e+00
9.784999999999999432e+01 1.594139999999999979e+01
9.790000000000000568e+01 1.350736999999999988e+01
9.795000000000000284e+01 6.499810000000000088e+00
9.800000000000000000e+01 1.342131999999999969e+01
9.804999999999999716e+01 5.987610000000000099e+00
9.809999999999999432e+01 6.858799999999999564e+00
9.815000000000000568e+01 5.758359999999999701e+00
9.820000000000000284e+01 1.089535000000000053e+01
9.825000000000000000e+01 6.576229999999999798e+00
9.829999999999999716e+01 6.823559999999999626e+00
9.834999999999999432e+01 2.058461000000000141e+01
9.840000000000000568e+01 4.677059999999999995e+00
9.845000000000000284e+01 2.911949999999999861e+01
9.850000000000000000e+01 1.141198999999999941e+01
9.854999999999999716e+01 7.318430000000000213e+00
9.859999999999999432e+01 1.302481000000000044e+01
9.865000000000000568e+01 1.377704999999999913e+01
9.870000000000000284e+01 6.189490000000000158e+00
9.875000000000000000e+01 1.737820999999999927e+01
9.879999999999999716e+01 4.999380000000000379e+00
9.884999999999999432e+01 3.156381000000000014e+01
9.890000000000000568e+01 5.206970000000000098e+00
9.895000000000000284e+01 1.734113999999999933e+01
9.900000000000000000e+01 4.816880000000000273e+00
9.904999999999999716e+01 2.750469999999999970e+00
9.909999999999999432e+01 3.640905000000000058e+01
9.915000000000000568e+01 1.546157999999999966e+01
9.920000000000000284e+01 3.331938000000000244e+01
9.925000000000000000e+01 1.265581000000000067e+01
9.929999999999999716e+01 2.241626000000000118e+01
9.934999999999999432e+01 7.531850000000000378e+00
9.940000000000000568e+01 1.354576999999999920e+01
9.945000000000000284e+01 3.203555999999999671e+01
9.950000000000000000e+01 1.502294999999999980e+01
9.954999999999999716e+01 1.892922000000000082e+01
9.959999999999999432e+01 2.520097000000000165e+01
9.965000000000000568e+01 2.180470000000000130e+00
9.970000000000000284e+01 6.983290000000000219e+00
9.975000000000000000e+01 2.251620000000000132e+01
9.979999999999999716e+01 1.170430999999999955e+01
9.984999999999999432e+01 2.772193000000000040e+01
9.990000000000000568e+01 3.822999000000000080e+01
9.995000000000000284e+01 4.365306000000000353e+01
1.000000000000000000e+02 4.571388000000000318e+01
1.000499999999999972e+02 2.185316999999999865e+01
1.000999999999999943e+02 1.143872999999999962e+01
1.001500000000000057e+02 5.304359999999999964e+00
1.002000000000000028e+02 1.023478000000000065e+01
1.002500000000000000e+02 2.825233000000000061e+01
1.002999999999999972e+02 3.230609999999999982e+00
1.003499999999999943e+02 8.191010000000000346e+00
1.004000000000000057e+02 4.240709999999999980e+00
1.004500000000000028e+02 3.928696000000000055e+01
1.005000000000000000e+02 1.442323999999999984e+01
1.005499999999999972e+02 4.302205000000000013e+01
1.005999999999999943e+02 1.857897000000000176e+01
1.006500000000000057e+02 7.632670000000000066e+00
1.007000000000000028e+02 1.023861999999999917e+01
1.007500000000000000e+02 3.640091000000000321e+01
1.007999999999999972e+02 2.762336000000000169e+01
1.008499999999999943e+02 1.745266000000000162e+01
1.009000000000000057e+02 5.654690000000000438e+00
1.009500000000000028e+02 1.304424999999999990e+01
1.010000000000000000e+02 4.102398999999999774e+01
1.010499999999999972e+02 1.414575999999999922e+01
1.010999999999999943e+02 1.891260000000000119e+01
1.011500000000000057e+02 2.043599000000000032e+01
1.012000000000000028e+02 3.671850000000000058e+00
1.012500000000000000e+02 2.763437000000000054e+01
1.012999999999999972e+02 2.434588000000000108e+01
1.013499999999999943e+02 1.060542000000000051e+01
1.014000000000000057e+02 6.037119999999999820e+00
1.014500000000000028e+02 2.957251000000000118e+01
1.015000000000000000e+02 1.298747000000000007e+01
1.015499999999999972e+02 1.151962999999999937e+01
1.015999999999999943e+02 1.990055999999999869e+01
1.016500000000000057e+02 1.751976000000000155e+01
1.017000000000000028e+02 9.760419999999999874e+00
1.017500000000000000e+02 2.183904000000000067e+01
1.017999999999999972e+02 1.210701000000000072e+01
1.018499999999999943e+02 8.806419999999999249e+00
1.019000000000000057e+02 8.435800000000000409e+00
1.019500000000000028e+02 2.222125000000000128e+01
1.020000000000000000e+02 1.515468000000000082e+01
1.020499999999999972e+02 1.064417000000000080e+01
1.020999999999999943e+02 1.662978999999999985e+01
1.021500000000000057e+02 1.807334000000000174e+01
1.022000000000000028e+02 1.685999999999999943e+01
1.022500000000000000e+02 1.257422000000000040e+01
1.022999999999999972e+02 9.655310000000000059e+00
1.023499999999999943e+02 5.479560000000000208e+00
1.024000000000000057e+02 1.360562999999999967e+01
1.024500000000000028e+02 1.962158000000000158e+01
1.025000000000000000e+02 7.875519999999999854e+00
1.025499999999999972e+02 3.137379999999999924e+01
1.025999999999999943e+02 7.850839999999999819e+00
1.026500000000000057e+02 8.020730000000000359e+00
1.027000000000000028e+02 4.294419999999999682e+00
1.027500000000000000e+02 1.360177000000000014e+01
1.027999999999999972e+02 1.711433999999999855e+01
1.028499999999999943e+02 9.183049999999999713e+00
1.029000000000000057e+02 2.329408000000000101e+01
1.029500000000000028e+02 5.592959999999999710e+00
1.030000000000000000e+02 1.267342999999999975e+01
1.030499999999999972e+02 1.469706000000000046e+01
1.030999999999999943e+02 2.950460000000000083e+00
1.031500000000000057e+02 1.098159000000000063e+01
1.032000000000000028e+02 1.792088999999999999e+01
1.032500000000000000e+02 4.168230000000000324e+00
1.032999999999999972e+02 9.356949999999999434e+00
1.033499999999999943e+02 1.686344000000000065e+01
1.034000000000000057e+02 2.635002000000000066e+01
1.034500000000000028e+02 2.252346000000000004e+01
1.035000000000000000e+02 3.055237999999999943e+01
1.035499999999999972e+02 2.436510000000000176e+01
1.035999999999999943e+02 1.649493000000000009e+01
1.036500000000000057e+02 4.023631999999999920e+01
1.037000000000000028e+02 5.437439999999999607e+00
1.037500000000000000e+02 1.089655999999999914e+01
1.037999999999999972e+02 6.227839999999999598e+00
1.038499999999999943e+02 1.044488999999999912e+01
1.039000000000000057e+02 7.635889999999999844e+00
1.039500000000000028e+02 5.234478000000000009e+01
1.040000000000000000e+02 1.900309999999999988e+01
1.040499999999999972e+02 2.316990000000000105e+00
1.040999999999999943e+02 3.397079999999999878e+00
1.041500000000000057e+02 4.553510000000000169e+00
1.042000000000000028e+02 2.104880999999999958e+01
1.042500000000000000e+02 4.471632999999999925e+01
1.042999999999999972e+02 1.182014000000000031e+01
1.043499999999999943e+02 2.294823999999999842e+01
1.044000000000000057e+02 9.634880000000000777e+00
1.044500000000000028e+02 2.786259000000000086e+01
1.045000000000000000e+02 1.075819000000000081e+01
1.045499999999999972e+02 1.977880000000000038e+01
1.045999999999999943e+02 4.555659999999999599e+00
1.046500000000000057e+02 2.798708999999999847e+01
1.047000000000000028e+02 1.252336999999999989e+01
1.047500000000000000e+02 1.643343000000000131e+01
1.047999999999999972e+02 1.315967999999999982e+01
1.048499999999999943e+02 8.227040000000000575e+00
1.049000000000000057e+02 6.846860000000000390e+00
1.049500000000000028e+02 7.296429999999999971e+00
1.050000000000000000e+02 1.453098999999999918e+01
1.050499999999999972e+02 1.339154000000000089e+01
1.050999999999999943e+02 3.564970000000000194e+00
1.051500000000000057e+02 1.173626999999999931e+01
1.052000000000000028e+02 1.053242000000000012e+01
1.052500000000000000e+02 1.992625999999999920e+01
1.052999999999999972e+02 1.101543999999999990e+01
1.053499999999999943e+02 8.656459999999999155e+00
1.054000000000000057e+02 1.556090000000000018e+01
1.054500000000000028e+02 1.644876999999999967e+01
1.055000000000000000e+02 6.325960000000000250e+00
1.055499999999999972e+02 1.273592000000000013e+01
1.055999999999999943e+02 1.348470999999999975e+01
1.056500000000000057e+02 4.255790000000000184e+00
1.057000000000000028e+02 2.608070000000000110e+00
1.057500000000000000e+02 4.203009999999999913e+00
1.057999999999999972e+02 1.658465999999999951e+01
1.058499999999999943e+02 2.570873999999999882e+01
1.059000000000000057e+02 8.224019999999999442e+00
1.059500000000000028e+02 1.131309000000000076e+01
1.060000000000000000e+02 5.347319999999999851e+00
1.060499999999999972e+02 4.216219999999999857e+00
1.060999999999999943e+02 4.631619999999999848e+00
1.061500000000000057e+02 8.987310000000000798e+00
1.062000000000000028e+02 5.918980000000000352e+00
1.062500000000000000e+02 1.754635999999999996e+01
1.062999999999999972e+02 2.798919999999999852e+00
1.063499999999999943e+02 1.534595000000000020e+01
1.064000000000000057e+02 1.115076000000000001e+01
1.064500000000000028e+02 9.524739999999999540e+00
1.065000000000000000e+02 4.978869999999999685e+00
1.065499999999999972e+02 1.507681999999999967e+01
1.065999999999999943e+02 3.769280000000000186e+00
1.066500000000000057e+02 3.923779999999999824e+00
1.067000000000000028e+02 1.040518999999999927e+01
1.067500000000000000e+02 1.050844999999999985e+01
1.067999999999999972e+02 6.652420000000000222e+00
1.068499999999999943e+02 5.709419999999999717e+00
1.069000000000000057e+02 6.208820000000000228e+00
1.069500000000000028e+02 9.569750000000000867e+00
1.070000000000000000e+02 6.645529999999999937e+00
1.070499999999999972e+02 1.226726000000000028e+01
1.070999999999999943e+02 1.801425000000000054e+01
1.071500000000000057e+02 2.046758000000000166e+01
1.072000000000000028e+02 1.546721999999999930e+01
1.072500000000000000e+02 6.264910000000000423e+00
1.072999999999999972e+02 1.406447000000000003e+01
1.073499999999999943e+02 1.107516999999999996e+01
1.074000000000000057e+02 3.856250000000000178e+00
1.074500000000000028e+02 7.033610000000000362e+00
1.075000000000000000e+02 1.319466000000000072e+01
1.075499999999999972e+02 1.630104000000000042e+01
1.075999999999999943e+02 1.163291000000000075e+01
1.076500000000000057e+02 1.842330000000000112e+01
1.077000000000000028e+02 6.731729999999999769e+00
1.077500000000000000e+02 6.928889999999999993e+00
1.077999999999999972e+02 7.058910000000000018e+00
1.078499999999999943e+02 1.583322000000000074e+01
1.079000000000000057e+02 7.387880000000000003e+00
1.079500000000000028e+02 1.128941999999999979e+01
1.080000000000000000e+02 2.482170999999999950e+01
1.080499999999999972e+02 1.806844999999999857e+01
1.080999999999999943e+02 3.715617999999999910e+01
1.081500000000000057e+02 2.153069999999999951e+01
1.082000000000000028e+02 1.214755000000000074e+01
1.082500000000000000e+02 2.293776000000000082e+01
1.082999999999999972e+02 7.870949999999999669e+00
1.083499999999999943e+02 9.071249999999999147e+00
1.084000000000000057e+02 2.890859000000000023e+01
1.084500000000000028e+02 2.669979999999999798e+00
1.085000000000000000e+02 9.336479999999999890e+00
1.085499999999999972e+02 1.762771000000000043e+01
1.085999999999999943e+02 1.385040000000000049e+01
1.086500000000000057e+02 1.496053000000000033e+01
1.087000000000000028e+02 1.537628999999999913e+01
1.087500000000000000e+02 1.105926000000000009e+01
1.087999999999999972e+02 1.321162999999999954e+01
1.088499999999999943e+02 8.672370000000000800e+00
1.089000000000000057e+02 2.171105999999999980e+01
1.089500000000000028e+02 1.041845999999999961e+01
1.090000000000000000e+02 1.768988999999999834e+01
1.090499999999999972e+02 2.439603999999999928e+01
1.090999999999999943e+02 7.089190000000000325e+00
1.091500000000000057e+02 1.666149000000000058e+01
1.092000000000000028e+02 2.788139999999999841e+00
1.092500000000000000e+02 8.874689999999999301e+00
1.092999999999999972e+02 6.516610000000000014e+00
1.093499999999999943e+02 2.079319999999999879e+01
1.094000000000000057e+02 1.938331000000000159e+01
1.094500000000000028e+02 8.726779999999999760e+00
1.095000000000000000e+02 6.163509999999999600e+00
1.095499999999999972e+02 5.108500000000000263e+00
1.095999999999999943e+02 1.252006000000000085e+01
1.096500000000000057e+02 4.850679999999999659e+00
1.097000000000000028e+02 8.065649999999999764e+00
1.097500000000000000e+02 3.518650000000000055e+00
1.097999999999999972e+02 3.805379999999999985e+00
1.098499999999999943e+02 1.762658000000000058e+01
1.099000000000000057e+02 8.325089999999999435e+00
1.099500000000000028e+02 1.433414999999999928e+01
1.100000000000000000e+02 1.124470000000000081e+00
1.100499999999999972e+02 1.073009000000000057e+01
1.100999999999999943e+02 4.011739999999999640e+00
1.101500000000000057e+02 6.471449999999999925e+00
1.102000000000000028e+02 2.400259999999999838e+00
1.102500000000000000e+02 6.003580000000000361e+00
1.102999999999999972e+02 4.227759999999999962e+00
1.103499999999999943e+02 9.661179999999999879e+00
1.104000000000000057e+02 2.901879999999999793e+00
1.104500000000000028e+02 1.533915999999999968e+01
1.105000000000000000e+02 5.405610000000000248e+00
1.105499999999999972e+02 9.642350000000000421e+00
1.105999999999999943e+02 5.974779999999999980e+00
1.106500000000000057e+02 7.082279999999999909e+00
1.107000000000000028e+02 2.093825999999999965e+01
1.107500000000000000e+02 2.536259999999999959e+00
1.107999999999999972e+02 4.640760000000000218e+00
1.108499999999999943e+02 3.134850000000000136e+00
1.109000000000000057e+02 1.790499999999999980e+00
1.109500000000000028e+02 2.184976999999999947e+01
1.110000000000000000e+02 1.462494000000000050e+01
1.110499999999999972e+02 1.989470000000000072e+00
1.110999999999999943e+02 4.628720000000000390e+00
1.111500000000000057e+02 4.093140000000000001e+00
1.112000000000000028e+02 6.585379999999999789e+00
1.112500000000000000e+02 1.812807000000000102e+01
1.112999999999999972e+02 1.044590999999999958e+01
1.113499999999999943e+02 8.742419999999999192e+00
1.114000000000000057e+02 7.443480000000000096e+00
1.114500000000000028e+02 7.966800000000000104e+00
1.115000000000000000e+02 6.267479999999999940e+00
1.115499999999999972e+02 1.500531999999999933e+01
1.115999999999999943e+02 2.987890000000000157e+00
1.116500000000000057e+02 6.067910000000000359e+00
1.117000000000000028e+02 7.255359999999999587e+00
1.117500000000000000e+02 1.062745999999999924e+01
1.117999999999999972e+02 3.673037000000000063e+01
1.118499999999999943e+02 2.529195999999999955e+01
1.119000000000000057e+02 1.199174999999999969e+01
1.119500000000000028e+02 6.149070000000000036e+00
1.120000000000000000e+02 1.870403999999999911e+01
1.120499999999999972e+02 7.290420000000000122e+00
1.120999999999999943e+02 5.051969999999999850e+00
1.121500000000000057e+02 7.776930000000000121e+00
1.122000000000000028e+02 2.017132000000000147e+01
1.122500000000000000e+02 6.571290000000000298e+00
1.122999999999999972e+02 3.439869999999999983e+00
1.123499999999999943e+02 3.503680000000000128e+00
1.124000000000000057e+02 5.776880000000000237e+00
1.124500000000000028e+02 7.764599999999999724e+00
1.125000000000000000e+02 1.261536000000000080e+01
1.125499999999999972e+02 1.051110000000000078e+01
1.125999999999999943e+02 4.424290000000000056e+00
1.126500000000000057e+02 5.846059999999999590e+00
1.127000000000000028e+02 7.662259999999999849e+00
1.127500000000000000e+02 1.304712999999999923e+01
1.127999999999999972e+02 2.260112000000000165e+01
1.128499999999999943e+02 3.388083999999999918e+01
1.129000000000000057e+02 8.442280000000000229e+00
1.129500000000000028e+02 1.802293999999999841e+01
1.130000000000000000e+02 1.140244999999999997e+01
1.130499999999999972e+02 6.576200000000000045e+00
1.130999999999999943e+02 1.132441000000000031e+01
1.131500000000000057e+02 1.280649999999999977e+01
1.132000000000000028e+02 5.726440000000000197e+00
1.132500000000000000e+02 5.864080000000000403e+00
1.132999999999999972e+02 1.562396999999999991e+01
1.133499999999999943e+02 1.146686000000000050e+01
1.134000000000000057e+02 5.729910000000000281e+00
1.134500000000000028e+02 4.261610000000000120e+00
1.135000000000000000e+02 1.619519999999999982e+01
1.135499999999999972e+02 5.876249999999999751e+00
1.135999999999999943e+02 1.292983000000000082e+01
1.136500000000000057e+02 1.554116999999999926e+01
1.137000000000000028e+02 3.431290000000000173e+00
1.137500000000000000e+02 7.315349999999999575e+00
1.137999999999999972e+02 1.088203000000000031e+01
1.138499999999999943e+02 2.417807000000000173e+01
1.139000000000000057e+02 4.884680000000000355e+00
1.139500000000000028e+02 3.253943999999999903e+01
1.140000000000000000e+02 9.780060000000000642e+00
1.140499999999999972e+02 2.026545000000000130e+01
1.140999999999999943e+02 7.180979999999999919e+00
1.141500000000000057e+02 1.295645000000000024e+01
1.142000000000000028e+02 1.114109000000000016e+01
1.142500000000000000e+02 1.799933000000000050e+01
1.142999999999999972e+02 2.020789999999999864e+01
1.143499999999999943e+02 3.024545000000000172e+01
1.144000000000000057e+02 6.926319999999999588e+00
1.144500000000000028e+02 2.673160000000000203e+00
1.145000000000000000e+02 9.132999999999999119e+00
1.145499999999999972e+02 1.653857999999999961e+01
1.145999999999999943e+02 1.091099999999999959e+01
1.146500000000000057e+02 2.980830000000000091e+00
1.147000000000000028e+02 5.006490000000000329e+00
1.147500000000000000e+02 1.063434999999999953e+01
1.147999999999999972e+02 2.155668000000000006e+01
1.148499999999999943e+02 1.551620999999999917e+01
1.149000000000000057e+02 6.787300000000000111e+00
1.149500000000000028e+02 6.460840000000000138e+00
1.150000000000000000e+02 1.797710000000000008e+01
1.150499999999999972e+02 1.236143000000000036e+01
1.150999999999999943e+02 9.762259999999999494e+00
1.151500000000000057e+02 4.823839999999999684e+00
1.152000000000000028e+02 6.290309999999999846e+00
1.152500000000000000e+02 2.537511999999999901e+01
1.152999999999999972e+02 4.899040000000000283e+00
1.153499999999999943e+02 1.739551000000000158e+01
1.154000000000000057e+02 7.143849999999999589e+00
1.154500000000000028e+02 7.167559999999999931e+00
1.155000000000000000e+02 2.022616999999999976e+01
1.155499999999999972e+02 2.837860000000000049e+00
1.155999999999999943e+02 4.284510000000000041e+00
1.156500000000000057e+02 2.522110000000000074e+00
1.157000000000000028e+02 7.229370000000000296e+00
1.157500000000000000e+02 2.038159999999999972e+00
1.157999999999999972e+02 5.013639999999999652e+00
1.158499999999999943e+02 9.289419999999999789e+00
1.159000000000000057e+02 3.975153999999999854e+01
1.159500000000000028e+02 4.641810000000000436e+00
1.160000000000000000e+02 1.515579999999999927e+00
1.160499999999999972e+02 1.591305999999999976e+01
1.160999999999999943e+02 6.651650000000000063e+00
1.161500000000000057e+02 3.290639999999999787e+00
1.162000000000000028e+02 3.200720000000000010e+00
1.162500000000000000e+02 4.339190000000000325e+00
1.162999999999999972e+02 7.537469999999999892e+00
1.163499999999999943e+02 1.496662000000000070e+01
1.164000000000000057e+02 8.773780000000000356e+00
1.164500000000000028e+02 4.553025999999999840e+01
1.165000000000000000e+02 2.525669999999999860e+00
1.165499999999999972e+02 1.636096999999999824e+01
1.165999999999999943e+02 1.383765999999999963e+01
1.166500000000000057e+02 1.651492999999999967e+01
1.167000000000000028e+02 6.302699999999999747e+00
1.167500000000000000e+02 1.490152999999999928e+01
1.167999999999999972e+02 6.171389999999999709e+00
1.168499999999999943e+02 2.113962000000000074e+01
1.169000000000000057e+02 1.664425999999999917e+01
1.169500000000000028e+02 3.148800000000000043e+00
1.170000000000000000e+02 3.985399999999999832e+00
1.170499999999999972e+02 2.070160000000000000e+00
1.170999999999999943e+02 1.740199000000000140e+01
1.171500000000000057e+02 1.409104999999999919e+01
1.172000000000000028e+02 1.126309999999999967e+01
1.172500000000000000e+02 1.468111999999999995e+01
1.172999999999999972e+02 1.124961000000000055e+01
1.173499999999999943e+02 1.494092000000000020e+01
1.174000000000000057e+02 5.255379999999999718e+00
1.174500000000000028e+02 3.811119999999999841e+00
1.175000000000000000e+02 8.165179999999999438e+00
1.175499999999999972e+02 1.203467999999999982e+01
1.175999999999999943e+02 6.704279999999999795e+00
1.176500000000000057e+02 9.347340000000000870e+00
1.177000000000000028e+02 3.981669999999999821e+00
1.177500000000000000e+02 1.320295999999999914e+01
1.177999999999999972e+02 7.584069999999999645e+00
1.178499999999999943e+02 4.070879999999999832e+00
1.179000000000000057e+02 3.100178000000000011e+01
1.179500000000000028e+02 5.922640000000000349e+00
1.180000000000000000e+02 1.037268000000000079e+01
1.180499999999999972e+02 5.794459999999999944e+00
1.180999999999999943e+02 1.045200999999999958e+01
1.181500000000000057e+02 3.270680000000000032e+00
1.182000000000000028e+02 9.267360000000000042e+00
1.182500000000000000e+02 1.269699999999999918e+01
1.182999999999999972e+02 1.385614999999999952e+01
1.183499999999999943e+02 2.455858999999999881e+01
1.184000000000000057e+02 1.048260999999999932e+01
1.184500000000000028e+02 1.776002000000000081e+01
1.185000000000000000e+02 9.586000000000000298e+00
1.185499999999999972e+02 1.481522999999999968e+01
1.185999999999999943e+02 6.599849999999999994e+00
1.186500000000000057e+02 7.941709999999999603e+00
1.187000000000000028e+02 8.072739999999999583e+00
1.187500000000000000e+02 1.313138000000000005e+01
1.187999999999999972e+02 1.011384999999999934e+01
1.188499999999999943e+02 1.179607000000000028e+01
1.189000000000000057e+02 2.202646999999999977e+01
1.189500000000000028e+02 1.059796000000000049e+01
1.190000000000000000e+02 2.176080999999999932e+01
1.190499999999999972e+02 1.004631999999999969e+01
1.190999999999999943e+02 9.966910000000000380e+00
1.191500000000000057e+02 1.012664999999999971e+01
1.192000000000000028e+02 2.721058999999999983e+01
1.192500000000000000e+02 1.343587999999999916e+01
1.192999999999999972e+02 1.284059000000000061e+01
1.193499999999999943e+02 2.057460000000000022e+01
1.194000000000000057e+02 4.814910000000000245e+00
1.194500000000000028e+02 4.328149999999999942e+00
1.195000000000000000e+02 1.552494100000000117e+02
1.195499999999999972e+02 3.317981999999999942e+01
1.195999999999999943e+02 1.715284000000000120e+01
1.196500000000000057e+02 1.441582000000000008e+01
1.197000000000000028e+02 6.155246000000000350e+01
1.197500000000000000e+02 3.499363999999999919e+01
1.197999999999999972e+02 1.402216999999999913e+01
1.198499999999999943e+02 6.743473000000000184e+01
1.199000000000000057e+02 1.390086999999999939e+01
1.199500000000000028e+02 1.437975999999999921e+01
1.200000000000000000e+02 1.701170000000000115e+01
1.200499999999999972e+02 2.634129000000000076e+01
1.200999999999999943e+02 1.315015000000000001e+01
1.201500000000000057e+02 1.343951999999999991e+01
1.202000000000000028e+02 1.208200099999999964e+02
1.202500000000000000e+02 1.149474999999999980e+01
1.202999999999999972e+02 1.671349999999999891e+00
1.203499999999999943e+02 2.176721999999999824e+01
1.204000000000000057e+02 9.319419999999999149e+00
1.204500000000000028e+02 3.674849999999999994e+01
1.205000000000000000e+02 4.148541999999999774e+01
1.205499999999999972e+02 2.927993000000000023e+01
1.205999999999999943e+02 3.786818000000000239e+01
1.206500000000000057e+02 2.893342000000000169e+01
1.207000000000000028e+02 1.402882999999999925e+01
1.207500000000000000e+02 2.409777000000000058e+01
1.207999999999999972e+02 7.801961000000000013e+01
1.208499999999999943e+02 3.688421000000000305e+01
1.209000000000000057e+02 3.178729999999999833e+01
1.209500000000000028e+02 4.441548999999999836e+01
1.210000000000000000e+02 1.171737000000000073e+01
1.210499999999999972e+02 1.535824999999999996e+01
1.210999999999999943e+02 2.145613000000000170e+01
1.211500000000000057e+02 3.013393999999999906e+01
1.212000000000000028e+02 2.942340000000000089e+01
1.212500000000000000e+02 7.119049999999999656e+00
1.212999999999999972e+02 1.380368999999999957e+01
1.213499999999999943e+02 4.545011999999999830e+01
1.214000000000000057e+02 8.644949999999999690e+00
1.214500000000000028e+02 2.052265999999999835e+01
1.215000000000000000e+02 3.439103999999999672e+01
1.215499999999999972e+02 2.634760999999999953e+01
1.215999999999999943e+02 4.269738000000000255e+01
1.216500000000000057e+02 2.997794999999999987e+01
1.217000000000000028e+02 3.818106000000000222e+01
1.217500000000000000e+02 1.775918000000000063e+01
1.217999999999999972e+02 3.570078000000000173e+01
1.218499999999999943e+02 2.304091999999999985e+01
1.219000000000000057e+02 3.870546999999999827e+01
1.219500000000000028e+02 4.602805000000000035e+01
1.220000000000000000e+02 3.593511999999999773e+01
1.220499999999999972e+02 1.371776999999999980e+01
1.220999999999999943e+02 1.871585999999999927e+01
1.221500000000000057e+02 2.031720999999999933e+01
1.222000000000000028e+02 4.093840999999999752e+01
1.222500000000000000e+02 1.186171000000000042e+01
1.222999999999999972e+02 1.968066999999999922e+01
1.223499999999999943e+02 1.226727999999999952e+01
1.224000000000000057e+02 6.888530000000000264e+00
1.224500000000000028e+02 3.406710999999999956e+01
1.225000000000000000e+02 1.793647999999999954e+01
1.225499999999999972e+02 9.679339999999999833e+00
1.225999999999999943e+02 4.776430000000000398e+00
1.226500000000000057e+02 2.348312999999999917e+01
1.227000000000000028e+02 1.961439000000000021e+01
1.227500000000000000e+02 1.729176000000000002e+01
1.227999999999999972e+02 1.156626999999999938e+01
1.228499999999999943e+02 4.091514999999999702e+01
1.229000000000000057e+02 2.972728000000000037e+01
1.229500000000000028e+02 1.280344999999999978e+01
1.230000000000000000e+02 2.528350000000000009e+01
1.230499999999999972e+02 9.918459999999999610e+00
1.230999999999999943e+02 3.605019999999999669e+01
1.231500000000000057e+02 3.554847999999999786e+01
1.232000000000000028e+02 1.315732999999999997e+01
1.232500000000000000e+02 2.451810000000000045e+01
1.232999999999999972e+02 6.717080000000000162e+00
1.233499999999999943e+02 1.334716000000000058e+01
1.234000000000000057e+02 1.810617999999999839e+01
1.234500000000000028e+02 1.604485999999999990e+01
1.235000000000000000e+02 1.352431999999999945e+01
1.235499999999999972e+02 2.009409000000000134e+01
1.235999999999999943e+02 3.462357999999999691e+01
1.236500000000000057e+02 4.812470000000000248e+00
1.237000000000000028e+02 2.409050999999999831e+01
1.237500000000000000e+02 1.701650000000000063e+01
1.237999999999999972e+02 2.141844000000000037e+01
1.238499999999999943e+02 5.055220000000000269e+00
1.239000000000000057e+02 1.487847000000000008e+01
1.239500000000000028e+02 2.081420000000000048e+00
1.240000000000000000e+02 9.359099999999999753e+00
1.240499999999999972e+02 2.426400999999999897e+01
1.240999999999999943e+02 2.923764999999999858e+01
1.241500000000000057e+02 3.198995999999999995e+01
1.242000000000000028e+02 1.082919000000000054e+01
1.242500000000000000e+02 3.786770000000000191e+00
1.242999999999999972e+02 4.519977000000000089e+01
1.243499999999999943e+02 1.808646999999999849e+01
1.244000000000000057e+02 2.468650999999999840e+01
1.244500000000000028e+02 1.739005999999999830e+01
1.245000000000000000e+02 3.179125000000000156e+01
1.245499999999999972e+02 2.678491000000000000e+01
1.245999999999999943e+02 1.043247999999999998e+01
1.246500000000000057e+02 2.888069000000000131e+01
1.247000000000000028e+02 3.062705000000000055e+01
1.247500000000000000e+02 2.122700000000000031e+01
1.247999999999999972e+02 1.440642000000000067e+01
1.248499999999999943e+02 1.228274000000000044e+01
1.249000000000000057e+02 2.424206999999999823e+01
1.249500000000000028e+02 5.389193000000000211e+01
1.250000000000000000e+02 5.706750999999999863e+01
1.250499999999999972e+02 2.088052000000000064e+01
1.250999999999999943e+02 3.592896999999999963e+01
1.251500000000000057e+02 8.350820000000000576e+00
1.252000000000000028e+02 2.614799999999999791e+00
1.252500000000000000e+02 7.027770000000000294e+00
1.252999999999999972e+02 1.024219000000000079e+01
1.253499999999999943e+02 5.619469999999999743e+00
1.254000000000000057e+02 1.429773999999999923e+01
1.254500000000000028e+02 1.433422000000000018e+01
1.255000000000000000e+02 7.627279999999999838e+00
1.255499999999999972e+02 5.695940000000000225e+00
1.255999999999999943e+02 3.318686999999999898e+01
1.256500000000000057e+02 3.619988000000000028e+01
1.257000000000000028e+02 1.103658000000000072e+01
1.257500000000000000e+02 1.005198000000000036e+01
1.257999999999999972e+02 3.980389999999999873e+00
1.258499999999999943e+02 1.111292000000000080e+01
1.259000000000000057e+02 6.931259999999999977e+00
1.259500000000000028e+02 2.528233000000000175e+01
1.260000000000000000e+02 8.774660000000000792e+00
1.260499999999999972e+02 2.550001999999999924e+01
1.260999999999999943e+02 2.168215999999999966e+01
1.261500000000000057e+02 1.511298000000000030e+01
1.262000000000000028e+02 3.829769999999999897e+01
1.262500000000000000e+02 2.259484000000000137e+01
1.262999999999999972e+02 1.278664000000000023e+01
1.263499999999999943e+02 8.013030000000000541e+00
1.264000000000000057e+02 1.343033999999999928e+01
1.264500000000000028e+02 3.207650000000000112e+00
1.265000000000000000e+02 1.295767000000000024e+01
1.265499999999999972e+02 2.112584000000000017e+01
1.265999999999999943e+02 3.199138999999999911e+01
1.266500000000000057e+02 2.683455000000000013e+01
1.267000000000000028e+02 3.953421999999999770e+01
1.267500000000000000e+02 2.159932999999999836e+01
1.267999999999999972e+02 4.944364000000000203e+01
1.268499999999999943e+02 3.337498999999999683e+01
1.269000000000000057e+02 4.106302000000000163e+01
1.269500000000000028e+02 2.611149999999999949e+01
1.270000000000000000e+02 3.528575000000000017e+01
1.270499999999999972e+02 2.768327999999999989e+01
1.270999999999999943e+02 1.987452000000000041e+01
1.271500000000000057e+02 1.763551999999999964e+01
1.272000000000000028e+02 1.849652000000000029e+01
1.272500000000000000e+02 1.223232999999999926e+01
1.272999999999999972e+02 4.243579999999999686e+00
1.273499999999999943e+02 2.827361000000000146e+01
1.274000000000000057e+02 4.883406000000000091e+01
1.274500000000000028e+02 9.161659999999999471e+00
1.275000000000000000e+02 2.590024999999999977e+01
1.275499999999999972e+02 8.743190000000000239e+00
1.275999999999999943e+02 1.577528000000000041e+01
1.276500000000000057e+02 1.198739999999999917e+01
1.277000000000000028e+02 5.923289999999999722e+00
1.277500000000000000e+02 2.439444999999999908e+01
1.277999999999999972e+02 1.436917000000000044e+01
1.278499999999999943e+02 6.754809999999999981e+00
1.279000000000000057e+02 1.291549999999999976e+01
1.279500000000000028e+02 3.258608000000000260e+01
1.280000000000000000e+02 5.073820000000000441e+00
1.280500000000000114e+02 2.320440000000000058e+00
1.280999999999999943e+02 1.079428000000000054e+01
1.281500000000000057e+02 1.620225999999999900e+01
1.281999999999999886e+02 2.056644999999999968e+01
1.282500000000000000e+02 7.183360000000000412e+00
1.283000000000000114e+02 3.004989999999999828e+00
1.283499999999999943e+02 8.126989999999999270e+00
1.284000000000000057e+02 2.894919999999999938e+00
1.284499999999999886e+02 1.474588999999999928e+01
1.285000000000000000e+02 8.198069999999999524e+00
1.285500000000000114e+02 1.302394999999999925e+01
1.285999999999999943e+02 6.671499999999999986e+00
1.286500000000000057e+02 1.527716999999999992e+01
1.286999999999999886e+02 7.405129999999999768e+00
1.287500000000000000e+02 3.726939999999999920e+00
1.288000000000000114e+02 5.358590000000000408e+00
1.288499999999999943e+02 1.089836999999999989e+01
1.289000000000000057e+02 1.270636999999999972e+01
1.289499999999999886e+02 1.123423000000000016e+01
1.290000000000000000e+02 3.714109999999999800e+00
1.290500000000000114e+02 8.726229999999999265e+00
1.290999999999999943e+02 1.812496000000000151e+01
1.291500000000000057e+02 6.298600000000000421e+00
1.291999999999999886e+02 7.444079999999999586e+00
1.292500000000000000e+02 3.068329999999999913e+01
1.293000000000000114e+02 3.313889999999999780e+00
1.293499999999999943e+02 1.602391000000000076e+01
1.294000000000000057e+02 3.605129999999999946e+00
1.294499999999999886e+02 1.774784000000000006e+01
1.295000000000000000e+02 6.166760000000000019e+00
1.295500000000000114e+02 7.011969999999999814e+00
1.295999999999999943e+02 2.267344999999999899e+01
1.296500000000000057e+02 2.284100000000000108e+01
1.296999999999999886e+02 2.864209999999999923e+00
1.297500000000000000e+02 1.894519000000000020e+01
1.298000000000000114e+02 2.318320999999999898e+01
1.298499999999999943e+02 8.658279999999999532e+00
1.299000000000000057e+02 1.496048000000000044e+01
1.299499999999999886e+02 5.095080000000000275e+00
1.300000000000000000e+02 6.055159999999999876e+00
1.300500000000000114e+02 2.841270000000000184e+00
1.300999999999999943e+02 1.577169999999999961e+00
1.301500000000000057e+02 1.425325999999999915e+01
1.301999999999999886e+02 5.793689999999999785e+00
1.302500000000000000e+02 2.635289999999999910e+00
1.303000000000000114e+02 5.710720000000000240e+00
1.303499999999999943e+02 5.242350000000000065e+00
1.304000000000000057e+02 2.207554000000000016e+01
1.304499999999999886e+02 2.668159999999999865e+00
1.305000000000000000e+02 5.707830000000000403e+00
1.305500000000000114e+02 6.109549999999999592e+00
1.305999999999999943e+02 1.637526000000000082e+01
1.306500000000000057e+02 1.347794999999999987e+01
1.306999999999999886e+02 1.078213000000000044e+01
1.307500000000000000e+02 7.310039999999999871e+00
1.308000000000000114e+02 6.777779999999999916e+00
1.308499999999999943e+02 1.505472999999999928e+01
1.309000000000000057e+02 1.115648000000000017e+01
1.309499999999999886e+02 1.883407000000000053e+01
1.310000000000000000e+02 6.110380000000000145e+00
1.310500000000000114e+02 2.298623999999999867e+01
1.310999999999999943e+02 2.320676999999999879e+01
1.311500000000000057e+02 1.148872000000000071e+01
1.311999999999999886e+02 6.533660000000000245e+00
1.312500000000000000e+02 2.624519999999999964e+00
1.313000000000000114e+02 7.190229999999999677e+00
1.313499999999999943e+02 7.418470000000000120e+00
1.314000000000000057e+02 5.607879999999999754e+00
1.314499999999999886e+02 3.998400000000000176e+00
1.315000000000000000e+02 4.187500000000000000e+01
1.315500000000000114e+02 7.877570000000000405e+00
1.315999999999999943e+02 1.063241999999999976e+01
1.316500000000000057e+02 1.537819000000000003e+01
1.316999999999999886e+02 1.926109999999999989e+00
1.317500000000000000e+02 1.085581999999999958e+01
1.318000000000000114e+02 2.555600000000000094e+00
1.318499999999999943e+02 2.597879999999999967e+01
1.319000000000000057e+02 1.754148999999999958e+01
1.319499999999999886e+02 9.011139999999999262e+00
1.320000000000000000e+02 3.213707999999999743e+01
1.320500000000000114e+02 2.745621999999999829e+01
1.320999999999999943e+02 6.586409999999999876e+00
1.321500000000000057e+02 1.580681000000000047e+01
1.321999999999999886e+02 2.096163999999999916e+01
1.322500000000000000e+02 2.301150000000000162e+01
1.323000000000000114e+02 6.812149999999999928e+00
1.323499999999999943e+02 1.338283999999999985e+01
1.324000000000000057e+02 1.214781999999999940e+01
1.324499999999999886e+02 1.103076000000000079e+01
1.325000000000000000e+02 2.154007999999999967e+01
1.325500000000000114e+02 1.134702000000000055e+01
1.325999999999999943e+02 4.256864999999999810e+01
1.326500000000000057e+02 8.475300000000000722e+00
1.326999999999999886e+02 1.500848000000000049e+01
1.327500000000000000e+02 1.735932000000000031e+01
1.328000000000000114e+02 3.704260000000000108e+00
1.328499999999999943e+02 1.466705999999999932e+01
1.329000000000000057e+02 1.333736000000000033e+01
1.329499999999999886e+02 1.104035999999999973e+01
1.330000000000000000e+02 2.014879000000000175e+01
1.330500000000000114e+02 1.382024999999999970e+01
1.330999999999999943e+02 1.740241999999999933e+01
1.331500000000000057e+02 2.970707000000000164e+01
1.331999999999999886e+02 2.344649000000000072e+01
1.332500000000000000e+02 3.191617000000000104e+01
1.333000000000000114e+02 3.265476000000000312e+01
1.333499999999999943e+02 1.001562000000000019e+01
1.334000000000000057e+02 1.858269999999999911e+01
1.334499999999999886e+02 6.131929999999999659e+00
1.335000000000000000e+02 2.274218000000000117e+01
1.335500000000000114e+02 9.173220000000000596e+00
1.335999999999999943e+02 2.419084000000000145e+01
1.336500000000000057e+02 3.785215000000000174e+01
1.336999999999999886e+02 1.243125999999999998e+01
1.337500000000000000e+02 2.493883999999999901e+01
1.338000000000000114e+02 9.730809999999999960e+00
1.338499999999999943e+02 2.932978999999999914e+01
1.339000000000000057e+02 6.172189999999999621e+00
1.339499999999999886e+02 9.054000000000000270e+00
1.340000000000000000e+02 1.358769000000000027e+01
1.340500000000000114e+02 4.278480000000000061e+00
1.340999999999999943e+02 2.366600000000000037e+00
1.341500000000000057e+02 2.514338000000000051e+01
1.341999999999999886e+02 4.034740000000000215e+00
1.342500000000000000e+02 6.309079999999999799e+00
1.343000000000000114e+02 3.549600999999999829e+01
1.343499999999999943e+02 3.401308000000000220e+01
1.344000000000000057e+02 9.755950000000000344e+00
1.344499999999999886e+02 8.860939999999999372e+00
1.345000000000000000e+02 2.739133999999999958e+01
1.345500000000000114e+02 5.110500000000000043e+00
1.345999999999999943e+02 1.724576000000000064e+01
1.346500000000000057e+02 8.260699999999999932e+00
1.346999999999999886e+02 9.035970000000000724e+00
1.347500000000000000e+02 1.861480999999999852e+01
1.348000000000000114e+02 4.009389999999999787e+00
1.348499999999999943e+02 1.283108999999999966e+01
1.349000000000000057e+02 7.031310000000000393e+00
1.349499999999999886e+02 9.127860000000000085e+00
1.350000000000000000e+02 9.008749999999999147e+00
1.350500000000000114e+02 1.893074999999999974e+01
1.350999999999999943e+02 1.038530000000000086e+01
1.351500000000000057e+02 1.995810000000000084e+00
1.351999999999999886e+02 8.880390000000000228e+00
1.352500000000000000e+02 1.624568999999999974e+01
1.353000000000000114e+02 1.384002000000000088e+01
1.353499999999999943e+02 8.834920000000000329e+00
1.354000000000000057e+02 2.508049999999999891e+00
1.354499999999999886e+02 4.963040000000000340e+00
1.355000000000000000e+02 1.830467000000000155e+01
1.355500000000000114e+02 2.587003999999999948e+01
1.355999999999999943e+02 1.082948999999999984e+01
1.356500000000000057e+02 6.163562999999999903e+01
1.356999999999999886e+02 5.342060000000000031e+00
1.357500000000000000e+02 5.888378000000000156e+01
1.358000000000000114e+02 7.379760000000000097e+00
1.358499999999999943e+02 2.505216000000000065e+01
1.359000000000000057e+02 4.870510000000000339e+00
1.359499999999999886e+02 2.964251000000000147e+01
1.360000000000000000e+02 6.786859999999999893e+00
1.360500000000000114e+02 7.777429999999999843e+00
1.360999999999999943e+02 2.828292000000000073e+01
1.361500000000000057e+02 5.897829999999999906e+00
1.361999999999999886e+02 3.004776999999999987e+01
1.362500000000000000e+02 1.703118999999999872e+01
1.363000000000000114e+02 2.865270999999999901e+01
1.363499999999999943e+02 2.537489000000000061e+01
1.364000000000000057e+02 2.994896999999999920e+01
1.364499999999999886e+02 2.856350000000000122e+01
1.365000000000000000e+02 4.401841999999999899e+01
1.365500000000000114e+02 2.175544999999999973e+01
1.365999999999999943e+02 2.204614000000000118e+01
1.366500000000000057e+02 7.107949999999999768e+00
1.366999999999999886e+02 7.166800000000000281e+00
1.367500000000000000e+02 1.369331999999999994e+01
1.368000000000000114e+02 3.471282000000000068e+01
1.368499999999999943e+02 1.690729999999999933e+01
1.369000000000000057e+02 2.138320999999999827e+01
1.369499999999999886e+02 3.359671999999999770e+01
1.370000000000000000e+02 4.358929999999999971e+00
1.370500000000000114e+02 2.474954999999999927e+01
1.370999999999999943e+02 1.621825000000000117e+01
1.371500000000000057e+02 1.566606999999999950e+01
1.371999999999999886e+02 1.912745999999999924e+01
1.372500000000000000e+02 1.170886999999999922e+01
1.373000000000000114e+02 7.904759999999999565e+00
1.373499999999999943e+02 1.549649999999999928e+01
1.374000000000000057e+02 1.052628999999999948e+01
1.374499999999999886e+02 1.713888999999999996e+01
1.375000000000000000e+02 3.749486000000000274e+01
1.375500000000000114e+02 3.208106999999999687e+01
1.375999999999999943e+02 5.304339999999999833e+00
1.376500000000000057e+02 1.552895999999999965e+01
1.376999999999999886e+02 2.131895000000000095e+01
1.377500000000000000e+02 7.412969999999999615e+00
1.378000000000000114e+02 7.540470000000000006e+00
1.378499999999999943e+02 2.512817000000000078e+01
1.379000000000000057e+02 1.511459999999999937e+01
1.379499999999999886e+02 3.373156999999999783e+01
1.380000000000000000e+02 2.323754999999999882e+01
1.380500000000000114e+02 2.909505000000000052e+01
1.380999999999999943e+02 6.532090000000000174e+00
1.381500000000000057e+02 1.503336999999999968e+01
1.381999999999999886e+02 1.699024000000000001e+01
1.382500000000000000e+02 2.867552999999999841e+01
1.383000000000000114e+02 4.345376000000000261e+01
1.383499999999999943e+02 3.754713999999999885e+01
1.384000000000000057e+02 2.649208000000000141e+01
1.384499999999999886e+02 7.029994000000000653e+01
1.385000000000000000e+02 1.441177000000000064e+01
1.385500000000000114e+02 3.639497999999999678e+01
1.385999999999999943e+02 2.100136300000000062e+02
1.386500000000000057e+02 2.553586999999999918e+01
1.386999999999999886e+02 9.127810000000000201e+00
1.387500000000000000e+02 1.904661000000000115e+01
1.388000000000000114e+02 2.005355000000000132e+01
1.388499999999999943e+02 6.658990000000000187e+00
1.389000000000000057e+02 5.262102000000000146e+01
1.389499999999999886e+02 3.535018999999999778e+01
1.390000000000000000e+02 5.894078999999999979e+01
1.390500000000000114e+02 1.616722000000000037e+01
1.390999999999999943e+02 3.252667000000000286e+01
1.391500000000000057e+02 4.778049000000000035e+01
1.391999999999999886e+02 3.232901999999999987e+01
1.392500000000000000e+02 2.029198999999999842e+01
1.393000000000000114e+02 4.525339999999999918e+01
1.393499999999999943e+02 1.548310000000000031e+01
1.394000000000000057e+02 3.368860999999999706e+01
1.394499999999999886e+02 3.965349999999999930e+00
1.395000000000000000e+02 1.840009999999999835e+01
1.395500000000000114e+02 1.273722000000000065e+01
1.395999999999999943e+02 2.538917999999999964e+01
1.396500000000000057e+02 2.966458000000000084e+01
1.396999999999999886e+02 4.096054000000000173e+01
1.397500000000000000e+02 1.653324999999999889e+01
1.398000000000000114e+02 2.325123999999999924e+01
1.398499999999999943e+02 4.123355000000000103e+01
1.399000000000000057e+02 3.168928000000000011e+01
1.399499999999999886e+02 4.869713000000000136e+01
1.400000000000000000e+02 1.109517999999999915e+01
1.400500000000000114e+02 6.198970000000000091e+00
1.400999999999999943e+02 1.957025000000000148e+01
1.401500000000000057e+02 4.272673999999999950e+01
1.401999999999999886e+02 4.111959000000000231e+01
1.402500000000000000e+02 3.088318999999999903e+01
1.403000000000000114e+02 4.807348000000000354e+01
1.403499999999999943e+02 4.924562000000000239e+01
1.404000000000000057e+02 5.964034000000000191e+01
1.404499999999999886e+02 3.915427999999999997e+01
1.405000000000000000e+02 4.076348000000000127e+01
1.405500000000000114e+02 5.445311000000000234e+01
1.405999999999999943e+02 4.533442999999999756e+01
1.406500000000000057e+02 4.687008999999999759e+01
1.406999999999999886e+02 3.328126000000000317e+01
1.407500000000000000e+02 5.446670999999999907e+01
1.408000000000000114e+02 4.728007999999999811e+01
1.408499999999999943e+02 4.817799000000000120e+01
1.409000000000000057e+02 8.037060999999999922e+01
1.409499999999999886e+02 1.249142999999999937e+01
1.410000000000000000e+02 7.077084000000000685e+01
1.410500000000000114e+02 7.748363000000000511e+01
1.410999999999999943e+02 2.904690000000000083e+01
1.411500000000000057e+02 1.329879000000000033e+01
1.411999999999999886e+02 6.641630999999999574e+01
1.412500000000000000e+02 7.027970000000000539e+01
1.413000000000000114e+02 3.736010000000000275e+01
1.413499999999999943e+02 6.814490999999999588e+01
1.414000000000000057e+02 6.341519999999999868e+01
1.414499999999999886e+02 1.096931500000000028e+02
1.415000000000000000e+02 3.040748999999999924e+01
1.415500000000000114e+02 2.151122000000000156e+01
1.415999999999999943e+02 5.499119000000000312e+01
1.416500000000000057e+02 6.210429999999999673e+00
1.416999999999999886e+02 3.300641999999999854e+01
1.417500000000000000e+02 3.900715000000000288e+01
1.418000000000000114e+02 2.679167999999999950e+01
1.418499999999999943e+02 5.194109999999999872e+01
1.419000000000000057e+02 1.364327199999999891e+02
1.419499999999999886e+02 2.431212000000000018e+01
1.420000000000000000e+02 1.283902999999999928e+01
1.420500000000000114e+02 5.059299000000000035e+01
1.420999999999999943e+02 1.094914999999999949e+01
1.421500000000000057e+02 3.904426999999999737e+01
1.421999999999999886e+02 3.802881000000000000e+01
1.422500000000000000e+02 6.646447999999999467e+01
1.423000000000000114e+02 3.544756000000000284e+01
1.423499999999999943e+02 2.161975999999999942e+01
1.424000000000000057e+02 2.528395000000000081e+01
1.424499999999999886e+02 2.519129999999999825e+01
1.425000000000000000e+02 3.089448000000000150e+01
1.425500000000000114e+02 1.145667000000000080e+01
1.425999999999999943e+02 7.586260000000000225e+00
1.426500000000000057e+02 1.830787000000000120e+01
1.426999999999999886e+02 6.105758000000000152e+01
1.427500000000000000e+02 3.377176000000000045e+01
1.428000000000000114e+02 4.454735999999999763e+01
1.428499999999999943e+02 4.084212999999999738e+01
1.429000000000000057e+02 4.547153000000000134e+01
1.429499999999999886e+02 4.791546999999999912e+01
1.430000000000000000e+02 4.662245000000000061e+01
1.430500000000000114e+02 3.304384000000000299e+01
1.430999999999999943e+02 3.321227999999999980e+01
1.431500000000000057e+02 2.758367000000000147e+01
1.431999999999999886e+02 3.755693999999999733e+01
1.432500000000000000e+02 7.241991000000000156e+01
1.433000000000000114e+02 2.538608999999999938e+01
1.433499999999999943e+02 2.583961000000000041e+01
1.434000000000000057e+02 3.918216000000000321e+01
1.434499999999999886e+02 2.249802999999999997e+01
1.435000000000000000e+02 3.044177000000000177e+01
1.435500000000000114e+02 1.518219000000000030e+01
1.435999999999999943e+02 1.374511000000000038e+01
1.436500000000000057e+02 5.888410000000000366e+00
1.436999999999999886e+02 2.698513000000000162e+01
1.437500000000000000e+02 4.267470000000000141e+01
1.438000000000000114e+02 4.268585999999999814e+01
1.438499999999999943e+02 5.506282000000000210e+01
1.439000000000000057e+02 4.215655999999999892e+01
1.439499999999999886e+02 5.661270000000000024e+00
1.440000000000000000e+02 2.419177000000000177e+01
1.440500000000000114e+02 2.160735999999999990e+01
1.440999999999999943e+02 1.929147000000000034e+01
1.441500000000000057e+02 7.640369999999999884e+00
1.441999999999999886e+02 1.843976999999999933e+01
1.442500000000000000e+02 7.692239999999999966e+00
1.443000000000000114e+02 1.739022999999999897e+01
1.443499999999999943e+02 3.586538999999999788e+01
1.444000000000000057e+02 3.902638999999999925e+01
1.444499999999999886e+02 3.926359000000000066e+01
1.445000000000000000e+02 1.340573000000000015e+01
1.445500000000000114e+02 3.292291999999999774e+01
1.445999999999999943e+02 2.587279999999999802e+00
1.446500000000000057e+02 1.993580000000000041e+01
1.446999999999999886e+02 2.291617000000000104e+01
1.447500000000000000e+02 1.290099000000000018e+01
1.448000000000000114e+02 4.441476999999999720e+01
1.448499999999999943e+02 4.374824999999999875e+01
1.449000000000000057e+02 4.034322000000000230e+01
1.449499999999999886e+02 2.187505000000000166e+01
1.450000000000000000e+02 1.356955999999999918e+01
1.450500000000000114e+02 1.254054000000000002e+01
1.450999999999999943e+02 1.150085999999999942e+01
1.451500000000000057e+02 3.152276000000000167e+01
1.451999999999999886e+02 1.477018999999999949e+01
1.452500000000000000e+02 1.320416999999999952e+01
1.453000000000000114e+02 5.013571999999999917e+01
1.453499999999999943e+02 4.234467999999999677e+01
1.454000000000000057e+02 9.055690000000000239e+00
1.454499999999999886e+02 1.202759999999999962e+01
1.455000000000000000e+02 1.709721000000000046e+01
1.455500000000000114e+02 3.600397999999999854e+01
1.455999999999999943e+02 8.068059999999999121e+00
1.456500000000000057e+02 2.792924000000000007e+01
1.456999999999999886e+02 1.132652000000000037e+01
1.457500000000000000e+02 1.219552999999999976e+01
1.458000000000000114e+02 6.064339999999999620e+00
1.458499999999999943e+02 2.651896999999999949e+01
1.459000000000000057e+02 5.190489999999999604e+00
1.459499999999999886e+02 1.071576999999999913e+01
1.460000000000000000e+02 2.799728999999999957e+01
1.460500000000000114e+02 1.049587000000000003e+01
1.460999999999999943e+02 4.192029999999999923e+00
1.461500000000000057e+02 1.699634999999999962e+01
1.461999999999999886e+02 2.283585000000000065e+01
1.462500000000000000e+02 2.523796000000000106e+01
1.463000000000000114e+02 9.712609999999999744e+00
1.463499999999999943e+02 1.314668999999999954e+01
1.464000000000000057e+02 2.249895000000000067e+01
1.464499999999999886e+02 3.283500999999999692e+01
1.465000000000000000e+02 2.093628000000000000e+01
1.465500000000000114e+02 1.400300999999999974e+01
1.465999999999999943e+02 8.838160000000000238e+00
1.466500000000000057e+02 7.601060000000000372e+00
1.466999999999999886e+02 5.403959999999999653e+00
1.467500000000000000e+02 5.579530000000000101e+00
1.468000000000000114e+02 7.330860000000000376e+00
1.468499999999999943e+02 8.556169999999999831e+00
1.469000000000000057e+02 1.877430999999999983e+01
1.469499999999999886e+02 6.010500000000000398e+00
1.470000000000000000e+02 2.263445000000000107e+01
1.470500000000000114e+02 3.562561999999999784e+01
1.470999999999999943e+02 7.948649999999999771e+00
1.471500000000000057e+02 3.908684999999999832e+01
1.471999999999999886e+02 1.012963000000000058e+01
1.472500000000000000e+02 8.882270000000000110e+00
1.473000000000000114e+02 6.594009999999999927e+00
1.473499999999999943e+02 3.362004999999999910e+01
1.474000000000000057e+02 2.509758000000000067e+01
1.474499999999999886e+02 1.161469999999999914e+01
1.475000000000000000e+02 3.236910999999999916e+01
1.475500000000000114e+02 1.321547999999999945e+01
1.475999999999999943e+02 1.114752000000000010e+01
1.476500000000000057e+02 1.604289999999999949e+01
1.476999999999999886e+02 9.115220000000000766e+00
1.477500000000000000e+02 2.097631000000000157e+01
1.478000000000000114e+02 3.249309999999999921e+00
1.478499999999999943e+02 2.625183000000000177e+01
1.479000000000000057e+02 5.110211000000000325e+01
1.479499999999999886e+02 6.609589999999999854e+00
1.480000000000000000e+02 2.296578999999999837e+01
1.480500000000000114e+02 9.507120000000000459e+00
1.480999999999999943e+02 5.438900000000000290e+00
1.481500000000000057e+02 2.675387999999999877e+01
1.481999999999999886e+02 2.897747999999999990e+01
1.482500000000000000e+02 1.491441999999999979e+01
1.483000000000000114e+02 5.134644000000000119e+01
1.483499999999999943e+02 1.151539000000000001e+01
1.484000000000000057e+02 2.202758000000000038e+01
1.484499999999999886e+02 3.614432999999999652e+01
1.485000000000000000e+02 4.062612000000000023e+01
1.485500000000000114e+02 7.264288000000000523e+01
1.485999999999999943e+02 3.254462999999999795e+01
1.486500000000000057e+02 1.931294000000000111e+01
1.486999999999999886e+02 4.985240000000000116e+00
1.487500000000000000e+02 3.623136999999999830e+01
1.488000000000000114e+02 1.031146999999999991e+01
1.488499999999999943e+02 5.463910000000000267e+00
1.489000000000000057e+02 5.277931000000000239e+01
1.489499999999999886e+02 5.328659999999999997e+01
1.490000000000000000e+02 2.131459999999999866e+01
1.490500000000000114e+02 4.633126000000000033e+01
1.490999999999999943e+02 2.325597000000000136e+01
1.491500000000000057e+02 5.811778000000000333e+01
1.491999999999999886e+02 4.102698000000000178e+01
1.492500000000000000e+02 4.469156000000000262e+01
1.493000000000000114e+02 5.399969000000000108e+01
1.493499999999999943e+02 3.822610999999999848e+01
1.494000000000000057e+02 4.279529000000000138e+01
1.494499999999999886e+02 3.839466999999999786e+01
1.495000000000000000e+02 3.530471000000000004e+01
1.495500000000000114e+02 5.770206000000000301e+01
1.495999999999999943e+02 4.116503999999999763e+01
1.496500000000000057e+02 3.050463999999999842e+01
1.496999999999999886e+02 3.950529000000000224e+01
1.497500000000000000e+02 2.102165000000000106e+01
1.498000000000000114e+02 3.237881999999999749e+01
1.498499999999999943e+02 2.358698000000000050e+01
1.499000000000000057e+02 1.259525999999999968e+01
1.499499999999999886e+02 1.042276000000000025e+01
1.500000000000000000e+02 2.875581000000000031e+01
