# Supplementary material for: Elevated concentrations cause upright alpha-synuclein conformation at lipid interfaces
Source: Nat Commun. 2023 Sep 18;14:5731. doi: 10.1038/s41467-023-39843-1 (PMC10507035; doi:10.1038/s41467-023-39843-1)
Supplement: Supplementary file 3 — Source Data [file 41467_2023_39843_MOESM3_ESM.zip › Source Data file/FigureS12/figS12_lowLPR_corr_s2_r2.txt]

0.000000000000000000e+00 nan
5.000000000000000278e-02 nan
1.000000000000000056e-01 nan
1.499999999999999944e-01 nan
2.000000000000000111e-01 nan
2.500000000000000000e-01 nan
2.999999999999999889e-01 nan
3.499999999999999778e-01 nan
4.000000000000000222e-01 nan
4.500000000000000111e-01 nan
5.000000000000000000e-01 nan
5.500000000000000444e-01 nan
5.999999999999999778e-01 nan
6.500000000000000222e-01 nan
6.999999999999999556e-01 nan
7.500000000000000000e-01 nan
8.000000000000000444e-01 nan
8.499999999999999778e-01 nan
9.000000000000000222e-01 nan
9.499999999999999556e-01 nan
1.000000000000000000e+00 nan
1.050000000000000044e+00 nan
1.100000000000000089e+00 nan
1.149999999999999911e+00 nan
1.199999999999999956e+00 nan
1.250000000000000000e+00 nan
1.300000000000000044e+00 nan
1.350000000000000089e+00 nan
1.399999999999999911e+00 nan
1.449999999999999956e+00 nan
1.500000000000000000e+00 nan
1.550000000000000044e+00 nan
1.600000000000000089e+00 nan
1.649999999999999911e+00 nan
1.699999999999999956e+00 nan
1.750000000000000000e+00 nan
1.800000000000000044e+00 nan
1.850000000000000089e+00 nan
1.899999999999999911e+00 nan
1.949999999999999956e+00 nan
2.000000000000000000e+00 nan
2.049999999999999822e+00 nan
2.100000000000000089e+00 nan
2.149999999999999911e+00 nan
2.200000000000000178e+00 nan
2.250000000000000000e+00 nan
2.299999999999999822e+00 nan
2.350000000000000089e+00 nan
2.399999999999999911e+00 nan
2.450000000000000178e+00 nan
2.500000000000000000e+00 nan
2.549999999999999822e+00 nan
2.600000000000000089e+00 nan
2.649999999999999911e+00 nan
2.700000000000000178e+00 nan
2.750000000000000000e+00 nan
2.799999999999999822e+00 nan
2.850000000000000089e+00 nan
2.899999999999999911e+00 nan
2.950000000000000178e+00 nan
3.000000000000000000e+00 nan
3.049999999999999822e+00 nan
3.100000000000000089e+00 nan
3.149999999999999911e+00 nan
3.200000000000000178e+00 nan
3.250000000000000000e+00 nan
3.299999999999999822e+00 nan
3.350000000000000089e+00 nan
3.399999999999999911e+00 nan
3.450000000000000178e+00 nan
3.500000000000000000e+00 nan
3.549999999999999822e+00 nan
3.600000000000000089e+00 nan
3.649999999999999911e+00 nan
3.700000000000000178e+00 nan
3.750000000000000000e+00 nan
3.799999999999999822e+00 nan
3.850000000000000089e+00 nan
3.899999999999999911e+00 nan
3.950000000000000178e+00 nan
4.000000000000000000e+00 nan
4.049999999999999822e+00 nan
4.099999999999999645e+00 nan
4.150000000000000355e+00 nan
4.200000000000000178e+00 nan
4.250000000000000000e+00 nan
4.299999999999999822e+00 nan
4.349999999999999645e+00 nan
4.400000000000000355e+00 nan
4.450000000000000178e+00 nan
4.500000000000000000e+00 nan
4.549999999999999822e+00 nan
4.599999999999999645e+00 nan
4.650000000000000355e+00 nan
4.700000000000000178e+00 nan
4.750000000000000000e+00 nan
4.799999999999999822e+00 nan
4.849999999999999645e+00 nan
4.900000000000000355e+00 nan
4.950000000000000178e+00 nan
5.000000000000000000e+00 nan
5.049999999999999822e+00 nan
5.099999999999999645e+00 nan
5.150000000000000355e+00 nan
5.200000000000000178e+00 nan
5.250000000000000000e+00 nan
5.299999999999999822e+00 nan
5.349999999999999645e+00 nan
5.400000000000000355e+00 nan
5.450000000000000178e+00 nan
5.500000000000000000e+00 nan
5.549999999999999822e+00 nan
5.599999999999999645e+00 nan
5.650000000000000355e+00 nan
5.700000000000000178e+00 nan
5.750000000000000000e+00 nan
5.799999999999999822e+00 nan
5.849999999999999645e+00 nan
5.900000000000000355e+00 nan
5.950000000000000178e+00 nan
6.000000000000000000e+00 nan
6.049999999999999822e+00 nan
6.099999999999999645e+00 nan
6.150000000000000355e+00 nan
6.200000000000000178e+00 nan
6.250000000000000000e+00 nan
6.299999999999999822e+00 nan
6.349999999999999645e+00 nan
6.400000000000000355e+00 nan
6.450000000000000178e+00 nan
6.500000000000000000e+00 nan
6.549999999999999822e+00 nan
6.599999999999999645e+00 nan
6.650000000000000355e+00 nan
6.700000000000000178e+00 nan
6.750000000000000000e+00 nan
6.799999999999999822e+00 nan
6.849999999999999645e+00 nan
6.900000000000000355e+00 nan
6.950000000000000178e+00 nan
7.000000000000000000e+00 nan
7.049999999999999822e+00 nan
7.099999999999999645e+00 nan
7.150000000000000355e+00 nan
7.200000000000000178e+00 nan
7.250000000000000000e+00 nan
7.299999999999999822e+00 nan
7.349999999999999645e+00 nan
7.400000000000000355e+00 nan
7.450000000000000178e+00 nan
7.500000000000000000e+00 nan
7.549999999999999822e+00 nan
7.599999999999999645e+00 nan
7.650000000000000355e+00 nan
7.700000000000000178e+00 nan
7.750000000000000000e+00 nan
7.799999999999999822e+00 nan
7.849999999999999645e+00 nan
7.900000000000000355e+00 nan
7.950000000000000178e+00 nan
8.000000000000000000e+00 nan
8.050000000000000711e+00 nan
8.099999999999999645e+00 nan
8.150000000000000355e+00 nan
8.199999999999999289e+00 nan
8.250000000000000000e+00 nan
8.300000000000000711e+00 nan
8.349999999999999645e+00 nan
8.400000000000000355e+00 nan
8.449999999999999289e+00 nan
8.500000000000000000e+00 nan
8.550000000000000711e+00 nan
8.599999999999999645e+00 nan
8.650000000000000355e+00 nan
8.699999999999999289e+00 nan
8.750000000000000000e+00 nan
8.800000000000000711e+00 nan
8.849999999999999645e+00 nan
8.900000000000000355e+00 nan
8.949999999999999289e+00 nan
9.000000000000000000e+00 nan
9.050000000000000711e+00 nan
9.099999999999999645e+00 nan
9.150000000000000355e+00 nan
9.199999999999999289e+00 nan
9.250000000000000000e+00 nan
9.300000000000000711e+00 nan
9.349999999999999645e+00 nan
9.400000000000000355e+00 nan
9.449999999999999289e+00 nan
9.500000000000000000e+00 nan
9.550000000000000711e+00 nan
9.599999999999999645e+00 nan
9.650000000000000355e+00 nan
9.699999999999999289e+00 nan
9.750000000000000000e+00 nan
9.800000000000000711e+00 nan
9.849999999999999645e+00 nan
9.900000000000000355e+00 nan
9.949999999999999289e+00 nan
1.000000000000000000e+01 nan
1.005000000000000071e+01 nan
1.009999999999999964e+01 nan
1.015000000000000036e+01 nan
1.019999999999999929e+01 nan
1.025000000000000000e+01 nan
1.030000000000000071e+01 nan
1.034999999999999964e+01 nan
1.040000000000000036e+01 nan
1.044999999999999929e+01 nan
1.050000000000000000e+01 nan
1.055000000000000071e+01 nan
1.059999999999999964e+01 nan
1.065000000000000036e+01 nan
1.069999999999999929e+01 nan
1.075000000000000000e+01 nan
1.080000000000000071e+01 nan
1.084999999999999964e+01 nan
1.090000000000000036e+01 nan
1.094999999999999929e+01 nan
1.100000000000000000e+01 nan
1.105000000000000071e+01 nan
1.109999999999999964e+01 nan
1.115000000000000036e+01 nan
1.119999999999999929e+01 nan
1.125000000000000000e+01 nan
1.130000000000000071e+01 nan
1.134999999999999964e+01 nan
1.140000000000000036e+01 nan
1.144999999999999929e+01 nan
1.150000000000000000e+01 nan
1.155000000000000071e+01 nan
1.159999999999999964e+01 nan
1.165000000000000036e+01 nan
1.169999999999999929e+01 nan
1.175000000000000000e+01 nan
1.180000000000000071e+01 nan
1.184999999999999964e+01 nan
1.190000000000000036e+01 nan
1.194999999999999929e+01 nan
1.200000000000000000e+01 nan
1.205000000000000071e+01 nan
1.209999999999999964e+01 nan
1.215000000000000036e+01 nan
1.219999999999999929e+01 nan
1.225000000000000000e+01 nan
1.230000000000000071e+01 nan
1.234999999999999964e+01 nan
1.240000000000000036e+01 nan
1.244999999999999929e+01 nan
1.250000000000000000e+01 nan
1.255000000000000071e+01 nan
1.259999999999999964e+01 nan
1.265000000000000036e+01 nan
1.269999999999999929e+01 nan
1.275000000000000000e+01 nan
1.280000000000000071e+01 nan
1.284999999999999964e+01 nan
1.290000000000000036e+01 nan
1.294999999999999929e+01 nan
1.300000000000000000e+01 nan
1.305000000000000071e+01 nan
1.309999999999999964e+01 nan
1.315000000000000036e+01 nan
1.319999999999999929e+01 nan
1.325000000000000000e+01 nan
1.330000000000000071e+01 nan
1.334999999999999964e+01 nan
1.340000000000000036e+01 nan
1.344999999999999929e+01 nan
1.350000000000000000e+01 nan
1.355000000000000071e+01 nan
1.359999999999999964e+01 nan
1.365000000000000036e+01 nan
1.369999999999999929e+01 nan
1.375000000000000000e+01 nan
1.380000000000000071e+01 nan
1.384999999999999964e+01 nan
1.390000000000000036e+01 nan
1.394999999999999929e+01 nan
1.400000000000000000e+01 nan
1.405000000000000071e+01 nan
1.409999999999999964e+01 nan
1.415000000000000036e+01 nan
1.419999999999999929e+01 nan
1.425000000000000000e+01 nan
1.430000000000000071e+01 nan
1.434999999999999964e+01 nan
1.440000000000000036e+01 nan
1.444999999999999929e+01 nan
1.450000000000000000e+01 nan
1.455000000000000071e+01 nan
1.459999999999999964e+01 nan
1.465000000000000036e+01 nan
1.469999999999999929e+01 nan
1.475000000000000000e+01 nan
1.480000000000000071e+01 nan
1.484999999999999964e+01 nan
1.490000000000000036e+01 nan
1.494999999999999929e+01 nan
1.500000000000000000e+01 nan
1.505000000000000071e+01 nan
1.509999999999999964e+01 nan
1.515000000000000036e+01 nan
1.519999999999999929e+01 nan
1.525000000000000000e+01 nan
1.530000000000000071e+01 nan
1.534999999999999964e+01 nan
1.540000000000000036e+01 nan
1.544999999999999929e+01 nan
1.550000000000000000e+01 nan
1.555000000000000071e+01 nan
1.559999999999999964e+01 nan
1.565000000000000036e+01 nan
1.569999999999999929e+01 nan
1.575000000000000000e+01 nan
1.580000000000000071e+01 nan
1.584999999999999964e+01 nan
1.590000000000000036e+01 nan
1.594999999999999929e+01 nan
1.600000000000000000e+01 nan
1.605000000000000071e+01 nan
1.610000000000000142e+01 nan
1.614999999999999858e+01 nan
1.619999999999999929e+01 nan
1.625000000000000000e+01 nan
1.630000000000000071e+01 nan
1.635000000000000142e+01 nan
1.639999999999999858e+01 nan
1.644999999999999929e+01 nan
1.650000000000000000e+01 nan
1.655000000000000071e+01 nan
1.660000000000000142e+01 nan
1.664999999999999858e+01 nan
1.669999999999999929e+01 nan
1.675000000000000000e+01 nan
1.680000000000000071e+01 nan
1.685000000000000142e+01 nan
1.689999999999999858e+01 nan
1.694999999999999929e+01 nan
1.700000000000000000e+01 nan
1.705000000000000071e+01 nan
1.710000000000000142e+01 nan
1.714999999999999858e+01 nan
1.719999999999999929e+01 nan
1.725000000000000000e+01 nan
1.730000000000000071e+01 nan
1.735000000000000142e+01 nan
1.739999999999999858e+01 nan
1.744999999999999929e+01 nan
1.750000000000000000e+01 nan
1.755000000000000071e+01 nan
1.760000000000000142e+01 nan
1.764999999999999858e+01 nan
1.769999999999999929e+01 nan
1.775000000000000000e+01 nan
1.780000000000000071e+01 nan
1.785000000000000142e+01 nan
1.789999999999999858e+01 nan
1.794999999999999929e+01 nan
1.800000000000000000e+01 nan
1.805000000000000071e+01 nan
1.810000000000000142e+01 nan
1.814999999999999858e+01 nan
1.819999999999999929e+01 nan
1.825000000000000000e+01 nan
1.830000000000000071e+01 nan
1.835000000000000142e+01 nan
1.839999999999999858e+01 nan
1.844999999999999929e+01 nan
1.850000000000000000e+01 nan
1.855000000000000071e+01 nan
1.860000000000000142e+01 nan
1.864999999999999858e+01 nan
1.869999999999999929e+01 nan
1.875000000000000000e+01 nan
1.880000000000000071e+01 nan
1.885000000000000142e+01 nan
1.889999999999999858e+01 nan
1.894999999999999929e+01 nan
1.900000000000000000e+01 nan
1.905000000000000071e+01 nan
1.910000000000000142e+01 nan
1.914999999999999858e+01 nan
1.919999999999999929e+01 nan
1.925000000000000000e+01 nan
1.930000000000000071e+01 nan
1.935000000000000142e+01 nan
1.939999999999999858e+01 nan
1.944999999999999929e+01 nan
1.950000000000000000e+01 nan
1.955000000000000071e+01 nan
1.960000000000000142e+01 nan
1.964999999999999858e+01 nan
1.969999999999999929e+01 nan
1.975000000000000000e+01 nan
1.980000000000000071e+01 nan
1.985000000000000142e+01 nan
1.989999999999999858e+01 nan
1.994999999999999929e+01 nan
2.000000000000000000e+01 nan
2.005000000000000071e+01 nan
2.010000000000000142e+01 nan
2.014999999999999858e+01 nan
2.019999999999999929e+01 nan
2.025000000000000000e+01 nan
2.030000000000000071e+01 nan
2.035000000000000142e+01 nan
2.039999999999999858e+01 nan
2.044999999999999929e+01 nan
2.050000000000000000e+01 nan
2.055000000000000071e+01 nan
2.060000000000000142e+01 nan
2.064999999999999858e+01 nan
2.069999999999999929e+01 nan
2.075000000000000000e+01 nan
2.080000000000000071e+01 nan
2.085000000000000142e+01 nan
2.089999999999999858e+01 nan
2.094999999999999929e+01 nan
2.100000000000000000e+01 nan
2.105000000000000071e+01 nan
2.110000000000000142e+01 nan
2.114999999999999858e+01 nan
2.119999999999999929e+01 nan
2.125000000000000000e+01 nan
2.130000000000000071e+01 nan
2.135000000000000142e+01 nan
2.139999999999999858e+01 nan
2.144999999999999929e+01 nan
2.150000000000000000e+01 nan
2.155000000000000071e+01 nan
2.160000000000000142e+01 nan
2.164999999999999858e+01 nan
2.169999999999999929e+01 nan
2.175000000000000000e+01 nan
2.180000000000000071e+01 nan
2.185000000000000142e+01 nan
2.189999999999999858e+01 nan
2.194999999999999929e+01 nan
2.200000000000000000e+01 nan
2.205000000000000071e+01 nan
2.210000000000000142e+01 nan
2.214999999999999858e+01 nan
2.219999999999999929e+01 nan
2.225000000000000000e+01 nan
2.230000000000000071e+01 nan
2.235000000000000142e+01 nan
2.239999999999999858e+01 nan
2.244999999999999929e+01 nan
2.250000000000000000e+01 nan
2.255000000000000071e+01 nan
2.260000000000000142e+01 nan
2.264999999999999858e+01 nan
2.269999999999999929e+01 nan
2.275000000000000000e+01 nan
2.280000000000000071e+01 nan
2.285000000000000142e+01 nan
2.289999999999999858e+01 nan
2.294999999999999929e+01 nan
2.300000000000000000e+01 nan
2.305000000000000071e+01 nan
2.310000000000000142e+01 nan
2.314999999999999858e+01 nan
2.319999999999999929e+01 nan
2.325000000000000000e+01 nan
2.330000000000000071e+01 nan
2.335000000000000142e+01 nan
2.339999999999999858e+01 nan
2.344999999999999929e+01 nan
2.350000000000000000e+01 nan
2.355000000000000071e+01 nan
2.360000000000000142e+01 nan
2.364999999999999858e+01 nan
2.369999999999999929e+01 nan
2.375000000000000000e+01 nan
2.380000000000000071e+01 nan
2.385000000000000142e+01 nan
2.389999999999999858e+01 nan
2.394999999999999929e+01 nan
2.400000000000000000e+01 nan
2.405000000000000071e+01 nan
2.410000000000000142e+01 nan
2.414999999999999858e+01 nan
2.419999999999999929e+01 nan
2.425000000000000000e+01 nan
2.430000000000000071e+01 nan
2.435000000000000142e+01 nan
2.439999999999999858e+01 nan
2.444999999999999929e+01 nan
2.450000000000000000e+01 nan
2.455000000000000071e+01 nan
2.460000000000000142e+01 nan
2.464999999999999858e+01 nan
2.469999999999999929e+01 nan
2.475000000000000000e+01 nan
2.480000000000000071e+01 nan
2.485000000000000142e+01 nan
2.489999999999999858e+01 nan
2.494999999999999929e+01 3.655730024666744172e-03
2.500000000000000000e+01 4.355660367265844386e-03
2.505000000000000071e+01 4.066569881234764761e-03
2.510000000000000142e+01 7.816412662453567708e-03
2.514999999999999858e+01 6.827824053121466993e-03
2.519999999999999929e+01 6.304546665490112951e-03
2.525000000000000000e+01 7.155623093167637512e-03
2.530000000000000071e+01 9.189061267655057944e-03
2.535000000000000142e+01 1.013641217555056630e-02
2.539999999999999858e+01 1.006564682439400199e-02
2.544999999999999929e+01 8.947593360171092816e-03
2.550000000000000000e+01 8.103495526787973108e-03
2.555000000000000071e+01 6.398071203572220679e-03
2.560000000000000142e+01 9.566358003248089797e-03
2.564999999999999858e+01 7.455039292988457390e-03
2.569999999999999929e+01 5.164099243803521762e-03
2.575000000000000000e+01 3.951612011055179521e-03
2.580000000000000071e+01 1.017062897181795220e-03
2.585000000000000142e+01 6.356009931447448823e-04
2.589999999999999858e+01 1.835518534790993566e-03
2.594999999999999929e+01 -9.658599529252569205e-03
2.600000000000000000e+01 -9.201171716053797162e-03
2.605000000000000071e+01 -7.905376256036910840e-03
2.610000000000000142e+01 -6.479844175380481200e-03
2.614999999999999858e+01 -4.648726301080436350e-03
2.619999999999999929e+01 -4.950535867118854849e-03
2.625000000000000000e+01 -4.732659260271549276e-03
2.630000000000000071e+01 -1.703050485733429396e-03
2.635000000000000142e+01 -3.294859567019234325e-03
2.639999999999999858e+01 -5.227610113121406062e-03
2.644999999999999929e+01 -4.809461456396850118e-03
2.650000000000000000e+01 -9.881862191851885011e-03
2.655000000000000071e+01 -7.756406982035668474e-03
2.660000000000000142e+01 -8.276387876862802487e-03
2.664999999999999858e+01 -1.019365977669159200e-02
2.669999999999999929e+01 -1.263677635674373585e-02
2.675000000000000000e+01 -1.431900753566531584e-02
2.680000000000000071e+01 -1.204225827025242994e-02
2.685000000000000142e+01 -1.256845366099532645e-02
2.689999999999999858e+01 -1.369261440041033388e-02
2.694999999999999929e+01 -1.627223890989992761e-02
2.700000000000000000e+01 -1.632180805232442619e-02
2.705000000000000071e+01 -1.378931166162783266e-02
2.710000000000000142e+01 -1.545444855742640795e-02
2.714999999999999858e+01 -1.609105291745543953e-02
2.719999999999999929e+01 -1.814622346061232905e-02
2.725000000000000000e+01 -1.863779684481384549e-02
2.730000000000000071e+01 -1.896022359274105590e-02
2.735000000000000142e+01 -1.676639612741073759e-02
2.739999999999999858e+01 -1.519387916864775243e-02
2.744999999999999929e+01 -1.631390378263446531e-02
2.750000000000000000e+01 -2.107469372021281151e-02
2.755000000000000071e+01 -2.160477611598440525e-02
2.760000000000000142e+01 -2.187461331927774075e-02
2.764999999999999858e+01 -2.905332717767638434e-02
2.769999999999999929e+01 -2.820251597398607327e-02
2.775000000000000000e+01 -3.155602254649061966e-02
2.780000000000000071e+01 -2.823974963699719953e-02
2.785000000000000142e+01 -4.003288655784718181e-02
2.789999999999999858e+01 -3.843976431807166055e-02
2.794999999999999929e+01 -3.817933042266167393e-02
2.800000000000000000e+01 -3.841907245314673397e-02
2.805000000000000071e+01 -3.465277074021041320e-02
2.810000000000000142e+01 -3.607873646751342395e-02
2.814999999999999858e+01 -3.481080203773875142e-02
2.819999999999999929e+01 -3.357050348769592685e-02
2.825000000000000000e+01 -3.297471798214319377e-02
2.830000000000000071e+01 -3.302247501611654118e-02
2.835000000000000142e+01 -3.219522585777530310e-02
2.839999999999999858e+01 -3.076294845278062726e-02
2.844999999999999929e+01 -3.279958220028650340e-02
2.850000000000000000e+01 -3.607861584480488715e-02
2.855000000000000071e+01 -3.131196019646098616e-02
2.860000000000000142e+01 -3.363551630777662088e-02
2.864999999999999858e+01 -2.937889246832682197e-02
2.869999999999999929e+01 -2.944713603169751837e-02
2.875000000000000000e+01 -2.876687589217726340e-02
2.880000000000000071e+01 -2.920672670651876593e-02
2.885000000000000142e+01 -3.074492531593955510e-02
2.889999999999999858e+01 -2.858180553988209568e-02
2.894999999999999929e+01 -2.740226737218241088e-02
2.900000000000000000e+01 -3.101547792392608457e-02
2.905000000000000071e+01 -3.119883783533566532e-02
2.910000000000000142e+01 -2.960218142383860482e-02
2.914999999999999858e+01 -3.172464732638010515e-02
2.919999999999999929e+01 -3.144780088718276967e-02
2.925000000000000000e+01 -3.395518670595173288e-02
2.930000000000000071e+01 -3.126821574360385408e-02
2.935000000000000142e+01 -3.444534973419673130e-02
2.939999999999999858e+01 -3.199502242767967436e-02
2.944999999999999929e+01 -2.596465926471314134e-02
2.950000000000000000e+01 -2.571475632209689957e-02
2.955000000000000071e+01 -2.683702627074488131e-02
2.960000000000000142e+01 -2.648077343449356177e-02
2.964999999999999858e+01 -2.953143675412997146e-02
2.969999999999999929e+01 -2.807232203888246347e-02
2.975000000000000000e+01 -2.665427477337215315e-02
2.980000000000000071e+01 -2.851439565357566375e-02
2.985000000000000142e+01 -3.062803540306109629e-02
2.989999999999999858e+01 -3.733047087642962086e-02
2.994999999999999929e+01 -3.696905546046002494e-02
3.000000000000000000e+01 -3.599422488211515697e-02
3.005000000000000071e+01 -3.354597265420161678e-02
3.010000000000000142e+01 -3.552830561185710972e-02
3.014999999999999858e+01 -3.533480030427657570e-02
3.019999999999999929e+01 -3.700417037132375936e-02
3.025000000000000000e+01 -3.740434982280889387e-02
3.030000000000000071e+01 -3.767484273996551947e-02
3.035000000000000142e+01 -3.470784369028028643e-02
3.039999999999999858e+01 -3.410998691910458597e-02
3.044999999999999929e+01 -3.315560820610111842e-02
3.050000000000000000e+01 -2.854752066826069662e-02
3.055000000000000071e+01 -2.646942438660974950e-02
3.060000000000000142e+01 -2.480879656652709014e-02
3.064999999999999858e+01 -2.450171589447200371e-02
3.069999999999999929e+01 -1.751793884567556803e-02
3.075000000000000000e+01 -1.267935950752944324e-02
3.080000000000000071e+01 -1.258648279752552432e-02
3.085000000000000142e+01 -1.074081703601492341e-02
3.089999999999999858e+01 -8.103828078848560046e-03
3.094999999999999929e+01 -8.116448723177183133e-03
3.100000000000000000e+01 -5.611078658709643500e-03
3.105000000000000071e+01 -4.112590666177802327e-03
3.110000000000000142e+01 -3.292766673768973262e-03
3.114999999999999858e+01 -4.826151742113422675e-03
3.119999999999999929e+01 -4.892388777367495147e-03
3.125000000000000000e+01 -1.082044580844109330e-02
3.130000000000000071e+01 -1.404242334760127421e-02
3.135000000000000142e+01 -1.666219117799065674e-02
3.139999999999999858e+01 -1.419709230480901800e-02
3.144999999999999929e+01 -1.776585041406960816e-02
3.150000000000000000e+01 -1.787054000220530958e-02
3.155000000000000071e+01 -2.003291886612710085e-02
3.160000000000000142e+01 -2.213235816247537818e-02
3.164999999999999858e+01 -2.058304218038392586e-02
3.169999999999999929e+01 -2.074683996567782546e-02
3.175000000000000000e+01 -1.705519167461807400e-02
3.180000000000000071e+01 -1.925785933365798883e-02
3.185000000000000142e+01 -1.886987220537129917e-02
3.189999999999999858e+01 -1.895531545114345975e-02
3.194999999999999929e+01 -1.868103613335943269e-02
3.200000000000000000e+01 -2.163820273861254487e-02
3.204999999999999716e+01 -2.510788784558167647e-02
3.210000000000000142e+01 -2.571981836428053822e-02
3.214999999999999858e+01 -2.530036217830695239e-02
3.220000000000000284e+01 -2.726182228454068074e-02
3.225000000000000000e+01 -2.808839909639197427e-02
3.229999999999999716e+01 -2.660295760359794592e-02
3.235000000000000142e+01 -2.730823996970278833e-02
3.239999999999999858e+01 -2.776966415320314754e-02
3.245000000000000284e+01 -2.645253128496197551e-02
3.250000000000000000e+01 -2.561280615277701511e-02
3.254999999999999716e+01 -2.359493857369308542e-02
3.260000000000000142e+01 -2.251838852651398895e-02
3.264999999999999858e+01 -2.135140772156510214e-02
3.270000000000000284e+01 -2.225104152955042006e-02
3.275000000000000000e+01 -2.144797931740148600e-02
3.279999999999999716e+01 -2.031260430056965396e-02
3.285000000000000142e+01 -1.941964768229557242e-02
3.289999999999999858e+01 -1.820909722393645666e-02
3.295000000000000284e+01 -1.662037910156484097e-02
3.300000000000000000e+01 -1.465226591481464356e-02
3.304999999999999716e+01 -1.217892522000557816e-02
3.310000000000000142e+01 -1.167986078043911462e-02
3.314999999999999858e+01 -9.768882374103711116e-03
3.320000000000000284e+01 -1.161446662997748028e-02
3.325000000000000000e+01 -1.797600614474139866e-02
3.329999999999999716e+01 -1.872826103718394641e-02
3.335000000000000142e+01 -1.782057639085534925e-02
3.339999999999999858e+01 -1.604956939299321400e-02
3.345000000000000284e+01 -1.466758452895483740e-02
3.350000000000000000e+01 -1.335520072480188281e-02
3.354999999999999716e+01 -1.433919198464319450e-02
3.360000000000000142e+01 -1.504761340565190404e-02
3.364999999999999858e+01 -1.155656997207010067e-02
3.370000000000000284e+01 -9.781139636042442131e-03
3.375000000000000000e+01 -1.170582029121252331e-02
3.379999999999999716e+01 -1.416518453135379163e-02
3.385000000000000142e+01 -1.392448494349974274e-02
3.389999999999999858e+01 -1.055846622042915135e-02
3.395000000000000284e+01 -2.055957673127463414e-02
3.400000000000000000e+01 -2.047321491099026933e-02
3.404999999999999716e+01 -2.101286413529308492e-02
3.410000000000000142e+01 -2.080257394912737520e-02
3.414999999999999858e+01 -1.717475893073015791e-02
3.420000000000000284e+01 -1.603776928642916544e-02
3.425000000000000000e+01 -1.686896339766070368e-02
3.429999999999999716e+01 -1.781440767203022399e-02
3.435000000000000142e+01 -1.548354457578872585e-02
3.439999999999999858e+01 -2.624286733631720284e-02
3.445000000000000284e+01 -2.079829772579586122e-02
3.450000000000000000e+01 -2.929455539276031376e-02
3.454999999999999716e+01 -2.323041408307258485e-02
3.460000000000000142e+01 -2.862283449428574753e-02
3.464999999999999858e+01 -2.874124645005092515e-02
3.470000000000000284e+01 -3.105792868974452392e-02
3.475000000000000000e+01 -2.931972613309506009e-02
3.479999999999999716e+01 -2.878341675462615240e-02
3.485000000000000142e+01 -5.001474476633732680e-02
3.489999999999999858e+01 -5.345881760131097199e-02
3.495000000000000284e+01 -5.671945979744678207e-02
3.500000000000000000e+01 -5.940204488977451208e-02
3.504999999999999716e+01 -5.594416055125083637e-02
3.510000000000000142e+01 -5.328814163625163192e-02
3.514999999999999858e+01 -5.515560897565615489e-02
3.520000000000000284e+01 -5.344685638891125135e-02
3.525000000000000000e+01 -5.465553977370977284e-02
3.529999999999999716e+01 -4.953698665808811685e-02
3.535000000000000142e+01 -5.068081523517489057e-02
3.539999999999999858e+01 -4.772862376368182391e-02
3.545000000000000284e+01 -4.580087108318822015e-02
3.550000000000000000e+01 -4.594449921442250034e-02
3.554999999999999716e+01 -4.367374844621062929e-02
3.560000000000000142e+01 -4.447370755267091025e-02
3.564999999999999858e+01 -5.091007889080442772e-02
3.570000000000000284e+01 -5.761874498642859110e-02
3.575000000000000000e+01 -5.944222383010164257e-02
3.579999999999999716e+01 -7.411257951815222733e-02
3.585000000000000142e+01 -8.640312307581250739e-02
3.589999999999999858e+01 -9.585206423845747670e-02
3.595000000000000284e+01 -9.548489680466953899e-02
3.600000000000000000e+01 -9.486729299184545883e-02
3.604999999999999716e+01 -9.326658199703764807e-02
3.610000000000000142e+01 -9.305913962551574936e-02
3.614999999999999858e+01 -8.894385438658178322e-02
3.620000000000000284e+01 -8.726261262957214770e-02
3.625000000000000000e+01 -8.508470451167250703e-02
3.629999999999999716e+01 -8.967524944021801336e-02
3.635000000000000142e+01 -8.630872451843708826e-02
3.639999999999999858e+01 -9.030067209989844912e-02
3.645000000000000284e+01 -8.985638922531039019e-02
3.650000000000000000e+01 -8.817431390202228048e-02
3.654999999999999716e+01 -8.850553580572767531e-02
3.660000000000000142e+01 -8.781617079021784844e-02
3.664999999999999858e+01 -8.909746310103278111e-02
3.670000000000000284e+01 -9.014253329142422888e-02
3.675000000000000000e+01 -8.986549568956797573e-02
3.679999999999999716e+01 -8.950518600786773471e-02
3.685000000000000142e+01 -8.968855000567796387e-02
3.689999999999999858e+01 -9.153575378079195635e-02
3.695000000000000284e+01 -9.100613129927498379e-02
3.700000000000000000e+01 -8.591656425513564954e-02
3.704999999999999716e+01 -8.309538561558285630e-02
3.710000000000000142e+01 -8.182278905986480055e-02
3.714999999999999858e+01 -8.105636739339587560e-02
3.720000000000000284e+01 -7.957873710663475320e-02
3.725000000000000000e+01 -7.800201268824968892e-02
3.729999999999999716e+01 -7.686567790905055042e-02
3.735000000000000142e+01 -7.809574473221268798e-02
3.739999999999999858e+01 -7.749482398390765414e-02
3.745000000000000284e+01 -7.734769183733987419e-02
3.750000000000000000e+01 -7.810591577867841140e-02
3.754999999999999716e+01 -7.984794170081643827e-02
3.760000000000000142e+01 -7.918294734605885177e-02
3.764999999999999858e+01 -7.926606776822199552e-02
3.770000000000000284e+01 -8.090884979965387580e-02
3.775000000000000000e+01 -7.883225630323709154e-02
3.779999999999999716e+01 -7.818579791055815797e-02
3.785000000000000142e+01 -8.167828585037945066e-02
3.789999999999999858e+01 -8.136626626787142602e-02
3.795000000000000284e+01 -7.918523198399463059e-02
3.800000000000000000e+01 -7.794976826065642961e-02
3.804999999999999716e+01 -7.744876522579281775e-02
3.810000000000000142e+01 -7.616818194012339727e-02
3.814999999999999858e+01 -7.658244735788496960e-02
3.820000000000000284e+01 -7.760945735771578036e-02
3.825000000000000000e+01 -7.598902796663378756e-02
3.829999999999999716e+01 -7.706605260281737535e-02
3.835000000000000142e+01 -7.455146130397848070e-02
3.839999999999999858e+01 -7.416470911049462267e-02
3.845000000000000284e+01 -7.412451740167882996e-02
3.850000000000000000e+01 -7.345174479033025894e-02
3.854999999999999716e+01 -7.311213256405783845e-02
3.860000000000000142e+01 -7.379485363530659259e-02
3.864999999999999858e+01 -7.289914724451947159e-02
3.870000000000000284e+01 -7.196171803657128163e-02
3.875000000000000000e+01 -7.174757654510104110e-02
3.879999999999999716e+01 -7.080407246642834995e-02
3.885000000000000142e+01 -7.102135152660007944e-02
3.889999999999999858e+01 -7.125588572797761366e-02
3.895000000000000284e+01 -7.068819394901461328e-02
3.900000000000000000e+01 -7.180876221225987455e-02
3.904999999999999716e+01 -7.983504493555965142e-02
3.910000000000000142e+01 -8.066876245851718752e-02
3.914999999999999858e+01 -7.987441055202387785e-02
3.920000000000000284e+01 -7.825590490192886606e-02
3.925000000000000000e+01 -7.797271447800986632e-02
3.929999999999999716e+01 -7.763981294872381034e-02
3.935000000000000142e+01 -7.684152551241781037e-02
3.939999999999999858e+01 -7.458719411264204402e-02
3.945000000000000284e+01 -7.426185560914522199e-02
3.950000000000000000e+01 -7.316347299551585748e-02
3.954999999999999716e+01 -7.172166227197689092e-02
3.960000000000000142e+01 -7.073931813598285934e-02
3.964999999999999858e+01 -6.989512057923535915e-02
3.970000000000000284e+01 -6.778441060027017018e-02
3.975000000000000000e+01 -6.797306122646486204e-02
3.979999999999999716e+01 -6.729102613542786715e-02
3.985000000000000142e+01 -6.880182191288521099e-02
3.989999999999999858e+01 -6.766170652108402517e-02
3.995000000000000284e+01 -7.301514666816587285e-02
4.000000000000000000e+01 -7.081153269358558822e-02
4.004999999999999716e+01 -7.206126361391866630e-02
4.010000000000000142e+01 -7.120399231220958525e-02
4.014999999999999858e+01 -6.838008187247555936e-02
4.020000000000000284e+01 -6.761345377958560832e-02
4.025000000000000000e+01 -6.896911212721558437e-02
4.029999999999999716e+01 -6.802347576234399340e-02
4.035000000000000142e+01 -6.736619107170035980e-02
4.039999999999999858e+01 -6.566246315160052804e-02
4.045000000000000284e+01 -6.489809373899137201e-02
4.050000000000000000e+01 -6.713622000602288697e-02
4.054999999999999716e+01 -6.624589256407395488e-02
4.060000000000000142e+01 -6.470527514000530556e-02
4.064999999999999858e+01 -6.552138007252737706e-02
4.070000000000000284e+01 -6.256496298045188809e-02
4.075000000000000000e+01 -6.153705848932014555e-02
4.079999999999999716e+01 -6.010351225320778590e-02
4.085000000000000142e+01 -5.961699102181174797e-02
4.089999999999999858e+01 -7.233298202301970126e-02
4.095000000000000284e+01 -7.265474801772749125e-02
4.100000000000000000e+01 -7.138272801345958707e-02
4.104999999999999716e+01 -7.000192651089788554e-02
4.110000000000000142e+01 -6.987067615974240642e-02
4.114999999999999858e+01 -7.023445727520878645e-02
4.120000000000000284e+01 -7.778894162502872356e-02
4.125000000000000000e+01 -7.672219246509198731e-02
4.129999999999999716e+01 -7.685207187268656981e-02
4.135000000000000142e+01 -7.468004695538357773e-02
4.139999999999999858e+01 -7.436250910341700437e-02
4.145000000000000284e+01 -7.444464245556237092e-02
4.150000000000000000e+01 -7.465259265952287060e-02
4.154999999999999716e+01 -7.312875129216538095e-02
4.160000000000000142e+01 -7.392741664412379177e-02
4.164999999999999858e+01 -7.494814539069735715e-02
4.170000000000000284e+01 -7.445369412492987282e-02
4.175000000000000000e+01 -7.391564069743876420e-02
4.179999999999999716e+01 -7.283956116471908271e-02
4.185000000000000142e+01 -7.103194780219021509e-02
4.189999999999999858e+01 -6.916484750878998389e-02
4.195000000000000284e+01 -7.095091500863809353e-02
4.200000000000000000e+01 -6.909293685961109821e-02
4.204999999999999716e+01 -6.821571201873596890e-02
4.210000000000000142e+01 -7.980798834773830674e-02
4.214999999999999858e+01 -7.954803928163532711e-02
4.220000000000000284e+01 -7.979173529058825043e-02
4.225000000000000000e+01 -9.258003694831551389e-02
4.229999999999999716e+01 -9.349410644170685902e-02
4.235000000000000142e+01 -9.175379718394990891e-02
4.239999999999999858e+01 -9.027125442404841660e-02
4.245000000000000284e+01 -8.970235674554008498e-02
4.250000000000000000e+01 -8.803887120220295348e-02
4.254999999999999716e+01 -8.511235862077637382e-02
4.260000000000000142e+01 -8.287784719690056978e-02
4.264999999999999858e+01 -8.175383173650384305e-02
4.270000000000000284e+01 -8.169876072160695002e-02
4.275000000000000000e+01 -8.299027345106053943e-02
4.279999999999999716e+01 -8.176901125688318395e-02
4.285000000000000142e+01 -8.091396282810926766e-02
4.289999999999999858e+01 -8.478531828707033813e-02
4.295000000000000284e+01 -8.479576808572712732e-02
4.300000000000000000e+01 -8.651722033522256383e-02
4.304999999999999716e+01 -8.635503514998428554e-02
4.310000000000000142e+01 -8.589519862051292476e-02
4.314999999999999858e+01 -8.472844157677938970e-02
4.320000000000000284e+01 -8.651014066013069936e-02
4.325000000000000000e+01 -8.542781656780326638e-02
4.329999999999999716e+01 -8.589036978676002632e-02
4.335000000000000142e+01 -8.509628197744459333e-02
4.339999999999999858e+01 -8.965544064058349194e-02
4.345000000000000284e+01 -9.409197607294329802e-02
4.350000000000000000e+01 -9.607125661875080824e-02
4.354999999999999716e+01 -9.613101668075881012e-02
4.360000000000000142e+01 -9.586692383301190223e-02
4.364999999999999858e+01 -9.824905946955646285e-02
4.370000000000000284e+01 -1.003046674635127145e-01
4.375000000000000000e+01 -1.007881722535115543e-01
4.379999999999999716e+01 -1.011128667385375601e-01
4.385000000000000142e+01 -1.001119889592085310e-01
4.389999999999999858e+01 -1.005659424368218063e-01
4.395000000000000284e+01 -9.980709085633800159e-02
4.400000000000000000e+01 -1.004866394148823394e-01
4.404999999999999716e+01 -1.007460098176766183e-01
4.410000000000000142e+01 -1.002742183511602381e-01
4.414999999999999858e+01 -9.914768113846815500e-02
4.420000000000000284e+01 -1.002037925517661326e-01
4.425000000000000000e+01 -9.917362512886609971e-02
4.429999999999999716e+01 -9.659041268552955029e-02
4.435000000000000142e+01 -9.529127793567818139e-02
4.439999999999999858e+01 -9.413099400664708127e-02
4.445000000000000284e+01 -9.249899237292998067e-02
4.450000000000000000e+01 -9.266573783772659445e-02
4.454999999999999716e+01 -9.256437828184951866e-02
4.460000000000000142e+01 -9.312595539397201805e-02
4.464999999999999858e+01 -9.208648847689727968e-02
4.470000000000000284e+01 -9.044210181851759789e-02
4.475000000000000000e+01 -8.932716390195251377e-02
4.479999999999999716e+01 -9.038548540499830031e-02
4.485000000000000142e+01 -9.042630460018258320e-02
4.489999999999999858e+01 -9.088709873902628411e-02
4.495000000000000284e+01 -9.198920718182139467e-02
4.500000000000000000e+01 -8.945893435923993331e-02
4.504999999999999716e+01 -8.698098263352176118e-02
4.510000000000000142e+01 -8.721099555582764729e-02
4.514999999999999858e+01 -8.643502896855295714e-02
4.520000000000000284e+01 -8.852724426485586440e-02
4.525000000000000000e+01 -8.712473481185029067e-02
4.529999999999999716e+01 -8.794055901349390192e-02
4.535000000000000142e+01 -8.912229843973638876e-02
4.539999999999999858e+01 -8.968014705110403939e-02
4.545000000000000284e+01 -8.959289478572668441e-02
4.550000000000000000e+01 -8.894832522186203738e-02
4.554999999999999716e+01 -8.636514173990840482e-02
4.560000000000000142e+01 -8.669636890864666767e-02
4.564999999999999858e+01 -8.619263155553419375e-02
4.570000000000000284e+01 -8.601880135601765176e-02
4.575000000000000000e+01 -8.657286254272236747e-02
4.579999999999999716e+01 -8.502557065291224681e-02
4.585000000000000142e+01 -8.308549824258613936e-02
4.589999999999999858e+01 -8.467000695378763819e-02
4.595000000000000284e+01 -8.004880716667384100e-02
4.600000000000000000e+01 -8.702108854367496260e-02
4.604999999999999716e+01 -8.778787767154218324e-02
4.610000000000000142e+01 -8.641257474164479313e-02
4.614999999999999858e+01 -8.458267244434247711e-02
4.620000000000000284e+01 -8.994725380261639480e-02
4.625000000000000000e+01 -8.939368953584701794e-02
4.629999999999999716e+01 -8.763967719042840832e-02
4.635000000000000142e+01 -8.727479930251905160e-02
4.639999999999999858e+01 -8.567177777573319053e-02
4.645000000000000284e+01 -8.564133857335082256e-02
4.650000000000000000e+01 -8.426475684335069105e-02
4.654999999999999716e+01 -8.466772778537531852e-02
4.660000000000000142e+01 -8.006571662562332603e-02
4.664999999999999858e+01 -7.887585259282167693e-02
4.670000000000000284e+01 -7.625702357368663309e-02
4.675000000000000000e+01 -7.607137927670598598e-02
4.679999999999999716e+01 -7.483757608819127660e-02
4.685000000000000142e+01 -7.608267783843226939e-02
4.689999999999999858e+01 -7.477738045387950783e-02
4.695000000000000284e+01 -7.433741017025834175e-02
4.700000000000000000e+01 -7.340096423415234939e-02
4.704999999999999716e+01 -7.226414677606383952e-02
4.710000000000000142e+01 -7.230590434032341252e-02
4.714999999999999858e+01 -6.817339684877576911e-02
4.720000000000000284e+01 -6.824543055822902826e-02
4.725000000000000000e+01 -6.816297921538924665e-02
4.729999999999999716e+01 -6.900098346001133642e-02
4.735000000000000142e+01 -6.895011453545180080e-02
4.739999999999999858e+01 -7.099089368408433021e-02
4.745000000000000284e+01 -7.391012084694319195e-02
4.750000000000000000e+01 -7.231848252876259264e-02
4.754999999999999716e+01 -7.159161783270867607e-02
4.760000000000000142e+01 -7.153991891804864500e-02
4.764999999999999858e+01 -7.018947323154930973e-02
4.770000000000000284e+01 -6.913552324574662178e-02
4.775000000000000000e+01 -6.796141343308086114e-02
4.779999999999999716e+01 -6.723049196001093519e-02
4.785000000000000142e+01 -7.344838611043337517e-02
4.789999999999999858e+01 -9.905292246537238110e-02
4.795000000000000284e+01 -9.731825617288047958e-02
4.800000000000000000e+01 -9.422757565211339892e-02
4.804999999999999716e+01 -9.434898462014403020e-02
4.810000000000000142e+01 -9.370778487361401676e-02
4.814999999999999858e+01 -9.177058637534969698e-02
4.820000000000000284e+01 -8.974052587145127380e-02
4.825000000000000000e+01 -8.874713900542417766e-02
4.829999999999999716e+01 -8.892977096477856780e-02
4.835000000000000142e+01 -8.762649638666526741e-02
4.839999999999999858e+01 -8.465450170703937849e-02
4.845000000000000284e+01 -8.526032610180840632e-02
4.850000000000000000e+01 -8.352375848889176391e-02
4.854999999999999716e+01 -8.377340484248205210e-02
4.860000000000000142e+01 -8.190723301648328292e-02
4.864999999999999858e+01 -8.110971324015255057e-02
4.870000000000000284e+01 -8.196895946203643091e-02
4.875000000000000000e+01 -8.055160646806197589e-02
4.879999999999999716e+01 -7.906572821396763706e-02
4.885000000000000142e+01 -8.359196764303683524e-02
4.889999999999999858e+01 -8.400859962729421981e-02
4.895000000000000284e+01 -8.748717093350205642e-02
4.900000000000000000e+01 -8.822861630542590261e-02
4.904999999999999716e+01 -9.114318527848426499e-02
4.910000000000000142e+01 -8.976678914989509595e-02
4.914999999999999858e+01 -8.972913170455661114e-02
4.920000000000000284e+01 -8.885446960870212185e-02
4.925000000000000000e+01 -8.793499901803154828e-02
4.929999999999999716e+01 -8.600862028523964531e-02
4.935000000000000142e+01 -8.480130851855832708e-02
4.939999999999999858e+01 -8.247378860730354699e-02
4.945000000000000284e+01 -8.151718570842010625e-02
4.950000000000000000e+01 -8.239309661849526789e-02
4.954999999999999716e+01 -8.039159839715741274e-02
4.960000000000000142e+01 -7.935170869219967948e-02
4.964999999999999858e+01 -7.900505057363416128e-02
4.970000000000000284e+01 -8.055362962621669121e-02
4.975000000000000000e+01 -8.043431481162101326e-02
4.979999999999999716e+01 -8.015207189987254288e-02
4.985000000000000142e+01 -8.145507520491035436e-02
4.989999999999999858e+01 -8.142376733022289870e-02
4.995000000000000284e+01 -8.231290283869899249e-02
5.000000000000000000e+01 -8.360955884950305173e-02
5.004999999999999716e+01 -8.477062994225381676e-02
5.010000000000000142e+01 -8.105010868290218884e-02
5.014999999999999858e+01 -8.056055793290357869e-02
5.020000000000000284e+01 -7.894595953614147454e-02
5.025000000000000000e+01 -7.669284495296078974e-02
5.029999999999999716e+01 -7.627662578727363585e-02
5.035000000000000142e+01 -7.519183243171252695e-02
5.039999999999999858e+01 -7.386363497105588594e-02
5.045000000000000284e+01 -7.133491406748933283e-02
5.050000000000000000e+01 -6.991410584596353950e-02
5.054999999999999716e+01 -6.656906906693244030e-02
5.060000000000000142e+01 -7.135434945279482688e-02
5.064999999999999858e+01 -7.099829250278542891e-02
5.070000000000000284e+01 -7.544996004864726324e-02
5.075000000000000000e+01 -7.728090915551580342e-02
5.079999999999999716e+01 -7.433461865480510411e-02
5.085000000000000142e+01 -7.243908463384436669e-02
5.089999999999999858e+01 -7.131848109734396923e-02
5.095000000000000284e+01 -7.089195888299841541e-02
5.100000000000000000e+01 -7.081984376280284210e-02
5.104999999999999716e+01 -6.934047926896050318e-02
5.110000000000000142e+01 -6.613014313176832082e-02
5.114999999999999858e+01 -7.161916377036400827e-02
5.120000000000000284e+01 -8.080396470176423596e-02
5.125000000000000000e+01 -7.956821625068594139e-02
5.129999999999999716e+01 -7.876325422121233100e-02
5.135000000000000142e+01 -7.789006865633031629e-02
5.139999999999999858e+01 -7.459238179770646959e-02
5.145000000000000284e+01 -7.222558355621036541e-02
5.150000000000000000e+01 -7.030566901776548472e-02
5.154999999999999716e+01 -7.322237457529884308e-02
5.160000000000000142e+01 -7.278716411404397013e-02
5.164999999999999858e+01 -6.985552280989723584e-02
5.170000000000000284e+01 -7.218954211009098731e-02
5.175000000000000000e+01 -7.540928456687788495e-02
5.179999999999999716e+01 -7.388973700464308847e-02
5.185000000000000142e+01 -7.367370505263973191e-02
5.189999999999999858e+01 -7.339919422127075266e-02
5.195000000000000284e+01 -7.332818833119714164e-02
5.200000000000000000e+01 -7.190709389134346263e-02
5.204999999999999716e+01 -6.917094008678680017e-02
5.210000000000000142e+01 -7.054868033639651037e-02
5.214999999999999858e+01 -7.196680929629156731e-02
5.220000000000000284e+01 -7.333266986642161811e-02
5.225000000000000000e+01 -7.348138511578188037e-02
5.229999999999999716e+01 -7.320614516015985784e-02
5.235000000000000142e+01 -7.079619108535441241e-02
5.239999999999999858e+01 -7.027846142403441909e-02
5.245000000000000284e+01 -6.773840723670368491e-02
5.250000000000000000e+01 -6.736887408760329488e-02
5.254999999999999716e+01 -6.762306097993733833e-02
5.260000000000000142e+01 -6.816993086271302960e-02
5.264999999999999858e+01 -6.955988727990594644e-02
5.270000000000000284e+01 -6.741735200256115945e-02
5.275000000000000000e+01 -6.787481307594035729e-02
5.279999999999999716e+01 -6.736103767035950263e-02
5.285000000000000142e+01 -6.905611795089011684e-02
5.289999999999999858e+01 -6.862005594979031509e-02
5.295000000000000284e+01 -6.719204301162991222e-02
5.300000000000000000e+01 -6.744608219488484879e-02
5.304999999999999716e+01 -7.927942481395888752e-02
5.310000000000000142e+01 -8.506950031424695413e-02
5.314999999999999858e+01 -8.563069764654075711e-02
5.320000000000000284e+01 -7.988848210104529390e-02
5.325000000000000000e+01 -7.624149714876077288e-02
5.329999999999999716e+01 -7.782577363198513176e-02
5.335000000000000142e+01 -7.784036376620805109e-02
5.339999999999999858e+01 -7.513753905931426502e-02
5.345000000000000284e+01 -7.634275093134082479e-02
5.350000000000000000e+01 -7.611680240150277277e-02
5.354999999999999716e+01 -7.584087292043738271e-02
5.360000000000000142e+01 -7.336395399070598511e-02
5.364999999999999858e+01 -7.111447661102475448e-02
5.370000000000000284e+01 -7.255359025738564172e-02
5.375000000000000000e+01 -7.059878796406024448e-02
5.379999999999999716e+01 -7.020761366321137675e-02
5.385000000000000142e+01 -6.986134554186368417e-02
5.389999999999999858e+01 -6.906805200071634843e-02
5.395000000000000284e+01 -6.858700501449541131e-02
5.400000000000000000e+01 -7.000142888561639021e-02
5.404999999999999716e+01 -7.030418113160219473e-02
5.410000000000000142e+01 -6.949498351277606789e-02
5.414999999999999858e+01 -7.012459630957189327e-02
5.420000000000000284e+01 -6.798007186219195974e-02
5.425000000000000000e+01 -6.822842523088608335e-02
5.429999999999999716e+01 -6.693753204763019937e-02
5.435000000000000142e+01 -6.694662357115592488e-02
5.439999999999999858e+01 -6.527070645225410694e-02
5.445000000000000284e+01 -6.491107998003980972e-02
5.450000000000000000e+01 -6.362068387176801620e-02
5.454999999999999716e+01 -6.259013920946790432e-02
5.460000000000000142e+01 -6.152367094404567749e-02
5.464999999999999858e+01 -6.245858907068615323e-02
5.470000000000000284e+01 -6.106068756643029394e-02
5.475000000000000000e+01 -5.783484558667931902e-02
5.479999999999999716e+01 -5.822835501665753200e-02
5.485000000000000142e+01 -5.790753044143730904e-02
5.489999999999999858e+01 -5.804511847570032607e-02
5.495000000000000284e+01 -5.541586667478810152e-02
5.500000000000000000e+01 -5.491705866685690773e-02
5.504999999999999716e+01 -5.529151258907203520e-02
5.510000000000000142e+01 -5.591409345013814008e-02
5.514999999999999858e+01 -5.575290786452610781e-02
5.520000000000000284e+01 -5.648768841082402181e-02
5.525000000000000000e+01 -5.694400907752123625e-02
5.529999999999999716e+01 -5.602512018451354103e-02
5.535000000000000142e+01 -5.340158332147233733e-02
5.539999999999999858e+01 -5.198193695098732303e-02
5.545000000000000284e+01 -5.084144018753186667e-02
5.550000000000000000e+01 -5.029811696757333778e-02
5.554999999999999716e+01 -4.770600859725713377e-02
5.560000000000000142e+01 -4.634165520127912080e-02
5.564999999999999858e+01 -4.529559837119668392e-02
5.570000000000000284e+01 -4.426621557301879673e-02
5.575000000000000000e+01 -4.392267194283002579e-02
5.579999999999999716e+01 -4.201650947396465968e-02
5.585000000000000142e+01 -3.639197947783712889e-02
5.589999999999999858e+01 -3.254415336806769365e-02
5.595000000000000284e+01 -3.018232146896332457e-02
5.600000000000000000e+01 -3.033856547263909936e-02
5.604999999999999716e+01 -3.003808019455417658e-02
5.610000000000000142e+01 -3.038978281099396356e-02
5.614999999999999858e+01 -2.794592136279619443e-02
5.620000000000000284e+01 -2.747354004805217104e-02
5.625000000000000000e+01 -2.867705291491585290e-02
5.629999999999999716e+01 -2.790203355594749607e-02
5.635000000000000142e+01 -2.798444961244219223e-02
5.639999999999999858e+01 -2.809445233139275244e-02
5.645000000000000284e+01 -2.596724014230579816e-02
5.650000000000000000e+01 -2.456755859976091083e-02
5.654999999999999716e+01 -2.382661674197816826e-02
5.660000000000000142e+01 -2.297837192114617760e-02
5.664999999999999858e+01 -2.282970259059654075e-02
5.670000000000000284e+01 -1.942369435072126282e-02
5.675000000000000000e+01 -1.985982647845160182e-02
5.679999999999999716e+01 -2.014246178493525261e-02
5.685000000000000142e+01 -1.688722257555443779e-02
5.689999999999999858e+01 -1.301669779268534513e-02
5.695000000000000284e+01 -1.236201507848845582e-02
5.700000000000000000e+01 -9.513528964795677639e-03
5.704999999999999716e+01 -1.239419280970634023e-02
5.710000000000000142e+01 -1.135808010467331125e-02
5.714999999999999858e+01 -1.090867635734626279e-02
5.720000000000000284e+01 -9.508082820966485063e-03
5.725000000000000000e+01 -9.238651224775532023e-03
5.729999999999999716e+01 -6.681901191530229683e-03
5.735000000000000142e+01 -3.547386310718650491e-03
5.739999999999999858e+01 -5.472567968479396085e-04
5.745000000000000284e+01 4.697077780458146050e-03
5.750000000000000000e+01 5.421237491364614552e-03
5.754999999999999716e+01 5.767344211248730951e-03
5.760000000000000142e+01 7.635226421087657096e-03
5.764999999999999858e+01 7.116086069178856853e-03
5.770000000000000284e+01 7.679875688354610361e-03
5.775000000000000000e+01 8.000160483426858524e-03
5.779999999999999716e+01 8.777121357571381066e-03
5.785000000000000142e+01 8.685583081986887957e-03
5.789999999999999858e+01 7.777595243823578509e-03
5.795000000000000284e+01 9.078965880942452271e-03
5.800000000000000000e+01 1.036309465708723683e-02
5.804999999999999716e+01 1.396831989228995360e-02
5.810000000000000142e+01 1.385762981360294348e-02
5.814999999999999858e+01 1.569722844148078653e-02
5.820000000000000284e+01 1.160210655664946355e-02
5.825000000000000000e+01 9.777743747162307916e-03
5.829999999999999716e+01 1.136700485690058174e-02
5.835000000000000142e+01 1.274929521821862276e-02
5.839999999999999858e+01 1.338675780254303289e-02
5.845000000000000284e+01 1.464851433980808408e-02
5.850000000000000000e+01 1.549809763348605415e-02
5.854999999999999716e+01 1.786222158819830361e-02
5.860000000000000142e+01 1.787517689578008856e-02
5.864999999999999858e+01 1.955944577582004185e-02
5.870000000000000284e+01 2.056083408604802293e-02
5.875000000000000000e+01 2.076189124182344428e-02
5.879999999999999716e+01 2.169137407884526650e-02
5.885000000000000142e+01 2.202205340147644214e-02
5.889999999999999858e+01 2.120788204808955052e-02
5.895000000000000284e+01 2.168423157447902511e-02
5.900000000000000000e+01 2.128557893547688637e-02
5.904999999999999716e+01 2.412559149672105149e-02
5.910000000000000142e+01 2.400850592288778992e-02
5.914999999999999858e+01 2.394832043657704398e-02
5.920000000000000284e+01 2.604386557658792609e-02
5.925000000000000000e+01 2.824966837408219092e-02
5.929999999999999716e+01 2.807881491417600628e-02
5.935000000000000142e+01 2.913672663047443476e-02
5.939999999999999858e+01 3.155391738156265724e-02
5.945000000000000284e+01 3.035081155806023528e-02
5.950000000000000000e+01 2.883659033553265943e-02
5.954999999999999716e+01 2.847828691381364477e-02
5.960000000000000142e+01 2.918371276839097292e-02
5.964999999999999858e+01 2.935896591412053003e-02
5.970000000000000284e+01 2.871587755291289332e-02
5.975000000000000000e+01 2.712437450830084557e-02
5.979999999999999716e+01 2.661213543204472495e-02
5.985000000000000142e+01 2.121616571762384440e-02
5.989999999999999858e+01 2.123289995051551998e-02
5.995000000000000284e+01 2.112154224821976081e-02
6.000000000000000000e+01 2.200346065686113739e-02
6.004999999999999716e+01 1.932288612194711305e-02
6.010000000000000142e+01 1.900535620371395298e-02
6.014999999999999858e+01 2.027296376453758403e-02
6.020000000000000284e+01 1.724869641697482706e-02
6.025000000000000000e+01 1.735767984535021777e-02
6.029999999999999716e+01 1.615290994647414560e-02
6.035000000000000142e+01 1.642363625431508822e-02
6.039999999999999858e+01 1.508534082244169031e-02
6.045000000000000284e+01 1.818883408066023291e-02
6.050000000000000000e+01 1.734099530161315600e-02
6.054999999999999716e+01 1.817625669369972094e-02
6.060000000000000142e+01 1.916120598356162857e-02
6.064999999999999858e+01 1.986608721100114466e-02
6.070000000000000284e+01 2.245592699008365847e-02
6.075000000000000000e+01 2.255889985530690200e-02
6.079999999999999716e+01 1.906397242185843902e-02
6.085000000000000142e+01 -1.360796700959024906e-02
6.089999999999999858e+01 -7.962541766747811139e-03
6.095000000000000284e+01 -8.716499806265546463e-03
6.100000000000000000e+01 -7.157190567879652930e-03
6.104999999999999716e+01 -8.005355517838954466e-03
6.110000000000000142e+01 -8.465493523860966041e-03
6.114999999999999858e+01 -1.234988159654296438e-02
6.120000000000000284e+01 -1.177909074983346516e-02
6.125000000000000000e+01 -1.406170312827575986e-02
6.129999999999999716e+01 -8.769590570593057896e-03
6.135000000000000142e+01 -1.097152483237370975e-02
6.139999999999999858e+01 -6.114351905228585307e-03
6.145000000000000284e+01 -5.478070918535029102e-03
6.150000000000000000e+01 -2.811727009962168653e-03
6.154999999999999716e+01 -2.686949869468175951e-03
6.160000000000000142e+01 -1.358324974936715506e-03
6.164999999999999858e+01 -6.479401879342480859e-03
6.170000000000000284e+01 -6.400481421061770052e-03
6.175000000000000000e+01 -8.415312990138602497e-03
6.179999999999999716e+01 -6.894957988204400423e-03
6.185000000000000142e+01 -4.808591738694660209e-03
6.189999999999999858e+01 -8.383551147745383139e-03
6.195000000000000284e+01 -4.894595821170708537e-03
6.200000000000000000e+01 -1.055536055790618627e-02
6.204999999999999716e+01 -1.237474559518887685e-02
6.210000000000000142e+01 -9.434698191544032414e-03
6.214999999999999858e+01 -9.443915063167341792e-03
6.220000000000000284e+01 -3.789446618945414846e-02
6.225000000000000000e+01 -3.723749039778292275e-02
6.229999999999999716e+01 -3.705752702126613451e-02
6.235000000000000142e+01 -3.945605591503604376e-02
6.239999999999999858e+01 -5.778432478432107139e-02
6.245000000000000284e+01 -5.739132374280116883e-02
6.250000000000000000e+01 -5.781860747880482321e-02
6.254999999999999716e+01 -5.789837448392847613e-02
6.260000000000000142e+01 -5.686442536669136794e-02
6.264999999999999858e+01 -5.857611883406026870e-02
6.270000000000000284e+01 -6.687024822302381488e-02
6.275000000000000000e+01 -6.687935756409305044e-02
6.279999999999999716e+01 -6.618586486081975973e-02
6.285000000000000142e+01 -7.455136652962457422e-02
6.289999999999999858e+01 -7.308572169897656345e-02
6.295000000000000284e+01 -7.294040524312911389e-02
6.300000000000000000e+01 -7.288971206883636256e-02
6.304999999999999716e+01 -6.980980542668015210e-02
6.310000000000000142e+01 -6.813927078177893504e-02
6.314999999999999858e+01 -6.813950984663556809e-02
6.320000000000000284e+01 -7.295450506487669018e-02
6.325000000000000000e+01 -6.998169452895064424e-02
6.329999999999999716e+01 -7.030054179707899420e-02
6.335000000000000142e+01 -6.915840696531729004e-02
6.339999999999999858e+01 -6.842626534262785665e-02
6.345000000000000284e+01 -6.870175417127286077e-02
6.350000000000000000e+01 -6.728601345787579846e-02
6.354999999999999716e+01 -6.690042042503697994e-02
6.360000000000000142e+01 -6.592095279314232059e-02
6.364999999999999858e+01 -6.452051982648344952e-02
6.370000000000000284e+01 -6.227390048600255079e-02
6.375000000000000000e+01 -6.146008171014125110e-02
6.379999999999999716e+01 -5.928260602209259322e-02
6.385000000000000142e+01 -5.944558715147272437e-02
6.389999999999999858e+01 -6.081271468514272416e-02
6.395000000000000284e+01 -6.186105355904788355e-02
6.400000000000000000e+01 -6.557984850384218634e-02
6.404999999999999716e+01 -6.896523963813805391e-02
6.409999999999999432e+01 -7.189089674299703470e-02
6.415000000000000568e+01 -7.276864553018337622e-02
6.420000000000000284e+01 -7.159197403082429023e-02
6.425000000000000000e+01 -7.212563712129599347e-02
6.429999999999999716e+01 -7.278185476729334691e-02
6.434999999999999432e+01 -7.165461706963580091e-02
6.440000000000000568e+01 -7.563826218380727273e-02
6.445000000000000284e+01 -7.143241745053220682e-02
6.450000000000000000e+01 -7.071854532934500337e-02
6.454999999999999716e+01 -7.029882034268486457e-02
6.459999999999999432e+01 -7.007736694082766782e-02
6.465000000000000568e+01 -7.014411857199316647e-02
6.470000000000000284e+01 -6.817249082687075468e-02
6.475000000000000000e+01 -7.048998932241354320e-02
6.479999999999999716e+01 -7.091262652664567789e-02
6.484999999999999432e+01 -7.001823794566848502e-02
6.490000000000000568e+01 -6.885359835322675537e-02
6.495000000000000284e+01 -6.857172869030626894e-02
6.500000000000000000e+01 -6.955152897889081698e-02
6.504999999999999716e+01 -6.787846717580710287e-02
6.509999999999999432e+01 -6.887457780988699707e-02
6.515000000000000568e+01 -6.936677664994361781e-02
6.520000000000000284e+01 -6.895137674712731313e-02
6.525000000000000000e+01 -6.923836543179752445e-02
6.529999999999999716e+01 -6.966978690524328055e-02
6.534999999999999432e+01 -6.994491845148945175e-02
6.540000000000000568e+01 -6.824450222747820149e-02
6.545000000000000284e+01 -6.888404574457984708e-02
6.550000000000000000e+01 -6.860305892498534674e-02
6.554999999999999716e+01 -6.813554382643148555e-02
6.559999999999999432e+01 -7.646575273684665108e-02
6.565000000000000568e+01 -7.878978008905597463e-02
6.570000000000000284e+01 -7.576729357520421704e-02
6.575000000000000000e+01 -6.881988180327081039e-02
6.579999999999999716e+01 -6.861526097962851456e-02
6.584999999999999432e+01 -6.871842099049824126e-02
6.590000000000000568e+01 -7.003850062508125418e-02
6.595000000000000284e+01 -6.961352762174524700e-02
6.600000000000000000e+01 -6.991506242691464257e-02
6.604999999999999716e+01 -6.910110781273384739e-02
6.609999999999999432e+01 -6.893122085613079264e-02
6.615000000000000568e+01 -7.033666999469177783e-02
6.620000000000000284e+01 -7.050346273876616221e-02
6.625000000000000000e+01 -6.847749220377083446e-02
6.629999999999999716e+01 -7.082504172130478504e-02
6.634999999999999432e+01 -7.134037283756615444e-02
6.640000000000000568e+01 -6.556414204801871981e-02
6.645000000000000284e+01 -6.708394097639472364e-02
6.650000000000000000e+01 -6.620855863750522985e-02
6.654999999999999716e+01 -6.411123870456997276e-02
6.659999999999999432e+01 -6.408848395555134803e-02
6.665000000000000568e+01 -6.507874351983077010e-02
6.670000000000000284e+01 -6.423279229288519909e-02
6.675000000000000000e+01 -6.420244301536823239e-02
6.679999999999999716e+01 -6.462029953184379727e-02
6.684999999999999432e+01 -6.444682006079863190e-02
6.690000000000000568e+01 -6.392698755228402863e-02
6.695000000000000284e+01 -6.469921667858344327e-02
6.700000000000000000e+01 -6.370321115588124805e-02
6.704999999999999716e+01 -6.525965136621154905e-02
6.709999999999999432e+01 -5.952328061112014540e-02
6.715000000000000568e+01 -5.900180703955469619e-02
6.720000000000000284e+01 -6.061365479358290370e-02
6.725000000000000000e+01 -5.901163384917063742e-02
6.729999999999999716e+01 -5.948585851051466089e-02
6.734999999999999432e+01 -5.987740176625960115e-02
6.740000000000000568e+01 -5.978018313042979953e-02
6.745000000000000284e+01 -6.047247213639086322e-02
6.750000000000000000e+01 -6.078850219850951558e-02
6.754999999999999716e+01 -5.943179005044450097e-02
6.759999999999999432e+01 -5.887992438406684792e-02
6.765000000000000568e+01 -5.781831872197987915e-02
6.770000000000000284e+01 -5.699714579691982086e-02
6.775000000000000000e+01 -5.678235337015524742e-02
6.779999999999999716e+01 -5.571933678944583634e-02
6.784999999999999432e+01 -5.555840462230645510e-02
6.790000000000000568e+01 -5.509989238680892271e-02
6.795000000000000284e+01 -5.619517302674668230e-02
6.800000000000000000e+01 -5.179527698436413308e-02
6.804999999999999716e+01 -4.978334469386389016e-02
6.809999999999999432e+01 -4.769733610171311006e-02
6.815000000000000568e+01 -4.751569552055694146e-02
6.820000000000000284e+01 -4.724894635340137761e-02
6.825000000000000000e+01 -4.633132230960959608e-02
6.829999999999999716e+01 -4.756174467525590283e-02
6.834999999999999432e+01 -4.791563464882994672e-02
6.840000000000000568e+01 -5.496801863669287941e-02
6.845000000000000284e+01 -6.963272215537193166e-02
6.850000000000000000e+01 -6.911229587612484349e-02
6.854999999999999716e+01 -6.864564580468365818e-02
6.859999999999999432e+01 -6.818631235198230334e-02
6.865000000000000568e+01 -6.928749961559194093e-02
6.870000000000000284e+01 -6.632470244743535193e-02
6.875000000000000000e+01 -6.720412049150036038e-02
6.879999999999999716e+01 -6.695594237124451176e-02
6.884999999999999432e+01 -6.811443948257502046e-02
6.890000000000000568e+01 -6.763475802412959037e-02
6.895000000000000284e+01 -6.807109745453376881e-02
6.900000000000000000e+01 -6.650834027827258466e-02
6.904999999999999716e+01 -6.737123747200038371e-02
6.909999999999999432e+01 -6.731183553548428233e-02
6.915000000000000568e+01 -6.802914468958409788e-02
6.920000000000000284e+01 -7.018774719147070906e-02
6.925000000000000000e+01 -7.034839143850475651e-02
6.929999999999999716e+01 -7.076807830064743565e-02
6.934999999999999432e+01 -7.152669215981133366e-02
6.940000000000000568e+01 -7.055109818529099741e-02
6.945000000000000284e+01 -6.987840445766989317e-02
6.950000000000000000e+01 -7.009619553044363349e-02
6.954999999999999716e+01 -6.919311770239119919e-02
6.959999999999999432e+01 -6.894881746805361922e-02
6.965000000000000568e+01 -6.964801036980657056e-02
6.970000000000000284e+01 -6.762133089264571462e-02
6.975000000000000000e+01 -6.710519648309722085e-02
6.979999999999999716e+01 -6.654196486139468680e-02
6.984999999999999432e+01 -6.611583075727379966e-02
6.990000000000000568e+01 -6.686675527206670244e-02
6.995000000000000284e+01 -6.594529208903313067e-02
7.000000000000000000e+01 -6.712403231263452952e-02
7.004999999999999716e+01 -6.893975786427401775e-02
7.009999999999999432e+01 -6.871496711326881279e-02
7.015000000000000568e+01 -6.752328487176499638e-02
7.020000000000000284e+01 -6.715863829442922373e-02
7.025000000000000000e+01 -6.706279821104205174e-02
7.029999999999999716e+01 -6.653206249622932444e-02
7.034999999999999432e+01 -6.607996732434312515e-02
7.040000000000000568e+01 -6.767350690517930090e-02
7.045000000000000284e+01 -6.583311710509859305e-02
7.050000000000000000e+01 -6.505769007980009844e-02
7.054999999999999716e+01 -6.701932234109565789e-02
7.059999999999999432e+01 -6.883254123547422054e-02
7.065000000000000568e+01 -6.656492226425952952e-02
7.070000000000000284e+01 -6.616807190366270908e-02
7.075000000000000000e+01 -6.628021300394404403e-02
7.079999999999999716e+01 -6.582215524362826364e-02
7.084999999999999432e+01 -6.562167977142839559e-02
7.090000000000000568e+01 -6.328449690760748481e-02
7.095000000000000284e+01 -6.419816981992927662e-02
7.100000000000000000e+01 -6.471789099284543101e-02
7.104999999999999716e+01 -6.610376420577508683e-02
7.109999999999999432e+01 -7.061551185327050173e-02
7.115000000000000568e+01 -6.860571970914909612e-02
7.120000000000000284e+01 -6.611068316684269586e-02
7.125000000000000000e+01 -6.682903888295256556e-02
7.129999999999999716e+01 -6.711800461023129105e-02
7.134999999999999432e+01 -6.737241545168380641e-02
7.140000000000000568e+01 -6.671367574081989160e-02
7.145000000000000284e+01 -6.658833888539612833e-02
7.150000000000000000e+01 -6.720855503883900461e-02
7.154999999999999716e+01 -6.565253843152948909e-02
7.159999999999999432e+01 -6.707869681193909250e-02
7.165000000000000568e+01 -6.657090362141383777e-02
7.170000000000000284e+01 -6.815648683936040286e-02
7.175000000000000000e+01 -6.643552351899977004e-02
7.179999999999999716e+01 -6.631186303961567052e-02
7.184999999999999432e+01 -6.675241874746250248e-02
7.190000000000000568e+01 -6.506844165040488737e-02
7.195000000000000284e+01 -6.717882922869006235e-02
7.200000000000000000e+01 -6.572319788460047330e-02
7.204999999999999716e+01 -6.624236390539556263e-02
7.209999999999999432e+01 -6.557090759581034323e-02
7.215000000000000568e+01 -6.836891742445488918e-02
7.220000000000000284e+01 -6.645499321378832425e-02
7.225000000000000000e+01 -6.804002244080946393e-02
7.229999999999999716e+01 -6.730761472444668492e-02
7.234999999999999432e+01 -6.669585088912190207e-02
7.240000000000000568e+01 -6.615808268369301193e-02
7.245000000000000284e+01 -6.700360627147328163e-02
7.250000000000000000e+01 -6.540968536603906924e-02
7.254999999999999716e+01 -6.341403697633778147e-02
7.259999999999999432e+01 -6.278938419234671164e-02
7.265000000000000568e+01 -5.849274533381130375e-02
7.270000000000000284e+01 -5.876147700365683124e-02
7.275000000000000000e+01 -5.939830499068775999e-02
7.279999999999999716e+01 -6.635016603649125655e-02
7.284999999999999432e+01 -6.627940784271049712e-02
7.290000000000000568e+01 -6.739243825523306974e-02
7.295000000000000284e+01 -6.723880611229982041e-02
7.300000000000000000e+01 -6.693360442548984546e-02
7.304999999999999716e+01 -6.800409610306597241e-02
7.309999999999999432e+01 -6.684345210858723407e-02
7.315000000000000568e+01 -6.651316883396352075e-02
7.320000000000000284e+01 -6.778217787628826319e-02
7.325000000000000000e+01 -6.676246248189413035e-02
7.329999999999999716e+01 -6.688421281984674449e-02
7.334999999999999432e+01 -6.823745871901044924e-02
7.340000000000000568e+01 -6.960735348475573236e-02
7.345000000000000284e+01 -6.956909730413159132e-02
7.350000000000000000e+01 -6.994088996388173052e-02
7.354999999999999716e+01 -7.126950537169690625e-02
7.359999999999999432e+01 -7.055339552792955216e-02
7.365000000000000568e+01 -7.108424364305919452e-02
7.370000000000000284e+01 -7.173001647397730940e-02
7.375000000000000000e+01 -7.132526707605045535e-02
7.379999999999999716e+01 -7.227093805631884527e-02
7.384999999999999432e+01 -7.090700874306886392e-02
7.390000000000000568e+01 -7.138293893102620746e-02
7.395000000000000284e+01 -7.040486383434726991e-02
7.400000000000000000e+01 -7.054841844840738230e-02
7.404999999999999716e+01 -6.991043844852150302e-02
7.409999999999999432e+01 -6.858553623751775796e-02
7.415000000000000568e+01 -7.167541756738539382e-02
7.420000000000000284e+01 -6.903968376408298191e-02
7.425000000000000000e+01 -6.854680808698976335e-02
7.429999999999999716e+01 -6.839958538801228782e-02
7.434999999999999432e+01 -6.940994593772258081e-02
7.440000000000000568e+01 -6.787668639063125509e-02
7.445000000000000284e+01 -6.797088170643895977e-02
7.450000000000000000e+01 -6.949255021582033398e-02
7.454999999999999716e+01 -6.895130905042931579e-02
7.459999999999999432e+01 -6.927758723568740173e-02
7.465000000000000568e+01 -6.866637330883057500e-02
7.470000000000000284e+01 -6.840810187758540606e-02
7.475000000000000000e+01 -6.800401813620131353e-02
7.479999999999999716e+01 -6.851586207081585000e-02
7.484999999999999432e+01 -6.955379398379799016e-02
7.490000000000000568e+01 -6.984964569083049191e-02
7.495000000000000284e+01 -7.034771697666798718e-02
7.500000000000000000e+01 -7.021138607254162611e-02
7.504999999999999716e+01 -7.263695343394596660e-02
7.509999999999999432e+01 -7.552821454742582319e-02
7.515000000000000568e+01 -7.198417762399840492e-02
7.520000000000000284e+01 -7.262735967407148163e-02
7.525000000000000000e+01 -7.262862809195862190e-02
7.529999999999999716e+01 -7.157289132602857873e-02
7.534999999999999432e+01 -7.214857723960649283e-02
7.540000000000000568e+01 -7.204516635805299773e-02
7.545000000000000284e+01 -7.222311698781476441e-02
7.550000000000000000e+01 -7.205970323386598486e-02
7.554999999999999716e+01 -7.182727228341262427e-02
7.559999999999999432e+01 -7.230739293823236491e-02
7.565000000000000568e+01 -7.176557688519845379e-02
7.570000000000000284e+01 -7.105949169805336751e-02
7.575000000000000000e+01 -7.042405966097660397e-02
7.579999999999999716e+01 -7.007733706564700515e-02
7.584999999999999432e+01 -6.939606089142358325e-02
7.590000000000000568e+01 -6.803575880835516232e-02
7.595000000000000284e+01 -6.801458651299349678e-02
7.600000000000000000e+01 -6.836517054639727753e-02
7.604999999999999716e+01 -6.977431820735759127e-02
7.609999999999999432e+01 -7.129934701840083544e-02
7.615000000000000568e+01 -7.104578065528459330e-02
7.620000000000000284e+01 -6.460840482427797349e-02
7.625000000000000000e+01 -6.403670873908789973e-02
7.629999999999999716e+01 -6.354147292550031689e-02
7.634999999999999432e+01 -6.442764651221316585e-02
7.640000000000000568e+01 -6.353413251391136496e-02
7.645000000000000284e+01 -6.289235976282256391e-02
7.650000000000000000e+01 -6.303785460080506275e-02
7.654999999999999716e+01 -6.076589994512626713e-02
7.659999999999999432e+01 -6.020953116622471124e-02
7.665000000000000568e+01 -6.052294794493861402e-02
7.670000000000000284e+01 -6.182376552385365071e-02
7.675000000000000000e+01 -5.907205648848217611e-02
7.679999999999999716e+01 -5.840493987390277947e-02
7.684999999999999432e+01 -5.845074133751711892e-02
7.690000000000000568e+01 -6.022337527610047841e-02
7.695000000000000284e+01 -6.066211879180202077e-02
7.700000000000000000e+01 -6.131030810002312259e-02
7.704999999999999716e+01 -5.982526058739671276e-02
7.709999999999999432e+01 -6.024423716068475626e-02
7.715000000000000568e+01 -6.048298583317363725e-02
7.720000000000000284e+01 -5.895839511242508685e-02
7.725000000000000000e+01 -5.732485263321850794e-02
7.729999999999999716e+01 -5.767324014295189399e-02
7.734999999999999432e+01 -5.800056830016042664e-02
7.740000000000000568e+01 -5.701950008278167809e-02
7.745000000000000284e+01 -5.926413559266457270e-02
7.750000000000000000e+01 -5.633627950665143908e-02
7.754999999999999716e+01 -5.576817384667720479e-02
7.759999999999999432e+01 -5.586635464329085810e-02
7.765000000000000568e+01 -5.484554742032862751e-02
7.770000000000000284e+01 -5.495720584308898954e-02
7.775000000000000000e+01 -5.512465213244202578e-02
7.779999999999999716e+01 -5.389467213263632317e-02
7.784999999999999432e+01 -5.269941946002347499e-02
7.790000000000000568e+01 -5.099422006164707616e-02
7.795000000000000284e+01 -5.260632909822889752e-02
7.800000000000000000e+01 -5.507951303222392153e-02
7.804999999999999716e+01 -4.169708431020908990e-02
7.809999999999999432e+01 -3.850244005262438290e-02
7.815000000000000568e+01 -3.985129062252019960e-02
7.820000000000000284e+01 -4.356006916953576724e-02
7.825000000000000000e+01 -4.542600641119910743e-02
7.829999999999999716e+01 -4.267798241045279301e-02
7.834999999999999432e+01 -4.132412502761229761e-02
7.840000000000000568e+01 -4.035272177254275311e-02
7.845000000000000284e+01 -3.946450120786058890e-02
7.850000000000000000e+01 -3.869244467679249649e-02
7.854999999999999716e+01 -4.004876347380376816e-02
7.859999999999999432e+01 -4.293642910560940135e-02
7.865000000000000568e+01 -4.290711066531962409e-02
7.870000000000000284e+01 -4.218337935768922548e-02
7.875000000000000000e+01 -3.973886138781961702e-02
7.879999999999999716e+01 -3.942390345232546500e-02
7.884999999999999432e+01 -4.989042202605756954e-02
7.890000000000000568e+01 -4.876204268098281724e-02
7.895000000000000284e+01 -4.698758393579140213e-02
7.900000000000000000e+01 -4.624862783757729967e-02
7.904999999999999716e+01 -4.689993715027429566e-02
7.909999999999999432e+01 -4.678242677020179319e-02
7.915000000000000568e+01 -4.572354366476570620e-02
7.920000000000000284e+01 -4.547777528456402318e-02
7.925000000000000000e+01 -4.566438552370005038e-02
7.929999999999999716e+01 -4.312295160326148208e-02
7.934999999999999432e+01 -4.266633809514437659e-02
7.940000000000000568e+01 -4.268398075456274199e-02
7.945000000000000284e+01 -4.037825474339964971e-02
7.950000000000000000e+01 -3.942028107962306654e-02
7.954999999999999716e+01 -4.049326629581288806e-02
7.959999999999999432e+01 -3.905572426020893773e-02
7.965000000000000568e+01 -3.538919565538202472e-02
7.970000000000000284e+01 -3.431479031265220053e-02
7.975000000000000000e+01 -3.523671984666035956e-02
7.979999999999999716e+01 -3.419046274789391132e-02
7.984999999999999432e+01 -3.446197863030498604e-02
7.990000000000000568e+01 -3.839234999161739853e-02
7.995000000000000284e+01 -4.099354193775235633e-02
8.000000000000000000e+01 -3.994713938789136443e-02
8.004999999999999716e+01 -4.002994297017844344e-02
8.009999999999999432e+01 -4.205696441685261022e-02
8.015000000000000568e+01 -3.967586000234641502e-02
8.020000000000000284e+01 -3.950199675623487783e-02
8.025000000000000000e+01 -3.624029785204634785e-02
8.029999999999999716e+01 -3.863226304251744792e-02
8.034999999999999432e+01 -3.783226929416089179e-02
8.040000000000000568e+01 -3.748321774445040333e-02
8.045000000000000284e+01 -3.976798898989861164e-02
8.050000000000000000e+01 -4.022109258165350310e-02
8.054999999999999716e+01 -4.070077246033616813e-02
8.059999999999999432e+01 -3.985736877697106106e-02
8.065000000000000568e+01 -3.998262329969345247e-02
8.070000000000000284e+01 -3.917865133239855496e-02
8.075000000000000000e+01 -4.037637019735711152e-02
8.079999999999999716e+01 -4.308451513126841659e-02
8.084999999999999432e+01 -4.395624613010214177e-02
8.090000000000000568e+01 -4.901207254910680544e-02
8.095000000000000284e+01 -4.909865819274037563e-02
8.100000000000000000e+01 -5.103693292675830218e-02
8.104999999999999716e+01 -5.150782190680276013e-02
8.109999999999999432e+01 -5.174048772320013340e-02
8.115000000000000568e+01 -5.459583308023704951e-02
8.120000000000000284e+01 -5.494204666228978684e-02
8.125000000000000000e+01 -5.437880132807534211e-02
8.129999999999999716e+01 -5.416679289354734556e-02
8.134999999999999432e+01 -3.834868501648907441e-02
8.140000000000000568e+01 -3.834482426096514490e-02
8.145000000000000284e+01 -3.963958679593140161e-02
8.150000000000000000e+01 -4.033395141371591552e-02
8.154999999999999716e+01 -3.960669210554621650e-02
8.159999999999999432e+01 -4.175123442155965342e-02
8.165000000000000568e+01 -4.188647143224034225e-02
8.170000000000000284e+01 -4.161846605108171504e-02
8.175000000000000000e+01 -4.166177012089162385e-02
8.179999999999999716e+01 -4.220195283353832261e-02
8.184999999999999432e+01 -4.338457702190513798e-02
8.190000000000000568e+01 -4.299274750637992887e-02
8.195000000000000284e+01 -4.239475339185993369e-02
8.200000000000000000e+01 -4.189516981589864325e-02
8.204999999999999716e+01 -4.085056489112109945e-02
8.209999999999999432e+01 -4.210111268342102420e-02
8.215000000000000568e+01 -4.189275217691147690e-02
8.220000000000000284e+01 -4.099855425728224367e-02
8.225000000000000000e+01 -4.047610340959283126e-02
8.229999999999999716e+01 -3.994789037603623666e-02
8.234999999999999432e+01 -4.003653885385256850e-02
8.240000000000000568e+01 -4.038571046028992251e-02
8.245000000000000284e+01 -4.208867014984947474e-02
8.250000000000000000e+01 -4.233217536863524005e-02
8.254999999999999716e+01 -4.234580044309509128e-02
8.259999999999999432e+01 -4.247991041147123475e-02
8.265000000000000568e+01 -4.180785099719713793e-02
8.270000000000000284e+01 -4.042422168345143063e-02
8.275000000000000000e+01 -4.069512890723049614e-02
8.279999999999999716e+01 -3.940437209833697746e-02
8.284999999999999432e+01 -3.910393316866821872e-02
8.290000000000000568e+01 -3.862114632015458543e-02
8.295000000000000284e+01 -3.923148951000515749e-02
8.300000000000000000e+01 -4.036650422764619106e-02
8.304999999999999716e+01 -4.277251292186470127e-02
8.309999999999999432e+01 -4.291220720240779968e-02
8.315000000000000568e+01 -4.379583608190678462e-02
8.320000000000000284e+01 -4.463174823645807421e-02
8.325000000000000000e+01 -4.295197418605176121e-02
8.329999999999999716e+01 -4.398777650524630239e-02
8.334999999999999432e+01 -4.444849767614925812e-02
8.340000000000000568e+01 -4.572695111789626399e-02
8.345000000000000284e+01 -4.692437648037152409e-02
8.350000000000000000e+01 -4.659417256841939109e-02
8.354999999999999716e+01 -4.808614786269268387e-02
8.359999999999999432e+01 -4.958691535173422732e-02
8.365000000000000568e+01 -4.911438941623311877e-02
8.370000000000000284e+01 -4.964167111641691610e-02
8.375000000000000000e+01 -5.031199456683852628e-02
8.379999999999999716e+01 -5.100591103277456184e-02
8.384999999999999432e+01 -5.100317549372891668e-02
8.390000000000000568e+01 -5.052257775421484243e-02
8.395000000000000284e+01 -5.107840688401051737e-02
8.400000000000000000e+01 -5.163809520559504984e-02
8.404999999999999716e+01 -5.282075096463099279e-02
8.409999999999999432e+01 -5.449251933961880845e-02
8.415000000000000568e+01 -5.470087867805304566e-02
8.420000000000000284e+01 -5.550015389458334836e-02
8.425000000000000000e+01 -5.925448727824023792e-02
8.429999999999999716e+01 -6.056896629078059591e-02
8.434999999999999432e+01 -6.135488231500509093e-02
8.440000000000000568e+01 -6.309585912640083838e-02
8.445000000000000284e+01 -6.364339843347982528e-02
8.450000000000000000e+01 -6.380519357100425393e-02
8.454999999999999716e+01 -6.433358671008077012e-02
8.459999999999999432e+01 -6.454724331901878775e-02
8.465000000000000568e+01 -6.519935521801527301e-02
8.470000000000000284e+01 -6.486837649212191803e-02
8.475000000000000000e+01 -6.583546338018506083e-02
8.479999999999999716e+01 -6.702715770282591246e-02
8.484999999999999432e+01 -6.831901306109330885e-02
8.490000000000000568e+01 -6.868193363997780743e-02
8.495000000000000284e+01 -6.872705198091635936e-02
8.500000000000000000e+01 -6.935612014482293863e-02
8.504999999999999716e+01 -6.768879842252957524e-02
8.509999999999999432e+01 -6.851284910839160192e-02
8.515000000000000568e+01 -6.949586760170929634e-02
8.520000000000000284e+01 -6.870211771964100655e-02
8.525000000000000000e+01 -6.883679430962236223e-02
8.529999999999999716e+01 -6.954362187649415494e-02
8.534999999999999432e+01 -7.001557806819029561e-02
8.540000000000000568e+01 -7.057478259413008104e-02
8.545000000000000284e+01 -7.199075476503594140e-02
8.550000000000000000e+01 -7.037453443201506509e-02
8.554999999999999716e+01 -6.918483639498325399e-02
8.559999999999999432e+01 -6.993085508233508329e-02
8.565000000000000568e+01 -7.018549130095624866e-02
8.570000000000000284e+01 -7.095703795403918157e-02
8.575000000000000000e+01 -7.086648956950755696e-02
8.579999999999999716e+01 -7.010216111727012034e-02
8.584999999999999432e+01 -7.008947876032718682e-02
8.590000000000000568e+01 -7.010490985909421935e-02
8.595000000000000284e+01 -6.951110305147195634e-02
8.600000000000000000e+01 -7.019135018661791514e-02
8.604999999999999716e+01 -7.036744398884435536e-02
8.609999999999999432e+01 -7.070905902103301333e-02
8.615000000000000568e+01 -7.034409357096078896e-02
8.620000000000000284e+01 -7.106600099812605820e-02
8.625000000000000000e+01 -7.104103317830785802e-02
8.629999999999999716e+01 -7.112976863295308871e-02
8.634999999999999432e+01 -7.054684745011399749e-02
8.640000000000000568e+01 -7.202912328875699099e-02
8.645000000000000284e+01 -7.268527794672306752e-02
8.650000000000000000e+01 -7.386039516418924089e-02
8.654999999999999716e+01 -7.389486776141288016e-02
8.659999999999999432e+01 -7.482923095183949269e-02
8.665000000000000568e+01 -7.368456499557965445e-02
8.670000000000000284e+01 -7.379088402220579379e-02
8.675000000000000000e+01 -7.337817000664401124e-02
8.679999999999999716e+01 -7.441772331399988671e-02
8.684999999999999432e+01 -7.551087840350356739e-02
8.690000000000000568e+01 -7.506107476355455832e-02
8.695000000000000284e+01 -7.710025419735175300e-02
8.700000000000000000e+01 -7.617934261412789843e-02
8.704999999999999716e+01 -7.639125826644652117e-02
8.709999999999999432e+01 -7.701227800679630309e-02
8.715000000000000568e+01 -7.772559290156033640e-02
8.720000000000000284e+01 -6.388076199536996125e-02
8.725000000000000000e+01 -6.431530883564728907e-02
8.729999999999999716e+01 -6.441780708836770952e-02
8.734999999999999432e+01 -6.379808999369132594e-02
8.740000000000000568e+01 -5.262989241969828064e-02
8.745000000000000284e+01 -5.279247536947875158e-02
8.750000000000000000e+01 -5.263544758431059484e-02
8.754999999999999716e+01 -5.366739942246804423e-02
8.759999999999999432e+01 -5.426988007064963843e-02
8.765000000000000568e+01 -5.353328056749539349e-02
8.770000000000000284e+01 -5.259034023339391462e-02
8.775000000000000000e+01 -5.136435466269341499e-02
8.779999999999999716e+01 -5.137274477833993214e-02
8.784999999999999432e+01 -5.137707532160442486e-02
8.790000000000000568e+01 -5.194332468674346670e-02
8.795000000000000284e+01 -5.081148058679400142e-02
8.800000000000000000e+01 -5.064083743982229768e-02
8.804999999999999716e+01 -5.098094229345587203e-02
8.809999999999999432e+01 -5.096721335313639245e-02
8.815000000000000568e+01 -5.082958443431746798e-02
8.820000000000000284e+01 -4.962623135077030845e-02
8.825000000000000000e+01 -5.023614626088863250e-02
8.829999999999999716e+01 -5.029426274321373985e-02
8.834999999999999432e+01 -5.046731599829484133e-02
8.840000000000000568e+01 -5.070224388693754525e-02
8.845000000000000284e+01 -5.050893319935745307e-02
8.850000000000000000e+01 -5.034164789169857934e-02
8.854999999999999716e+01 -5.007807233278885328e-02
8.859999999999999432e+01 -5.031046065814625406e-02
8.865000000000000568e+01 -5.041054340601996975e-02
8.870000000000000284e+01 -5.047815370857046402e-02
8.875000000000000000e+01 -4.997156152088094716e-02
8.879999999999999716e+01 -5.010674172641636087e-02
8.884999999999999432e+01 -5.088199093545990592e-02
8.890000000000000568e+01 -5.030980422755262221e-02
8.895000000000000284e+01 -4.911605510277391312e-02
8.900000000000000000e+01 -4.900284057053254372e-02
8.904999999999999716e+01 -4.916762195614653858e-02
8.909999999999999432e+01 -4.867077194038969823e-02
8.915000000000000568e+01 -4.796984034308553885e-02
8.920000000000000284e+01 -4.809010363852783687e-02
8.925000000000000000e+01 -4.840218241432377166e-02
8.929999999999999716e+01 -4.815485082328643113e-02
8.934999999999999432e+01 -4.817116157051843511e-02
8.940000000000000568e+01 -4.762084789635785687e-02
8.945000000000000284e+01 -4.850368255276404222e-02
8.950000000000000000e+01 -4.821083068823219658e-02
8.954999999999999716e+01 -4.825071960933801501e-02
8.959999999999999432e+01 -4.863954889927561698e-02
8.965000000000000568e+01 -4.876975557655523208e-02
8.970000000000000284e+01 -4.878060887556416592e-02
8.975000000000000000e+01 -4.827666692939136528e-02
8.979999999999999716e+01 -4.682452572787152573e-02
8.984999999999999432e+01 -4.677263954010784514e-02
8.990000000000000568e+01 -4.720278544825589478e-02
8.995000000000000284e+01 -4.696518982459246816e-02
9.000000000000000000e+01 -4.515086773319453017e-02
9.004999999999999716e+01 -4.632600921594336174e-02
9.009999999999999432e+01 -4.561197332210858990e-02
9.015000000000000568e+01 -4.541667060275162565e-02
9.020000000000000284e+01 -4.541607449382585593e-02
9.025000000000000000e+01 -4.456904899703903467e-02
9.029999999999999716e+01 -4.433110073520696998e-02
9.034999999999999432e+01 -4.311686934688029049e-02
9.040000000000000568e+01 -4.398437971231283078e-02
9.045000000000000284e+01 -4.416270440087145810e-02
9.050000000000000000e+01 -4.102317411919290113e-02
9.054999999999999716e+01 -4.114339840227503042e-02
9.059999999999999432e+01 -3.461069996570505236e-02
9.065000000000000568e+01 -3.410170023648746024e-02
9.070000000000000284e+01 -3.433377867261018512e-02
9.075000000000000000e+01 -3.511918029383620521e-02
9.079999999999999716e+01 -3.467386773297081309e-02
9.084999999999999432e+01 -3.485621311636387387e-02
9.090000000000000568e+01 -3.515908899232984830e-02
9.095000000000000284e+01 -3.522247253366612291e-02
9.100000000000000000e+01 -3.453837740304337850e-02
9.104999999999999716e+01 -3.469357701079672091e-02
9.109999999999999432e+01 -3.478364585367826889e-02
9.115000000000000568e+01 -3.477047735754084518e-02
9.120000000000000284e+01 -3.498911125433528529e-02
9.125000000000000000e+01 -3.498215578272624582e-02
9.129999999999999716e+01 -3.446749600032929239e-02
9.134999999999999432e+01 -3.419816373289776001e-02
9.140000000000000568e+01 -3.603618322032789423e-02
9.145000000000000284e+01 -3.655909222511533746e-02
9.150000000000000000e+01 -3.686819002874978934e-02
9.154999999999999716e+01 -3.716097548376694898e-02
9.159999999999999432e+01 -3.693149644651264746e-02
9.165000000000000568e+01 -3.669176848890508963e-02
9.170000000000000284e+01 -3.693922789220485670e-02
9.175000000000000000e+01 -3.692550788369236558e-02
9.179999999999999716e+01 -3.685123796197472407e-02
9.184999999999999432e+01 -3.673991669231076868e-02
9.190000000000000568e+01 -3.717573733159152544e-02
9.195000000000000284e+01 -3.718800266178487468e-02
9.200000000000000000e+01 -3.719401525676427345e-02
9.204999999999999716e+01 -3.661265994945722690e-02
9.209999999999999432e+01 -3.670573056891707209e-02
9.215000000000000568e+01 -3.695063784525115524e-02
9.220000000000000284e+01 -3.680173813119918397e-02
9.225000000000000000e+01 -3.720278887658397954e-02
9.229999999999999716e+01 -3.736302424033154101e-02
9.234999999999999432e+01 -3.732143793873092530e-02
9.240000000000000568e+01 -3.734411627384545684e-02
9.245000000000000284e+01 -3.673288181078201292e-02
9.250000000000000000e+01 -3.680979251694158766e-02
9.254999999999999716e+01 -3.764541566799018552e-02
9.259999999999999432e+01 -3.902828054017213472e-02
9.265000000000000568e+01 -3.876712715375613127e-02
9.270000000000000284e+01 -3.937307481586992119e-02
9.275000000000000000e+01 -3.965248477842103769e-02
9.279999999999999716e+01 -3.972145363592243655e-02
9.284999999999999432e+01 -3.973969982117392385e-02
9.290000000000000568e+01 -4.142042926067993069e-02
9.295000000000000284e+01 -4.127045228456892312e-02
9.300000000000000000e+01 -4.236420131669405009e-02
9.304999999999999716e+01 -4.249113226228919127e-02
9.309999999999999432e+01 -4.339680710329378577e-02
9.315000000000000568e+01 -4.320819483551049944e-02
9.320000000000000284e+01 -4.279666932086344938e-02
9.325000000000000000e+01 -4.278739741011517578e-02
9.329999999999999716e+01 -4.303417241851102693e-02
9.334999999999999432e+01 -4.341560745653189751e-02
9.340000000000000568e+01 -4.322876085443107252e-02
9.345000000000000284e+01 -4.264495532435232106e-02
9.350000000000000000e+01 -4.258278150398751849e-02
9.354999999999999716e+01 -4.335228044541949988e-02
9.359999999999999432e+01 -4.353052539798145382e-02
9.365000000000000568e+01 -4.367340341000667397e-02
9.370000000000000284e+01 -4.395642334824576003e-02
9.375000000000000000e+01 -4.390605396696718732e-02
9.379999999999999716e+01 -4.358147030982412878e-02
9.384999999999999432e+01 -4.359017618951859657e-02
9.390000000000000568e+01 -4.366882249608160238e-02
9.395000000000000284e+01 -4.414035672979278735e-02
9.400000000000000000e+01 -4.418368459903986023e-02
9.404999999999999716e+01 -4.424063907379457983e-02
9.409999999999999432e+01 -4.370078049559728006e-02
9.415000000000000568e+01 -4.386010007442486119e-02
9.420000000000000284e+01 -4.416872827342543939e-02
9.425000000000000000e+01 -4.441216116652892815e-02
9.429999999999999716e+01 -4.575945600684079573e-02
9.434999999999999432e+01 -4.633863972580156559e-02
9.440000000000000568e+01 -4.656355391041497316e-02
9.445000000000000284e+01 -4.666706652641608444e-02
9.450000000000000000e+01 -4.665668634913310020e-02
9.454999999999999716e+01 -4.685346955411300029e-02
9.459999999999999432e+01 -4.574982857711024087e-02
9.465000000000000568e+01 -4.555983639295642373e-02
9.470000000000000284e+01 -4.588202938348564380e-02
9.475000000000000000e+01 -4.524889775018668681e-02
9.479999999999999716e+01 -4.530300185572957994e-02
9.484999999999999432e+01 -4.457504389045025689e-02
9.490000000000000568e+01 -4.423001633435310470e-02
9.495000000000000284e+01 -4.433292031627125013e-02
9.500000000000000000e+01 -4.432965013321514547e-02
9.504999999999999716e+01 -4.437614067029495291e-02
9.509999999999999432e+01 -4.462902553551185980e-02
9.515000000000000568e+01 -4.549448577198664939e-02
9.520000000000000284e+01 -4.667892991772374517e-02
9.525000000000000000e+01 -4.702847397716237998e-02
9.529999999999999716e+01 -4.640079553157654829e-02
9.534999999999999432e+01 -4.725202637582700399e-02
9.540000000000000568e+01 -4.759124768359904167e-02
9.545000000000000284e+01 -4.973693921771684540e-02
9.550000000000000000e+01 -4.982373212941554330e-02
9.554999999999999716e+01 -5.097383155031239010e-02
9.559999999999999432e+01 -4.842969238509346047e-02
9.565000000000000568e+01 -4.776349535010795955e-02
9.570000000000000284e+01 -4.700366666051996462e-02
9.575000000000000000e+01 -4.667536597765194889e-02
9.579999999999999716e+01 -4.644059392394273705e-02
9.584999999999999432e+01 -4.625655063975230019e-02
9.590000000000000568e+01 -4.705318036757398514e-02
9.595000000000000284e+01 -4.641533114347489580e-02
9.600000000000000000e+01 -4.486723389492116437e-02
9.604999999999999716e+01 -4.254293939069441616e-02
9.609999999999999432e+01 -4.167988208685999285e-02
9.615000000000000568e+01 -4.224708630868301285e-02
9.620000000000000284e+01 -4.171836310285188809e-02
9.625000000000000000e+01 -4.230214470487687201e-02
9.629999999999999716e+01 -4.228571360328284290e-02
9.634999999999999432e+01 -4.156869714630373469e-02
9.640000000000000568e+01 -4.161745893477374753e-02
9.645000000000000284e+01 -4.161827394568583249e-02
9.650000000000000000e+01 -4.069750700925453546e-02
9.654999999999999716e+01 -4.081686595743196089e-02
9.659999999999999432e+01 -3.983010849662170505e-02
9.665000000000000568e+01 -3.973213433946894829e-02
9.670000000000000284e+01 -3.958881842579123345e-02
9.675000000000000000e+01 -4.016750706804099458e-02
9.679999999999999716e+01 -3.878825946979493067e-02
9.684999999999999432e+01 -3.889900263982769973e-02
9.690000000000000568e+01 -3.732258203357482346e-02
9.695000000000000284e+01 -3.799159435423563047e-02
9.700000000000000000e+01 -3.790045407804789462e-02
9.704999999999999716e+01 -3.710382826371352860e-02
9.709999999999999432e+01 -3.877429495176901164e-02
9.715000000000000568e+01 -3.832416875519303184e-02
9.720000000000000284e+01 -3.847487574120333348e-02
9.725000000000000000e+01 -3.840824453915666487e-02
9.729999999999999716e+01 -3.921313622878680460e-02
9.734999999999999432e+01 -3.922593795897599128e-02
9.740000000000000568e+01 -3.954868727519932764e-02
9.745000000000000284e+01 -3.888926817319565687e-02
9.750000000000000000e+01 -3.805696897447504584e-02
9.754999999999999716e+01 -3.717649283876989924e-02
9.759999999999999432e+01 -3.695449520548092781e-02
9.765000000000000568e+01 -3.762611035478184707e-02
9.770000000000000284e+01 -3.776904755957535831e-02
9.775000000000000000e+01 -3.794119714505486685e-02
9.779999999999999716e+01 -3.568702646926830840e-02
9.784999999999999432e+01 -3.574118124945870750e-02
9.790000000000000568e+01 -3.689787324253743228e-02
9.795000000000000284e+01 -3.618890807142653709e-02
9.800000000000000000e+01 -3.473514663708105604e-02
9.804999999999999716e+01 -3.698677876956885102e-02
9.809999999999999432e+01 -3.708192787661505896e-02
9.815000000000000568e+01 -3.726273528519635087e-02
9.820000000000000284e+01 -3.645110369591830768e-02
9.825000000000000000e+01 -3.613465572414538418e-02
9.829999999999999716e+01 -3.642738307861181218e-02
9.834999999999999432e+01 -3.606202230133501857e-02
9.840000000000000568e+01 -3.651625393767769789e-02
9.845000000000000284e+01 -3.541969586055912500e-02
9.850000000000000000e+01 -3.470760709772325453e-02
9.854999999999999716e+01 -3.391894109468791135e-02
9.859999999999999432e+01 -3.371714234218718687e-02
9.865000000000000568e+01 -3.348047021959499325e-02
9.870000000000000284e+01 -3.416538242524678332e-02
9.875000000000000000e+01 -3.447254753663257787e-02
9.879999999999999716e+01 -3.419744581589398424e-02
9.884999999999999432e+01 -3.433044631792450674e-02
9.890000000000000568e+01 -3.386696750763085184e-02
9.895000000000000284e+01 -3.349825603107106642e-02
9.900000000000000000e+01 -3.263058300151969182e-02
9.904999999999999716e+01 -3.298707916962873715e-02
9.909999999999999432e+01 -3.245768283392744258e-02
9.915000000000000568e+01 -3.099696429830380018e-02
9.920000000000000284e+01 -3.083219243378187285e-02
9.925000000000000000e+01 -3.048658140828034227e-02
9.929999999999999716e+01 -3.040710231541986566e-02
9.934999999999999432e+01 -3.003736995121741513e-02
9.940000000000000568e+01 -3.031536942403660617e-02
9.945000000000000284e+01 -3.306489770088492236e-02
9.950000000000000000e+01 -3.151061873652564321e-02
9.954999999999999716e+01 -3.178364862534838187e-02
9.959999999999999432e+01 -3.158965438476248055e-02
9.965000000000000568e+01 -3.180067507341330368e-02
9.970000000000000284e+01 -3.272900694035008745e-02
9.975000000000000000e+01 -3.298891076018104634e-02
9.979999999999999716e+01 -3.259983508010311920e-02
9.984999999999999432e+01 -3.173239786647508165e-02
9.990000000000000568e+01 -3.133277145005197023e-02
9.995000000000000284e+01 -3.123759763079633767e-02
1.000000000000000000e+02 -3.121581248421368207e-02
1.000499999999999972e+02 -2.915209460094235483e-02
1.000999999999999943e+02 -2.875954482132406925e-02
1.001500000000000057e+02 -3.027763152465494031e-02
1.002000000000000028e+02 -3.034398644618105725e-02
1.002500000000000000e+02 -3.034612659791176975e-02
1.002999999999999972e+02 -3.028128094030274955e-02
1.003499999999999943e+02 -3.060200999790484502e-02
1.004000000000000057e+02 -3.046986631534868289e-02
1.004500000000000028e+02 -3.055174088251045098e-02
1.005000000000000000e+02 -3.110216259489419557e-02
1.005499999999999972e+02 -3.130385085302864884e-02
1.005999999999999943e+02 -3.135815772380805971e-02
1.006500000000000057e+02 -3.109457100654631698e-02
1.007000000000000028e+02 -3.165909402533350486e-02
1.007500000000000000e+02 -3.168768372158776991e-02
1.007999999999999972e+02 -3.184936488483310069e-02
1.008499999999999943e+02 -3.194605865171683962e-02
1.009000000000000057e+02 -3.210581037767230861e-02
1.009500000000000028e+02 -3.283913977044731342e-02
1.010000000000000000e+02 -3.289636355497699283e-02
1.010499999999999972e+02 -3.245431498824907085e-02
1.010999999999999943e+02 -3.216978561871174092e-02
1.011500000000000057e+02 -3.239499331290338069e-02
1.012000000000000028e+02 -3.176105959029573017e-02
1.012500000000000000e+02 -3.190249178525033508e-02
1.012999999999999972e+02 -3.074069587151377625e-02
1.013499999999999943e+02 -3.054250366005652542e-02
1.014000000000000057e+02 -3.161973453672546619e-02
1.014500000000000028e+02 -3.191164871846085410e-02
1.015000000000000000e+02 -3.160839841125686472e-02
1.015499999999999972e+02 -3.145856781447665951e-02
1.015999999999999943e+02 -3.251343332940057063e-02
1.016500000000000057e+02 -3.236518561645723713e-02
1.017000000000000028e+02 -3.236480725575949929e-02
1.017500000000000000e+02 -3.304441181253797016e-02
1.017999999999999972e+02 -3.447782725121633501e-02
1.018499999999999943e+02 -3.461583328751610678e-02
1.019000000000000057e+02 -3.420483366633273598e-02
1.019500000000000028e+02 -3.380175744938607868e-02
1.020000000000000000e+02 -3.385458739872521106e-02
1.020499999999999972e+02 -3.449223042461953270e-02
1.020999999999999943e+02 -3.471805114331678876e-02
1.021500000000000057e+02 -3.513911717162315762e-02
1.022000000000000028e+02 -3.578556975641598858e-02
1.022500000000000000e+02 -3.700074447183839682e-02
1.022999999999999972e+02 -3.718833349120443527e-02
1.023499999999999943e+02 -3.745705574666736287e-02
1.024000000000000057e+02 -3.891941382485657186e-02
1.024500000000000028e+02 -3.901680798215847318e-02
1.025000000000000000e+02 -4.034106082931938203e-02
1.025499999999999972e+02 -4.111314963917005877e-02
1.025999999999999943e+02 -4.144615901614653181e-02
1.026500000000000057e+02 -4.248635999466597590e-02
1.027000000000000028e+02 -4.410035875948606354e-02
1.027500000000000000e+02 -4.394072766969563115e-02
1.027999999999999972e+02 -4.494535993442432681e-02
1.028499999999999943e+02 -4.650494716767698822e-02
1.029000000000000057e+02 -4.691218861121163736e-02
1.029500000000000028e+02 -4.785604793310789529e-02
1.030000000000000000e+02 -4.806802003780925869e-02
1.030499999999999972e+02 -4.615541699610958143e-02
1.030999999999999943e+02 -4.573115573819202390e-02
1.031500000000000057e+02 -4.404279112115287720e-02
1.032000000000000028e+02 -4.490472341307373549e-02
1.032500000000000000e+02 -4.193487114698232071e-02
1.032999999999999972e+02 -4.358678758247101076e-02
1.033499999999999943e+02 -4.310479100650927570e-02
1.034000000000000057e+02 -4.361134939640328584e-02
1.034500000000000028e+02 -4.236386009347294090e-02
1.035000000000000000e+02 -4.382884067622766500e-02
1.035499999999999972e+02 -4.332100141817035038e-02
1.035999999999999943e+02 -4.208482155490170240e-02
1.036500000000000057e+02 -4.214688377721271390e-02
1.037000000000000028e+02 -4.089760955995988545e-02
1.037500000000000000e+02 -4.105080181412502915e-02
1.037999999999999972e+02 -4.068920057821775321e-02
1.038499999999999943e+02 -3.340557640681868917e-02
1.039000000000000057e+02 -3.192625155699979622e-02
1.039500000000000028e+02 -3.337393992358561601e-02
1.040000000000000000e+02 -3.191323776874967905e-02
1.040499999999999972e+02 -3.135759989788670238e-02
1.040999999999999943e+02 -3.098995977771823451e-02
1.041500000000000057e+02 -3.087538005254206880e-02
1.042000000000000028e+02 -2.960365496243996808e-02
1.042500000000000000e+02 -2.736171387678483849e-02
1.042999999999999972e+02 -2.877184620202979937e-02
1.043499999999999943e+02 -2.976058229551614004e-02
1.044000000000000057e+02 -2.025976901505843406e-02
1.044500000000000028e+02 -2.310671622045554902e-02
1.045000000000000000e+02 -2.199555100963638057e-02
1.045499999999999972e+02 -2.195189002971830589e-02
1.045999999999999943e+02 -2.456471562697901123e-02
1.046500000000000057e+02 -2.621541670585691985e-02
1.047000000000000028e+02 -2.674091492374826295e-02
1.047500000000000000e+02 -2.764616889860880417e-02
1.047999999999999972e+02 -2.703354679940639382e-02
1.048499999999999943e+02 -2.668726976827594244e-02
1.049000000000000057e+02 -2.455156405296830477e-02
1.049500000000000028e+02 -2.395810067679552194e-02
1.050000000000000000e+02 -2.418369137899554697e-02
1.050499999999999972e+02 -2.382978062824866669e-02
1.050999999999999943e+02 -2.351649093832966150e-02
1.051500000000000057e+02 -2.402441350132272779e-02
1.052000000000000028e+02 -2.415284059337954176e-02
1.052500000000000000e+02 -2.458907229312682491e-02
1.052999999999999972e+02 -2.364629321356221531e-02
1.053499999999999943e+02 -2.479691338128999639e-02
1.054000000000000057e+02 -2.565696558804201818e-02
1.054500000000000028e+02 -2.532405969333143339e-02
1.055000000000000000e+02 -2.584616328086301873e-02
1.055499999999999972e+02 -2.582180509881802297e-02
1.055999999999999943e+02 -2.649193385313996715e-02
1.056500000000000057e+02 -2.665615449726840835e-02
1.057000000000000028e+02 -2.780224088403095151e-02
1.057500000000000000e+02 -2.799171984062650761e-02
1.057999999999999972e+02 -2.697890191459033360e-02
1.058499999999999943e+02 -2.847079924897908190e-02
1.059000000000000057e+02 -2.760820058574665545e-02
1.059500000000000028e+02 -2.852202735380171897e-02
1.060000000000000000e+02 -2.755701537564492209e-02
1.060499999999999972e+02 -2.743906087970260366e-02
1.060999999999999943e+02 -2.720469655869288406e-02
1.061500000000000057e+02 -2.730406025991153826e-02
1.062000000000000028e+02 -2.711370019826273015e-02
1.062500000000000000e+02 -2.695068718202081257e-02
1.062999999999999972e+02 -2.701886812748129779e-02
1.063499999999999943e+02 6.325908146082392589e-03
1.064000000000000057e+02 1.044806497955365170e-02
1.064500000000000028e+02 9.750235311813279515e-03
1.065000000000000000e+02 9.429206985363864160e-03
1.065499999999999972e+02 8.841630328758948512e-03
1.065999999999999943e+02 1.016436177571540186e-02
1.066500000000000057e+02 8.223616905196485041e-03
1.067000000000000028e+02 8.237770516228726594e-03
1.067500000000000000e+02 8.095073303231562628e-03
1.067999999999999972e+02 8.218476806692654249e-03
1.068499999999999943e+02 9.362317509060450252e-03
1.069000000000000057e+02 7.530968551168784955e-03
1.069500000000000028e+02 6.072601880319624876e-03
1.070000000000000000e+02 5.874007098045754341e-03
1.070499999999999972e+02 4.693188968534540810e-03
1.070999999999999943e+02 4.432283178922810131e-03
1.071500000000000057e+02 4.851905392165187583e-03
1.072000000000000028e+02 4.101849777550735029e-03
1.072500000000000000e+02 6.768110273595042380e-03
1.072999999999999972e+02 5.892130648483489760e-03
1.073499999999999943e+02 6.649734333446373838e-03
1.074000000000000057e+02 6.502404280765513959e-03
1.074500000000000028e+02 8.836192618832833592e-03
1.075000000000000000e+02 9.747976674199927000e-03
1.075499999999999972e+02 7.661116185928013370e-03
1.075999999999999943e+02 7.181932203274073168e-03
1.076500000000000057e+02 4.948505745393324065e-03
1.077000000000000028e+02 2.967066764104409060e-03
1.077500000000000000e+02 -3.222319853420788430e-04
1.077999999999999972e+02 -2.776891505255621711e-03
1.078499999999999943e+02 -7.679892680024921151e-04
1.079000000000000057e+02 -6.363535905585178051e-03
1.079500000000000028e+02 -3.299278173149066806e-03
1.080000000000000000e+02 1.048702949482204763e-03
1.080499999999999972e+02 7.544230925768966121e-04
1.080999999999999943e+02 -1.265293499133335157e-03
1.081500000000000057e+02 -2.762263179154478949e-04
1.082000000000000028e+02 3.509883324597635980e-04
1.082500000000000000e+02 -2.024023044092669414e-03
1.082999999999999972e+02 3.309544265404427803e-03
1.083499999999999943e+02 3.948636429404931043e-03
1.084000000000000057e+02 2.557727525864136181e-03
1.084500000000000028e+02 2.639134862511590372e-03
1.085000000000000000e+02 2.589619974032495320e-03
1.085499999999999972e+02 4.294242299851015201e-04
1.085999999999999943e+02 4.744774034947440771e-04
1.086500000000000057e+02 -4.876220036041207032e-03
1.087000000000000028e+02 -3.246882414973594096e-03
1.087500000000000000e+02 -4.141033728017959846e-03
1.087999999999999972e+02 -8.984500979166925791e-03
1.088499999999999943e+02 -1.199314004469527462e-02
1.089000000000000057e+02 -1.571285193650570622e-02
1.089500000000000028e+02 -1.636307248691476132e-02
1.090000000000000000e+02 -1.572730028333250291e-02
1.090499999999999972e+02 -1.795166111154227265e-02
1.090999999999999943e+02 -1.576403326899359844e-02
1.091500000000000057e+02 -1.703999857916106697e-02
1.092000000000000028e+02 -1.821094657632289435e-02
1.092500000000000000e+02 -1.345936856598347123e-02
1.092999999999999972e+02 -8.448106922678206773e-03
1.093499999999999943e+02 -9.706178121573330597e-03
1.094000000000000057e+02 -8.140009054260023691e-03
1.094500000000000028e+02 -8.326119909140733064e-03
1.095000000000000000e+02 -8.567949590415666061e-03
1.095499999999999972e+02 -8.285685143520170673e-03
1.095999999999999943e+02 -8.624643212713811388e-03
1.096500000000000057e+02 -5.584170482300843640e-03
1.097000000000000028e+02 -8.408421957275048417e-03
1.097500000000000000e+02 -6.687891793044843831e-03
1.097999999999999972e+02 -5.005357457893982488e-03
1.098499999999999943e+02 -4.255763769180622921e-03
1.099000000000000057e+02 -4.199680203204246738e-03
1.099500000000000028e+02 -3.989411379275195992e-04
1.100000000000000000e+02 1.419512609680617351e-03
1.100499999999999972e+02 1.117919752673605070e-03
1.100999999999999943e+02 1.572440401914209848e-03
1.101500000000000057e+02 -6.782223413973141992e-04
1.102000000000000028e+02 -6.142731854094553995e-04
1.102500000000000000e+02 -2.161954211832553020e-03
1.102999999999999972e+02 -9.053674450671376790e-04
1.103499999999999943e+02 -1.745892928121180795e-03
1.104000000000000057e+02 -2.219049310454551237e-03
1.104500000000000028e+02 -2.557887150322226029e-03
1.105000000000000000e+02 -4.195703686562978624e-03
1.105499999999999972e+02 -7.673392848975633083e-03
1.105999999999999943e+02 -7.607322666133595895e-03
1.106500000000000057e+02 -5.292102338901871761e-03
1.107000000000000028e+02 -5.774719096902144501e-03
1.107500000000000000e+02 -7.198113524633131116e-03
1.107999999999999972e+02 -6.813320140475307048e-03
1.108499999999999943e+02 -8.671445645591097789e-03
1.109000000000000057e+02 -9.897480661235340954e-03
1.109500000000000028e+02 -1.218201866668072730e-02
1.110000000000000000e+02 -1.176997859050885401e-02
1.110499999999999972e+02 6.085961795825073350e-03
1.110999999999999943e+02 4.590740391368149098e-03
1.111500000000000057e+02 6.255095921539057316e-03
1.112000000000000028e+02 7.763304902367022635e-03
1.112500000000000000e+02 8.559290005912786534e-03
1.112999999999999972e+02 8.291182831995503114e-03
1.113499999999999943e+02 8.588329793858526240e-03
1.114000000000000057e+02 1.019311569219950864e-02
1.114500000000000028e+02 1.099000448276967606e-02
1.115000000000000000e+02 1.041432152362361564e-02
1.115499999999999972e+02 9.894297629373157571e-03
1.115999999999999943e+02 9.971564824058757465e-03
1.116500000000000057e+02 1.052128543932300507e-02
1.117000000000000028e+02 1.114178308649747644e-02
1.117500000000000000e+02 1.198538349625073024e-02
1.117999999999999972e+02 1.308180122292779829e-02
1.118499999999999943e+02 1.484707245953710737e-02
1.119000000000000057e+02 1.378084347298614426e-02
1.119500000000000028e+02 1.423870104646992804e-02
1.120000000000000000e+02 1.526058177300215410e-02
1.120499999999999972e+02 1.420421739862961358e-02
1.120999999999999943e+02 1.590681504527816439e-02
1.121500000000000057e+02 1.665564487925381282e-02
1.122000000000000028e+02 1.674806661751253312e-02
1.122500000000000000e+02 1.665343643178228070e-02
1.122999999999999972e+02 -4.946059001357213433e-04
1.123499999999999943e+02 -3.720979872017099281e-03
1.124000000000000057e+02 -1.634327137148418362e-03
1.124500000000000028e+02 -1.075571030415933219e-03
1.125000000000000000e+02 -3.855265112718733842e-04
1.125499999999999972e+02 2.330914130898056836e-04
1.125999999999999943e+02 6.468618011451069457e-04
1.126500000000000057e+02 1.469799675393665406e-03
1.127000000000000028e+02 -2.559050980929446825e-03
1.127500000000000000e+02 -2.461083831925914636e-02
1.127999999999999972e+02 -2.551388233479906509e-02
1.128499999999999943e+02 -2.358431492746136324e-02
1.129000000000000057e+02 -2.292787276159011234e-02
1.129500000000000028e+02 -2.474724945221963915e-02
1.130000000000000000e+02 -2.492131698169992859e-02
1.130499999999999972e+02 -2.469769824104869199e-02
1.130999999999999943e+02 -2.527356609248867028e-02
1.131500000000000057e+02 -2.529768306197036770e-02
1.132000000000000028e+02 -2.750934830584929325e-02
1.132500000000000000e+02 -2.832545721305422884e-02
1.132999999999999972e+02 -2.961007372233512638e-02
1.133499999999999943e+02 -3.029907404873639909e-02
1.134000000000000057e+02 -2.972276212481976196e-02
1.134500000000000028e+02 -2.989403739851050068e-02
1.135000000000000000e+02 -3.007780205253077557e-02
1.135499999999999972e+02 -3.085769250755379667e-02
1.135999999999999943e+02 -3.008335787740471293e-02
1.136500000000000057e+02 -2.995160828160666269e-02
1.137000000000000028e+02 -2.961863827217884812e-02
1.137500000000000000e+02 -3.090715510943090397e-02
1.137999999999999972e+02 -3.126732547541176410e-02
1.138499999999999943e+02 -3.112452924544981125e-02
1.139000000000000057e+02 -3.102689761785797085e-02
1.139500000000000028e+02 -3.232981135850100662e-02
1.140000000000000000e+02 -3.428689136109840108e-02
1.140499999999999972e+02 -3.483543520984635350e-02
1.140999999999999943e+02 -3.490169241320054822e-02
1.141500000000000057e+02 -3.538525099540317659e-02
1.142000000000000028e+02 -3.544152651296703788e-02
1.142500000000000000e+02 -3.287318650308478779e-02
1.142999999999999972e+02 -3.499028239803905760e-02
1.143499999999999943e+02 -3.560415420051840640e-02
1.144000000000000057e+02 -3.578558168930678907e-02
1.144500000000000028e+02 -3.354462833468885297e-02
1.145000000000000000e+02 -3.406695583974591462e-02
1.145499999999999972e+02 -3.395929082802211230e-02
1.145999999999999943e+02 -3.287071848253105694e-02
1.146500000000000057e+02 -3.135957151820999850e-02
1.147000000000000028e+02 -3.102327020184764833e-02
1.147500000000000000e+02 -3.143305506611215189e-02
1.147999999999999972e+02 -3.299836804796334178e-02
1.148499999999999943e+02 -3.311626368818670202e-02
1.149000000000000057e+02 -3.296990191155001887e-02
1.149500000000000028e+02 -3.363516775651154839e-02
1.150000000000000000e+02 -3.842293207938783650e-02
1.150499999999999972e+02 -3.822337296818175550e-02
1.150999999999999943e+02 -3.836844289876938791e-02
1.151500000000000057e+02 -3.987894114947056201e-02
1.152000000000000028e+02 -4.147359151928844273e-02
1.152500000000000000e+02 -4.173435727076324486e-02
1.152999999999999972e+02 -4.225026490950741648e-02
1.153499999999999943e+02 -4.522474298380611130e-02
1.154000000000000057e+02 -4.504256443574203989e-02
1.154500000000000028e+02 -4.450473474388437489e-02
1.155000000000000000e+02 -4.441654261590961134e-02
1.155499999999999972e+02 -4.306088934846335342e-02
1.155999999999999943e+02 -4.255135477633512076e-02
1.156500000000000057e+02 -4.375057805662999066e-02
1.157000000000000028e+02 -4.351015392470958948e-02
1.157500000000000000e+02 -4.077117840748372551e-02
1.157999999999999972e+02 -3.993500578413489155e-02
1.158499999999999943e+02 -4.033517320429486075e-02
1.159000000000000057e+02 -3.996333786755998374e-02
1.159500000000000028e+02 -4.000461999878422714e-02
1.160000000000000000e+02 -3.996568254869123371e-02
1.160499999999999972e+02 -3.962396667404639861e-02
1.160999999999999943e+02 -3.966314953941692950e-02
1.161500000000000057e+02 -4.002669856867532849e-02
1.162000000000000028e+02 -4.026304570309769543e-02
1.162500000000000000e+02 -4.021326091732408542e-02
1.162999999999999972e+02 -4.338045498836667208e-02
1.163499999999999943e+02 -3.525514394037947141e-02
1.164000000000000057e+02 -3.259592071490015341e-02
1.164500000000000028e+02 -3.076104419180997196e-02
1.165000000000000000e+02 -3.097359863379641615e-02
1.165499999999999972e+02 -3.156106716778221688e-02
1.165999999999999943e+02 -3.204573030452378957e-02
1.166500000000000057e+02 -3.256392989674009031e-02
1.167000000000000028e+02 -3.146599403715795440e-02
1.167500000000000000e+02 -3.089770062131884376e-02
1.167999999999999972e+02 -3.143462909495022689e-02
1.168499999999999943e+02 -2.884660265683969965e-02
1.169000000000000057e+02 -3.061134796488123797e-02
1.169500000000000028e+02 -3.069495864840868574e-02
1.170000000000000000e+02 -3.229498116346252862e-02
1.170499999999999972e+02 -3.342663331238152069e-02
1.170999999999999943e+02 -3.327312341241123184e-02
1.171500000000000057e+02 -3.294354791644556885e-02
1.172000000000000028e+02 -3.359531053842969989e-02
1.172500000000000000e+02 -3.367229690601055564e-02
1.172999999999999972e+02 -3.504405419825180890e-02
1.173499999999999943e+02 -3.587573325368095811e-02
1.174000000000000057e+02 -3.575059479296761183e-02
1.174500000000000028e+02 -3.885687340536377737e-02
1.175000000000000000e+02 -3.758897755636055049e-02
1.175499999999999972e+02 -3.713567890559545809e-02
1.175999999999999943e+02 -3.452081381678921701e-02
1.176500000000000057e+02 -3.543613691663576731e-02
1.177000000000000028e+02 -3.433723381927423352e-02
1.177500000000000000e+02 -3.438084643637399906e-02
1.177999999999999972e+02 -3.432687074209325034e-02
1.178499999999999943e+02 -3.393753023261138896e-02
1.179000000000000057e+02 -2.844893562740130957e-02
1.179500000000000028e+02 -2.820894373844684208e-02
1.180000000000000000e+02 -2.631673932292508122e-02
1.180499999999999972e+02 -3.460480777155214988e-02
1.180999999999999943e+02 -3.263595411061898793e-02
1.181500000000000057e+02 -3.167768991648010207e-02
1.182000000000000028e+02 -3.304116801913110912e-02
1.182500000000000000e+02 -3.262760909127529474e-02
1.182999999999999972e+02 -3.322139751866561713e-02
1.183499999999999943e+02 -3.568602167080021231e-02
1.184000000000000057e+02 -3.718229708408316014e-02
1.184500000000000028e+02 -3.946027265007734375e-02
1.185000000000000000e+02 -3.954055165069728095e-02
1.185499999999999972e+02 -3.974199665805095566e-02
1.185999999999999943e+02 -4.088687784689002541e-02
1.186500000000000057e+02 -4.127675792716119230e-02
1.187000000000000028e+02 -3.967279279675919174e-02
1.187500000000000000e+02 -4.036439087994674740e-02
1.187999999999999972e+02 -4.105774683629025146e-02
1.188499999999999943e+02 -4.077823648231804210e-02
1.189000000000000057e+02 -4.214837946026146753e-02
1.189500000000000028e+02 -4.207252046481247537e-02
1.190000000000000000e+02 -4.240204606494590162e-02
1.190499999999999972e+02 -4.207325539326640246e-02
1.190999999999999943e+02 -4.412861579166470205e-02
1.191500000000000057e+02 -4.470151064566140614e-02
1.192000000000000028e+02 -4.491605337606693893e-02
1.192500000000000000e+02 -4.426374128154878657e-02
1.192999999999999972e+02 -4.358916803983418908e-02
1.193499999999999943e+02 -4.176345889331777722e-02
1.194000000000000057e+02 -3.553883969647733676e-02
1.194500000000000028e+02 -3.604477460045676235e-02
1.195000000000000000e+02 -3.579692572764034408e-02
1.195499999999999972e+02 -3.434665686364402060e-02
1.195999999999999943e+02 -3.647355580385956003e-02
1.196500000000000057e+02 -3.650505927292989339e-02
1.197000000000000028e+02 -3.705920685319444297e-02
1.197500000000000000e+02 -3.891543755184028591e-02
1.197999999999999972e+02 -4.042311698112158180e-02
1.198499999999999943e+02 -4.686404196879540018e-02
1.199000000000000057e+02 -4.917915510226450460e-02
1.199500000000000028e+02 -4.877526349902125413e-02
1.200000000000000000e+02 -4.855677270490842135e-02
1.200499999999999972e+02 -5.046334378962601813e-02
1.200999999999999943e+02 -5.038353429383476273e-02
1.201500000000000057e+02 -4.701663011897537492e-02
1.202000000000000028e+02 -4.737541162333369638e-02
1.202500000000000000e+02 -4.604051825270245868e-02
1.202999999999999972e+02 -4.801826407692783016e-02
1.203499999999999943e+02 -4.825121153283180864e-02
1.204000000000000057e+02 -4.999094865734603904e-02
1.204500000000000028e+02 -4.941025347508875426e-02
1.205000000000000000e+02 -5.021464079750336679e-02
1.205499999999999972e+02 -4.978392520034059104e-02
1.205999999999999943e+02 -4.940377062808046921e-02
1.206500000000000057e+02 -5.202098797958506354e-02
1.207000000000000028e+02 -5.378970414815715390e-02
1.207500000000000000e+02 -5.667108914587655477e-02
1.207999999999999972e+02 -5.748952392203805772e-02
1.208499999999999943e+02 -5.785659051730852181e-02
1.209000000000000057e+02 -4.301513082071124067e-02
1.209500000000000028e+02 -4.484681384828487216e-02
1.210000000000000000e+02 -4.681047326490773292e-02
1.210499999999999972e+02 -4.638408182422460585e-02
1.210999999999999943e+02 -4.883028808607344645e-02
1.211500000000000057e+02 -4.939477367594774515e-02
1.212000000000000028e+02 -5.200395467041245279e-02
1.212500000000000000e+02 -5.139285337078087351e-02
1.212999999999999972e+02 -4.656652060530330067e-02
1.213499999999999943e+02 -4.794668897110249822e-02
1.214000000000000057e+02 -4.772615281317355712e-02
1.214500000000000028e+02 -4.703259189903687132e-02
1.215000000000000000e+02 -4.845383772222644492e-02
1.215499999999999972e+02 -4.846631850147769399e-02
1.215999999999999943e+02 -5.103532276058216077e-02
1.216500000000000057e+02 -5.143406984549930838e-02
1.217000000000000028e+02 -5.233054118492060786e-02
1.217500000000000000e+02 -5.181647874453879782e-02
1.217999999999999972e+02 -5.412947748099399686e-02
1.218499999999999943e+02 -5.404972861048071980e-02
1.219000000000000057e+02 -5.805065304218268163e-02
1.219500000000000028e+02 -5.530065725199029975e-02
1.220000000000000000e+02 -5.626527400504005572e-02
1.220499999999999972e+02 -5.659397622267640926e-02
1.220999999999999943e+02 -5.310605864770991114e-02
1.221500000000000057e+02 -5.465419114240778475e-02
1.222000000000000028e+02 -5.547767613022010907e-02
1.222500000000000000e+02 -5.577510852181321449e-02
1.222999999999999972e+02 -5.135122036712468779e-02
1.223499999999999943e+02 -5.170801546490946116e-02
1.224000000000000057e+02 -5.072143568341469511e-02
1.224500000000000028e+02 -5.141373001610967386e-02
1.225000000000000000e+02 -5.354108007768252492e-02
1.225499999999999972e+02 -5.646375674179637122e-02
1.225999999999999943e+02 -5.616174803558216660e-02
1.226500000000000057e+02 -5.713848621938596994e-02
1.227000000000000028e+02 -5.679544162358785703e-02
1.227500000000000000e+02 -5.631369154464694465e-02
1.227999999999999972e+02 -6.025275298943533198e-02
1.228499999999999943e+02 -6.239462730909357130e-02
1.229000000000000057e+02 -5.843202992841309978e-02
1.229500000000000028e+02 -5.398842966086542239e-02
1.230000000000000000e+02 -5.828247565185046969e-02
1.230499999999999972e+02 -5.569942531753528658e-02
1.230999999999999943e+02 -5.698650936387530952e-02
1.231500000000000057e+02 -5.829083483280177169e-02
1.232000000000000028e+02 -6.126430019061727961e-02
1.232500000000000000e+02 -6.390525423840152930e-02
1.232999999999999972e+02 -6.399599221520162196e-02
1.233499999999999943e+02 -6.523071688587371575e-02
1.234000000000000057e+02 -6.351943211947413959e-02
1.234500000000000028e+02 -6.657248186887358699e-02
1.235000000000000000e+02 -6.880249258314498351e-02
1.235499999999999972e+02 -7.052479468213114500e-02
1.235999999999999943e+02 -6.976454809150668679e-02
1.236500000000000057e+02 -7.147182451607703157e-02
1.237000000000000028e+02 -6.953505572251514333e-02
1.237500000000000000e+02 -6.993453872971767959e-02
1.237999999999999972e+02 -7.201285891097224112e-02
1.238499999999999943e+02 -7.254195243456877662e-02
1.239000000000000057e+02 -7.350282597109350502e-02
1.239500000000000028e+02 -7.533770054493278689e-02
1.240000000000000000e+02 -7.876368755168228208e-02
1.240499999999999972e+02 -7.739988463904796945e-02
1.240999999999999943e+02 -7.660944560975051221e-02
1.241500000000000057e+02 -7.753591507753850032e-02
1.242000000000000028e+02 -7.990655933761528495e-02
1.242500000000000000e+02 -8.106658623753293380e-02
1.242999999999999972e+02 -8.187221639462773093e-02
1.243499999999999943e+02 -8.373874712590999303e-02
1.244000000000000057e+02 -8.409772437899185049e-02
1.244500000000000028e+02 -7.467085951402822885e-02
1.245000000000000000e+02 -7.829782591464111430e-02
1.245499999999999972e+02 -7.834445595616988667e-02
1.245999999999999943e+02 -7.925831914712384851e-02
1.246500000000000057e+02 -8.013238378770425052e-02
1.247000000000000028e+02 -7.957311806440038604e-02
1.247500000000000000e+02 -7.859839415806484098e-02
1.247999999999999972e+02 -7.955212667894101530e-02
1.248499999999999943e+02 -8.235497159024393610e-02
1.249000000000000057e+02 -8.409106026491933172e-02
1.249500000000000028e+02 -8.324226940815819542e-02
1.250000000000000000e+02 -8.360611867250804241e-02
1.250499999999999972e+02 -8.701688795162518253e-02
1.250999999999999943e+02 -8.823553526162043747e-02
1.251500000000000057e+02 -8.895150266833505570e-02
1.252000000000000028e+02 -8.891844064015960725e-02
1.252500000000000000e+02 -8.910080569967902819e-02
1.252999999999999972e+02 -9.125655630178740318e-02
1.253499999999999943e+02 -9.135586370138952528e-02
1.254000000000000057e+02 -9.169032408770735887e-02
1.254500000000000028e+02 -9.309321811968956917e-02
1.255000000000000000e+02 -9.387763955367391111e-02
1.255499999999999972e+02 -9.349673575769210099e-02
1.255999999999999943e+02 -9.448068424018629674e-02
1.256500000000000057e+02 -9.428259711927219899e-02
1.257000000000000028e+02 -9.485845656876548682e-02
1.257500000000000000e+02 -9.516072479345143165e-02
1.257999999999999972e+02 -9.641401457974541067e-02
1.258499999999999943e+02 -9.656840092805693554e-02
1.259000000000000057e+02 -9.640617014955037145e-02
1.259500000000000028e+02 -9.618186990277370618e-02
1.260000000000000000e+02 -9.639640656244058414e-02
1.260499999999999972e+02 -9.718426180434404371e-02
1.260999999999999943e+02 -9.945322149106371190e-02
1.261500000000000057e+02 -1.007000520784585990e-01
1.262000000000000028e+02 -1.017828857072331783e-01
1.262500000000000000e+02 -1.017967924160239762e-01
1.262999999999999972e+02 -1.018608147086970533e-01
1.263499999999999943e+02 -1.017616332493623821e-01
1.264000000000000057e+02 -1.018433470050613826e-01
1.264500000000000028e+02 -1.019817614149838708e-01
1.265000000000000000e+02 -1.036014213943902418e-01
1.265499999999999972e+02 -1.031868564585571579e-01
1.265999999999999943e+02 -1.026681551759514727e-01
1.266500000000000057e+02 -1.013191538214538168e-01
1.267000000000000028e+02 -1.018692441396956971e-01
1.267500000000000000e+02 -1.021086886442550273e-01
1.267999999999999972e+02 -1.015730967148209818e-01
1.268499999999999943e+02 -1.021449992856633404e-01
1.269000000000000057e+02 -1.027649787475955895e-01
1.269500000000000028e+02 -1.028047289011639054e-01
1.270000000000000000e+02 -1.029084752719744977e-01
1.270499999999999972e+02 -1.023974573479567440e-01
1.270999999999999943e+02 -1.030155570065723614e-01
1.271500000000000057e+02 -1.029596137411888934e-01
1.272000000000000028e+02 -1.028733654050955210e-01
1.272500000000000000e+02 -1.037877482372855931e-01
1.272999999999999972e+02 -1.038319456641890043e-01
1.273499999999999943e+02 -1.040098130303877128e-01
1.274000000000000057e+02 -1.030491951187904043e-01
1.274500000000000028e+02 -1.025093052200636706e-01
1.275000000000000000e+02 -1.025743102067657453e-01
1.275499999999999972e+02 -1.028231591803720202e-01
1.275999999999999943e+02 -1.008630835522030811e-01
1.276500000000000057e+02 -1.007504850296180726e-01
1.277000000000000028e+02 -1.009949787830344281e-01
1.277500000000000000e+02 -1.008927274669550317e-01
1.277999999999999972e+02 -1.011299908444346918e-01
1.278499999999999943e+02 -9.960058359681289719e-02
1.279000000000000057e+02 -9.951863472949887268e-02
1.279500000000000028e+02 -9.838596002863511658e-02
1.280000000000000000e+02 -9.749486206301222202e-02
1.280500000000000114e+02 -9.894502306013705506e-02
1.280999999999999943e+02 -9.908192166516727184e-02
1.281500000000000057e+02 -9.998275451325133734e-02
1.281999999999999886e+02 -9.896108016659867224e-02
1.282500000000000000e+02 -9.972976685407659858e-02
1.283000000000000114e+02 -1.015357078850736422e-01
1.283499999999999943e+02 -1.017282950077080111e-01
1.284000000000000057e+02 -1.014705861529293929e-01
1.284499999999999886e+02 -1.050001005782731228e-01
1.285000000000000000e+02 -1.051216967904839011e-01
1.285500000000000114e+02 -1.047303902271823212e-01
1.285999999999999943e+02 -1.050069560284707798e-01
1.286500000000000057e+02 -1.050342114180872477e-01
1.286999999999999886e+02 -1.044904503198407913e-01
1.287500000000000000e+02 -1.047634997242225391e-01
1.288000000000000114e+02 -1.040853324110773970e-01
1.288499999999999943e+02 -1.039235836514689482e-01
1.289000000000000057e+02 -1.038366662210760544e-01
1.289499999999999886e+02 -1.034969257859713193e-01
1.290000000000000000e+02 -1.044413951935029283e-01
1.290500000000000114e+02 -1.030972059740832003e-01
1.290999999999999943e+02 -1.011991192933785755e-01
1.291500000000000057e+02 -1.020699782614844092e-01
1.291999999999999886e+02 -1.055155174614813146e-01
1.292500000000000000e+02 -1.057894619285388166e-01
1.293000000000000114e+02 -1.053459568139075847e-01
1.293499999999999943e+02 -1.045076226922667523e-01
1.294000000000000057e+02 -1.129622851292738234e-01
1.294499999999999886e+02 -1.108120724327607415e-01
1.295000000000000000e+02 -1.118343991837568302e-01
1.295500000000000114e+02 -1.091313377256376838e-01
1.295999999999999943e+02 -1.082662971614352238e-01
1.296500000000000057e+02 -1.079070545181317481e-01
1.296999999999999886e+02 -1.072593222869359375e-01
1.297500000000000000e+02 -1.065795498544546416e-01
1.298000000000000114e+02 -1.078231530761874640e-01
1.298499999999999943e+02 -1.080449910738197489e-01
1.299000000000000057e+02 -1.077656799931692028e-01
1.299499999999999886e+02 -1.079166580159608146e-01
1.300000000000000000e+02 -1.067271979789174985e-01
1.300500000000000114e+02 -1.069961958488023779e-01
1.300999999999999943e+02 -1.074193400943871807e-01
1.301500000000000057e+02 -1.073957839881328202e-01
1.301999999999999886e+02 -1.091788935252327730e-01
1.302500000000000000e+02 -1.090708132526054946e-01
1.303000000000000114e+02 -1.082032843836180785e-01
1.303499999999999943e+02 -1.105566896126320836e-01
1.304000000000000057e+02 -1.097641081933348889e-01
1.304499999999999886e+02 -1.095785103101330205e-01
1.305000000000000000e+02 -1.090113683963144925e-01
1.305500000000000114e+02 -1.088365408050726846e-01
1.305999999999999943e+02 -1.076669402841707590e-01
1.306500000000000057e+02 -1.059446480670628576e-01
1.306999999999999886e+02 -1.045612182001186413e-01
1.307500000000000000e+02 -1.053208033651495679e-01
1.308000000000000114e+02 -1.055982106519695735e-01
1.308499999999999943e+02 -1.067466876069547294e-01
1.309000000000000057e+02 -1.069565895134828304e-01
1.309499999999999886e+02 -1.059313413607816529e-01
1.310000000000000000e+02 -1.063637168208535627e-01
1.310500000000000114e+02 -1.063885547017424382e-01
1.310999999999999943e+02 -1.106415193975153755e-01
1.311500000000000057e+02 -1.103198837183002462e-01
1.311999999999999886e+02 -1.099435620191518137e-01
1.312500000000000000e+02 -1.104798060597218246e-01
1.313000000000000114e+02 -1.098730858335623811e-01
1.313499999999999943e+02 -1.103387937467529556e-01
1.314000000000000057e+02 -1.107654019529474704e-01
1.314499999999999886e+02 -1.096836355336501118e-01
1.315000000000000000e+02 -1.091712974263869679e-01
1.315500000000000114e+02 -1.092689405383259343e-01
1.315999999999999943e+02 -1.091410744328756566e-01
1.316500000000000057e+02 -1.096857402006754800e-01
1.316999999999999886e+02 -1.102532904615149689e-01
1.317500000000000000e+02 -1.084361943114443977e-01
1.318000000000000114e+02 -1.088328032146622243e-01
1.318499999999999943e+02 -1.083645571402823277e-01
1.319000000000000057e+02 -1.085882335302027213e-01
1.319499999999999886e+02 -1.028532835779681909e-01
1.320000000000000000e+02 -1.035339529583137602e-01
1.320500000000000114e+02 -1.046448730474128647e-01
1.320999999999999943e+02 -1.046101375231710262e-01
1.321500000000000057e+02 -1.045989053504429445e-01
1.321999999999999886e+02 -1.016398997148117711e-01
1.322500000000000000e+02 -1.026463230321831427e-01
1.323000000000000114e+02 -1.028582186987845176e-01
1.323499999999999943e+02 -1.025362482408799097e-01
1.324000000000000057e+02 -1.032293728035779956e-01
1.324499999999999886e+02 -1.038919183107609584e-01
1.325000000000000000e+02 -1.038545886445061822e-01
1.325500000000000114e+02 -1.024348536628836986e-01
1.325999999999999943e+02 -1.023898373852406701e-01
1.326500000000000057e+02 -1.014876435709001767e-01
1.326999999999999886e+02 -1.017578910842615730e-01
1.327500000000000000e+02 -1.008038822480232799e-01
1.328000000000000114e+02 -1.011493125193838605e-01
1.328499999999999943e+02 -1.012666772427296830e-01
1.329000000000000057e+02 -9.997398670962082123e-02
1.329499999999999886e+02 -9.931552530928072775e-02
1.330000000000000000e+02 -9.954986999418098670e-02
1.330500000000000114e+02 -9.952300985774173436e-02
1.330999999999999943e+02 -9.434234604221666820e-02
1.331500000000000057e+02 -9.518738791264690080e-02
1.331999999999999886e+02 -9.546889359383774198e-02
1.332500000000000000e+02 -9.449338560160587541e-02
1.333000000000000114e+02 -9.540469635911941193e-02
1.333499999999999943e+02 -9.399536165924797515e-02
1.334000000000000057e+02 -9.076911927071525110e-02
1.334499999999999886e+02 -9.089972703924364961e-02
1.335000000000000000e+02 -9.105703239121056003e-02
1.335500000000000114e+02 -9.055234726373415088e-02
1.335999999999999943e+02 -8.962976938521688419e-02
1.336500000000000057e+02 -8.768147647679033763e-02
1.336999999999999886e+02 -8.789548285959863927e-02
1.337500000000000000e+02 -8.767972502049811712e-02
1.338000000000000114e+02 -8.569781800871360822e-02
1.338499999999999943e+02 -8.547419965732989955e-02
1.339000000000000057e+02 -8.463580897145532578e-02
1.339499999999999886e+02 -8.494946143313063247e-02
1.340000000000000000e+02 -8.677104743305727452e-02
1.340500000000000114e+02 -8.653564609586679446e-02
1.340999999999999943e+02 -8.753918760748302663e-02
1.341500000000000057e+02 -8.718998763452828760e-02
1.341999999999999886e+02 -8.574988482562842518e-02
1.342500000000000000e+02 -8.465808915907691024e-02
1.343000000000000114e+02 -8.252481739487835255e-02
1.343499999999999943e+02 -8.134565790293164789e-02
1.344000000000000057e+02 -8.122195062704225255e-02
1.344499999999999886e+02 -8.136986276504222515e-02
1.345000000000000000e+02 -8.220723362725754213e-02
1.345500000000000114e+02 -8.319860797356704030e-02
1.345999999999999943e+02 -7.923792065678331165e-02
1.346500000000000057e+02 -7.957420478467935876e-02
1.346999999999999886e+02 -7.979262656388536046e-02
1.347500000000000000e+02 -8.079488584135689766e-02
1.348000000000000114e+02 -8.057175719534644120e-02
1.348499999999999943e+02 -8.084662051628405122e-02
1.349000000000000057e+02 -7.989442941349697569e-02
1.349499999999999886e+02 -7.987678829303940242e-02
1.350000000000000000e+02 -8.041230824233447372e-02
1.350500000000000114e+02 -8.002937096884617241e-02
1.350999999999999943e+02 -8.051929712468798572e-02
1.351500000000000057e+02 -7.970367814967893594e-02
1.351999999999999886e+02 -7.947901946966806630e-02
1.352500000000000000e+02 -8.016521413162941423e-02
1.353000000000000114e+02 -8.144914181973192391e-02
1.353499999999999943e+02 -8.151626972361997181e-02
1.354000000000000057e+02 -8.301971659762433231e-02
1.354499999999999886e+02 -8.408921691124972286e-02
1.355000000000000000e+02 -8.451130805698152393e-02
1.355500000000000114e+02 -8.545805687519150706e-02
1.355999999999999943e+02 -8.633920724923355161e-02
1.356500000000000057e+02 -8.919631122187353378e-02
1.356999999999999886e+02 -8.235254131383591691e-02
1.357500000000000000e+02 -8.157498871959424636e-02
1.358000000000000114e+02 -8.151986955868169293e-02
1.358499999999999943e+02 -8.157073140365549146e-02
1.359000000000000057e+02 -8.164390442999810982e-02
1.359499999999999886e+02 -8.285712280581687683e-02
1.360000000000000000e+02 -8.355131761455208972e-02
1.360500000000000114e+02 -8.759053536750184554e-02
1.360999999999999943e+02 -8.438341443480544546e-02
1.361500000000000057e+02 -8.581043181389691465e-02
1.361999999999999886e+02 -8.578943535748528859e-02
1.362500000000000000e+02 -8.552194971940234314e-02
1.363000000000000114e+02 -8.769150312293687299e-02
1.363499999999999943e+02 -8.495652623949882798e-02
1.364000000000000057e+02 -8.686396956100933542e-02
1.364499999999999886e+02 -8.555119847787170939e-02
1.365000000000000000e+02 -8.554094395155012465e-02
1.365500000000000114e+02 -8.843386146736519071e-02
1.365999999999999943e+02 -8.839540855450697676e-02
1.366500000000000057e+02 -8.922427739787955336e-02
1.366999999999999886e+02 -8.959351887941291448e-02
1.367500000000000000e+02 -8.965466276682255986e-02
1.368000000000000114e+02 -9.045476082934403306e-02
1.368499999999999943e+02 -9.124319727862592599e-02
1.369000000000000057e+02 -9.052283622920004325e-02
1.369499999999999886e+02 -9.045146347079820182e-02
1.370000000000000000e+02 -9.043546011923149497e-02
1.370500000000000114e+02 -9.059552184453541213e-02
1.370999999999999943e+02 -9.140848548934508988e-02
1.371500000000000057e+02 -9.255505593898571970e-02
1.371999999999999886e+02 -9.212222081981387423e-02
1.372500000000000000e+02 -9.254649336127433734e-02
1.373000000000000114e+02 -8.026814217189019718e-02
1.373499999999999943e+02 -7.804432577626625733e-02
1.374000000000000057e+02 -8.109898894960541893e-02
1.374499999999999886e+02 -8.319624873500403028e-02
1.375000000000000000e+02 -8.548376552146053076e-02
1.375500000000000114e+02 -8.574692757124074971e-02
1.375999999999999943e+02 -8.686219108442834458e-02
1.376500000000000057e+02 -8.812586822469517522e-02
1.376999999999999886e+02 -8.673113161993357967e-02
1.377500000000000000e+02 -6.926759961400176524e-02
1.378000000000000114e+02 -6.732678534961417105e-02
1.378499999999999943e+02 -6.986281207478890753e-02
1.379000000000000057e+02 -6.963808684056083109e-02
1.379499999999999886e+02 -6.899006376493690973e-02
1.380000000000000000e+02 -6.889337133728322404e-02
1.380500000000000114e+02 -6.881122879104371870e-02
1.380999999999999943e+02 -6.727570942883964733e-02
1.381500000000000057e+02 -6.737589748341912821e-02
1.381999999999999886e+02 -6.624070368054371660e-02
1.382500000000000000e+02 -6.704022795328215545e-02
1.383000000000000114e+02 -6.532844389936534601e-02
1.383499999999999943e+02 -6.541339956449841730e-02
1.384000000000000057e+02 -6.629525092622320925e-02
1.384499999999999886e+02 -6.652916884941316444e-02
1.385000000000000000e+02 -6.580970809029933200e-02
1.385500000000000114e+02 -6.499497221874227237e-02
1.385999999999999943e+02 -6.659282894336118752e-02
1.386500000000000057e+02 -6.616295956722206828e-02
1.386999999999999886e+02 -6.414883149762036496e-02
1.387500000000000000e+02 -6.434906737348898564e-02
1.388000000000000114e+02 -6.397476890258525783e-02
1.388499999999999943e+02 -6.493741618239484703e-02
1.389000000000000057e+02 -6.680393934404552092e-02
1.389499999999999886e+02 -6.742885818275259902e-02
1.390000000000000000e+02 -6.769491067741424672e-02
1.390500000000000114e+02 -6.617511135685065493e-02
1.390999999999999943e+02 -6.541197922015902499e-02
1.391500000000000057e+02 -6.510813999779263561e-02
1.391999999999999886e+02 -6.529512878613503990e-02
1.392500000000000000e+02 -6.520927860786447650e-02
1.393000000000000114e+02 -6.139887152924156100e-02
1.393499999999999943e+02 -6.138614802475490101e-02
1.394000000000000057e+02 -5.497320613954305435e-02
1.394499999999999886e+02 -5.547731716765665760e-02
1.395000000000000000e+02 -5.542937332228251024e-02
1.395500000000000114e+02 -5.725774344351414191e-02
1.395999999999999943e+02 -5.658841987012849795e-02
1.396500000000000057e+02 -5.583983984367806713e-02
1.396999999999999886e+02 -5.620461827682241007e-02
1.397500000000000000e+02 -5.723084539945331312e-02
1.398000000000000114e+02 -5.783884079494704816e-02
1.398499999999999943e+02 -5.920559096162426871e-02
1.399000000000000057e+02 -5.919108674128379516e-02
1.399499999999999886e+02 -5.962704539140373239e-02
1.400000000000000000e+02 -5.859988011783870410e-02
1.400500000000000114e+02 -6.106758764243729737e-02
1.400999999999999943e+02 -6.158596767720594251e-02
1.401500000000000057e+02 -6.126965310559526895e-02
1.401999999999999886e+02 -6.117964659069554528e-02
1.402500000000000000e+02 -6.014597145912380788e-02
1.403000000000000114e+02 -5.738137087179250723e-02
1.403499999999999943e+02 -5.730812178764815856e-02
1.404000000000000057e+02 -5.535849872234487740e-02
1.404499999999999886e+02 -5.582051765506223368e-02
1.405000000000000000e+02 -5.637420198593356274e-02
1.405500000000000114e+02 -5.692240303565211657e-02
1.405999999999999943e+02 -5.613198074220865363e-02
1.406500000000000057e+02 -5.510946367499471032e-02
1.406999999999999886e+02 -5.514479021458058156e-02
1.407500000000000000e+02 -5.862064990699294292e-02
1.408000000000000114e+02 -5.896610116245078886e-02
1.408499999999999943e+02 -5.889777324745233689e-02
1.409000000000000057e+02 -6.041022976873623718e-02
1.409499999999999886e+02 -6.022103094330861356e-02
1.410000000000000000e+02 -5.998715462009820282e-02
1.410500000000000114e+02 -6.209042878039484903e-02
1.410999999999999943e+02 -6.243632629954863622e-02
1.411500000000000057e+02 -6.217687808436848929e-02
1.411999999999999886e+02 -6.339256978478687021e-02
1.412500000000000000e+02 -6.354650642895696977e-02
1.413000000000000114e+02 -6.330251680328487229e-02
1.413499999999999943e+02 -6.608282852775977656e-02
1.414000000000000057e+02 -6.548117632817263001e-02
1.414499999999999886e+02 -6.548022383605360541e-02
1.415000000000000000e+02 -6.521609795630545214e-02
1.415500000000000114e+02 -6.525488679038972395e-02
1.415999999999999943e+02 -6.479983925113501353e-02
1.416500000000000057e+02 -6.474003128497636539e-02
1.416999999999999886e+02 -6.475256186390090929e-02
1.417500000000000000e+02 -6.491836732788283659e-02
1.418000000000000114e+02 -6.508055123061493030e-02
1.418499999999999943e+02 -6.565460189026373072e-02
1.419000000000000057e+02 -6.521653239125277390e-02
1.419499999999999886e+02 -6.575297027322005161e-02
1.420000000000000000e+02 -6.654440790828856922e-02
1.420500000000000114e+02 -6.736751433069983197e-02
1.420999999999999943e+02 -6.758311702908401108e-02
1.421500000000000057e+02 -6.743259871292206498e-02
1.421999999999999886e+02 -6.841344494709873658e-02
1.422500000000000000e+02 -6.869868805918799559e-02
1.423000000000000114e+02 -6.837910415525677577e-02
1.423499999999999943e+02 -6.812555333458639173e-02
1.424000000000000057e+02 -6.938805365810514492e-02
1.424499999999999886e+02 -6.989161119326996185e-02
1.425000000000000000e+02 -6.862625136414821081e-02
1.425500000000000114e+02 -6.648342327169728949e-02
1.425999999999999943e+02 -6.586495445622242428e-02
1.426500000000000057e+02 -6.589207797253142374e-02
1.426999999999999886e+02 -6.593597969662247371e-02
1.427500000000000000e+02 -6.643248088717691735e-02
1.428000000000000114e+02 -6.633860470435280765e-02
1.428499999999999943e+02 -6.658253689326441849e-02
1.429000000000000057e+02 -6.715761910300914461e-02
1.429499999999999886e+02 -6.708509743992370489e-02
1.430000000000000000e+02 -6.683220924389925155e-02
1.430500000000000114e+02 -5.875025540548386299e-02
1.430999999999999943e+02 -5.818799547830139779e-02
1.431500000000000057e+02 -6.087852208323960013e-02
1.431999999999999886e+02 -6.119947281349801677e-02
1.432500000000000000e+02 -6.031383807165243555e-02
1.433000000000000114e+02 -6.055470553540086981e-02
1.433499999999999943e+02 -5.936099130660068418e-02
1.434000000000000057e+02 -5.716550815281029596e-02
1.434499999999999886e+02 -5.710956029217415658e-02
1.435000000000000000e+02 -5.623920743315615617e-02
1.435500000000000114e+02 -5.574993490501464755e-02
1.435999999999999943e+02 -5.443441247273981404e-02
1.436500000000000057e+02 -5.280832546330130328e-02
1.436999999999999886e+02 -5.310867086772932955e-02
1.437500000000000000e+02 -5.313735944151825458e-02
1.438000000000000114e+02 -5.321104224942110883e-02
1.438499999999999943e+02 -5.413017981708174303e-02
1.439000000000000057e+02 -5.439688849681883348e-02
1.439499999999999886e+02 -5.496338738450630423e-02
1.440000000000000000e+02 -5.509010406767354123e-02
1.440500000000000114e+02 -5.473086470546239396e-02
1.440999999999999943e+02 -5.516557524194388301e-02
1.441500000000000057e+02 -5.435478142057654366e-02
1.441999999999999886e+02 -5.468880885597608016e-02
1.442500000000000000e+02 -5.606385510009918860e-02
1.443000000000000114e+02 -5.588308581897929311e-02
1.443499999999999943e+02 -5.532720706867588767e-02
1.444000000000000057e+02 -5.789953893676031554e-02
1.444499999999999886e+02 -5.747917735733881067e-02
1.445000000000000000e+02 -5.678564997916601964e-02
1.445500000000000114e+02 -5.894008951629022691e-02
1.445999999999999943e+02 -5.966764108817271955e-02
1.446500000000000057e+02 -6.064739450313803154e-02
1.446999999999999886e+02 -6.133371094297190851e-02
1.447500000000000000e+02 -6.154834281735186569e-02
1.448000000000000114e+02 -5.975412566877860709e-02
1.448499999999999943e+02 -5.510537157764090754e-02
1.449000000000000057e+02 -5.387751265977278048e-02
1.449499999999999886e+02 -5.358053378915819676e-02
1.450000000000000000e+02 -5.348146965350887572e-02
1.450500000000000114e+02 -5.280405352581358375e-02
1.450999999999999943e+02 -5.186297636516357112e-02
1.451500000000000057e+02 -5.360747370956298052e-02
1.451999999999999886e+02 -5.233341068519424544e-02
1.452500000000000000e+02 -5.266451299594991642e-02
1.453000000000000114e+02 -5.314742523473347385e-02
1.453499999999999943e+02 -5.373436420893552834e-02
1.454000000000000057e+02 -5.314628358319224699e-02
1.454499999999999886e+02 -5.163482222393572102e-02
1.455000000000000000e+02 -4.974414540415853653e-02
1.455500000000000114e+02 -4.927122948513101147e-02
1.455999999999999943e+02 -5.106309689518644113e-02
1.456500000000000057e+02 -5.226066492268427455e-02
1.456999999999999886e+02 -5.140258899951352656e-02
1.457500000000000000e+02 -5.170598774183367968e-02
1.458000000000000114e+02 -5.078523603083399257e-02
1.458499999999999943e+02 -4.595963202470343401e-02
1.459000000000000057e+02 -4.749276017843397785e-02
1.459499999999999886e+02 -4.831390926236737299e-02
1.460000000000000000e+02 -4.682712761578232408e-02
1.460500000000000114e+02 -4.764720032783940906e-02
1.460999999999999943e+02 -4.713896455440579752e-02
1.461500000000000057e+02 -4.733318862539829391e-02
1.461999999999999886e+02 -4.643410137967741991e-02
1.462500000000000000e+02 -4.596496438928601713e-02
1.463000000000000114e+02 -4.631038771730482118e-02
1.463499999999999943e+02 -4.668931576944045092e-02
1.464000000000000057e+02 -4.807383969760265635e-02
1.464499999999999886e+02 -4.874525886298456540e-02
1.465000000000000000e+02 -4.877168479449891375e-02
1.465500000000000114e+02 -4.865834284176256963e-02
1.465999999999999943e+02 -4.703872943009317076e-02
1.466500000000000057e+02 -4.734806745928347299e-02
1.466999999999999886e+02 -4.794425090909685411e-02
1.467500000000000000e+02 -4.691355040035145862e-02
1.468000000000000114e+02 -4.887867903571105344e-02
1.468499999999999943e+02 -4.889153206994899248e-02
1.469000000000000057e+02 -4.870901711792727240e-02
1.469499999999999886e+02 -4.878316106671391761e-02
1.470000000000000000e+02 -4.832533063963429659e-02
1.470500000000000114e+02 -4.876980740310012802e-02
1.470999999999999943e+02 -4.891994309274155101e-02
1.471500000000000057e+02 -4.891596514058210721e-02
1.471999999999999886e+02 -4.927216241279128162e-02
1.472500000000000000e+02 -5.013046330526517436e-02
1.473000000000000114e+02 -5.102169997197494172e-02
1.473499999999999943e+02 -5.166552315297203574e-02
1.474000000000000057e+02 -5.074267748875908174e-02
1.474499999999999886e+02 -5.109276338361195408e-02
1.475000000000000000e+02 -5.126007337646317635e-02
1.475500000000000114e+02 -4.866000418023368884e-02
1.475999999999999943e+02 -4.657844193929994853e-02
1.476500000000000057e+02 -4.689821262799974411e-02
1.476999999999999886e+02 -4.712784306403881157e-02
1.477500000000000000e+02 -4.634820535912815426e-02
1.478000000000000114e+02 -4.485890241989266142e-02
1.478499999999999943e+02 -4.164524059265996281e-02
1.479000000000000057e+02 -4.263193676727821541e-02
1.479499999999999886e+02 -1.729910012608995920e-02
1.480000000000000000e+02 -1.546664301356908376e-02
1.480500000000000114e+02 -1.468954708822424113e-02
1.480999999999999943e+02 -1.331986347182967552e-02
1.481500000000000057e+02 -1.299437282394694422e-02
1.481999999999999886e+02 -1.298483965641017424e-02
1.482500000000000000e+02 -1.352950440568833311e-02
1.483000000000000114e+02 -1.386721885724521985e-02
1.483499999999999943e+02 -1.513696174688234503e-02
1.484000000000000057e+02 -1.793726510283553260e-02
1.484499999999999886e+02 -1.840481980577057461e-02
1.485000000000000000e+02 -1.853560947729514588e-02
1.485500000000000114e+02 -1.998439531036000708e-02
1.485999999999999943e+02 -1.852614122643026981e-02
1.486500000000000057e+02 -1.801622845148356106e-02
1.486999999999999886e+02 -1.760779474144261864e-02
1.487500000000000000e+02 -1.760093521854471862e-02
1.488000000000000114e+02 -1.725458519484672493e-02
1.488499999999999943e+02 -1.875215946207835910e-02
1.489000000000000057e+02 -1.847158529207471728e-02
1.489499999999999886e+02 -1.857303882774782172e-02
1.490000000000000000e+02 -4.450084618877699072e-03
1.490500000000000114e+02 -8.134926398040014800e-03
1.490999999999999943e+02 -1.273305226189869882e-02
1.491500000000000057e+02 -1.394058403437607035e-02
1.491999999999999886e+02 -1.311181986712713250e-02
1.492500000000000000e+02 -1.508173158221675150e-02
1.493000000000000114e+02 -1.538902413813551806e-02
1.493499999999999943e+02 -1.441973071551578417e-02
1.494000000000000057e+02 -1.557045550516158484e-02
1.494499999999999886e+02 -1.648439859384949469e-02
1.495000000000000000e+02 -1.759734944442788163e-02
1.495500000000000114e+02 -1.807545017461851741e-02
1.495999999999999943e+02 -1.919415814708570756e-02
1.496500000000000057e+02 -2.090832524059536845e-02
1.496999999999999886e+02 -2.157982129855231038e-02
1.497500000000000000e+02 -2.474670477869381560e-02
1.498000000000000114e+02 -2.692224670394436498e-02
1.498499999999999943e+02 -2.674649850886725092e-02
1.499000000000000057e+02 -2.556269331625610555e-02
1.499499999999999886e+02 -2.506831728387929129e-02
1.500000000000000000e+02 -2.472580668708490234e-02
