# Supplementary material for: Elevated concentrations cause upright alpha-synuclein conformation at lipid interfaces
Source: Nat Commun. 2023 Sep 18;14:5731. doi: 10.1038/s41467-023-39843-1 (PMC10507035; doi:10.1038/s41467-023-39843-1)
Supplement: Supplementary file 3 — Source Data [file 41467_2023_39843_MOESM3_ESM.zip › Source Data file/FigureS12/figS12_lowLPR_highLPR_helix_s5_r1.txt]

0.000000000000000000e+00 5.000000000000000000e+01
5.000000000000000278e-02 5.000000000000000000e+01
1.000000000000000056e-01 4.928571428571429180e+01
1.499999999999999944e-01 4.785714285714286120e+01
2.000000000000000111e-01 4.857142857142856940e+01
2.500000000000000000e-01 4.928571428571429180e+01
2.999999999999999889e-01 4.785714285714286120e+01
3.499999999999999778e-01 4.785714285714286120e+01
4.000000000000000222e-01 4.785714285714286120e+01
4.500000000000000111e-01 5.142857142857142350e+01
5.000000000000000000e-01 4.928571428571429180e+01
5.500000000000000444e-01 4.928571428571429180e+01
5.999999999999999778e-01 4.714285714285713880e+01
6.500000000000000222e-01 4.928571428571429180e+01
6.999999999999999556e-01 4.857142857142856940e+01
7.500000000000000000e-01 5.000000000000000000e+01
8.000000000000000444e-01 5.214285714285714590e+01
8.499999999999999778e-01 5.000000000000000000e+01
9.000000000000000222e-01 4.857142857142856940e+01
9.499999999999999556e-01 5.142857142857142350e+01
1.000000000000000000e+00 4.857142857142856940e+01
1.050000000000000044e+00 4.857142857142856940e+01
1.100000000000000089e+00 4.642857142857143060e+01
1.149999999999999911e+00 4.928571428571429180e+01
1.199999999999999956e+00 5.000000000000000000e+01
1.250000000000000000e+00 4.857142857142856940e+01
1.300000000000000044e+00 4.928571428571429180e+01
1.350000000000000089e+00 4.928571428571429180e+01
1.399999999999999911e+00 5.071428571428570820e+01
1.449999999999999956e+00 4.928571428571429180e+01
1.500000000000000000e+00 4.928571428571429180e+01
1.550000000000000044e+00 4.785714285714286120e+01
1.600000000000000089e+00 5.214285714285714590e+01
1.649999999999999911e+00 5.000000000000000000e+01
1.699999999999999956e+00 5.071428571428570820e+01
1.750000000000000000e+00 5.214285714285714590e+01
1.800000000000000044e+00 5.000000000000000000e+01
1.850000000000000089e+00 4.857142857142856940e+01
1.899999999999999911e+00 4.500000000000000000e+01
1.949999999999999956e+00 4.928571428571429180e+01
2.000000000000000000e+00 5.071428571428570820e+01
2.049999999999999822e+00 5.142857142857142350e+01
2.100000000000000089e+00 5.071428571428570820e+01
2.149999999999999911e+00 4.642857142857143060e+01
2.200000000000000178e+00 4.571428571428571530e+01
2.250000000000000000e+00 4.785714285714286120e+01
2.299999999999999822e+00 4.785714285714286120e+01
2.350000000000000089e+00 4.928571428571429180e+01
2.399999999999999911e+00 4.857142857142856940e+01
2.450000000000000178e+00 5.142857142857142350e+01
2.500000000000000000e+00 4.928571428571429180e+01
2.549999999999999822e+00 5.000000000000000000e+01
2.600000000000000089e+00 5.142857142857142350e+01
2.649999999999999911e+00 5.071428571428570820e+01
2.700000000000000178e+00 5.285714285714286120e+01
2.750000000000000000e+00 4.928571428571429180e+01
2.799999999999999822e+00 4.928571428571429180e+01
2.850000000000000089e+00 4.928571428571429180e+01
2.899999999999999911e+00 4.857142857142856940e+01
2.950000000000000178e+00 4.857142857142856940e+01
3.000000000000000000e+00 4.857142857142856940e+01
3.049999999999999822e+00 4.857142857142856940e+01
3.100000000000000089e+00 4.857142857142856940e+01
3.149999999999999911e+00 4.928571428571429180e+01
3.200000000000000178e+00 4.857142857142856940e+01
3.250000000000000000e+00 5.000000000000000000e+01
3.299999999999999822e+00 4.928571428571429180e+01
3.350000000000000089e+00 5.000000000000000000e+01
3.399999999999999911e+00 5.000000000000000000e+01
3.450000000000000178e+00 5.000000000000000000e+01
3.500000000000000000e+00 4.857142857142856940e+01
3.549999999999999822e+00 5.142857142857142350e+01
3.600000000000000089e+00 5.214285714285714590e+01
3.649999999999999911e+00 5.071428571428570820e+01
3.700000000000000178e+00 5.428571428571428470e+01
3.750000000000000000e+00 4.928571428571429180e+01
3.799999999999999822e+00 5.000000000000000000e+01
3.850000000000000089e+00 5.000000000000000000e+01
3.899999999999999911e+00 5.214285714285714590e+01
3.950000000000000178e+00 4.928571428571429180e+01
4.000000000000000000e+00 4.928571428571429180e+01
4.049999999999999822e+00 4.785714285714286120e+01
4.099999999999999645e+00 4.714285714285713880e+01
4.150000000000000355e+00 4.857142857142856940e+01
4.200000000000000178e+00 5.214285714285714590e+01
4.250000000000000000e+00 4.928571428571429180e+01
4.299999999999999822e+00 4.928571428571429180e+01
4.349999999999999645e+00 4.714285714285713880e+01
4.400000000000000355e+00 5.142857142857142350e+01
4.450000000000000178e+00 4.857142857142856940e+01
4.500000000000000000e+00 4.928571428571429180e+01
4.549999999999999822e+00 4.928571428571429180e+01
4.599999999999999645e+00 4.857142857142856940e+01
4.650000000000000355e+00 4.857142857142856940e+01
4.700000000000000178e+00 4.714285714285713880e+01
4.750000000000000000e+00 4.928571428571429180e+01
4.799999999999999822e+00 5.000000000000000000e+01
4.849999999999999645e+00 5.214285714285714590e+01
4.900000000000000355e+00 5.142857142857142350e+01
4.950000000000000178e+00 5.142857142857142350e+01
5.000000000000000000e+00 5.357142857142856940e+01
5.049999999999999822e+00 4.785714285714286120e+01
5.099999999999999645e+00 5.071428571428570820e+01
5.150000000000000355e+00 5.071428571428570820e+01
5.200000000000000178e+00 5.214285714285714590e+01
5.250000000000000000e+00 4.928571428571429180e+01
5.299999999999999822e+00 5.071428571428570820e+01
5.349999999999999645e+00 5.071428571428570820e+01
5.400000000000000355e+00 4.928571428571429180e+01
5.450000000000000178e+00 4.857142857142856940e+01
5.500000000000000000e+00 4.857142857142856940e+01
5.549999999999999822e+00 5.214285714285714590e+01
5.599999999999999645e+00 5.000000000000000000e+01
5.650000000000000355e+00 4.785714285714286120e+01
5.700000000000000178e+00 5.000000000000000000e+01
5.750000000000000000e+00 4.857142857142856940e+01
5.799999999999999822e+00 4.642857142857143060e+01
5.849999999999999645e+00 5.071428571428570820e+01
5.900000000000000355e+00 4.857142857142856940e+01
5.950000000000000178e+00 5.000000000000000000e+01
6.000000000000000000e+00 4.928571428571429180e+01
6.049999999999999822e+00 4.785714285714286120e+01
6.099999999999999645e+00 5.000000000000000000e+01
6.150000000000000355e+00 4.928571428571429180e+01
6.200000000000000178e+00 5.000000000000000000e+01
6.250000000000000000e+00 4.928571428571429180e+01
6.299999999999999822e+00 5.142857142857142350e+01
6.349999999999999645e+00 4.928571428571429180e+01
6.400000000000000355e+00 4.857142857142856940e+01
6.450000000000000178e+00 5.071428571428570820e+01
6.500000000000000000e+00 4.928571428571429180e+01
6.549999999999999822e+00 4.928571428571429180e+01
6.599999999999999645e+00 4.714285714285713880e+01
6.650000000000000355e+00 4.714285714285713880e+01
6.700000000000000178e+00 4.928571428571429180e+01
6.750000000000000000e+00 5.000000000000000000e+01
6.799999999999999822e+00 5.000000000000000000e+01
6.849999999999999645e+00 5.000000000000000000e+01
6.900000000000000355e+00 4.857142857142856940e+01
6.950000000000000178e+00 5.000000000000000000e+01
7.000000000000000000e+00 5.071428571428570820e+01
7.049999999999999822e+00 4.857142857142856940e+01
7.099999999999999645e+00 5.071428571428570820e+01
7.150000000000000355e+00 5.000000000000000000e+01
7.200000000000000178e+00 4.857142857142856940e+01
7.250000000000000000e+00 4.857142857142856940e+01
7.299999999999999822e+00 4.928571428571429180e+01
7.349999999999999645e+00 4.857142857142856940e+01
7.400000000000000355e+00 4.857142857142856940e+01
7.450000000000000178e+00 4.857142857142856940e+01
7.500000000000000000e+00 4.785714285714286120e+01
7.549999999999999822e+00 5.071428571428570820e+01
7.599999999999999645e+00 4.785714285714286120e+01
7.650000000000000355e+00 5.000000000000000000e+01
7.700000000000000178e+00 4.857142857142856940e+01
7.750000000000000000e+00 5.000000000000000000e+01
7.799999999999999822e+00 5.000000000000000000e+01
7.849999999999999645e+00 5.000000000000000000e+01
7.900000000000000355e+00 4.928571428571429180e+01
7.950000000000000178e+00 5.000000000000000000e+01
8.000000000000000000e+00 5.000000000000000000e+01
8.050000000000000711e+00 5.000000000000000000e+01
8.099999999999999645e+00 4.928571428571429180e+01
8.150000000000000355e+00 5.071428571428570820e+01
8.199999999999999289e+00 5.142857142857142350e+01
8.250000000000000000e+00 5.071428571428570820e+01
8.300000000000000711e+00 5.000000000000000000e+01
8.349999999999999645e+00 5.214285714285714590e+01
8.400000000000000355e+00 5.071428571428570820e+01
8.449999999999999289e+00 5.000000000000000000e+01
8.500000000000000000e+00 4.785714285714286120e+01
8.550000000000000711e+00 4.714285714285713880e+01
8.599999999999999645e+00 4.857142857142856940e+01
8.650000000000000355e+00 4.785714285714286120e+01
8.699999999999999289e+00 5.142857142857142350e+01
8.750000000000000000e+00 5.071428571428570820e+01
8.800000000000000711e+00 4.714285714285713880e+01
8.849999999999999645e+00 4.785714285714286120e+01
8.900000000000000355e+00 5.142857142857142350e+01
8.949999999999999289e+00 5.071428571428570820e+01
9.000000000000000000e+00 4.714285714285713880e+01
9.050000000000000711e+00 4.571428571428571530e+01
9.099999999999999645e+00 4.857142857142856940e+01
9.150000000000000355e+00 4.642857142857143060e+01
9.199999999999999289e+00 4.785714285714286120e+01
9.250000000000000000e+00 4.714285714285713880e+01
9.300000000000000711e+00 4.642857142857143060e+01
9.349999999999999645e+00 4.571428571428571530e+01
9.400000000000000355e+00 4.571428571428571530e+01
9.449999999999999289e+00 4.428571428571428470e+01
9.500000000000000000e+00 5.000000000000000000e+01
9.550000000000000711e+00 5.000000000000000000e+01
9.599999999999999645e+00 5.142857142857142350e+01
9.650000000000000355e+00 5.142857142857142350e+01
9.699999999999999289e+00 5.142857142857142350e+01
9.750000000000000000e+00 4.785714285714286120e+01
9.800000000000000711e+00 5.142857142857142350e+01
9.849999999999999645e+00 5.000000000000000000e+01
9.900000000000000355e+00 5.142857142857142350e+01
9.949999999999999289e+00 5.142857142857142350e+01
1.000000000000000000e+01 5.142857142857142350e+01
1.005000000000000071e+01 5.214285714285714590e+01
1.009999999999999964e+01 5.142857142857142350e+01
1.015000000000000036e+01 5.071428571428570820e+01
1.019999999999999929e+01 5.071428571428570820e+01
1.025000000000000000e+01 5.000000000000000000e+01
1.030000000000000071e+01 5.214285714285714590e+01
1.034999999999999964e+01 5.142857142857142350e+01
1.040000000000000036e+01 5.071428571428570820e+01
1.044999999999999929e+01 5.142857142857142350e+01
1.050000000000000000e+01 5.000000000000000000e+01
1.055000000000000071e+01 5.000000000000000000e+01
1.059999999999999964e+01 5.214285714285714590e+01
1.065000000000000036e+01 5.142857142857142350e+01
1.069999999999999929e+01 5.071428571428570820e+01
1.075000000000000000e+01 5.071428571428570820e+01
1.080000000000000071e+01 5.071428571428570820e+01
1.084999999999999964e+01 5.142857142857142350e+01
1.090000000000000036e+01 5.142857142857142350e+01
1.094999999999999929e+01 5.071428571428570820e+01
1.100000000000000000e+01 5.000000000000000000e+01
1.105000000000000071e+01 5.071428571428570820e+01
1.109999999999999964e+01 5.142857142857142350e+01
1.115000000000000036e+01 5.142857142857142350e+01
1.119999999999999929e+01 5.142857142857142350e+01
1.125000000000000000e+01 5.142857142857142350e+01
1.130000000000000071e+01 5.142857142857142350e+01
1.134999999999999964e+01 4.928571428571429180e+01
1.140000000000000036e+01 5.071428571428570820e+01
1.144999999999999929e+01 4.857142857142856940e+01
1.150000000000000000e+01 5.071428571428570820e+01
1.155000000000000071e+01 4.928571428571429180e+01
1.159999999999999964e+01 5.071428571428570820e+01
1.165000000000000036e+01 5.000000000000000000e+01
1.169999999999999929e+01 5.000000000000000000e+01
1.175000000000000000e+01 5.071428571428570820e+01
1.180000000000000071e+01 5.000000000000000000e+01
1.184999999999999964e+01 5.071428571428570820e+01
1.190000000000000036e+01 5.071428571428570820e+01
1.194999999999999929e+01 5.071428571428570820e+01
1.200000000000000000e+01 5.071428571428570820e+01
1.205000000000000071e+01 4.928571428571429180e+01
1.209999999999999964e+01 5.071428571428570820e+01
1.215000000000000036e+01 5.071428571428570820e+01
1.219999999999999929e+01 5.142857142857142350e+01
1.225000000000000000e+01 5.214285714285714590e+01
1.230000000000000071e+01 5.142857142857142350e+01
1.234999999999999964e+01 5.142857142857142350e+01
1.240000000000000036e+01 5.214285714285714590e+01
1.244999999999999929e+01 5.357142857142856940e+01
1.250000000000000000e+01 5.285714285714286120e+01
1.255000000000000071e+01 5.357142857142856940e+01
1.259999999999999964e+01 5.214285714285714590e+01
1.265000000000000036e+01 5.142857142857142350e+01
1.269999999999999929e+01 5.357142857142856940e+01
1.275000000000000000e+01 5.214285714285714590e+01
1.280000000000000071e+01 5.357142857142856940e+01
1.284999999999999964e+01 5.428571428571428470e+01
1.290000000000000036e+01 5.357142857142856940e+01
1.294999999999999929e+01 5.285714285714286120e+01
1.300000000000000000e+01 5.285714285714286120e+01
1.305000000000000071e+01 5.428571428571428470e+01
1.309999999999999964e+01 5.357142857142856940e+01
1.315000000000000036e+01 5.142857142857142350e+01
1.319999999999999929e+01 5.142857142857142350e+01
1.325000000000000000e+01 5.000000000000000000e+01
1.330000000000000071e+01 5.000000000000000000e+01
1.334999999999999964e+01 5.071428571428570820e+01
1.340000000000000036e+01 5.000000000000000000e+01
1.344999999999999929e+01 5.071428571428570820e+01
1.350000000000000000e+01 5.214285714285714590e+01
1.355000000000000071e+01 5.142857142857142350e+01
1.359999999999999964e+01 5.071428571428570820e+01
1.365000000000000036e+01 5.000000000000000000e+01
1.369999999999999929e+01 5.071428571428570820e+01
1.375000000000000000e+01 4.928571428571429180e+01
1.380000000000000071e+01 5.071428571428570820e+01
1.384999999999999964e+01 5.142857142857142350e+01
1.390000000000000036e+01 5.428571428571428470e+01
1.394999999999999929e+01 5.071428571428570820e+01
1.400000000000000000e+01 5.071428571428570820e+01
1.405000000000000071e+01 5.285714285714286120e+01
1.409999999999999964e+01 5.357142857142856940e+01
1.415000000000000036e+01 5.285714285714286120e+01
1.419999999999999929e+01 5.214285714285714590e+01
1.425000000000000000e+01 5.214285714285714590e+01
1.430000000000000071e+01 5.500000000000000711e+01
1.434999999999999964e+01 5.071428571428570820e+01
1.440000000000000036e+01 5.285714285714286120e+01
1.444999999999999929e+01 5.285714285714286120e+01
1.450000000000000000e+01 5.214285714285714590e+01
1.455000000000000071e+01 5.357142857142856940e+01
1.459999999999999964e+01 5.071428571428570820e+01
1.465000000000000036e+01 5.428571428571428470e+01
1.469999999999999929e+01 5.428571428571428470e+01
1.475000000000000000e+01 5.214285714285714590e+01
1.480000000000000071e+01 5.142857142857142350e+01
1.484999999999999964e+01 5.000000000000000000e+01
1.490000000000000036e+01 5.214285714285714590e+01
1.494999999999999929e+01 5.071428571428570820e+01
1.500000000000000000e+01 4.785714285714286120e+01
1.505000000000000071e+01 4.928571428571429180e+01
1.509999999999999964e+01 4.928571428571429180e+01
1.515000000000000036e+01 5.071428571428570820e+01
1.519999999999999929e+01 5.000000000000000000e+01
1.525000000000000000e+01 5.214285714285714590e+01
1.530000000000000071e+01 5.071428571428570820e+01
1.534999999999999964e+01 5.214285714285714590e+01
1.540000000000000036e+01 4.928571428571429180e+01
1.544999999999999929e+01 5.214285714285714590e+01
1.550000000000000000e+01 5.142857142857142350e+01
1.555000000000000071e+01 5.285714285714286120e+01
1.559999999999999964e+01 4.928571428571429180e+01
1.565000000000000036e+01 5.285714285714286120e+01
1.569999999999999929e+01 5.285714285714286120e+01
1.575000000000000000e+01 5.285714285714286120e+01
1.580000000000000071e+01 5.142857142857142350e+01
1.584999999999999964e+01 5.357142857142856940e+01
1.590000000000000036e+01 5.357142857142856940e+01
1.594999999999999929e+01 5.071428571428570820e+01
1.600000000000000000e+01 5.000000000000000000e+01
1.605000000000000071e+01 5.142857142857142350e+01
1.610000000000000142e+01 5.285714285714286120e+01
1.614999999999999858e+01 5.071428571428570820e+01
1.619999999999999929e+01 5.500000000000000711e+01
1.625000000000000000e+01 5.285714285714286120e+01
1.630000000000000071e+01 5.285714285714286120e+01
1.635000000000000142e+01 4.714285714285713880e+01
1.639999999999999858e+01 5.142857142857142350e+01
1.644999999999999929e+01 5.214285714285714590e+01
1.650000000000000000e+01 5.214285714285714590e+01
1.655000000000000071e+01 4.928571428571429180e+01
1.660000000000000142e+01 5.071428571428570820e+01
1.664999999999999858e+01 4.928571428571429180e+01
1.669999999999999929e+01 5.071428571428570820e+01
1.675000000000000000e+01 4.714285714285713880e+01
1.680000000000000071e+01 5.000000000000000000e+01
1.685000000000000142e+01 4.928571428571429180e+01
1.689999999999999858e+01 4.928571428571429180e+01
1.694999999999999929e+01 5.071428571428570820e+01
1.700000000000000000e+01 4.785714285714286120e+01
1.705000000000000071e+01 4.928571428571429180e+01
1.710000000000000142e+01 4.928571428571429180e+01
1.714999999999999858e+01 4.785714285714286120e+01
1.719999999999999929e+01 5.214285714285714590e+01
1.725000000000000000e+01 5.000000000000000000e+01
1.730000000000000071e+01 5.000000000000000000e+01
1.735000000000000142e+01 4.928571428571429180e+01
1.739999999999999858e+01 4.928571428571429180e+01
1.744999999999999929e+01 4.928571428571429180e+01
1.750000000000000000e+01 5.142857142857142350e+01
1.755000000000000071e+01 5.214285714285714590e+01
1.760000000000000142e+01 4.928571428571429180e+01
1.764999999999999858e+01 4.928571428571429180e+01
1.769999999999999929e+01 4.714285714285713880e+01
1.775000000000000000e+01 4.928571428571429180e+01
1.780000000000000071e+01 4.785714285714286120e+01
1.785000000000000142e+01 4.928571428571429180e+01
1.789999999999999858e+01 5.000000000000000000e+01
1.794999999999999929e+01 4.928571428571429180e+01
1.800000000000000000e+01 4.928571428571429180e+01
1.805000000000000071e+01 5.285714285714286120e+01
1.810000000000000142e+01 4.857142857142856940e+01
1.814999999999999858e+01 5.142857142857142350e+01
1.819999999999999929e+01 4.857142857142856940e+01
1.825000000000000000e+01 4.857142857142856940e+01
1.830000000000000071e+01 4.785714285714286120e+01
1.835000000000000142e+01 4.857142857142856940e+01
1.839999999999999858e+01 4.785714285714286120e+01
1.844999999999999929e+01 5.214285714285714590e+01
1.850000000000000000e+01 4.714285714285713880e+01
1.855000000000000071e+01 4.500000000000000000e+01
1.860000000000000142e+01 4.714285714285713880e+01
1.864999999999999858e+01 5.071428571428570820e+01
1.869999999999999929e+01 4.857142857142856940e+01
1.875000000000000000e+01 5.071428571428570820e+01
1.880000000000000071e+01 5.285714285714286120e+01
1.885000000000000142e+01 5.285714285714286120e+01
1.889999999999999858e+01 5.214285714285714590e+01
1.894999999999999929e+01 5.214285714285714590e+01
1.900000000000000000e+01 4.928571428571429180e+01
1.905000000000000071e+01 4.928571428571429180e+01
1.910000000000000142e+01 5.142857142857142350e+01
1.914999999999999858e+01 5.357142857142856940e+01
1.919999999999999929e+01 5.000000000000000000e+01
1.925000000000000000e+01 4.857142857142856940e+01
1.930000000000000071e+01 5.214285714285714590e+01
1.935000000000000142e+01 5.142857142857142350e+01
1.939999999999999858e+01 5.214285714285714590e+01
1.944999999999999929e+01 5.071428571428570820e+01
1.950000000000000000e+01 4.928571428571429180e+01
1.955000000000000071e+01 4.714285714285713880e+01
1.960000000000000142e+01 5.000000000000000000e+01
1.964999999999999858e+01 5.000000000000000000e+01
1.969999999999999929e+01 4.857142857142856940e+01
1.975000000000000000e+01 5.000000000000000000e+01
1.980000000000000071e+01 4.928571428571429180e+01
1.985000000000000142e+01 5.142857142857142350e+01
1.989999999999999858e+01 5.142857142857142350e+01
1.994999999999999929e+01 5.142857142857142350e+01
2.000000000000000000e+01 5.000000000000000000e+01
2.005000000000000071e+01 5.142857142857142350e+01
2.010000000000000142e+01 4.714285714285713880e+01
2.014999999999999858e+01 4.857142857142856940e+01
2.019999999999999929e+01 4.785714285714286120e+01
2.025000000000000000e+01 4.857142857142856940e+01
2.030000000000000071e+01 4.857142857142856940e+01
2.035000000000000142e+01 5.214285714285714590e+01
2.039999999999999858e+01 4.928571428571429180e+01
2.044999999999999929e+01 5.000000000000000000e+01
2.050000000000000000e+01 5.000000000000000000e+01
2.055000000000000071e+01 4.928571428571429180e+01
2.060000000000000142e+01 5.071428571428570820e+01
2.064999999999999858e+01 5.142857142857142350e+01
2.069999999999999929e+01 4.928571428571429180e+01
2.075000000000000000e+01 5.142857142857142350e+01
2.080000000000000071e+01 5.285714285714286120e+01
2.085000000000000142e+01 5.285714285714286120e+01
2.089999999999999858e+01 5.285714285714286120e+01
2.094999999999999929e+01 5.357142857142856940e+01
2.100000000000000000e+01 5.357142857142856940e+01
2.105000000000000071e+01 4.857142857142856940e+01
2.110000000000000142e+01 5.214285714285714590e+01
2.114999999999999858e+01 5.142857142857142350e+01
2.119999999999999929e+01 4.928571428571429180e+01
2.125000000000000000e+01 5.428571428571428470e+01
2.130000000000000071e+01 5.357142857142856940e+01
2.135000000000000142e+01 5.357142857142856940e+01
2.139999999999999858e+01 5.214285714285714590e+01
2.144999999999999929e+01 5.000000000000000000e+01
2.150000000000000000e+01 5.071428571428570820e+01
2.155000000000000071e+01 5.214285714285714590e+01
2.160000000000000142e+01 5.214285714285714590e+01
2.164999999999999858e+01 5.000000000000000000e+01
2.169999999999999929e+01 4.928571428571429180e+01
2.175000000000000000e+01 5.071428571428570820e+01
2.180000000000000071e+01 5.142857142857142350e+01
2.185000000000000142e+01 5.071428571428570820e+01
2.189999999999999858e+01 5.000000000000000000e+01
2.194999999999999929e+01 5.214285714285714590e+01
2.200000000000000000e+01 5.000000000000000000e+01
2.205000000000000071e+01 5.214285714285714590e+01
2.210000000000000142e+01 5.500000000000000711e+01
2.214999999999999858e+01 5.142857142857142350e+01
2.219999999999999929e+01 4.928571428571429180e+01
2.225000000000000000e+01 5.142857142857142350e+01
2.230000000000000071e+01 5.214285714285714590e+01
2.235000000000000142e+01 5.000000000000000000e+01
2.239999999999999858e+01 5.142857142857142350e+01
2.244999999999999929e+01 5.071428571428570820e+01
2.250000000000000000e+01 4.714285714285713880e+01
2.255000000000000071e+01 5.428571428571428470e+01
2.260000000000000142e+01 5.142857142857142350e+01
2.264999999999999858e+01 5.214285714285714590e+01
2.269999999999999929e+01 5.142857142857142350e+01
2.275000000000000000e+01 5.071428571428570820e+01
2.280000000000000071e+01 5.142857142857142350e+01
2.285000000000000142e+01 5.214285714285714590e+01
2.289999999999999858e+01 5.142857142857142350e+01
2.294999999999999929e+01 5.214285714285714590e+01
2.300000000000000000e+01 5.142857142857142350e+01
2.305000000000000071e+01 5.000000000000000000e+01
2.310000000000000142e+01 5.214285714285714590e+01
2.314999999999999858e+01 5.214285714285714590e+01
2.319999999999999929e+01 5.142857142857142350e+01
2.325000000000000000e+01 5.142857142857142350e+01
2.330000000000000071e+01 5.142857142857142350e+01
2.335000000000000142e+01 5.142857142857142350e+01
2.339999999999999858e+01 5.357142857142856940e+01
2.344999999999999929e+01 5.428571428571428470e+01
2.350000000000000000e+01 5.142857142857142350e+01
2.355000000000000071e+01 5.500000000000000711e+01
2.360000000000000142e+01 5.071428571428570820e+01
2.364999999999999858e+01 5.428571428571428470e+01
2.369999999999999929e+01 5.285714285714286120e+01
2.375000000000000000e+01 5.285714285714286120e+01
2.380000000000000071e+01 5.357142857142856940e+01
2.385000000000000142e+01 5.214285714285714590e+01
2.389999999999999858e+01 5.142857142857142350e+01
2.394999999999999929e+01 5.071428571428570820e+01
2.400000000000000000e+01 5.142857142857142350e+01
2.405000000000000071e+01 5.142857142857142350e+01
2.410000000000000142e+01 5.285714285714286120e+01
2.414999999999999858e+01 5.214285714285714590e+01
2.419999999999999929e+01 5.357142857142856940e+01
2.425000000000000000e+01 5.000000000000000000e+01
2.430000000000000071e+01 5.142857142857142350e+01
2.435000000000000142e+01 5.142857142857142350e+01
2.439999999999999858e+01 5.142857142857142350e+01
2.444999999999999929e+01 5.214285714285714590e+01
2.450000000000000000e+01 5.071428571428570820e+01
2.455000000000000071e+01 5.142857142857142350e+01
2.460000000000000142e+01 5.071428571428570820e+01
2.464999999999999858e+01 5.357142857142856940e+01
2.469999999999999929e+01 5.142857142857142350e+01
2.475000000000000000e+01 5.214285714285714590e+01
2.480000000000000071e+01 5.214285714285714590e+01
2.485000000000000142e+01 5.357142857142856940e+01
2.489999999999999858e+01 5.142857142857142350e+01
2.494999999999999929e+01 5.142857142857142350e+01
2.500000000000000000e+01 5.142857142857142350e+01
2.505000000000000071e+01 5.214285714285714590e+01
2.510000000000000142e+01 5.071428571428570820e+01
2.514999999999999858e+01 5.071428571428570820e+01
2.519999999999999929e+01 4.857142857142856940e+01
2.525000000000000000e+01 5.142857142857142350e+01
2.530000000000000071e+01 5.142857142857142350e+01
2.535000000000000142e+01 5.142857142857142350e+01
2.539999999999999858e+01 5.071428571428570820e+01
2.544999999999999929e+01 5.071428571428570820e+01
2.550000000000000000e+01 5.000000000000000000e+01
2.555000000000000071e+01 5.000000000000000000e+01
2.560000000000000142e+01 4.500000000000000000e+01
2.564999999999999858e+01 4.785714285714286120e+01
2.569999999999999929e+01 4.714285714285713880e+01
2.575000000000000000e+01 4.642857142857143060e+01
2.580000000000000071e+01 4.714285714285713880e+01
2.585000000000000142e+01 5.000000000000000000e+01
2.589999999999999858e+01 4.500000000000000000e+01
2.594999999999999929e+01 5.000000000000000000e+01
2.600000000000000000e+01 5.000000000000000000e+01
2.605000000000000071e+01 4.928571428571429180e+01
2.610000000000000142e+01 5.071428571428570820e+01
2.614999999999999858e+01 5.071428571428570820e+01
2.619999999999999929e+01 5.142857142857142350e+01
2.625000000000000000e+01 5.000000000000000000e+01
2.630000000000000071e+01 4.928571428571429180e+01
2.635000000000000142e+01 4.928571428571429180e+01
2.639999999999999858e+01 5.142857142857142350e+01
2.644999999999999929e+01 5.357142857142856940e+01
2.650000000000000000e+01 5.142857142857142350e+01
2.655000000000000071e+01 5.142857142857142350e+01
2.660000000000000142e+01 5.000000000000000000e+01
2.664999999999999858e+01 5.071428571428570820e+01
2.669999999999999929e+01 4.857142857142856940e+01
2.675000000000000000e+01 4.928571428571429180e+01
2.680000000000000071e+01 5.071428571428570820e+01
2.685000000000000142e+01 5.000000000000000000e+01
2.689999999999999858e+01 5.142857142857142350e+01
2.694999999999999929e+01 4.928571428571429180e+01
2.700000000000000000e+01 5.071428571428570820e+01
2.705000000000000071e+01 5.000000000000000000e+01
2.710000000000000142e+01 5.071428571428570820e+01
2.714999999999999858e+01 5.285714285714286120e+01
2.719999999999999929e+01 4.857142857142856940e+01
2.725000000000000000e+01 5.000000000000000000e+01
2.730000000000000071e+01 5.214285714285714590e+01
2.735000000000000142e+01 5.285714285714286120e+01
2.739999999999999858e+01 5.071428571428570820e+01
2.744999999999999929e+01 5.000000000000000000e+01
2.750000000000000000e+01 4.857142857142856940e+01
2.755000000000000071e+01 4.857142857142856940e+01
2.760000000000000142e+01 4.928571428571429180e+01
2.764999999999999858e+01 5.000000000000000000e+01
2.769999999999999929e+01 5.071428571428570820e+01
2.775000000000000000e+01 4.857142857142856940e+01
2.780000000000000071e+01 5.285714285714286120e+01
2.785000000000000142e+01 4.857142857142856940e+01
2.789999999999999858e+01 4.785714285714286120e+01
2.794999999999999929e+01 4.714285714285713880e+01
2.800000000000000000e+01 4.857142857142856940e+01
2.805000000000000071e+01 4.642857142857143060e+01
2.810000000000000142e+01 4.785714285714286120e+01
2.814999999999999858e+01 4.857142857142856940e+01
2.819999999999999929e+01 5.428571428571428470e+01
2.825000000000000000e+01 4.857142857142856940e+01
2.830000000000000071e+01 4.785714285714286120e+01
2.835000000000000142e+01 4.785714285714286120e+01
2.839999999999999858e+01 4.714285714285713880e+01
2.844999999999999929e+01 4.714285714285713880e+01
2.850000000000000000e+01 5.071428571428570820e+01
2.855000000000000071e+01 5.000000000000000000e+01
2.860000000000000142e+01 4.928571428571429180e+01
2.864999999999999858e+01 4.714285714285713880e+01
2.869999999999999929e+01 5.214285714285714590e+01
2.875000000000000000e+01 4.642857142857143060e+01
2.880000000000000071e+01 5.000000000000000000e+01
2.885000000000000142e+01 5.071428571428570820e+01
2.889999999999999858e+01 4.857142857142856940e+01
2.894999999999999929e+01 5.000000000000000000e+01
2.900000000000000000e+01 5.000000000000000000e+01
2.905000000000000071e+01 4.785714285714286120e+01
2.910000000000000142e+01 4.785714285714286120e+01
2.914999999999999858e+01 5.000000000000000000e+01
2.919999999999999929e+01 4.785714285714286120e+01
2.925000000000000000e+01 5.142857142857142350e+01
2.930000000000000071e+01 4.785714285714286120e+01
2.935000000000000142e+01 5.000000000000000000e+01
2.939999999999999858e+01 5.000000000000000000e+01
2.944999999999999929e+01 4.785714285714286120e+01
2.950000000000000000e+01 4.785714285714286120e+01
2.955000000000000071e+01 4.857142857142856940e+01
2.960000000000000142e+01 4.857142857142856940e+01
2.964999999999999858e+01 4.785714285714286120e+01
2.969999999999999929e+01 4.714285714285713880e+01
2.975000000000000000e+01 4.857142857142856940e+01
2.980000000000000071e+01 4.857142857142856940e+01
2.985000000000000142e+01 4.857142857142856940e+01
2.989999999999999858e+01 4.857142857142856940e+01
2.994999999999999929e+01 5.000000000000000000e+01
3.000000000000000000e+01 4.785714285714286120e+01
3.005000000000000071e+01 5.071428571428570820e+01
3.010000000000000142e+01 4.857142857142856940e+01
3.014999999999999858e+01 4.642857142857143060e+01
3.019999999999999929e+01 4.857142857142856940e+01
3.025000000000000000e+01 4.642857142857143060e+01
3.030000000000000071e+01 4.785714285714286120e+01
3.035000000000000142e+01 4.857142857142856940e+01
3.039999999999999858e+01 4.714285714285713880e+01
3.044999999999999929e+01 4.857142857142856940e+01
3.050000000000000000e+01 4.642857142857143060e+01
3.055000000000000071e+01 4.714285714285713880e+01
3.060000000000000142e+01 4.785714285714286120e+01
3.064999999999999858e+01 4.785714285714286120e+01
3.069999999999999929e+01 4.857142857142856940e+01
3.075000000000000000e+01 4.857142857142856940e+01
3.080000000000000071e+01 5.071428571428570820e+01
3.085000000000000142e+01 4.857142857142856940e+01
3.089999999999999858e+01 4.857142857142856940e+01
3.094999999999999929e+01 4.857142857142856940e+01
3.100000000000000000e+01 4.785714285714286120e+01
3.105000000000000071e+01 4.714285714285713880e+01
3.110000000000000142e+01 4.714285714285713880e+01
3.114999999999999858e+01 4.571428571428571530e+01
3.119999999999999929e+01 4.785714285714286120e+01
3.125000000000000000e+01 4.928571428571429180e+01
3.130000000000000071e+01 4.714285714285713880e+01
3.135000000000000142e+01 4.857142857142856940e+01
3.139999999999999858e+01 5.071428571428570820e+01
3.144999999999999929e+01 4.714285714285713880e+01
3.150000000000000000e+01 5.142857142857142350e+01
3.155000000000000071e+01 4.357142857142856940e+01
3.160000000000000142e+01 4.357142857142856940e+01
3.164999999999999858e+01 4.785714285714286120e+01
3.169999999999999929e+01 5.000000000000000000e+01
3.175000000000000000e+01 5.000000000000000000e+01
3.180000000000000071e+01 4.714285714285713880e+01
3.185000000000000142e+01 5.000000000000000000e+01
3.189999999999999858e+01 4.785714285714286120e+01
3.194999999999999929e+01 5.000000000000000000e+01
3.200000000000000000e+01 4.571428571428571530e+01
3.204999999999999716e+01 4.928571428571429180e+01
3.210000000000000142e+01 4.714285714285713880e+01
3.214999999999999858e+01 4.642857142857143060e+01
3.220000000000000284e+01 4.714285714285713880e+01
3.225000000000000000e+01 5.071428571428570820e+01
3.229999999999999716e+01 5.071428571428570820e+01
3.235000000000000142e+01 4.642857142857143060e+01
3.239999999999999858e+01 5.142857142857142350e+01
3.245000000000000284e+01 5.142857142857142350e+01
3.250000000000000000e+01 4.928571428571429180e+01
3.254999999999999716e+01 4.571428571428571530e+01
3.260000000000000142e+01 4.500000000000000000e+01
3.264999999999999858e+01 4.642857142857143060e+01
3.270000000000000284e+01 4.714285714285713880e+01
3.275000000000000000e+01 5.071428571428570820e+01
3.279999999999999716e+01 4.428571428571428470e+01
3.285000000000000142e+01 5.285714285714286120e+01
3.289999999999999858e+01 4.642857142857143060e+01
3.295000000000000284e+01 4.857142857142856940e+01
3.300000000000000000e+01 4.857142857142856940e+01
3.304999999999999716e+01 5.071428571428570820e+01
3.310000000000000142e+01 5.142857142857142350e+01
3.314999999999999858e+01 5.071428571428570820e+01
3.320000000000000284e+01 5.285714285714286120e+01
3.325000000000000000e+01 5.071428571428570820e+01
3.329999999999999716e+01 4.857142857142856940e+01
3.335000000000000142e+01 4.642857142857143060e+01
3.339999999999999858e+01 5.142857142857142350e+01
3.345000000000000284e+01 5.357142857142856940e+01
3.350000000000000000e+01 5.071428571428570820e+01
3.354999999999999716e+01 5.214285714285714590e+01
3.360000000000000142e+01 4.928571428571429180e+01
3.364999999999999858e+01 4.857142857142856940e+01
3.370000000000000284e+01 5.285714285714286120e+01
3.375000000000000000e+01 4.785714285714286120e+01
3.379999999999999716e+01 5.071428571428570820e+01
3.385000000000000142e+01 5.500000000000000711e+01
3.389999999999999858e+01 5.071428571428570820e+01
3.395000000000000284e+01 5.071428571428570820e+01
3.400000000000000000e+01 4.857142857142856940e+01
3.404999999999999716e+01 5.142857142857142350e+01
3.410000000000000142e+01 5.428571428571428470e+01
3.414999999999999858e+01 5.428571428571428470e+01
3.420000000000000284e+01 5.357142857142856940e+01
3.425000000000000000e+01 4.714285714285713880e+01
3.429999999999999716e+01 5.071428571428570820e+01
3.435000000000000142e+01 4.928571428571429180e+01
3.439999999999999858e+01 4.714285714285713880e+01
3.445000000000000284e+01 5.000000000000000000e+01
3.450000000000000000e+01 5.214285714285714590e+01
3.454999999999999716e+01 5.000000000000000000e+01
3.460000000000000142e+01 4.928571428571429180e+01
3.464999999999999858e+01 4.928571428571429180e+01
3.470000000000000284e+01 5.000000000000000000e+01
3.475000000000000000e+01 4.857142857142856940e+01
3.479999999999999716e+01 4.857142857142856940e+01
3.485000000000000142e+01 4.785714285714286120e+01
3.489999999999999858e+01 4.714285714285713880e+01
3.495000000000000284e+01 4.928571428571429180e+01
3.500000000000000000e+01 4.928571428571429180e+01
3.504999999999999716e+01 5.071428571428570820e+01
3.510000000000000142e+01 5.000000000000000000e+01
3.514999999999999858e+01 4.785714285714286120e+01
3.520000000000000284e+01 4.928571428571429180e+01
3.525000000000000000e+01 5.000000000000000000e+01
3.529999999999999716e+01 4.857142857142856940e+01
3.535000000000000142e+01 4.785714285714286120e+01
3.539999999999999858e+01 5.214285714285714590e+01
3.545000000000000284e+01 4.785714285714286120e+01
3.550000000000000000e+01 4.642857142857143060e+01
3.554999999999999716e+01 5.071428571428570820e+01
3.560000000000000142e+01 5.000000000000000000e+01
3.564999999999999858e+01 5.000000000000000000e+01
3.570000000000000284e+01 5.000000000000000000e+01
3.575000000000000000e+01 5.214285714285714590e+01
3.579999999999999716e+01 4.785714285714286120e+01
3.585000000000000142e+01 4.928571428571429180e+01
3.589999999999999858e+01 4.642857142857143060e+01
3.595000000000000284e+01 5.071428571428570820e+01
3.600000000000000000e+01 5.000000000000000000e+01
3.604999999999999716e+01 5.214285714285714590e+01
3.610000000000000142e+01 4.785714285714286120e+01
3.614999999999999858e+01 4.642857142857143060e+01
3.620000000000000284e+01 5.214285714285714590e+01
3.625000000000000000e+01 5.142857142857142350e+01
3.629999999999999716e+01 4.785714285714286120e+01
3.635000000000000142e+01 4.928571428571429180e+01
3.639999999999999858e+01 4.785714285714286120e+01
3.645000000000000284e+01 4.928571428571429180e+01
3.650000000000000000e+01 4.785714285714286120e+01
3.654999999999999716e+01 5.071428571428570820e+01
3.660000000000000142e+01 5.142857142857142350e+01
3.664999999999999858e+01 4.714285714285713880e+01
3.670000000000000284e+01 4.857142857142856940e+01
3.675000000000000000e+01 4.714285714285713880e+01
3.679999999999999716e+01 4.714285714285713880e+01
3.685000000000000142e+01 4.785714285714286120e+01
3.689999999999999858e+01 4.928571428571429180e+01
3.695000000000000284e+01 4.928571428571429180e+01
3.700000000000000000e+01 5.142857142857142350e+01
3.704999999999999716e+01 5.142857142857142350e+01
3.710000000000000142e+01 4.714285714285713880e+01
3.714999999999999858e+01 4.928571428571429180e+01
3.720000000000000284e+01 4.714285714285713880e+01
3.725000000000000000e+01 4.785714285714286120e+01
3.729999999999999716e+01 5.000000000000000000e+01
3.735000000000000142e+01 5.214285714285714590e+01
3.739999999999999858e+01 5.071428571428570820e+01
3.745000000000000284e+01 5.142857142857142350e+01
3.750000000000000000e+01 5.285714285714286120e+01
3.754999999999999716e+01 5.214285714285714590e+01
3.760000000000000142e+01 5.214285714285714590e+01
3.764999999999999858e+01 5.142857142857142350e+01
3.770000000000000284e+01 5.214285714285714590e+01
3.775000000000000000e+01 5.000000000000000000e+01
3.779999999999999716e+01 5.285714285714286120e+01
3.785000000000000142e+01 4.785714285714286120e+01
3.789999999999999858e+01 4.785714285714286120e+01
3.795000000000000284e+01 4.571428571428571530e+01
3.800000000000000000e+01 5.214285714285714590e+01
3.804999999999999716e+01 5.285714285714286120e+01
3.810000000000000142e+01 5.214285714285714590e+01
3.814999999999999858e+01 5.071428571428570820e+01
3.820000000000000284e+01 5.214285714285714590e+01
3.825000000000000000e+01 5.214285714285714590e+01
3.829999999999999716e+01 5.214285714285714590e+01
3.835000000000000142e+01 5.142857142857142350e+01
3.839999999999999858e+01 5.142857142857142350e+01
3.845000000000000284e+01 5.214285714285714590e+01
3.850000000000000000e+01 5.357142857142856940e+01
3.854999999999999716e+01 5.000000000000000000e+01
3.860000000000000142e+01 5.428571428571428470e+01
3.864999999999999858e+01 5.214285714285714590e+01
3.870000000000000284e+01 5.357142857142856940e+01
3.875000000000000000e+01 5.571428571428571530e+01
3.879999999999999716e+01 5.357142857142856940e+01
3.885000000000000142e+01 5.428571428571428470e+01
3.889999999999999858e+01 5.285714285714286120e+01
3.895000000000000284e+01 5.214285714285714590e+01
3.900000000000000000e+01 5.357142857142856940e+01
3.904999999999999716e+01 5.357142857142856940e+01
3.910000000000000142e+01 5.500000000000000711e+01
3.914999999999999858e+01 5.142857142857142350e+01
3.920000000000000284e+01 5.357142857142856940e+01
3.925000000000000000e+01 5.285714285714286120e+01
3.929999999999999716e+01 5.142857142857142350e+01
3.935000000000000142e+01 5.000000000000000000e+01
3.939999999999999858e+01 4.785714285714286120e+01
3.945000000000000284e+01 5.285714285714286120e+01
3.950000000000000000e+01 5.428571428571428470e+01
3.954999999999999716e+01 5.357142857142856940e+01
3.960000000000000142e+01 5.285714285714286120e+01
3.964999999999999858e+01 5.357142857142856940e+01
3.970000000000000284e+01 5.428571428571428470e+01
3.975000000000000000e+01 5.428571428571428470e+01
3.979999999999999716e+01 5.500000000000000711e+01
3.985000000000000142e+01 5.500000000000000711e+01
3.989999999999999858e+01 5.285714285714286120e+01
3.995000000000000284e+01 5.285714285714286120e+01
4.000000000000000000e+01 5.428571428571428470e+01
4.004999999999999716e+01 5.500000000000000711e+01
4.010000000000000142e+01 5.428571428571428470e+01
4.014999999999999858e+01 5.285714285714286120e+01
4.020000000000000284e+01 5.285714285714286120e+01
4.025000000000000000e+01 5.428571428571428470e+01
4.029999999999999716e+01 5.357142857142856940e+01
4.035000000000000142e+01 5.357142857142856940e+01
4.039999999999999858e+01 5.285714285714286120e+01
4.045000000000000284e+01 5.428571428571428470e+01
4.050000000000000000e+01 5.428571428571428470e+01
4.054999999999999716e+01 5.214285714285714590e+01
4.060000000000000142e+01 5.357142857142856940e+01
4.064999999999999858e+01 5.285714285714286120e+01
4.070000000000000284e+01 4.928571428571429180e+01
4.075000000000000000e+01 5.214285714285714590e+01
4.079999999999999716e+01 5.071428571428570820e+01
4.085000000000000142e+01 5.285714285714286120e+01
4.089999999999999858e+01 5.214285714285714590e+01
4.095000000000000284e+01 5.285714285714286120e+01
4.100000000000000000e+01 5.142857142857142350e+01
4.104999999999999716e+01 5.071428571428570820e+01
4.110000000000000142e+01 5.214285714285714590e+01
4.114999999999999858e+01 5.214285714285714590e+01
4.120000000000000284e+01 5.214285714285714590e+01
4.125000000000000000e+01 5.000000000000000000e+01
4.129999999999999716e+01 4.928571428571429180e+01
4.135000000000000142e+01 5.142857142857142350e+01
4.139999999999999858e+01 5.071428571428570820e+01
4.145000000000000284e+01 5.285714285714286120e+01
4.150000000000000000e+01 5.285714285714286120e+01
4.154999999999999716e+01 5.285714285714286120e+01
4.160000000000000142e+01 5.214285714285714590e+01
4.164999999999999858e+01 5.285714285714286120e+01
4.170000000000000284e+01 5.357142857142856940e+01
4.175000000000000000e+01 5.285714285714286120e+01
4.179999999999999716e+01 5.142857142857142350e+01
4.185000000000000142e+01 5.357142857142856940e+01
4.189999999999999858e+01 5.214285714285714590e+01
4.195000000000000284e+01 5.071428571428570820e+01
4.200000000000000000e+01 5.000000000000000000e+01
4.204999999999999716e+01 5.428571428571428470e+01
4.210000000000000142e+01 5.357142857142856940e+01
4.214999999999999858e+01 5.428571428571428470e+01
4.220000000000000284e+01 5.214285714285714590e+01
4.225000000000000000e+01 5.500000000000000711e+01
4.229999999999999716e+01 5.285714285714286120e+01
4.235000000000000142e+01 5.214285714285714590e+01
4.239999999999999858e+01 5.000000000000000000e+01
4.245000000000000284e+01 4.857142857142856940e+01
4.250000000000000000e+01 5.000000000000000000e+01
4.254999999999999716e+01 5.000000000000000000e+01
4.260000000000000142e+01 5.357142857142856940e+01
4.264999999999999858e+01 4.928571428571429180e+01
4.270000000000000284e+01 5.000000000000000000e+01
4.275000000000000000e+01 4.928571428571429180e+01
4.279999999999999716e+01 5.285714285714286120e+01
4.285000000000000142e+01 5.214285714285714590e+01
4.289999999999999858e+01 5.071428571428570820e+01
4.295000000000000284e+01 5.285714285714286120e+01
4.300000000000000000e+01 5.071428571428570820e+01
4.304999999999999716e+01 5.000000000000000000e+01
4.310000000000000142e+01 5.071428571428570820e+01
4.314999999999999858e+01 5.285714285714286120e+01
4.320000000000000284e+01 5.142857142857142350e+01
4.325000000000000000e+01 5.357142857142856940e+01
4.329999999999999716e+01 5.285714285714286120e+01
4.335000000000000142e+01 5.285714285714286120e+01
4.339999999999999858e+01 5.285714285714286120e+01
4.345000000000000284e+01 5.214285714285714590e+01
4.350000000000000000e+01 5.071428571428570820e+01
4.354999999999999716e+01 5.214285714285714590e+01
4.360000000000000142e+01 5.214285714285714590e+01
4.364999999999999858e+01 4.928571428571429180e+01
4.370000000000000284e+01 5.000000000000000000e+01
4.375000000000000000e+01 5.285714285714286120e+01
4.379999999999999716e+01 5.214285714285714590e+01
4.385000000000000142e+01 5.285714285714286120e+01
4.389999999999999858e+01 5.071428571428570820e+01
4.395000000000000284e+01 4.857142857142856940e+01
4.400000000000000000e+01 4.857142857142856940e+01
4.404999999999999716e+01 5.285714285714286120e+01
4.410000000000000142e+01 5.285714285714286120e+01
4.414999999999999858e+01 5.285714285714286120e+01
4.420000000000000284e+01 5.285714285714286120e+01
4.425000000000000000e+01 5.000000000000000000e+01
4.429999999999999716e+01 5.285714285714286120e+01
4.435000000000000142e+01 5.285714285714286120e+01
4.439999999999999858e+01 5.071428571428570820e+01
4.445000000000000284e+01 5.357142857142856940e+01
4.450000000000000000e+01 5.357142857142856940e+01
4.454999999999999716e+01 5.214285714285714590e+01
4.460000000000000142e+01 5.214285714285714590e+01
4.464999999999999858e+01 5.285714285714286120e+01
4.470000000000000284e+01 5.428571428571428470e+01
4.475000000000000000e+01 5.571428571428571530e+01
4.479999999999999716e+01 5.428571428571428470e+01
4.485000000000000142e+01 5.428571428571428470e+01
4.489999999999999858e+01 5.428571428571428470e+01
4.495000000000000284e+01 5.214285714285714590e+01
4.500000000000000000e+01 5.285714285714286120e+01
4.504999999999999716e+01 5.500000000000000711e+01
4.510000000000000142e+01 5.285714285714286120e+01
4.514999999999999858e+01 5.214285714285714590e+01
4.520000000000000284e+01 5.285714285714286120e+01
4.525000000000000000e+01 5.285714285714286120e+01
4.529999999999999716e+01 5.214285714285714590e+01
4.535000000000000142e+01 5.285714285714286120e+01
4.539999999999999858e+01 5.285714285714286120e+01
4.545000000000000284e+01 5.428571428571428470e+01
4.550000000000000000e+01 5.357142857142856940e+01
4.554999999999999716e+01 5.428571428571428470e+01
4.560000000000000142e+01 5.428571428571428470e+01
4.564999999999999858e+01 5.357142857142856940e+01
4.570000000000000284e+01 5.500000000000000711e+01
4.575000000000000000e+01 5.500000000000000711e+01
4.579999999999999716e+01 5.285714285714286120e+01
4.585000000000000142e+01 4.785714285714286120e+01
4.589999999999999858e+01 5.000000000000000000e+01
4.595000000000000284e+01 5.357142857142856940e+01
4.600000000000000000e+01 5.285714285714286120e+01
4.604999999999999716e+01 5.214285714285714590e+01
4.610000000000000142e+01 5.071428571428570820e+01
4.614999999999999858e+01 5.071428571428570820e+01
4.620000000000000284e+01 5.000000000000000000e+01
4.625000000000000000e+01 5.357142857142856940e+01
4.629999999999999716e+01 4.928571428571429180e+01
4.635000000000000142e+01 5.000000000000000000e+01
4.639999999999999858e+01 5.285714285714286120e+01
4.645000000000000284e+01 5.214285714285714590e+01
4.650000000000000000e+01 5.357142857142856940e+01
4.654999999999999716e+01 5.285714285714286120e+01
4.660000000000000142e+01 5.357142857142856940e+01
4.664999999999999858e+01 5.357142857142856940e+01
4.670000000000000284e+01 5.285714285714286120e+01
4.675000000000000000e+01 5.428571428571428470e+01
4.679999999999999716e+01 5.571428571428571530e+01
4.685000000000000142e+01 5.285714285714286120e+01
4.689999999999999858e+01 5.142857142857142350e+01
4.695000000000000284e+01 5.142857142857142350e+01
4.700000000000000000e+01 5.071428571428570820e+01
4.704999999999999716e+01 5.214285714285714590e+01
4.710000000000000142e+01 5.142857142857142350e+01
4.714999999999999858e+01 5.214285714285714590e+01
4.720000000000000284e+01 5.142857142857142350e+01
4.725000000000000000e+01 5.000000000000000000e+01
4.729999999999999716e+01 5.214285714285714590e+01
4.735000000000000142e+01 5.357142857142856940e+01
4.739999999999999858e+01 5.142857142857142350e+01
4.745000000000000284e+01 5.142857142857142350e+01
4.750000000000000000e+01 5.142857142857142350e+01
4.754999999999999716e+01 5.071428571428570820e+01
4.760000000000000142e+01 5.000000000000000000e+01
4.764999999999999858e+01 5.214285714285714590e+01
4.770000000000000284e+01 5.071428571428570820e+01
4.775000000000000000e+01 5.071428571428570820e+01
4.779999999999999716e+01 5.071428571428570820e+01
4.785000000000000142e+01 5.142857142857142350e+01
4.789999999999999858e+01 4.928571428571429180e+01
4.795000000000000284e+01 4.928571428571429180e+01
4.800000000000000000e+01 5.142857142857142350e+01
4.804999999999999716e+01 5.142857142857142350e+01
4.810000000000000142e+01 5.214285714285714590e+01
4.814999999999999858e+01 4.857142857142856940e+01
4.820000000000000284e+01 5.071428571428570820e+01
4.825000000000000000e+01 4.785714285714286120e+01
4.829999999999999716e+01 4.928571428571429180e+01
4.835000000000000142e+01 5.071428571428570820e+01
4.839999999999999858e+01 5.357142857142856940e+01
4.845000000000000284e+01 5.142857142857142350e+01
4.850000000000000000e+01 5.214285714285714590e+01
4.854999999999999716e+01 5.071428571428570820e+01
4.860000000000000142e+01 5.071428571428570820e+01
4.864999999999999858e+01 4.928571428571429180e+01
4.870000000000000284e+01 5.071428571428570820e+01
4.875000000000000000e+01 4.785714285714286120e+01
4.879999999999999716e+01 5.071428571428570820e+01
4.885000000000000142e+01 5.357142857142856940e+01
4.889999999999999858e+01 4.857142857142856940e+01
4.895000000000000284e+01 5.214285714285714590e+01
4.900000000000000000e+01 5.071428571428570820e+01
4.904999999999999716e+01 5.285714285714286120e+01
4.910000000000000142e+01 5.285714285714286120e+01
4.914999999999999858e+01 5.285714285714286120e+01
4.920000000000000284e+01 4.857142857142856940e+01
4.925000000000000000e+01 4.642857142857143060e+01
4.929999999999999716e+01 5.071428571428570820e+01
4.935000000000000142e+01 5.214285714285714590e+01
4.939999999999999858e+01 5.285714285714286120e+01
4.945000000000000284e+01 5.071428571428570820e+01
4.950000000000000000e+01 5.000000000000000000e+01
4.954999999999999716e+01 5.000000000000000000e+01
4.960000000000000142e+01 4.642857142857143060e+01
4.964999999999999858e+01 4.928571428571429180e+01
4.970000000000000284e+01 4.928571428571429180e+01
4.975000000000000000e+01 4.571428571428571530e+01
4.979999999999999716e+01 4.500000000000000000e+01
4.985000000000000142e+01 5.000000000000000000e+01
4.989999999999999858e+01 4.571428571428571530e+01
4.995000000000000284e+01 4.428571428571428470e+01
5.000000000000000000e+01 4.785714285714286120e+01
5.004999999999999716e+01 4.857142857142856940e+01
5.010000000000000142e+01 4.500000000000000000e+01
5.014999999999999858e+01 4.642857142857143060e+01
5.020000000000000284e+01 4.214285714285714590e+01
5.025000000000000000e+01 4.785714285714286120e+01
5.029999999999999716e+01 4.214285714285714590e+01
5.035000000000000142e+01 4.500000000000000000e+01
5.039999999999999858e+01 4.357142857142856940e+01
5.045000000000000284e+01 4.642857142857143060e+01
5.050000000000000000e+01 4.857142857142856940e+01
5.054999999999999716e+01 4.928571428571429180e+01
5.060000000000000142e+01 4.714285714285713880e+01
5.064999999999999858e+01 5.000000000000000000e+01
5.070000000000000284e+01 4.571428571428571530e+01
5.075000000000000000e+01 4.928571428571429180e+01
5.079999999999999716e+01 5.000000000000000000e+01
5.085000000000000142e+01 4.857142857142856940e+01
5.089999999999999858e+01 4.928571428571429180e+01
5.095000000000000284e+01 4.928571428571429180e+01
5.100000000000000000e+01 5.214285714285714590e+01
5.104999999999999716e+01 4.642857142857143060e+01
5.110000000000000142e+01 4.785714285714286120e+01
5.114999999999999858e+01 4.571428571428571530e+01
5.120000000000000284e+01 4.571428571428571530e+01
5.125000000000000000e+01 4.785714285714286120e+01
5.129999999999999716e+01 4.785714285714286120e+01
5.135000000000000142e+01 4.714285714285713880e+01
5.139999999999999858e+01 4.857142857142856940e+01
5.145000000000000284e+01 4.857142857142856940e+01
5.150000000000000000e+01 5.000000000000000000e+01
5.154999999999999716e+01 4.571428571428571530e+01
5.160000000000000142e+01 4.571428571428571530e+01
5.164999999999999858e+01 4.714285714285713880e+01
5.170000000000000284e+01 4.642857142857143060e+01
5.175000000000000000e+01 4.500000000000000000e+01
5.179999999999999716e+01 4.357142857142856940e+01
5.185000000000000142e+01 4.642857142857143060e+01
5.189999999999999858e+01 4.642857142857143060e+01
5.195000000000000284e+01 4.571428571428571530e+01
5.200000000000000000e+01 4.357142857142856940e+01
5.204999999999999716e+01 4.500000000000000000e+01
5.210000000000000142e+01 4.214285714285714590e+01
5.214999999999999858e+01 4.428571428571428470e+01
5.220000000000000284e+01 4.428571428571428470e+01
5.225000000000000000e+01 4.857142857142856940e+01
5.229999999999999716e+01 4.428571428571428470e+01
5.235000000000000142e+01 4.357142857142856940e+01
5.239999999999999858e+01 4.357142857142856940e+01
5.245000000000000284e+01 4.500000000000000000e+01
5.250000000000000000e+01 4.714285714285713880e+01
5.254999999999999716e+01 4.785714285714286120e+01
5.260000000000000142e+01 4.857142857142856940e+01
5.264999999999999858e+01 4.714285714285713880e+01
5.270000000000000284e+01 4.857142857142856940e+01
5.275000000000000000e+01 4.785714285714286120e+01
5.279999999999999716e+01 4.785714285714286120e+01
5.285000000000000142e+01 4.857142857142856940e+01
5.289999999999999858e+01 4.642857142857143060e+01
5.295000000000000284e+01 4.571428571428571530e+01
5.300000000000000000e+01 4.714285714285713880e+01
5.304999999999999716e+01 4.642857142857143060e+01
5.310000000000000142e+01 4.785714285714286120e+01
5.314999999999999858e+01 4.857142857142856940e+01
5.320000000000000284e+01 4.857142857142856940e+01
5.325000000000000000e+01 4.642857142857143060e+01
5.329999999999999716e+01 4.642857142857143060e+01
5.335000000000000142e+01 4.857142857142856940e+01
5.339999999999999858e+01 4.785714285714286120e+01
5.345000000000000284e+01 4.642857142857143060e+01
5.350000000000000000e+01 4.642857142857143060e+01
5.354999999999999716e+01 4.857142857142856940e+01
5.360000000000000142e+01 4.714285714285713880e+01
5.364999999999999858e+01 4.928571428571429180e+01
5.370000000000000284e+01 4.785714285714286120e+01
5.375000000000000000e+01 4.857142857142856940e+01
5.379999999999999716e+01 4.714285714285713880e+01
5.385000000000000142e+01 4.857142857142856940e+01
5.389999999999999858e+01 4.714285714285713880e+01
5.395000000000000284e+01 4.357142857142856940e+01
5.400000000000000000e+01 4.714285714285713880e+01
5.404999999999999716e+01 4.714285714285713880e+01
5.410000000000000142e+01 4.785714285714286120e+01
5.414999999999999858e+01 4.642857142857143060e+01
5.420000000000000284e+01 4.785714285714286120e+01
5.425000000000000000e+01 4.785714285714286120e+01
5.429999999999999716e+01 4.642857142857143060e+01
5.435000000000000142e+01 4.714285714285713880e+01
5.439999999999999858e+01 4.642857142857143060e+01
5.445000000000000284e+01 4.642857142857143060e+01
5.450000000000000000e+01 4.785714285714286120e+01
5.454999999999999716e+01 4.857142857142856940e+01
5.460000000000000142e+01 4.571428571428571530e+01
5.464999999999999858e+01 4.785714285714286120e+01
5.470000000000000284e+01 4.785714285714286120e+01
5.475000000000000000e+01 4.714285714285713880e+01
5.479999999999999716e+01 4.857142857142856940e+01
5.485000000000000142e+01 5.142857142857142350e+01
5.489999999999999858e+01 4.714285714285713880e+01
5.495000000000000284e+01 4.642857142857143060e+01
5.500000000000000000e+01 4.714285714285713880e+01
5.504999999999999716e+01 4.428571428571428470e+01
5.510000000000000142e+01 4.785714285714286120e+01
5.514999999999999858e+01 4.357142857142856940e+01
5.520000000000000284e+01 4.285714285714285410e+01
5.525000000000000000e+01 4.357142857142856940e+01
5.529999999999999716e+01 4.571428571428571530e+01
5.535000000000000142e+01 4.428571428571428470e+01
5.539999999999999858e+01 4.571428571428571530e+01
5.545000000000000284e+01 4.928571428571429180e+01
5.550000000000000000e+01 4.428571428571428470e+01
5.554999999999999716e+01 4.928571428571429180e+01
5.560000000000000142e+01 4.928571428571429180e+01
5.564999999999999858e+01 4.642857142857143060e+01
5.570000000000000284e+01 4.857142857142856940e+01
5.575000000000000000e+01 5.071428571428570820e+01
5.579999999999999716e+01 5.071428571428570820e+01
5.585000000000000142e+01 4.714285714285713880e+01
5.589999999999999858e+01 4.785714285714286120e+01
5.595000000000000284e+01 4.428571428571428470e+01
5.600000000000000000e+01 4.571428571428571530e+01
5.604999999999999716e+01 4.714285714285713880e+01
5.610000000000000142e+01 4.857142857142856940e+01
5.614999999999999858e+01 4.571428571428571530e+01
5.620000000000000284e+01 5.071428571428570820e+01
5.625000000000000000e+01 4.785714285714286120e+01
5.629999999999999716e+01 4.785714285714286120e+01
5.635000000000000142e+01 5.500000000000000711e+01
5.639999999999999858e+01 4.714285714285713880e+01
5.645000000000000284e+01 4.857142857142856940e+01
5.650000000000000000e+01 4.500000000000000000e+01
5.654999999999999716e+01 4.785714285714286120e+01
5.660000000000000142e+01 5.071428571428570820e+01
5.664999999999999858e+01 4.928571428571429180e+01
5.670000000000000284e+01 4.571428571428571530e+01
5.675000000000000000e+01 5.142857142857142350e+01
5.679999999999999716e+01 4.928571428571429180e+01
5.685000000000000142e+01 4.571428571428571530e+01
5.689999999999999858e+01 5.142857142857142350e+01
5.695000000000000284e+01 4.928571428571429180e+01
5.700000000000000000e+01 4.857142857142856940e+01
5.704999999999999716e+01 5.071428571428570820e+01
5.710000000000000142e+01 5.071428571428570820e+01
5.714999999999999858e+01 5.000000000000000000e+01
5.720000000000000284e+01 4.785714285714286120e+01
5.725000000000000000e+01 4.857142857142856940e+01
5.729999999999999716e+01 4.571428571428571530e+01
5.735000000000000142e+01 4.642857142857143060e+01
5.739999999999999858e+01 5.071428571428570820e+01
5.745000000000000284e+01 4.928571428571429180e+01
5.750000000000000000e+01 4.714285714285713880e+01
5.754999999999999716e+01 5.285714285714286120e+01
5.760000000000000142e+01 4.857142857142856940e+01
5.764999999999999858e+01 5.142857142857142350e+01
5.770000000000000284e+01 4.785714285714286120e+01
5.775000000000000000e+01 4.642857142857143060e+01
5.779999999999999716e+01 4.857142857142856940e+01
5.785000000000000142e+01 5.142857142857142350e+01
5.789999999999999858e+01 4.714285714285713880e+01
5.795000000000000284e+01 4.857142857142856940e+01
5.800000000000000000e+01 4.857142857142856940e+01
5.804999999999999716e+01 4.857142857142856940e+01
5.810000000000000142e+01 4.928571428571429180e+01
5.814999999999999858e+01 4.857142857142856940e+01
5.820000000000000284e+01 4.857142857142856940e+01
5.825000000000000000e+01 4.785714285714286120e+01
5.829999999999999716e+01 4.857142857142856940e+01
5.835000000000000142e+01 4.857142857142856940e+01
5.839999999999999858e+01 4.785714285714286120e+01
5.845000000000000284e+01 4.857142857142856940e+01
5.850000000000000000e+01 4.642857142857143060e+01
5.854999999999999716e+01 4.571428571428571530e+01
5.860000000000000142e+01 4.714285714285713880e+01
5.864999999999999858e+01 5.000000000000000000e+01
5.870000000000000284e+01 5.000000000000000000e+01
5.875000000000000000e+01 4.785714285714286120e+01
5.879999999999999716e+01 4.642857142857143060e+01
5.885000000000000142e+01 4.785714285714286120e+01
5.889999999999999858e+01 4.142857142857143060e+01
5.895000000000000284e+01 4.500000000000000000e+01
5.900000000000000000e+01 4.642857142857143060e+01
5.904999999999999716e+01 4.857142857142856940e+01
5.910000000000000142e+01 4.428571428571428470e+01
5.914999999999999858e+01 4.642857142857143060e+01
5.920000000000000284e+01 4.571428571428571530e+01
5.925000000000000000e+01 4.714285714285713880e+01
5.929999999999999716e+01 4.500000000000000000e+01
5.935000000000000142e+01 4.714285714285713880e+01
5.939999999999999858e+01 4.857142857142856940e+01
5.945000000000000284e+01 4.500000000000000000e+01
5.950000000000000000e+01 4.428571428571428470e+01
5.954999999999999716e+01 4.857142857142856940e+01
5.960000000000000142e+01 4.857142857142856940e+01
5.964999999999999858e+01 4.642857142857143060e+01
5.970000000000000284e+01 4.571428571428571530e+01
5.975000000000000000e+01 4.785714285714286120e+01
5.979999999999999716e+01 4.642857142857143060e+01
5.985000000000000142e+01 4.857142857142856940e+01
5.989999999999999858e+01 4.857142857142856940e+01
5.995000000000000284e+01 5.000000000000000000e+01
6.000000000000000000e+01 4.714285714285713880e+01
6.004999999999999716e+01 4.785714285714286120e+01
6.010000000000000142e+01 4.571428571428571530e+01
6.014999999999999858e+01 4.857142857142856940e+01
6.020000000000000284e+01 5.000000000000000000e+01
6.025000000000000000e+01 4.785714285714286120e+01
6.029999999999999716e+01 4.500000000000000000e+01
6.035000000000000142e+01 4.714285714285713880e+01
6.039999999999999858e+01 4.571428571428571530e+01
6.045000000000000284e+01 4.785714285714286120e+01
6.050000000000000000e+01 4.571428571428571530e+01
6.054999999999999716e+01 4.714285714285713880e+01
6.060000000000000142e+01 4.642857142857143060e+01
6.064999999999999858e+01 4.642857142857143060e+01
6.070000000000000284e+01 4.357142857142856940e+01
6.075000000000000000e+01 4.428571428571428470e+01
6.079999999999999716e+01 4.428571428571428470e+01
6.085000000000000142e+01 4.428571428571428470e+01
6.089999999999999858e+01 4.714285714285713880e+01
6.095000000000000284e+01 4.785714285714286120e+01
6.100000000000000000e+01 4.785714285714286120e+01
6.104999999999999716e+01 4.928571428571429180e+01
6.110000000000000142e+01 4.357142857142856940e+01
6.114999999999999858e+01 4.142857142857143060e+01
6.120000000000000284e+01 5.142857142857142350e+01
6.125000000000000000e+01 4.642857142857143060e+01
6.129999999999999716e+01 4.928571428571429180e+01
6.135000000000000142e+01 4.642857142857143060e+01
6.139999999999999858e+01 4.857142857142856940e+01
6.145000000000000284e+01 4.571428571428571530e+01
6.150000000000000000e+01 5.071428571428570820e+01
6.154999999999999716e+01 4.928571428571429180e+01
6.160000000000000142e+01 5.071428571428570820e+01
6.164999999999999858e+01 4.785714285714286120e+01
6.170000000000000284e+01 5.214285714285714590e+01
6.175000000000000000e+01 4.714285714285713880e+01
6.179999999999999716e+01 4.857142857142856940e+01
6.185000000000000142e+01 4.785714285714286120e+01
6.189999999999999858e+01 4.785714285714286120e+01
6.195000000000000284e+01 5.071428571428570820e+01
6.200000000000000000e+01 5.142857142857142350e+01
6.204999999999999716e+01 5.071428571428570820e+01
6.210000000000000142e+01 4.857142857142856940e+01
6.214999999999999858e+01 4.928571428571429180e+01
6.220000000000000284e+01 4.928571428571429180e+01
6.225000000000000000e+01 5.071428571428570820e+01
6.229999999999999716e+01 5.142857142857142350e+01
6.235000000000000142e+01 5.142857142857142350e+01
6.239999999999999858e+01 4.785714285714286120e+01
6.245000000000000284e+01 5.285714285714286120e+01
6.250000000000000000e+01 5.071428571428570820e+01
6.254999999999999716e+01 4.857142857142856940e+01
6.260000000000000142e+01 4.857142857142856940e+01
6.264999999999999858e+01 4.785714285714286120e+01
6.270000000000000284e+01 4.714285714285713880e+01
6.275000000000000000e+01 4.785714285714286120e+01
6.279999999999999716e+01 4.785714285714286120e+01
6.285000000000000142e+01 5.000000000000000000e+01
6.289999999999999858e+01 4.785714285714286120e+01
6.295000000000000284e+01 4.785714285714286120e+01
6.300000000000000000e+01 4.785714285714286120e+01
6.304999999999999716e+01 5.000000000000000000e+01
6.310000000000000142e+01 5.000000000000000000e+01
6.314999999999999858e+01 4.928571428571429180e+01
6.320000000000000284e+01 4.714285714285713880e+01
6.325000000000000000e+01 5.000000000000000000e+01
6.329999999999999716e+01 5.071428571428570820e+01
6.335000000000000142e+01 4.857142857142856940e+01
6.339999999999999858e+01 5.071428571428570820e+01
6.345000000000000284e+01 5.142857142857142350e+01
6.350000000000000000e+01 5.071428571428570820e+01
6.354999999999999716e+01 4.857142857142856940e+01
6.360000000000000142e+01 5.071428571428570820e+01
6.364999999999999858e+01 4.500000000000000000e+01
6.370000000000000284e+01 4.642857142857143060e+01
6.375000000000000000e+01 4.642857142857143060e+01
6.379999999999999716e+01 4.785714285714286120e+01
6.385000000000000142e+01 4.785714285714286120e+01
6.389999999999999858e+01 4.714285714285713880e+01
6.395000000000000284e+01 4.857142857142856940e+01
6.400000000000000000e+01 4.785714285714286120e+01
6.404999999999999716e+01 4.857142857142856940e+01
6.409999999999999432e+01 5.000000000000000000e+01
6.415000000000000568e+01 4.857142857142856940e+01
6.420000000000000284e+01 4.785714285714286120e+01
6.425000000000000000e+01 5.071428571428570820e+01
6.429999999999999716e+01 5.428571428571428470e+01
6.434999999999999432e+01 5.214285714285714590e+01
6.440000000000000568e+01 5.000000000000000000e+01
6.445000000000000284e+01 4.785714285714286120e+01
6.450000000000000000e+01 5.214285714285714590e+01
6.454999999999999716e+01 4.785714285714286120e+01
6.459999999999999432e+01 5.500000000000000711e+01
6.465000000000000568e+01 5.000000000000000000e+01
6.470000000000000284e+01 5.357142857142856940e+01
6.475000000000000000e+01 5.428571428571428470e+01
6.479999999999999716e+01 5.285714285714286120e+01
6.484999999999999432e+01 5.214285714285714590e+01
6.490000000000000568e+01 5.357142857142856940e+01
6.495000000000000284e+01 5.357142857142856940e+01
6.500000000000000000e+01 5.142857142857142350e+01
6.504999999999999716e+01 5.428571428571428470e+01
6.509999999999999432e+01 5.214285714285714590e+01
6.515000000000000568e+01 5.357142857142856940e+01
6.520000000000000284e+01 5.071428571428570820e+01
6.525000000000000000e+01 5.214285714285714590e+01
6.529999999999999716e+01 5.000000000000000000e+01
6.534999999999999432e+01 4.857142857142856940e+01
6.540000000000000568e+01 5.000000000000000000e+01
6.545000000000000284e+01 5.214285714285714590e+01
6.550000000000000000e+01 5.214285714285714590e+01
6.554999999999999716e+01 5.142857142857142350e+01
6.559999999999999432e+01 5.071428571428570820e+01
6.565000000000000568e+01 5.214285714285714590e+01
6.570000000000000284e+01 5.214285714285714590e+01
6.575000000000000000e+01 5.000000000000000000e+01
6.579999999999999716e+01 5.142857142857142350e+01
6.584999999999999432e+01 5.071428571428570820e+01
6.590000000000000568e+01 4.857142857142856940e+01
6.595000000000000284e+01 5.000000000000000000e+01
6.600000000000000000e+01 5.357142857142856940e+01
6.604999999999999716e+01 4.857142857142856940e+01
6.609999999999999432e+01 5.000000000000000000e+01
6.615000000000000568e+01 5.214285714285714590e+01
6.620000000000000284e+01 5.000000000000000000e+01
6.625000000000000000e+01 5.071428571428570820e+01
6.629999999999999716e+01 4.928571428571429180e+01
6.634999999999999432e+01 5.000000000000000000e+01
6.640000000000000568e+01 4.642857142857143060e+01
6.645000000000000284e+01 4.857142857142856940e+01
6.650000000000000000e+01 5.071428571428570820e+01
6.654999999999999716e+01 5.071428571428570820e+01
6.659999999999999432e+01 5.142857142857142350e+01
6.665000000000000568e+01 4.642857142857143060e+01
6.670000000000000284e+01 4.857142857142856940e+01
6.675000000000000000e+01 4.857142857142856940e+01
6.679999999999999716e+01 4.928571428571429180e+01
6.684999999999999432e+01 4.928571428571429180e+01
6.690000000000000568e+01 5.071428571428570820e+01
6.695000000000000284e+01 5.071428571428570820e+01
6.700000000000000000e+01 5.071428571428570820e+01
6.704999999999999716e+01 5.000000000000000000e+01
6.709999999999999432e+01 5.285714285714286120e+01
6.715000000000000568e+01 5.214285714285714590e+01
6.720000000000000284e+01 5.000000000000000000e+01
6.725000000000000000e+01 4.857142857142856940e+01
6.729999999999999716e+01 5.285714285714286120e+01
6.734999999999999432e+01 5.285714285714286120e+01
6.740000000000000568e+01 5.142857142857142350e+01
6.745000000000000284e+01 4.714285714285713880e+01
6.750000000000000000e+01 5.214285714285714590e+01
6.754999999999999716e+01 5.142857142857142350e+01
6.759999999999999432e+01 5.142857142857142350e+01
6.765000000000000568e+01 5.142857142857142350e+01
6.770000000000000284e+01 4.785714285714286120e+01
6.775000000000000000e+01 5.214285714285714590e+01
6.779999999999999716e+01 5.142857142857142350e+01
6.784999999999999432e+01 5.214285714285714590e+01
6.790000000000000568e+01 5.357142857142856940e+01
6.795000000000000284e+01 5.285714285714286120e+01
6.800000000000000000e+01 5.357142857142856940e+01
6.804999999999999716e+01 5.285714285714286120e+01
6.809999999999999432e+01 5.285714285714286120e+01
6.815000000000000568e+01 5.000000000000000000e+01
6.820000000000000284e+01 5.214285714285714590e+01
6.825000000000000000e+01 5.142857142857142350e+01
6.829999999999999716e+01 5.142857142857142350e+01
6.834999999999999432e+01 5.000000000000000000e+01
6.840000000000000568e+01 5.071428571428570820e+01
6.845000000000000284e+01 5.000000000000000000e+01
6.850000000000000000e+01 4.928571428571429180e+01
6.854999999999999716e+01 4.785714285714286120e+01
6.859999999999999432e+01 4.714285714285713880e+01
6.865000000000000568e+01 5.214285714285714590e+01
6.870000000000000284e+01 4.928571428571429180e+01
6.875000000000000000e+01 5.214285714285714590e+01
6.879999999999999716e+01 5.071428571428570820e+01
6.884999999999999432e+01 5.142857142857142350e+01
6.890000000000000568e+01 5.357142857142856940e+01
6.895000000000000284e+01 5.285714285714286120e+01
6.900000000000000000e+01 5.142857142857142350e+01
6.904999999999999716e+01 5.071428571428570820e+01
6.909999999999999432e+01 4.714285714285713880e+01
6.915000000000000568e+01 4.928571428571429180e+01
6.920000000000000284e+01 5.000000000000000000e+01
6.925000000000000000e+01 5.000000000000000000e+01
6.929999999999999716e+01 5.000000000000000000e+01
6.934999999999999432e+01 4.857142857142856940e+01
6.940000000000000568e+01 5.142857142857142350e+01
6.945000000000000284e+01 4.857142857142856940e+01
6.950000000000000000e+01 5.214285714285714590e+01
6.954999999999999716e+01 4.714285714285713880e+01
6.959999999999999432e+01 5.000000000000000000e+01
6.965000000000000568e+01 5.285714285714286120e+01
6.970000000000000284e+01 4.785714285714286120e+01
6.975000000000000000e+01 4.928571428571429180e+01
6.979999999999999716e+01 5.000000000000000000e+01
6.984999999999999432e+01 4.714285714285713880e+01
6.990000000000000568e+01 4.785714285714286120e+01
6.995000000000000284e+01 5.000000000000000000e+01
7.000000000000000000e+01 4.857142857142856940e+01
7.004999999999999716e+01 5.214285714285714590e+01
7.009999999999999432e+01 4.928571428571429180e+01
7.015000000000000568e+01 5.214285714285714590e+01
7.020000000000000284e+01 5.000000000000000000e+01
7.025000000000000000e+01 4.642857142857143060e+01
7.029999999999999716e+01 5.000000000000000000e+01
7.034999999999999432e+01 5.000000000000000000e+01
7.040000000000000568e+01 4.714285714285713880e+01
7.045000000000000284e+01 5.000000000000000000e+01
7.050000000000000000e+01 4.785714285714286120e+01
7.054999999999999716e+01 5.000000000000000000e+01
7.059999999999999432e+01 5.000000000000000000e+01
7.065000000000000568e+01 5.285714285714286120e+01
7.070000000000000284e+01 4.714285714285713880e+01
7.075000000000000000e+01 4.857142857142856940e+01
7.079999999999999716e+01 5.142857142857142350e+01
7.084999999999999432e+01 4.928571428571429180e+01
7.090000000000000568e+01 4.928571428571429180e+01
7.095000000000000284e+01 5.000000000000000000e+01
7.100000000000000000e+01 5.000000000000000000e+01
7.104999999999999716e+01 5.071428571428570820e+01
7.109999999999999432e+01 5.000000000000000000e+01
7.115000000000000568e+01 5.000000000000000000e+01
7.120000000000000284e+01 5.000000000000000000e+01
7.125000000000000000e+01 5.000000000000000000e+01
7.129999999999999716e+01 5.214285714285714590e+01
7.134999999999999432e+01 5.071428571428570820e+01
7.140000000000000568e+01 4.785714285714286120e+01
7.145000000000000284e+01 5.000000000000000000e+01
7.150000000000000000e+01 5.000000000000000000e+01
7.154999999999999716e+01 5.000000000000000000e+01
7.159999999999999432e+01 4.928571428571429180e+01
7.165000000000000568e+01 4.714285714285713880e+01
7.170000000000000284e+01 5.071428571428570820e+01
7.175000000000000000e+01 4.928571428571429180e+01
7.179999999999999716e+01 5.214285714285714590e+01
7.184999999999999432e+01 5.214285714285714590e+01
7.190000000000000568e+01 5.214285714285714590e+01
7.195000000000000284e+01 5.071428571428570820e+01
7.200000000000000000e+01 4.857142857142856940e+01
7.204999999999999716e+01 4.928571428571429180e+01
7.209999999999999432e+01 5.214285714285714590e+01
7.215000000000000568e+01 5.000000000000000000e+01
7.220000000000000284e+01 5.285714285714286120e+01
7.225000000000000000e+01 5.071428571428570820e+01
7.229999999999999716e+01 5.428571428571428470e+01
7.234999999999999432e+01 5.428571428571428470e+01
7.240000000000000568e+01 5.357142857142856940e+01
7.245000000000000284e+01 5.000000000000000000e+01
7.250000000000000000e+01 5.142857142857142350e+01
7.254999999999999716e+01 5.142857142857142350e+01
7.259999999999999432e+01 5.214285714285714590e+01
7.265000000000000568e+01 5.285714285714286120e+01
7.270000000000000284e+01 5.214285714285714590e+01
7.275000000000000000e+01 5.214285714285714590e+01
7.279999999999999716e+01 4.785714285714286120e+01
7.284999999999999432e+01 5.000000000000000000e+01
7.290000000000000568e+01 5.000000000000000000e+01
7.295000000000000284e+01 5.000000000000000000e+01
7.300000000000000000e+01 4.857142857142856940e+01
7.304999999999999716e+01 5.214285714285714590e+01
7.309999999999999432e+01 4.857142857142856940e+01
7.315000000000000568e+01 4.928571428571429180e+01
7.320000000000000284e+01 5.071428571428570820e+01
7.325000000000000000e+01 5.142857142857142350e+01
7.329999999999999716e+01 5.285714285714286120e+01
7.334999999999999432e+01 4.857142857142856940e+01
7.340000000000000568e+01 4.785714285714286120e+01
7.345000000000000284e+01 4.785714285714286120e+01
7.350000000000000000e+01 5.214285714285714590e+01
7.354999999999999716e+01 5.000000000000000000e+01
7.359999999999999432e+01 4.857142857142856940e+01
7.365000000000000568e+01 4.714285714285713880e+01
7.370000000000000284e+01 4.857142857142856940e+01
7.375000000000000000e+01 4.785714285714286120e+01
7.379999999999999716e+01 5.071428571428570820e+01
7.384999999999999432e+01 4.714285714285713880e+01
7.390000000000000568e+01 4.714285714285713880e+01
7.395000000000000284e+01 4.857142857142856940e+01
7.400000000000000000e+01 4.857142857142856940e+01
7.404999999999999716e+01 4.714285714285713880e+01
7.409999999999999432e+01 4.928571428571429180e+01
7.415000000000000568e+01 4.642857142857143060e+01
7.420000000000000284e+01 4.928571428571429180e+01
7.425000000000000000e+01 4.428571428571428470e+01
7.429999999999999716e+01 4.928571428571429180e+01
7.434999999999999432e+01 4.714285714285713880e+01
7.440000000000000568e+01 4.785714285714286120e+01
7.445000000000000284e+01 4.857142857142856940e+01
7.450000000000000000e+01 4.785714285714286120e+01
7.454999999999999716e+01 4.785714285714286120e+01
7.459999999999999432e+01 5.071428571428570820e+01
7.465000000000000568e+01 4.857142857142856940e+01
7.470000000000000284e+01 4.500000000000000000e+01
7.475000000000000000e+01 4.714285714285713880e+01
7.479999999999999716e+01 4.785714285714286120e+01
7.484999999999999432e+01 4.857142857142856940e+01
7.490000000000000568e+01 4.571428571428571530e+01
7.495000000000000284e+01 4.785714285714286120e+01
7.500000000000000000e+01 4.714285714285713880e+01
7.504999999999999716e+01 4.642857142857143060e+01
7.509999999999999432e+01 4.857142857142856940e+01
7.515000000000000568e+01 4.857142857142856940e+01
7.520000000000000284e+01 4.785714285714286120e+01
7.525000000000000000e+01 4.714285714285713880e+01
7.529999999999999716e+01 4.714285714285713880e+01
7.534999999999999432e+01 4.714285714285713880e+01
7.540000000000000568e+01 4.785714285714286120e+01
7.545000000000000284e+01 4.857142857142856940e+01
7.550000000000000000e+01 4.714285714285713880e+01
7.554999999999999716e+01 4.857142857142856940e+01
7.559999999999999432e+01 4.785714285714286120e+01
7.565000000000000568e+01 4.714285714285713880e+01
7.570000000000000284e+01 4.785714285714286120e+01
7.575000000000000000e+01 4.714285714285713880e+01
7.579999999999999716e+01 4.857142857142856940e+01
7.584999999999999432e+01 4.928571428571429180e+01
7.590000000000000568e+01 4.857142857142856940e+01
7.595000000000000284e+01 4.714285714285713880e+01
7.600000000000000000e+01 4.928571428571429180e+01
7.604999999999999716e+01 4.642857142857143060e+01
7.609999999999999432e+01 4.642857142857143060e+01
7.615000000000000568e+01 4.571428571428571530e+01
7.620000000000000284e+01 4.642857142857143060e+01
7.625000000000000000e+01 4.928571428571429180e+01
7.629999999999999716e+01 4.714285714285713880e+01
7.634999999999999432e+01 4.928571428571429180e+01
7.640000000000000568e+01 4.928571428571429180e+01
7.645000000000000284e+01 4.785714285714286120e+01
7.650000000000000000e+01 5.071428571428570820e+01
7.654999999999999716e+01 5.071428571428570820e+01
7.659999999999999432e+01 5.000000000000000000e+01
7.665000000000000568e+01 5.071428571428570820e+01
7.670000000000000284e+01 5.142857142857142350e+01
7.675000000000000000e+01 5.000000000000000000e+01
7.679999999999999716e+01 5.000000000000000000e+01
7.684999999999999432e+01 5.142857142857142350e+01
7.690000000000000568e+01 4.857142857142856940e+01
7.695000000000000284e+01 4.500000000000000000e+01
7.700000000000000000e+01 5.214285714285714590e+01
7.704999999999999716e+01 4.785714285714286120e+01
7.709999999999999432e+01 4.928571428571429180e+01
7.715000000000000568e+01 5.000000000000000000e+01
7.720000000000000284e+01 5.071428571428570820e+01
7.725000000000000000e+01 4.857142857142856940e+01
7.729999999999999716e+01 4.714285714285713880e+01
7.734999999999999432e+01 5.071428571428570820e+01
7.740000000000000568e+01 5.000000000000000000e+01
7.745000000000000284e+01 4.714285714285713880e+01
7.750000000000000000e+01 5.000000000000000000e+01
7.754999999999999716e+01 4.928571428571429180e+01
7.759999999999999432e+01 5.142857142857142350e+01
7.765000000000000568e+01 5.142857142857142350e+01
7.770000000000000284e+01 5.000000000000000000e+01
7.775000000000000000e+01 4.857142857142856940e+01
7.779999999999999716e+01 5.071428571428570820e+01
7.784999999999999432e+01 5.142857142857142350e+01
7.790000000000000568e+01 4.857142857142856940e+01
7.795000000000000284e+01 4.928571428571429180e+01
7.800000000000000000e+01 5.071428571428570820e+01
7.804999999999999716e+01 5.000000000000000000e+01
7.809999999999999432e+01 5.142857142857142350e+01
7.815000000000000568e+01 5.142857142857142350e+01
7.820000000000000284e+01 5.142857142857142350e+01
7.825000000000000000e+01 5.214285714285714590e+01
7.829999999999999716e+01 5.071428571428570820e+01
7.834999999999999432e+01 5.214285714285714590e+01
7.840000000000000568e+01 5.071428571428570820e+01
7.845000000000000284e+01 5.214285714285714590e+01
7.850000000000000000e+01 5.142857142857142350e+01
7.854999999999999716e+01 4.928571428571429180e+01
7.859999999999999432e+01 4.857142857142856940e+01
7.865000000000000568e+01 5.214285714285714590e+01
7.870000000000000284e+01 4.928571428571429180e+01
7.875000000000000000e+01 5.071428571428570820e+01
7.879999999999999716e+01 4.928571428571429180e+01
7.884999999999999432e+01 5.000000000000000000e+01
7.890000000000000568e+01 5.000000000000000000e+01
7.895000000000000284e+01 4.714285714285713880e+01
7.900000000000000000e+01 5.142857142857142350e+01
7.904999999999999716e+01 4.928571428571429180e+01
7.909999999999999432e+01 5.214285714285714590e+01
7.915000000000000568e+01 5.071428571428570820e+01
7.920000000000000284e+01 5.071428571428570820e+01
7.925000000000000000e+01 5.214285714285714590e+01
7.929999999999999716e+01 5.214285714285714590e+01
7.934999999999999432e+01 5.214285714285714590e+01
7.940000000000000568e+01 5.071428571428570820e+01
7.945000000000000284e+01 5.142857142857142350e+01
7.950000000000000000e+01 5.214285714285714590e+01
7.954999999999999716e+01 5.214285714285714590e+01
7.959999999999999432e+01 5.214285714285714590e+01
7.965000000000000568e+01 5.142857142857142350e+01
7.970000000000000284e+01 5.214285714285714590e+01
7.975000000000000000e+01 5.071428571428570820e+01
7.979999999999999716e+01 5.142857142857142350e+01
7.984999999999999432e+01 5.214285714285714590e+01
7.990000000000000568e+01 5.142857142857142350e+01
7.995000000000000284e+01 5.071428571428570820e+01
8.000000000000000000e+01 4.714285714285713880e+01
8.004999999999999716e+01 5.214285714285714590e+01
8.009999999999999432e+01 5.071428571428570820e+01
8.015000000000000568e+01 5.142857142857142350e+01
8.020000000000000284e+01 5.142857142857142350e+01
8.025000000000000000e+01 4.928571428571429180e+01
8.029999999999999716e+01 4.928571428571429180e+01
8.034999999999999432e+01 5.000000000000000000e+01
8.040000000000000568e+01 5.071428571428570820e+01
8.045000000000000284e+01 5.142857142857142350e+01
8.050000000000000000e+01 5.214285714285714590e+01
8.054999999999999716e+01 4.928571428571429180e+01
8.059999999999999432e+01 5.071428571428570820e+01
8.065000000000000568e+01 5.000000000000000000e+01
8.070000000000000284e+01 4.928571428571429180e+01
8.075000000000000000e+01 5.000000000000000000e+01
8.079999999999999716e+01 5.000000000000000000e+01
8.084999999999999432e+01 5.000000000000000000e+01
8.090000000000000568e+01 5.071428571428570820e+01
8.095000000000000284e+01 5.000000000000000000e+01
8.100000000000000000e+01 5.071428571428570820e+01
8.104999999999999716e+01 4.928571428571429180e+01
8.109999999999999432e+01 4.928571428571429180e+01
8.115000000000000568e+01 4.928571428571429180e+01
8.120000000000000284e+01 4.785714285714286120e+01
8.125000000000000000e+01 4.785714285714286120e+01
8.129999999999999716e+01 4.785714285714286120e+01
8.134999999999999432e+01 4.714285714285713880e+01
8.140000000000000568e+01 4.642857142857143060e+01
8.145000000000000284e+01 4.642857142857143060e+01
8.150000000000000000e+01 4.571428571428571530e+01
8.154999999999999716e+01 4.857142857142856940e+01
8.159999999999999432e+01 4.714285714285713880e+01
8.165000000000000568e+01 4.642857142857143060e+01
8.170000000000000284e+01 4.928571428571429180e+01
8.175000000000000000e+01 4.714285714285713880e+01
8.179999999999999716e+01 4.857142857142856940e+01
8.184999999999999432e+01 5.071428571428570820e+01
8.190000000000000568e+01 4.928571428571429180e+01
8.195000000000000284e+01 4.714285714285713880e+01
8.200000000000000000e+01 4.857142857142856940e+01
8.204999999999999716e+01 5.142857142857142350e+01
8.209999999999999432e+01 5.071428571428570820e+01
8.215000000000000568e+01 5.142857142857142350e+01
8.220000000000000284e+01 4.928571428571429180e+01
8.225000000000000000e+01 5.285714285714286120e+01
8.229999999999999716e+01 5.000000000000000000e+01
8.234999999999999432e+01 5.071428571428570820e+01
8.240000000000000568e+01 5.142857142857142350e+01
8.245000000000000284e+01 5.142857142857142350e+01
8.250000000000000000e+01 4.928571428571429180e+01
8.254999999999999716e+01 5.142857142857142350e+01
8.259999999999999432e+01 5.214285714285714590e+01
8.265000000000000568e+01 4.857142857142856940e+01
8.270000000000000284e+01 5.071428571428570820e+01
8.275000000000000000e+01 4.928571428571429180e+01
8.279999999999999716e+01 4.928571428571429180e+01
8.284999999999999432e+01 5.285714285714286120e+01
8.290000000000000568e+01 5.285714285714286120e+01
8.295000000000000284e+01 4.785714285714286120e+01
8.300000000000000000e+01 5.000000000000000000e+01
8.304999999999999716e+01 5.357142857142856940e+01
8.309999999999999432e+01 5.214285714285714590e+01
8.315000000000000568e+01 5.214285714285714590e+01
8.320000000000000284e+01 5.142857142857142350e+01
8.325000000000000000e+01 4.857142857142856940e+01
8.329999999999999716e+01 5.071428571428570820e+01
8.334999999999999432e+01 4.928571428571429180e+01
8.340000000000000568e+01 5.214285714285714590e+01
8.345000000000000284e+01 5.000000000000000000e+01
8.350000000000000000e+01 5.071428571428570820e+01
8.354999999999999716e+01 5.000000000000000000e+01
8.359999999999999432e+01 5.071428571428570820e+01
8.365000000000000568e+01 5.142857142857142350e+01
8.370000000000000284e+01 5.214285714285714590e+01
8.375000000000000000e+01 5.214285714285714590e+01
8.379999999999999716e+01 5.071428571428570820e+01
8.384999999999999432e+01 4.857142857142856940e+01
8.390000000000000568e+01 5.071428571428570820e+01
8.395000000000000284e+01 5.071428571428570820e+01
8.400000000000000000e+01 5.214285714285714590e+01
8.404999999999999716e+01 5.142857142857142350e+01
8.409999999999999432e+01 5.285714285714286120e+01
8.415000000000000568e+01 5.428571428571428470e+01
8.420000000000000284e+01 5.214285714285714590e+01
8.425000000000000000e+01 5.214285714285714590e+01
8.429999999999999716e+01 5.071428571428570820e+01
8.434999999999999432e+01 5.000000000000000000e+01
8.440000000000000568e+01 5.071428571428570820e+01
8.445000000000000284e+01 5.285714285714286120e+01
8.450000000000000000e+01 5.214285714285714590e+01
8.454999999999999716e+01 5.214285714285714590e+01
8.459999999999999432e+01 5.214285714285714590e+01
8.465000000000000568e+01 5.000000000000000000e+01
8.470000000000000284e+01 5.214285714285714590e+01
8.475000000000000000e+01 5.142857142857142350e+01
8.479999999999999716e+01 5.000000000000000000e+01
8.484999999999999432e+01 5.071428571428570820e+01
8.490000000000000568e+01 5.142857142857142350e+01
8.495000000000000284e+01 5.000000000000000000e+01
8.500000000000000000e+01 5.214285714285714590e+01
8.504999999999999716e+01 5.071428571428570820e+01
8.509999999999999432e+01 5.214285714285714590e+01
8.515000000000000568e+01 5.000000000000000000e+01
8.520000000000000284e+01 4.928571428571429180e+01
8.525000000000000000e+01 5.214285714285714590e+01
8.529999999999999716e+01 5.142857142857142350e+01
8.534999999999999432e+01 5.214285714285714590e+01
8.540000000000000568e+01 5.214285714285714590e+01
8.545000000000000284e+01 5.285714285714286120e+01
8.550000000000000000e+01 5.285714285714286120e+01
8.554999999999999716e+01 5.285714285714286120e+01
8.559999999999999432e+01 5.285714285714286120e+01
8.565000000000000568e+01 5.071428571428570820e+01
8.570000000000000284e+01 5.071428571428570820e+01
8.575000000000000000e+01 5.214285714285714590e+01
8.579999999999999716e+01 5.214285714285714590e+01
8.584999999999999432e+01 5.142857142857142350e+01
8.590000000000000568e+01 5.285714285714286120e+01
8.595000000000000284e+01 5.214285714285714590e+01
8.600000000000000000e+01 5.214285714285714590e+01
8.604999999999999716e+01 5.285714285714286120e+01
8.609999999999999432e+01 5.214285714285714590e+01
8.615000000000000568e+01 5.357142857142856940e+01
8.620000000000000284e+01 5.142857142857142350e+01
8.625000000000000000e+01 5.214285714285714590e+01
8.629999999999999716e+01 5.428571428571428470e+01
8.634999999999999432e+01 5.214285714285714590e+01
8.640000000000000568e+01 5.428571428571428470e+01
8.645000000000000284e+01 5.214285714285714590e+01
8.650000000000000000e+01 5.071428571428570820e+01
8.654999999999999716e+01 5.142857142857142350e+01
8.659999999999999432e+01 5.285714285714286120e+01
8.665000000000000568e+01 5.000000000000000000e+01
8.670000000000000284e+01 5.285714285714286120e+01
8.675000000000000000e+01 5.071428571428570820e+01
8.679999999999999716e+01 5.285714285714286120e+01
8.684999999999999432e+01 4.857142857142856940e+01
8.690000000000000568e+01 5.000000000000000000e+01
8.695000000000000284e+01 5.285714285714286120e+01
8.700000000000000000e+01 5.000000000000000000e+01
8.704999999999999716e+01 4.785714285714286120e+01
8.709999999999999432e+01 5.071428571428570820e+01
8.715000000000000568e+01 5.142857142857142350e+01
8.720000000000000284e+01 5.000000000000000000e+01
8.725000000000000000e+01 5.142857142857142350e+01
8.729999999999999716e+01 5.214285714285714590e+01
8.734999999999999432e+01 5.500000000000000711e+01
8.740000000000000568e+01 5.000000000000000000e+01
8.745000000000000284e+01 5.214285714285714590e+01
8.750000000000000000e+01 5.000000000000000000e+01
8.754999999999999716e+01 5.214285714285714590e+01
8.759999999999999432e+01 5.142857142857142350e+01
8.765000000000000568e+01 5.000000000000000000e+01
8.770000000000000284e+01 4.928571428571429180e+01
8.775000000000000000e+01 5.142857142857142350e+01
8.779999999999999716e+01 4.857142857142856940e+01
8.784999999999999432e+01 5.428571428571428470e+01
8.790000000000000568e+01 5.357142857142856940e+01
8.795000000000000284e+01 5.071428571428570820e+01
8.800000000000000000e+01 5.071428571428570820e+01
8.804999999999999716e+01 5.000000000000000000e+01
8.809999999999999432e+01 5.071428571428570820e+01
8.815000000000000568e+01 5.071428571428570820e+01
8.820000000000000284e+01 4.928571428571429180e+01
8.825000000000000000e+01 4.428571428571428470e+01
8.829999999999999716e+01 4.642857142857143060e+01
8.834999999999999432e+01 4.857142857142856940e+01
8.840000000000000568e+01 4.857142857142856940e+01
8.845000000000000284e+01 4.785714285714286120e+01
8.850000000000000000e+01 4.857142857142856940e+01
8.854999999999999716e+01 4.714285714285713880e+01
8.859999999999999432e+01 4.714285714285713880e+01
8.865000000000000568e+01 4.785714285714286120e+01
8.870000000000000284e+01 4.785714285714286120e+01
8.875000000000000000e+01 4.714285714285713880e+01
8.879999999999999716e+01 4.785714285714286120e+01
8.884999999999999432e+01 4.500000000000000000e+01
8.890000000000000568e+01 4.785714285714286120e+01
8.895000000000000284e+01 4.642857142857143060e+01
8.900000000000000000e+01 4.714285714285713880e+01
8.904999999999999716e+01 4.500000000000000000e+01
8.909999999999999432e+01 4.857142857142856940e+01
8.915000000000000568e+01 4.785714285714286120e+01
8.920000000000000284e+01 4.571428571428571530e+01
8.925000000000000000e+01 4.857142857142856940e+01
8.929999999999999716e+01 4.857142857142856940e+01
8.934999999999999432e+01 4.928571428571429180e+01
8.940000000000000568e+01 5.071428571428570820e+01
8.945000000000000284e+01 4.785714285714286120e+01
8.950000000000000000e+01 4.928571428571429180e+01
8.954999999999999716e+01 4.642857142857143060e+01
8.959999999999999432e+01 4.785714285714286120e+01
8.965000000000000568e+01 4.928571428571429180e+01
8.970000000000000284e+01 4.714285714285713880e+01
8.975000000000000000e+01 4.857142857142856940e+01
8.979999999999999716e+01 5.000000000000000000e+01
8.984999999999999432e+01 4.785714285714286120e+01
8.990000000000000568e+01 5.000000000000000000e+01
8.995000000000000284e+01 4.857142857142856940e+01
9.000000000000000000e+01 4.714285714285713880e+01
9.004999999999999716e+01 4.857142857142856940e+01
9.009999999999999432e+01 4.928571428571429180e+01
9.015000000000000568e+01 4.857142857142856940e+01
9.020000000000000284e+01 4.428571428571428470e+01
9.025000000000000000e+01 4.785714285714286120e+01
9.029999999999999716e+01 4.785714285714286120e+01
9.034999999999999432e+01 4.785714285714286120e+01
9.040000000000000568e+01 4.428571428571428470e+01
9.045000000000000284e+01 4.500000000000000000e+01
9.050000000000000000e+01 4.571428571428571530e+01
9.054999999999999716e+01 4.642857142857143060e+01
9.059999999999999432e+01 4.428571428571428470e+01
9.065000000000000568e+01 4.142857142857143060e+01
9.070000000000000284e+01 4.285714285714285410e+01
9.075000000000000000e+01 4.500000000000000000e+01
9.079999999999999716e+01 4.428571428571428470e+01
9.084999999999999432e+01 5.000000000000000000e+01
9.090000000000000568e+01 4.857142857142856940e+01
9.095000000000000284e+01 4.571428571428571530e+01
9.100000000000000000e+01 4.357142857142856940e+01
9.104999999999999716e+01 4.571428571428571530e+01
9.109999999999999432e+01 5.071428571428570820e+01
9.115000000000000568e+01 4.785714285714286120e+01
9.120000000000000284e+01 5.000000000000000000e+01
9.125000000000000000e+01 4.857142857142856940e+01
9.129999999999999716e+01 4.928571428571429180e+01
9.134999999999999432e+01 5.071428571428570820e+01
9.140000000000000568e+01 4.857142857142856940e+01
9.145000000000000284e+01 4.714285714285713880e+01
9.150000000000000000e+01 4.857142857142856940e+01
9.154999999999999716e+01 5.142857142857142350e+01
9.159999999999999432e+01 4.857142857142856940e+01
9.165000000000000568e+01 4.857142857142856940e+01
9.170000000000000284e+01 4.714285714285713880e+01
9.175000000000000000e+01 4.928571428571429180e+01
9.179999999999999716e+01 4.928571428571429180e+01
9.184999999999999432e+01 4.928571428571429180e+01
9.190000000000000568e+01 5.000000000000000000e+01
9.195000000000000284e+01 4.857142857142856940e+01
9.200000000000000000e+01 4.714285714285713880e+01
9.204999999999999716e+01 4.785714285714286120e+01
9.209999999999999432e+01 4.928571428571429180e+01
9.215000000000000568e+01 4.928571428571429180e+01
9.220000000000000284e+01 4.714285714285713880e+01
9.225000000000000000e+01 5.071428571428570820e+01
9.229999999999999716e+01 4.857142857142856940e+01
9.234999999999999432e+01 5.000000000000000000e+01
9.240000000000000568e+01 4.928571428571429180e+01
9.245000000000000284e+01 4.714285714285713880e+01
9.250000000000000000e+01 4.857142857142856940e+01
9.254999999999999716e+01 5.071428571428570820e+01
9.259999999999999432e+01 4.928571428571429180e+01
9.265000000000000568e+01 4.928571428571429180e+01
9.270000000000000284e+01 4.928571428571429180e+01
9.275000000000000000e+01 4.928571428571429180e+01
9.279999999999999716e+01 5.142857142857142350e+01
9.284999999999999432e+01 4.785714285714286120e+01
9.290000000000000568e+01 4.857142857142856940e+01
9.295000000000000284e+01 4.857142857142856940e+01
9.300000000000000000e+01 4.785714285714286120e+01
9.304999999999999716e+01 4.857142857142856940e+01
9.309999999999999432e+01 4.785714285714286120e+01
9.315000000000000568e+01 4.785714285714286120e+01
9.320000000000000284e+01 5.142857142857142350e+01
9.325000000000000000e+01 4.928571428571429180e+01
9.329999999999999716e+01 4.785714285714286120e+01
9.334999999999999432e+01 4.714285714285713880e+01
9.340000000000000568e+01 4.571428571428571530e+01
9.345000000000000284e+01 4.500000000000000000e+01
9.350000000000000000e+01 4.857142857142856940e+01
9.354999999999999716e+01 4.642857142857143060e+01
9.359999999999999432e+01 4.571428571428571530e+01
9.365000000000000568e+01 5.142857142857142350e+01
9.370000000000000284e+01 4.928571428571429180e+01
9.375000000000000000e+01 5.000000000000000000e+01
9.379999999999999716e+01 4.642857142857143060e+01
9.384999999999999432e+01 5.000000000000000000e+01
9.390000000000000568e+01 5.071428571428570820e+01
9.395000000000000284e+01 5.071428571428570820e+01
9.400000000000000000e+01 4.785714285714286120e+01
9.404999999999999716e+01 5.071428571428570820e+01
9.409999999999999432e+01 4.714285714285713880e+01
9.415000000000000568e+01 4.785714285714286120e+01
9.420000000000000284e+01 4.785714285714286120e+01
9.425000000000000000e+01 4.714285714285713880e+01
9.429999999999999716e+01 4.785714285714286120e+01
9.434999999999999432e+01 4.785714285714286120e+01
9.440000000000000568e+01 5.000000000000000000e+01
9.445000000000000284e+01 5.142857142857142350e+01
9.450000000000000000e+01 4.714285714285713880e+01
9.454999999999999716e+01 4.714285714285713880e+01
9.459999999999999432e+01 5.071428571428570820e+01
9.465000000000000568e+01 5.000000000000000000e+01
9.470000000000000284e+01 4.928571428571429180e+01
9.475000000000000000e+01 4.928571428571429180e+01
9.479999999999999716e+01 5.285714285714286120e+01
9.484999999999999432e+01 5.071428571428570820e+01
9.490000000000000568e+01 5.071428571428570820e+01
9.495000000000000284e+01 4.928571428571429180e+01
9.500000000000000000e+01 5.071428571428570820e+01
9.504999999999999716e+01 4.857142857142856940e+01
9.509999999999999432e+01 4.928571428571429180e+01
9.515000000000000568e+01 4.857142857142856940e+01
9.520000000000000284e+01 4.857142857142856940e+01
9.525000000000000000e+01 5.071428571428570820e+01
9.529999999999999716e+01 5.142857142857142350e+01
9.534999999999999432e+01 5.071428571428570820e+01
9.540000000000000568e+01 5.071428571428570820e+01
9.545000000000000284e+01 4.857142857142856940e+01
9.550000000000000000e+01 5.071428571428570820e+01
9.554999999999999716e+01 5.000000000000000000e+01
9.559999999999999432e+01 5.071428571428570820e+01
9.565000000000000568e+01 4.857142857142856940e+01
9.570000000000000284e+01 4.928571428571429180e+01
9.575000000000000000e+01 5.142857142857142350e+01
9.579999999999999716e+01 5.142857142857142350e+01
9.584999999999999432e+01 5.142857142857142350e+01
9.590000000000000568e+01 5.000000000000000000e+01
9.595000000000000284e+01 5.071428571428570820e+01
9.600000000000000000e+01 5.142857142857142350e+01
9.604999999999999716e+01 5.071428571428570820e+01
9.609999999999999432e+01 5.000000000000000000e+01
9.615000000000000568e+01 5.071428571428570820e+01
9.620000000000000284e+01 4.857142857142856940e+01
9.625000000000000000e+01 5.071428571428570820e+01
9.629999999999999716e+01 5.071428571428570820e+01
9.634999999999999432e+01 5.071428571428570820e+01
9.640000000000000568e+01 5.000000000000000000e+01
9.645000000000000284e+01 4.928571428571429180e+01
9.650000000000000000e+01 5.142857142857142350e+01
9.654999999999999716e+01 5.214285714285714590e+01
9.659999999999999432e+01 5.142857142857142350e+01
9.665000000000000568e+01 5.214285714285714590e+01
9.670000000000000284e+01 5.142857142857142350e+01
9.675000000000000000e+01 5.071428571428570820e+01
9.679999999999999716e+01 5.142857142857142350e+01
9.684999999999999432e+01 5.214285714285714590e+01
9.690000000000000568e+01 5.000000000000000000e+01
9.695000000000000284e+01 5.142857142857142350e+01
9.700000000000000000e+01 5.071428571428570820e+01
9.704999999999999716e+01 5.142857142857142350e+01
9.709999999999999432e+01 5.142857142857142350e+01
9.715000000000000568e+01 5.142857142857142350e+01
9.720000000000000284e+01 5.214285714285714590e+01
9.725000000000000000e+01 5.214285714285714590e+01
9.729999999999999716e+01 5.214285714285714590e+01
9.734999999999999432e+01 5.142857142857142350e+01
9.740000000000000568e+01 5.142857142857142350e+01
9.745000000000000284e+01 5.142857142857142350e+01
9.750000000000000000e+01 5.000000000000000000e+01
9.754999999999999716e+01 4.857142857142856940e+01
9.759999999999999432e+01 5.285714285714286120e+01
9.765000000000000568e+01 4.928571428571429180e+01
9.770000000000000284e+01 5.071428571428570820e+01
9.775000000000000000e+01 5.071428571428570820e+01
9.779999999999999716e+01 5.000000000000000000e+01
9.784999999999999432e+01 5.214285714285714590e+01
9.790000000000000568e+01 5.000000000000000000e+01
9.795000000000000284e+01 5.071428571428570820e+01
9.800000000000000000e+01 5.000000000000000000e+01
9.804999999999999716e+01 5.071428571428570820e+01
9.809999999999999432e+01 5.000000000000000000e+01
9.815000000000000568e+01 5.000000000000000000e+01
9.820000000000000284e+01 4.785714285714286120e+01
9.825000000000000000e+01 5.214285714285714590e+01
9.829999999999999716e+01 5.214285714285714590e+01
9.834999999999999432e+01 5.000000000000000000e+01
9.840000000000000568e+01 5.071428571428570820e+01
9.845000000000000284e+01 5.000000000000000000e+01
9.850000000000000000e+01 5.142857142857142350e+01
9.854999999999999716e+01 5.214285714285714590e+01
9.859999999999999432e+01 5.142857142857142350e+01
9.865000000000000568e+01 4.928571428571429180e+01
9.870000000000000284e+01 5.071428571428570820e+01
9.875000000000000000e+01 5.071428571428570820e+01
9.879999999999999716e+01 5.000000000000000000e+01
9.884999999999999432e+01 5.142857142857142350e+01
9.890000000000000568e+01 5.142857142857142350e+01
9.895000000000000284e+01 5.071428571428570820e+01
9.900000000000000000e+01 5.142857142857142350e+01
9.904999999999999716e+01 5.142857142857142350e+01
9.909999999999999432e+01 5.214285714285714590e+01
9.915000000000000568e+01 5.285714285714286120e+01
9.920000000000000284e+01 5.071428571428570820e+01
9.925000000000000000e+01 5.214285714285714590e+01
9.929999999999999716e+01 5.285714285714286120e+01
9.934999999999999432e+01 5.142857142857142350e+01
9.940000000000000568e+01 5.285714285714286120e+01
9.945000000000000284e+01 5.285714285714286120e+01
9.950000000000000000e+01 5.214285714285714590e+01
9.954999999999999716e+01 5.142857142857142350e+01
9.959999999999999432e+01 5.214285714285714590e+01
9.965000000000000568e+01 5.142857142857142350e+01
9.970000000000000284e+01 5.357142857142856940e+01
9.975000000000000000e+01 5.214285714285714590e+01
9.979999999999999716e+01 5.071428571428570820e+01
9.984999999999999432e+01 5.285714285714286120e+01
9.990000000000000568e+01 5.071428571428570820e+01
9.995000000000000284e+01 5.214285714285714590e+01
1.000000000000000000e+02 4.857142857142856940e+01
1.000499999999999972e+02 5.214285714285714590e+01
1.000999999999999943e+02 5.071428571428570820e+01
1.001500000000000057e+02 5.285714285714286120e+01
1.002000000000000028e+02 5.071428571428570820e+01
1.002500000000000000e+02 5.000000000000000000e+01
1.002999999999999972e+02 5.000000000000000000e+01
1.003499999999999943e+02 5.214285714285714590e+01
1.004000000000000057e+02 5.214285714285714590e+01
1.004500000000000028e+02 5.142857142857142350e+01
1.005000000000000000e+02 5.214285714285714590e+01
1.005499999999999972e+02 5.000000000000000000e+01
1.005999999999999943e+02 5.142857142857142350e+01
1.006500000000000057e+02 4.928571428571429180e+01
1.007000000000000028e+02 5.285714285714286120e+01
1.007500000000000000e+02 5.285714285714286120e+01
1.007999999999999972e+02 5.214285714285714590e+01
1.008499999999999943e+02 5.285714285714286120e+01
1.009000000000000057e+02 5.142857142857142350e+01
1.009500000000000028e+02 5.500000000000000711e+01
1.010000000000000000e+02 5.285714285714286120e+01
1.010499999999999972e+02 5.214285714285714590e+01
1.010999999999999943e+02 5.214285714285714590e+01
1.011500000000000057e+02 5.142857142857142350e+01
1.012000000000000028e+02 5.142857142857142350e+01
1.012500000000000000e+02 5.142857142857142350e+01
1.012999999999999972e+02 4.928571428571429180e+01
1.013499999999999943e+02 5.214285714285714590e+01
1.014000000000000057e+02 5.214285714285714590e+01
1.014500000000000028e+02 5.142857142857142350e+01
1.015000000000000000e+02 5.214285714285714590e+01
1.015499999999999972e+02 5.071428571428570820e+01
1.015999999999999943e+02 5.000000000000000000e+01
1.016500000000000057e+02 5.142857142857142350e+01
1.017000000000000028e+02 5.071428571428570820e+01
1.017500000000000000e+02 5.000000000000000000e+01
1.017999999999999972e+02 5.500000000000000711e+01
1.018499999999999943e+02 5.071428571428570820e+01
1.019000000000000057e+02 5.000000000000000000e+01
1.019500000000000028e+02 5.000000000000000000e+01
1.020000000000000000e+02 4.857142857142856940e+01
1.020499999999999972e+02 5.142857142857142350e+01
1.020999999999999943e+02 4.928571428571429180e+01
1.021500000000000057e+02 5.000000000000000000e+01
1.022000000000000028e+02 5.285714285714286120e+01
1.022500000000000000e+02 5.214285714285714590e+01
1.022999999999999972e+02 5.142857142857142350e+01
1.023499999999999943e+02 5.071428571428570820e+01
1.024000000000000057e+02 5.000000000000000000e+01
1.024500000000000028e+02 5.071428571428570820e+01
1.025000000000000000e+02 5.071428571428570820e+01
1.025499999999999972e+02 5.214285714285714590e+01
1.025999999999999943e+02 5.142857142857142350e+01
1.026500000000000057e+02 5.000000000000000000e+01
1.027000000000000028e+02 5.000000000000000000e+01
1.027500000000000000e+02 5.142857142857142350e+01
1.027999999999999972e+02 5.214285714285714590e+01
1.028499999999999943e+02 5.071428571428570820e+01
1.029000000000000057e+02 4.857142857142856940e+01
1.029500000000000028e+02 5.071428571428570820e+01
1.030000000000000000e+02 4.928571428571429180e+01
1.030499999999999972e+02 5.214285714285714590e+01
1.030999999999999943e+02 5.000000000000000000e+01
1.031500000000000057e+02 5.000000000000000000e+01
1.032000000000000028e+02 4.928571428571429180e+01
1.032500000000000000e+02 5.214285714285714590e+01
1.032999999999999972e+02 5.214285714285714590e+01
1.033499999999999943e+02 5.214285714285714590e+01
1.034000000000000057e+02 5.000000000000000000e+01
1.034500000000000028e+02 5.071428571428570820e+01
1.035000000000000000e+02 5.000000000000000000e+01
1.035499999999999972e+02 5.000000000000000000e+01
1.035999999999999943e+02 5.142857142857142350e+01
1.036500000000000057e+02 5.142857142857142350e+01
1.037000000000000028e+02 5.142857142857142350e+01
1.037500000000000000e+02 4.928571428571429180e+01
1.037999999999999972e+02 5.071428571428570820e+01
1.038499999999999943e+02 5.142857142857142350e+01
1.039000000000000057e+02 4.857142857142856940e+01
1.039500000000000028e+02 4.928571428571429180e+01
1.040000000000000000e+02 5.285714285714286120e+01
1.040499999999999972e+02 5.285714285714286120e+01
1.040999999999999943e+02 5.000000000000000000e+01
1.041500000000000057e+02 5.142857142857142350e+01
1.042000000000000028e+02 4.857142857142856940e+01
1.042500000000000000e+02 5.071428571428570820e+01
1.042999999999999972e+02 5.071428571428570820e+01
1.043499999999999943e+02 5.214285714285714590e+01
1.044000000000000057e+02 5.142857142857142350e+01
1.044500000000000028e+02 5.214285714285714590e+01
1.045000000000000000e+02 5.000000000000000000e+01
1.045499999999999972e+02 4.928571428571429180e+01
1.045999999999999943e+02 4.928571428571429180e+01
1.046500000000000057e+02 5.071428571428570820e+01
1.047000000000000028e+02 5.071428571428570820e+01
1.047500000000000000e+02 5.142857142857142350e+01
1.047999999999999972e+02 5.142857142857142350e+01
1.048499999999999943e+02 5.142857142857142350e+01
1.049000000000000057e+02 4.857142857142856940e+01
1.049500000000000028e+02 5.142857142857142350e+01
1.050000000000000000e+02 5.071428571428570820e+01
1.050499999999999972e+02 5.142857142857142350e+01
1.050999999999999943e+02 5.214285714285714590e+01
1.051500000000000057e+02 5.142857142857142350e+01
1.052000000000000028e+02 4.928571428571429180e+01
1.052500000000000000e+02 5.142857142857142350e+01
1.052999999999999972e+02 5.142857142857142350e+01
1.053499999999999943e+02 5.071428571428570820e+01
1.054000000000000057e+02 5.071428571428570820e+01
1.054500000000000028e+02 4.928571428571429180e+01
1.055000000000000000e+02 5.000000000000000000e+01
1.055499999999999972e+02 5.071428571428570820e+01
1.055999999999999943e+02 5.142857142857142350e+01
1.056500000000000057e+02 5.142857142857142350e+01
1.057000000000000028e+02 5.071428571428570820e+01
1.057500000000000000e+02 5.142857142857142350e+01
1.057999999999999972e+02 5.142857142857142350e+01
1.058499999999999943e+02 5.214285714285714590e+01
1.059000000000000057e+02 5.285714285714286120e+01
1.059500000000000028e+02 5.142857142857142350e+01
1.060000000000000000e+02 5.071428571428570820e+01
1.060499999999999972e+02 5.142857142857142350e+01
1.060999999999999943e+02 4.857142857142856940e+01
1.061500000000000057e+02 4.928571428571429180e+01
1.062000000000000028e+02 4.714285714285713880e+01
1.062500000000000000e+02 5.000000000000000000e+01
1.062999999999999972e+02 5.000000000000000000e+01
1.063499999999999943e+02 4.857142857142856940e+01
1.064000000000000057e+02 5.142857142857142350e+01
1.064500000000000028e+02 5.142857142857142350e+01
1.065000000000000000e+02 4.928571428571429180e+01
1.065499999999999972e+02 4.857142857142856940e+01
1.065999999999999943e+02 5.000000000000000000e+01
1.066500000000000057e+02 5.000000000000000000e+01
1.067000000000000028e+02 5.000000000000000000e+01
1.067500000000000000e+02 4.928571428571429180e+01
1.067999999999999972e+02 4.714285714285713880e+01
1.068499999999999943e+02 5.071428571428570820e+01
1.069000000000000057e+02 4.857142857142856940e+01
1.069500000000000028e+02 5.000000000000000000e+01
1.070000000000000000e+02 4.928571428571429180e+01
1.070499999999999972e+02 4.785714285714286120e+01
1.070999999999999943e+02 5.214285714285714590e+01
1.071500000000000057e+02 5.071428571428570820e+01
1.072000000000000028e+02 5.000000000000000000e+01
1.072500000000000000e+02 4.928571428571429180e+01
1.072999999999999972e+02 5.071428571428570820e+01
1.073499999999999943e+02 5.142857142857142350e+01
1.074000000000000057e+02 5.000000000000000000e+01
1.074500000000000028e+02 5.000000000000000000e+01
1.075000000000000000e+02 5.000000000000000000e+01
1.075499999999999972e+02 5.142857142857142350e+01
1.075999999999999943e+02 5.142857142857142350e+01
1.076500000000000057e+02 5.071428571428570820e+01
1.077000000000000028e+02 5.214285714285714590e+01
1.077500000000000000e+02 5.142857142857142350e+01
1.077999999999999972e+02 5.142857142857142350e+01
1.078499999999999943e+02 4.785714285714286120e+01
1.079000000000000057e+02 5.071428571428570820e+01
1.079500000000000028e+02 5.000000000000000000e+01
1.080000000000000000e+02 5.071428571428570820e+01
1.080499999999999972e+02 5.071428571428570820e+01
1.080999999999999943e+02 4.857142857142856940e+01
1.081500000000000057e+02 5.000000000000000000e+01
1.082000000000000028e+02 5.071428571428570820e+01
1.082500000000000000e+02 5.071428571428570820e+01
1.082999999999999972e+02 4.928571428571429180e+01
1.083499999999999943e+02 5.000000000000000000e+01
1.084000000000000057e+02 4.785714285714286120e+01
1.084500000000000028e+02 4.714285714285713880e+01
1.085000000000000000e+02 4.714285714285713880e+01
1.085499999999999972e+02 4.785714285714286120e+01
1.085999999999999943e+02 5.142857142857142350e+01
1.086500000000000057e+02 5.142857142857142350e+01
1.087000000000000028e+02 4.785714285714286120e+01
1.087500000000000000e+02 4.928571428571429180e+01
1.087999999999999972e+02 4.714285714285713880e+01
1.088499999999999943e+02 4.714285714285713880e+01
1.089000000000000057e+02 4.928571428571429180e+01
1.089500000000000028e+02 4.928571428571429180e+01
1.090000000000000000e+02 4.571428571428571530e+01
1.090499999999999972e+02 4.714285714285713880e+01
1.090999999999999943e+02 4.785714285714286120e+01
1.091500000000000057e+02 4.642857142857143060e+01
1.092000000000000028e+02 4.928571428571429180e+01
1.092500000000000000e+02 4.857142857142856940e+01
1.092999999999999972e+02 4.785714285714286120e+01
1.093499999999999943e+02 4.857142857142856940e+01
1.094000000000000057e+02 4.642857142857143060e+01
1.094500000000000028e+02 4.857142857142856940e+01
1.095000000000000000e+02 4.571428571428571530e+01
1.095499999999999972e+02 4.571428571428571530e+01
1.095999999999999943e+02 4.714285714285713880e+01
1.096500000000000057e+02 4.642857142857143060e+01
1.097000000000000028e+02 4.857142857142856940e+01
1.097500000000000000e+02 4.642857142857143060e+01
1.097999999999999972e+02 4.500000000000000000e+01
1.098499999999999943e+02 4.500000000000000000e+01
1.099000000000000057e+02 4.571428571428571530e+01
1.099500000000000028e+02 4.714285714285713880e+01
1.100000000000000000e+02 4.500000000000000000e+01
1.100499999999999972e+02 4.500000000000000000e+01
1.100999999999999943e+02 4.214285714285714590e+01
1.101500000000000057e+02 4.500000000000000000e+01
1.102000000000000028e+02 4.142857142857143060e+01
1.102500000000000000e+02 4.500000000000000000e+01
1.102999999999999972e+02 4.500000000000000000e+01
1.103499999999999943e+02 4.428571428571428470e+01
1.104000000000000057e+02 4.285714285714285410e+01
1.104500000000000028e+02 4.571428571428571530e+01
1.105000000000000000e+02 4.571428571428571530e+01
1.105499999999999972e+02 4.928571428571429180e+01
1.105999999999999943e+02 4.714285714285713880e+01
1.106500000000000057e+02 4.571428571428571530e+01
1.107000000000000028e+02 4.357142857142856940e+01
1.107500000000000000e+02 4.928571428571429180e+01
1.107999999999999972e+02 4.428571428571428470e+01
1.108499999999999943e+02 4.785714285714286120e+01
1.109000000000000057e+02 4.142857142857143060e+01
1.109500000000000028e+02 4.214285714285714590e+01
1.110000000000000000e+02 4.642857142857143060e+01
1.110499999999999972e+02 4.285714285714285410e+01
1.110999999999999943e+02 4.428571428571428470e+01
1.111500000000000057e+02 4.428571428571428470e+01
1.112000000000000028e+02 4.428571428571428470e+01
1.112500000000000000e+02 4.500000000000000000e+01
1.112999999999999972e+02 4.214285714285714590e+01
1.113499999999999943e+02 4.428571428571428470e+01
1.114000000000000057e+02 4.714285714285713880e+01
1.114500000000000028e+02 4.500000000000000000e+01
1.115000000000000000e+02 4.500000000000000000e+01
1.115499999999999972e+02 4.642857142857143060e+01
1.115999999999999943e+02 4.428571428571428470e+01
1.116500000000000057e+02 4.714285714285713880e+01
1.117000000000000028e+02 4.642857142857143060e+01
1.117500000000000000e+02 4.785714285714286120e+01
1.117999999999999972e+02 4.642857142857143060e+01
1.118499999999999943e+02 4.714285714285713880e+01
1.119000000000000057e+02 4.857142857142856940e+01
1.119500000000000028e+02 4.714285714285713880e+01
1.120000000000000000e+02 4.928571428571429180e+01
1.120499999999999972e+02 4.928571428571429180e+01
1.120999999999999943e+02 4.571428571428571530e+01
1.121500000000000057e+02 4.857142857142856940e+01
1.122000000000000028e+02 4.642857142857143060e+01
1.122500000000000000e+02 4.857142857142856940e+01
1.122999999999999972e+02 4.857142857142856940e+01
1.123499999999999943e+02 4.785714285714286120e+01
1.124000000000000057e+02 4.500000000000000000e+01
1.124500000000000028e+02 5.071428571428570820e+01
1.125000000000000000e+02 4.928571428571429180e+01
1.125499999999999972e+02 4.857142857142856940e+01
1.125999999999999943e+02 4.928571428571429180e+01
1.126500000000000057e+02 4.928571428571429180e+01
1.127000000000000028e+02 4.571428571428571530e+01
1.127500000000000000e+02 4.857142857142856940e+01
1.127999999999999972e+02 4.857142857142856940e+01
1.128499999999999943e+02 4.642857142857143060e+01
1.129000000000000057e+02 5.000000000000000000e+01
1.129500000000000028e+02 4.785714285714286120e+01
1.130000000000000000e+02 4.857142857142856940e+01
1.130499999999999972e+02 4.857142857142856940e+01
1.130999999999999943e+02 4.714285714285713880e+01
1.131500000000000057e+02 5.000000000000000000e+01
1.132000000000000028e+02 4.571428571428571530e+01
1.132500000000000000e+02 5.000000000000000000e+01
1.132999999999999972e+02 4.785714285714286120e+01
1.133499999999999943e+02 4.571428571428571530e+01
1.134000000000000057e+02 4.714285714285713880e+01
1.134500000000000028e+02 4.785714285714286120e+01
1.135000000000000000e+02 5.000000000000000000e+01
1.135499999999999972e+02 4.714285714285713880e+01
1.135999999999999943e+02 4.714285714285713880e+01
1.136500000000000057e+02 4.785714285714286120e+01
1.137000000000000028e+02 4.642857142857143060e+01
1.137500000000000000e+02 4.714285714285713880e+01
1.137999999999999972e+02 4.571428571428571530e+01
1.138499999999999943e+02 4.785714285714286120e+01
1.139000000000000057e+02 4.500000000000000000e+01
1.139500000000000028e+02 4.642857142857143060e+01
1.140000000000000000e+02 4.714285714285713880e+01
1.140499999999999972e+02 4.642857142857143060e+01
1.140999999999999943e+02 4.857142857142856940e+01
1.141500000000000057e+02 4.857142857142856940e+01
1.142000000000000028e+02 4.714285714285713880e+01
1.142500000000000000e+02 4.714285714285713880e+01
1.142999999999999972e+02 4.571428571428571530e+01
1.143499999999999943e+02 5.000000000000000000e+01
1.144000000000000057e+02 4.571428571428571530e+01
1.144500000000000028e+02 4.714285714285713880e+01
1.145000000000000000e+02 4.571428571428571530e+01
1.145499999999999972e+02 4.500000000000000000e+01
1.145999999999999943e+02 4.785714285714286120e+01
1.146500000000000057e+02 4.857142857142856940e+01
1.147000000000000028e+02 4.571428571428571530e+01
1.147500000000000000e+02 4.500000000000000000e+01
1.147999999999999972e+02 4.857142857142856940e+01
1.148499999999999943e+02 4.642857142857143060e+01
1.149000000000000057e+02 4.642857142857143060e+01
1.149500000000000028e+02 4.571428571428571530e+01
1.150000000000000000e+02 4.928571428571429180e+01
1.150499999999999972e+02 4.500000000000000000e+01
1.150999999999999943e+02 4.642857142857143060e+01
1.151500000000000057e+02 4.428571428571428470e+01
1.152000000000000028e+02 4.785714285714286120e+01
1.152500000000000000e+02 4.857142857142856940e+01
1.152999999999999972e+02 5.000000000000000000e+01
1.153499999999999943e+02 4.928571428571429180e+01
1.154000000000000057e+02 4.785714285714286120e+01
1.154500000000000028e+02 5.000000000000000000e+01
1.155000000000000000e+02 4.928571428571429180e+01
1.155499999999999972e+02 4.714285714285713880e+01
1.155999999999999943e+02 4.571428571428571530e+01
1.156500000000000057e+02 4.928571428571429180e+01
1.157000000000000028e+02 4.857142857142856940e+01
1.157500000000000000e+02 4.928571428571429180e+01
1.157999999999999972e+02 4.857142857142856940e+01
1.158499999999999943e+02 4.785714285714286120e+01
1.159000000000000057e+02 4.928571428571429180e+01
1.159500000000000028e+02 4.714285714285713880e+01
1.160000000000000000e+02 4.714285714285713880e+01
1.160499999999999972e+02 4.642857142857143060e+01
1.160999999999999943e+02 4.785714285714286120e+01
1.161500000000000057e+02 4.928571428571429180e+01
1.162000000000000028e+02 4.857142857142856940e+01
1.162500000000000000e+02 4.571428571428571530e+01
1.162999999999999972e+02 4.857142857142856940e+01
1.163499999999999943e+02 4.571428571428571530e+01
1.164000000000000057e+02 4.714285714285713880e+01
1.164500000000000028e+02 4.714285714285713880e+01
1.165000000000000000e+02 4.928571428571429180e+01
1.165499999999999972e+02 5.071428571428570820e+01
1.165999999999999943e+02 4.357142857142856940e+01
1.166500000000000057e+02 4.642857142857143060e+01
1.167000000000000028e+02 4.428571428571428470e+01
1.167500000000000000e+02 4.857142857142856940e+01
1.167999999999999972e+02 4.714285714285713880e+01
1.168499999999999943e+02 4.928571428571429180e+01
1.169000000000000057e+02 4.714285714285713880e+01
1.169500000000000028e+02 4.857142857142856940e+01
1.170000000000000000e+02 4.571428571428571530e+01
1.170499999999999972e+02 5.214285714285714590e+01
1.170999999999999943e+02 5.142857142857142350e+01
1.171500000000000057e+02 5.071428571428570820e+01
1.172000000000000028e+02 5.071428571428570820e+01
1.172500000000000000e+02 4.857142857142856940e+01
1.172999999999999972e+02 5.000000000000000000e+01
1.173499999999999943e+02 5.000000000000000000e+01
1.174000000000000057e+02 4.928571428571429180e+01
1.174500000000000028e+02 4.857142857142856940e+01
1.175000000000000000e+02 4.928571428571429180e+01
1.175499999999999972e+02 4.714285714285713880e+01
1.175999999999999943e+02 5.071428571428570820e+01
1.176500000000000057e+02 4.785714285714286120e+01
1.177000000000000028e+02 4.857142857142856940e+01
1.177500000000000000e+02 4.642857142857143060e+01
1.177999999999999972e+02 4.785714285714286120e+01
1.178499999999999943e+02 4.785714285714286120e+01
1.179000000000000057e+02 4.785714285714286120e+01
1.179500000000000028e+02 4.928571428571429180e+01
1.180000000000000000e+02 4.642857142857143060e+01
1.180499999999999972e+02 5.000000000000000000e+01
1.180999999999999943e+02 5.000000000000000000e+01
1.181500000000000057e+02 4.500000000000000000e+01
1.182000000000000028e+02 4.714285714285713880e+01
1.182500000000000000e+02 4.785714285714286120e+01
1.182999999999999972e+02 4.928571428571429180e+01
1.183499999999999943e+02 4.928571428571429180e+01
1.184000000000000057e+02 5.142857142857142350e+01
1.184500000000000028e+02 4.785714285714286120e+01
1.185000000000000000e+02 5.000000000000000000e+01
1.185499999999999972e+02 4.785714285714286120e+01
1.185999999999999943e+02 4.928571428571429180e+01
1.186500000000000057e+02 4.428571428571428470e+01
1.187000000000000028e+02 4.928571428571429180e+01
1.187500000000000000e+02 5.142857142857142350e+01
1.187999999999999972e+02 4.785714285714286120e+01
1.188499999999999943e+02 5.071428571428570820e+01
1.189000000000000057e+02 4.857142857142856940e+01
1.189500000000000028e+02 4.785714285714286120e+01
1.190000000000000000e+02 4.857142857142856940e+01
1.190499999999999972e+02 4.714285714285713880e+01
1.190999999999999943e+02 5.142857142857142350e+01
1.191500000000000057e+02 5.142857142857142350e+01
1.192000000000000028e+02 5.214285714285714590e+01
1.192500000000000000e+02 4.928571428571429180e+01
1.192999999999999972e+02 4.785714285714286120e+01
1.193499999999999943e+02 4.714285714285713880e+01
1.194000000000000057e+02 5.071428571428570820e+01
1.194500000000000028e+02 4.928571428571429180e+01
1.195000000000000000e+02 4.928571428571429180e+01
1.195499999999999972e+02 4.785714285714286120e+01
1.195999999999999943e+02 4.785714285714286120e+01
1.196500000000000057e+02 4.642857142857143060e+01
1.197000000000000028e+02 4.857142857142856940e+01
1.197500000000000000e+02 4.857142857142856940e+01
1.197999999999999972e+02 4.928571428571429180e+01
1.198499999999999943e+02 4.857142857142856940e+01
1.199000000000000057e+02 4.714285714285713880e+01
1.199500000000000028e+02 5.000000000000000000e+01
1.200000000000000000e+02 4.785714285714286120e+01
1.200499999999999972e+02 4.928571428571429180e+01
1.200999999999999943e+02 4.928571428571429180e+01
1.201500000000000057e+02 4.928571428571429180e+01
1.202000000000000028e+02 4.714285714285713880e+01
1.202500000000000000e+02 4.928571428571429180e+01
1.202999999999999972e+02 4.642857142857143060e+01
1.203499999999999943e+02 5.000000000000000000e+01
1.204000000000000057e+02 4.928571428571429180e+01
1.204500000000000028e+02 5.071428571428570820e+01
1.205000000000000000e+02 4.857142857142856940e+01
1.205499999999999972e+02 4.714285714285713880e+01
1.205999999999999943e+02 4.714285714285713880e+01
1.206500000000000057e+02 4.785714285714286120e+01
1.207000000000000028e+02 4.714285714285713880e+01
1.207500000000000000e+02 4.571428571428571530e+01
1.207999999999999972e+02 4.928571428571429180e+01
1.208499999999999943e+02 4.500000000000000000e+01
1.209000000000000057e+02 4.785714285714286120e+01
1.209500000000000028e+02 4.714285714285713880e+01
1.210000000000000000e+02 4.857142857142856940e+01
1.210499999999999972e+02 5.000000000000000000e+01
1.210999999999999943e+02 4.571428571428571530e+01
1.211500000000000057e+02 5.000000000000000000e+01
1.212000000000000028e+02 4.571428571428571530e+01
1.212500000000000000e+02 5.000000000000000000e+01
1.212999999999999972e+02 4.785714285714286120e+01
1.213499999999999943e+02 4.571428571428571530e+01
1.214000000000000057e+02 4.785714285714286120e+01
1.214500000000000028e+02 4.857142857142856940e+01
1.215000000000000000e+02 4.714285714285713880e+01
1.215499999999999972e+02 4.857142857142856940e+01
1.215999999999999943e+02 5.142857142857142350e+01
1.216500000000000057e+02 4.785714285714286120e+01
1.217000000000000028e+02 5.071428571428570820e+01
1.217500000000000000e+02 5.000000000000000000e+01
1.217999999999999972e+02 4.857142857142856940e+01
1.218499999999999943e+02 5.142857142857142350e+01
1.219000000000000057e+02 5.357142857142856940e+01
1.219500000000000028e+02 4.928571428571429180e+01
1.220000000000000000e+02 5.071428571428570820e+01
1.220499999999999972e+02 5.357142857142856940e+01
1.220999999999999943e+02 5.071428571428570820e+01
1.221500000000000057e+02 5.142857142857142350e+01
1.222000000000000028e+02 5.142857142857142350e+01
1.222500000000000000e+02 5.285714285714286120e+01
1.222999999999999972e+02 5.142857142857142350e+01
1.223499999999999943e+02 5.285714285714286120e+01
1.224000000000000057e+02 4.857142857142856940e+01
1.224500000000000028e+02 5.142857142857142350e+01
1.225000000000000000e+02 5.285714285714286120e+01
1.225499999999999972e+02 5.142857142857142350e+01
1.225999999999999943e+02 5.357142857142856940e+01
1.226500000000000057e+02 5.142857142857142350e+01
1.227000000000000028e+02 4.785714285714286120e+01
1.227500000000000000e+02 5.285714285714286120e+01
1.227999999999999972e+02 5.000000000000000000e+01
1.228499999999999943e+02 5.214285714285714590e+01
1.229000000000000057e+02 5.071428571428570820e+01
1.229500000000000028e+02 4.928571428571429180e+01
1.230000000000000000e+02 5.214285714285714590e+01
1.230499999999999972e+02 4.785714285714286120e+01
1.230999999999999943e+02 4.857142857142856940e+01
1.231500000000000057e+02 4.928571428571429180e+01
1.232000000000000028e+02 5.000000000000000000e+01
1.232500000000000000e+02 5.000000000000000000e+01
1.232999999999999972e+02 4.785714285714286120e+01
1.233499999999999943e+02 4.642857142857143060e+01
1.234000000000000057e+02 4.928571428571429180e+01
1.234500000000000028e+02 4.714285714285713880e+01
1.235000000000000000e+02 4.857142857142856940e+01
1.235499999999999972e+02 4.500000000000000000e+01
1.235999999999999943e+02 4.928571428571429180e+01
1.236500000000000057e+02 5.142857142857142350e+01
1.237000000000000028e+02 4.642857142857143060e+01
1.237500000000000000e+02 4.571428571428571530e+01
1.237999999999999972e+02 4.928571428571429180e+01
1.238499999999999943e+02 4.928571428571429180e+01
1.239000000000000057e+02 4.785714285714286120e+01
1.239500000000000028e+02 5.071428571428570820e+01
1.240000000000000000e+02 5.071428571428570820e+01
1.240499999999999972e+02 5.071428571428570820e+01
1.240999999999999943e+02 5.000000000000000000e+01
1.241500000000000057e+02 5.000000000000000000e+01
1.242000000000000028e+02 5.000000000000000000e+01
1.242500000000000000e+02 5.071428571428570820e+01
1.242999999999999972e+02 4.785714285714286120e+01
1.243499999999999943e+02 5.000000000000000000e+01
1.244000000000000057e+02 4.857142857142856940e+01
1.244500000000000028e+02 4.857142857142856940e+01
1.245000000000000000e+02 4.857142857142856940e+01
1.245499999999999972e+02 5.000000000000000000e+01
1.245999999999999943e+02 4.714285714285713880e+01
1.246500000000000057e+02 4.928571428571429180e+01
1.247000000000000028e+02 4.928571428571429180e+01
1.247500000000000000e+02 5.000000000000000000e+01
1.247999999999999972e+02 4.714285714285713880e+01
1.248499999999999943e+02 4.857142857142856940e+01
1.249000000000000057e+02 4.857142857142856940e+01
1.249500000000000028e+02 5.071428571428570820e+01
1.250000000000000000e+02 4.785714285714286120e+01
1.250499999999999972e+02 4.785714285714286120e+01
1.250999999999999943e+02 5.142857142857142350e+01
1.251500000000000057e+02 4.642857142857143060e+01
1.252000000000000028e+02 4.500000000000000000e+01
1.252500000000000000e+02 4.714285714285713880e+01
1.252999999999999972e+02 4.785714285714286120e+01
1.253499999999999943e+02 4.571428571428571530e+01
1.254000000000000057e+02 4.642857142857143060e+01
1.254500000000000028e+02 4.642857142857143060e+01
1.255000000000000000e+02 4.571428571428571530e+01
1.255499999999999972e+02 4.928571428571429180e+01
1.255999999999999943e+02 4.785714285714286120e+01
1.256500000000000057e+02 4.714285714285713880e+01
1.257000000000000028e+02 4.785714285714286120e+01
1.257500000000000000e+02 4.857142857142856940e+01
1.257999999999999972e+02 4.857142857142856940e+01
1.258499999999999943e+02 4.642857142857143060e+01
1.259000000000000057e+02 4.785714285714286120e+01
1.259500000000000028e+02 4.785714285714286120e+01
1.260000000000000000e+02 4.714285714285713880e+01
1.260499999999999972e+02 4.857142857142856940e+01
1.260999999999999943e+02 4.714285714285713880e+01
1.261500000000000057e+02 4.642857142857143060e+01
1.262000000000000028e+02 4.642857142857143060e+01
1.262500000000000000e+02 4.642857142857143060e+01
1.262999999999999972e+02 4.928571428571429180e+01
1.263499999999999943e+02 4.500000000000000000e+01
1.264000000000000057e+02 4.642857142857143060e+01
1.264500000000000028e+02 4.571428571428571530e+01
1.265000000000000000e+02 4.500000000000000000e+01
1.265499999999999972e+02 4.642857142857143060e+01
1.265999999999999943e+02 4.500000000000000000e+01
1.266500000000000057e+02 4.500000000000000000e+01
1.267000000000000028e+02 4.785714285714286120e+01
1.267500000000000000e+02 4.500000000000000000e+01
1.267999999999999972e+02 4.428571428571428470e+01
1.268499999999999943e+02 4.571428571428571530e+01
1.269000000000000057e+02 4.500000000000000000e+01
1.269500000000000028e+02 4.500000000000000000e+01
1.270000000000000000e+02 4.571428571428571530e+01
1.270499999999999972e+02 4.500000000000000000e+01
1.270999999999999943e+02 4.500000000000000000e+01
1.271500000000000057e+02 4.428571428571428470e+01
1.272000000000000028e+02 4.357142857142856940e+01
1.272500000000000000e+02 4.357142857142856940e+01
1.272999999999999972e+02 4.428571428571428470e+01
1.273499999999999943e+02 4.357142857142856940e+01
1.274000000000000057e+02 4.428571428571428470e+01
1.274500000000000028e+02 4.214285714285714590e+01
1.275000000000000000e+02 4.142857142857143060e+01
1.275499999999999972e+02 4.428571428571428470e+01
1.275999999999999943e+02 4.428571428571428470e+01
1.276500000000000057e+02 4.428571428571428470e+01
1.277000000000000028e+02 4.214285714285714590e+01
1.277500000000000000e+02 4.357142857142856940e+01
1.277999999999999972e+02 4.142857142857143060e+01
1.278499999999999943e+02 4.357142857142856940e+01
1.279000000000000057e+02 4.357142857142856940e+01
1.279500000000000028e+02 4.500000000000000000e+01
1.280000000000000000e+02 4.500000000000000000e+01
1.280500000000000114e+02 4.500000000000000000e+01
1.280999999999999943e+02 4.571428571428571530e+01
1.281500000000000057e+02 4.642857142857143060e+01
1.281999999999999886e+02 4.571428571428571530e+01
1.282500000000000000e+02 4.428571428571428470e+01
1.283000000000000114e+02 4.428571428571428470e+01
1.283499999999999943e+02 4.571428571428571530e+01
1.284000000000000057e+02 4.571428571428571530e+01
1.284499999999999886e+02 4.357142857142856940e+01
1.285000000000000000e+02 4.214285714285714590e+01
1.285500000000000114e+02 4.428571428571428470e+01
1.285999999999999943e+02 4.500000000000000000e+01
1.286500000000000057e+02 4.642857142857143060e+01
1.286999999999999886e+02 4.500000000000000000e+01
1.287500000000000000e+02 4.500000000000000000e+01
1.288000000000000114e+02 4.428571428571428470e+01
1.288499999999999943e+02 4.428571428571428470e+01
1.289000000000000057e+02 4.071428571428571530e+01
1.289499999999999886e+02 4.285714285714285410e+01
1.290000000000000000e+02 4.357142857142856940e+01
1.290500000000000114e+02 4.071428571428571530e+01
1.290999999999999943e+02 4.214285714285714590e+01
1.291500000000000057e+02 4.142857142857143060e+01
1.291999999999999886e+02 4.214285714285714590e+01
1.292500000000000000e+02 4.000000000000000000e+01
1.293000000000000114e+02 4.285714285714285410e+01
1.293499999999999943e+02 4.428571428571428470e+01
1.294000000000000057e+02 4.357142857142856940e+01
1.294499999999999886e+02 4.142857142857143060e+01
1.295000000000000000e+02 4.142857142857143060e+01
1.295500000000000114e+02 4.071428571428571530e+01
1.295999999999999943e+02 3.928571428571428470e+01
1.296500000000000057e+02 4.214285714285714590e+01
1.296999999999999886e+02 4.071428571428571530e+01
1.297500000000000000e+02 4.500000000000000000e+01
1.298000000000000114e+02 4.357142857142856940e+01
1.298499999999999943e+02 4.142857142857143060e+01
1.299000000000000057e+02 4.071428571428571530e+01
1.299499999999999886e+02 4.142857142857143060e+01
1.300000000000000000e+02 4.500000000000000000e+01
1.300500000000000114e+02 4.357142857142856940e+01
1.300999999999999943e+02 4.071428571428571530e+01
1.301500000000000057e+02 4.142857142857143060e+01
1.301999999999999886e+02 4.285714285714285410e+01
1.302500000000000000e+02 4.000000000000000000e+01
1.303000000000000114e+02 4.071428571428571530e+01
1.303499999999999943e+02 4.285714285714285410e+01
1.304000000000000057e+02 4.214285714285714590e+01
1.304499999999999886e+02 4.214285714285714590e+01
1.305000000000000000e+02 4.285714285714285410e+01
1.305500000000000114e+02 4.214285714285714590e+01
1.305999999999999943e+02 4.571428571428571530e+01
1.306500000000000057e+02 4.285714285714285410e+01
1.306999999999999886e+02 3.571428571428571530e+01
1.307500000000000000e+02 4.071428571428571530e+01
1.308000000000000114e+02 4.071428571428571530e+01
1.308499999999999943e+02 4.071428571428571530e+01
1.309000000000000057e+02 4.000000000000000000e+01
1.309499999999999886e+02 3.928571428571428470e+01
1.310000000000000000e+02 3.928571428571428470e+01
1.310500000000000114e+02 4.214285714285714590e+01
1.310999999999999943e+02 3.714285714285714590e+01
1.311500000000000057e+02 4.000000000000000000e+01
1.311999999999999886e+02 4.000000000000000000e+01
1.312500000000000000e+02 3.928571428571428470e+01
1.313000000000000114e+02 4.000000000000000000e+01
1.313499999999999943e+02 3.785714285714285410e+01
1.314000000000000057e+02 4.000000000000000000e+01
1.314499999999999886e+02 3.571428571428571530e+01
1.315000000000000000e+02 3.857142857142857650e+01
1.315500000000000114e+02 4.000000000000000000e+01
1.315999999999999943e+02 4.000000000000000000e+01
1.316500000000000057e+02 3.928571428571428470e+01
1.316999999999999886e+02 4.285714285714285410e+01
1.317500000000000000e+02 4.071428571428571530e+01
1.318000000000000114e+02 4.142857142857143060e+01
1.318499999999999943e+02 4.071428571428571530e+01
1.319000000000000057e+02 3.785714285714285410e+01
1.319499999999999886e+02 3.785714285714285410e+01
1.320000000000000000e+02 4.000000000000000000e+01
1.320500000000000114e+02 4.000000000000000000e+01
1.320999999999999943e+02 4.142857142857143060e+01
1.321500000000000057e+02 4.071428571428571530e+01
1.321999999999999886e+02 4.214285714285714590e+01
1.322500000000000000e+02 4.285714285714285410e+01
1.323000000000000114e+02 4.285714285714285410e+01
1.323499999999999943e+02 4.071428571428571530e+01
1.324000000000000057e+02 4.214285714285714590e+01
1.324499999999999886e+02 4.000000000000000000e+01
1.325000000000000000e+02 4.142857142857143060e+01
1.325500000000000114e+02 4.214285714285714590e+01
1.325999999999999943e+02 4.357142857142856940e+01
1.326500000000000057e+02 4.285714285714285410e+01
1.326999999999999886e+02 4.428571428571428470e+01
1.327500000000000000e+02 4.428571428571428470e+01
1.328000000000000114e+02 4.428571428571428470e+01
1.328499999999999943e+02 4.214285714285714590e+01
1.329000000000000057e+02 4.428571428571428470e+01
1.329499999999999886e+02 4.500000000000000000e+01
1.330000000000000000e+02 4.142857142857143060e+01
1.330500000000000114e+02 4.500000000000000000e+01
1.330999999999999943e+02 3.857142857142857650e+01
1.331500000000000057e+02 4.285714285714285410e+01
1.331999999999999886e+02 3.928571428571428470e+01
1.332500000000000000e+02 4.214285714285714590e+01
1.333000000000000114e+02 4.285714285714285410e+01
1.333499999999999943e+02 4.428571428571428470e+01
1.334000000000000057e+02 4.571428571428571530e+01
1.334499999999999886e+02 4.142857142857143060e+01
1.335000000000000000e+02 4.357142857142856940e+01
1.335500000000000114e+02 4.214285714285714590e+01
1.335999999999999943e+02 4.142857142857143060e+01
1.336500000000000057e+02 4.214285714285714590e+01
1.336999999999999886e+02 4.500000000000000000e+01
1.337500000000000000e+02 4.428571428571428470e+01
1.338000000000000114e+02 4.642857142857143060e+01
1.338499999999999943e+02 4.357142857142856940e+01
1.339000000000000057e+02 4.357142857142856940e+01
1.339499999999999886e+02 4.928571428571429180e+01
1.340000000000000000e+02 4.857142857142856940e+01
1.340500000000000114e+02 4.928571428571429180e+01
1.340999999999999943e+02 4.857142857142856940e+01
1.341500000000000057e+02 4.714285714285713880e+01
1.341999999999999886e+02 4.857142857142856940e+01
1.342500000000000000e+02 4.928571428571429180e+01
1.343000000000000114e+02 4.857142857142856940e+01
1.343499999999999943e+02 4.857142857142856940e+01
1.344000000000000057e+02 4.928571428571429180e+01
1.344499999999999886e+02 4.428571428571428470e+01
1.345000000000000000e+02 4.500000000000000000e+01
1.345500000000000114e+02 4.857142857142856940e+01
1.345999999999999943e+02 4.785714285714286120e+01
1.346500000000000057e+02 4.500000000000000000e+01
1.346999999999999886e+02 4.714285714285713880e+01
1.347500000000000000e+02 4.785714285714286120e+01
1.348000000000000114e+02 4.857142857142856940e+01
1.348499999999999943e+02 4.785714285714286120e+01
1.349000000000000057e+02 4.857142857142856940e+01
1.349499999999999886e+02 4.714285714285713880e+01
1.350000000000000000e+02 4.642857142857143060e+01
1.350500000000000114e+02 4.642857142857143060e+01
1.350999999999999943e+02 4.642857142857143060e+01
1.351500000000000057e+02 4.642857142857143060e+01
1.351999999999999886e+02 4.928571428571429180e+01
1.352500000000000000e+02 4.857142857142856940e+01
1.353000000000000114e+02 4.928571428571429180e+01
1.353499999999999943e+02 4.857142857142856940e+01
1.354000000000000057e+02 4.642857142857143060e+01
1.354499999999999886e+02 4.857142857142856940e+01
1.355000000000000000e+02 4.857142857142856940e+01
1.355500000000000114e+02 4.785714285714286120e+01
1.355999999999999943e+02 4.785714285714286120e+01
1.356500000000000057e+02 4.928571428571429180e+01
1.356999999999999886e+02 4.785714285714286120e+01
1.357500000000000000e+02 4.285714285714285410e+01
1.358000000000000114e+02 4.785714285714286120e+01
1.358499999999999943e+02 4.642857142857143060e+01
1.359000000000000057e+02 4.571428571428571530e+01
1.359499999999999886e+02 4.571428571428571530e+01
1.360000000000000000e+02 4.571428571428571530e+01
1.360500000000000114e+02 4.642857142857143060e+01
1.360999999999999943e+02 4.785714285714286120e+01
1.361500000000000057e+02 4.785714285714286120e+01
1.361999999999999886e+02 4.714285714285713880e+01
1.362500000000000000e+02 4.571428571428571530e+01
1.363000000000000114e+02 4.428571428571428470e+01
1.363499999999999943e+02 4.642857142857143060e+01
1.364000000000000057e+02 4.285714285714285410e+01
1.364499999999999886e+02 4.642857142857143060e+01
1.365000000000000000e+02 4.642857142857143060e+01
1.365500000000000114e+02 4.714285714285713880e+01
1.365999999999999943e+02 4.642857142857143060e+01
1.366500000000000057e+02 4.571428571428571530e+01
1.366999999999999886e+02 4.857142857142856940e+01
1.367500000000000000e+02 4.571428571428571530e+01
1.368000000000000114e+02 4.428571428571428470e+01
1.368499999999999943e+02 4.428571428571428470e+01
1.369000000000000057e+02 4.428571428571428470e+01
1.369499999999999886e+02 4.642857142857143060e+01
1.370000000000000000e+02 4.642857142857143060e+01
1.370500000000000114e+02 4.642857142857143060e+01
1.370999999999999943e+02 4.500000000000000000e+01
1.371500000000000057e+02 4.500000000000000000e+01
1.371999999999999886e+02 4.714285714285713880e+01
1.372500000000000000e+02 4.785714285714286120e+01
1.373000000000000114e+02 4.714285714285713880e+01
1.373499999999999943e+02 4.571428571428571530e+01
1.374000000000000057e+02 4.785714285714286120e+01
1.374499999999999886e+02 4.714285714285713880e+01
1.375000000000000000e+02 4.571428571428571530e+01
1.375500000000000114e+02 4.785714285714286120e+01
1.375999999999999943e+02 4.785714285714286120e+01
1.376500000000000057e+02 4.571428571428571530e+01
1.376999999999999886e+02 4.714285714285713880e+01
1.377500000000000000e+02 4.285714285714285410e+01
1.378000000000000114e+02 4.571428571428571530e+01
1.378499999999999943e+02 4.571428571428571530e+01
1.379000000000000057e+02 4.428571428571428470e+01
1.379499999999999886e+02 4.285714285714285410e+01
1.380000000000000000e+02 4.428571428571428470e+01
1.380500000000000114e+02 4.500000000000000000e+01
1.380999999999999943e+02 4.428571428571428470e+01
1.381500000000000057e+02 4.428571428571428470e+01
1.381999999999999886e+02 3.928571428571428470e+01
1.382500000000000000e+02 4.357142857142856940e+01
1.383000000000000114e+02 4.571428571428571530e+01
1.383499999999999943e+02 4.785714285714286120e+01
1.384000000000000057e+02 4.428571428571428470e+01
1.384499999999999886e+02 4.785714285714286120e+01
1.385000000000000000e+02 4.857142857142856940e+01
1.385500000000000114e+02 4.785714285714286120e+01
1.385999999999999943e+02 4.857142857142856940e+01
1.386500000000000057e+02 4.857142857142856940e+01
1.386999999999999886e+02 4.785714285714286120e+01
1.387500000000000000e+02 4.714285714285713880e+01
1.388000000000000114e+02 4.785714285714286120e+01
1.388499999999999943e+02 4.785714285714286120e+01
1.389000000000000057e+02 4.642857142857143060e+01
1.389499999999999886e+02 4.714285714285713880e+01
1.390000000000000000e+02 4.857142857142856940e+01
1.390500000000000114e+02 4.357142857142856940e+01
1.390999999999999943e+02 4.642857142857143060e+01
1.391500000000000057e+02 4.714285714285713880e+01
1.391999999999999886e+02 4.500000000000000000e+01
1.392500000000000000e+02 4.428571428571428470e+01
1.393000000000000114e+02 4.428571428571428470e+01
1.393499999999999943e+02 4.571428571428571530e+01
1.394000000000000057e+02 4.571428571428571530e+01
1.394499999999999886e+02 4.785714285714286120e+01
1.395000000000000000e+02 4.785714285714286120e+01
1.395500000000000114e+02 4.642857142857143060e+01
1.395999999999999943e+02 4.571428571428571530e+01
1.396500000000000057e+02 4.642857142857143060e+01
1.396999999999999886e+02 4.642857142857143060e+01
1.397500000000000000e+02 4.357142857142856940e+01
1.398000000000000114e+02 4.785714285714286120e+01
1.398499999999999943e+02 4.571428571428571530e+01
1.399000000000000057e+02 4.714285714285713880e+01
1.399499999999999886e+02 4.642857142857143060e+01
1.400000000000000000e+02 4.571428571428571530e+01
1.400500000000000114e+02 4.714285714285713880e+01
1.400999999999999943e+02 4.714285714285713880e+01
1.401500000000000057e+02 4.357142857142856940e+01
1.401999999999999886e+02 4.785714285714286120e+01
1.402500000000000000e+02 4.571428571428571530e+01
1.403000000000000114e+02 4.642857142857143060e+01
1.403499999999999943e+02 4.642857142857143060e+01
1.404000000000000057e+02 4.857142857142856940e+01
1.404499999999999886e+02 4.642857142857143060e+01
1.405000000000000000e+02 4.714285714285713880e+01
1.405500000000000114e+02 4.642857142857143060e+01
1.405999999999999943e+02 4.857142857142856940e+01
1.406500000000000057e+02 4.571428571428571530e+01
1.406999999999999886e+02 4.714285714285713880e+01
1.407500000000000000e+02 4.714285714285713880e+01
1.408000000000000114e+02 4.428571428571428470e+01
1.408499999999999943e+02 4.500000000000000000e+01
1.409000000000000057e+02 4.500000000000000000e+01
1.409499999999999886e+02 4.285714285714285410e+01
1.410000000000000000e+02 4.571428571428571530e+01
1.410500000000000114e+02 4.500000000000000000e+01
1.410999999999999943e+02 4.357142857142856940e+01
1.411500000000000057e+02 4.357142857142856940e+01
1.411999999999999886e+02 4.785714285714286120e+01
1.412500000000000000e+02 4.571428571428571530e+01
1.413000000000000114e+02 4.571428571428571530e+01
1.413499999999999943e+02 4.642857142857143060e+01
1.414000000000000057e+02 4.500000000000000000e+01
1.414499999999999886e+02 4.357142857142856940e+01
1.415000000000000000e+02 4.428571428571428470e+01
1.415500000000000114e+02 4.357142857142856940e+01
1.415999999999999943e+02 4.428571428571428470e+01
1.416500000000000057e+02 4.214285714285714590e+01
1.416999999999999886e+02 4.285714285714285410e+01
1.417500000000000000e+02 4.357142857142856940e+01
1.418000000000000114e+02 4.571428571428571530e+01
1.418499999999999943e+02 4.285714285714285410e+01
1.419000000000000057e+02 4.357142857142856940e+01
1.419499999999999886e+02 4.214285714285714590e+01
1.420000000000000000e+02 4.571428571428571530e+01
1.420500000000000114e+02 4.357142857142856940e+01
1.420999999999999943e+02 4.428571428571428470e+01
1.421500000000000057e+02 4.357142857142856940e+01
1.421999999999999886e+02 4.357142857142856940e+01
1.422500000000000000e+02 4.357142857142856940e+01
1.423000000000000114e+02 4.071428571428571530e+01
1.423499999999999943e+02 4.357142857142856940e+01
1.424000000000000057e+02 4.357142857142856940e+01
1.424499999999999886e+02 4.071428571428571530e+01
1.425000000000000000e+02 4.142857142857143060e+01
1.425500000000000114e+02 4.071428571428571530e+01
1.425999999999999943e+02 4.142857142857143060e+01
1.426500000000000057e+02 4.285714285714285410e+01
1.426999999999999886e+02 3.928571428571428470e+01
1.427500000000000000e+02 4.357142857142856940e+01
1.428000000000000114e+02 4.071428571428571530e+01
1.428499999999999943e+02 4.357142857142856940e+01
1.429000000000000057e+02 4.285714285714285410e+01
1.429499999999999886e+02 4.357142857142856940e+01
1.430000000000000000e+02 4.357142857142856940e+01
1.430500000000000114e+02 4.428571428571428470e+01
1.430999999999999943e+02 4.714285714285713880e+01
1.431500000000000057e+02 4.357142857142856940e+01
1.431999999999999886e+02 4.642857142857143060e+01
1.432500000000000000e+02 4.285714285714285410e+01
1.433000000000000114e+02 4.285714285714285410e+01
1.433499999999999943e+02 4.285714285714285410e+01
1.434000000000000057e+02 3.928571428571428470e+01
1.434499999999999886e+02 4.285714285714285410e+01
1.435000000000000000e+02 4.285714285714285410e+01
1.435500000000000114e+02 3.928571428571428470e+01
1.435999999999999943e+02 4.500000000000000000e+01
1.436500000000000057e+02 4.142857142857143060e+01
1.436999999999999886e+02 4.357142857142856940e+01
1.437500000000000000e+02 4.500000000000000000e+01
1.438000000000000114e+02 4.142857142857143060e+01
1.438499999999999943e+02 4.214285714285714590e+01
1.439000000000000057e+02 4.357142857142856940e+01
1.439499999999999886e+02 4.428571428571428470e+01
1.440000000000000000e+02 4.285714285714285410e+01
1.440500000000000114e+02 4.285714285714285410e+01
1.440999999999999943e+02 4.357142857142856940e+01
1.441500000000000057e+02 4.214285714285714590e+01
1.441999999999999886e+02 4.357142857142856940e+01
1.442500000000000000e+02 4.285714285714285410e+01
1.443000000000000114e+02 4.571428571428571530e+01
1.443499999999999943e+02 4.285714285714285410e+01
1.444000000000000057e+02 4.357142857142856940e+01
1.444499999999999886e+02 4.142857142857143060e+01
1.445000000000000000e+02 4.357142857142856940e+01
1.445500000000000114e+02 4.357142857142856940e+01
1.445999999999999943e+02 4.285714285714285410e+01
1.446500000000000057e+02 4.142857142857143060e+01
1.446999999999999886e+02 4.500000000000000000e+01
1.447500000000000000e+02 4.714285714285713880e+01
1.448000000000000114e+02 4.642857142857143060e+01
1.448499999999999943e+02 4.071428571428571530e+01
1.449000000000000057e+02 4.428571428571428470e+01
1.449499999999999886e+02 4.428571428571428470e+01
1.450000000000000000e+02 4.214285714285714590e+01
1.450500000000000114e+02 4.285714285714285410e+01
1.450999999999999943e+02 4.071428571428571530e+01
1.451500000000000057e+02 4.071428571428571530e+01
1.451999999999999886e+02 4.500000000000000000e+01
1.452500000000000000e+02 4.285714285714285410e+01
1.453000000000000114e+02 4.214285714285714590e+01
1.453499999999999943e+02 4.428571428571428470e+01
1.454000000000000057e+02 4.571428571428571530e+01
1.454499999999999886e+02 4.357142857142856940e+01
1.455000000000000000e+02 4.285714285714285410e+01
1.455500000000000114e+02 4.285714285714285410e+01
1.455999999999999943e+02 4.357142857142856940e+01
1.456500000000000057e+02 4.142857142857143060e+01
1.456999999999999886e+02 4.285714285714285410e+01
1.457500000000000000e+02 4.357142857142856940e+01
1.458000000000000114e+02 4.357142857142856940e+01
1.458499999999999943e+02 4.285714285714285410e+01
1.459000000000000057e+02 4.357142857142856940e+01
1.459499999999999886e+02 4.428571428571428470e+01
1.460000000000000000e+02 4.357142857142856940e+01
1.460500000000000114e+02 4.357142857142856940e+01
1.460999999999999943e+02 4.214285714285714590e+01
1.461500000000000057e+02 4.357142857142856940e+01
1.461999999999999886e+02 4.428571428571428470e+01
1.462500000000000000e+02 4.357142857142856940e+01
1.463000000000000114e+02 4.428571428571428470e+01
1.463499999999999943e+02 4.357142857142856940e+01
1.464000000000000057e+02 4.428571428571428470e+01
1.464499999999999886e+02 4.428571428571428470e+01
1.465000000000000000e+02 4.500000000000000000e+01
1.465500000000000114e+02 4.571428571428571530e+01
1.465999999999999943e+02 4.571428571428571530e+01
1.466500000000000057e+02 4.500000000000000000e+01
1.466999999999999886e+02 4.428571428571428470e+01
1.467500000000000000e+02 4.500000000000000000e+01
1.468000000000000114e+02 4.642857142857143060e+01
1.468499999999999943e+02 4.642857142857143060e+01
1.469000000000000057e+02 4.571428571428571530e+01
1.469499999999999886e+02 4.428571428571428470e+01
1.470000000000000000e+02 4.642857142857143060e+01
1.470500000000000114e+02 4.500000000000000000e+01
1.470999999999999943e+02 4.285714285714285410e+01
1.471500000000000057e+02 4.357142857142856940e+01
1.471999999999999886e+02 4.571428571428571530e+01
1.472500000000000000e+02 4.428571428571428470e+01
1.473000000000000114e+02 4.142857142857143060e+01
1.473499999999999943e+02 4.214285714285714590e+01
1.474000000000000057e+02 4.642857142857143060e+01
1.474499999999999886e+02 4.642857142857143060e+01
1.475000000000000000e+02 4.500000000000000000e+01
1.475500000000000114e+02 4.714285714285713880e+01
1.475999999999999943e+02 4.571428571428571530e+01
1.476500000000000057e+02 4.428571428571428470e+01
1.476999999999999886e+02 4.428571428571428470e+01
1.477500000000000000e+02 4.142857142857143060e+01
1.478000000000000114e+02 4.214285714285714590e+01
1.478499999999999943e+02 4.071428571428571530e+01
1.479000000000000057e+02 4.500000000000000000e+01
1.479499999999999886e+02 4.357142857142856940e+01
1.480000000000000000e+02 4.071428571428571530e+01
1.480500000000000114e+02 4.571428571428571530e+01
1.480999999999999943e+02 4.214285714285714590e+01
1.481500000000000057e+02 4.500000000000000000e+01
1.481999999999999886e+02 4.285714285714285410e+01
1.482500000000000000e+02 4.357142857142856940e+01
1.483000000000000114e+02 4.428571428571428470e+01
1.483499999999999943e+02 4.142857142857143060e+01
1.484000000000000057e+02 4.428571428571428470e+01
1.484499999999999886e+02 4.000000000000000000e+01
1.485000000000000000e+02 4.357142857142856940e+01
1.485500000000000114e+02 4.285714285714285410e+01
1.485999999999999943e+02 4.428571428571428470e+01
1.486500000000000057e+02 4.642857142857143060e+01
1.486999999999999886e+02 4.642857142857143060e+01
1.487500000000000000e+02 4.642857142857143060e+01
1.488000000000000114e+02 4.642857142857143060e+01
1.488499999999999943e+02 4.714285714285713880e+01
1.489000000000000057e+02 4.500000000000000000e+01
1.489499999999999886e+02 4.571428571428571530e+01
1.490000000000000000e+02 4.500000000000000000e+01
1.490500000000000114e+02 4.428571428571428470e+01
1.490999999999999943e+02 4.571428571428571530e+01
1.491500000000000057e+02 4.571428571428571530e+01
1.491999999999999886e+02 4.500000000000000000e+01
1.492500000000000000e+02 4.428571428571428470e+01
1.493000000000000114e+02 4.500000000000000000e+01
1.493499999999999943e+02 4.500000000000000000e+01
1.494000000000000057e+02 4.571428571428571530e+01
1.494499999999999886e+02 4.571428571428571530e+01
1.495000000000000000e+02 4.285714285714285410e+01
1.495500000000000114e+02 4.642857142857143060e+01
1.495999999999999943e+02 4.571428571428571530e+01
1.496500000000000057e+02 4.428571428571428470e+01
1.496999999999999886e+02 4.571428571428571530e+01
1.497500000000000000e+02 4.571428571428571530e+01
1.498000000000000114e+02 4.571428571428571530e+01
1.498499999999999943e+02 4.642857142857143060e+01
1.499000000000000057e+02 4.571428571428571530e+01
1.499499999999999886e+02 4.500000000000000000e+01
1.500000000000000000e+02 4.500000000000000000e+01
