# Supplementary material for: Elevated concentrations cause upright alpha-synuclein conformation at lipid interfaces
Source: Nat Commun. 2023 Sep 18;14:5731. doi: 10.1038/s41467-023-39843-1 (PMC10507035; doi:10.1038/s41467-023-39843-1)
Supplement: Supplementary file 3 — Source Data [file 41467_2023_39843_MOESM3_ESM.zip › Source Data file/FigureS12/figS12_highLPR_corr_s5_r2.txt]

0.000000000000000000e+00 nan
5.000000000000000278e-02 nan
1.000000000000000056e-01 nan
1.499999999999999944e-01 nan
2.000000000000000111e-01 nan
2.500000000000000000e-01 nan
2.999999999999999889e-01 nan
3.499999999999999778e-01 nan
4.000000000000000222e-01 nan
4.500000000000000111e-01 nan
5.000000000000000000e-01 nan
5.500000000000000444e-01 nan
5.999999999999999778e-01 nan
6.500000000000000222e-01 nan
6.999999999999999556e-01 nan
7.500000000000000000e-01 nan
8.000000000000000444e-01 nan
8.499999999999999778e-01 nan
9.000000000000000222e-01 nan
9.499999999999999556e-01 nan
1.000000000000000000e+00 nan
1.050000000000000044e+00 nan
1.100000000000000089e+00 nan
1.149999999999999911e+00 nan
1.199999999999999956e+00 nan
1.250000000000000000e+00 nan
1.300000000000000044e+00 nan
1.350000000000000089e+00 nan
1.399999999999999911e+00 nan
1.449999999999999956e+00 nan
1.500000000000000000e+00 nan
1.550000000000000044e+00 nan
1.600000000000000089e+00 nan
1.649999999999999911e+00 nan
1.699999999999999956e+00 nan
1.750000000000000000e+00 nan
1.800000000000000044e+00 nan
1.850000000000000089e+00 nan
1.899999999999999911e+00 nan
1.949999999999999956e+00 nan
2.000000000000000000e+00 nan
2.049999999999999822e+00 nan
2.100000000000000089e+00 nan
2.149999999999999911e+00 nan
2.200000000000000178e+00 nan
2.250000000000000000e+00 nan
2.299999999999999822e+00 nan
2.350000000000000089e+00 nan
2.399999999999999911e+00 nan
2.450000000000000178e+00 nan
2.500000000000000000e+00 nan
2.549999999999999822e+00 nan
2.600000000000000089e+00 nan
2.649999999999999911e+00 nan
2.700000000000000178e+00 nan
2.750000000000000000e+00 nan
2.799999999999999822e+00 nan
2.850000000000000089e+00 nan
2.899999999999999911e+00 nan
2.950000000000000178e+00 nan
3.000000000000000000e+00 nan
3.049999999999999822e+00 nan
3.100000000000000089e+00 nan
3.149999999999999911e+00 nan
3.200000000000000178e+00 nan
3.250000000000000000e+00 nan
3.299999999999999822e+00 nan
3.350000000000000089e+00 nan
3.399999999999999911e+00 nan
3.450000000000000178e+00 nan
3.500000000000000000e+00 nan
3.549999999999999822e+00 nan
3.600000000000000089e+00 nan
3.649999999999999911e+00 nan
3.700000000000000178e+00 nan
3.750000000000000000e+00 nan
3.799999999999999822e+00 nan
3.850000000000000089e+00 nan
3.899999999999999911e+00 nan
3.950000000000000178e+00 nan
4.000000000000000000e+00 nan
4.049999999999999822e+00 nan
4.099999999999999645e+00 nan
4.150000000000000355e+00 nan
4.200000000000000178e+00 nan
4.250000000000000000e+00 nan
4.299999999999999822e+00 nan
4.349999999999999645e+00 nan
4.400000000000000355e+00 nan
4.450000000000000178e+00 nan
4.500000000000000000e+00 nan
4.549999999999999822e+00 nan
4.599999999999999645e+00 nan
4.650000000000000355e+00 nan
4.700000000000000178e+00 nan
4.750000000000000000e+00 nan
4.799999999999999822e+00 nan
4.849999999999999645e+00 nan
4.900000000000000355e+00 nan
4.950000000000000178e+00 nan
5.000000000000000000e+00 nan
5.049999999999999822e+00 nan
5.099999999999999645e+00 nan
5.150000000000000355e+00 nan
5.200000000000000178e+00 nan
5.250000000000000000e+00 nan
5.299999999999999822e+00 nan
5.349999999999999645e+00 nan
5.400000000000000355e+00 nan
5.450000000000000178e+00 nan
5.500000000000000000e+00 nan
5.549999999999999822e+00 nan
5.599999999999999645e+00 nan
5.650000000000000355e+00 nan
5.700000000000000178e+00 nan
5.750000000000000000e+00 nan
5.799999999999999822e+00 nan
5.849999999999999645e+00 nan
5.900000000000000355e+00 nan
5.950000000000000178e+00 nan
6.000000000000000000e+00 nan
6.049999999999999822e+00 nan
6.099999999999999645e+00 nan
6.150000000000000355e+00 nan
6.200000000000000178e+00 nan
6.250000000000000000e+00 nan
6.299999999999999822e+00 nan
6.349999999999999645e+00 nan
6.400000000000000355e+00 nan
6.450000000000000178e+00 nan
6.500000000000000000e+00 nan
6.549999999999999822e+00 nan
6.599999999999999645e+00 nan
6.650000000000000355e+00 nan
6.700000000000000178e+00 nan
6.750000000000000000e+00 nan
6.799999999999999822e+00 nan
6.849999999999999645e+00 nan
6.900000000000000355e+00 nan
6.950000000000000178e+00 nan
7.000000000000000000e+00 nan
7.049999999999999822e+00 nan
7.099999999999999645e+00 nan
7.150000000000000355e+00 nan
7.200000000000000178e+00 nan
7.250000000000000000e+00 nan
7.299999999999999822e+00 nan
7.349999999999999645e+00 nan
7.400000000000000355e+00 nan
7.450000000000000178e+00 nan
7.500000000000000000e+00 nan
7.549999999999999822e+00 nan
7.599999999999999645e+00 nan
7.650000000000000355e+00 nan
7.700000000000000178e+00 nan
7.750000000000000000e+00 nan
7.799999999999999822e+00 nan
7.849999999999999645e+00 nan
7.900000000000000355e+00 nan
7.950000000000000178e+00 nan
8.000000000000000000e+00 nan
8.050000000000000711e+00 nan
8.099999999999999645e+00 nan
8.150000000000000355e+00 nan
8.199999999999999289e+00 nan
8.250000000000000000e+00 nan
8.300000000000000711e+00 nan
8.349999999999999645e+00 nan
8.400000000000000355e+00 nan
8.449999999999999289e+00 nan
8.500000000000000000e+00 nan
8.550000000000000711e+00 nan
8.599999999999999645e+00 nan
8.650000000000000355e+00 nan
8.699999999999999289e+00 nan
8.750000000000000000e+00 nan
8.800000000000000711e+00 nan
8.849999999999999645e+00 nan
8.900000000000000355e+00 nan
8.949999999999999289e+00 nan
9.000000000000000000e+00 nan
9.050000000000000711e+00 nan
9.099999999999999645e+00 nan
9.150000000000000355e+00 nan
9.199999999999999289e+00 nan
9.250000000000000000e+00 nan
9.300000000000000711e+00 nan
9.349999999999999645e+00 nan
9.400000000000000355e+00 nan
9.449999999999999289e+00 nan
9.500000000000000000e+00 nan
9.550000000000000711e+00 nan
9.599999999999999645e+00 nan
9.650000000000000355e+00 nan
9.699999999999999289e+00 nan
9.750000000000000000e+00 nan
9.800000000000000711e+00 nan
9.849999999999999645e+00 nan
9.900000000000000355e+00 nan
9.949999999999999289e+00 nan
1.000000000000000000e+01 nan
1.005000000000000071e+01 nan
1.009999999999999964e+01 nan
1.015000000000000036e+01 nan
1.019999999999999929e+01 nan
1.025000000000000000e+01 nan
1.030000000000000071e+01 nan
1.034999999999999964e+01 nan
1.040000000000000036e+01 nan
1.044999999999999929e+01 nan
1.050000000000000000e+01 nan
1.055000000000000071e+01 nan
1.059999999999999964e+01 nan
1.065000000000000036e+01 nan
1.069999999999999929e+01 nan
1.075000000000000000e+01 nan
1.080000000000000071e+01 nan
1.084999999999999964e+01 nan
1.090000000000000036e+01 nan
1.094999999999999929e+01 nan
1.100000000000000000e+01 nan
1.105000000000000071e+01 nan
1.109999999999999964e+01 nan
1.115000000000000036e+01 nan
1.119999999999999929e+01 nan
1.125000000000000000e+01 nan
1.130000000000000071e+01 nan
1.134999999999999964e+01 nan
1.140000000000000036e+01 nan
1.144999999999999929e+01 nan
1.150000000000000000e+01 nan
1.155000000000000071e+01 nan
1.159999999999999964e+01 nan
1.165000000000000036e+01 nan
1.169999999999999929e+01 nan
1.175000000000000000e+01 nan
1.180000000000000071e+01 nan
1.184999999999999964e+01 nan
1.190000000000000036e+01 nan
1.194999999999999929e+01 nan
1.200000000000000000e+01 nan
1.205000000000000071e+01 nan
1.209999999999999964e+01 nan
1.215000000000000036e+01 nan
1.219999999999999929e+01 nan
1.225000000000000000e+01 nan
1.230000000000000071e+01 nan
1.234999999999999964e+01 nan
1.240000000000000036e+01 nan
1.244999999999999929e+01 nan
1.250000000000000000e+01 nan
1.255000000000000071e+01 nan
1.259999999999999964e+01 nan
1.265000000000000036e+01 nan
1.269999999999999929e+01 nan
1.275000000000000000e+01 nan
1.280000000000000071e+01 nan
1.284999999999999964e+01 nan
1.290000000000000036e+01 nan
1.294999999999999929e+01 nan
1.300000000000000000e+01 nan
1.305000000000000071e+01 nan
1.309999999999999964e+01 nan
1.315000000000000036e+01 nan
1.319999999999999929e+01 nan
1.325000000000000000e+01 nan
1.330000000000000071e+01 nan
1.334999999999999964e+01 nan
1.340000000000000036e+01 nan
1.344999999999999929e+01 nan
1.350000000000000000e+01 nan
1.355000000000000071e+01 nan
1.359999999999999964e+01 nan
1.365000000000000036e+01 nan
1.369999999999999929e+01 nan
1.375000000000000000e+01 nan
1.380000000000000071e+01 nan
1.384999999999999964e+01 nan
1.390000000000000036e+01 nan
1.394999999999999929e+01 nan
1.400000000000000000e+01 nan
1.405000000000000071e+01 nan
1.409999999999999964e+01 nan
1.415000000000000036e+01 nan
1.419999999999999929e+01 nan
1.425000000000000000e+01 nan
1.430000000000000071e+01 nan
1.434999999999999964e+01 nan
1.440000000000000036e+01 nan
1.444999999999999929e+01 nan
1.450000000000000000e+01 nan
1.455000000000000071e+01 nan
1.459999999999999964e+01 nan
1.465000000000000036e+01 nan
1.469999999999999929e+01 nan
1.475000000000000000e+01 nan
1.480000000000000071e+01 nan
1.484999999999999964e+01 nan
1.490000000000000036e+01 nan
1.494999999999999929e+01 nan
1.500000000000000000e+01 nan
1.505000000000000071e+01 nan
1.509999999999999964e+01 nan
1.515000000000000036e+01 nan
1.519999999999999929e+01 nan
1.525000000000000000e+01 nan
1.530000000000000071e+01 nan
1.534999999999999964e+01 nan
1.540000000000000036e+01 nan
1.544999999999999929e+01 nan
1.550000000000000000e+01 nan
1.555000000000000071e+01 nan
1.559999999999999964e+01 nan
1.565000000000000036e+01 nan
1.569999999999999929e+01 nan
1.575000000000000000e+01 nan
1.580000000000000071e+01 nan
1.584999999999999964e+01 nan
1.590000000000000036e+01 nan
1.594999999999999929e+01 nan
1.600000000000000000e+01 nan
1.605000000000000071e+01 nan
1.610000000000000142e+01 nan
1.614999999999999858e+01 nan
1.619999999999999929e+01 nan
1.625000000000000000e+01 nan
1.630000000000000071e+01 nan
1.635000000000000142e+01 nan
1.639999999999999858e+01 nan
1.644999999999999929e+01 nan
1.650000000000000000e+01 nan
1.655000000000000071e+01 nan
1.660000000000000142e+01 nan
1.664999999999999858e+01 nan
1.669999999999999929e+01 nan
1.675000000000000000e+01 nan
1.680000000000000071e+01 nan
1.685000000000000142e+01 nan
1.689999999999999858e+01 nan
1.694999999999999929e+01 nan
1.700000000000000000e+01 nan
1.705000000000000071e+01 nan
1.710000000000000142e+01 nan
1.714999999999999858e+01 nan
1.719999999999999929e+01 nan
1.725000000000000000e+01 nan
1.730000000000000071e+01 nan
1.735000000000000142e+01 nan
1.739999999999999858e+01 nan
1.744999999999999929e+01 nan
1.750000000000000000e+01 nan
1.755000000000000071e+01 nan
1.760000000000000142e+01 nan
1.764999999999999858e+01 nan
1.769999999999999929e+01 nan
1.775000000000000000e+01 nan
1.780000000000000071e+01 nan
1.785000000000000142e+01 nan
1.789999999999999858e+01 nan
1.794999999999999929e+01 nan
1.800000000000000000e+01 nan
1.805000000000000071e+01 nan
1.810000000000000142e+01 nan
1.814999999999999858e+01 nan
1.819999999999999929e+01 nan
1.825000000000000000e+01 nan
1.830000000000000071e+01 nan
1.835000000000000142e+01 nan
1.839999999999999858e+01 nan
1.844999999999999929e+01 nan
1.850000000000000000e+01 nan
1.855000000000000071e+01 nan
1.860000000000000142e+01 nan
1.864999999999999858e+01 nan
1.869999999999999929e+01 nan
1.875000000000000000e+01 nan
1.880000000000000071e+01 nan
1.885000000000000142e+01 nan
1.889999999999999858e+01 nan
1.894999999999999929e+01 nan
1.900000000000000000e+01 nan
1.905000000000000071e+01 nan
1.910000000000000142e+01 nan
1.914999999999999858e+01 nan
1.919999999999999929e+01 nan
1.925000000000000000e+01 nan
1.930000000000000071e+01 nan
1.935000000000000142e+01 nan
1.939999999999999858e+01 nan
1.944999999999999929e+01 nan
1.950000000000000000e+01 nan
1.955000000000000071e+01 nan
1.960000000000000142e+01 nan
1.964999999999999858e+01 nan
1.969999999999999929e+01 nan
1.975000000000000000e+01 nan
1.980000000000000071e+01 nan
1.985000000000000142e+01 nan
1.989999999999999858e+01 nan
1.994999999999999929e+01 nan
2.000000000000000000e+01 nan
2.005000000000000071e+01 nan
2.010000000000000142e+01 nan
2.014999999999999858e+01 nan
2.019999999999999929e+01 nan
2.025000000000000000e+01 nan
2.030000000000000071e+01 nan
2.035000000000000142e+01 nan
2.039999999999999858e+01 nan
2.044999999999999929e+01 nan
2.050000000000000000e+01 nan
2.055000000000000071e+01 nan
2.060000000000000142e+01 nan
2.064999999999999858e+01 nan
2.069999999999999929e+01 nan
2.075000000000000000e+01 nan
2.080000000000000071e+01 nan
2.085000000000000142e+01 nan
2.089999999999999858e+01 nan
2.094999999999999929e+01 nan
2.100000000000000000e+01 nan
2.105000000000000071e+01 nan
2.110000000000000142e+01 nan
2.114999999999999858e+01 nan
2.119999999999999929e+01 nan
2.125000000000000000e+01 nan
2.130000000000000071e+01 nan
2.135000000000000142e+01 nan
2.139999999999999858e+01 nan
2.144999999999999929e+01 nan
2.150000000000000000e+01 nan
2.155000000000000071e+01 nan
2.160000000000000142e+01 nan
2.164999999999999858e+01 nan
2.169999999999999929e+01 nan
2.175000000000000000e+01 nan
2.180000000000000071e+01 nan
2.185000000000000142e+01 nan
2.189999999999999858e+01 nan
2.194999999999999929e+01 nan
2.200000000000000000e+01 nan
2.205000000000000071e+01 nan
2.210000000000000142e+01 nan
2.214999999999999858e+01 nan
2.219999999999999929e+01 nan
2.225000000000000000e+01 nan
2.230000000000000071e+01 nan
2.235000000000000142e+01 nan
2.239999999999999858e+01 nan
2.244999999999999929e+01 nan
2.250000000000000000e+01 nan
2.255000000000000071e+01 nan
2.260000000000000142e+01 nan
2.264999999999999858e+01 nan
2.269999999999999929e+01 nan
2.275000000000000000e+01 nan
2.280000000000000071e+01 nan
2.285000000000000142e+01 nan
2.289999999999999858e+01 nan
2.294999999999999929e+01 nan
2.300000000000000000e+01 nan
2.305000000000000071e+01 nan
2.310000000000000142e+01 nan
2.314999999999999858e+01 nan
2.319999999999999929e+01 nan
2.325000000000000000e+01 nan
2.330000000000000071e+01 nan
2.335000000000000142e+01 nan
2.339999999999999858e+01 nan
2.344999999999999929e+01 nan
2.350000000000000000e+01 nan
2.355000000000000071e+01 nan
2.360000000000000142e+01 nan
2.364999999999999858e+01 nan
2.369999999999999929e+01 nan
2.375000000000000000e+01 nan
2.380000000000000071e+01 nan
2.385000000000000142e+01 nan
2.389999999999999858e+01 nan
2.394999999999999929e+01 nan
2.400000000000000000e+01 nan
2.405000000000000071e+01 nan
2.410000000000000142e+01 nan
2.414999999999999858e+01 nan
2.419999999999999929e+01 nan
2.425000000000000000e+01 nan
2.430000000000000071e+01 nan
2.435000000000000142e+01 nan
2.439999999999999858e+01 nan
2.444999999999999929e+01 nan
2.450000000000000000e+01 nan
2.455000000000000071e+01 nan
2.460000000000000142e+01 nan
2.464999999999999858e+01 nan
2.469999999999999929e+01 nan
2.475000000000000000e+01 nan
2.480000000000000071e+01 nan
2.485000000000000142e+01 nan
2.489999999999999858e+01 nan
2.494999999999999929e+01 -6.000879393275670298e-02
2.500000000000000000e+01 -6.006791444278770931e-02
2.505000000000000071e+01 -5.809874655291655948e-02
2.510000000000000142e+01 -5.853078592427136267e-02
2.514999999999999858e+01 -5.701886788709419757e-02
2.519999999999999929e+01 -5.735925600237525707e-02
2.525000000000000000e+01 -5.692676997121053073e-02
2.530000000000000071e+01 -5.748277366295250629e-02
2.535000000000000142e+01 -5.397310051077244819e-02
2.539999999999999858e+01 -5.276554049725214190e-02
2.544999999999999929e+01 -5.359041967635468778e-02
2.550000000000000000e+01 -5.117418173396790643e-02
2.555000000000000071e+01 -5.590359532418579663e-02
2.560000000000000142e+01 -7.151886496417615702e-02
2.564999999999999858e+01 -6.867633899721242718e-02
2.569999999999999929e+01 -7.983836140003931769e-02
2.575000000000000000e+01 -8.565716655370859967e-02
2.580000000000000071e+01 -9.073403893061493530e-02
2.585000000000000142e+01 -9.287075798620390843e-02
2.589999999999999858e+01 -9.850377451960426467e-02
2.594999999999999929e+01 -1.036225942495954122e-01
2.600000000000000000e+01 -1.010226415788772480e-01
2.605000000000000071e+01 -9.677887663931381002e-02
2.610000000000000142e+01 -1.099411784409622117e-01
2.614999999999999858e+01 -1.069534696261103396e-01
2.619999999999999929e+01 -1.108556946350275213e-01
2.625000000000000000e+01 -1.136748457931215511e-01
2.630000000000000071e+01 -1.128028627266807055e-01
2.635000000000000142e+01 -1.111197438053932451e-01
2.639999999999999858e+01 -1.108789581720455997e-01
2.644999999999999929e+01 -1.108691872905413489e-01
2.650000000000000000e+01 -1.094130338776848760e-01
2.655000000000000071e+01 -1.099094327755987255e-01
2.660000000000000142e+01 -1.231799972673223303e-01
2.664999999999999858e+01 -1.214614718419714939e-01
2.669999999999999929e+01 -1.210071161517625726e-01
2.675000000000000000e+01 -1.279272958758524703e-01
2.680000000000000071e+01 -1.294040609860363789e-01
2.685000000000000142e+01 -1.290073072563439616e-01
2.689999999999999858e+01 -1.304858069608683113e-01
2.694999999999999929e+01 -1.334424226077350617e-01
2.700000000000000000e+01 -1.336971063536490367e-01
2.705000000000000071e+01 -1.310548714668419157e-01
2.710000000000000142e+01 -1.270639221159175491e-01
2.714999999999999858e+01 -1.252738170481662583e-01
2.719999999999999929e+01 -1.235672895719557712e-01
2.725000000000000000e+01 -1.203850456423077586e-01
2.730000000000000071e+01 -1.178860806428148750e-01
2.735000000000000142e+01 -1.144386370247489210e-01
2.739999999999999858e+01 -1.115849232631708765e-01
2.744999999999999929e+01 -1.113530032612883303e-01
2.750000000000000000e+01 -1.045183636405311728e-01
2.755000000000000071e+01 -1.091911558306380287e-01
2.760000000000000142e+01 -1.107893589091377556e-01
2.764999999999999858e+01 -1.123836180700776149e-01
2.769999999999999929e+01 -1.108478898107706639e-01
2.775000000000000000e+01 -1.148889119677394405e-01
2.780000000000000071e+01 -1.143511433012442263e-01
2.785000000000000142e+01 -1.189670151286762595e-01
2.789999999999999858e+01 -1.155921116630286571e-01
2.794999999999999929e+01 -1.160409521159371099e-01
2.800000000000000000e+01 -1.138809881143696967e-01
2.805000000000000071e+01 -1.137190317878046669e-01
2.810000000000000142e+01 -1.149606818783336509e-01
2.814999999999999858e+01 -1.130713672671814773e-01
2.819999999999999929e+01 -1.075776920945940018e-01
2.825000000000000000e+01 -1.030756020391989519e-01
2.830000000000000071e+01 -1.024007631613673835e-01
2.835000000000000142e+01 -9.876380931859268797e-02
2.839999999999999858e+01 -9.666892356343091686e-02
2.844999999999999929e+01 -9.167071471632760871e-02
2.850000000000000000e+01 -8.802880240834086434e-02
2.855000000000000071e+01 -8.737269065805661206e-02
2.860000000000000142e+01 -8.270990851464668503e-02
2.864999999999999858e+01 -7.947411286226904736e-02
2.869999999999999929e+01 -7.858332528577560705e-02
2.875000000000000000e+01 -7.605633354429335025e-02
2.880000000000000071e+01 -8.263418179236348138e-02
2.885000000000000142e+01 -8.055451595679284649e-02
2.889999999999999858e+01 -7.704486183792713661e-02
2.894999999999999929e+01 -7.620162107840015853e-02
2.900000000000000000e+01 -7.821620476597199167e-02
2.905000000000000071e+01 -7.664944542056770227e-02
2.910000000000000142e+01 -7.468751276089193036e-02
2.914999999999999858e+01 -7.537551714438463224e-02
2.919999999999999929e+01 -7.489252049654449017e-02
2.925000000000000000e+01 -7.460426916616857973e-02
2.930000000000000071e+01 -7.803935559369344632e-02
2.935000000000000142e+01 -7.992141314752163050e-02
2.939999999999999858e+01 -8.075892521665725687e-02
2.944999999999999929e+01 -8.007017444383343618e-02
2.950000000000000000e+01 -7.969655383813002703e-02
2.955000000000000071e+01 -8.017728377342764334e-02
2.960000000000000142e+01 -7.807380501726672584e-02
2.964999999999999858e+01 -7.847546047240136491e-02
2.969999999999999929e+01 -7.955879787696905348e-02
2.975000000000000000e+01 -8.015302317396742759e-02
2.980000000000000071e+01 -8.043081383499131598e-02
2.985000000000000142e+01 -7.925021166267463835e-02
2.989999999999999858e+01 -8.638763427941240081e-02
2.994999999999999929e+01 -8.658373697838941951e-02
3.000000000000000000e+01 -8.675926140144392396e-02
3.005000000000000071e+01 -9.099568000752532304e-02
3.010000000000000142e+01 -9.475787245636801970e-02
3.014999999999999858e+01 -9.775512381798993899e-02
3.019999999999999929e+01 -9.711367303052013955e-02
3.025000000000000000e+01 -9.475981670731374595e-02
3.030000000000000071e+01 -9.437860056450508850e-02
3.035000000000000142e+01 -9.286155925523290056e-02
3.039999999999999858e+01 -9.338202952154238401e-02
3.044999999999999929e+01 -9.317132472876833715e-02
3.050000000000000000e+01 -8.825384916598939811e-02
3.055000000000000071e+01 -8.727530433047062108e-02
3.060000000000000142e+01 -8.710736595719692499e-02
3.064999999999999858e+01 -8.853610579295508043e-02
3.069999999999999929e+01 -8.851130538703366746e-02
3.075000000000000000e+01 -8.870213443629397509e-02
3.080000000000000071e+01 -8.756675396396570998e-02
3.085000000000000142e+01 -8.523094808871008177e-02
3.089999999999999858e+01 -9.069775441506870706e-02
3.094999999999999929e+01 -8.954407449258842966e-02
3.100000000000000000e+01 -8.492940338311924520e-02
3.105000000000000071e+01 -9.087390575264059356e-02
3.110000000000000142e+01 -8.712103210013266708e-02
3.114999999999999858e+01 -8.706726400257956688e-02
3.119999999999999929e+01 -8.687836744464774719e-02
3.125000000000000000e+01 -8.603228519002360797e-02
3.130000000000000071e+01 -8.440230849842215999e-02
3.135000000000000142e+01 -8.707861458422389012e-02
3.139999999999999858e+01 -8.478315099584433912e-02
3.144999999999999929e+01 -8.358769201556173756e-02
3.150000000000000000e+01 -8.271257573580917399e-02
3.155000000000000071e+01 -8.159531847483485201e-02
3.160000000000000142e+01 -7.993273292036837119e-02
3.164999999999999858e+01 -8.003950152189437395e-02
3.169999999999999929e+01 -7.880412660956326310e-02
3.175000000000000000e+01 -7.775789202325682214e-02
3.180000000000000071e+01 -7.701825025201587682e-02
3.185000000000000142e+01 -7.764654174160967592e-02
3.189999999999999858e+01 -7.647350846841889649e-02
3.194999999999999929e+01 -7.680651317581758952e-02
3.200000000000000000e+01 -7.727208353395852158e-02
3.204999999999999716e+01 -7.752428628164270696e-02
3.210000000000000142e+01 -7.472442979319804390e-02
3.214999999999999858e+01 -7.474289191194655180e-02
3.220000000000000284e+01 -7.566993259038624908e-02
3.225000000000000000e+01 -7.511463413820348989e-02
3.229999999999999716e+01 -7.397567616119139766e-02
3.235000000000000142e+01 -7.374650231985802051e-02
3.239999999999999858e+01 -7.256311159837397495e-02
3.245000000000000284e+01 -7.259422302700864471e-02
3.250000000000000000e+01 -7.115518795883807313e-02
3.254999999999999716e+01 -7.124033960703496371e-02
3.260000000000000142e+01 -7.247886737002723345e-02
3.264999999999999858e+01 -7.240874910973754686e-02
3.270000000000000284e+01 -7.319059220449117276e-02
3.275000000000000000e+01 -7.122787279024270224e-02
3.279999999999999716e+01 -7.238603029227747010e-02
3.285000000000000142e+01 -7.340961303861172349e-02
3.289999999999999858e+01 -7.264063014606314539e-02
3.295000000000000284e+01 -7.126383069980060658e-02
3.300000000000000000e+01 -7.102434336412978555e-02
3.304999999999999716e+01 -7.175999678994900155e-02
3.310000000000000142e+01 -6.869541250334496030e-02
3.314999999999999858e+01 -6.743159493899761325e-02
3.320000000000000284e+01 -6.780450121524841944e-02
3.325000000000000000e+01 -6.583211972232098919e-02
3.329999999999999716e+01 -6.746077196879199378e-02
3.335000000000000142e+01 -6.431499508229364392e-02
3.339999999999999858e+01 -6.165043950573000781e-02
3.345000000000000284e+01 -6.043923001977152820e-02
3.350000000000000000e+01 -6.045026186401566970e-02
3.354999999999999716e+01 -5.841479239447154581e-02
3.360000000000000142e+01 -5.197451679162703314e-02
3.364999999999999858e+01 -5.115657550658350705e-02
3.370000000000000284e+01 -4.933456286779291239e-02
3.375000000000000000e+01 -4.690248907136286560e-02
3.379999999999999716e+01 -4.539224804451653245e-02
3.385000000000000142e+01 -4.321827387134154208e-02
3.389999999999999858e+01 -4.371552716877746825e-02
3.395000000000000284e+01 -4.564649716953619180e-02
3.400000000000000000e+01 -4.962125984740166362e-02
3.404999999999999716e+01 -5.118774006737900756e-02
3.410000000000000142e+01 -5.173970015818703944e-02
3.414999999999999858e+01 -2.963095893865412903e-02
3.420000000000000284e+01 -2.899322780421713375e-02
3.425000000000000000e+01 -2.951548889760903863e-02
3.429999999999999716e+01 -2.954785594697412546e-02
3.435000000000000142e+01 -2.855577591074391630e-02
3.439999999999999858e+01 -1.027278704365754657e-02
3.445000000000000284e+01 -5.979175155717207993e-03
3.450000000000000000e+01 5.423678100581395996e-03
3.454999999999999716e+01 5.977359359572485299e-03
3.460000000000000142e+01 7.950901999449344268e-03
3.464999999999999858e+01 2.242836929538479657e-02
3.470000000000000284e+01 2.969232567723145005e-02
3.475000000000000000e+01 3.291872858229140386e-02
3.479999999999999716e+01 4.589411757308394652e-02
3.485000000000000142e+01 6.489338771183049415e-02
3.489999999999999858e+01 7.679082234167262933e-02
3.495000000000000284e+01 7.826028847438531999e-02
3.500000000000000000e+01 1.359555784098494535e-01
3.504999999999999716e+01 1.380165378792866382e-01
3.510000000000000142e+01 1.375812113674807213e-01
3.514999999999999858e+01 1.377264728745883904e-01
3.520000000000000284e+01 1.398372746071482042e-01
3.525000000000000000e+01 1.400332620229381708e-01
3.529999999999999716e+01 1.470344375623746369e-01
3.535000000000000142e+01 1.472061771958471932e-01
3.539999999999999858e+01 1.472777386991625526e-01
3.545000000000000284e+01 1.482679587769658303e-01
3.550000000000000000e+01 1.580612702083811771e-01
3.554999999999999716e+01 1.605121964728094264e-01
3.560000000000000142e+01 1.625766498773285051e-01
3.564999999999999858e+01 1.635612158552204320e-01
3.570000000000000284e+01 1.642275286444894733e-01
3.575000000000000000e+01 1.828606976893739910e-01
3.579999999999999716e+01 1.890703758214885288e-01
3.585000000000000142e+01 1.896390603185104384e-01
3.589999999999999858e+01 1.916892289883580791e-01
3.595000000000000284e+01 1.927502390399573329e-01
3.600000000000000000e+01 1.983453065241183588e-01
3.604999999999999716e+01 2.023866647655473139e-01
3.610000000000000142e+01 1.326833319564828251e-01
3.614999999999999858e+01 1.319370067412096725e-01
3.620000000000000284e+01 1.317114092845270978e-01
3.625000000000000000e+01 1.446574017479660967e-01
3.629999999999999716e+01 1.576572405926565945e-01
3.635000000000000142e+01 1.566965923243200109e-01
3.639999999999999858e+01 1.609652671182697503e-01
3.645000000000000284e+01 1.624241536303403510e-01
3.650000000000000000e+01 1.625988347594100325e-01
3.654999999999999716e+01 1.613480990552312588e-01
3.660000000000000142e+01 1.631346881097992807e-01
3.664999999999999858e+01 1.634576809359501171e-01
3.670000000000000284e+01 1.642469878234181224e-01
3.675000000000000000e+01 1.640798409329536911e-01
3.679999999999999716e+01 1.640248840713076639e-01
3.685000000000000142e+01 1.651933672247930807e-01
3.689999999999999858e+01 1.658692517989783788e-01
3.695000000000000284e+01 1.657221605956433197e-01
3.700000000000000000e+01 1.655010767250189307e-01
3.704999999999999716e+01 1.655101478793859771e-01
3.710000000000000142e+01 1.696675979105727039e-01
3.714999999999999858e+01 1.700936489002908558e-01
3.720000000000000284e+01 1.691132491689811002e-01
3.725000000000000000e+01 1.698799175996230926e-01
3.729999999999999716e+01 1.722553011739920148e-01
3.735000000000000142e+01 1.718172209020789598e-01
3.739999999999999858e+01 1.717759008942532639e-01
3.745000000000000284e+01 1.741312888370889489e-01
3.750000000000000000e+01 1.729524768735322404e-01
3.754999999999999716e+01 1.730615378522952497e-01
3.760000000000000142e+01 1.725119072882059790e-01
3.764999999999999858e+01 1.733499737615201985e-01
3.770000000000000284e+01 1.737407160266817296e-01
3.775000000000000000e+01 1.742111458723148709e-01
3.779999999999999716e+01 1.748601794591071457e-01
3.785000000000000142e+01 1.854432457147416335e-01
3.789999999999999858e+01 1.873437217688262157e-01
3.795000000000000284e+01 1.880754294328062237e-01
3.800000000000000000e+01 1.882642338920011982e-01
3.804999999999999716e+01 1.877013337394885240e-01
3.810000000000000142e+01 1.873345782103854884e-01
3.814999999999999858e+01 1.891167229954525686e-01
3.820000000000000284e+01 1.908119164698834913e-01
3.825000000000000000e+01 1.909102351510184037e-01
3.829999999999999716e+01 1.914502766367087994e-01
3.835000000000000142e+01 1.929040828566767340e-01
3.839999999999999858e+01 1.981680665073435876e-01
3.845000000000000284e+01 1.988922928447567628e-01
3.850000000000000000e+01 1.999854059800419970e-01
3.854999999999999716e+01 2.016358138134008438e-01
3.860000000000000142e+01 2.011282980430451062e-01
3.864999999999999858e+01 2.025167826394676518e-01
3.870000000000000284e+01 2.024293209495610368e-01
3.875000000000000000e+01 2.054366925834385793e-01
3.879999999999999716e+01 2.055008079661330145e-01
3.885000000000000142e+01 2.103816456183507100e-01
3.889999999999999858e+01 2.111695995305631346e-01
3.895000000000000284e+01 2.143656661282371534e-01
3.900000000000000000e+01 2.223249512264114935e-01
3.904999999999999716e+01 2.212252619930817898e-01
3.910000000000000142e+01 2.206972092601567625e-01
3.914999999999999858e+01 2.210500310927007162e-01
3.920000000000000284e+01 2.199715659065266393e-01
3.925000000000000000e+01 2.197721080763785084e-01
3.929999999999999716e+01 2.195450396493340006e-01
3.935000000000000142e+01 2.206824063796886948e-01
3.939999999999999858e+01 2.243106823542285744e-01
3.945000000000000284e+01 2.280129793958651230e-01
3.950000000000000000e+01 2.274296532341999466e-01
3.954999999999999716e+01 2.282812301861429083e-01
3.960000000000000142e+01 2.291914491034238444e-01
3.964999999999999858e+01 2.302119890870679420e-01
3.970000000000000284e+01 2.304703559580644767e-01
3.975000000000000000e+01 2.315103739372075253e-01
3.979999999999999716e+01 2.312283776520167311e-01
3.985000000000000142e+01 2.318292817138901674e-01
3.989999999999999858e+01 2.339790685679169202e-01
3.995000000000000284e+01 2.338413224588002381e-01
4.000000000000000000e+01 2.373717286612885835e-01
4.004999999999999716e+01 2.385159033566120468e-01
4.010000000000000142e+01 2.379394846925665663e-01
4.014999999999999858e+01 2.372529411261703192e-01
4.020000000000000284e+01 2.400619464313467621e-01
4.025000000000000000e+01 2.412903177803567278e-01
4.029999999999999716e+01 2.416874436106419832e-01
4.035000000000000142e+01 2.425087299454973255e-01
4.039999999999999858e+01 2.424465483218222472e-01
4.045000000000000284e+01 2.426342287955429444e-01
4.050000000000000000e+01 2.423324415775356400e-01
4.054999999999999716e+01 2.401371306358991153e-01
4.060000000000000142e+01 2.392071332128120897e-01
4.064999999999999858e+01 2.379773086350118472e-01
4.070000000000000284e+01 2.386197684605436686e-01
4.075000000000000000e+01 2.389603589584592125e-01
4.079999999999999716e+01 2.387764590939243370e-01
4.085000000000000142e+01 2.383727487847815962e-01
4.089999999999999858e+01 2.388709957216871016e-01
4.095000000000000284e+01 2.385520404702675401e-01
4.100000000000000000e+01 2.392552492259654717e-01
4.104999999999999716e+01 2.360351381903312562e-01
4.110000000000000142e+01 2.352796025498581911e-01
4.114999999999999858e+01 2.358853947649625638e-01
4.120000000000000284e+01 2.357936333596050982e-01
4.125000000000000000e+01 2.344024658879808320e-01
4.129999999999999716e+01 2.332739230863247193e-01
4.135000000000000142e+01 2.336157976400254077e-01
4.139999999999999858e+01 2.321662064748620802e-01
4.145000000000000284e+01 2.336789619993090705e-01
4.150000000000000000e+01 2.324027216765467418e-01
4.154999999999999716e+01 2.298958790822395737e-01
4.160000000000000142e+01 2.297292547164625220e-01
4.164999999999999858e+01 2.292571125881986971e-01
4.170000000000000284e+01 2.292568698034564700e-01
4.175000000000000000e+01 2.287392629183648829e-01
4.179999999999999716e+01 2.284662111672822460e-01
4.185000000000000142e+01 2.282841072131624183e-01
4.189999999999999858e+01 2.277919613960528722e-01
4.195000000000000284e+01 2.282431427404894020e-01
4.200000000000000000e+01 2.282277486707000869e-01
4.204999999999999716e+01 2.282443350283321348e-01
4.210000000000000142e+01 2.288446759403638675e-01
4.214999999999999858e+01 2.236009147013652831e-01
4.220000000000000284e+01 2.239908827332870445e-01
4.225000000000000000e+01 2.241975912593799358e-01
4.229999999999999716e+01 2.247572947524525411e-01
4.235000000000000142e+01 2.243774810823052912e-01
4.239999999999999858e+01 2.280793224293852783e-01
4.245000000000000284e+01 2.273634690732694030e-01
4.250000000000000000e+01 2.263022360026448465e-01
4.254999999999999716e+01 2.265173020490118538e-01
4.260000000000000142e+01 2.260709718639023480e-01
4.264999999999999858e+01 2.261027127932471459e-01
4.270000000000000284e+01 2.257532843873875650e-01
4.275000000000000000e+01 2.255609535939212817e-01
4.279999999999999716e+01 2.265577594595552524e-01
4.285000000000000142e+01 2.267494032022131512e-01
4.289999999999999858e+01 2.271182425155314488e-01
4.295000000000000284e+01 2.277011535364754924e-01
4.300000000000000000e+01 2.294061808424339710e-01
4.304999999999999716e+01 2.289984394806010848e-01
4.310000000000000142e+01 2.280266850408722012e-01
4.314999999999999858e+01 2.284263451940038436e-01
4.320000000000000284e+01 2.275460021371553121e-01
4.325000000000000000e+01 2.267778285415374961e-01
4.329999999999999716e+01 2.258679589639335794e-01
4.335000000000000142e+01 2.251962257479251384e-01
4.339999999999999858e+01 2.252989450972263941e-01
4.345000000000000284e+01 2.260817889328847474e-01
4.350000000000000000e+01 2.255922493710331989e-01
4.354999999999999716e+01 2.241427535242172808e-01
4.360000000000000142e+01 2.225192499347734831e-01
4.364999999999999858e+01 2.222092254806378175e-01
4.370000000000000284e+01 2.208457657476433078e-01
4.375000000000000000e+01 2.202831091475433156e-01
4.379999999999999716e+01 2.201038498318331482e-01
4.385000000000000142e+01 2.195396073329281550e-01
4.389999999999999858e+01 2.195776407232616911e-01
4.395000000000000284e+01 2.180873601885856272e-01
4.400000000000000000e+01 2.175747994760897086e-01
4.404999999999999716e+01 2.167379438481886744e-01
4.410000000000000142e+01 2.163747156456470588e-01
4.414999999999999858e+01 2.167469226958565198e-01
4.420000000000000284e+01 2.148476395537428640e-01
4.425000000000000000e+01 2.142405274578281504e-01
4.429999999999999716e+01 2.142015413752953457e-01
4.435000000000000142e+01 2.149285006344415772e-01
4.439999999999999858e+01 2.151754640226527793e-01
4.445000000000000284e+01 2.147033882622338963e-01
4.450000000000000000e+01 2.147021151586503418e-01
4.454999999999999716e+01 2.144350613398009475e-01
4.460000000000000142e+01 2.139864260049679501e-01
4.464999999999999858e+01 2.137525430067893639e-01
4.470000000000000284e+01 2.149833971725124138e-01
4.475000000000000000e+01 2.151580669747122088e-01
4.479999999999999716e+01 2.139014134010882862e-01
4.485000000000000142e+01 2.139360134335818453e-01
4.489999999999999858e+01 2.156084493943297709e-01
4.495000000000000284e+01 2.188228769017828979e-01
4.500000000000000000e+01 2.183992690103402912e-01
4.504999999999999716e+01 2.187985903544604482e-01
4.510000000000000142e+01 2.188540363247803988e-01
4.514999999999999858e+01 2.176502526237236723e-01
4.520000000000000284e+01 2.172598615778429387e-01
4.525000000000000000e+01 2.167584853877074502e-01
4.529999999999999716e+01 2.171144047054139881e-01
4.535000000000000142e+01 2.214287549769863583e-01
4.539999999999999858e+01 2.219085398614107918e-01
4.545000000000000284e+01 2.210997531492064350e-01
4.550000000000000000e+01 2.214190767603363141e-01
4.554999999999999716e+01 2.214910676346689422e-01
4.560000000000000142e+01 2.220471272595743173e-01
4.564999999999999858e+01 2.209007940630829392e-01
4.570000000000000284e+01 2.231634112741348597e-01
4.575000000000000000e+01 2.240033788803497405e-01
4.579999999999999716e+01 2.220003799548710965e-01
4.585000000000000142e+01 2.214579674713649526e-01
4.589999999999999858e+01 2.209466137535705255e-01
4.595000000000000284e+01 2.202930160531049453e-01
4.600000000000000000e+01 2.193205153395306195e-01
4.604999999999999716e+01 2.177841250495100300e-01
4.610000000000000142e+01 2.166049883292476830e-01
4.614999999999999858e+01 2.152492816341691484e-01
4.620000000000000284e+01 2.146113945368230969e-01
4.625000000000000000e+01 2.139685994816020453e-01
4.629999999999999716e+01 2.149678989094487291e-01
4.635000000000000142e+01 2.149778614127686449e-01
4.639999999999999858e+01 2.143974815120553712e-01
4.645000000000000284e+01 2.146308429163707177e-01
4.650000000000000000e+01 2.150434892931696873e-01
4.654999999999999716e+01 2.153001303474922079e-01
4.660000000000000142e+01 2.141373479499101840e-01
4.664999999999999858e+01 2.146674697499813822e-01
4.670000000000000284e+01 2.144113379645591622e-01
4.675000000000000000e+01 2.144932924248290351e-01
4.679999999999999716e+01 2.149992990123125169e-01
4.685000000000000142e+01 2.146602865263028403e-01
4.689999999999999858e+01 2.152707117625758393e-01
4.695000000000000284e+01 2.153718596639919158e-01
4.700000000000000000e+01 2.150957973230880338e-01
4.704999999999999716e+01 2.165006724135101757e-01
4.710000000000000142e+01 2.159835715977480586e-01
4.714999999999999858e+01 2.157448789385052745e-01
4.720000000000000284e+01 2.159177331737088257e-01
4.725000000000000000e+01 2.163715029757750097e-01
4.729999999999999716e+01 2.172414958228895132e-01
4.735000000000000142e+01 2.163842433038032365e-01
4.739999999999999858e+01 2.163357284698014249e-01
4.745000000000000284e+01 2.164389389234925021e-01
4.750000000000000000e+01 2.162266784401513653e-01
4.754999999999999716e+01 2.163827468902759787e-01
4.760000000000000142e+01 2.171743439149017019e-01
4.764999999999999858e+01 2.164886768551217977e-01
4.770000000000000284e+01 2.169266377774000110e-01
4.775000000000000000e+01 2.180791262298827082e-01
4.779999999999999716e+01 2.189727183992827841e-01
4.785000000000000142e+01 2.194467564665205650e-01
4.789999999999999858e+01 2.206386723530179561e-01
4.795000000000000284e+01 2.216034795730275619e-01
4.800000000000000000e+01 2.229995432287323609e-01
4.804999999999999716e+01 2.247715176190321906e-01
4.810000000000000142e+01 2.264736198412322932e-01
4.814999999999999858e+01 2.282767170560419112e-01
4.820000000000000284e+01 2.309625399105439680e-01
4.825000000000000000e+01 2.332341248329592442e-01
4.829999999999999716e+01 2.343858455195938217e-01
4.835000000000000142e+01 2.369451047355779494e-01
4.839999999999999858e+01 2.370855213869115519e-01
4.845000000000000284e+01 2.371406327524556712e-01
4.850000000000000000e+01 2.380453918392411716e-01
4.854999999999999716e+01 2.389849806695845680e-01
4.860000000000000142e+01 2.388156670403708270e-01
4.864999999999999858e+01 2.394626353552386511e-01
4.870000000000000284e+01 2.411061664975453211e-01
4.875000000000000000e+01 2.423510854988985552e-01
4.879999999999999716e+01 2.429286184014509964e-01
4.885000000000000142e+01 2.430671716101805158e-01
4.889999999999999858e+01 2.440160144208478876e-01
4.895000000000000284e+01 2.451162945998767995e-01
4.900000000000000000e+01 2.454214189810176305e-01
4.904999999999999716e+01 2.464491107056799857e-01
4.910000000000000142e+01 2.464455414877883555e-01
4.914999999999999858e+01 2.473674656131226446e-01
4.920000000000000284e+01 2.483792785961268512e-01
4.925000000000000000e+01 2.496912442729935788e-01
4.929999999999999716e+01 2.504247919296782032e-01
4.935000000000000142e+01 2.521515601739016121e-01
4.939999999999999858e+01 2.526790196178439474e-01
4.945000000000000284e+01 2.531753071965035518e-01
4.950000000000000000e+01 2.531199883988602406e-01
4.954999999999999716e+01 2.539650380446887290e-01
4.960000000000000142e+01 2.517302264618139773e-01
4.964999999999999858e+01 2.515541609521768640e-01
4.970000000000000284e+01 2.502216330088922192e-01
4.975000000000000000e+01 2.491359574880817884e-01
4.979999999999999716e+01 2.482408234725088092e-01
4.985000000000000142e+01 2.484944705468806470e-01
4.989999999999999858e+01 2.480556313020652326e-01
4.995000000000000284e+01 2.485647204463417026e-01
5.000000000000000000e+01 2.482435849990476118e-01
5.004999999999999716e+01 2.470282387732485596e-01
5.010000000000000142e+01 2.458274382934323987e-01
5.014999999999999858e+01 2.448533498954930387e-01
5.020000000000000284e+01 2.442300730316908364e-01
5.025000000000000000e+01 2.425122955946507897e-01
5.029999999999999716e+01 2.415874556350189051e-01
5.035000000000000142e+01 2.409543933282939365e-01
5.039999999999999858e+01 2.404939408743884954e-01
5.045000000000000284e+01 2.398657417995560814e-01
5.050000000000000000e+01 2.393075788570646067e-01
5.054999999999999716e+01 2.390539654466527497e-01
5.060000000000000142e+01 2.404398104858996021e-01
5.064999999999999858e+01 2.391583660736147920e-01
5.070000000000000284e+01 2.377814307411748318e-01
5.075000000000000000e+01 2.370193818914326511e-01
5.079999999999999716e+01 2.358619343924344136e-01
5.085000000000000142e+01 2.341493643678876080e-01
5.089999999999999858e+01 2.327440807839102899e-01
5.095000000000000284e+01 2.321871103766397215e-01
5.100000000000000000e+01 2.311624264248515748e-01
5.104999999999999716e+01 2.291703120545685868e-01
5.110000000000000142e+01 2.313900906452519002e-01
5.114999999999999858e+01 2.357249296478438061e-01
5.120000000000000284e+01 2.352404413126626126e-01
5.125000000000000000e+01 2.354282668008504664e-01
5.129999999999999716e+01 2.345826376728790685e-01
5.135000000000000142e+01 2.337860355070535412e-01
5.139999999999999858e+01 2.332898967910493060e-01
5.145000000000000284e+01 2.325018902344830884e-01
5.150000000000000000e+01 2.323690719667309834e-01
5.154999999999999716e+01 2.320807446263742357e-01
5.160000000000000142e+01 2.402584357876104415e-01
5.164999999999999858e+01 2.396821342636237806e-01
5.170000000000000284e+01 2.390254613440143117e-01
5.175000000000000000e+01 2.400182514389865851e-01
5.179999999999999716e+01 2.399518385186135416e-01
5.185000000000000142e+01 2.396369469462915625e-01
5.189999999999999858e+01 2.384068897765306838e-01
5.195000000000000284e+01 2.381737544140734020e-01
5.200000000000000000e+01 2.363570048809369717e-01
5.204999999999999716e+01 2.360169675294067904e-01
5.210000000000000142e+01 2.358558781351157152e-01
5.214999999999999858e+01 2.347590319590057983e-01
5.220000000000000284e+01 2.333932210168230548e-01
5.225000000000000000e+01 2.325265719071773762e-01
5.229999999999999716e+01 2.312378408027882248e-01
5.235000000000000142e+01 2.303604920138415946e-01
5.239999999999999858e+01 2.296251172525160811e-01
5.245000000000000284e+01 2.288983830963284838e-01
5.250000000000000000e+01 2.270369386649012111e-01
5.254999999999999716e+01 2.253160435206426615e-01
5.260000000000000142e+01 2.235223737743399497e-01
5.264999999999999858e+01 2.230589835887965278e-01
5.270000000000000284e+01 2.225958852378863706e-01
5.275000000000000000e+01 2.221441076889114352e-01
5.279999999999999716e+01 2.235186035190476483e-01
5.285000000000000142e+01 2.227431694618075275e-01
5.289999999999999858e+01 2.212605990653621901e-01
5.295000000000000284e+01 2.205070600975729544e-01
5.300000000000000000e+01 2.180039753775190603e-01
5.304999999999999716e+01 2.163651718747317265e-01
5.310000000000000142e+01 2.153774341462315611e-01
5.314999999999999858e+01 2.131335320465644334e-01
5.320000000000000284e+01 2.121323463136696730e-01
5.325000000000000000e+01 2.101960454239354403e-01
5.329999999999999716e+01 2.094769212554453697e-01
5.335000000000000142e+01 2.082251019245540680e-01
5.339999999999999858e+01 2.062100407857181406e-01
5.345000000000000284e+01 2.022021968364594580e-01
5.350000000000000000e+01 1.997721879468251915e-01
5.354999999999999716e+01 1.982091436405069296e-01
5.360000000000000142e+01 1.972749832730343600e-01
5.364999999999999858e+01 1.951519165365740160e-01
5.370000000000000284e+01 1.938869836352878073e-01
5.375000000000000000e+01 1.939264300987516843e-01
5.379999999999999716e+01 1.917467592815765287e-01
5.385000000000000142e+01 1.895763832403676574e-01
5.389999999999999858e+01 1.882140146567177486e-01
5.395000000000000284e+01 1.876495974358008134e-01
5.400000000000000000e+01 1.862625772542610691e-01
5.404999999999999716e+01 1.849049267234079141e-01
5.410000000000000142e+01 1.838776331708772416e-01
5.414999999999999858e+01 1.841641930066874877e-01
5.420000000000000284e+01 1.849970776718779519e-01
5.425000000000000000e+01 1.839394654390229256e-01
5.429999999999999716e+01 1.830868865260865674e-01
5.435000000000000142e+01 1.842421867083604281e-01
5.439999999999999858e+01 1.840758917333790712e-01
5.445000000000000284e+01 1.820785636375163163e-01
5.450000000000000000e+01 1.818272246869665487e-01
5.454999999999999716e+01 1.809436921855047953e-01
5.460000000000000142e+01 1.800249467290358230e-01
5.464999999999999858e+01 1.801407301719435416e-01
5.470000000000000284e+01 1.802512419773349139e-01
5.475000000000000000e+01 1.801595117392371659e-01
5.479999999999999716e+01 1.792441991611559426e-01
5.485000000000000142e+01 1.778084728354916710e-01
5.489999999999999858e+01 1.803315393393703503e-01
5.495000000000000284e+01 1.803296739006463034e-01
5.500000000000000000e+01 1.801225849100496490e-01
5.504999999999999716e+01 1.829587062769961747e-01
5.510000000000000142e+01 1.830416851223432007e-01
5.514999999999999858e+01 1.836001240594358763e-01
5.520000000000000284e+01 1.823354088952533480e-01
5.525000000000000000e+01 1.820576009757392533e-01
5.529999999999999716e+01 1.807248638298942223e-01
5.535000000000000142e+01 1.786544227883741232e-01
5.539999999999999858e+01 1.784912494948348027e-01
5.545000000000000284e+01 1.772493353136966321e-01
5.550000000000000000e+01 1.761846333895195904e-01
5.554999999999999716e+01 1.760830535497126537e-01
5.560000000000000142e+01 1.752422345414318128e-01
5.564999999999999858e+01 1.773683389682781386e-01
5.570000000000000284e+01 1.769956143402109383e-01
5.575000000000000000e+01 1.787811758596323242e-01
5.579999999999999716e+01 1.788845303309534174e-01
5.585000000000000142e+01 1.781960563782022111e-01
5.589999999999999858e+01 1.774987888506220357e-01
5.595000000000000284e+01 1.766459379545336772e-01
5.600000000000000000e+01 1.765199039245875234e-01
5.604999999999999716e+01 1.769546740346791269e-01
5.610000000000000142e+01 1.744724561448178501e-01
5.614999999999999858e+01 1.748929220325395884e-01
5.620000000000000284e+01 1.739038265369995673e-01
5.625000000000000000e+01 1.720972229111224494e-01
5.629999999999999716e+01 1.706076818033605835e-01
5.635000000000000142e+01 1.718921049894721886e-01
5.639999999999999858e+01 1.701788733721264490e-01
5.645000000000000284e+01 1.685776349665380758e-01
5.650000000000000000e+01 1.685159188838956379e-01
5.654999999999999716e+01 1.673579639324736801e-01
5.660000000000000142e+01 1.683540376724653176e-01
5.664999999999999858e+01 1.677961487806871876e-01
5.670000000000000284e+01 1.644424627105837700e-01
5.675000000000000000e+01 1.619408736289068840e-01
5.679999999999999716e+01 1.620193795093254341e-01
5.685000000000000142e+01 1.613889059074938293e-01
5.689999999999999858e+01 1.609843305194084140e-01
5.695000000000000284e+01 1.600335522978094116e-01
5.700000000000000000e+01 1.608977040337871978e-01
5.704999999999999716e+01 1.588935313367977886e-01
5.710000000000000142e+01 1.580572197009711133e-01
5.714999999999999858e+01 1.568431301237478703e-01
5.720000000000000284e+01 1.555246341082175132e-01
5.725000000000000000e+01 1.536206198165055992e-01
5.729999999999999716e+01 1.525118783799811750e-01
5.735000000000000142e+01 1.499742829995040494e-01
5.739999999999999858e+01 1.470781126413288897e-01
5.745000000000000284e+01 1.416082170463919543e-01
5.750000000000000000e+01 1.405664260286099143e-01
5.754999999999999716e+01 1.384400048293886465e-01
5.760000000000000142e+01 1.371947474072434392e-01
5.764999999999999858e+01 1.344283219985733802e-01
5.770000000000000284e+01 1.346177101552373800e-01
5.775000000000000000e+01 1.339972593137301882e-01
5.779999999999999716e+01 1.340541919146190641e-01
5.785000000000000142e+01 1.345668965604351341e-01
5.789999999999999858e+01 1.344801851115276503e-01
5.795000000000000284e+01 1.348608204762144491e-01
5.800000000000000000e+01 1.341626639969635548e-01
5.804999999999999716e+01 1.328744885892572392e-01
5.810000000000000142e+01 1.339539276857020234e-01
5.814999999999999858e+01 1.327748384558282979e-01
5.820000000000000284e+01 1.315735443045059905e-01
5.825000000000000000e+01 1.318121466224655980e-01
5.829999999999999716e+01 1.323946299883977107e-01
5.835000000000000142e+01 1.334214156478056579e-01
5.839999999999999858e+01 1.326330772745223652e-01
5.845000000000000284e+01 1.312879357215188947e-01
5.850000000000000000e+01 1.315427916399766750e-01
5.854999999999999716e+01 1.320737850832955640e-01
5.860000000000000142e+01 1.296695125894798128e-01
5.864999999999999858e+01 1.299869700303109554e-01
5.870000000000000284e+01 1.286327666659241864e-01
5.875000000000000000e+01 1.288068130775776587e-01
5.879999999999999716e+01 1.273439982950882732e-01
5.885000000000000142e+01 1.270966434222345343e-01
5.889999999999999858e+01 1.269304493850983429e-01
5.895000000000000284e+01 1.270517088499259761e-01
5.900000000000000000e+01 1.285166771399217645e-01
5.904999999999999716e+01 1.283432264478204798e-01
5.910000000000000142e+01 1.271142578303972037e-01
5.914999999999999858e+01 1.269768812110024236e-01
5.920000000000000284e+01 1.283430764131654467e-01
5.925000000000000000e+01 1.280748773428475040e-01
5.929999999999999716e+01 1.260548094142258380e-01
5.935000000000000142e+01 1.264133375516177105e-01
5.939999999999999858e+01 1.250596998896811307e-01
5.945000000000000284e+01 1.261547793802271222e-01
5.950000000000000000e+01 1.313311840944197117e-01
5.954999999999999716e+01 1.316791009580747795e-01
5.960000000000000142e+01 1.304928276841962886e-01
5.964999999999999858e+01 1.276518630322093228e-01
5.970000000000000284e+01 1.273939053328847215e-01
5.975000000000000000e+01 1.280139012448521518e-01
5.979999999999999716e+01 1.258679005306323762e-01
5.985000000000000142e+01 1.230840967228871152e-01
5.989999999999999858e+01 1.216478886418489308e-01
5.995000000000000284e+01 1.222764237027804540e-01
6.000000000000000000e+01 1.018357465278521140e-01
6.004999999999999716e+01 1.025757254507681931e-01
6.010000000000000142e+01 1.033606120125389605e-01
6.014999999999999858e+01 1.033244623660652950e-01
6.020000000000000284e+01 1.034893039866611603e-01
6.025000000000000000e+01 1.029991151486562007e-01
6.029999999999999716e+01 1.038703056302610200e-01
6.035000000000000142e+01 1.035249826898353986e-01
6.039999999999999858e+01 1.030804310623857634e-01
6.045000000000000284e+01 1.031103101903410174e-01
6.050000000000000000e+01 1.007478173139508687e-01
6.054999999999999716e+01 1.004317524116390969e-01
6.060000000000000142e+01 1.001888358379081911e-01
6.064999999999999858e+01 1.003123937637129121e-01
6.070000000000000284e+01 1.009793396902441687e-01
6.075000000000000000e+01 9.389475587219923980e-02
6.079999999999999716e+01 9.309400400467003622e-02
6.085000000000000142e+01 9.528273483579319247e-02
6.089999999999999858e+01 9.504603740663963851e-02
6.095000000000000284e+01 9.660627369000418518e-02
6.100000000000000000e+01 9.570224484204538362e-02
6.104999999999999716e+01 9.489751491211025070e-02
6.110000000000000142e+01 1.499567173680950993e-01
6.114999999999999858e+01 1.507390844339540903e-01
6.120000000000000284e+01 1.522629364935882690e-01
6.125000000000000000e+01 1.387633393555667560e-01
6.129999999999999716e+01 1.234171378616724241e-01
6.135000000000000142e+01 1.238687663930414656e-01
6.139999999999999858e+01 1.200556188886811176e-01
6.145000000000000284e+01 1.189497363284413717e-01
6.150000000000000000e+01 1.200952559902761646e-01
6.154999999999999716e+01 1.223425674423062187e-01
6.160000000000000142e+01 1.227226246382330382e-01
6.164999999999999858e+01 1.245251553800214989e-01
6.170000000000000284e+01 1.252401236247904781e-01
6.175000000000000000e+01 1.245808395412929120e-01
6.179999999999999716e+01 1.243385968838048306e-01
6.185000000000000142e+01 1.254970218217131839e-01
6.189999999999999858e+01 1.250479335527928948e-01
6.195000000000000284e+01 1.249178838811724201e-01
6.200000000000000000e+01 1.254325015129175713e-01
6.204999999999999716e+01 1.222102562400923936e-01
6.210000000000000142e+01 1.202842887413925060e-01
6.214999999999999858e+01 1.194095881445614432e-01
6.220000000000000284e+01 1.194404830376921134e-01
6.225000000000000000e+01 1.189883285827408876e-01
6.229999999999999716e+01 1.209224556149009616e-01
6.235000000000000142e+01 1.197513044829442846e-01
6.239999999999999858e+01 1.204800424911225409e-01
6.245000000000000284e+01 1.175034404002543165e-01
6.250000000000000000e+01 1.184592132550070648e-01
6.254999999999999716e+01 1.182794672751198706e-01
6.260000000000000142e+01 1.192444520360950305e-01
6.264999999999999858e+01 1.195907275799739655e-01
6.270000000000000284e+01 1.197158208121022888e-01
6.275000000000000000e+01 1.201303688051548885e-01
6.279999999999999716e+01 1.208436386397655771e-01
6.285000000000000142e+01 1.107322964250261887e-01
6.289999999999999858e+01 1.090293001369112558e-01
6.295000000000000284e+01 1.081020527639668799e-01
6.300000000000000000e+01 1.085338406040557702e-01
6.304999999999999716e+01 1.090260223758123120e-01
6.310000000000000142e+01 1.090901784819389569e-01
6.314999999999999858e+01 1.077121906636320375e-01
6.320000000000000284e+01 1.080655245987571789e-01
6.325000000000000000e+01 1.081646020355692961e-01
6.329999999999999716e+01 1.058349391774175974e-01
6.335000000000000142e+01 1.103901854922390985e-01
6.339999999999999858e+01 1.076257653700347511e-01
6.345000000000000284e+01 1.048839581850094793e-01
6.350000000000000000e+01 1.067863708566938463e-01
6.354999999999999716e+01 1.066997981335880974e-01
6.360000000000000142e+01 1.073495469754718462e-01
6.364999999999999858e+01 1.094995587116820573e-01
6.370000000000000284e+01 1.105158529803905859e-01
6.375000000000000000e+01 1.087425859974572862e-01
6.379999999999999716e+01 1.094467264601869522e-01
6.385000000000000142e+01 1.081111182345544791e-01
6.389999999999999858e+01 1.067086087611697626e-01
6.395000000000000284e+01 1.050208572561488751e-01
6.400000000000000000e+01 9.534536198548562713e-02
6.404999999999999716e+01 9.616586633610392509e-02
6.409999999999999432e+01 9.490673104390993930e-02
6.415000000000000568e+01 9.363526210962144769e-02
6.420000000000000284e+01 9.514038400314683841e-02
6.425000000000000000e+01 9.532096415297759695e-02
6.429999999999999716e+01 9.524104459940056777e-02
6.434999999999999432e+01 9.495478527684575454e-02
6.440000000000000568e+01 8.906567368123957662e-02
6.445000000000000284e+01 8.699279406523868774e-02
6.450000000000000000e+01 8.565545428200047051e-02
6.454999999999999716e+01 8.606750785440360485e-02
6.459999999999999432e+01 8.435259744978766683e-02
6.465000000000000568e+01 8.495010388050509842e-02
6.470000000000000284e+01 8.710234786437029419e-02
6.475000000000000000e+01 8.546685461942682416e-02
6.479999999999999716e+01 8.592785399808883229e-02
6.484999999999999432e+01 8.682262758487464815e-02
6.490000000000000568e+01 8.756563045382541322e-02
6.495000000000000284e+01 8.680869005757513301e-02
6.500000000000000000e+01 8.333513210964613172e-02
6.504999999999999716e+01 8.306173548927549277e-02
6.509999999999999432e+01 7.793818315340134140e-02
6.515000000000000568e+01 7.840517184772095860e-02
6.520000000000000284e+01 7.908080537214970396e-02
6.525000000000000000e+01 7.861438281107341330e-02
6.529999999999999716e+01 8.102267915022652589e-02
6.534999999999999432e+01 8.116984058821047343e-02
6.540000000000000568e+01 8.035118604139591947e-02
6.545000000000000284e+01 8.494254563886559362e-02
6.550000000000000000e+01 8.372777343460549582e-02
6.554999999999999716e+01 8.532352161457576467e-02
6.559999999999999432e+01 8.515512283775270030e-02
6.565000000000000568e+01 8.329140335975199205e-02
6.570000000000000284e+01 8.328435818771713628e-02
6.575000000000000000e+01 8.091478279410294072e-02
6.579999999999999716e+01 8.086716534437435322e-02
6.584999999999999432e+01 8.010244615022876769e-02
6.590000000000000568e+01 7.833311531826096796e-02
6.595000000000000284e+01 7.668047157743192177e-02
6.600000000000000000e+01 7.673332674321602098e-02
6.604999999999999716e+01 8.316312911882350889e-02
6.609999999999999432e+01 8.279596404388392394e-02
6.615000000000000568e+01 8.209148268957348893e-02
6.620000000000000284e+01 8.251139291471459858e-02
6.625000000000000000e+01 8.140361041585675306e-02
6.629999999999999716e+01 8.156859960819530520e-02
6.634999999999999432e+01 8.130716318513922514e-02
6.640000000000000568e+01 8.252947653739095557e-02
6.645000000000000284e+01 8.630661230982571153e-02
6.650000000000000000e+01 8.680194013294141586e-02
6.654999999999999716e+01 8.562842797648467785e-02
6.659999999999999432e+01 8.653851680974589122e-02
6.665000000000000568e+01 8.695663128891159555e-02
6.670000000000000284e+01 8.652589580842913464e-02
6.675000000000000000e+01 8.598133255111282958e-02
6.679999999999999716e+01 8.409154306415506097e-02
6.684999999999999432e+01 8.383362275486440363e-02
6.690000000000000568e+01 8.338814889790593932e-02
6.695000000000000284e+01 8.412414478790508632e-02
6.700000000000000000e+01 8.374341943328376947e-02
6.704999999999999716e+01 8.295702202306567963e-02
6.709999999999999432e+01 8.271843711105821007e-02
6.715000000000000568e+01 1.019783680738436393e-01
6.720000000000000284e+01 1.001675217212718710e-01
6.725000000000000000e+01 1.010948798524153036e-01
6.729999999999999716e+01 9.898601580739121997e-02
6.734999999999999432e+01 9.911562506449071719e-02
6.740000000000000568e+01 9.175329893675693294e-02
6.745000000000000284e+01 9.306748929802607928e-02
6.750000000000000000e+01 9.134385314599574590e-02
6.754999999999999716e+01 9.184943681017615491e-02
6.759999999999999432e+01 9.167156380026340867e-02
6.765000000000000568e+01 8.939910733948744359e-02
6.770000000000000284e+01 8.772414255866743671e-02
6.775000000000000000e+01 8.728607872678786905e-02
6.779999999999999716e+01 8.789834262608738069e-02
6.784999999999999432e+01 8.423546429334331787e-02
6.790000000000000568e+01 8.299998933896174380e-02
6.795000000000000284e+01 8.189426528767722313e-02
6.800000000000000000e+01 8.019365530986033441e-02
6.804999999999999716e+01 7.878774885241340842e-02
6.809999999999999432e+01 7.621644901908240788e-02
6.815000000000000568e+01 7.386567471842923893e-02
6.820000000000000284e+01 7.282481709992025265e-02
6.825000000000000000e+01 7.251959911599292763e-02
6.829999999999999716e+01 7.495852517413370553e-02
6.834999999999999432e+01 7.442504003820510361e-02
6.840000000000000568e+01 7.376638597340649806e-02
6.845000000000000284e+01 7.124545848361757416e-02
6.850000000000000000e+01 7.113792746984309856e-02
6.854999999999999716e+01 6.844906090346834782e-02
6.859999999999999432e+01 6.930219067904158647e-02
6.865000000000000568e+01 6.733367745889194678e-02
6.870000000000000284e+01 6.678969704492861148e-02
6.875000000000000000e+01 6.718759711081892516e-02
6.879999999999999716e+01 6.692807841608039432e-02
6.884999999999999432e+01 6.711780307618743502e-02
6.890000000000000568e+01 6.748676573105616416e-02
6.895000000000000284e+01 6.678955137145724252e-02
6.900000000000000000e+01 6.567757650872228792e-02
6.904999999999999716e+01 6.452735513336170514e-02
6.909999999999999432e+01 6.449536603480321428e-02
6.915000000000000568e+01 6.008569029478597057e-02
6.920000000000000284e+01 6.252918166063679839e-02
6.925000000000000000e+01 6.204315484743763709e-02
6.929999999999999716e+01 6.235925436579636827e-02
6.934999999999999432e+01 6.195921353214810245e-02
6.940000000000000568e+01 6.223920734723100562e-02
6.945000000000000284e+01 6.224954387960210389e-02
6.950000000000000000e+01 6.159386944184414014e-02
6.954999999999999716e+01 6.080247952168444520e-02
6.959999999999999432e+01 6.018323434434733749e-02
6.965000000000000568e+01 6.103931750346534846e-02
6.970000000000000284e+01 5.714422547008179976e-02
6.975000000000000000e+01 5.774036821860040886e-02
6.979999999999999716e+01 5.801303925268935791e-02
6.984999999999999432e+01 5.710648349150509312e-02
6.990000000000000568e+01 5.106343089369015653e-02
6.995000000000000284e+01 4.162171220432128033e-02
7.000000000000000000e+01 3.903525922716379742e-02
7.004999999999999716e+01 3.670924391730798209e-02
7.009999999999999432e+01 3.651193151166633871e-02
7.015000000000000568e+01 3.730669543314234921e-02
7.020000000000000284e+01 3.498969280852024660e-02
7.025000000000000000e+01 3.380212448909528100e-02
7.029999999999999716e+01 3.466000884683723138e-02
7.034999999999999432e+01 2.048629934279926068e-02
7.040000000000000568e+01 1.816311866072210443e-02
7.045000000000000284e+01 1.897944189483240576e-02
7.050000000000000000e+01 1.548957262427376642e-02
7.054999999999999716e+01 1.689507482844293182e-02
7.059999999999999432e+01 1.782199936314302416e-02
7.065000000000000568e+01 1.902654732071283605e-02
7.070000000000000284e+01 8.089362677096336579e-03
7.075000000000000000e+01 7.030197003076370937e-03
7.079999999999999716e+01 7.785646872698626271e-03
7.084999999999999432e+01 8.134476920975429459e-03
7.090000000000000568e+01 6.001452561473126675e-03
7.095000000000000284e+01 6.623223345189938396e-03
7.100000000000000000e+01 7.785070196613224670e-03
7.104999999999999716e+01 8.317345407367473381e-03
7.109999999999999432e+01 3.881984338268961669e-03
7.115000000000000568e+01 5.412554608907033278e-03
7.120000000000000284e+01 9.362280779551361565e-04
7.125000000000000000e+01 -3.705434184114458993e-03
7.129999999999999716e+01 -1.323910963572267653e-02
7.134999999999999432e+01 -1.261572280785031031e-02
7.140000000000000568e+01 -1.316464622905315525e-02
7.145000000000000284e+01 -1.746532383314439510e-02
7.150000000000000000e+01 -1.912752662930979758e-02
7.154999999999999716e+01 -1.941037918213422281e-02
7.159999999999999432e+01 -1.636817551308048305e-02
7.165000000000000568e+01 -1.856172998127897378e-02
7.170000000000000284e+01 -1.694439711278037525e-02
7.175000000000000000e+01 -1.633965304730802814e-02
7.179999999999999716e+01 -1.266268334316778682e-02
7.184999999999999432e+01 -1.257728097886382998e-02
7.190000000000000568e+01 -1.735263718173521430e-02
7.195000000000000284e+01 -1.733055370016015062e-02
7.200000000000000000e+01 -1.651378708231321726e-02
7.204999999999999716e+01 -2.115811834117120593e-02
7.209999999999999432e+01 -2.334470842996600251e-02
7.215000000000000568e+01 -2.412608619356080078e-02
7.220000000000000284e+01 -2.454874759434839265e-02
7.225000000000000000e+01 -2.063360693433531970e-02
7.229999999999999716e+01 -2.080390256454178050e-02
7.234999999999999432e+01 -2.037227490640694527e-02
7.240000000000000568e+01 -1.944803027855976363e-02
7.245000000000000284e+01 -1.852183457219588880e-02
7.250000000000000000e+01 -1.802324214948744854e-02
7.254999999999999716e+01 -1.316670551417781915e-02
7.259999999999999432e+01 -1.315145061175235566e-02
7.265000000000000568e+01 -1.289495537839019552e-02
7.270000000000000284e+01 -1.508956187397379918e-02
7.275000000000000000e+01 -1.705455477294502697e-02
7.279999999999999716e+01 -1.375699430976965246e-02
7.284999999999999432e+01 -1.310824378036869187e-02
7.290000000000000568e+01 -1.200032321944285475e-02
7.295000000000000284e+01 -1.328525112132807225e-02
7.300000000000000000e+01 -1.340011243453296218e-02
7.304999999999999716e+01 -1.100960019999943154e-02
7.309999999999999432e+01 -1.365659302282555901e-02
7.315000000000000568e+01 -1.169106246672914524e-02
7.320000000000000284e+01 -1.532912886138280452e-02
7.325000000000000000e+01 -1.667241783396941970e-02
7.329999999999999716e+01 -1.426491847543879914e-02
7.334999999999999432e+01 -1.388096307430021839e-02
7.340000000000000568e+01 -1.344236193365742037e-02
7.345000000000000284e+01 -1.227829619246606670e-02
7.350000000000000000e+01 -1.189898247604357674e-02
7.354999999999999716e+01 -1.243632303038929264e-02
7.359999999999999432e+01 -1.250138534824284803e-02
7.365000000000000568e+01 -1.061714168910036886e-02
7.370000000000000284e+01 -1.166898114061112879e-02
7.375000000000000000e+01 -1.167610421437880776e-02
7.379999999999999716e+01 -1.086091627857239429e-02
7.384999999999999432e+01 -1.667186854655101913e-02
7.390000000000000568e+01 -1.727256424093657344e-02
7.395000000000000284e+01 -1.694264486177479018e-02
7.400000000000000000e+01 -1.756051011148406296e-02
7.404999999999999716e+01 -1.261771275324233624e-02
7.409999999999999432e+01 -1.327785524595130086e-02
7.415000000000000568e+01 -1.430037200208737931e-02
7.420000000000000284e+01 -1.529379117446361645e-02
7.425000000000000000e+01 -1.390894496714076452e-02
7.429999999999999716e+01 -1.499452209535064896e-02
7.434999999999999432e+01 -1.410250917695533672e-02
7.440000000000000568e+01 -8.688831030556971174e-03
7.445000000000000284e+01 -1.395393544940041683e-02
7.450000000000000000e+01 -1.303825671088222442e-02
7.454999999999999716e+01 -1.679878717929310719e-02
7.459999999999999432e+01 -5.934900881475044764e-03
7.465000000000000568e+01 -5.834326144890769443e-03
7.470000000000000284e+01 4.393564187515163096e-03
7.475000000000000000e+01 4.642995305899923035e-03
7.479999999999999716e+01 5.015911492818816639e-03
7.484999999999999432e+01 5.966872615283838437e-03
7.490000000000000568e+01 6.212862384640280983e-03
7.495000000000000284e+01 3.858231933865283007e-03
7.500000000000000000e+01 3.845768258116586107e-03
7.504999999999999716e+01 3.549082054994524837e-03
7.509999999999999432e+01 -5.250560917948674791e-04
7.515000000000000568e+01 -9.341438899902976224e-04
7.520000000000000284e+01 -2.905858578024713042e-03
7.525000000000000000e+01 -1.468311678531591426e-02
7.529999999999999716e+01 -1.742817842251509139e-02
7.534999999999999432e+01 -1.831213628562293472e-02
7.540000000000000568e+01 -1.921684320906368038e-02
7.545000000000000284e+01 -1.830448870599394456e-02
7.550000000000000000e+01 -1.237165388971841855e-02
7.554999999999999716e+01 -1.371400309276128542e-02
7.559999999999999432e+01 -1.461351326515778447e-02
7.565000000000000568e+01 -1.495898228699294244e-02
7.570000000000000284e+01 -1.142412625259558827e-02
7.575000000000000000e+01 -1.094392627227808515e-02
7.579999999999999716e+01 -9.698719028854701357e-03
7.584999999999999432e+01 -9.386468352372868973e-03
7.590000000000000568e+01 -8.562626799412774090e-03
7.595000000000000284e+01 -6.177829283596862273e-03
7.600000000000000000e+01 -6.348154882406111671e-03
7.604999999999999716e+01 -5.873652474162448928e-03
7.609999999999999432e+01 -6.081192845626520217e-03
7.615000000000000568e+01 -6.042827802388305719e-03
7.620000000000000284e+01 -6.285555767969494383e-03
7.625000000000000000e+01 -5.418034428060778188e-03
7.629999999999999716e+01 -5.874934489195866166e-03
7.634999999999999432e+01 -5.687544630522979421e-03
7.640000000000000568e+01 -6.634800930056023241e-03
7.645000000000000284e+01 -9.661860122842732060e-03
7.650000000000000000e+01 -7.423603499936690109e-03
7.654999999999999716e+01 -3.982950383951338463e-03
7.659999999999999432e+01 -2.648209979366984972e-03
7.665000000000000568e+01 4.707494662779934669e-03
7.670000000000000284e+01 5.027134246690182114e-03
7.675000000000000000e+01 3.820725080086749374e-03
7.679999999999999716e+01 1.158763946019477535e-03
7.684999999999999432e+01 4.221678300633140076e-05
7.690000000000000568e+01 -7.082994318693126802e-04
7.695000000000000284e+01 -1.816280032759226082e-03
7.700000000000000000e+01 -1.838437251175873777e-03
7.704999999999999716e+01 -2.091461328202834456e-03
7.709999999999999432e+01 9.732959637366554728e-04
7.715000000000000568e+01 4.506817047231878766e-03
7.720000000000000284e+01 3.691399517957896781e-03
7.725000000000000000e+01 2.745985459238113949e-03
7.729999999999999716e+01 6.113621079774479196e-03
7.734999999999999432e+01 6.945770376521056937e-03
7.740000000000000568e+01 6.864136687559767649e-03
7.745000000000000284e+01 1.529915790582015746e-02
7.750000000000000000e+01 1.431006384663165154e-02
7.754999999999999716e+01 1.670854384826355593e-02
7.759999999999999432e+01 1.789342527468758270e-02
7.765000000000000568e+01 1.839223494315174456e-02
7.770000000000000284e+01 1.684693967922534785e-02
7.775000000000000000e+01 1.784398253892101674e-02
7.779999999999999716e+01 1.451816209826611512e-02
7.784999999999999432e+01 1.487264926451058351e-02
7.790000000000000568e+01 1.411322659885071162e-02
7.795000000000000284e+01 1.280487351269523656e-02
7.800000000000000000e+01 1.356244178149398211e-02
7.804999999999999716e+01 1.680875582876111343e-02
7.809999999999999432e+01 1.897317784279310346e-02
7.815000000000000568e+01 1.933651008203597990e-02
7.820000000000000284e+01 1.803976947668715219e-02
7.825000000000000000e+01 1.851625797448190613e-02
7.829999999999999716e+01 1.813539280369525983e-02
7.834999999999999432e+01 2.132905539976553966e-02
7.840000000000000568e+01 2.244486462121785333e-02
7.845000000000000284e+01 2.564790168236174076e-02
7.850000000000000000e+01 2.410603728137127380e-02
7.854999999999999716e+01 2.332213254840691946e-02
7.859999999999999432e+01 1.969741751184519302e-02
7.865000000000000568e+01 1.824303474160315561e-02
7.870000000000000284e+01 1.346136835347635369e-02
7.875000000000000000e+01 7.900673842254329199e-03
7.879999999999999716e+01 6.058639739734413693e-03
7.884999999999999432e+01 4.706224251984334611e-03
7.890000000000000568e+01 4.686913745920076591e-03
7.895000000000000284e+01 1.198699601590135465e-03
7.900000000000000000e+01 3.975189119576804579e-04
7.904999999999999716e+01 -2.013702962247697782e-03
7.909999999999999432e+01 -3.210711743277835754e-03
7.915000000000000568e+01 -4.349711673374101299e-03
7.920000000000000284e+01 -8.785882686318094437e-03
7.925000000000000000e+01 -9.716679604410170118e-03
7.929999999999999716e+01 -1.052981587159241249e-02
7.934999999999999432e+01 -1.675195742119049702e-02
7.940000000000000568e+01 -1.771349043332094350e-02
7.945000000000000284e+01 -1.693452056622863494e-02
7.950000000000000000e+01 -1.913699914897653773e-02
7.954999999999999716e+01 -1.955373048351406740e-02
7.959999999999999432e+01 -2.205169456912675283e-02
7.965000000000000568e+01 -2.473303234726883029e-02
7.970000000000000284e+01 -2.303908709582707173e-02
7.975000000000000000e+01 -2.652839886378648149e-02
7.979999999999999716e+01 -2.673444422959304900e-02
7.984999999999999432e+01 -2.645392865063822194e-02
7.990000000000000568e+01 -2.607681884762337240e-02
7.995000000000000284e+01 -2.827867120369660994e-02
8.000000000000000000e+01 -2.723267208827390151e-02
8.004999999999999716e+01 -3.066943009325655278e-02
8.009999999999999432e+01 -3.228166279811359868e-02
8.015000000000000568e+01 -3.128415074268039997e-02
8.020000000000000284e+01 -3.324322740284947619e-02
8.025000000000000000e+01 -3.524454422308432450e-02
8.029999999999999716e+01 -3.726704489460015701e-02
8.034999999999999432e+01 -3.816286390343838486e-02
8.040000000000000568e+01 -3.808768517469101472e-02
8.045000000000000284e+01 -3.892361393971899286e-02
8.050000000000000000e+01 -3.996160212117853827e-02
8.054999999999999716e+01 -4.453544162986124849e-02
8.059999999999999432e+01 -4.563444805493645229e-02
8.065000000000000568e+01 -5.163547088444383343e-02
8.070000000000000284e+01 -5.403788050364587148e-02
8.075000000000000000e+01 -6.128088675615733089e-02
8.079999999999999716e+01 -6.256917072326076412e-02
8.084999999999999432e+01 -6.506900289723618891e-02
8.090000000000000568e+01 -6.957264692698726660e-02
8.095000000000000284e+01 -7.045203453538682881e-02
8.100000000000000000e+01 -6.965700027048968290e-02
8.104999999999999716e+01 -7.155941501216007972e-02
8.109999999999999432e+01 -7.191750045062940411e-02
8.115000000000000568e+01 -5.346620708348256978e-02
8.120000000000000284e+01 -5.332192206350871294e-02
8.125000000000000000e+01 -5.174644091364449111e-02
8.129999999999999716e+01 -5.389578590123253465e-02
8.134999999999999432e+01 -5.393955326130284861e-02
8.140000000000000568e+01 -5.075360178470884193e-02
8.145000000000000284e+01 -5.232936146340133599e-02
8.150000000000000000e+01 -5.570020552980139289e-02
8.154999999999999716e+01 -5.863926161222730860e-02
8.159999999999999432e+01 -6.131034370576396442e-02
8.165000000000000568e+01 -6.270291340500697141e-02
8.170000000000000284e+01 -6.183815123646849848e-02
8.175000000000000000e+01 -6.137834403860853438e-02
8.179999999999999716e+01 -6.277859962440922315e-02
8.184999999999999432e+01 -6.454648002922443173e-02
8.190000000000000568e+01 -6.503361068220563090e-02
8.195000000000000284e+01 -6.636689135083699564e-02
8.200000000000000000e+01 -6.844783404406346028e-02
8.204999999999999716e+01 -6.383788795393254001e-02
8.209999999999999432e+01 -6.507748641269249512e-02
8.215000000000000568e+01 -6.700237781080634059e-02
8.220000000000000284e+01 -6.492855317885287691e-02
8.225000000000000000e+01 -6.598907212367935426e-02
8.229999999999999716e+01 -6.415592178889878427e-02
8.234999999999999432e+01 -6.477285058589288269e-02
8.240000000000000568e+01 -6.560259527401107738e-02
8.245000000000000284e+01 -6.032126848696085786e-02
8.250000000000000000e+01 -5.881221028432057768e-02
8.254999999999999716e+01 -5.471260201354044561e-02
8.259999999999999432e+01 -4.875436384961889802e-02
8.265000000000000568e+01 -4.602583636371850723e-02
8.270000000000000284e+01 -4.725023902274663040e-02
8.275000000000000000e+01 -4.714330952180938866e-02
8.279999999999999716e+01 -4.904200286176484125e-02
8.284999999999999432e+01 -4.933706693072054117e-02
8.290000000000000568e+01 -4.859097982049470632e-02
8.295000000000000284e+01 -5.126558647221892556e-02
8.300000000000000000e+01 -4.763803017624114455e-02
8.304999999999999716e+01 -4.593524735189222219e-02
8.309999999999999432e+01 -4.694886254777982243e-02
8.315000000000000568e+01 -4.866108859797409897e-02
8.320000000000000284e+01 -4.611678859588333457e-02
8.325000000000000000e+01 -4.624388324037954218e-02
8.329999999999999716e+01 -4.917797919400404560e-02
8.334999999999999432e+01 -5.198513023099775310e-02
8.340000000000000568e+01 -5.186032177394544335e-02
8.345000000000000284e+01 -5.348072995793969053e-02
8.350000000000000000e+01 -5.667220715621864441e-02
8.354999999999999716e+01 -5.688807986017915125e-02
8.359999999999999432e+01 -5.331614537272041932e-02
8.365000000000000568e+01 -5.317738913814402252e-02
8.370000000000000284e+01 -5.268490255790297255e-02
8.375000000000000000e+01 -5.288718191572852612e-02
8.379999999999999716e+01 -5.253619186360157511e-02
8.384999999999999432e+01 -5.676718442584679364e-02
8.390000000000000568e+01 -5.618244097285552546e-02
8.395000000000000284e+01 -5.416875764279192179e-02
8.400000000000000000e+01 -5.569054692855625321e-02
8.404999999999999716e+01 -5.580039318259252812e-02
8.409999999999999432e+01 -5.565127462440482703e-02
8.415000000000000568e+01 -5.625640530280778817e-02
8.420000000000000284e+01 -5.840839789402188509e-02
8.425000000000000000e+01 -5.831248164274682733e-02
8.429999999999999716e+01 -5.832325325293374885e-02
8.434999999999999432e+01 -6.111043823330900709e-02
8.440000000000000568e+01 -6.103303190201986306e-02
8.445000000000000284e+01 -6.221085652325510779e-02
8.450000000000000000e+01 -6.051052884653026348e-02
8.454999999999999716e+01 -5.998812066261095810e-02
8.459999999999999432e+01 -6.123798029875748838e-02
8.465000000000000568e+01 -6.025502617745590733e-02
8.470000000000000284e+01 -5.984270686484493423e-02
8.475000000000000000e+01 -6.177519974337999931e-02
8.479999999999999716e+01 -6.217893519831024091e-02
8.484999999999999432e+01 -6.273236639686843863e-02
8.490000000000000568e+01 -6.274177875939365712e-02
8.495000000000000284e+01 -6.333556769408611731e-02
8.500000000000000000e+01 -6.315964633364039293e-02
8.504999999999999716e+01 -6.327697046720352769e-02
8.509999999999999432e+01 -6.519879261468207454e-02
8.515000000000000568e+01 -6.642868796959505717e-02
8.520000000000000284e+01 -6.903373624315158053e-02
8.525000000000000000e+01 -6.989872483300711703e-02
8.529999999999999716e+01 -7.089476122261752222e-02
8.534999999999999432e+01 -7.127985278655007972e-02
8.540000000000000568e+01 -7.165996690209748554e-02
8.545000000000000284e+01 -7.252833723620163986e-02
8.550000000000000000e+01 -7.292253274982596345e-02
8.554999999999999716e+01 -7.293038190013310940e-02
8.559999999999999432e+01 -7.349074628683351096e-02
8.565000000000000568e+01 -7.369538842823603053e-02
8.570000000000000284e+01 -7.331047148315911199e-02
8.575000000000000000e+01 -7.363203666081880039e-02
8.579999999999999716e+01 -7.592135837659549913e-02
8.584999999999999432e+01 -7.767962455108375075e-02
8.590000000000000568e+01 -7.658320556789521838e-02
8.595000000000000284e+01 -7.458031800408676526e-02
8.600000000000000000e+01 -7.380755830611057666e-02
8.604999999999999716e+01 -7.371322889905476683e-02
8.609999999999999432e+01 -7.558109087245588886e-02
8.615000000000000568e+01 -7.598748083286879784e-02
8.620000000000000284e+01 -7.593641076056752148e-02
8.625000000000000000e+01 -7.689293873629625409e-02
8.629999999999999716e+01 -7.779373190334135102e-02
8.634999999999999432e+01 -7.684070249176941370e-02
8.640000000000000568e+01 -7.722866782973866751e-02
8.645000000000000284e+01 -7.724171326181702990e-02
8.650000000000000000e+01 -8.104714818044161939e-02
8.654999999999999716e+01 -8.404194498590432383e-02
8.659999999999999432e+01 -8.460555448901434239e-02
8.665000000000000568e+01 -8.743594008956340202e-02
8.670000000000000284e+01 -8.645878981095390936e-02
8.675000000000000000e+01 -8.612609317901696870e-02
8.679999999999999716e+01 -8.558760911853979803e-02
8.684999999999999432e+01 -8.258841740572217538e-02
8.690000000000000568e+01 -8.295780974067766544e-02
8.695000000000000284e+01 -8.299899307703184625e-02
8.700000000000000000e+01 -7.925873151196129174e-02
8.704999999999999716e+01 -7.814768518119202811e-02
8.709999999999999432e+01 -7.814029765771103586e-02
8.715000000000000568e+01 -7.832720963647811507e-02
8.720000000000000284e+01 -7.813082730413249688e-02
8.725000000000000000e+01 -7.812075294439398132e-02
8.729999999999999716e+01 -8.115355936291217265e-02
8.734999999999999432e+01 -8.153175448686024451e-02
8.740000000000000568e+01 -8.085500750508696488e-02
8.745000000000000284e+01 -7.225814583091264010e-02
8.750000000000000000e+01 -7.022026640721547308e-02
8.754999999999999716e+01 -6.705791945232680851e-02
8.759999999999999432e+01 -6.886426639011529460e-02
8.765000000000000568e+01 -6.833569292389593541e-02
8.770000000000000284e+01 -6.748490130696951916e-02
8.775000000000000000e+01 -6.920180365214924356e-02
8.779999999999999716e+01 -6.849306269465467445e-02
8.784999999999999432e+01 -6.317569509601561606e-02
8.790000000000000568e+01 -5.939382479425775463e-02
8.795000000000000284e+01 -5.894753523757569058e-02
8.800000000000000000e+01 -5.976543896577683757e-02
8.804999999999999716e+01 -5.957045204366901575e-02
8.809999999999999432e+01 -5.920297316805151616e-02
8.815000000000000568e+01 -5.942915928013011578e-02
8.820000000000000284e+01 -5.939223521604220651e-02
8.825000000000000000e+01 -5.935071208874124343e-02
8.829999999999999716e+01 -5.851240692870060545e-02
8.834999999999999432e+01 -5.889544147970484506e-02
8.840000000000000568e+01 -5.884537703434335881e-02
8.845000000000000284e+01 -5.767065433826913667e-02
8.850000000000000000e+01 -5.861761933658492241e-02
8.854999999999999716e+01 -5.758508748044981890e-02
8.859999999999999432e+01 -5.785191440730868412e-02
8.865000000000000568e+01 -6.189982953397933640e-02
8.870000000000000284e+01 -6.559019194833286270e-02
8.875000000000000000e+01 -7.140723147697655704e-02
8.879999999999999716e+01 -7.116949326452351454e-02
8.884999999999999432e+01 -7.374361261877351859e-02
8.890000000000000568e+01 -7.400687812079852212e-02
8.895000000000000284e+01 -7.483670138000893257e-02
8.900000000000000000e+01 -7.364164921386599783e-02
8.904999999999999716e+01 -7.365643819809367110e-02
8.909999999999999432e+01 -7.151073179465936014e-02
8.915000000000000568e+01 -7.154084837355502435e-02
8.920000000000000284e+01 -7.115098033296320124e-02
8.925000000000000000e+01 -7.260317268084037767e-02
8.929999999999999716e+01 -7.225992341790436757e-02
8.934999999999999432e+01 -7.151296460958880830e-02
8.940000000000000568e+01 -7.690336838109444739e-02
8.945000000000000284e+01 -7.869398240456056126e-02
8.950000000000000000e+01 -7.852501657603593033e-02
8.954999999999999716e+01 -8.000404299860208734e-02
8.959999999999999432e+01 -7.963008880813650381e-02
8.965000000000000568e+01 -8.065864080492710086e-02
8.970000000000000284e+01 -8.110887113136412696e-02
8.975000000000000000e+01 -8.088466581508252373e-02
8.979999999999999716e+01 -8.159159410568006532e-02
8.984999999999999432e+01 -8.160546840299062743e-02
8.990000000000000568e+01 -8.292665857200606783e-02
8.995000000000000284e+01 -8.381622528704187058e-02
9.000000000000000000e+01 -8.289406369721925849e-02
9.004999999999999716e+01 -8.187749074034535168e-02
9.009999999999999432e+01 -7.776577053515401627e-02
9.015000000000000568e+01 -7.863966702646943419e-02
9.020000000000000284e+01 -7.946276430962187498e-02
9.025000000000000000e+01 -8.248908448797918902e-02
9.029999999999999716e+01 -8.246137561906471958e-02
9.034999999999999432e+01 -8.482693368352794971e-02
9.040000000000000568e+01 -8.257188892507764943e-02
9.045000000000000284e+01 -8.333417580882424014e-02
9.050000000000000000e+01 -8.250440320714877429e-02
9.054999999999999716e+01 -7.574034647614416582e-02
9.059999999999999432e+01 -7.519353085571273132e-02
9.065000000000000568e+01 -7.434726885562051302e-02
9.070000000000000284e+01 -7.754002145700375492e-02
9.075000000000000000e+01 -7.634906792400165954e-02
9.079999999999999716e+01 -7.838649288450941222e-02
9.084999999999999432e+01 -7.939575712223660708e-02
9.090000000000000568e+01 -8.076089982769987796e-02
9.095000000000000284e+01 -8.118371958160798540e-02
9.100000000000000000e+01 -8.098873907983232534e-02
9.104999999999999716e+01 -8.077514562725186809e-02
9.109999999999999432e+01 -8.085203760841187803e-02
9.115000000000000568e+01 -7.837028954860568442e-02
9.120000000000000284e+01 -7.770942587135823421e-02
9.125000000000000000e+01 -7.718692779041587404e-02
9.129999999999999716e+01 -7.703265754280386179e-02
9.134999999999999432e+01 -7.639712648800985051e-02
9.140000000000000568e+01 -7.670558302048105515e-02
9.145000000000000284e+01 -8.194912918463102824e-02
9.150000000000000000e+01 -8.368713885235069816e-02
9.154999999999999716e+01 -8.125787243301733909e-02
9.159999999999999432e+01 -7.892273261116639071e-02
9.165000000000000568e+01 -7.962051875884672281e-02
9.170000000000000284e+01 -7.953769485414607932e-02
9.175000000000000000e+01 -7.808712987762497781e-02
9.179999999999999716e+01 -7.725989439362956901e-02
9.184999999999999432e+01 -7.577912039068378236e-02
9.190000000000000568e+01 -7.296226115116323518e-02
9.195000000000000284e+01 -7.359159945125269553e-02
9.200000000000000000e+01 -7.348291613848888237e-02
9.204999999999999716e+01 -7.394625811931464232e-02
9.209999999999999432e+01 -7.396355912751209627e-02
9.215000000000000568e+01 -7.044539601360627623e-02
9.220000000000000284e+01 -6.930757326474126789e-02
9.225000000000000000e+01 -6.974016282876996375e-02
9.229999999999999716e+01 -7.065955505243834422e-02
9.234999999999999432e+01 -6.979049750366853044e-02
9.240000000000000568e+01 -7.017523049149519687e-02
9.245000000000000284e+01 -7.101274061587310726e-02
9.250000000000000000e+01 -6.887367620476611552e-02
9.254999999999999716e+01 -7.090135150103558936e-02
9.259999999999999432e+01 -7.117468306025873104e-02
9.265000000000000568e+01 -7.053197230758091740e-02
9.270000000000000284e+01 -7.066581225643257802e-02
9.275000000000000000e+01 -7.023313521266241755e-02
9.279999999999999716e+01 -7.054108845188257482e-02
9.284999999999999432e+01 -6.886270010035337730e-02
9.290000000000000568e+01 -6.922152657714833457e-02
9.295000000000000284e+01 -6.890573658444267002e-02
9.300000000000000000e+01 -6.792412499268239701e-02
9.304999999999999716e+01 -6.858883918764319132e-02
9.309999999999999432e+01 -6.680335116866692458e-02
9.315000000000000568e+01 -6.863569735557326079e-02
9.320000000000000284e+01 -6.662756796474386678e-02
9.325000000000000000e+01 -6.728768524723242883e-02
9.329999999999999716e+01 -6.783887350705129771e-02
9.334999999999999432e+01 -6.540971172648707421e-02
9.340000000000000568e+01 -6.550531597624141555e-02
9.345000000000000284e+01 -6.429400951709748901e-02
9.350000000000000000e+01 -6.469032336501538694e-02
9.354999999999999716e+01 -6.404186373590932402e-02
9.359999999999999432e+01 -6.671835045787674612e-02
9.365000000000000568e+01 -6.632795060169879853e-02
9.370000000000000284e+01 -6.734415264500820397e-02
9.375000000000000000e+01 -6.931225450548467171e-02
9.379999999999999716e+01 -7.129336687942684769e-02
9.384999999999999432e+01 -7.092715448028957814e-02
9.390000000000000568e+01 -7.215699561901108006e-02
9.395000000000000284e+01 -7.214206518428085968e-02
9.400000000000000000e+01 -7.151639226533476612e-02
9.404999999999999716e+01 -7.151378980474859537e-02
9.409999999999999432e+01 -7.130188115270393034e-02
9.415000000000000568e+01 -7.131314139078935577e-02
9.420000000000000284e+01 -7.123752955542597687e-02
9.425000000000000000e+01 -7.143035285982032856e-02
9.429999999999999716e+01 -7.322132869109437836e-02
9.434999999999999432e+01 -7.394084834085502822e-02
9.440000000000000568e+01 -7.405499344738461498e-02
9.445000000000000284e+01 -7.459116766843591761e-02
9.450000000000000000e+01 -7.541587089357429385e-02
9.454999999999999716e+01 -7.554103180801212403e-02
9.459999999999999432e+01 -7.645246482242570862e-02
9.465000000000000568e+01 -7.964156992932054646e-02
9.470000000000000284e+01 -8.153051875633916812e-02
9.475000000000000000e+01 -8.477778170177915906e-02
9.479999999999999716e+01 -8.433357269188648808e-02
9.484999999999999432e+01 -8.848104542309340181e-02
9.490000000000000568e+01 -8.951423122913321206e-02
9.495000000000000284e+01 -9.145261790762644616e-02
9.500000000000000000e+01 -9.253458671477944597e-02
9.504999999999999716e+01 -9.204465659239710607e-02
9.509999999999999432e+01 -9.096316187050369761e-02
9.515000000000000568e+01 -9.364296097385518824e-02
9.520000000000000284e+01 -9.594014281927187859e-02
9.525000000000000000e+01 -9.631537771723773511e-02
9.529999999999999716e+01 -9.908534487061931850e-02
9.534999999999999432e+01 -1.011132245423761455e-01
9.540000000000000568e+01 -1.028150341326435069e-01
9.545000000000000284e+01 -1.052104643713579202e-01
9.550000000000000000e+01 -1.043305131804448532e-01
9.554999999999999716e+01 -1.070807605680151736e-01
9.559999999999999432e+01 -1.085549779744819504e-01
9.565000000000000568e+01 -1.092839239961668762e-01
9.570000000000000284e+01 -1.117203217921395458e-01
9.575000000000000000e+01 -1.118860796219419140e-01
9.579999999999999716e+01 -1.115753127062053540e-01
9.584999999999999432e+01 -1.113079100901383928e-01
9.590000000000000568e+01 -1.150905843621718577e-01
9.595000000000000284e+01 -1.187918641137134385e-01
9.600000000000000000e+01 -1.199588444044614871e-01
9.604999999999999716e+01 -1.216648722878184846e-01
9.609999999999999432e+01 -1.177046323889427842e-01
9.615000000000000568e+01 -1.195870953086591582e-01
9.620000000000000284e+01 -1.146951616837042082e-01
9.625000000000000000e+01 -1.130483695592114229e-01
9.629999999999999716e+01 -1.086493878941185987e-01
9.634999999999999432e+01 -1.100809439750368018e-01
9.640000000000000568e+01 -1.115612019978916014e-01
9.645000000000000284e+01 -1.091463802731839350e-01
9.650000000000000000e+01 -1.126361829074921800e-01
9.654999999999999716e+01 -1.143506060897271220e-01
9.659999999999999432e+01 -1.146021344260208519e-01
9.665000000000000568e+01 -1.117855388389137061e-01
9.670000000000000284e+01 -1.095892124149622227e-01
9.675000000000000000e+01 -1.100512480761067363e-01
9.679999999999999716e+01 -1.126056612673048546e-01
9.684999999999999432e+01 -1.137678462502821619e-01
9.690000000000000568e+01 -1.099196426153111888e-01
9.695000000000000284e+01 -1.106508239187444648e-01
9.700000000000000000e+01 -1.104096952754949346e-01
9.704999999999999716e+01 -1.111759992528913998e-01
9.709999999999999432e+01 -1.083817299469541640e-01
9.715000000000000568e+01 -1.068584553779700214e-01
9.720000000000000284e+01 -1.070425669847184930e-01
9.725000000000000000e+01 -1.086068383042715496e-01
9.729999999999999716e+01 -1.092459058487750961e-01
9.734999999999999432e+01 -1.054765779021926558e-01
9.740000000000000568e+01 -1.057584183446163978e-01
9.745000000000000284e+01 -1.047647104910272436e-01
9.750000000000000000e+01 -1.071357816975613275e-01
9.754999999999999716e+01 -1.076917098770585474e-01
9.759999999999999432e+01 -1.072451053909403706e-01
9.765000000000000568e+01 -1.103816842095555611e-01
9.770000000000000284e+01 -1.106984527323753437e-01
9.775000000000000000e+01 -1.097672248892888475e-01
9.779999999999999716e+01 -1.106001187848670159e-01
9.784999999999999432e+01 -1.107035952931555434e-01
9.790000000000000568e+01 -1.094574851570343094e-01
9.795000000000000284e+01 -1.106695541789471937e-01
9.800000000000000000e+01 -1.103548800863869972e-01
9.804999999999999716e+01 -1.124176399263761977e-01
9.809999999999999432e+01 -1.119943370159188351e-01
9.815000000000000568e+01 -1.123565011827728083e-01
9.820000000000000284e+01 -1.106292015644822352e-01
9.825000000000000000e+01 -1.045960885105785276e-01
9.829999999999999716e+01 -1.054173304125993332e-01
9.834999999999999432e+01 -1.053492658585205577e-01
9.840000000000000568e+01 -1.059777965496744162e-01
9.845000000000000284e+01 -1.089591778021360979e-01
9.850000000000000000e+01 -1.098905200364336532e-01
9.854999999999999716e+01 -1.075562752007955536e-01
9.859999999999999432e+01 -1.073198750449532862e-01
9.865000000000000568e+01 -1.099297109188478450e-01
9.870000000000000284e+01 -1.068354786458251965e-01
9.875000000000000000e+01 -1.090296965898159831e-01
9.879999999999999716e+01 -1.121633932677470330e-01
9.884999999999999432e+01 -1.030810563846129985e-01
9.890000000000000568e+01 -1.033458151593182606e-01
9.895000000000000284e+01 -1.039359228015013514e-01
9.900000000000000000e+01 -9.942601300715729618e-02
9.904999999999999716e+01 -1.038035367223113237e-01
9.909999999999999432e+01 -1.010710618720203069e-01
9.915000000000000568e+01 -9.970954504545713470e-02
9.920000000000000284e+01 -9.625349930977039614e-02
9.925000000000000000e+01 -9.994538443149497686e-02
9.929999999999999716e+01 -1.015830562435067058e-01
9.934999999999999432e+01 -1.047226602612622431e-01
9.940000000000000568e+01 -1.091565804445921578e-01
9.945000000000000284e+01 -9.715632776079317912e-02
9.950000000000000000e+01 -9.866870335657777769e-02
9.954999999999999716e+01 -9.861829220777307281e-02
9.959999999999999432e+01 -9.537176709675500297e-02
9.965000000000000568e+01 -9.492827118754913751e-02
9.970000000000000284e+01 -9.488590659607945565e-02
9.975000000000000000e+01 -9.514971882580280926e-02
9.979999999999999716e+01 -9.439058573091330118e-02
9.984999999999999432e+01 -9.517464879771350694e-02
9.990000000000000568e+01 -9.178425393260451759e-02
9.995000000000000284e+01 -8.834742255521958743e-02
1.000000000000000000e+02 -8.480604667029054133e-02
1.000499999999999972e+02 -8.482464797888890351e-02
1.000999999999999943e+02 -7.335678975754288123e-02
1.001500000000000057e+02 -7.486760177338695754e-02
1.002000000000000028e+02 -7.246008231314846060e-02
1.002500000000000000e+02 -3.694047257990019928e-02
1.002999999999999972e+02 -3.413353907571219092e-02
1.003499999999999943e+02 -3.689640813708373185e-02
1.004000000000000057e+02 -3.645230395254033667e-02
1.004500000000000028e+02 -3.768883462450735994e-02
1.005000000000000000e+02 -3.646029033489955190e-02
1.005499999999999972e+02 -3.281883186138536551e-02
1.005999999999999943e+02 -3.356367333044603385e-02
1.006500000000000057e+02 -3.511715833130986397e-02
1.007000000000000028e+02 -3.328297797407939879e-02
1.007500000000000000e+02 -3.170280698952124276e-02
1.007999999999999972e+02 -2.952178703167767163e-02
1.008499999999999943e+02 -2.730089144306981422e-02
1.009000000000000057e+02 -2.576669733017240144e-02
1.009500000000000028e+02 -2.197686557174868480e-02
1.010000000000000000e+02 -1.776381980897008203e-02
1.010499999999999972e+02 -1.612839770079914706e-02
1.010999999999999943e+02 -1.462600296919229666e-02
1.011500000000000057e+02 -1.417868175857262512e-02
1.012000000000000028e+02 -1.561407758981297848e-02
1.012500000000000000e+02 -1.441439489816589287e-02
1.012999999999999972e+02 -1.480033576076330085e-02
1.013499999999999943e+02 -1.511438202287678119e-02
1.014000000000000057e+02 -1.351179647876695963e-02
1.014500000000000028e+02 -1.180761959137327684e-02
1.015000000000000000e+02 -1.182090528903440192e-02
1.015499999999999972e+02 -1.236813052737425166e-02
1.015999999999999943e+02 -1.264541222298689108e-02
1.016500000000000057e+02 -1.119371608600241638e-02
1.017000000000000028e+02 -1.168825904968471413e-02
1.017500000000000000e+02 -1.304931208565671477e-02
1.017999999999999972e+02 -1.268689203040848472e-02
1.018499999999999943e+02 -1.377303943942119642e-02
1.019000000000000057e+02 -1.296413793080151630e-02
1.019500000000000028e+02 -1.417749540938435804e-02
1.020000000000000000e+02 -1.611405830555988697e-02
1.020499999999999972e+02 -1.612670538068969664e-02
1.020999999999999943e+02 -1.872850170450616678e-02
1.021500000000000057e+02 -2.002908519714485802e-02
1.022000000000000028e+02 -2.201645358588999110e-02
1.022500000000000000e+02 -2.249256268837577372e-02
1.022999999999999972e+02 -2.381993983696961345e-02
1.023499999999999943e+02 -2.482596586806400107e-02
1.024000000000000057e+02 -2.404975404098114167e-02
1.024500000000000028e+02 -2.612825948371695281e-02
1.025000000000000000e+02 -2.810559864194829213e-02
1.025499999999999972e+02 -2.506915793762471908e-02
1.025999999999999943e+02 -2.719402063038200978e-02
1.026500000000000057e+02 -2.039890943140141785e-02
1.027000000000000028e+02 -2.108043859561511274e-02
1.027500000000000000e+02 -1.214246508766814170e-02
1.027999999999999972e+02 -6.358979667509406970e-03
1.028499999999999943e+02 -5.948690176047615255e-03
1.029000000000000057e+02 -2.291888594814031968e-03
1.029500000000000028e+02 -4.266404033641702821e-03
1.030000000000000000e+02 -3.761876986785716442e-03
1.030499999999999972e+02 -8.734650260642371671e-04
1.030999999999999943e+02 -4.170201768935970568e-03
1.031500000000000057e+02 -4.002570599427964296e-03
1.032000000000000028e+02 -5.909462051668491409e-03
1.032500000000000000e+02 -5.991320436943338781e-03
1.032999999999999972e+02 -5.486568074438633903e-03
1.033499999999999943e+02 -9.470465542259979067e-03
1.034000000000000057e+02 -9.617600432848927294e-03
1.034500000000000028e+02 -9.476876179638039216e-03
1.035000000000000000e+02 -7.970125782938177611e-03
1.035499999999999972e+02 -5.305093596617930715e-03
1.035999999999999943e+02 -4.812371477842974574e-03
1.036500000000000057e+02 1.883927674475012817e-03
1.037000000000000028e+02 2.638407112648674408e-03
1.037500000000000000e+02 4.416874698892620096e-05
1.037999999999999972e+02 -2.487764113963328847e-04
1.038499999999999943e+02 3.598990036420809989e-04
1.039000000000000057e+02 -6.295345507260430643e-04
1.039500000000000028e+02 -6.292713980358049857e-04
1.040000000000000000e+02 -1.022635726556916013e-03
1.040499999999999972e+02 -1.358979391784364242e-03
1.040999999999999943e+02 -2.321256770163799762e-03
1.041500000000000057e+02 -2.593824408301778454e-03
1.042000000000000028e+02 -3.028916544905793651e-03
1.042500000000000000e+02 2.335898621581430305e-03
1.042999999999999972e+02 1.791937431333860947e-03
1.043499999999999943e+02 3.363987487437248691e-03
1.044000000000000057e+02 4.168240675515605398e-03
1.044500000000000028e+02 4.601956042500810959e-03
1.045000000000000000e+02 4.333636327682650197e-03
1.045499999999999972e+02 4.851290195783921483e-03
1.045999999999999943e+02 2.672758622035113427e-03
1.046500000000000057e+02 2.919295422352415331e-03
1.047000000000000028e+02 9.449535024393532559e-04
1.047500000000000000e+02 1.264632113911394982e-03
1.047999999999999972e+02 -7.755386544072182886e-04
1.048499999999999943e+02 -1.973117719750838283e-03
1.049000000000000057e+02 -4.964886710491997653e-03
1.049500000000000028e+02 -6.317617699493563097e-03
1.050000000000000000e+02 -4.896890690358292331e-03
1.050499999999999972e+02 -5.299369740467801612e-03
1.050999999999999943e+02 -7.662557778442997958e-03
1.051500000000000057e+02 -8.890528466274381925e-03
1.052000000000000028e+02 -8.835095424700852018e-03
1.052500000000000000e+02 -9.378056388592690210e-03
1.052999999999999972e+02 -8.951134570131441537e-03
1.053499999999999943e+02 -1.049613716606071119e-02
1.054000000000000057e+02 -1.019789681126926674e-02
1.054500000000000028e+02 -1.165763072229114745e-02
1.055000000000000000e+02 -1.204335866731141153e-02
1.055499999999999972e+02 -8.841635318283854600e-03
1.055999999999999943e+02 -1.088231638217207128e-02
1.056500000000000057e+02 -9.519252023564841667e-03
1.057000000000000028e+02 -9.199736883116630196e-03
1.057500000000000000e+02 -6.891742474523739059e-03
1.057999999999999972e+02 -7.490411742859469889e-03
1.058499999999999943e+02 -6.540137137258849806e-03
1.059000000000000057e+02 -4.640296123943164243e-03
1.059500000000000028e+02 -6.105987489146535128e-03
1.060000000000000000e+02 -7.122924109041942238e-03
1.060499999999999972e+02 -6.005642385420636650e-03
1.060999999999999943e+02 -7.217992685282853364e-03
1.061500000000000057e+02 -2.515573156051393103e-02
1.062000000000000028e+02 -2.631648168647008831e-02
1.062500000000000000e+02 -2.941627510700537199e-02
1.062999999999999972e+02 -2.844725286134991774e-02
1.063499999999999943e+02 -2.797802503619740977e-02
1.064000000000000057e+02 -3.166745982143499144e-02
1.064500000000000028e+02 -3.531862115224499582e-02
1.065000000000000000e+02 -3.531414662291164352e-02
1.065499999999999972e+02 -3.408606494156489475e-02
1.065999999999999943e+02 -3.343804051181194920e-02
1.066500000000000057e+02 -3.393546938245761702e-02
1.067000000000000028e+02 -3.376502427405569245e-02
1.067500000000000000e+02 -3.555385747107372291e-02
1.067999999999999972e+02 -3.660694973652271755e-02
1.068499999999999943e+02 -3.807901808414403816e-02
1.069000000000000057e+02 -4.106757247665469845e-02
1.069500000000000028e+02 -4.179867714876087798e-02
1.070000000000000000e+02 -4.225897441578384955e-02
1.070499999999999972e+02 -4.764828076167355181e-02
1.070999999999999943e+02 -4.864928589740470655e-02
1.071500000000000057e+02 -4.902651647232880716e-02
1.072000000000000028e+02 -5.239597773838700762e-02
1.072500000000000000e+02 -5.237615503996492783e-02
1.072999999999999972e+02 -5.471299429966052646e-02
1.073499999999999943e+02 -5.497355471573289049e-02
1.074000000000000057e+02 -5.500749519276736110e-02
1.074500000000000028e+02 -5.481840477474624052e-02
1.075000000000000000e+02 -5.793112307130435928e-02
1.075499999999999972e+02 -6.147885787358731147e-02
1.075999999999999943e+02 -6.934102780169430769e-02
1.076500000000000057e+02 -7.093759224329868052e-02
1.077000000000000028e+02 -7.186488059954278251e-02
1.077500000000000000e+02 -7.633257458645868743e-02
1.077999999999999972e+02 -7.801954593415419414e-02
1.078499999999999943e+02 -7.908986814886341532e-02
1.079000000000000057e+02 -8.144670687369622020e-02
1.079500000000000028e+02 -8.368683198799146961e-02
1.080000000000000000e+02 -8.297337351884581658e-02
1.080499999999999972e+02 -8.390204854575782079e-02
1.080999999999999943e+02 -8.283326269707587397e-02
1.081500000000000057e+02 -8.304358844482200019e-02
1.082000000000000028e+02 -8.789868604548760345e-02
1.082500000000000000e+02 -9.115563579015496798e-02
1.082999999999999972e+02 -9.148282104699398398e-02
1.083499999999999943e+02 -9.141345200006288640e-02
1.084000000000000057e+02 -8.797115854312927141e-02
1.084500000000000028e+02 -8.591989270215716346e-02
1.085000000000000000e+02 -8.548542272479127402e-02
1.085499999999999972e+02 -8.825745908042187393e-02
1.085999999999999943e+02 -8.897238414833145981e-02
1.086500000000000057e+02 -8.955860069514670618e-02
1.087000000000000028e+02 -8.827824274097012536e-02
1.087500000000000000e+02 -8.485642456388499399e-02
1.087999999999999972e+02 -8.341914494187245566e-02
1.088499999999999943e+02 -8.109345443000748332e-02
1.089000000000000057e+02 -8.110855200827365996e-02
1.089500000000000028e+02 -8.554005804321201945e-02
1.090000000000000000e+02 -8.636543177053626619e-02
1.090499999999999972e+02 -8.658643789500664045e-02
1.090999999999999943e+02 -8.713091090634941804e-02
1.091500000000000057e+02 -8.955837336179045538e-02
1.092000000000000028e+02 -9.001561824214528162e-02
1.092500000000000000e+02 -8.783641103323376609e-02
1.092999999999999972e+02 -8.983237364060500663e-02
1.093499999999999943e+02 -8.618092114691471017e-02
1.094000000000000057e+02 -8.498493468174553311e-02
1.094500000000000028e+02 -8.499261850743501656e-02
1.095000000000000000e+02 -8.875732650889164854e-02
1.095499999999999972e+02 -8.757549858325547332e-02
1.095999999999999943e+02 -8.748925828116937975e-02
1.096500000000000057e+02 -8.883670764400394826e-02
1.097000000000000028e+02 -9.222758104490365316e-02
1.097500000000000000e+02 -9.332878043344743080e-02
1.097999999999999972e+02 -9.435823965364109611e-02
1.098499999999999943e+02 -9.598351697329221555e-02
1.099000000000000057e+02 -9.797439089117641886e-02
1.099500000000000028e+02 -1.011399372586391371e-01
1.100000000000000000e+02 -1.013479957477123328e-01
1.100499999999999972e+02 -1.020721792009121887e-01
1.100999999999999943e+02 -1.016531054285015334e-01
1.101500000000000057e+02 -1.004708338728156347e-01
1.102000000000000028e+02 -9.926807792530194241e-02
1.102500000000000000e+02 -9.996365326108264115e-02
1.102999999999999972e+02 -1.013024968071791349e-01
1.103499999999999943e+02 -1.004959554580318326e-01
1.104000000000000057e+02 -1.020281927685743051e-01
1.104500000000000028e+02 -1.023109600116139800e-01
1.105000000000000000e+02 -1.026594520142892347e-01
1.105499999999999972e+02 -1.038544366854076140e-01
1.105999999999999943e+02 -1.013777216080685856e-01
1.106500000000000057e+02 -9.878784888285167820e-02
1.107000000000000028e+02 -9.852178288296835340e-02
1.107500000000000000e+02 -9.952066232314547845e-02
1.107999999999999972e+02 -9.967510472311146008e-02
1.108499999999999943e+02 -9.992264320115844256e-02
1.109000000000000057e+02 -9.832986111554112285e-02
1.109500000000000028e+02 -1.019167101727479624e-01
1.110000000000000000e+02 -1.039491380758126304e-01
1.110499999999999972e+02 -1.040562132893263214e-01
1.110999999999999943e+02 -1.033556778138025045e-01
1.111500000000000057e+02 -1.049988212860313713e-01
1.112000000000000028e+02 -1.062486573931514661e-01
1.112500000000000000e+02 -1.061043800928174463e-01
1.112999999999999972e+02 -1.060855555330281474e-01
1.113499999999999943e+02 -1.077970376377063860e-01
1.114000000000000057e+02 -1.070331441876045536e-01
1.114500000000000028e+02 -1.079923449192535245e-01
1.115000000000000000e+02 -1.083535788330698829e-01
1.115499999999999972e+02 -1.088543641105429588e-01
1.115999999999999943e+02 -1.084015859986849489e-01
1.116500000000000057e+02 -1.087333399250163674e-01
1.117000000000000028e+02 -1.111310474372207979e-01
1.117500000000000000e+02 -1.133008592387552832e-01
1.117999999999999972e+02 -1.133311853638415689e-01
1.118499999999999943e+02 -1.164253109524899660e-01
1.119000000000000057e+02 -1.143247417788298970e-01
1.119500000000000028e+02 -1.140988755285622935e-01
1.120000000000000000e+02 -1.194238945968097432e-01
1.120499999999999972e+02 -1.187436493075393618e-01
1.120999999999999943e+02 -1.180596968577863198e-01
1.121500000000000057e+02 -1.181810210752173573e-01
1.122000000000000028e+02 -1.184770270969350281e-01
1.122500000000000000e+02 -1.205375374165690711e-01
1.122999999999999972e+02 -1.100641622699744387e-01
1.123499999999999943e+02 -1.100977867943399718e-01
1.124000000000000057e+02 -1.092634062398268879e-01
1.124500000000000028e+02 -1.177580411673563587e-01
1.125000000000000000e+02 -1.173163879232508588e-01
1.125499999999999972e+02 -1.194222810844679517e-01
1.125999999999999943e+02 -1.097842037742532417e-01
1.126500000000000057e+02 -1.085249698638854760e-01
1.127000000000000028e+02 -1.087996368750208248e-01
1.127500000000000000e+02 -1.084003939953980256e-01
1.127999999999999972e+02 -1.084101987200069145e-01
1.128499999999999943e+02 -1.121781107530036431e-01
1.129000000000000057e+02 -1.195489090694676487e-01
1.129500000000000028e+02 -1.190408910143649773e-01
1.130000000000000000e+02 -1.198449170456688528e-01
1.130499999999999972e+02 -1.187309535125170429e-01
1.130999999999999943e+02 -1.192618221737374584e-01
1.131500000000000057e+02 -1.142469443599981732e-01
1.132000000000000028e+02 -1.090734344755123486e-01
1.132500000000000000e+02 -1.041173468899991017e-01
1.132999999999999972e+02 -1.045270603142523513e-01
1.133499999999999943e+02 -1.021836759324378646e-01
1.134000000000000057e+02 -1.057306024393610405e-01
1.134500000000000028e+02 -1.030285339833941632e-01
1.135000000000000000e+02 -9.878454646515742732e-02
1.135499999999999972e+02 -1.022283599020072514e-01
1.135999999999999943e+02 -1.022035241770430092e-01
1.136500000000000057e+02 -9.815488186355386668e-02
1.137000000000000028e+02 -8.780639017770397459e-02
1.137500000000000000e+02 -7.060308787605892866e-02
1.137999999999999972e+02 -6.873153687585899230e-02
1.138499999999999943e+02 -6.761055165750937124e-02
1.139000000000000057e+02 -6.557515289111315315e-02
1.139500000000000028e+02 -5.867764582853030736e-02
1.140000000000000000e+02 -6.077184399999400327e-02
1.140499999999999972e+02 -5.787552756954400524e-02
1.140999999999999943e+02 -6.208834271933257737e-02
1.141500000000000057e+02 -6.228187761102679798e-02
1.142000000000000028e+02 -6.178486209010402436e-02
1.142500000000000000e+02 -6.290614109716217983e-02
1.142999999999999972e+02 -6.463296254665801266e-02
1.143499999999999943e+02 -6.213465812252037812e-02
1.144000000000000057e+02 -3.386026805788276001e-02
1.144500000000000028e+02 -3.446122144533603909e-02
1.145000000000000000e+02 -2.995402492442334613e-02
1.145499999999999972e+02 -3.091271309924503025e-02
1.145999999999999943e+02 -2.570321668274523283e-02
1.146500000000000057e+02 -2.457783079019744410e-02
1.147000000000000028e+02 -2.567583322191658440e-02
1.147500000000000000e+02 -2.810883346556580092e-02
1.147999999999999972e+02 -2.723896058527281241e-02
1.148499999999999943e+02 -2.895855542122092313e-02
1.149000000000000057e+02 -2.674047711644538666e-02
1.149500000000000028e+02 -2.033389046568282940e-02
1.150000000000000000e+02 -2.083669482306165638e-02
1.150499999999999972e+02 -1.846594080651862285e-02
1.150999999999999943e+02 -1.792500925891144306e-02
1.151500000000000057e+02 -2.104108447006243152e-02
1.152000000000000028e+02 -2.144599641450037342e-02
1.152500000000000000e+02 -2.231568247641332187e-02
1.152999999999999972e+02 -2.621124805897770416e-02
1.153499999999999943e+02 -2.558999379320487863e-02
1.154000000000000057e+02 -2.606009178113229824e-02
1.154500000000000028e+02 -2.678363814766207204e-02
1.155000000000000000e+02 -2.235006899408574499e-02
1.155499999999999972e+02 -1.816796088374838386e-02
1.155999999999999943e+02 -1.655329906573680190e-02
1.156500000000000057e+02 -1.399765846475426768e-02
1.157000000000000028e+02 -1.593450062575445594e-02
1.157500000000000000e+02 -1.959438894805146103e-02
1.157999999999999972e+02 -1.355560872907677315e-02
1.158499999999999943e+02 -1.646422046279922072e-02
1.159000000000000057e+02 -3.055345041499129416e-02
1.159500000000000028e+02 -3.258273801624208404e-02
1.160000000000000000e+02 -3.057881225596635610e-02
1.160499999999999972e+02 -2.654153378947303119e-02
1.160999999999999943e+02 -2.083748915146152458e-02
1.161500000000000057e+02 -1.784279523365159617e-02
1.162000000000000028e+02 -1.781290228249348892e-02
1.162500000000000000e+02 -1.152713078756007967e-02
1.162999999999999972e+02 -1.251483646377264843e-02
1.163499999999999943e+02 -2.214184281276420155e-02
1.164000000000000057e+02 -2.288527162074529067e-02
1.164500000000000028e+02 -2.699703684998189940e-02
1.165000000000000000e+02 -2.034965212705390492e-02
1.165499999999999972e+02 -2.039197886109675451e-02
1.165999999999999943e+02 -2.369358114769411910e-02
1.166500000000000057e+02 -2.402602293211401896e-02
1.167000000000000028e+02 -2.199997757952462663e-02
1.167500000000000000e+02 -2.098728524303928103e-02
1.167999999999999972e+02 -2.133269599200223257e-02
1.168499999999999943e+02 -1.929750474382958478e-02
1.169000000000000057e+02 -1.437245426887420047e-02
1.169500000000000028e+02 -1.462054490694003443e-02
1.170000000000000000e+02 -1.261596771711931755e-02
1.170499999999999972e+02 -1.282292338786237759e-02
1.170999999999999943e+02 -5.693297476264670004e-03
1.171500000000000057e+02 -1.110459558564970244e-02
1.172000000000000028e+02 -1.302660042389571990e-02
1.172500000000000000e+02 -9.216448278838241040e-03
1.172999999999999972e+02 -2.473668639527296619e-03
1.173499999999999943e+02 -3.528334086594909786e-03
1.174000000000000057e+02 -1.792250051712407149e-03
1.174500000000000028e+02 -3.370178268000293222e-04
1.175000000000000000e+02 -7.851650645864264796e-03
1.175499999999999972e+02 -7.007330405052723116e-03
1.175999999999999943e+02 -8.097083838996996588e-03
1.176500000000000057e+02 -6.595095899821786997e-03
1.177000000000000028e+02 -8.534038356664492078e-03
1.177500000000000000e+02 -1.074478672551466840e-02
1.177999999999999972e+02 -1.188361560554749424e-02
1.178499999999999943e+02 -8.229837792979855654e-03
1.179000000000000057e+02 -9.878841160246565334e-03
1.179500000000000028e+02 -1.144395588378384170e-02
1.180000000000000000e+02 -9.251713620843780850e-03
1.180499999999999972e+02 -9.388311807587259097e-03
1.180999999999999943e+02 -1.173669722980776910e-02
1.181500000000000057e+02 -1.210366288253874982e-02
1.182000000000000028e+02 -1.075298281482457013e-02
1.182500000000000000e+02 -9.801273530576713744e-03
1.182999999999999972e+02 -1.081033063863284793e-02
1.183499999999999943e+02 -1.812690043409501475e-02
1.184000000000000057e+02 -2.042651262254789254e-02
1.184500000000000028e+02 -2.113976430363295397e-02
1.185000000000000000e+02 -2.174461054760204112e-02
1.185499999999999972e+02 -2.401242407534603940e-02
1.185999999999999943e+02 -2.400904999769138196e-02
1.186500000000000057e+02 -1.946172507029724982e-02
1.187000000000000028e+02 -2.163449798147969519e-02
1.187500000000000000e+02 -2.104633381546138979e-02
1.187999999999999972e+02 -2.345139087367996422e-02
1.188499999999999943e+02 -2.514629151328312551e-02
1.189000000000000057e+02 -2.586735981828965428e-02
1.189500000000000028e+02 -2.610544505545796604e-02
1.190000000000000000e+02 -2.444206777454055804e-02
1.190499999999999972e+02 -2.203628570145122617e-02
1.190999999999999943e+02 -1.844296736174145038e-02
1.191500000000000057e+02 -1.829486707616334931e-02
1.192000000000000028e+02 -2.568438023825443672e-02
1.192500000000000000e+02 -2.540897548920101681e-02
1.192999999999999972e+02 -2.733941153593136622e-02
1.193499999999999943e+02 -2.724093073717893249e-02
1.194000000000000057e+02 -2.781148188752236017e-02
1.194500000000000028e+02 -2.970146882718715728e-02
1.195000000000000000e+02 -8.154766021313115260e-03
1.195499999999999972e+02 -6.644332507493264615e-03
1.195999999999999943e+02 -6.719452395610169514e-03
1.196500000000000057e+02 -7.155876893920699866e-03
1.197000000000000028e+02 -1.927843183374050584e-02
1.197500000000000000e+02 -1.782747173012733458e-02
1.197999999999999972e+02 -1.842518790742866258e-02
1.198499999999999943e+02 -2.185480391321902374e-02
1.199000000000000057e+02 -1.967976936106765468e-02
1.199500000000000028e+02 -1.970886897724178494e-02
1.200000000000000000e+02 -1.955910311738887422e-02
1.200499999999999972e+02 -2.369170620707468020e-02
1.200999999999999943e+02 -2.338071672183545877e-02
1.201500000000000057e+02 -2.281087417069655246e-02
1.202000000000000028e+02 -2.064522499452362339e-02
1.202500000000000000e+02 -2.052219348737845464e-02
1.202999999999999972e+02 -1.493256730569650532e-02
1.203499999999999943e+02 -1.549989219492542598e-02
1.204000000000000057e+02 -1.556345257742871094e-02
1.204500000000000028e+02 -1.748742010514135747e-02
1.205000000000000000e+02 -2.012745751021698115e-02
1.205499999999999972e+02 -2.000824025544195583e-02
1.205999999999999943e+02 -2.274548679103529855e-02
1.206500000000000057e+02 -2.024093077769647739e-02
1.207000000000000028e+02 -1.727753835363545973e-02
1.207500000000000000e+02 -1.835693478392011121e-02
1.207999999999999972e+02 -2.474303091722157219e-02
1.208499999999999943e+02 -2.479695551536930873e-02
1.209000000000000057e+02 -2.251569838924366226e-02
1.209500000000000028e+02 -2.337910140286939345e-02
1.210000000000000000e+02 -2.345038730709632369e-02
1.210499999999999972e+02 -2.391708560246729939e-02
1.210999999999999943e+02 -2.271201970523684111e-02
1.211500000000000057e+02 -2.431985071324890488e-02
1.212000000000000028e+02 -2.578174576267347820e-02
1.212500000000000000e+02 -2.397359983778206416e-02
1.212999999999999972e+02 -2.471948701046746549e-02
1.213499999999999943e+02 -2.731442014677372063e-02
1.214000000000000057e+02 -2.768563663519785917e-02
1.214500000000000028e+02 -2.733657749576455867e-02
1.215000000000000000e+02 -3.129952756320215218e-02
1.215499999999999972e+02 -3.120000752287263590e-02
1.215999999999999943e+02 -3.406247834396324697e-02
1.216500000000000057e+02 -3.732785605353719505e-02
1.217000000000000028e+02 -5.162896400158541871e-02
1.217500000000000000e+02 -5.119724821357579669e-02
1.217999999999999972e+02 -5.341886558967968296e-02
1.218499999999999943e+02 -5.326022785402341475e-02
1.219000000000000057e+02 -5.711423951443610897e-02
1.219500000000000028e+02 -6.397622318333538727e-02
1.220000000000000000e+02 -6.499749198877287359e-02
1.220499999999999972e+02 -6.482901291999905447e-02
1.220999999999999943e+02 -6.699381464823270238e-02
1.221500000000000057e+02 -6.577444848104890829e-02
1.222000000000000028e+02 -7.131752575654341786e-02
1.222500000000000000e+02 -7.147853429793445124e-02
1.222999999999999972e+02 -6.969786265098848466e-02
1.223499999999999943e+02 -7.410129139728256764e-02
1.224000000000000057e+02 -6.885241130706418189e-02
1.224500000000000028e+02 -8.017931850349913070e-02
1.225000000000000000e+02 -8.070234287044268651e-02
1.225499999999999972e+02 -8.124524028737702130e-02
1.225999999999999943e+02 -8.184583907893178134e-02
1.226500000000000057e+02 -8.162990971117105310e-02
1.227000000000000028e+02 -8.047416965175446801e-02
1.227500000000000000e+02 -8.019136941146885744e-02
1.227999999999999972e+02 -8.029043576132523230e-02
1.228499999999999943e+02 -8.390853354488329863e-02
1.229000000000000057e+02 -8.536140995826274613e-02
1.229500000000000028e+02 -8.481339222814091028e-02
1.230000000000000000e+02 -8.557158208285940704e-02
1.230499999999999972e+02 -8.588486383518074974e-02
1.230999999999999943e+02 -8.568688935134509410e-02
1.231500000000000057e+02 -8.623841282751679160e-02
1.232000000000000028e+02 -8.835873526551897561e-02
1.232500000000000000e+02 -8.949207319260508997e-02
1.232999999999999972e+02 -8.927409667426344786e-02
1.233499999999999943e+02 -8.910843924356841306e-02
1.234000000000000057e+02 -9.174852100595866367e-02
1.234500000000000028e+02 -8.485301569957065526e-02
1.235000000000000000e+02 -8.505998066231397481e-02
1.235499999999999972e+02 -8.915267183561229047e-02
1.235999999999999943e+02 -9.191581411900064114e-02
1.236500000000000057e+02 -9.224364547325714092e-02
1.237000000000000028e+02 -9.075616928483408452e-02
1.237500000000000000e+02 -8.917726872648025493e-02
1.237999999999999972e+02 -8.840778896948055243e-02
1.238499999999999943e+02 -8.708673617444022408e-02
1.239000000000000057e+02 -8.509545038263077732e-02
1.239500000000000028e+02 -8.438860938528466860e-02
1.240000000000000000e+02 -8.439526659307280965e-02
1.240499999999999972e+02 -8.643100952029186823e-02
1.240999999999999943e+02 -8.979165569635597088e-02
1.241500000000000057e+02 -9.126397164679650453e-02
1.242000000000000028e+02 -9.185520439211632138e-02
1.242500000000000000e+02 -9.045392193901145850e-02
1.242999999999999972e+02 -9.535137647751168455e-02
1.243499999999999943e+02 -9.183848827773036239e-02
1.244000000000000057e+02 -9.612719845616787828e-02
1.244500000000000028e+02 -9.691286547603840396e-02
1.245000000000000000e+02 -9.785923305921336024e-02
1.245499999999999972e+02 -9.828520900683439254e-02
1.245999999999999943e+02 -9.596508161234361400e-02
1.246500000000000057e+02 -9.563952813855698676e-02
1.247000000000000028e+02 -9.565331251576461580e-02
1.247500000000000000e+02 -9.564785848617382569e-02
1.247999999999999972e+02 -9.163664339263941083e-02
1.248499999999999943e+02 -9.477152202459961094e-02
1.249000000000000057e+02 -1.001731686657965914e-01
1.249500000000000028e+02 -1.178133114755288702e-01
1.250000000000000000e+02 -1.308968164362110664e-01
1.250499999999999972e+02 -1.299180819011144794e-01
1.250999999999999943e+02 -1.318546988915895724e-01
1.251500000000000057e+02 -1.278744462491252509e-01
1.252000000000000028e+02 -1.246798194284462619e-01
1.252500000000000000e+02 -1.254317315558876045e-01
1.252999999999999972e+02 -1.250422302424706589e-01
1.253499999999999943e+02 -1.237374392002465739e-01
1.254000000000000057e+02 -1.230581447870165573e-01
1.254500000000000028e+02 -1.211025354719551805e-01
1.255000000000000000e+02 -1.208690723624984559e-01
1.255499999999999972e+02 -1.215605450202227739e-01
1.255999999999999943e+02 -1.233137511050908935e-01
1.256500000000000057e+02 -1.239151445621359954e-01
1.257000000000000028e+02 -1.217450493531806732e-01
1.257500000000000000e+02 -1.208331384164393479e-01
1.257999999999999972e+02 -1.178881755112860252e-01
1.258499999999999943e+02 -1.185401302519397543e-01
1.259000000000000057e+02 -1.149682592823558780e-01
1.259500000000000028e+02 -1.151531824207313731e-01
1.260000000000000000e+02 -1.165193548724568762e-01
1.260499999999999972e+02 -1.174770343357975921e-01
1.260999999999999943e+02 -1.157589221148734165e-01
1.261500000000000057e+02 -1.118542274249250401e-01
1.262000000000000028e+02 -1.137830787447025177e-01
1.262500000000000000e+02 -1.147329261485751789e-01
1.262999999999999972e+02 -1.137721187443659215e-01
1.263499999999999943e+02 -1.131154904083494783e-01
1.264000000000000057e+02 -1.140399767372924644e-01
1.264500000000000028e+02 -1.139708762590686958e-01
1.265000000000000000e+02 -1.138133327298040676e-01
1.265499999999999972e+02 -1.095352183506171639e-01
1.265999999999999943e+02 -1.147414385377430873e-01
1.266500000000000057e+02 -1.139725815906952600e-01
1.267000000000000028e+02 -1.175563158070128816e-01
1.267500000000000000e+02 -1.186368910348955807e-01
1.267999999999999972e+02 -1.256303146421111627e-01
1.268499999999999943e+02 -1.271678458237680553e-01
1.269000000000000057e+02 -1.328770307036244713e-01
1.269500000000000028e+02 -1.333066022908915849e-01
1.270000000000000000e+02 -1.321399983649046983e-01
1.270499999999999972e+02 -1.317085175482306525e-01
1.270999999999999943e+02 -1.309383747699840450e-01
1.271500000000000057e+02 -1.305723672378105993e-01
1.272000000000000028e+02 -1.282761151544328793e-01
1.272500000000000000e+02 -1.284725984190682180e-01
1.272999999999999972e+02 -1.285086402660564064e-01
1.273499999999999943e+02 -1.272497796259248470e-01
1.274000000000000057e+02 -1.321358834869025001e-01
1.274500000000000028e+02 -1.323556683253150901e-01
1.275000000000000000e+02 -1.313698480031743054e-01
1.275499999999999972e+02 -1.316732841064347515e-01
1.275999999999999943e+02 -1.307311888149140511e-01
1.276500000000000057e+02 -1.315451679672610397e-01
1.277000000000000028e+02 -1.300968345836119033e-01
1.277500000000000000e+02 -1.305425548503774402e-01
1.277999999999999972e+02 -1.321839439624619139e-01
1.278499999999999943e+02 -1.296900219750469763e-01
1.279000000000000057e+02 -1.297349388169407314e-01
1.279500000000000028e+02 -1.288293469031085992e-01
1.280000000000000000e+02 -1.274647520087543173e-01
1.280500000000000114e+02 -1.270219564170785020e-01
1.280999999999999943e+02 -1.255753467162464276e-01
1.281500000000000057e+02 -1.254771794138990482e-01
1.281999999999999886e+02 -1.248334531095720290e-01
1.282500000000000000e+02 -1.240386051166631615e-01
1.283000000000000114e+02 -1.214381938011816070e-01
1.283499999999999943e+02 -1.207220440487921653e-01
1.284000000000000057e+02 -1.221564556502272164e-01
1.284499999999999886e+02 -1.200923361577723725e-01
1.285000000000000000e+02 -1.182903414844164447e-01
1.285500000000000114e+02 -1.193839452947512564e-01
1.285999999999999943e+02 -1.199740136827435744e-01
1.286500000000000057e+02 -1.226745050569615914e-01
1.286999999999999886e+02 -1.211194326540053351e-01
1.287500000000000000e+02 -1.174642356316580871e-01
1.288000000000000114e+02 -1.136516141572781330e-01
1.288499999999999943e+02 -1.112693990681791201e-01
1.289000000000000057e+02 -1.108476032445883802e-01
1.289499999999999886e+02 -1.101158498438609135e-01
1.290000000000000000e+02 -1.099862110736958137e-01
1.290500000000000114e+02 -1.056491466369943871e-01
1.290999999999999943e+02 -1.043778085352107948e-01
1.291500000000000057e+02 -1.024946652322490520e-01
1.291999999999999886e+02 -1.016024008224986619e-01
1.292500000000000000e+02 -1.071297967015047009e-01
1.293000000000000114e+02 -1.051558401106855306e-01
1.293499999999999943e+02 -1.001128444238841148e-01
1.294000000000000057e+02 -1.017650925546181861e-01
1.294499999999999886e+02 -1.016474997043638057e-01
1.295000000000000000e+02 -9.844639123642486001e-02
1.295500000000000114e+02 -9.610957535451364331e-02
1.295999999999999943e+02 -9.486446873659092061e-02
1.296500000000000057e+02 -9.530834115385730665e-02
1.296999999999999886e+02 -9.462749062610152639e-02
1.297500000000000000e+02 -9.293479176037146294e-02
1.298000000000000114e+02 -8.892500441208238404e-02
1.298499999999999943e+02 -8.788492442775279467e-02
1.299000000000000057e+02 -8.812411836135594645e-02
1.299499999999999886e+02 -8.658435472059416993e-02
1.300000000000000000e+02 -8.447702914783605799e-02
1.300500000000000114e+02 -8.227570672305005439e-02
1.300999999999999943e+02 -8.075165927234671803e-02
1.301500000000000057e+02 -7.868630576109554575e-02
1.301999999999999886e+02 -7.486091646674539191e-02
1.302500000000000000e+02 -7.450767249554905713e-02
1.303000000000000114e+02 -7.353876566658665292e-02
1.303499999999999943e+02 -7.161269653406379665e-02
1.304000000000000057e+02 -7.224753599221091227e-02
1.304499999999999886e+02 -7.083754944566930667e-02
1.305000000000000000e+02 -7.013164047902459286e-02
1.305500000000000114e+02 -7.103308097135099808e-02
1.305999999999999943e+02 -6.914642966036498029e-02
1.306500000000000057e+02 -6.815071834787796157e-02
1.306999999999999886e+02 -6.854828129307824480e-02
1.307500000000000000e+02 -6.843364469718431209e-02
1.308000000000000114e+02 -6.798448258282221990e-02
1.308499999999999943e+02 -6.774823208261814000e-02
1.309000000000000057e+02 -6.711912642244427518e-02
1.309499999999999886e+02 -6.504358176123339885e-02
1.310000000000000000e+02 -6.397478558559135942e-02
1.310500000000000114e+02 -6.537850878512381503e-02
1.310999999999999943e+02 -6.500680968973475415e-02
1.311500000000000057e+02 -6.406903940409792997e-02
1.311999999999999886e+02 -6.275607986046551068e-02
1.312500000000000000e+02 -6.194195502855270180e-02
1.313000000000000114e+02 -6.183183968052032020e-02
1.313499999999999943e+02 -6.270894550421134139e-02
1.314000000000000057e+02 -6.163584577680626675e-02
1.314499999999999886e+02 -5.802469712819748743e-02
1.315000000000000000e+02 -5.869544374641454121e-02
1.315500000000000114e+02 -5.831068763001828748e-02
1.315999999999999943e+02 -5.678700102283351647e-02
1.316500000000000057e+02 -5.537065888695150151e-02
1.316999999999999886e+02 -5.526996837240951560e-02
1.317500000000000000e+02 -5.451601909088280712e-02
1.318000000000000114e+02 -5.247567960710118606e-02
1.318499999999999943e+02 -5.101772679368563740e-02
1.319000000000000057e+02 -4.907777369906721893e-02
1.319499999999999886e+02 -4.798019867122549353e-02
1.320000000000000000e+02 -4.679959467803005563e-02
1.320500000000000114e+02 -4.553932513603604210e-02
1.320999999999999943e+02 -4.629300746245226805e-02
1.321500000000000057e+02 -4.558838177610625986e-02
1.321999999999999886e+02 -4.584036708180766473e-02
1.322500000000000000e+02 -4.472081425049476144e-02
1.323000000000000114e+02 -4.355204774419957348e-02
1.323499999999999943e+02 -4.237083352825846139e-02
1.324000000000000057e+02 -4.134675920907037588e-02
1.324499999999999886e+02 -4.188279062887843851e-02
1.325000000000000000e+02 -4.043167088106659757e-02
1.325500000000000114e+02 -3.929382728766807331e-02
1.325999999999999943e+02 -3.584455143238204217e-02
1.326500000000000057e+02 -3.455643994090355775e-02
1.326999999999999886e+02 -3.357564086595569985e-02
1.327500000000000000e+02 -3.167099326949143062e-02
1.328000000000000114e+02 -2.867457878150857925e-02
1.328499999999999943e+02 -2.968459416400572384e-02
1.329000000000000057e+02 -2.782751845858713255e-02
1.329499999999999886e+02 -2.465334601287640093e-02
1.330000000000000000e+02 -2.444266550742388300e-02
1.330500000000000114e+02 -2.472756611782543634e-02
1.330999999999999943e+02 -2.599418198556344498e-02
1.331500000000000057e+02 -2.010174376782444122e-02
1.331999999999999886e+02 -1.778487979011270440e-02
1.332500000000000000e+02 -1.567416781205919693e-02
1.333000000000000114e+02 -1.623122614711677500e-02
1.333499999999999943e+02 -1.519233976516083315e-02
1.334000000000000057e+02 -1.932958620281370610e-02
1.334499999999999886e+02 -1.948755052032042495e-02
1.335000000000000000e+02 -1.872620571743513831e-02
1.335500000000000114e+02 -1.602912084336051424e-02
1.335999999999999943e+02 -1.406147128389152907e-02
1.336500000000000057e+02 -1.271384221896389513e-02
1.336999999999999886e+02 -1.204583997365363431e-02
1.337500000000000000e+02 -1.236149001222789680e-02
1.338000000000000114e+02 -1.295893357143150168e-02
1.338499999999999943e+02 -7.086788886193339312e-03
1.339000000000000057e+02 -7.478660455426685769e-03
1.339499999999999886e+02 -8.394597191846863218e-03
1.340000000000000000e+02 -6.603575998743669781e-03
1.340500000000000114e+02 -7.539090733215291461e-03
1.340999999999999943e+02 -7.939702140435494701e-03
1.341500000000000057e+02 -5.192668696310201448e-03
1.341999999999999886e+02 -5.859216728984845135e-03
1.342500000000000000e+02 -5.322699062732039361e-03
1.343000000000000114e+02 -2.456953399593402206e-03
1.343499999999999943e+02 -4.272590363274559461e-04
1.344000000000000057e+02 -7.562716905866620574e-04
1.344499999999999886e+02 -2.044615666965281025e-04
1.345000000000000000e+02 -5.523031609083770910e-04
1.345500000000000114e+02 3.422780701503763982e-04
1.345999999999999943e+02 6.295250549497878037e-04
1.346500000000000057e+02 2.214071810928799119e-03
1.346999999999999886e+02 4.868794941977158675e-03
1.347500000000000000e+02 1.055557583475759224e-02
1.348000000000000114e+02 1.132701717012671826e-02
1.348499999999999943e+02 1.364817845185334159e-02
1.349000000000000057e+02 1.525901652480719968e-02
1.349499999999999886e+02 1.677945388820467967e-02
1.350000000000000000e+02 1.655192253804783908e-02
1.350500000000000114e+02 1.760424080579136435e-02
1.350999999999999943e+02 1.783803410431057321e-02
1.351500000000000057e+02 1.654749204622600611e-02
1.351999999999999886e+02 1.688009739286686420e-02
1.352500000000000000e+02 1.878886681739968742e-02
1.353000000000000114e+02 2.009207483613265066e-02
1.353499999999999943e+02 1.941715556063450948e-02
1.354000000000000057e+02 2.094728246761822302e-02
1.354499999999999886e+02 2.094955202332127522e-02
1.355000000000000000e+02 2.324294687813356283e-02
1.355500000000000114e+02 2.637360270616442154e-02
1.355999999999999943e+02 2.594483518740779357e-02
1.356500000000000057e+02 3.595100179628775428e-02
1.356999999999999886e+02 3.340435528051961117e-02
1.357500000000000000e+02 3.358033334911513651e-02
1.358000000000000114e+02 3.196886455085818507e-02
1.358499999999999943e+02 3.358607236398563484e-02
1.359000000000000057e+02 3.292877106752906124e-02
1.359499999999999886e+02 2.876786188973644992e-02
1.360000000000000000e+02 2.793978913908855277e-02
1.360500000000000114e+02 2.917122309159697266e-02
1.360999999999999943e+02 3.200357979707689482e-02
1.361500000000000057e+02 3.187623185154952327e-02
1.361999999999999886e+02 3.410640546389669125e-02
1.362500000000000000e+02 3.475106010056352307e-02
1.363000000000000114e+02 3.922027007701341106e-02
1.363499999999999943e+02 4.130608019737616599e-02
1.364000000000000057e+02 4.089879544187206145e-02
1.364499999999999886e+02 4.426914054337729998e-02
1.365000000000000000e+02 4.803507475576086760e-02
1.365500000000000114e+02 4.906737912624581366e-02
1.365999999999999943e+02 4.908907532321487438e-02
1.366500000000000057e+02 4.970094956838901068e-02
1.366999999999999886e+02 5.172668863417263785e-02
1.367500000000000000e+02 5.143080740018208391e-02
1.368000000000000114e+02 5.076508848690421821e-02
1.368499999999999943e+02 5.105813615995540011e-02
1.369000000000000057e+02 5.145280662883490452e-02
1.369499999999999886e+02 5.227596970057685893e-02
1.370000000000000000e+02 5.342219643955895686e-02
1.370500000000000114e+02 5.310499278691487718e-02
1.370999999999999943e+02 5.302255329044565368e-02
1.371500000000000057e+02 5.291237557756608284e-02
1.371999999999999886e+02 5.284956849235638437e-02
1.372500000000000000e+02 5.614574201181570662e-02
1.373000000000000114e+02 5.722888271872138277e-02
1.373499999999999943e+02 5.858789318405499547e-02
1.374000000000000057e+02 5.822505734018507129e-02
1.374499999999999886e+02 5.917895474050297727e-02
1.375000000000000000e+02 6.058396968942885569e-02
1.375500000000000114e+02 6.514860769420455222e-02
1.375999999999999943e+02 6.181839952545740285e-02
1.376500000000000057e+02 6.099015230794896381e-02
1.376999999999999886e+02 6.234236294865455608e-02
1.377500000000000000e+02 6.362380402576900407e-02
1.378000000000000114e+02 6.535542796825240253e-02
1.378499999999999943e+02 6.339340217984609782e-02
1.379000000000000057e+02 6.708218702591534077e-02
1.379499999999999886e+02 6.699823135379036343e-02
1.380000000000000000e+02 6.892266319763150351e-02
1.380500000000000114e+02 6.765704872432630468e-02
1.380999999999999943e+02 6.765461991968323152e-02
1.381500000000000057e+02 6.733946585070689494e-02
1.381999999999999886e+02 6.733040853069466314e-02
1.382500000000000000e+02 6.950808892448792631e-02
1.383000000000000114e+02 6.881466689797412217e-02
1.383499999999999943e+02 6.765914096503633512e-02
1.384000000000000057e+02 7.150720185585902888e-02
1.384499999999999886e+02 7.319325538459296732e-02
1.385000000000000000e+02 7.319527988782791039e-02
1.385500000000000114e+02 7.629020230190486362e-02
1.385999999999999943e+02 7.325283249616551529e-02
1.386500000000000057e+02 7.504571759100968353e-02
1.386999999999999886e+02 7.728701440763886821e-02
1.387500000000000000e+02 8.047682367061631536e-02
1.388000000000000114e+02 8.154366986920215388e-02
1.388499999999999943e+02 8.233437328574796932e-02
1.389000000000000057e+02 8.299077707120521008e-02
1.389499999999999886e+02 8.125605329963798973e-02
1.390000000000000000e+02 8.456706854948714547e-02
1.390500000000000114e+02 8.403686852501290883e-02
1.390999999999999943e+02 8.598263713649469120e-02
1.391500000000000057e+02 8.704619790948520119e-02
1.391999999999999886e+02 8.884145372917899575e-02
1.392500000000000000e+02 8.922850647223616594e-02
1.393000000000000114e+02 9.138796640418866968e-02
1.393499999999999943e+02 8.967096103702730525e-02
1.394000000000000057e+02 9.046626714487890353e-02
1.394499999999999886e+02 9.224859600518546532e-02
1.395000000000000000e+02 9.212047639354900563e-02
1.395500000000000114e+02 9.453687208330664726e-02
1.395999999999999943e+02 9.450568061610159498e-02
1.396500000000000057e+02 9.639578561254515121e-02
1.396999999999999886e+02 9.994707637746859386e-02
1.397500000000000000e+02 1.027952047089833038e-01
1.398000000000000114e+02 1.046684965040916016e-01
1.398499999999999943e+02 1.076469660549542878e-01
1.399000000000000057e+02 1.091681715883290049e-01
1.399499999999999886e+02 1.121107988688836710e-01
1.400000000000000000e+02 1.137721960456178488e-01
1.400500000000000114e+02 1.167605592757031269e-01
1.400999999999999943e+02 1.175388365910454147e-01
1.401500000000000057e+02 1.176738654949711776e-01
1.401999999999999886e+02 1.160637639199586235e-01
1.402500000000000000e+02 1.154766440449113973e-01
1.403000000000000114e+02 1.136352900833932644e-01
1.403499999999999943e+02 1.133929610815503503e-01
1.404000000000000057e+02 1.107166204742029425e-01
1.404499999999999886e+02 1.094814798361882918e-01
1.405000000000000000e+02 1.093708697585334122e-01
1.405500000000000114e+02 1.084508654124279464e-01
1.405999999999999943e+02 1.078817765788719213e-01
1.406500000000000057e+02 1.065685149264570392e-01
1.406999999999999886e+02 1.065121659463497128e-01
1.407500000000000000e+02 1.075458525179485841e-01
1.408000000000000114e+02 1.064197456594548480e-01
1.408499999999999943e+02 1.047825054749884355e-01
1.409000000000000057e+02 1.047771015676669804e-01
1.409499999999999886e+02 1.057582472881590102e-01
1.410000000000000000e+02 1.130420940972153010e-01
1.410500000000000114e+02 1.071097877229905404e-01
1.410999999999999943e+02 1.060803916249467987e-01
1.411500000000000057e+02 1.070137667854184210e-01
1.411999999999999886e+02 1.071636394939771836e-01
1.412500000000000000e+02 1.034901663559553014e-01
1.413000000000000114e+02 1.035136549731929534e-01
1.413499999999999943e+02 1.087645397266641112e-01
1.414000000000000057e+02 1.112034494784539113e-01
1.414499999999999886e+02 1.214042951034074447e-01
1.415000000000000000e+02 1.230488635548863258e-01
1.415500000000000114e+02 1.242071339843521388e-01
1.415999999999999943e+02 1.205437671604117494e-01
1.416500000000000057e+02 1.210842632786196388e-01
1.416999999999999886e+02 1.218449801147793721e-01
1.417500000000000000e+02 1.256132507385082919e-01
1.418000000000000114e+02 1.264174125557291084e-01
1.418499999999999943e+02 1.298275175931407621e-01
1.419000000000000057e+02 1.390522354810935501e-01
1.419499999999999886e+02 1.421757003503562322e-01
1.420000000000000000e+02 1.432603295231469342e-01
1.420500000000000114e+02 1.478682672395480457e-01
1.420999999999999943e+02 1.465032766251121998e-01
1.421500000000000057e+02 1.473314156309944167e-01
1.421999999999999886e+02 1.489173477186828687e-01
1.422500000000000000e+02 1.482399863056719225e-01
1.423000000000000114e+02 1.492003252608350983e-01
1.423499999999999943e+02 1.498797539093980336e-01
1.424000000000000057e+02 1.514938489368770347e-01
1.424499999999999886e+02 1.551243323131632768e-01
1.425000000000000000e+02 1.553095305802619230e-01
1.425500000000000114e+02 1.551647121508928917e-01
1.425999999999999943e+02 1.552218997643497744e-01
1.426500000000000057e+02 1.577025061354697943e-01
1.426999999999999886e+02 1.651693897266430233e-01
1.427500000000000000e+02 1.660521170663873669e-01
1.428000000000000114e+02 1.690476172968541912e-01
1.428499999999999943e+02 1.705698898957462017e-01
1.429000000000000057e+02 1.718930945977667490e-01
1.429499999999999886e+02 1.737555997746735303e-01
1.430000000000000000e+02 1.762550003266490917e-01
1.430500000000000114e+02 1.762758327861059238e-01
1.430999999999999943e+02 1.779267562535552794e-01
1.431500000000000057e+02 1.765875594412780192e-01
1.431999999999999886e+02 1.762459582714254180e-01
1.432500000000000000e+02 1.832194245242458053e-01
1.433000000000000114e+02 1.841974958347114277e-01
1.433499999999999943e+02 1.840712230047988063e-01
1.434000000000000057e+02 1.843780763523363286e-01
1.434499999999999886e+02 1.844640539902409337e-01
1.435000000000000000e+02 1.853041661745170599e-01
1.435500000000000114e+02 1.862144587024421039e-01
1.435999999999999943e+02 1.847183735964928186e-01
1.436500000000000057e+02 1.850161624408481476e-01
1.436999999999999886e+02 1.850137019834737773e-01
1.437500000000000000e+02 1.870693981720297772e-01
1.438000000000000114e+02 1.863407630494791078e-01
1.438499999999999943e+02 1.879651350560501422e-01
1.439000000000000057e+02 1.894288160564993051e-01
1.439499999999999886e+02 1.902388008514467044e-01
1.440000000000000000e+02 1.907985525217160694e-01
1.440500000000000114e+02 1.900513711591376442e-01
1.440999999999999943e+02 1.892214163128264348e-01
1.441500000000000057e+02 1.893262448007193288e-01
1.441999999999999886e+02 1.898287729229435061e-01
1.442500000000000000e+02 1.901066279220777477e-01
1.443000000000000114e+02 1.903605957754900269e-01
1.443499999999999943e+02 1.903542650009884540e-01
1.444000000000000057e+02 1.933420183753061516e-01
1.444499999999999886e+02 1.955131128043055555e-01
1.445000000000000000e+02 1.864472650983565738e-01
1.445500000000000114e+02 1.858846888586023205e-01
1.445999999999999943e+02 1.859006846452193051e-01
1.446500000000000057e+02 1.862521720886599341e-01
1.446999999999999886e+02 1.879203403994645638e-01
1.447500000000000000e+02 1.873849408871576527e-01
1.448000000000000114e+02 1.879010398392531589e-01
1.448499999999999943e+02 1.866297819336120434e-01
1.449000000000000057e+02 1.872163434269741022e-01
1.449499999999999886e+02 1.871521386623838656e-01
1.450000000000000000e+02 1.881131750163536343e-01
1.450500000000000114e+02 1.876859749423507862e-01
1.450999999999999943e+02 1.881831576699052599e-01
1.451500000000000057e+02 1.882533505053159417e-01
1.451999999999999886e+02 1.833038805766493418e-01
1.452500000000000000e+02 1.857061781962902058e-01
1.453000000000000114e+02 1.860783850484122592e-01
1.453499999999999943e+02 1.875538923009235914e-01
1.454000000000000057e+02 1.879161873929539595e-01
1.454499999999999886e+02 1.871760410430783339e-01
1.455000000000000000e+02 1.868024777428676231e-01
1.455500000000000114e+02 1.869922269559603500e-01
1.455999999999999943e+02 1.853936301520185126e-01
1.456500000000000057e+02 1.836979335825235093e-01
1.456999999999999886e+02 1.811531531665032113e-01
1.457500000000000000e+02 1.797981439293103167e-01
1.458000000000000114e+02 1.769934954158093876e-01
1.458499999999999943e+02 1.768345017457260970e-01
1.459000000000000057e+02 1.772399283343063792e-01
1.459499999999999886e+02 1.781524580275470337e-01
1.460000000000000000e+02 1.779101887441534580e-01
1.460500000000000114e+02 1.778941610266170092e-01
1.460999999999999943e+02 1.793657447674340821e-01
1.461500000000000057e+02 1.792564897733222029e-01
1.461999999999999886e+02 1.790567159274080167e-01
1.462500000000000000e+02 1.796392097552009792e-01
1.463000000000000114e+02 1.790060613763786723e-01
1.463499999999999943e+02 1.772707365231896426e-01
1.464000000000000057e+02 1.762602343485930589e-01
1.464499999999999886e+02 1.761079513748373404e-01
1.465000000000000000e+02 1.769243316880510786e-01
1.465500000000000114e+02 1.766572975848421101e-01
1.465999999999999943e+02 1.755015931949414631e-01
1.466500000000000057e+02 1.748971966816963985e-01
1.466999999999999886e+02 1.775235841516752400e-01
1.467500000000000000e+02 1.773288451000812060e-01
1.468000000000000114e+02 1.780236527257434420e-01
1.468499999999999943e+02 1.787457673573710493e-01
1.469000000000000057e+02 1.790039976150299694e-01
1.469499999999999886e+02 1.806807946332759096e-01
1.470000000000000000e+02 1.799234789223933539e-01
1.470500000000000114e+02 1.801257824994826062e-01
1.470999999999999943e+02 1.769843613601589649e-01
1.471500000000000057e+02 1.787779889160140967e-01
1.471999999999999886e+02 1.782253358082272199e-01
1.472500000000000000e+02 1.755182494525911741e-01
1.473000000000000114e+02 1.753877396828245894e-01
1.473499999999999943e+02 1.750413974931439853e-01
1.474000000000000057e+02 1.735681648075203531e-01
1.474499999999999886e+02 1.801146774960332986e-01
1.475000000000000000e+02 1.790707627740683594e-01
1.475500000000000114e+02 1.810504803278669972e-01
1.475999999999999943e+02 1.822830544234800565e-01
1.476500000000000057e+02 1.824452109870943750e-01
1.476999999999999886e+02 1.818618443907793203e-01
1.477500000000000000e+02 1.809990752587092022e-01
1.478000000000000114e+02 1.825760241827774077e-01
1.478499999999999943e+02 1.815902091175860267e-01
1.479000000000000057e+02 1.816283286473272529e-01
1.479499999999999886e+02 1.820476076593732784e-01
1.480000000000000000e+02 1.820575917472550542e-01
1.480500000000000114e+02 1.806813320218315644e-01
1.480999999999999943e+02 1.815322198361558892e-01
1.481500000000000057e+02 1.788496364817621920e-01
1.481999999999999886e+02 1.792826646511413990e-01
1.482500000000000000e+02 1.791239205418038993e-01
1.483000000000000114e+02 1.721322274834291843e-01
1.483499999999999943e+02 1.730755316957147127e-01
1.484000000000000057e+02 1.723714283561588179e-01
1.484499999999999886e+02 1.704468109419208233e-01
1.485000000000000000e+02 1.707704291929129092e-01
1.485500000000000114e+02 1.660220151209571560e-01
1.485999999999999943e+02 1.662642150506944694e-01
1.486500000000000057e+02 1.655294682248489579e-01
1.486999999999999886e+02 1.638433666189573756e-01
1.487500000000000000e+02 1.633205973616148887e-01
1.488000000000000114e+02 1.624388545048209564e-01
1.488499999999999943e+02 1.564664414955325711e-01
1.489000000000000057e+02 1.589794764536124339e-01
1.489499999999999886e+02 1.552590039347687689e-01
1.490000000000000000e+02 1.561433608952217389e-01
1.490500000000000114e+02 1.575215198818989693e-01
1.490999999999999943e+02 1.535463778359648646e-01
1.491500000000000057e+02 1.471821554717929192e-01
1.491999999999999886e+02 1.446863140546255089e-01
1.492500000000000000e+02 1.392598256146605762e-01
1.493000000000000114e+02 1.433914500367963196e-01
1.493499999999999943e+02 1.415238599729983504e-01
1.494000000000000057e+02 1.454389536404598615e-01
1.494499999999999886e+02 1.443586013157913128e-01
1.495000000000000000e+02 1.445377872082672099e-01
1.495500000000000114e+02 1.444581073228099477e-01
1.495999999999999943e+02 1.422141696240248332e-01
1.496500000000000057e+02 1.410354563346728207e-01
1.496999999999999886e+02 1.403368407351053282e-01
1.497500000000000000e+02 1.414272051183806389e-01
1.498000000000000114e+02 1.377535479434297272e-01
1.498499999999999943e+02 1.385408562781034469e-01
1.499000000000000057e+02 1.384264665575177522e-01
1.499499999999999886e+02 1.458466142145770916e-01
1.500000000000000000e+02 1.501356010419989673e-01
